# Supplementary material for: Mechanical Behaviour of Dental Luting Cements: Static, Dynamic, and Finite Element Studies
Source: Dent J (Basel). 2025 Dec 15;13(12):601. doi: 10.3390/dj13120601 (PMC12731645; doi:10.3390/dj13120601)
Supplement: Supplementary file 1 [file dentistry-13-00601-s001.zip]

Archive with 1,762 entries (1,402 files):
- File S1/
- File S1/dynamic/
- File S1/dynamic/AphC/
- File S1/dynamic/AphC/2021 farasztas_foszfatcement1/
- File S1/dynamic/AphC/2021 farasztas_foszfatcement1/2021 farasztas_foszfatcement1.ip_proj.xml
- File S1/dynamic/AphC/2021 farasztas_foszfatcement1/2021 farasztas_foszfatcement1.log
- File S1/dynamic/AphC/2021 farasztas_foszfatcement1/Test1/
- File S1/dynamic/AphC/2021 farasztas_foszfatcement1/Test1/ResumeData.im_res
- File S1/dynamic/AphC/2021 farasztas_foszfatcement1/Test1/ResumeData.im_res.bak
- File S1/dynamic/AphC/2021 farasztas_foszfatcement1/Test1/Test1.im_gpf
- File S1/dynamic/AphC/2021 farasztas_foszfatcement1/Test1/Test1.log
- File S1/dynamic/AphC/2021 farasztas_foszfatcement1/Test1/Test1.steps.tracking.csv
- File S1/dynamic/AphC/2021 farasztas_foszfatcement1/Test1/Test1.steps.trends.csv
- File S1/dynamic/AphC/2021 farasztas_foszfatcement1/Test1/Test1.Stop.csv
- File S1/dynamic/AphC/2021 farasztas_foszfatcement2/
- File S1/dynamic/AphC/2021 farasztas_foszfatcement2/2021 farasztas_foszfatcement2.ip_proj.xml
- File S1/dynamic/AphC/2021 farasztas_foszfatcement2/2021 farasztas_foszfatcement2.log
- File S1/dynamic/AphC/2021 farasztas_foszfatcement2/Test1/
- File S1/dynamic/AphC/2021 farasztas_foszfatcement2/Test1/ResumeData.im_res
- File S1/dynamic/AphC/2021 farasztas_foszfatcement2/Test1/ResumeData.im_res.bak
- File S1/dynamic/AphC/2021 farasztas_foszfatcement2/Test1/Test1.im_gpf
- File S1/dynamic/AphC/2021 farasztas_foszfatcement2/Test1/Test1.log
- File S1/dynamic/AphC/2021 farasztas_foszfatcement2/Test1/Test1.steps.tracking.csv
- File S1/dynamic/AphC/2021 farasztas_foszfatcement2/Test1/Test1.steps.trends.csv
- File S1/dynamic/AphC/2021 farasztas_foszfatcement2/Test1/Test1.Stop.csv
- File S1/dynamic/AphC/2021 farasztas_foszfatcement3/
- File S1/dynamic/AphC/2021 farasztas_foszfatcement3/2021 farasztas_foszfatcement3.ip_proj.xml
- File S1/dynamic/AphC/2021 farasztas_foszfatcement3/2021 farasztas_foszfatcement3.log
- File S1/dynamic/AphC/2021 farasztas_foszfatcement3/Test1/
- File S1/dynamic/AphC/2021 farasztas_foszfatcement3/Test1/ResumeData.im_res
- File S1/dynamic/AphC/2021 farasztas_foszfatcement3/Test1/ResumeData.im_res.bak
- File S1/dynamic/AphC/2021 farasztas_foszfatcement3/Test1/Test1.im_gpf
- File S1/dynamic/AphC/2021 farasztas_foszfatcement3/Test1/Test1.log
- File S1/dynamic/AphC/2021 farasztas_foszfatcement3/Test1/Test1.steps.tracking.csv
- File S1/dynamic/AphC/2021 farasztas_foszfatcement3/Test1/Test1.steps.trends.csv
- File S1/dynamic/AphC/2021 farasztas_foszfatcement3/Test1/Test1.Stop.csv
- File S1/dynamic/AphC/2021 farasztas_foszfatcement4/
- File S1/dynamic/AphC/2021 farasztas_foszfatcement4/2021 farasztas_foszfatcement4.ip_proj.xml
- File S1/dynamic/AphC/2021 farasztas_foszfatcement4/2021 farasztas_foszfatcement4.log
- File S1/dynamic/AphC/2021 farasztas_foszfatcement4/Test1/
- File S1/dynamic/AphC/2021 farasztas_foszfatcement4/Test1/ResumeData.im_res
- File S1/dynamic/AphC/2021 farasztas_foszfatcement4/Test1/ResumeData.im_res.bak
- File S1/dynamic/AphC/2021 farasztas_foszfatcement4/Test1/Test1.im_gpf
- File S1/dynamic/AphC/2021 farasztas_foszfatcement4/Test1/Test1.log
- File S1/dynamic/AphC/2021 farasztas_foszfatcement4/Test1/Test1.steps.tracking.csv
- File S1/dynamic/AphC/2021 farasztas_foszfatcement4/Test1/Test1.steps.trends.csv
- File S1/dynamic/AphC/2021 farasztas_foszfatcement4/Test1/Test1.Stop.csv
- File S1/dynamic/AphC/2021 farasztas_foszfatcement5/
- File S1/dynamic/AphC/2021 farasztas_foszfatcement5/2021 farasztas_foszfatcement5.ip_proj.xml
- File S1/dynamic/AphC/2021 farasztas_foszfatcement5/2021 farasztas_foszfatcement5.log
- File S1/dynamic/AphC/2021 farasztas_foszfatcement5/Test1/
- File S1/dynamic/AphC/2021 farasztas_foszfatcement5/Test1/ResumeData.im_res
- File S1/dynamic/AphC/2021 farasztas_foszfatcement5/Test1/ResumeData.im_res.bak
- File S1/dynamic/AphC/2021 farasztas_foszfatcement5/Test1/Test1.im_gpf
- File S1/dynamic/AphC/2021 farasztas_foszfatcement5/Test1/Test1.log
- File S1/dynamic/AphC/2021 farasztas_foszfatcement5/Test1/Test1.steps.tracking.csv
- File S1/dynamic/AphC/2021 farasztas_foszfatcement5/Test1/Test1.steps.trends.csv
- File S1/dynamic/AphC/2021 farasztas_foszfatcement5/Test1/Test1.Stop.csv
- File S1/dynamic/AphC/2021 farasztas_foszfatcement6/
- File S1/dynamic/AphC/2021 farasztas_foszfatcement6/2021 farasztas_foszfatcement6.ip_proj.xml
- File S1/dynamic/AphC/2021 farasztas_foszfatcement6/2021 farasztas_foszfatcement6.log
- File S1/dynamic/AphC/2021 farasztas_foszfatcement6/Test1/
- File S1/dynamic/AphC/2021 farasztas_foszfatcement6/Test1/ResumeData.im_res
- File S1/dynamic/AphC/2021 farasztas_foszfatcement6/Test1/ResumeData.im_res.bak
- File S1/dynamic/AphC/2021 farasztas_foszfatcement6/Test1/Test1.im_gpf
- File S1/dynamic/AphC/2021 farasztas_foszfatcement6/Test1/Test1.log
- File S1/dynamic/AphC/2021 farasztas_foszfatcement6/Test1/Test1.steps.tracking.csv
- File S1/dynamic/AphC/2021 farasztas_foszfatcement6/Test1/Test1.steps.trends.csv
- File S1/dynamic/AphC/2021 farasztas_foszfatcement6/Test1/Test1.Stop.csv
- File S1/dynamic/AphC/2021 farasztas_foszfatcement7/
- File S1/dynamic/AphC/2021 farasztas_foszfatcement7/2021 farasztas_foszfatcement7.ip_proj.xml
- File S1/dynamic/AphC/2021 farasztas_foszfatcement7/2021 farasztas_foszfatcement7.log
- File S1/dynamic/AphC/2021 farasztas_foszfatcement7/Test1/
- File S1/dynamic/AphC/2021 farasztas_foszfatcement7/Test1/ResumeData.im_res
- File S1/dynamic/AphC/2021 farasztas_foszfatcement7/Test1/ResumeData.im_res.bak
- File S1/dynamic/AphC/2021 farasztas_foszfatcement7/Test1/Test1.im_gpf
- File S1/dynamic/AphC/2021 farasztas_foszfatcement7/Test1/Test1.log
- File S1/dynamic/AphC/2021 farasztas_foszfatcement7/Test1/Test1.steps.tracking.csv
- File S1/dynamic/AphC/2021 farasztas_foszfatcement7/Test1/Test1.steps.trends.csv
- File S1/dynamic/AphC/2021 farasztas_foszfatcement7/Test1/Test1.Stop.csv
- File S1/dynamic/AphC/20210806_Din_regi_foszfat1/
- File S1/dynamic/AphC/20210806_Din_regi_foszfat1/20210806_Din_regi_foszfat1.ip_proj.xml
- File S1/dynamic/AphC/20210806_Din_regi_foszfat1/20210806_Din_regi_foszfat1.log
- File S1/dynamic/AphC/20210806_Din_regi_foszfat1/Test1/
- File S1/dynamic/AphC/20210806_Din_regi_foszfat1/Test1/ResumeData.im_res
- File S1/dynamic/AphC/20210806_Din_regi_foszfat1/Test1/ResumeData.im_res.bak
- File S1/dynamic/AphC/20210806_Din_regi_foszfat1/Test1/Test1.im_gpf
- File S1/dynamic/AphC/20210806_Din_regi_foszfat1/Test1/Test1.log
- File S1/dynamic/AphC/20210806_Din_regi_foszfat1/Test1/Test1.steps.tracking.csv
- File S1/dynamic/AphC/20210806_Din_regi_foszfat1/Test1/Test1.steps.trends.csv
- File S1/dynamic/AphC/20210806_Din_regi_foszfat1/Test1/Test1.Stop.csv
- File S1/dynamic/AphC/20210806_Din_regi_foszfat2/
- File S1/dynamic/AphC/20210806_Din_regi_foszfat2/20210806_Din_regi_foszfat2.ip_proj.xml
- File S1/dynamic/AphC/20210806_Din_regi_foszfat2/20210806_Din_regi_foszfat2.log
- File S1/dynamic/AphC/20210806_Din_regi_foszfat2/Test1/
- File S1/dynamic/AphC/20210806_Din_regi_foszfat2/Test1/ResumeData.im_res
- File S1/dynamic/AphC/20210806_Din_regi_foszfat2/Test1/ResumeData.im_res.bak
- File S1/dynamic/AphC/20210806_Din_regi_foszfat2/Test1/Test1.im_gpf
- File S1/dynamic/AphC/20210806_Din_regi_foszfat2/Test1/Test1.log
- File S1/dynamic/AphC/20210806_Din_regi_foszfat2/Test1/Test1.steps.tracking.csv
- File S1/dynamic/AphC/20210806_Din_regi_foszfat2/Test1/Test1.steps.trends.csv
- File S1/dynamic/AphC/20210806_Din_regi_foszfat2/Test1/Test1.Stop.csv
- File S1/dynamic/AphC/20210806_Din_regi_foszfat3/
- File S1/dynamic/AphC/20210806_Din_regi_foszfat3/20210806_Din_regi_foszfat3.ip_proj.xml
- File S1/dynamic/AphC/20210806_Din_regi_foszfat3/20210806_Din_regi_foszfat3.log
- File S1/dynamic/AphC/20210806_Din_regi_foszfat3/Test1/
- File S1/dynamic/AphC/20210806_Din_regi_foszfat3/Test1/ResumeData.im_res
- File S1/dynamic/AphC/20210806_Din_regi_foszfat3/Test1/ResumeData.im_res.bak
- File S1/dynamic/AphC/20210806_Din_regi_foszfat3/Test1/Test1.im_gpf
- File S1/dynamic/AphC/20210806_Din_regi_foszfat3/Test1/Test1.log
- File S1/dynamic/AphC/20210806_Din_regi_foszfat3/Test1/Test1.steps.tracking.csv
- File S1/dynamic/AphC/20210806_Din_regi_foszfat3/Test1/Test1.steps.trends.csv
- File S1/dynamic/AphC/20210806_Din_regi_foszfat3/Test1/Test1.Stop.csv
- File S1/dynamic/AphC/20210806_Din_regi_foszfat4/
- File S1/dynamic/AphC/20210806_Din_regi_foszfat4/20210806_Din_regi_foszfat4.ip_proj.xml
- File S1/dynamic/AphC/20210806_Din_regi_foszfat4/20210806_Din_regi_foszfat4.log
- File S1/dynamic/AphC/20210806_Din_regi_foszfat4/Test1/
- File S1/dynamic/AphC/20210806_Din_regi_foszfat4/Test1/ResumeData.im_res
- File S1/dynamic/AphC/20210806_Din_regi_foszfat4/Test1/ResumeData.im_res.bak
- File S1/dynamic/AphC/20210806_Din_regi_foszfat4/Test1/Test1.im_gpf
- File S1/dynamic/AphC/20210806_Din_regi_foszfat4/Test1/Test1.log
- File S1/dynamic/AphC/20210806_Din_regi_foszfat4/Test1/Test1.steps.tracking.csv
- File S1/dynamic/AphC/20210806_Din_regi_foszfat4/Test1/Test1.steps.trends.csv
- File S1/dynamic/AphC/20210806_Din_regi_foszfat4/Test1/Test1.Stop.csv
- File S1/dynamic/AphC/20210806_Din_regi_foszfat4f/
- File S1/dynamic/AphC/20210806_Din_regi_foszfat4f/20210806_Din_regi_foszfat4f.ip_proj.xml
- File S1/dynamic/AphC/20210806_Din_regi_foszfat4f/20210806_Din_regi_foszfat4f.log
- File S1/dynamic/AphC/20210806_Din_regi_foszfat4f/Test1/
- File S1/dynamic/AphC/20210806_Din_regi_foszfat4f/Test1/ResumeData.im_res
- File S1/dynamic/AphC/20210806_Din_regi_foszfat4f/Test1/Test1.im_gpf
- File S1/dynamic/AphC/20210806_Din_regi_foszfat4f/Test1/Test1.log
- File S1/dynamic/AphC/20210806_Din_regi_foszfat4f/Test1/Test1.steps.tracking.csv
- File S1/dynamic/AphC/20210806_Din_regi_foszfat4f/Test1/Test1.steps.trends.csv
- File S1/dynamic/AphC/20210806_Din_regi_foszfat4f/Test1/Test1.Stop.csv
- File S1/dynamic/AphC/20210806_Din_regi_foszfat5/
- File S1/dynamic/AphC/20210806_Din_regi_foszfat5/20210806_Din_regi_foszfat5.ip_proj.xml
- File S1/dynamic/AphC/20210806_Din_regi_foszfat5/20210806_Din_regi_foszfat5.log
- File S1/dynamic/AphC/20210806_Din_regi_foszfat5/Test1/
- File S1/dynamic/AphC/20210806_Din_regi_foszfat5/Test1/ResumeData.im_res
- File S1/dynamic/AphC/20210806_Din_regi_foszfat5/Test1/ResumeData.im_res.bak
- File S1/dynamic/AphC/20210806_Din_regi_foszfat5/Test1/Test1.im_gpf
- File S1/dynamic/AphC/20210806_Din_regi_foszfat5/Test1/Test1.log
- File S1/dynamic/AphC/20210806_Din_regi_foszfat5/Test1/Test1.steps.tracking.csv
- File S1/dynamic/AphC/20210806_Din_regi_foszfat5/Test1/Test1.steps.trends.csv
- File S1/dynamic/AphC/20210806_Din_regi_foszfat5/Test1/Test1.Stop.csv
- File S1/dynamic/AphC/20210806_Din_regi_foszfat5f/
- File S1/dynamic/AphC/20210806_Din_regi_foszfat5f/20210806_Din_regi_foszfat5f.ip_proj.xml
- File S1/dynamic/AphC/20210806_Din_regi_foszfat5f/20210806_Din_regi_foszfat5f.log
- File S1/dynamic/AphC/20210806_Din_regi_foszfat5f/Test1/
- File S1/dynamic/AphC/20210806_Din_regi_foszfat5f/Test1/ResumeData.im_res
- File S1/dynamic/AphC/20210806_Din_regi_foszfat5f/Test1/Test1.im_gpf
- File S1/dynamic/AphC/20210806_Din_regi_foszfat5f/Test1/Test1.log
- File S1/dynamic/AphC/20210806_Din_regi_foszfat5f/Test1/Test1.steps.tracking.csv
- File S1/dynamic/AphC/20210806_Din_regi_foszfat5f/Test1/Test1.steps.trends.csv
- File S1/dynamic/AphC/20210806_Din_regi_foszfat5f/Test1/Test1.Stop.csv
- File S1/dynamic/CaC/
- File S1/dynamic/CaC/2021,01,27 farasztas karboxilat 1/
- File S1/dynamic/CaC/2021,01,27 farasztas karboxilat 1/2021,01,27 farasztas karboxilat 1.ip_proj.xml
- File S1/dynamic/CaC/2021,01,27 farasztas karboxilat 1/2021,01,27 farasztas karboxilat 1.log
- File S1/dynamic/CaC/2021,01,27 farasztas karboxilat 1/Test1/
- File S1/dynamic/CaC/2021,01,27 farasztas karboxilat 1/Test1/ResumeData.im_res
- File S1/dynamic/CaC/2021,01,27 farasztas karboxilat 1/Test1/ResumeData.im_res.bak
- File S1/dynamic/CaC/2021,01,27 farasztas karboxilat 1/Test1/Test1.im_gpf
- File S1/dynamic/CaC/2021,01,27 farasztas karboxilat 1/Test1/Test1.log
- File S1/dynamic/CaC/2021,01,27 farasztas karboxilat 1/Test1/Test1.steps.tracking.csv
- File S1/dynamic/CaC/2021,01,27 farasztas karboxilat 1/Test1/Test1.steps.trends.csv
- File S1/dynamic/CaC/2021,01,27 farasztas karboxilat 1/Test1/Test1.Stop.csv
- File S1/dynamic/CaC/2021,01,27 farasztas karboxilat 2/
- File S1/dynamic/CaC/2021,01,27 farasztas karboxilat 2/2021,01,27 farasztas karboxilat 2.ip_proj.xml
- File S1/dynamic/CaC/2021,01,27 farasztas karboxilat 2/2021,01,27 farasztas karboxilat 2.log
- File S1/dynamic/CaC/2021,01,27 farasztas karboxilat 2/Test1/
- File S1/dynamic/CaC/2021,01,27 farasztas karboxilat 2/Test1/ResumeData.im_res
- File S1/dynamic/CaC/2021,01,27 farasztas karboxilat 2/Test1/ResumeData.im_res.bak
- File S1/dynamic/CaC/2021,01,27 farasztas karboxilat 2/Test1/Test1.im_gpf
- File S1/dynamic/CaC/2021,01,27 farasztas karboxilat 2/Test1/Test1.log
- File S1/dynamic/CaC/2021,01,27 farasztas karboxilat 2/Test1/Test1.steps.tracking.csv
- File S1/dynamic/CaC/2021,01,27 farasztas karboxilat 2/Test1/Test1.steps.trends.csv
- File S1/dynamic/CaC/2021,01,27 farasztas karboxilat 2/Test1/Test1.Stop.csv
- File S1/dynamic/CaC/2021,01,27 farasztas karboxilat 3/
- File S1/dynamic/CaC/2021,01,27 farasztas karboxilat 3/2021,01,27 farasztas karboxilat 3.ip_proj.xml
- File S1/dynamic/CaC/2021,01,27 farasztas karboxilat 3/2021,01,27 farasztas karboxilat 3.log
- File S1/dynamic/CaC/2021,01,27 farasztas karboxilat 3/Test1/
- File S1/dynamic/CaC/2021,01,27 farasztas karboxilat 3/Test1/ResumeData.im_res
- File S1/dynamic/CaC/2021,01,27 farasztas karboxilat 3/Test1/ResumeData.im_res.bak
- File S1/dynamic/CaC/2021,01,27 farasztas karboxilat 3/Test1/Test1.im_gpf
- File S1/dynamic/CaC/2021,01,27 farasztas karboxilat 3/Test1/Test1.log
- File S1/dynamic/CaC/2021,01,27 farasztas karboxilat 3/Test1/Test1.steps.tracking.csv
- File S1/dynamic/CaC/2021,01,27 farasztas karboxilat 3/Test1/Test1.steps.trends.csv
- File S1/dynamic/CaC/2021,01,27 farasztas karboxilat 3/Test1/Test1.Stop.csv
- File S1/dynamic/CaC/2021,01,27 farasztas karboxilat 4/
- File S1/dynamic/CaC/2021,01,27 farasztas karboxilat 4/2021,01,27 farasztas karboxilat 4.ip_proj.xml
- File S1/dynamic/CaC/2021,01,27 farasztas karboxilat 4/2021,01,27 farasztas karboxilat 4.log
- File S1/dynamic/CaC/2021,01,27 farasztas karboxilat 4/Test1/
- File S1/dynamic/CaC/2021,01,27 farasztas karboxilat 4/Test1/ResumeData.im_res
- File S1/dynamic/CaC/2021,01,27 farasztas karboxilat 4/Test1/ResumeData.im_res.bak
- File S1/dynamic/CaC/2021,01,27 farasztas karboxilat 4/Test1/Test1.im_gpf
- File S1/dynamic/CaC/2021,01,27 farasztas karboxilat 4/Test1/Test1.log
- File S1/dynamic/CaC/2021,01,27 farasztas karboxilat 4/Test1/Test1.steps.tracking.csv
- File S1/dynamic/CaC/2021,01,27 farasztas karboxilat 4/Test1/Test1.steps.trends.csv
- File S1/dynamic/CaC/2021,01,27 farasztas karboxilat 4/Test1/Test1.Stop.csv
- File S1/dynamic/CaC/2021,01,27 farasztas karboxilat 5/
- File S1/dynamic/CaC/2021,01,27 farasztas karboxilat 5/2021,01,27 farasztas karboxilat 5.ip_proj.xml
- File S1/dynamic/CaC/2021,01,27 farasztas karboxilat 5/2021,01,27 farasztas karboxilat 5.log
- File S1/dynamic/CaC/2021,01,27 farasztas karboxilat 5/Test1/
- File S1/dynamic/CaC/2021,01,27 farasztas karboxilat 5/Test1/ResumeData.im_res
- File S1/dynamic/CaC/2021,01,27 farasztas karboxilat 5/Test1/ResumeData.im_res.bak
- File S1/dynamic/CaC/2021,01,27 farasztas karboxilat 5/Test1/Test1.im_gpf
- File S1/dynamic/CaC/2021,01,27 farasztas karboxilat 5/Test1/Test1.log
- File S1/dynamic/CaC/2021,01,27 farasztas karboxilat 5/Test1/Test1.steps.tracking.csv
- File S1/dynamic/CaC/2021,01,27 farasztas karboxilat 5/Test1/Test1.steps.trends.csv
- File S1/dynamic/CaC/2021,01,27 farasztas karboxilat 5/Test1/Test1.Stop.csv
- File S1/dynamic/CaC/2021,01,27 farasztas karboxilat 6/
- File S1/dynamic/CaC/2021,01,27 farasztas karboxilat 6/2021,01,27 farasztas karboxilat 6.ip_proj.xml
- File S1/dynamic/CaC/2021,01,27 farasztas karboxilat 6/2021,01,27 farasztas karboxilat 6.log
- File S1/dynamic/CaC/2021,01,27 farasztas karboxilat 6/Test1/
- File S1/dynamic/CaC/2021,01,27 farasztas karboxilat 6/Test1/ResumeData.im_res
- File S1/dynamic/CaC/2021,01,27 farasztas karboxilat 6/Test1/ResumeData.im_res.bak
- File S1/dynamic/CaC/2021,01,27 farasztas karboxilat 6/Test1/Test1.im_gpf
- File S1/dynamic/CaC/2021,01,27 farasztas karboxilat 6/Test1/Test1.log
- File S1/dynamic/CaC/2021,01,27 farasztas karboxilat 6/Test1/Test1.steps.tracking.csv
- File S1/dynamic/CaC/2021,01,27 farasztas karboxilat 6/Test1/Test1.steps.trends.csv
- File S1/dynamic/CaC/2021,01,27 farasztas karboxilat 6/Test1/Test1.Stop.csv
- File S1/dynamic/CaC/2021,01,27 farasztas karboxilat 7/
- File S1/dynamic/CaC/2021,01,27 farasztas karboxilat 7/2021,01,27 farasztas karboxilat 7.ip_proj.xml
- File S1/dynamic/CaC/2021,01,27 farasztas karboxilat 7/2021,01,27 farasztas karboxilat 7.log
- File S1/dynamic/CaC/2021,01,27 farasztas karboxilat 7/Test1/
- File S1/dynamic/CaC/2021,01,27 farasztas karboxilat 7/Test1/ResumeData.im_res
- File S1/dynamic/CaC/2021,01,27 farasztas karboxilat 7/Test1/ResumeData.im_res.bak
- File S1/dynamic/CaC/2021,01,27 farasztas karboxilat 7/Test1/Test1.im_gpf
- File S1/dynamic/CaC/2021,01,27 farasztas karboxilat 7/Test1/Test1.log
- File S1/dynamic/CaC/2021,01,27 farasztas karboxilat 7/Test1/Test1.steps.tracking.csv
- File S1/dynamic/CaC/2021,01,27 farasztas karboxilat 7/Test1/Test1.steps.trends.csv
- File S1/dynamic/CaC/2021,01,27 farasztas karboxilat 7/Test1/Test1.Stop.csv
- File S1/dynamic/CaC/2021-06-25 KARBDIN1/
- File S1/dynamic/CaC/2021-06-25 KARBDIN1/2021-06-25 KARBDIN1.ip_proj.xml
- File S1/dynamic/CaC/2021-06-25 KARBDIN1/2021-06-25 KARBDIN1.log
- File S1/dynamic/CaC/2021-06-25 KARBDIN1/Test1/
- File S1/dynamic/CaC/2021-06-25 KARBDIN1/Test1/ResumeData.im_res
- File S1/dynamic/CaC/2021-06-25 KARBDIN1/Test1/ResumeData.im_res.bak
- File S1/dynamic/CaC/2021-06-25 KARBDIN1/Test1/Test1.im_gpf
- File S1/dynamic/CaC/2021-06-25 KARBDIN1/Test1/Test1.log
- File S1/dynamic/CaC/2021-06-25 KARBDIN1/Test1/Test1.steps.tracking.csv
- File S1/dynamic/CaC/2021-06-25 KARBDIN1/Test1/Test1.steps.trends.csv
- File S1/dynamic/CaC/2021-06-25 KARBDIN1/Test1/Test1.Stop.csv
- File S1/dynamic/CaC/2021-06-25 KARBDIN2/
- File S1/dynamic/CaC/2021-06-25 KARBDIN2/2021-06-25 KARBDIN2.ip_proj.xml
- File S1/dynamic/CaC/2021-06-25 KARBDIN2/2021-06-25 KARBDIN2.log
- File S1/dynamic/CaC/2021-06-25 KARBDIN2/Test1/
- File S1/dynamic/CaC/2021-06-25 KARBDIN2/Test1/ResumeData.im_res
- File S1/dynamic/CaC/2021-06-25 KARBDIN2/Test1/ResumeData.im_res.bak
- File S1/dynamic/CaC/2021-06-25 KARBDIN2/Test1/Test1.im_gpf
- File S1/dynamic/CaC/2021-06-25 KARBDIN2/Test1/Test1.log
- File S1/dynamic/CaC/2021-06-25 KARBDIN2/Test1/Test1.steps.tracking.csv
- File S1/dynamic/CaC/2021-06-25 KARBDIN2/Test1/Test1.steps.trends.csv
- File S1/dynamic/CaC/2021-06-25 KARBDIN2/Test1/Test1.Stop.csv
- File S1/dynamic/CaC/2021-06-25 KARBDIN3/
- File S1/dynamic/CaC/2021-06-25 KARBDIN3/2021-06-25 KARBDIN3.ip_proj.xml
- File S1/dynamic/CaC/2021-06-25 KARBDIN3/2021-06-25 KARBDIN3.log
- File S1/dynamic/CaC/2021-06-25 KARBDIN3/Test1/
- File S1/dynamic/CaC/2021-06-25 KARBDIN3/Test1/ResumeData.im_res
- File S1/dynamic/CaC/2021-06-25 KARBDIN3/Test1/ResumeData.im_res.bak
- File S1/dynamic/CaC/2021-06-25 KARBDIN3/Test1/Test1.im_gpf
- File S1/dynamic/CaC/2021-06-25 KARBDIN3/Test1/Test1.log
- File S1/dynamic/CaC/2021-06-25 KARBDIN3/Test1/Test1.steps.tracking.csv
- File S1/dynamic/CaC/2021-06-25 KARBDIN3/Test1/Test1.steps.trends.csv
- File S1/dynamic/CaC/2021-06-25 KARBDIN3/Test1/Test1.Stop.csv
- File S1/dynamic/CaC/2021-06-25 KARBDIN4/
- File S1/dynamic/CaC/2021-06-25 KARBDIN4/2021-06-25 KARBDIN4.ip_proj.xml
- File S1/dynamic/CaC/2021-06-25 KARBDIN4/2021-06-25 KARBDIN4.log
- File S1/dynamic/CaC/2021-06-25 KARBDIN4/Test1/
- File S1/dynamic/CaC/2021-06-25 KARBDIN4/Test1/ResumeData.im_res
- File S1/dynamic/CaC/2021-06-25 KARBDIN4/Test1/ResumeData.im_res.bak
- File S1/dynamic/CaC/2021-06-25 KARBDIN4/Test1/Test1.im_gpf
- File S1/dynamic/CaC/2021-06-25 KARBDIN4/Test1/Test1.log
- File S1/dynamic/CaC/2021-06-25 KARBDIN4/Test1/Test1.steps.tracking.csv
- File S1/dynamic/CaC/2021-06-25 KARBDIN4/Test1/Test1.steps.trends.csv
- File S1/dynamic/CaC/2021-06-25 KARBDIN4/Test1/Test1.Stop.csv
- File S1/dynamic/CaC/2021-06-25 KARBDIN5/
- File S1/dynamic/CaC/2021-06-25 KARBDIN5/2021-06-25 KARBDIN5.ip_proj.xml
- File S1/dynamic/CaC/2021-06-25 KARBDIN5/2021-06-25 KARBDIN5.log
- File S1/dynamic/CaC/2021-06-25 KARBDIN5/Test1/
- File S1/dynamic/CaC/2021-06-25 KARBDIN5/Test1/ResumeData.im_res
- File S1/dynamic/CaC/2021-06-25 KARBDIN5/Test1/ResumeData.im_res.bak
- File S1/dynamic/CaC/2021-06-25 KARBDIN5/Test1/Test1.im_gpf
- File S1/dynamic/CaC/2021-06-25 KARBDIN5/Test1/Test1.log
- File S1/dynamic/CaC/2021-06-25 KARBDIN5/Test1/Test1.steps.tracking.csv
- File S1/dynamic/CaC/2021-06-25 KARBDIN5/Test1/Test1.steps.trends.csv
- File S1/dynamic/CaC/2021-06-25 KARBDIN5/Test1/Test1.Stop.csv
- File S1/dynamic/CaC/2021-06-25 KARBDIN6/
- File S1/dynamic/CaC/2021-06-25 KARBDIN6/2021-06-25 KARBDIN6.ip_proj.xml
- File S1/dynamic/CaC/2021-06-25 KARBDIN6/2021-06-25 KARBDIN6.log
- File S1/dynamic/CaC/2021-06-25 KARBDIN6/Test1/
- File S1/dynamic/CaC/2021-06-25 KARBDIN6/Test1/ResumeData.im_res
- File S1/dynamic/CaC/2021-06-25 KARBDIN6/Test1/ResumeData.im_res.bak
- File S1/dynamic/CaC/2021-06-25 KARBDIN6/Test1/Test1.im_gpf
- File S1/dynamic/CaC/2021-06-25 KARBDIN6/Test1/Test1.log
- File S1/dynamic/CaC/2021-06-25 KARBDIN6/Test1/Test1.steps.tracking.csv
- File S1/dynamic/CaC/2021-06-25 KARBDIN6/Test1/Test1.steps.trends.csv
- File S1/dynamic/CaC/2021-06-25 KARBDIN6/Test1/Test1.Stop.csv
- File S1/dynamic/CaC/2021-06-25 KARBDIN7/
[truncated: 1,462 more entries]
