# Supplementary material for: Mechanical Behaviour of Dental Luting Cements: Static, Dynamic, and Finite Element Studies
Source: Dent J (Basel). 2025 Dec 15;13(12):601. doi: 10.3390/dj13120601 (PMC12731645; doi:10.3390/dj13120601)
Supplement: Supplementary file 1 [file dentistry-13-00601-s001.zip › File S1/dynamic/AphC/2021 farasztas_foszfatcement1/2021 farasztas_foszfatcement1.ip_proj.xml]

<?xml version="1.0"?>
<InstronFile xmlns:xsi="http://www.w3.org/2001/XMLSchema-instance" xmlns:xsd="http://www.w3.org/2001/XMLSchema" FileSections="1" Version="1.0.0">
  <Section index="0">
    <Node name="AllTests">
      <Item name="Tests">
        <Value xsi:type="ArrayOfString">
          <string>Test1\Test1.im_gpf</string>
        </Value>
      </Item>
    </Node>
    <Node name="InterruptedTests">
      <Item name="Tests">
        <Value xsi:type="ArrayOfString">
          <string>Test1\Test1.im_gpf</string>
        </Value>
      </Item>
    </Node>
  </Section>
</InstronFile>
