# Supplementary material for: Mechanical Behaviour of Dental Luting Cements: Static, Dynamic, and Finite Element Studies
Source: Dent J (Basel). 2025 Dec 15;13(12):601. doi: 10.3390/dj13120601 (PMC12731645; doi:10.3390/dj13120601)
Supplement: Supplementary file 1 [file dentistry-13-00601-s001.zip › File S1/dynamic/AphC/2021 farasztas_foszfatcement1/2021 farasztas_foszfatcement1.log]

2021. 01. 20.;13:51:02;2021 farasztas_foszfatcement1;;60101;Log File Created
2021. 01. 20.;13:51:02;2021 farasztas_foszfatcement1;;60104;Software Version;1.9.413.0
2021. 01. 20.;13:51:02;2021 farasztas_foszfatcement1;;60105;Console Version;9.1.17291.2
2021. 01. 20.;13:51:02;2021 farasztas_foszfatcement1;;60106;Controller Version;88.161900
2021. 01. 20.;13:51:02;2021 farasztas_foszfatcement1;;60107;User Name;SZTE FOK INSTRON
2021. 01. 20.;13:51:02;2021 farasztas_foszfatcement1;;60108;Computer Name;DESKTOP-ADS8NIA
2021. 01. 20.;13:51:02;2021 farasztas_foszfatcement1;;60109;System Name;
2021. 01. 20.;13:51:02;2021 farasztas_foszfatcement1;;60110;Frame Serial Number (System ID);E3LMTB16259
2021. 01. 20.;13:59:44;2021 farasztas_foszfatcement1;Test1;60110;Test Started
2021. 01. 20.;14:07:36;2021 farasztas_foszfatcement1;Test1;8800120;A limit has been tripped (Console)
2021. 01. 20.;14:07:37;2021 farasztas_foszfatcement1;Test1;880014;Device is not at full (high) power
2021. 01. 20.;14:07:37;2021 farasztas_foszfatcement1;Test1;60201;Test Status;Test Paused Unexpectedly
2021. 01. 20.;14:07:37;2021 farasztas_foszfatcement1;Test1;60120;Total Time;473,087
2021. 01. 20.;14:07:37;2021 farasztas_foszfatcement1;Test1;60121;Total Cycle Count(Linear Waveform);4517
2021. 01. 20.;14:07:37;2021 farasztas_foszfatcement1;Test1;60122;Step;8;Step 8
2021. 01. 20.;14:07:37;2021 farasztas_foszfatcement1;Test1;60111;Test Paused
2021. 01. 20.;14:11:18;2021 farasztas_foszfatcement1;Test1;62000;SHA-256,Test1.steps.tracking.csv,07BDCAE6A0D174972856DA24F599FCC0927E6A589DF494AD2C74E9F00C3542F1
2021. 01. 20.;14:11:18;2021 farasztas_foszfatcement1;Test1;62000;SHA-256,Test1.steps.trends.csv,0E443D2C3A55E08947F34784C7C0365BA7216C2CE1677A362526F486F84CEDFA
2021. 01. 20.;14:11:18;2021 farasztas_foszfatcement1;Test1;62000;SHA-256,Test1.Stop.csv,B41B880A4B1BF58EFFA7955577A55F064B48E237D3CD534EC62626BE02632B2F
2021. 01. 20.;14:11:18;2021 farasztas_foszfatcement1;Test1;60103;Closed
