# Supplementary material for: Mechanical Behaviour of Dental Luting Cements: Static, Dynamic, and Finite Element Studies
Source: Dent J (Basel). 2025 Dec 15;13(12):601. doi: 10.3390/dj13120601 (PMC12731645; doi:10.3390/dj13120601)
Supplement: Supplementary file 1 [file dentistry-13-00601-s001.zip › File S1/dynamic/AphC/2021 farasztas_foszfatcement1/Test1/ResumeData.im_res.bak]

<?xml version="1.0"?>
<InstronFile xmlns:xsi="http://www.w3.org/2001/XMLSchema-instance" xmlns:xsd="http://www.w3.org/2001/XMLSchema" FileSections="3" Version="1.0.0">
  <Section index="0">
    <Node name="SystemMap">
      <Item name="VirtualHosts">
        <Value xsi:type="ArrayOfString">
          <string>PC</string>
          <string>Linear</string>
        </Value>
      </Item>
      <Item name="PhysicalHosts">
        <Value xsi:type="ArrayOfString">
          <string>PC</string>
          <string>Linear</string>
        </Value>
      </Item>
    </Node>
  </Section>
  <Section index="1">
    <Node name="TestData">
      <Item name="Time">
        <Value xsi:type="xsd:double">450.047</Value>
      </Item>
      <Item name="TransferCount">
        <Value xsi:type="xsd:long">6</Value>
      </Item>
      <Item name="Vectors">
        <Value xsi:type="xsd:long">450048</Value>
      </Item>
      <Item name="ColumnNames">
        <Value xsi:type="ArrayOfString">
          <string>Vector</string>
          <string>Total Time</string>
          <string>Step</string>
          <string>Linear:Transfer</string>
          <string>Linear:WaveformStatus</string>
          <string>Total Cycle Count(Linear Waveform)</string>
          <string>Position(Linear:Position)</string>
          <string>Load(Linear:Load)</string>
          <string>Displacement(Linear:Digital Position)</string>
        </Value>
      </Item>
      <Item name="ColumnValues">
        <Value xsi:type="ArrayOfDouble">
          <double>450047</double>
          <double>450.047</double>
          <double>6</double>
          <double>6</double>
          <double>1</double>
          <double>4343.5</double>
          <double>-0.0080943681020289662</double>
          <double>-0.66452194005250931</double>
          <double>-2.4320259690284729E-05</double>
        </Value>
      </Item>
    </Node>
  </Section>
  <Section index="2">
    <Node name="TestSystem">
      <Item name="TestStopReason">
        <Value xsi:type="xsd:int">0</Value>
      </Item>
    </Node>
    <Node name="Sequencer">
      <Item name="CompletedStepCount">
        <Value xsi:type="xsd:int">5</Value>
      </Item>
      <Item name="Step0">
        <Value xsi:type="Node" name="Step0">
          <Item name="StepAcquisitionFilter - PC:Acquisition Filter">
            <Value xsi:type="Node" name="StepAcquisitionFilter - PC:Acquisition Filter">
              <Item name="ChunkerActive">
                <Value xsi:type="xsd:boolean">false</Value>
              </Item>
            </Value>
          </Item>
        </Value>
      </Item>
      <Item name="Step1">
        <Value xsi:type="Node" name="Step1">
          <Item name="SimpleCyclic - Linear:WaveformGenerator">
            <Value xsi:type="Node" name="SimpleCyclic - Linear:WaveformGenerator">
              <Item name="ElapsedQuarterCycleCount">
                <Value xsi:type="xsd:long">5991</Value>
              </Item>
            </Value>
          </Item>
          <Item name="StepAcquisitionFilter - PC:Acquisition Filter">
            <Value xsi:type="Node" name="StepAcquisitionFilter - PC:Acquisition Filter">
              <Item name="ChunkerActive">
                <Value xsi:type="xsd:boolean">false</Value>
              </Item>
            </Value>
          </Item>
        </Value>
      </Item>
      <Item name="Step2">
        <Value xsi:type="Node" name="Step2">
          <Item name="StepAcquisitionFilter - PC:Acquisition Filter">
            <Value xsi:type="Node" name="StepAcquisitionFilter - PC:Acquisition Filter">
              <Item name="ChunkerActive">
                <Value xsi:type="xsd:boolean">false</Value>
              </Item>
            </Value>
          </Item>
        </Value>
      </Item>
      <Item name="Step3">
        <Value xsi:type="Node" name="Step3">
          <Item name="SimpleCyclic - Linear:WaveformGenerator">
            <Value xsi:type="Node" name="SimpleCyclic - Linear:WaveformGenerator">
              <Item name="ElapsedQuarterCycleCount">
                <Value xsi:type="xsd:long">5995</Value>
              </Item>
            </Value>
          </Item>
          <Item name="StepAcquisitionFilter - PC:Acquisition Filter">
            <Value xsi:type="Node" name="StepAcquisitionFilter - PC:Acquisition Filter">
              <Item name="ChunkerActive">
                <Value xsi:type="xsd:boolean">false</Value>
              </Item>
            </Value>
          </Item>
        </Value>
      </Item>
      <Item name="Step4">
        <Value xsi:type="Node" name="Step4">
          <Item name="StepAcquisitionFilter - PC:Acquisition Filter">
            <Value xsi:type="Node" name="StepAcquisitionFilter - PC:Acquisition Filter">
              <Item name="ChunkerActive">
                <Value xsi:type="xsd:boolean">false</Value>
              </Item>
            </Value>
          </Item>
        </Value>
      </Item>
      <Item name="Step5">
        <Value xsi:type="Node" name="Step5">
          <Item name="SimpleCyclic - Linear:WaveformGenerator">
            <Value xsi:type="Node" name="SimpleCyclic - Linear:WaveformGenerator">
              <Item name="ElapsedQuarterCycleCount">
                <Value xsi:type="xsd:long">5362</Value>
              </Item>
            </Value>
          </Item>
          <Item name="StepAcquisitionFilter - PC:Acquisition Filter">
            <Value xsi:type="Node" name="StepAcquisitionFilter - PC:Acquisition Filter">
              <Item name="Total Cycles">
                <Value xsi:type="ArrayOfDouble">
                  <double>3001</double>
                  <double>3002</double>
                  <double>3003</double>
                  <double>3004</double>
                  <double>3005</double>
                  <double>3006</double>
                  <double>3007</double>
                  <double>3008</double>
                  <double>3009</double>
                  <double>3010</double>
                  <double>3020</double>
                  <double>3030</double>
                  <double>3040</double>
                  <double>3050</double>
                  <double>3060</double>
                  <double>3070</double>
                  <double>3080</double>
                  <double>3090</double>
                  <double>3100</double>
                  <double>3200</double>
                  <double>3300</double>
                  <double>3400</double>
                  <double>3500</double>
                  <double>3600</double>
                  <double>3700</double>
                  <double>3800</double>
                  <double>3900</double>
                  <double>4000</double>
                  <double>4343</double>
                </Value>
              </Item>
              <Item name="Elapsed Cycles">
                <Value xsi:type="ArrayOfDouble">
                  <double>1</double>
                  <double>2</double>
                  <double>3</double>
                  <double>4</double>
                  <double>5</double>
                  <double>6</double>
                  <double>7</double>
                  <double>8</double>
                  <double>9</double>
                  <double>10</double>
                  <double>20</double>
                  <double>30</double>
                  <double>40</double>
                  <double>50</double>
                  <double>60</double>
                  <double>70</double>
                  <double>80</double>
                  <double>90</double>
                  <double>100</double>
                  <double>200</double>
                  <double>300</double>
                  <double>400</double>
                  <double>500</double>
                  <double>600</double>
                  <double>700</double>
                  <double>800</double>
                  <double>900</double>
                  <double>1000</double>
                  <double>1343</double>
                </Value>
              </Item>
              <Item name="Step">
                <Value xsi:type="ArrayOfDouble">
                  <double>6</double>
                  <double>6</double>
                  <double>6</double>
                  <double>6</double>
                  <double>6</double>
                  <double>6</double>
                  <double>6</double>
                  <double>6</double>
                  <double>6</double>
                  <double>6</double>
                  <double>6</double>
                  <double>6</double>
                  <double>6</double>
                  <double>6</double>
                  <double>6</double>
                  <double>6</double>
                  <double>6</double>
                  <double>6</double>
                  <double>6</double>
                  <double>6</double>
                  <double>6</double>
                  <double>6</double>
                  <double>6</double>
                  <double>6</double>
                  <double>6</double>
                  <double>6</double>
                  <double>6</double>
                  <double>6</double>
                  <double>6</double>
                </Value>
              </Item>
              <Item name="PC:Cycle Start Time">
                <Value xsi:type="ArrayOfDouble">
                  <double>315.696</double>
                  <double>315.797</double>
                  <double>315.897</double>
                  <double>315.997</double>
                  <double>316.097</double>
                  <double>316.197</double>
                  <double>316.297</double>
                  <double>316.397</double>
                  <double>316.497</double>
                  <double>316.597</double>
                  <double>317.597</double>
                  <double>318.597</double>
                  <double>319.597</double>
                  <double>320.597</double>
                  <double>321.597</double>
                  <double>322.597</double>
                  <double>323.597</double>
                  <double>324.597</double>
                  <double>325.597</double>
                  <double>335.597</double>
                  <double>345.597</double>
                  <double>355.597</double>
                  <double>365.597</double>
                  <double>375.597</double>
                  <double>385.597</double>
                  <double>395.597</double>
                  <double>405.59700000000004</double>
                  <double>415.59700000000004</double>
                  <double>449.897</double>
                </Value>
              </Item>
              <Item name="PC:Frequency">
                <Value xsi:type="ArrayOfDouble">
                  <double>10</double>
                  <double>10</double>
                  <double>10</double>
                  <double>10</double>
                  <double>10</double>
                  <double>10</double>
                  <double>10</double>
                  <double>10</double>
                  <double>10</double>
                  <double>10</double>
                  <double>10</double>
                  <double>10</double>
                  <double>10</double>
                  <double>10</double>
                  <double>10</double>
                  <double>10</double>
                  <double>10</double>
                  <double>10</double>
                  <double>10</double>
                  <double>10</double>
                  <double>10</double>
                  <double>10</double>
                  <double>10</double>
                  <double>10</double>
                  <double>10</double>
                  <double>10</double>
                  <double>10</double>
                  <double>10</double>
                  <double>10</double>
                </Value>
              </Item>
              <Item name="Position(Linear:Position):Maximum">
                <Value xsi:type="ArrayOfDouble">
                  <double>-0.0080995203740894788</double>
                  <double>-0.0080954952724277968</double>
                  <double>-0.00809248885139823</double>
                  <double>-0.0080926511529833076</double>
                  <double>-0.0080922010168433187</double>
                  <double>-0.00809200270101428</double>
                  <double>-0.0080921806488186126</double>
                  <double>-0.0080925255641341211</double>
                  <double>-0.0080914060492068528</double>
                  <double>-0.0080923584569245581</double>
                  <double>-0.0080908074975013736</double>
                  <double>-0.0080902515538036814</double>
                  <double>-0.008090024180710316</double>
                  <double>-0.0080888730380684129</double>
                  <double>-0.0080898838955909009</double>
                  <double>-0.0080892516206949941</double>
                  <double>-0.0080904371570795774</double>
                  <double>-0.0080901979934424155</double>
                  <double>-0.00809063603170216</double>
                  <double>-0.0080914102122187619</double>
                  <double>-0.0080923825688660137</double>
                  <double>-0.0080932677257806052</double>
                  <double>-0.0080937397945672271</double>
                  <double>-0.0080927844252437348</double>
                  <double>-0.0080938065145164731</double>
                  <double>-0.0080944296531379224</double>
                  <double>-0.0080938899144530289</double>
                  <double>-0.0080942511465400459</double>
                  <double>-0.0080950877722352748</double>
                </Value>
              </Item>
              <Item name="Position(Linear:Position):Minimum">
                <Value xsi:type="ArrayOfDouble">
                  <double>-0.008103474676609039</double>
                  <double>-0.0081083698477596045</double>
                  <double>-0.008109576674178243</double>
                  <double>-0.00810996126383543</double>
                  <double>-0.008110613599419593</double>
                  <double>-0.0081111412681639187</double>
                  <double>-0.0081115684658288958</double>
                  <double>-0.0081118202861398449</double>
                  <double>-0.0081121633294969787</double>
                  <double>-0.0081122672371566288</double>
                  <double>-0.0081145398225635282</double>
                  <double>-0.0081158755626529449</double>
                  <double>-0.0081167066004127261</double>
                  <double>-0.0081169184390455489</double>
                  <double>-0.0081173485983163114</double>
                  <double>-0.0081174948625266554</double>
                  <double>-0.0081177375465631488</double>
                  <double>-0.0081180096510797741</double>
                  <double>-0.0081180666759610165</double>
                  <double>-0.0081188593246042731</double>
                  <double>-0.0081194118037819854</double>
                  <double>-0.0081197215430438511</double>
                  <double>-0.0081199792306870227</double>
                  <double>-0.00812011918053031</double>
                  <double>-0.0081203045044094327</double>
                  <double>-0.008120469963178039</double>
                  <double>-0.0081206250563263891</double>
                  <double>-0.0081206735875457518</double>
                  <double>-0.008121022749692201</double>
                </Value>
              </Item>
              <Item name="Load(Linear:Load):Maximum">
                <Value xsi:type="ArrayOfDouble">
                  <double>-90.9242033958435</double>
                  <double>-54.136938415467739</double>
                  <double>-29.66487780213356</double>
                  <double>-28.567849658429623</double>
                  <double>-24.883905425667763</double>
                  <double>-23.042997345328331</double>
                  <double>-22.646575234830379</double>
                  <double>-22.984966635704041</double>
                  <double>-17.033340409398079</double>
                  <double>-20.954599604010582</double>
                  <double>-9.7493082284927368</double>
                  <double>-5.4988311603665352</double>
                  <double>-3.8245087489485741</double>
                  <double>-0.70894602686166763</double>
                  <double>-1.7965445294976234</double>
                  <double>-0.32073352485895157</double>
                  <double>-1.7233332619071007</double>
                  <double>-1.1449353769421578</double>
                  <double>-1.7104530707001686</double>
                  <double>-0.71125105023384094</double>
                  <double>-1.0507414117455483</double>
                  <double>-2.092546783387661</double>
                  <double>-2.4611782282590866</double>
                  <double>-0.14296732842922211</double>
                  <double>-1.5334831550717354</double>
                  <double>-2.1504424512386322</double>
                  <double>-0.99823810160160065</double>
                  <double>-1.2012012302875519</double>
                  <double>-2.0172446966171265</double>
                </Value>
              </Item>
              <Item name="Load(Linear:Load):Minimum">
                <Value xsi:type="ArrayOfDouble">
                  <double>-128.00148222595453</double>
                  <double>-162.58512623608112</double>
                  <double>-169.53704878687859</double>
                  <double>-169.81209628283978</double>
                  <double>-173.52254129946232</double>
                  <double>-176.45701300352812</double>
                  <double>-178.50202508270741</double>
                  <double>-178.16242296248674</double>
                  <double>-180.06252124905586</double>
                  <double>-179.62430603802204</double>
                  <double>-189.8903725668788</double>
                  <double>-196.00114785134792</double>
                  <double>-199.67831671237946</double>
                  <double>-197.55295943468809</double>
                  <double>-198.59882071614265</double>
                  <double>-197.59193994104862</double>
                  <double>-198.29628523439169</double>
                  <double>-199.56570584326983</double>
                  <double>-198.56361206620932</double>
                  <double>-197.6248761638999</double>
                  <double>-198.60574509948492</double>
                  <double>-198.87038972228766</double>
                  <double>-198.8624781370163</double>
                  <double>-198.39288666844368</double>
                  <double>-198.65537062287331</double>
                  <double>-198.94269295036793</double>
                  <double>-199.22706764191389</double>
                  <double>-198.553497903049</double>
                  <double>-198.94321914762259</double>
                </Value>
              </Item>
              <Item name="Displacement(Linear:Digital Position):Maximum">
                <Value xsi:type="ArrayOfDouble">
                  <double>-2.9472503811120987E-05</double>
                  <double>-2.5447402149438857E-05</double>
                  <double>-2.2440981119871139E-05</double>
                  <double>-2.2603254765272138E-05</double>
                  <double>-2.2153146564960478E-05</double>
                  <double>-2.1954830735921859E-05</double>
                  <double>-2.21327506005764E-05</double>
                  <double>-2.247769385576248E-05</double>
                  <double>-2.1358206868171693E-05</double>
                  <double>-2.2310558706521987E-05</double>
                  <double>-2.0759627223014831E-05</double>
                  <double>-2.0203683525323869E-05</double>
                  <double>-1.9976310431957243E-05</double>
                  <double>-1.8825139850378037E-05</double>
                  <double>-1.9835997372865675E-05</double>
                  <double>-1.9203722476959229E-05</double>
                  <double>-2.0389258861541747E-05</double>
                  <double>-2.0150095224380493E-05</double>
                  <double>-2.0588189363479612E-05</double>
                  <double>-2.1362341940402984E-05</double>
                  <double>-2.2334698587656022E-05</double>
                  <double>-2.3219827562570571E-05</double>
                  <double>-2.3691896349191665E-05</double>
                  <double>-2.273658290505409E-05</double>
                  <double>-2.3758616298437118E-05</double>
                  <double>-2.4381782859563826E-05</double>
                  <double>-2.3842044174671174E-05</double>
                  <double>-2.4203248322010038E-05</double>
                  <double>-2.5039874017238617E-05</double>
                </Value>
              </Item>
              <Item name="Displacement(Linear:Digital Position):Minimum">
                <Value xsi:type="ArrayOfDouble">
                  <double>-3.3426806330680849E-05</double>
                  <double>-3.8321949541568754E-05</double>
                  <double>-3.9528775960206983E-05</double>
                  <double>-3.9913393557071686E-05</double>
                  <double>-4.0565729141235347E-05</double>
                  <double>-4.1093397885560987E-05</double>
                  <double>-4.1520595550537111E-05</double>
                  <double>-4.1772443801164627E-05</double>
                  <double>-4.2115487158298489E-05</double>
                  <double>-4.22193668782711E-05</double>
                  <double>-4.4491924345493313E-05</double>
                  <double>-4.58277203142643E-05</double>
                  <double>-4.665875807404518E-05</double>
                  <double>-4.6870540827512742E-05</double>
                  <double>-4.7300700098276136E-05</double>
                  <double>-4.7446992248296737E-05</double>
                  <double>-4.768967628479004E-05</double>
                  <double>-4.7961752861738206E-05</double>
                  <double>-4.8018805682659145E-05</double>
                  <double>-4.8811454325914384E-05</double>
                  <double>-4.9363933503627773E-05</double>
                  <double>-4.967367276549339E-05</double>
                  <double>-4.9931332468986512E-05</double>
                  <double>-5.0071310251951214E-05</double>
                  <double>-5.025666207075119E-05</double>
                  <double>-5.04220649600029E-05</double>
                  <double>-5.057718604803085E-05</double>
                  <double>-5.06257452070713E-05</double>
                  <double>-5.0974879413843155E-05</double>
                </Value>
              </Item>
              <Item name="ChunkerActive">
                <Value xsi:type="xsd:boolean">true</Value>
              </Item>
              <Item name="TotalCycleCount">
                <Value xsi:type="xsd:long">4344</Value>
              </Item>
              <Item name="ElapsedCycleCount">
                <Value xsi:type="xsd:long">1344</Value>
              </Item>
            </Value>
          </Item>
        </Value>
      </Item>
      <Item name="Step6">
        <Value xsi:type="Node" name="Step6">
          <Item name="StepAcquisitionFilter - PC:Acquisition Filter">
            <Value xsi:type="Node" name="StepAcquisitionFilter - PC:Acquisition Filter">
              <Item name="ChunkerActive">
                <Value xsi:type="xsd:boolean">false</Value>
              </Item>
            </Value>
          </Item>
        </Value>
      </Item>
      <Item name="Step7">
        <Value xsi:type="Node" name="Step7">
          <Item name="SimpleCyclic - Linear:WaveformGenerator">
            <Value xsi:type="Node" name="SimpleCyclic - Linear:WaveformGenerator">
              <Item name="ElapsedQuarterCycleCount">
                <Value xsi:type="xsd:long">0</Value>
              </Item>
            </Value>
          </Item>
          <Item name="StepAcquisitionFilter - PC:Acquisition Filter">
            <Value xsi:type="Node" name="StepAcquisitionFilter - PC:Acquisition Filter">
              <Item name="ChunkerActive">
                <Value xsi:type="xsd:boolean">false</Value>
              </Item>
            </Value>
          </Item>
        </Value>
      </Item>
      <Item name="Step8">
        <Value xsi:type="Node" name="Step8">
          <Item name="StepAcquisitionFilter - PC:Acquisition Filter">
            <Value xsi:type="Node" name="StepAcquisitionFilter - PC:Acquisition Filter">
              <Item name="ChunkerActive">
                <Value xsi:type="xsd:boolean">false</Value>
              </Item>
            </Value>
          </Item>
        </Value>
      </Item>
      <Item name="Step9">
        <Value xsi:type="Node" name="Step9">
          <Item name="SimpleCyclic - Linear:WaveformGenerator">
            <Value xsi:type="Node" name="SimpleCyclic - Linear:WaveformGenerator">
              <Item name="ElapsedQuarterCycleCount">
                <Value xsi:type="xsd:long">0</Value>
              </Item>
            </Value>
          </Item>
          <Item name="StepAcquisitionFilter - PC:Acquisition Filter">
            <Value xsi:type="Node" name="StepAcquisitionFilter - PC:Acquisition Filter">
              <Item name="ChunkerActive">
                <Value xsi:type="xsd:boolean">false</Value>
              </Item>
            </Value>
          </Item>
        </Value>
      </Item>
      <Item name="Step10">
        <Value xsi:type="Node" name="Step10">
          <Item name="StepAcquisitionFilter - PC:Acquisition Filter">
            <Value xsi:type="Node" name="StepAcquisitionFilter - PC:Acquisition Filter">
              <Item name="ChunkerActive">
                <Value xsi:type="xsd:boolean">false</Value>
              </Item>
            </Value>
          </Item>
        </Value>
      </Item>
      <Item name="Step11">
        <Value xsi:type="Node" name="Step11">
          <Item name="SimpleCyclic - Linear:WaveformGenerator">
            <Value xsi:type="Node" name="SimpleCyclic - Linear:WaveformGenerator">
              <Item name="ElapsedQuarterCycleCount">
                <Value xsi:type="xsd:long">0</Value>
              </Item>
            </Value>
          </Item>
          <Item name="StepAcquisitionFilter - PC:Acquisition Filter">
            <Value xsi:type="Node" name="StepAcquisitionFilter - PC:Acquisition Filter">
              <Item name="ChunkerActive">
                <Value xsi:type="xsd:boolean">false</Value>
              </Item>
            </Value>
          </Item>
        </Value>
      </Item>
      <Item name="Step12">
        <Value xsi:type="Node" name="Step12">
          <Item name="StepAcquisitionFilter - PC:Acquisition Filter">
            <Value xsi:type="Node" name="StepAcquisitionFilter - PC:Acquisition Filter">
              <Item name="ChunkerActive">
                <Value xsi:type="xsd:boolean">false</Value>
              </Item>
            </Value>
          </Item>
        </Value>
      </Item>
      <Item name="Step13">
        <Value xsi:type="Node" name="Step13">
          <Item name="SimpleCyclic - Linear:WaveformGenerator">
            <Value xsi:type="Node" name="SimpleCyclic - Linear:WaveformGenerator">
              <Item name="ElapsedQuarterCycleCount">
                <Value xsi:type="xsd:long">0</Value>
              </Item>
            </Value>
          </Item>
          <Item name="StepAcquisitionFilter - PC:Acquisition Filter">
            <Value xsi:type="Node" name="StepAcquisitionFilter - PC:Acquisition Filter">
              <Item name="ChunkerActive">
                <Value xsi:type="xsd:boolean">false</Value>
              </Item>
            </Value>
          </Item>
        </Value>
      </Item>
      <Item name="Step14">
        <Value xsi:type="Node" name="Step14">
          <Item name="StepAcquisitionFilter - PC:Acquisition Filter">
            <Value xsi:type="Node" name="StepAcquisitionFilter - PC:Acquisition Filter">
              <Item name="ChunkerActive">
                <Value xsi:type="xsd:boolean">false</Value>
              </Item>
            </Value>
          </Item>
        </Value>
      </Item>
      <Item name="FinishedActions">
        <Value xsi:type="ArrayOfString" />
      </Item>
    </Node>
  </Section>
</InstronFile>
