# Supplementary material for: Mechanical Behaviour of Dental Luting Cements: Static, Dynamic, and Finite Element Studies
Source: Dent J (Basel). 2025 Dec 15;13(12):601. doi: 10.3390/dj13120601 (PMC12731645; doi:10.3390/dj13120601)
Supplement: Supplementary file 1 [file dentistry-13-00601-s001.zip › File S1/dynamic/AphC/2021 farasztas_foszfatcement1/Test1/Test1.steps.tracking.csv]

Total Time (s)	Cycle Elapsed Time (s)	Total Cycles	Elapsed Cycles	Step	Total Cycle Count(Linear Waveform)	Position(Linear:Position) (mm)	Load(Linear:Load) (kN)	Displacement(Linear:Digital Position) (mm)
0	0	1	1	1	0	-8,07003303430974	-0,00746307894587517	1,47521495819092E-05
0,01	0,01	1	1	1	0	-8,07003362104297	-0,00740045681595802	1,41933560371399E-05
0,02	0,02	1	1	1	0	-8,07003015652299	-0,00700791366398335	1,76578760147095E-05
0,022	0,022	1	1	1	0	-8,07001951150596	-0,00693970359861851	2,83308327198029E-05
0,023	0,023	1	1	1	0	-8,07001744396985	-0,00700254458934069	3,03424894809723E-05
0,024	0,024	1	1	1	0	-8,07002037763596	-0,00710711814463139	2,7436763048172E-05
0,034	0,034	1	1	1	0	-8,07003381662071	-0,00724971294403076	1,39698386192322E-05
0,045	0,045	1	1	1	0	-8,07002898305655	-0,00734422355890274	1,8831342458725E-05
0,055	0,055	1	1	1	0	-8,07001822628081	-0,00733350869268179	2,96160578727722E-05
0,065	0,065	1	1	1	0	-8,07004504837096	-0,00715233385562897	2,73808836936951E-06
0,076	0,076	1	1	1	0	-8,07008394040167	-0,00745751895010471	-3,6042183637619E-05
0,086	0,086	1	1	1	0	-8,070083912462	-0,00750765670090914	-3,6042183637619E-05
0,097	0,097	1	1	1	0	-8,07009019888937	-0,00757540576159954	-4,2300671339035E-05
0,108	0,108	1	1	1	0	-8,0700942222029	-0,00778766348958015	-4,63798642158508E-05
0,118	0,118	1	1	1	0	-8,07008332572877	-0,00741418451070786	-3,54275107383728E-05
0,129	0,129	1	1	1	0	-8,07009911164641	-0,00763678923249245	-5,12413680553436E-05
0,139	0,139	1	1	1	0	-8,07010562159121	-0,00775149557739496	-5,77233731746674E-05
0,15	0,15	1	1	1	0	-8,07014655321836	-0,00792599283158779	-9,86829400062561E-05
0,16	0,16	1	1	1	0	-8,07016678154469	-0,00820875633507967	-0,000118911266326904
0,17	0,17	1	1	1	0	-8,07018625549972	-0,0079032639041543	-0,000138357281684875
0,181	0,181	1	1	1	0	-8,07022453285754	-0,00825469847768545	-0,000176634639501572
0,191	0,191	1	1	1	0	-8,07024671696126	-0,00851118471473455	-0,000198818743228912
0,201	0,201	1	1	1	0	-8,07021352462471	-0,00837055034935474	-0,000165682286024094
0,212	0,212	1	1	1	0	-8,07023713365197	-0,00855689868330956	-0,000189263373613358
0,223	0,223	1	1	1	0	-8,07024249807	-0,00822274945676327	-0,000194627791643143
0,233	0,233	1	1	1	0	-8,07025222107768	-0,00840247143059969	-0,000204350799322128
0,244	0,244	1	1	1	0	-8,07025303132832	-0,00847277697175741	-0,000205133110284805
0,255	0,255	1	1	1	0	-8,0702609103173	-0,00857904553413391	-0,000213012099266052
0,265	0,265	1	1	1	0	-8,0702447053045	-0,00865352340042591	-0,000196807086467743
0,275	0,275	1	1	1	0	-8,0702957790345	-0,00861681532114744	-0,000247880816459656
0,285	0,285	1	1	1	0	-8,0702933203429	-0,00862991437315941	-0,000245422124862671
0,296	0,296	1	1	1	0	-8,07028393261135	-0,00876413658261299	-0,000236034393310547
0,306	0,306	1	1	1	0	-8,07027409784496	-0,0086137792095542	-0,000226255506277084
0,316	0,316	1	1	1	0	-8,07027627713978	-0,00873826909810305	-0,000228378921747208
0,326	0,326	1	1	1	0	-8,07028725743294	-0,00858611892908812	-0,000239387154579163
0,336	0,336	1	1	1	0	-8,070282144472	-0,00861671287566423	-0,000234246253967285
0,346	0,346	1	1	1	0	-8,07026389986276	-0,00853721983730793	-0,000216029584407806
0,357	0,357	1	1	1	0	-8,07028387673199	-0,0087276054546237	-0,00023597851395607
0,367	0,367	1	1	1	0	-8,07028303854167	-0,0087830051779747	-0,000235196202993393
0,377	0,377	1	1	1	0	-8,07032086886465	-0,00874374061822891	-0,000272970646619797
0,387	0,387	1	1	1	0	-8,0703341960907	-0,00893132761120796	-0,000286325812339783
0,397	0,397	1	1	1	0	-8,0703251156956	-0,00883221626281738	-0,000277217477560043
0,407	0,407	1	1	1	0	-8,07032846845686	-0,00899959355592728	-0,000280570238828659
0,418	0,418	1	1	1	0	-8,07034330442548	-0,00915763434022665	-0,000295434147119522
0,428	0,428	1	1	1	0	-8,07033288292587	-0,00884305220097303	-0,000285040587186813
0,438	0,438	1	1	1	0	-8,07036621496081	-0,00902407336980104	-0,000318344682455063
0,448	0,448	1	1	1	0	-8,070367584005	-0,00920379534363747	-0,000319685786962509
0,46	0,46	1	1	1	0	-8,07036378420889	-0,00911538954824209	-0,000315885990858078
0,47	0,47	1	1	1	0	-8,07035705074668	-0,00917974393814802	-0,000309180468320847
0,481	0,481	1	1	1	0	-8,07035990059376	-0,00886933878064156	-0,00031203031539917
0,491	0,491	1	1	1	0	-8,07037468068302	-0,0090901181101799	-0,000326838344335556
0,501	0,501	1	1	1	0	-8,07035361416638	-0,00920266378670931	-0,000305715948343277
0,511	0,511	1	1	1	0	-8,07038079947233	-0,00921445898711681	-0,000332929193973541
0,521	0,521	1	1	1	0	-8,07037118822336	-0,00922525301575661	-0,000323317945003509
0,531	0,531	1	1	1	0	-8,0703801009804	-0,0089581124484539	-0,000332258641719818
0,541	0,541	1	1	1	0	-8,0703648738563	-0,00906495843082666	-0,000317003577947617
0,551	0,551	1	1	1	0	-8,07037870399654	-0,00910599250346422	-0,000330805778503418
0,561	0,561	1	1	1	0	-8,07037473656237	-0,00911502167582512	-0,000326838344335556
0,571	0,571	1	1	1	0	-8,07038160972297	-0,0093991681933403	-0,000333767384290695
0,582	0,582	1	1	1	0	-8,07040555402637	-0,0091375270858407	-0,000357683748006821
0,592	0,592	1	1	1	0	-8,0704288277775	-0,00949001871049404	-0,000380929559469223
0,602	0,602	1	1	1	0	-8,0705092381686	-0,0100006908178329	-0,000461339950561523
0,612	0,612	1	1	1	0	-8,07052217423916	-0,0101318256929517	-0,000474303960800171
0,622	0,622	1	1	1	0	-8,07052253745496	-0,0101730227470398	-0,000474639236927032
0,632	0,632	1	1	1	0	-8,07053287513554	-0,0100556155666709	-0,000484976917505264
0,642	0,642	1	1	1	0	-8,07054081000387	-0,0100465165451169	-0,000492911785840988
0,652	0,652	1	1	1	0	-8,07054257020354	-0,010094796307385	-0,00049469992518425
0,662	0,662	1	1	1	0	-8,07053916156292	-0,010025342926383	-0,000491291284561157
0,672	0,672	1	1	1	0	-8,07053533382714	-0,0102342711761594	-0,000487435609102249
0,682	0,682	1	1	1	0	-8,07055078446865	-0,0100893899798393	-0,000502914190292358
0,692	0,692	1	1	1	0	-8,07053217664361	-0,00994174275547266	-0,000484306365251541
0,702	0,702	1	1	1	0	-8,07054069824517	-0,010028094984591	-0,000492800027132034
0,713	0,713	1	1	1	0	-8,07057450525463	-0,0103265373036265	-0,000526607036590576
0,723	0,723	1	1	1	0	-8,07055740617216	-0,0103156827390194	-0,000509507954120636
0,735	0,735	1	1	1	0	-8,07056031189859	-0,0100530637428164	-0,000512413680553436
0,745	0,745	1	1	1	0	-8,0705553945154	-0,0100814877077937	-0,000507552176713943
0,755	0,755	1	1	1	0	-8,07055226527154	-0,0101795699447393	-0,000504367053508759
0,765	0,765	1	1	1	0	-8,07058118283749	-0,0102771027013659	-0,000533312559127808
0,775	0,775	1	1	1	0	-8,07055757381022	-0,0102623691782355	-0,000509675592184067
0,785	0,785	1	1	1	0	-8,07056659832597	-0,0100609846413136	-0,000518728047609329
0,795	0,795	1	1	1	0	-8,07057517580688	-0,0101890740916133	-0,000527333468198776
0,805	0,805	1	1	1	0	-8,07057308033109	-0,0102835288271308	-0,000525210052728653
0,815	0,815	1	1	1	0	-8,07057461701334	-0,0102981552481651	-0,00052671879529953
0,825	0,825	1	1	1	0	-8,07060171850026	-0,0104361632838845	-0,00055382028222084
0,836	0,836	1	1	1	0	-8,07060666382313	-0,0102836079895496	-0,000558793544769287
0,846	0,846	1	1	1	0	-8,07059473358095	-0,0102105690166354	-0,000546835362911224
0,856	0,856	1	1	1	0	-8,07057403028011	-0,0101912673562765	-0,000526160001754761
0,866	0,866	1	1	1	0	-8,07058892212808	-0,0103393895551562	-0,000541023910045624
0,876	0,876	1	1	1	0	-8,07058487087488	-0,0104209454730153	-0,000537000596523285
0,886	0,886	1	1	1	0	-8,0706182308495	-0,0104436883702874	-0,000570360571146011
0,896	0,896	1	1	1	0	-8,07061172090471	-0,0103212194517255	-0,000563878566026688
0,906	0,906	1	1	1	0	-8,0706128384918	-0,0104385009035468	-0,000564940273761749
0,916	0,916	1	1	1	0	-8,07066922076046	-0,0108157889917493	-0,000621378421783447
0,926	0,926	1	1	1	0	-8,07065773755312	-0,0108469696715474	-0,0006098672747612
0,936	0,936	1	1	1	0	-8,07066022418439	-0,0105474283918738	-0,000612325966358185
0,946	0,946	1	1	1	0	-8,0706674605608	-0,0107222190126777	-0,000619590282440186
0,956	0,956	1	1	1	0	-8,07070333510637	-0,0109359622001648	-0,000655464828014374
0,967	0,967	1	1	1	0	-8,0706974118948	-0,0109336199238896	-0,000649541616439819
0,977	0,977	1	1	1	0	-8,07074180804193	-0,0112326489761472	-0,000693909823894501
0,992	0,992	1	1	1	0	-8,07074711658061	-0,0110671762377024	-0,000699274241924286
1,002	1,002	1	1	1	0	-8,07076360099018	-0,0111024919897318	-0,000715702772140503
1,015	1,015	1	1	1	0	-8,07076147757471	-0,0113312900066376	-0,00071357935667038
1,026	1,026	1	1	1	0	-8,07073915377259	-0,0112369656562805	-0,000691283494234085
1,036	1,036	1	1	1	0	-8,07077759876847	-0,0110175786539912	-0,000729728490114212
1,046	1,046	1	1	1	0	-8,0707688536495	-0,0112638948485255	-0,000720955431461334
1,056	1,056	1	1	1	0	-8,0707776825875	-0,011325622908771	-0,000729784369468689
1,066	1,066	1	1	1	0	-8,07077673263848	-0,011260136961937	-0,000728834420442581
1,076	1,076	1	1	1	0	-8,07076882570982	-0,011328486725688	-0,000720955431461334
1,086	1,086	1	1	1	0	-8,07078109122813	-0,0111909443512559	-0,000733193010091782
1,096	1,096	1	1	1	0	-8,07077595032752	-0,0111748464405537	-0,000728052109479904
1,106	1,106	1	1	1	0	-8,0707941390574	-0,0112200574949384	-0,000746268779039383
1,116	1,116	1	1	1	0	-8,07078978046775	-0,0113772321492434	-0,000741910189390183
1,126	1,126	1	1	1	0	-8,07078363373876	-0,0113305961713195	-0,00073576346039772
1,136	1,136	1	1	1	0	-8,07080062106252	-0,0113806687295437	-0,000752750784158707
1,146	1,146	1	1	1	0	-8,07083962485194	-0,0114588811993599	-0,000791754573583603
1,157	1,157	1	1	1	0	-8,07084602303803	-0,0116452481597662	-0,000798124819993973
1,167	1,167	1	1	1	0	-8,07084901258349	-0,0117325223982334	-0,000801142305135727
1,177	1,177	1	1	1	0	-8,07083643972874	-0,0116515485569835	-0,000788569450378418
1,187	1,187	1	1	1	0	-8,07085731066763	-0,0117327924817801	-0,000809412449598312
1,197	1,197	1	1	1	0	-8,07083808816969	-0,01136957667768	-0,000790189951658249
1,207	1,207	1	1	1	0	-8,07085286825895	-0,0114959152415395	-0,000804997980594635
1,217	1,217	1	1	1	0	-8,07084904052317	-0,0115005439147353	-0,000801142305135727
1,227	1,227	1	1	1	0	-8,07087359949946	-0,0117997964844108	-0,000825729221105576
1,237	1,237	1	1	1	0	-8,07087200693786	-0,0118406163528562	-0,000824108719825745
1,247	1,247	1	1	1	0	-8,07087770663202	-0,0115578761324286	-0,000829808413982391
1,257	1,257	1	1	1	0	-8,07088552974164	-0,0117128761485219	-0,000837687402963638
1,267	1,267	1	1	1	0	-8,0708887707442	-0,0117839826270938	-0,0008409284055233
1,279	1,279	1	1	1	0	-8,07089877314866	-0,0118675688281655	-0,000850874930620193
1,29	1,29	1	1	1	0	-8,07089771144092	-0,0117932865396142	-0,000849813222885132
1,3	1,3	1	1	1	0	-8,07092369534075	-0,0119692552834749	-0,000875853002071381
1,31	1,31	1	1	1	0	-8,07094244286418	-0,0121162412688136	-0,000894572585821152
1,32	1,32	1	1	1	0	-8,07094498537481	-0,0120840314775705	-0,000897087156772614
1,33	1,33	1	1	1	0	-8,07094202376902	-0,012168288230896	-0,000894125550985336
1,34	1,34	1	1	1	0	-8,07099348865449	-0,0124695245176554	-0,000945590436458588
1,35	1,35	1	1	1	0	-8,07100335136056	-0,0122898444533348	-0,000955481082201004
1,36	1,36	1	1	1	0	-8,07100147940218	-0,0122838234528899	-0,000953581184148788
1,37	1,37	1	1	1	0	-8,07096781209111	-0,0120099587365985	-0,000919941812753677
1,38	1,38	1	1	1	0	-8,07097960263491	-0,0123995263129473	-0,000931732356548309
1,39	1,39	1	1	1	0	-8,07098088786006	-0,0123728299513459	-0,000933017581701279
1,4	1,4	1	1	1	0	-8,07101394049823	-0,0123206106945872	-0,000966042280197144
1,411	1,411	1	1	1	0	-8,07101245969534	-0,0124116381630301	-0,000964589416980743
1,421	1,421	1	1	1	0	-8,07102771475911	-0,0125313643366098	-0,000979844480752945
1,431	1,431	1	1	1	0	-8,07106275111437	-0,0126932375133038	-0,00101488083600998
1,441	1,441	1	1	1	0	-8,07106403633952	-0,0128378625959158	-0,00101616606116295
1,451	1,451	1	1	1	0	-8,07107171975076	-0,0125328591093421	-0,00102382153272629
1,461	1,461	1	1	1	0	-8,07106755673885	-0,0125935953110456	-0,00101968646049499
1,471	1,471	1	1	1	0	-8,07106920517981	-0,0126494932919741	-0,00102130696177483
1,481	1,481	1	1	1	0	-8,0710796546191	-0,0127349467948079	-0,00103181228041649
1,491	1,491	1	1	1	0	-8,07109124958515	-0,0128724006935954	-0,00104337930679321
1,501	1,501	1	1	1	0	-8,07113938964903	-0,0128730060532689	-0,00109154731035233
1,511	1,511	1	1	1	0	-8,07112441398203	-0,0128509290516376	-0,00107657164335251
1,521	1,521	1	1	1	0	-8,07110097259283	-0,0127875618636608	-0,0010531023144722
1,531	1,531	1	1	1	0	-8,07110267691314	-0,012738099321723	-0,00105477869510651
1,542	1,542	1	1	1	0	-8,07113167829812	-0,0130283320322633	-0,00108378008008003
1,552	1,552	1	1	1	0	-8,07112854905427	-0,0128092896193266	-0,00108065083622932
1,562	1,562	1	1	1	0	-8,07115757837891	-0,013024820946157	-0,00110970810055733
1,572	1,572	1	1	1	0	-8,07114514522254	-0,0129438936710358	-0,00109724700450897
1,582	1,582	1	1	1	0	-8,07113930583	-0,0129539100453258	-0,00109143555164337
1,592	1,592	1	1	1	0	-8,07115802541375	-0,013177739456296	-0,00111015513539314
1,602	1,602	1	1	1	0	-8,07115844450891	-0,0127777876332402	-0,00111054629087448
1,612	1,612	1	1	1	0	-8,07118694297969	-0,0131036434322596	-0,00113910064101219
1,622	1,622	1	1	1	0	-8,0712743382901	-0,0137640163302422	-0,00122644007205963
1,633	1,633	1	1	1	0	-8,07127495296299	-0,0136780925095081	-0,00122705474495888
1,643	1,643	1	1	1	0	-8,07126265950501	-0,0137144513428211	-0,00121481716632843
1,653	1,653	1	1	1	0	-8,07126159779727	-0,0133750308305025	-0,00121369957923889
1,663	1,663	1	1	1	0	-8,07124041952193	-0,0132768182083964	-0,00119252130389214
1,673	1,673	1	1	1	0	-8,07126226834953	-0,0134735042229295	-0,00121437013149261
1,683	1,683	1	1	1	0	-8,07126190513372	-0,0135366432368755	-0,00121403485536575
1,693	1,693	1	1	1	0	-8,07126260362566	-0,0134849827736616	-0,00121476128697395
1,703	1,703	1	1	1	0	-8,07124980725348	-0,0132519844919443	-0,00120196491479874
1,713	1,713	1	1	1	0	-8,07126550935209	-0,0135339284315705	-0,00121761113405228
1,723	1,723	1	1	1	0	-8,07126690633595	-0,0133799761533737	-0,0012190081179142
1,733	1,733	1	1	1	0	-8,07127797044814	-0,0135759403929114	-0,00123007223010063
1,743	1,743	1	1	1	0	-8,07128478772938	-0,0136907771229744	-0,00123694539070129
1,753	1,753	1	1	1	0	-8,07128663174808	-0,0133800646290183	-0,00123873353004456
1,763	1,763	1	1	1	0	-8,07128246873617	-0,0133905140683055	-0,00123459845781326
1,773	1,773	1	1	1	0	-8,07131289504468	-0,0136495428159833	-0,00126499682664871
1,783	1,783	1	1	1	0	-8,07130644097924	-0,0137672200798988	-0,00125857070088387
1,794	1,794	1	1	1	0	-8,07129710912704	-0,0136269861832261	-0,00124923884868622
1,804	1,804	1	1	1	0	-8,07129397988319	-0,01341812312603	-0,00124610960483551
1,814	1,814	1	1	1	0	-8,07131602428854	-0,0135928066447377	-0,00126812607049942
1,824	1,824	1	1	1	0	-8,07128867134452	-0,0135092623531818	-0,0012408010661602
1,834	1,834	1	1	1	0	-8,07132236659527	-0,0138025125488639	-0,00127449631690979
1,844	1,844	1	1	1	0	-8,07133748196065	-0,0138059351593256	-0,00128963962197304
1,854	1,854	1	1	1	0	-8,07134144939482	-0,0136135192587972	-0,00129355117678642
1,864	1,864	1	1	1	0	-8,07135631330311	-0,0137943774461746	-0,00130841508507729
1,874	1,874	1	1	1	0	-8,07135765440762	-0,0138291949406266	-0,00130981206893921
1,884	1,884	1	1	1	0	-8,0713657848537	-0,0139607675373554	-0,00131791457533836
1,894	1,894	1	1	1	0	-8,07137346826494	-0,0141403544694185	-0,00132562592625618
1,904	1,904	1	1	1	0	-8,07138168253005	-0,0138973398134112	-0,00133378431200981
1,914	1,914	1	1	1	0	-8,07139883749187	-0,0140496110543609	-0,00135093927383423
1,925	1,925	1	1	1	0	-8,07141280733049	-0,0141786364838481	-0,00136496499180794
1,935	1,935	1	1	1	0	-8,0714363604784	-0,0143470149487257	-0,00138849020004272
1,945	1,945	1	1	1	0	-8,07146390900016	-0,0146281765773892	-0,00141603872179985
1,955	1,955	1	1	1	0	-8,07147986255586	-0,0144559424370527	-0,00143202021718025
1,965	1,965	1	1	1	0	-8,07149265892804	-0,01446682959795	-0,00144481658935547
1,975	1,975	1	1	1	0	-8,07150986976922	-0,014607310295105	-0,00146197155117989
1,985	1,985	1	1	1	0	-8,07150794193149	-0,0146913388743997	-0,00146007165312767
1,995	1,995	1	1	1	0	-8,07149684987962	-0,0146361021324992	-0,00144895166158676
2,006	2,006	1	1	1	0	-8,07151101529598	-0,0145157938823104	-0,0014631450176239
2,017	2,017	1	1	1	0	-8,07151188142598	-0,0144200539216399	-0,00146403908729553
2,027	2,027	1	1	1	0	-8,07150763459504	-0,0143859907984734	-0,00145979225635529
2,038	2,038	1	1	1	0	-8,07152017951011	-0,0145914312452078	-0,00147230923175812
2,049	2,049	1	1	1	0	-8,07151788845658	-0,0147326244041324	-0,00147001817822456
2,059	2,059	1	1	1	0	-8,07152839377522	-0,0144757842645049	-0,00148052349686623
2,07	2,07	1	1	1	0	-8,07155524380505	-0,0146414246410131	-0,00150734558701515
2,08	2,08	1	1	1	0	-8,07155479677021	-0,0147358793765306	-0,00150689855217934
2,091	2,091	1	1	1	0	-8,07156094349921	-0,014788513071835	-0,0015130452811718
2,102	2,102	1	1	1	0	-8,07156362570822	-0,0148763414472342	-0,00151578336954117
2,112	2,112	1	1	1	0	-8,07155781425536	-0,0145793473348022	-0,00150991603732109
2,123	2,123	1	1	1	0	-8,07156418450177	-0,0148151209577918	-0,00151634216308594
2,134	2,134	1	1	1	0	-8,07157848961651	-0,0149055384099483	-0,00153059139847755
2,144	2,144	1	1	1	0	-8,07156901806593	-0,0149069493636489	-0,00152114778757095
2,155	2,155	1	1	1	0	-8,07162092998624	-0,0152096012607217	-0,00157305970788002
2,166	2,166	1	1	1	0	-8,07166770100594	-0,0152702769264579	-0,00161983072757721
2,176	2,176	1	1	1	0	-8,0716894660145	-0,0153846200555563	-0,00164156779646873
2,187	2,187	1	1	1	0	-8,07166979648173	-0,01530094537884	-0,00162189826369286
2,197	2,197	1	1	1	0	-8,07165979407728	-0,0152799114584923	-0,00161195173859596
2,22	2,22	1	1	1	0	-8,0717078782618	-0,0153160467743874	-0,00166000798344612
2,231	2,231	1	1	1	0	-8,07170961052179	-0,0152941001579165	-0,00166174024343491
2,241	2,241	1	1	1	0	-8,07172279804945	-0,0155406212434173	-0,00167492777109146
2,252	2,252	1	1	1	0	-8,07172321714461	-0,0155107630416751	-0,0016753189265728
2,263	2,263	1	1	1	0	-8,07171883061528	-0,0152843445539474	-0,0016709603369236
2,273	2,273	1	1	1	0	-8,07173070497811	-0,0154240569099784	-0,00168280676007271
2,284	2,284	1	1	1	0	-8,07171698659658	-0,0153233576565981	-0,00166911631822586
2,295	2,295	1	1	1	0	-8,07170734740794	-0,0152787053957582	-0,00165944918990135
2,305	2,305	1	1	1	0	-8,07173442095518	-0,0155681278556585	-0,00168655067682266
2,316	2,316	1	1	1	0	-8,07172888889909	-0,0152451498433948	-0,00168101862072945
2,326	2,326	1	1	1	0	-8,0717393103987	-0,0153740122914314	-0,00169146806001663
2,337	2,337	1	1	1	0	-8,07176512666047	-0,0156186008825898	-0,0017172284424305
2,348	2,348	1	1	1	0	-8,07177138514817	-0,0157421547919512	-0,00172354280948639
2,358	2,358	1	1	1	0	-8,07179580442607	-0,0159088894724846	-0,00174790620803833
2,369	2,369	1	1	1	0	-8,07177929207683	-0,0154973287135363	-0,00173142179846764
2,38	2,38	1	1	1	0	-8,07178420946002	-0,0157738756388426	-0,00173633918166161
2,39	2,39	1	1	1	0	-8,07180703617632	-0,015742052346468	-0,00175913795828819
2,401	2,401	1	1	1	0	-8,07179256342351	-0,0156706338748336	-0,00174466520547867
2,412	2,412	1	1	1	0	-8,07179826311767	-0,0158872082829475	-0,00175036489963531
2,422	2,422	1	1	1	0	-8,07179960422218	-0,0155501766130328	-0,00175176188349724
2,433	2,433	1	1	1	0	-8,07180530391634	-0,0156215438619256	-0,00175740569829941
2,443	2,443	1	1	1	0	-8,07186059653759	-0,0160277169197798	-0,00181272625923157
2,454	2,454	1	1	1	0	-8,07185562327504	-0,0160954939201474	-0,00180775299668312
2,465	2,465	1	1	1	0	-8,0718588642776	-0,01599898096174	-0,00181099399924278
2,475	2,475	1	1	1	0	-8,07186883874238	-0,0160156143829226	-0,00182094052433968
2,486	2,486	1	1	1	0	-8,07188264094293	-0,0160794612020254	-0,00183474272489548
2,497	2,497	1	1	1	0	-8,07185933925211	-0,0160252908244729	-0,00181149691343307
2,507	2,507	1	1	1	0	-8,07188817299902	-0,0163207110017538	-0,00184027478098869
2,523	2,523	1	1	1	0	-8,07191901840269	-0,0161605840548873	-0,00187117606401443
2,534	2,534	1	1	1	0	-8,07193650864065	-0,0162709597498178	-0,00188866630196571
2,547	2,547	1	1	1	0	-8,07193578220904	-0,0164373544976115	-0,00188793987035751
2,558	2,558	1	1	1	0	-8,07194131426513	-0,0165266869589686	-0,00189341604709625
2,569	2,569	1	1	1	0	-8,07199473492801	-0,0165881915017962	-0,00194689258933067
2,579	2,579	1	1	1	0	-8,07200786657631	-0,0166070368140936	-0,00195996835827827
2,59	2,59	1	1	1	0	-8,07199470698833	-0,0165823753923178	-0,0019468367099762
2,6	2,6	1	1	1	0	-8,07200839743018	-0,0167132634669542	-0,00196052715182304
2,611	2,611	1	1	1	0	-8,07199629954994	-0,0166379287838936	-0,00194840133190155
2,622	2,622	1	1	1	0	-8,07202147319913	-0,0166510976850986	-0,00197360292077065
2,632	2,632	1	1	1	0	-8,07201608084142	-0,0165925174951553	-0,00196818262338638
2,643	2,643	1	1	1	0	-8,07202432304621	-0,0166492955759168	-0,00197645276784897
2,654	2,654	1	1	1	0	-8,07202504947782	-0,0167806725949049	-0,00197717919945717
2,664	2,664	1	1	1	0	-8,07205089367926	-0,0169464107602835	-0,00200305134057999
2,675	2,675	1	1	1	0	-8,07206871919334	-0,0167264323681593	-0,00202082097530365
2,686	2,686	1	1	1	0	-8,0720532964915	-0,0167690869420767	-0,00200545415282249
2,696	2,696	1	1	1	0	-8,0720697529614	-0,0168839190155268	-0,00202188268303871
2,707	2,707	1	1	1	0	-8,0720703676343	-0,0169249018654227	-0,00202249735593796
2,717	2,717	1	1	1	0	-8,07210400700569	-0,0171675719320774	-0,00205613672733307
2,728	2,728	1	1	1	0	-8,07207025587559	-0,0166140263900161	-0,002022385597229
2,739	2,739	1	1	1	0	-8,07211250066757	-0,0170869845896959	-0,00206463038921356
2,749	2,749	1	1	1	0	-8,07217639870942	-0,0174135761335492	-0,00212855637073517
2,76	2,76	1	1	1	0	-8,07215164415538	-0,0174003420397639	-0,00210374593734741
2,771	2,771	1	1	1	0	-8,07217860594392	-0,0174646452069283	-0,00213073566555977
2,781	2,781	1	1	1	0	-8,07214980013669	-0,0169696239754558	-0,00210195779800415
2,792	2,792	1	1	1	0	-8,07218399830163	-0,0173421064391732	-0,00213610008358955
2,803	2,803	1	1	1	0	-8,07220053859055	-0,0174998585134745	-0,00215264037251472
2,814	2,814	1	1	1	0	-8,07219782844186	-0,0175289390608668	-0,00214995816349983
2,825	2,825	1	1	1	0	-8,07220450602472	-0,017193197272718	-0,00215660780668259
2,836	2,836	1	1	1	0	-8,07223853655159	-0,0175167014822364	-0,00219063833355904
2,846	2,846	1	1	1	0	-8,07224960066378	-0,0176248839125037	-0,00220170244574547
2,857	2,857	1	1	1	0	-8,07221291586757	-0,017388453707099	-0,0021650455892086
2,868	2,868	1	1	1	0	-8,07223836891353	-0,0176165206357837	-0,00219047069549561
2,878	2,878	1	1	1	0	-8,07222680188715	-0,0173117639496922	-0,00217890366911888
2,889	2,889	1	1	1	0	-8,07225605472922	-0,0175159657374024	-0,00220818445086479
2,9	2,9	1	1	1	0	-8,07225490920245	-0,0175652606412768	-0,00220701098442078
2,91	2,91	1	1	1	0	-8,07230156846344	-0,0180256506428123	-0,00225372612476349
2,921	2,921	1	1	1	0	-8,07228410616517	-0,0178490905091167	-0,00223623588681221
2,932	2,932	1	1	1	0	-8,07231140322983	-0,0178153393790126	-0,00226356089115143
2,942	2,942	1	1	1	0	-8,07233244180679	-0,0179392425343394	-0,00228457152843475
2,953	2,953	1	1	1	0	-8,07231145910919	-0,0178399123251438	-0,00226361677050591
2,963	2,963	1	1	1	0	-8,07231754995882	-0,0180673506110907	-0,00226965174078941
2,974	2,974	1	1	1	0	-8,07231604121625	-0,0178901758044958	-0,00226814299821854
2,985	2,985	1	1	1	0	-8,07234230451286	-0,0177571922540665	-0,00229440629482269
2,995	2,995	1	1	1	0	-8,07232640683651	-0,0177992740646005	-0,00227853655815125
3,006	3,006	1	1	1	0	-8,07238572277129	-0,0182424485683441	-0,00233782455325127
3,018	3,018	1	1	1	0	-8,07237186469138	-0,0181103637441993	-0,00232396647334099
3,029	3,029	1	1	1	0	-8,07238756678998	-0,0179353076964617	-0,00233966857194901
3,039	3,039	1	1	1	0	-8,07238826528192	-0,0179867958649993	-0,00234039500355721
3,05	3,05	1	1	1	0	-8,0723877903074	-0,0180530082434416	-0,00233994796872139
3,061	3,061	1	1	1	0	-8,07240958325565	-0,0181319890543818	-0,00236168503761291
3,071	3,071	1	1	1	0	-8,0723943002522	-0,0180880632251501	-0,00234642997384071
3,082	3,082	1	1	1	0	-8,07240575551987	-0,0179946422576904	-0,00235788524150848
3,092	3,092	1	1	1	0	-8,07239502668381	-0,0180291011929512	-0,00234715640544891
3,103	3,103	1	1	1	0	-8,07241201400757	-0,0180568499490619	-0,0023641437292099
3,114	3,114	1	1	1	0	-8,07241274043918	-0,0181790068745613	-0,0023648701608181
3,124	3,124	1	1	1	0	-8,07241056114435	-0,0182572985067964	-0,0023626908659935
3,135	3,135	1	1	1	0	-8,07241690345109	-0,0179154705256224	-0,00236900523304939
3,146	3,146	1	1	1	0	-8,072525030002	-0,0186451291665435	-0,00247713178396225
3,156	3,156	1	1	1	0	-8,07251765392721	-0,018669068813324	-0,00246981158852577
3,167	3,167	1	1	1	0	-8,07250941172242	-0,0187320541590452	-0,00246154144406319
3,178	3,178	1	1	1	0	-8,07252609170973	-0,0187267735600472	-0,00247824937105179
3,188	3,188	1	1	1	0	-8,07252444326878	-0,0185057194903493	-0,00247657299041748
3,199	3,199	1	1	1	0	-8,07252958416939	-0,0186064746230841	-0,00248171389102936
3,21	3,21	1	1	1	0	-8,07255210354924	-0,0187181495130062	-0,00250423327088356
3,22	3,22	1	1	1	0	-8,07254500687122	-0,0187110807746649	-0,00249713659286499
3,231	3,231	1	1	1	0	-8,07256668806076	-0,0186589267104864	-0,00251881778240204
3,241	3,241	1	1	1	0	-8,07257386855781	-0,0186925800517201	-0,00252602621912956
3,252	3,252	1	1	1	0	-8,07257641106844	-0,0187178049236536	-0,00252854079008102
3,263	3,263	1	1	1	0	-8,07259568944573	-0,0189495459198952	-0,00254781916737556
3,273	3,273	1	1	1	0	-8,07260306552053	-0,0190070830285549	-0,00255519524216652
3,284	3,284	1	1	1	0	-8,07261885143816	-0,0187920359894633	-0,00257095322012901
3,295	3,295	1	1	1	0	-8,07260116562247	-0,0187644315883517	-0,0025532953441143
3,305	3,305	1	1	1	0	-8,07261547073722	-0,0186788570135832	-0,0025676004588604
3,316	3,316	1	1	1	0	-8,07261111214757	-0,0188075518235564	-0,0025632418692112
3,327	3,327	1	1	1	0	-8,07262281887233	-0,0190120097249746	-0,00257492065429687
3,337	3,337	1	1	1	0	-8,07264134287834	-0,018858308903873	-0,00259347259998322
3,348	3,348	1	1	1	0	-8,07264349423349	-0,0188531400635839	-0,00259565189480782
3,358	3,358	1	1	1	0	-8,07267869822681	-0,0193002680316567	-0,00263085588812828
3,369	3,369	1	1	1	0	-8,07269462384284	-0,0194434821605682	-0,00264678150415421
3,38	3,38	1	1	1	0	-8,07269026525319	-0,0194108951836824	-0,002642422914505
3,39	3,39	1	1	1	0	-8,07271267287433	-0,0192076340317726	-0,00266483053565025
3,401	3,401	1	1	1	0	-8,07271015830338	-0,0192431267350912	-0,00266226008534431
3,412	3,412	1	1	1	0	-8,07273703627288	-0,0193901266902685	-0,00268913805484772
3,422	3,422	1	1	1	0	-8,07278875261545	-0,0198531011119485	-0,00274088233709335
3,433	3,433	1	1	1	0	-8,07280099019408	-0,0198419159278274	-0,0027531199157238
3,444	3,444	1	1	1	0	-8,07281554676592	-0,0196633441373706	-0,0027676485478878
3,454	3,454	1	1	1	0	-8,07280822657049	-0,019631078466773	-0,00276032835245132
3,465	3,465	1	1	1	0	-8,07284052483737	-0,0198166677728295	-0,00279268249869347
3,475	3,475	1	1	1	0	-8,0728376749903	-0,0199582427740097	-0,00278977677226067
3,486	3,486	1	1	1	0	-8,07282166555524	-0,0194659223780036	-0,00277379527688026
3,497	3,497	1	1	1	0	-8,07283566333354	-0,0196579750627279	-0,0027877651154995
3,507	3,507	1	1	1	0	-8,07285740040242	-0,0197376729920506	-0,0028095580637455
3,518	3,518	1	1	1	0	-8,07287223637104	-0,0198974553495646	-0,00282436609268188
3,529	3,529	1	1	1	0	-8,07289349846542	-0,0201265700161457	-0,00284560024738312
3,539	3,539	1	1	1	0	-8,07287771254778	-0,0195947149768472	-0,00282984226942062
3,55	3,55	1	1	1	0	-8,07289053685963	-0,0198133336380124	-0,00284263864159584
3,561	3,561	1	1	1	0	-8,07288073003292	-0,0197184970602393	-0,00283285975456238
3,571	3,571	1	1	1	0	-8,07291517965496	-0,0200284831225872	-0,00286733731627464
3,583	3,583	1	1	1	0	-8,07290760800242	-0,0200167624279857	-0,00285973772406578
3,594	3,594	1	1	1	0	-8,07292342185974	-0,0198468985036016	-0,00287555158138275
3,604	3,604	1	1	1	0	-8,07295714505017	-0,020110416226089	-0,00290924683213234
3,615	3,615	1	1	1	0	-8,07295200414955	-0,0200660852715373	-0,00290410593152046
3,626	3,626	1	1	1	0	-8,07292979210615	-0,0200152397155762	-0,00288192182779312
3,636	3,636	1	1	1	0	-8,07300033979118	-0,0204948801547289	-0,00295249745249748
3,647	3,647	1	1	1	0	-8,07297734543681	-0,0198954157531261	-0,00292947515845299
3,658	3,658	1	1	1	0	-8,07297698222101	-0,0199290085583925	-0,00292913988232613
3,668	3,668	1	1	1	0	-8,0730049777776	-0,0202677864581347	-0,00295713543891907
3,679	3,679	1	1	1	0	-8,07299022562802	-0,0202988972887397	-0,00294238328933716
3,69	3,69	1	1	1	0	-8,07301889173687	-0,0202223798260093	-0,00297104939818382
3,7	3,7	1	1	1	0	-8,07300494983792	-0,0200045574456453	-0,00295707955956459
3,711	3,711	1	1	1	0	-8,07304624468088	-0,0203179474920034	-0,00299837440252304
3,722	3,722	1	1	1	0	-8,07305119000375	-0,0203740922734141	-0,00300329178571701
3,732	3,732	1	1	1	0	-8,07305728085339	-0,0204013008624315	-0,00300943851470947
3,743	3,743	1	1	1	0	-8,07306963019073	-0,0203368486836553	-0,0030217319726944
3,753	3,753	1	1	1	0	-8,07313847355545	-0,0207164604216814	-0,00309057533740997
3,764	3,764	1	1	1	0	-8,07315048761666	-0,0207606423646212	-0,00310258939862251
3,775	3,775	1	1	1	0	-8,07316093705594	-0,0209168996661901	-0,00311309471726418
3,785	3,785	1	1	1	0	-8,07319111190736	-0,0210614735260606	-0,00314326956868172
3,796	3,796	1	1	1	0	-8,07321703992784	-0,0209699850529432	-0,00316914170980453
3,807	3,807	1	1	1	0	-8,07323553599417	-0,021086186170578	-0,0031876377761364
3,817	3,817	1	1	1	0	-8,07321631349623	-0,0208493415266275	-0,00316847115755081
3,828	3,828	1	1	1	0	-8,07322824373841	-0,0210537202656269	-0,0031803734600544
3,839	3,839	1	1	1	0	-8,07323050685227	-0,0211201747879386	-0,00318266451358795
3,849	3,849	1	1	1	0	-8,07323036715388	-0,0208199862390757	-0,00318249687552452
3,86	3,86	1	1	1	0	-8,07322693057358	-0,0208163214847445	-0,00317903235554695
3,87	3,87	1	1	1	0	-8,07323944754899	-0,0209743343293667	-0,00319154933094978
3,881	3,881	1	1	1	0	-8,07324064895511	-0,0210136221721768	-0,00319277867674828
3,892	3,892	1	1	1	0	-8,07324523106217	-0,0210816832259297	-0,00319736078381538
3,902	3,902	1	1	1	0	-8,07326037436724	-0,02084004227072	-0,00321250408887863
3,913	3,913	1	1	1	0	-8,07325584813952	-0,0209358939900994	-0,003207977861166
3,924	3,924	1	1	1	0	-8,0732789542526	-0,0210254127159715	-0,00323111191391945
3,934	3,934	1	1	1	0	-8,07328786700964	-0,0211275042966008	-0,00323999673128128
3,945	3,945	1	1	1	0	-8,07328739203513	-0,0212406879290938	-0,00323949381709099
3,956	3,956	1	1	1	0	-8,07329661212862	-0,0210631592199206	-0,00324876978993416
3,966	3,966	1	1	1	0	-8,07332108728588	-0,0211600540205836	-0,00327324494719505
3,977	3,977	1	1	1	0	-8,07332315482199	-0,0212872540578246	-0,00327525660395622
3,987	3,987	1	1	1	0	-8,07331985794008	-0,0212653074413538	-0,00327195972204208
3,998	3,998	1	1	1	0	-8,07331661693752	-0,0210456410422921	-0,00326871871948242
4,009	4,009	1	1	1	0	-8,07333804666996	-0,021148226223886	-0,00329017639160156
4,02	4,02	1	1	1	0	-8,07335109449923	-0,0212843809276819	-0,00330319628119469
4,031	4,031	1	1	1	0	-8,07338135316968	-0,0214310456067324	-0,00333348289132118
4,041	4,041	1	1	1	0	-8,07339940220118	-0,0217192992568016	-0,00335153192281723
4,052	4,052	1	1	1	0	-8,07342669926584	-0,0215739151462913	-0,00337885692715645
4,063	4,063	1	1	1	0	-8,07344242930412	-0,0217078300192952	-0,00339455902576446
4,073	4,073	1	1	1	0	-8,07345162145793	-0,021844832226634	-0,00340372323989868
4,084	4,084	1	1	1	0	-8,0734883621335	-0,0221206620335579	-0,0034404918551445
4,095	4,095	1	1	1	0	-8,07353468611836	-0,0222586421296	-0,00348681584000587
4,105	4,105	1	1	1	0	-8,07352828793228	-0,0219823606312275	-0,0034804455935955
4,116	4,116	1	1	1	0	-8,07353974319994	-0,0220870692282915	-0,00349190086126327
4,126	4,126	1	1	1	0	-8,0735235940665	-0,0219570240005851	-0,00347575172781944
4,137	4,137	1	1	1	0	-8,0735616479069	-0,0222928822040558	-0,00351374968886375
4,148	4,148	1	1	1	0	-8,07355156168342	-0,0223501725122333	-0,00350369140505791
4,158	4,158	1	1	1	0	-8,07353907264769	-0,021890951320529	-0,00349117442965508
4,169	4,169	1	1	1	0	-8,07351465336978	-0,021709050051868	-0,00346675515174866
4,18	4,18	1	1	1	0	-8,07354024611413	-0,0218694377690554	-0,00349234789609909
4,19	4,19	1	1	1	0	-8,07354695163667	-0,022029229439795	-0,00349905341863632
4,201	4,201	1	1	1	0	-8,07357153855264	-0,0221112836152315	-0,00352364033460617
4,212	4,212	1	1	1	0	-8,07358223944902	-0,0220046052709222	-0,00353436917066574
4,222	4,222	1	1	1	0	-8,07362789288163	-0,0224065408110619	-0,00358002260327339
4,233	4,233	1	1	1	0	-8,07362244464457	-0,0223730131983757	-0,00357454642653465
4,243	4,243	1	1	1	0	-8,07363244704902	-0,022434270940721	-0,00358454883098602
4,254	4,254	1	1	1	0	-8,07363901287317	-0,0224386155605316	-0,0035911425948143
4,265	4,265	1	1	1	0	-8,07363233529031	-0,022112182341516	-0,00358443707227707
4,275	4,275	1	1	1	0	-8,07364135980606	-0,0223414739593863	-0,00359348952770233
4,286	4,286	1	1	1	0	-8,07366910390556	-0,0225721765309572	-0,00362126156687736
4,297	4,297	1	1	1	0	-8,07368556037545	-0,022528269328177	-0,00363769009709358
4,312	4,312	1	1	1	0	-8,07368248701096	-0,0224009435623884	-0,00363461673259735
4,323	4,323	1	1	1	0	-8,07371249422431	-0,022543235681951	-0,00366462394595146
4,334	4,334	1	1	1	0	-8,07371132075787	-0,0226034410297871	-0,00366345047950745
4,345	4,345	1	1	1	0	-8,07373163290322	-0,0227563502267003	-0,00368373468518257
4,355	4,355	1	1	1	0	-8,07375133037567	-0,0228912243619561	-0,00370346009731293
4,366	4,366	1	1	1	0	-8,07373736053705	-0,022463514469564	-0,0036894902586937
4,376	4,376	1	1	1	0	-8,07377837598324	-0,0229086354374886	-0,00373050570487976
4,387	4,387	1	1	1	0	-8,07377929799259	-0,0229060789570212	-0,00373145565390587
4,398	4,398	1	1	1	0	-8,07376580312848	-0,0227573607116938	-0,00371793285012245
4,408	4,408	1	1	1	0	-8,07378882542253	-0,0227830931544304	-0,00374095514416695
4,419	4,419	1	1	1	0	-8,07376996614039	-0,0225445721298456	-0,00372206792235374
4,43	4,43	1	1	1	0	-8,0738016217947	-0,0227878661826253	-0,00375375151634216
4,44	4,44	1	1	1	0	-8,073820034042	-0,0229276018217206	-0,00377219170331955
4,451	4,451	1	1	1	0	-8,07383148930967	-0,0230051716789603	-0,00378359109163284
4,462	4,462	1	1	1	0	-8,07424211874604	-0,0142358057200909	-0,00419424846768379
4,472	4,472	1	1	1	0	-8,07628126814961	-0,0214590597897768	-0,00623339787125587
4,483	4,483	1	1	1	0	-8,0766598507762	-0,0229178695008159	-0,00661198049783707
4,493	4,493	1	1	1	0	-8,07687317021191	-0,0235208962112665	-0,0068252719938755
4,504	4,504	1	1	1	0	-8,07698747143149	-0,0237663509324193	-0,0069396011531353
4,515	4,515	1	1	1	0	-8,07705776765943	-0,0237602973356843	-0,00700989738106728
4,525	4,525	1	1	1	0	-8,07708227075636	-0,0237146439030766	-0,00703442841768265
4,536	4,536	1	1	1	0	-8,07714720256627	-0,0241163885220885	-0,00709930434823036
4,547	4,547	1	1	1	0	-8,07715731672942	-0,0240396754816175	-0,00710941851139069
4,557	4,557	1	1	1	0	-8,07717044837773	-0,0240577384829521	-0,00712255015969276
4,568	4,568	1	1	1	0	-8,07720528915524	-0,0239620823413134	-0,00715741887688637
4,579	4,579	1	1	1	0	-8,07720310986042	-0,0237852986901999	-0,00715523958206177
4,589	4,589	1	1	1	0	-8,07720168493688	-0,0238184910267591	-0,00715384259819984
4,6	4,6	1	1	1	0	-8,0772462207824	-0,0242005521431565	-0,00719832256436348
4,611	4,611	1	1	1	0	-8,07722121477127	-0,0240126764401793	-0,00717334449291229
4,621	4,621	1	1	1	0	-8,07722389698029	-0,0236566318199039	-0,00717602670192719
4,632	4,632	1	1	1	0	-8,07722819969058	-0,0236804177984595	-0,00718032941222191
4,642	4,642	1	1	1	0	-8,07722504250705	-0,023717014119029	-0,00717714428901672
4,653	4,653	1	1	1	0	-8,07723479345441	-0,0237725814804435	-0,00718692317605019
4,664	4,664	1	1	1	0	-8,07724644429982	-0,0236710347235203	-0,00719860196113586
4,674	4,674	1	1	1	0	-8,07728019542992	-0,0239147618412972	-0,00723229721188545
4,685	4,685	1	1	1	0	-8,07726158760488	-0,0237513659521937	-0,00721368938684463
4,696	4,696	1	1	1	0	-8,07725725695491	-0,0237762788310647	-0,00720938667654991
4,706	4,706	1	1	1	0	-8,07728033512831	-0,0239016488194466	-0,00723246484994888
4,717	4,717	1	1	1	0	-8,07727664709091	-0,0235986243933439	-0,00722877681255341
4,728	4,728	1	1	1	0	-8,07729955762625	-0,0237846141681075	-0,00725168734788895
4,738	4,738	1	1	1	0	-8,07728326879442	-0,0237623788416386	-0,00723542645573616
4,749	4,749	1	1	1	0	-8,07732235640287	-0,02414311747998	-0,00727448612451553
4,759	4,759	1	1	1	0	-8,07733180001378	-0,0241425540298224	-0,00728392973542213
4,77	4,77	1	1	1	0	-8,07732450775802	-0,0237405998632312	-0,00727666541934013
4,781	4,781	1	1	1	0	-8,07734085246921	-0,0239299889653921	-0,0072929821908474
4,791	4,791	1	1	1	0	-8,07731824927032	-0,0238735694438219	-0,00727035105228424
4,802	4,802	1	1	1	0	-8,07734881527722	-0,0239837914705276	-0,0073009729385376
4,813	4,813	1	1	1	0	-8,07741179130971	-0,0245073484256864	-0,00736389309167862
4,823	4,823	1	1	1	0	-8,07741525582969	-0,0243032304570079	-0,00736735761165619
4,834	4,834	1	1	1	0	-8,07740944437683	-0,0241866102442145	-0,00736154615879059
4,845	4,845	1	1	1	0	-8,07747052051127	-0,0246729515492916	-0,00742267817258835
4,855	4,855	1	1	1	0	-8,07745437137783	-0,0245746830478311	-0,00740647315979004
4,866	4,866	1	1	1	0	-8,07747068814933	-0,0246707582846284	-0,0074227899312973
4,876	4,876	1	1	1	0	-8,07747362181544	-0,0245346641167998	-0,00742575153708458
4,887	4,887	1	1	1	0	-8,07748518884182	-0,0245171505957842	-0,0074373185634613
4,898	4,898	1	1	1	0	-8,07747297920287	-0,0244761956855655	-0,00742508098483086
4,908	4,908	1	1	1	0	-8,07748208753765	-0,0246228650212288	-0,0074341893196106
4,919	4,919	1	1	1	0	-8,07748532854021	-0,0244963029399514	-0,00743748620152473
4,93	4,93	1	1	1	0	-8,0775011703372	-0,0244682561606169	-0,00745330005884171
4,94	4,94	1	1	1	0	-8,0775123462081	-0,0245601078495383	-0,00746447592973709
4,951	4,951	1	1	1	0	-8,07752044871449	-0,0247301394119859	-0,00747257843613625
4,962	4,962	1	1	1	0	-8,0775211751461	-0,0248098187148571	-0,00747330486774445
4,972	4,972	1	1	1	0	-8,07755366899073	-0,0246125413104892	-0,00750577077269554
4,983	4,983	1	1	1	0	-8,07756973430514	-0,0248057069256902	-0,0075218640267849
4,994	4,994	1	1	1	0	-8,07765165343881	-0,0253950385376811	-0,00760378316044807
4,995	4,995	1	1	1	0	-8,07764986529946	-0,0254249479621649	-0,00760199502110481
5	5	1	1	1	0	-8,07763891294599	-0,0253076199442148	-0,00759104266762733
5,011	5,011	1	1	1	0	-8,07762086391449	-0,0253190146759152	-0,00757299363613129
5,022	5,022	1	1	1	0	-8,07763184420764	-0,025014323182404	-0,00758394598960876
5,033	5,033	1	1	1	0	-8,07765179313719	-0,0251569738611579	-0,00760389491915703
5,043	5,043	1	1	1	0	-8,077660985291	-0,0251893931999803	-0,00761311501264572
5,05	5,05	1	1	1	0	-8,07764665223658	-0,0251206289976835	-0,00759880989789963
5,06	5,06	1	1	1	0	-8,07763947173953	-0,0250987522304058	-0,0075916014611721
5,071	5,071	1	1	1	0	-8,07762578129768	-0,0251541379839182	-0,00757791101932526
5,081	5,081	1	1	1	0	-8,0776322633028	-0,024793827906251	-0,00758439302444458
5,092	5,092	1	1	1	0	-8,07765330187976	-0,025032926350832	-0,00760540366172791
5,095	5,095	1	1	2	0	-8,07765953242779	-0,0251194508746266	-0,00761166214942932
5,095	0	1	1	2	0	-8,07765953242779	-0,0251194508746266	-0,00761166214942932
5,112	0,0170000000000003	1	1	2	0	-8,07767811231315	-0,025359783321619	-0,00763021409511566
5,123	0,0280000000000005	1	1	2	0,25	-8,07765830308199	-0,0251621752977371	-0,00761043280363083
5,134	0,0390000000000006	1	1	2	0,25	-8,07763139717281	-0,024866065941751	-0,00758349895477295
5,145	0,0500000000000007	1	1	2	0,25	-8,07757372967899	-0,0243938621133566	-0,00752583146095276
5,156	0,0609999999999999	1	1	2	0,5	-8,07753888890147	-0,0243034958839417	-0,00749101862311363
5,16	0,0650000000000004	1	1	2	0,5	-8,077501533553	-0,0239979056641459	-0,00745363533496857
5,167	0,0720000000000001	1	1	2	0,5	-8,07754581794143	-0,0242804875597358	-0,00749794766306877
5,177	0,0820000000000007	1	1	2	0,75	-8,07764684781432	-0,024658627808094	-0,00759897753596306
5,188	0,093	1	1	2	0,75	-8,07799019850791	-0,0269975420087576	-0,00794235616922378
5,194	0,0990000000000002	1	1	2	0,75	-8,07837450876832	-0,0290066841989756	-0,00832663848996162
5,196	0,101	1	1	2	1	-8,07839423418045	-0,0289951264858246	-0,00834636390209198
5,206	0,0100000000000007	2	2	2	1	-8,07863152585923	-0,0299900816753507	-0,00858362764120102
5,217	0,0210000000000008	2	2	2	1	-8,07855639606714	-0,0292399665340781	-0,00850852578878403
5,228	0,032	2	2	2	1,25	-8,07793753221631	-0,0247248262166977	-0,00788966193795204
5,238	0,0420000000000007	2	2	2	1,25	-8,07693754322827	-0,0194961577653885	-0,00688964501023293
5,249	0,0529999999999999	2	2	2	1,5	-8,07624846696854	-0,0162011804059148	-0,00620059669017792
5,251	0,0550000000000006	2	2	2	1,5	-8,07607828639448	-0,0153397675603628	-0,00603044405579567
5,257	0,0609999999999999	2	2	2	1,5	-8,07627556845546	-0,0165295461192727	-0,00622769817709923
5,267	0,0710000000000006	2	2	2	1,5	-8,07703801430762	-0,0203180918470025	-0,00699011608958244
5,278	0,0820000000000007	2	2	2	1,75	-8,07857299223542	-0,0290754204615951	-0,00852512195706367
5,289	0,093	2	2	2	1,75	-8,07990582659841	-0,0356010720133781	-0,00985795632004738
5,292	0,0960000000000001	2	2	2	1,75	-8,08025895617902	-0,0366975273936987	-0,0102110579609871
5,295	0,0990000000000002	2	2	2	1,75	-8,08033548295498	-0,0365354074165225	-0,0102876126766205
5,296	0,100000000000001	2	2	2	2	-8,08036398142576	-0,0364991882815957	-0,0103161111474037
5,322	0,0259999999999998	3	3	2	2,25	-8,07920948602259	-0,0277154799550772	-0,00916158780455589
5,333	0,0369999999999999	3	3	2	2,25	-8,07710691355169	-0,0169369438663125	-0,0070590153336525
5,344	0,048	3	3	2	2,25	-8,07578584179282	-0,0115704908967018	-0,00573797151446342
5,347	0,0510000000000002	3	3	2	2,5	-8,07539700530469	-0,0101046590134501	-0,00534916296601295
5,358	0,0620000000000003	3	3	2	2,5	-8,07578916661441	-0,0121082086116076	-0,00574126839637756
5,369	0,0729999999999995	3	3	2	2,5	-8,07782758958638	-0,0215482478961349	-0,00777969136834145
5,379	0,0830000000000002	3	3	2	2,75	-8,07971622794867	-0,0312134949490428	-0,00966835767030716
5,39	0,0939999999999994	3	3	2	2,75	-8,08066790923476	-0,0365659641101956	-0,0106200389564037
5,396	0,0999999999999996	3	3	2	3	-8,08110460639	-0,0388211105018854	-0,0110567361116409
5,407	0,0110000000000001	4	4	2	3	-8,08113841339946	-0,0380666321143508	-0,0110905431210995
5,418	0,0220000000000002	4	4	2	3	-8,08039066381752	-0,0327524123713374	-0,0103428214788437
5,429	0,0330000000000004	4	4	2	3,25	-8,07767774909735	-0,0185570307075977	-0,0076298788189888
5,44	0,0440000000000005	4	4	2	3,25	-8,07591768912971	-0,0109699787572026	-0,00586984679102898
5,447	0,0510000000000002	4	4	2	3,5	-8,07564044371247	-0,0101123098284006	-0,00559257343411446
5,451	0,0550000000000006	4	4	2	3,5	-8,07561392895877	-0,0101701123639941	-0,00556608662009239
5,453	0,0570000000000004	4	4	2	3,5	-8,07568109594285	-0,0103609543293715	-0,00563319772481918
5,464	0,0680000000000005	4	4	2	3,5	-8,07689750567079	-0,0156538933515549	-0,00684963539242744
5,475	0,0790000000000006	4	4	2	3,75	-8,07922719977796	-0,0268995948135853	-0,00917930155992508
5,486	0,0899999999999999	4	4	2	3,75	-8,08086426928639	-0,0359322503209114	-0,0108163990080357
5,496	0,100000000000001	4	4	2	4	-8,08150791563093	-0,0397233758121729	-0,0114600174129009
5,507	0,0109999999999992	5	5	2	4	-8,08141177520156	-0,0384137406945229	-0,0113639049232006
5,517	0,0209999999999999	5	5	2	4	-8,08069246821105	-0,0332043971866369	-0,0106446258723736
5,528	0,032	5	5	2	4,25	-8,0781583674252	-0,0199484964832664	-0,00811049714684486
5,539	0,0429999999999993	5	5	2	4,25	-8,0762804299593	-0,0117781106382608	-0,00623255968093872
5,549	0,0529999999999999	5	5	2	4,5	-8,0756725743413	-0,00958754681050777	-0,00562470406293869
5,55	0,0539999999999994	5	5	2	4,5	-8,07561736553907	-0,00936970580369234	-0,00556949526071548
5,556	0,0599999999999996	5	5	2	4,5	-8,07569227181375	-0,00984213314950466	-0,00564437359571457
5,567	0,0709999999999997	5	5	2	4,5	-8,07781507261097	-0,0191919645294547	-0,00776717439293861
5,578	0,0819999999999999	5	5	2	4,75	-8,08010003529489	-0,0305585516616702	-0,0100521370768547
5,589	0,093	5	5	2	4,75	-8,08148894459009	-0,0385427521541715	-0,0114410743117332
5,594	0,0979999999999999	5	5	2	4,75	-8,08187968097627	-0,0409612152725458	-0,0118318386375904
5,596	0,0999999999999996	5	5	2	5	-8,08187585324049	-0,0406941398978233	-0,0118279829621315
5,613	0,0170000000000003	6	6	2	5	-8,08139400556684	-0,0365600222721696	-0,0113461352884769
5,631	0,0350000000000001	6	6	2	5,25	-8,07712163776159	-0,0145350955426693	-0,00707376748323441
5,641	0,0449999999999999	6	6	2	5,25	-8,07522352784872	-0,00738846138119698	-0,00517565757036209
5,652	0,0560000000000001	6	6	2	5,5	-8,07547777891159	-0,0086597353219986	-0,00542990863323212
5,663	0,0670000000000002	6	6	2	5,5	-8,07691312395036	-0,0144844641909003	-0,00686528161168098
5,674	0,0780000000000003	6	6	2	5,75	-8,07993608526886	-0,0290112337097526	-0,0098881870508194
5,685	0,0890000000000004	6	6	2	5,75	-8,08146458119154	-0,037333439104259	-0,0114167109131813
5,696	0,0999999999999996	6	6	2	6	-8,08204036206007	-0,0408512819558382	-0,0119924917817116
5,706	0,0100000000000007	7	7	2	6	-8,08196352794766	-0,0397565541788936	-0,0119156576693058
5,717	0,0210000000000008	7	7	2	6	-8,08112695813179	-0,0339127331972122	-0,0110790878534317
5,728	0,032	7	7	2	6,25	-8,07825861498713	-0,0188719341531396	-0,00821074470877647
5,738	0,0420000000000007	7	7	2	6,25	-8,07613355107605	-0,0100592989474535	-0,00608570873737335
5,749	0,0530000000000008	7	7	2	6,5	-8,07559275068343	-0,0083518959581852	-0,00554490834474564
5,75	0,0540000000000003	7	7	2	6,5	-8,07558643631637	-0,00831921119242907	-0,00553859397768974
5,751	0,0550000000000006	7	7	2	6,5	-8,0756161082536	-0,0085075106471777	-0,00556826591491699
5,762	0,0660000000000007	7	7	2	6,5	-8,07681226171553	-0,0132178887724876	-0,00676436349749565
5,773	0,077	7	7	2	6,75	-8,07960547506809	-0,0262536760419607	-0,00955760478973389
5,783	0,0870000000000006	7	7	2	6,75	-8,08135768398643	-0,0360076362267137	-0,0113098137080669
5,794	0,0980000000000008	7	7	2	6,75	-8,08244339190423	-0,042651854455471	-0,0123955495655537
5,795	0,0990000000000002	7	7	2	6,75	-8,0824741255492	-0,0427858298644423	-0,0124262273311615
5,796	0,100000000000001	7	7	2	7	-8,08247409760952	-0,0426171394065022	-0,0124262273311615
5,813	0,0169999999999995	8	8	2	7	-8,08155720122158	-0,03543586935848	-0,0115093030035496
5,823	0,0270000000000001	8	8	2	7,25	-8,07965428568423	-0,0247999234125018	-0,00960638746619224
5,834	0,0380000000000003	8	8	2	7,25	-8,07690166868269	-0,0125561561435461	-0,00685377046465874
5,845	0,0489999999999995	8	8	2	7,25	-8,07556771673262	-0,00784547533839941	-0,0055198185145855
5,85	0,0540000000000003	8	8	2	7,5	-8,07538524270058	-0,00727223698049784	-0,00533737242221832
5,856	0,0599999999999996	8	8	2	7,5	-8,07567623443902	-0,00841720029711723	-0,00562839210033417
5,866	0,0700000000000003	8	8	2	7,5	-8,07789472863078	-0,0174320675432682	-0,00784685835242271
5,882	0,0860000000000003	8	8	2	7,75	-8,08147544972599	-0,0356478709727526	-0,0114275515079498
5,891	0,0949999999999998	8	8	2	7,75	-8,08266400359571	-0,0432763434946537	-0,0126161053776741
5,892	0,0960000000000001	8	8	2	7,75	-8,08267255313694	-0,0432079378515482	-0,0126247107982635
5,893	0,0969999999999995	8	8	2	7,75	-8,08266123756766	-0,04293167963624	-0,0126133672893047
5,896	0,0999999999999996	8	8	2	8	-8,08267238549888	-0,0427301833406091	-0,0126244872808456
5,899	0,00300000000000011	9	9	2	8	-8,08268523775041	-0,0427372101694345	-0,0126373395323753
5,91	0,0140000000000002	9	9	2	8	-8,08204480446875	-0,0376174319535494	-0,0119969621300697
5,921	0,0250000000000004	9	9	2	8,25	-8,08024138212204	-0,0269479677081108	-0,0101935118436813
5,932	0,0360000000000005	9	9	2	8,25	-8,07731048204005	-0,0136703252792358	-0,00726258382201195
5,943	0,0470000000000006	9	9	2	8,25	-8,07508083991706	-0,00580485444515944	-0,00503294169902802
5,947	0,0510000000000002	9	9	2	8,5	-8,07506212033331	-0,00600263010710478	-0,00501427799463272
5,948	0,0520000000000005	9	9	2	8,5	-8,07509849779308	-0,00611857976764441	-0,00505059957504272
5,959	0,0630000000000006	9	9	2	8,5	-8,07620736770332	-0,0102270673960447	-0,0061594694852829
5,97	0,0739999999999998	9	9	2	8,5	-8,07902030646801	-0,0223408453166485	-0,00897243618965149
5,98	0,0840000000000005	9	9	2	8,75	-8,08124483563006	-0,0336190033704042	-0,0111969374120235
5,991	0,0950000000000006	9	9	2	8,75	-8,08243948034942	-0,0404863245785236	-0,0123915821313858
5,996	0,100000000000001	9	9	2	9	-8,0827153287828	-0,042361686937511	-0,0126674585044384
6,007	0,0110000000000001	10	10	2	9	-8,08260910212994	-0,0411909446120262	-0,0125612318515778
6,018	0,0219999999999994	10	10	2	9	-8,08135475032032	-0,032531195320189	-0,0113068521022797
6,028	0,032	10	10	2	9,25	-8,07874934747815	-0,0192667404189706	-0,00870147719979286
6,039	0,0429999999999993	10	10	2	9,25	-8,07616774924099	-0,00908468849956989	-0,00611985102295875
6,049	0,0529999999999999	10	10	2	9,5	-8,07554142549634	-0,00706168822944164	-0,00549355521798134
6,05	0,0539999999999994	10	10	2	9,5	-8,07545618154108	-0,00670637004077435	-0,00540833920240402
6,051	0,0549999999999997	10	10	2	9,5	-8,07545218616724	-0,0067221000790596	-0,00540431588888168
6,052	0,0560000000000001	10	10	2	9,5	-8,07549797929823	-0,00698599964380264	-0,00545013695955276
6,063	0,0669999999999993	10	10	2	9,5	-8,07726739905775	-0,0137980282306671	-0,00721955671906471
6,073	0,077	10	10	2	9,75	-8,07967367582023	-0,0247764820232987	-0,00962577760219574
6,084	0,0880000000000001	10	10	2	9,75	-8,08217776939273	-0,0384059455245733	-0,0121298991143703
6,093	0,0969999999999995	10	10	2	9,75	-8,0828842241317	-0,0431146845221519	-0,0128363817930222
6,096	0,0999999999999996	10	10	2	10	-8,08285089209676	-0,0424332264810801	-0,0128030218183994
6,996	0	20	20	2	19	-8,08404648676515	-0,0449253059923649	-0,0139986164867878
7,007	0,0110000000000001	20	20	2	19	-8,08384747244417	-0,0432081334292889	-0,013799574226141
7,018	0,0219999999999994	20	20	2	19	-8,08180988766253	-0,0293955439701676	-0,0117619894444942
7,028	0,032	20	20	2	19,25	-8,07913589291275	-0,016351668164134	-0,00908799469470978
7,039	0,0430000000000001	20	20	2	19,25	-8,07637598365545	-0,0068961875513196	-0,00632811337709427
7,043	0,0469999999999997	20	20	2	19,25	-8,07513512670994	-0,00350261107087135	-0,00508725643157959
7,047	0,0509999999999993	20	20	2	19,5	-8,07511079125106	-0,00352926552295685	-0,00506294891238213
7,049	0,0529999999999999	20	20	2	19,5	-8,07514440268278	-0,00378920696675777	-0,00509653240442276
7,06	0,0640000000000001	20	20	2	19,5	-8,07708355598152	-0,0100057804957032	-0,00703565776348114
7,071	0,0749999999999993	20	20	2	19,75	-8,08042975142598	-0,0238859001547098	-0,0103818811476231
7,081	0,085	20	20	2	19,75	-8,08298729360104	-0,0377430068328977	-0,0129394233226776
7,092	0,0960000000000001	20	20	2	19,75	-8,08410658501089	-0,0449980050325394	-0,0140586867928505
7,096	0,0999999999999996	20	20	2	20	-8,08424706570804	-0,0460298033431172	-0,0141991674900055
7,996	0	30	30	2	29	-8,08496651239693	-0,0470161391422153	-0,0149186700582504
8,007	0,0109999999999992	30	30	2	29	-8,08480091392994	-0,0454701948910952	-0,0147530436515808
8,018	0,0220000000000002	30	30	2	29	-8,08252458460629	-0,0300089037045836	-0,0124767422676086
8,029	0,0329999999999995	30	30	2	29,25	-8,07937167584896	-0,0142804440110922	-0,00932380557060242
8,04	0,0440000000000005	30	30	2	29,25	-8,07631242088974	-0,00454354099929333	-0,00626452267169952
8,048	0,0519999999999996	30	30	2	29,5	-8,07542279362679	-0,00268044881522655	-0,00537492334842682
8,056	0,0600000000000005	30	30	2	29,5	-8,07639260776341	-0,00546339899301529	-0,00634470954537392
8,067	0,0709999999999997	30	30	2	29,5	-8,07973857969046	-0,0180031172931194	-0,00969070941209793
8,078	0,081999999999999	30	30	2	29,75	-8,08294890448451	-0,033729737624526	-0,012901034206152
8,088	0,0920000000000005	30	30	2	29,75	-8,08449042029679	-0,0433188397437334	-0,014442577958107
8,095	0,0990000000000002	30	30	2	29,75	-8,08502214029431	-0,0473596109077334	-0,014974270015955
8,096	0,0999999999999996	30	30	2	30	-8,08501292020082	-0,0471083167940378	-0,0149650499224663
8,996	0	40	40	2	39	-8,08557755313814	-0,0481637800112367	-0,0155296549201012
9,007	0,0109999999999992	40	40	2	39	-8,08509981259704	-0,0438867276534438	-0,0150519423186779
9,018	0,0220000000000002	40	40	2	39	-8,08332435786724	-0,0317238457500935	-0,0132764875888824
9,029	0,0329999999999995	40	40	2	39,25	-8,07956543751061	-0,0133466720581055	-0,00951759517192841
9,04	0,0440000000000005	40	40	2	39,25	-8,07623413391411	-0,00327795743942261	-0,00618623569607735
9,047	0,0510000000000002	40	40	2	39,5	-8,07537487708032	-0,00131694599986076	-0,00532697886228561
9,051	0,0549999999999997	40	40	2	39,5	-8,07533978484571	-0,00144377816468477	-0,00529194250702858
9,053	0,0570000000000004	40	40	2	39,5	-8,07548149488866	-0,00168954487890005	-0,00543365254998207
9,064	0,0679999999999996	40	40	2	39,5	-8,07875717058778	-0,0119677605107427	-0,00870930030941963
9,075	0,0790000000000006	40	40	2	39,75	-8,08294960297644	-0,0316804181784391	-0,0129017606377602
9,086	0,0899999999999999	40	40	2	39,75	-8,08505770750344	-0,044380770996213	-0,0150098092854023
9,096	0,0999999999999996	40	40	2	40	-8,0855222325772	-0,0474818795919418	-0,015474334359169
9,996	0	50	50	2	49	-8,08598938398063	-0,049277595244348	-0,0159414857625961
10,007	0,0109999999999992	50	50	2	49	-8,08564525097609	-0,0461167609319091	-0,0155973806977272
10,018	0,0220000000000002	50	50	2	49	-8,08304063044488	-0,0278513645753264	-0,0129927881062031
10,029	0,0329999999999995	50	50	2	49,25	-8,07977523654699	-0,0127979973331094	-0,0097273662686348
10,04	0,0440000000000005	50	50	2	49,25	-8,07582914829254	-0,00178240705281496	-0,00578127801418304
10,042	0,0459999999999994	50	50	2	49,25	-8,07531603612006	-0,000800983980298042	-0,00526813790202141
10,053	0,0570000000000004	50	50	2	49,5	-8,0756130348891	-0,00169202219694853	-0,00556513667106628
10,064	0,0679999999999996	50	50	2	49,5	-8,07897523976862	-0,0113206822425127	-0,00892734155058861
10,075	0,0790000000000006	50	50	2	49,75	-8,08325920253992	-0,0314090447500348	-0,0132113322615623
10,086	0,0899999999999999	50	50	2	49,75	-8,08529335074127	-0,0436605280265212	-0,015245508402586
10,096	0,0999999999999996	50	50	2	50	-8,08587125502527	-0,0479350565001369	-0,0158233568072319
10,996	0	60	60	2	59	-8,0861210078001	-0,048701036721468	-0,0160731375217438
10,997	0,000999999999999446	60	60	2	59	-8,0861228518188	-0,0487460661679506	-0,0160749815404415
10,998	0,00200000000000067	60	60	2	59	-8,08610860258341	-0,0485581019893289	-0,0160607323050499
11,009	0,0129999999999999	60	60	2	59	-8,08550535701215	-0,0432988163083792	-0,015457458794117
11,02	0,0239999999999991	60	60	2	59	-8,08313601650297	-0,0277750007808208	-0,0130881741642952
11,031	0,0350000000000001	60	60	2	59,25	-8,07892905548215	-0,00887599773705006	-0,00888118520379066
11,042	0,0459999999999994	60	60	2	59,25	-8,07611564174294	-0,00157482456415892	-0,00606777146458626
11,043	0,0470000000000006	60	60	2	59,25	-8,07603472843766	-0,00141286291182041	-0,00598685815930367
11,05	0,0540000000000003	60	60	2	59,5	-8,07601385749877	-0,00178720336407423	-0,00596595928072929
11,052	0,0559999999999992	60	60	2	59,5	-8,07607459835708	-0,00196033623069525	-0,00602675601840019
11,063	0,0670000000000002	60	60	2	59,5	-8,07873085141182	-0,00977200455963612	-0,008682981133461
11,074	0,0779999999999994	60	60	2	59,75	-8,08295594528317	-0,0287040416151285	-0,0129080750048161
11,085	0,0890000000000004	60	60	2	59,75	-8,08551982976496	-0,0439087394624949	-0,0154719315469265
11,096	0,0999999999999996	60	60	2	60	-8,08609211817384	-0,0482493871822953	-0,0160442478954792
11,996	0	70	70	2	69	-8,08640903793275	-0,0494449492543936	-0,0163611397147179
11,997	0,000999999999999446	70	70	2	69	-8,08641403913498	-0,049411840736866	-0,0163661688566208
11,998	0,00200000000000067	70	70	2	69	-8,08640082366765	-0,0492294132709503	-0,0163529254496098
12,009	0,0129999999999999	70	70	2	69	-8,0857954826206	-0,043930527754128	-0,0157475844025612
12,02	0,0239999999999991	70	70	2	69	-8,08279062621295	-0,024736113846302	-0,0127427279949188
12,031	0,0350000000000001	70	70	2	69,25	-8,07922552339733	-0,00945006962865591	-0,00917762517929077
12,042	0,0459999999999994	70	70	2	69,25	-8,07568562217057	-0,000679465010762215	-0,00563777983188629
12,044	0,048	70	70	2	69,25	-8,0751437600702	0,000478937290608883	-0,00509591773152351
12,054	0,0579999999999998	70	70	2	69,5	-8,07585742324591	-0,00131783075630665	-0,00580955296754837
12,065	0,0689999999999991	70	70	2	69,5	-8,0801828764379	-0,0146663282066584	-0,010135006159544
12,075	0,0790000000000006	70	70	2	69,75	-8,0840571038425	-0,0340563431382179	-0,0140092335641384
12,086	0,0899999999999999	70	70	2	69,75	-8,08591484092176	-0,0457928515970707	-0,0158669427037239
12,096	0,0999999999999996	70	70	2	70	-8,08629859238863	-0,048269173130393	-0,0162507221102715
12,996	0	80	80	2	79	-8,08649322018027	-0,0494249211624265	-0,0164453499019146
12,997	0,000999999999999446	80	80	2	79	-8,08650517836213	-0,0495490385219455	-0,0164573080837727
12,998	0,00200000000000067	80	80	2	79	-8,08648967184126	-0,0493452651426196	-0,0164417736232281
13,009	0,0129999999999999	80	80	2	79	-8,08573831804097	-0,0426704436540604	-0,0156904198229313
13,02	0,0239999999999991	80	80	2	79	-8,08306929655373	-0,0253550009801984	-0,0130213983356953
13,03	0,0340000000000007	80	80	2	79,25	-8,08003180660307	-0,0114955985918641	-0,00998390838503838
13,041	0,0449999999999999	80	80	2	79,25	-8,07679172605276	-0,00253864098340273	-0,00674385577440262
13,045	0,0489999999999995	80	80	2	79,25	-8,07580165565014	-0,000575641170144081	-0,0057537853717804
13,056	0,0600000000000005	80	80	2	79,5	-8,07652775198221	-0,00248759984970093	-0,00647988170385361
13,067	0,0709999999999997	80	80	2	79,5	-8,08109756559134	-0,0176945747807622	-0,0110496953129768
13,078	0,081999999999999	80	80	2	79,75	-8,08447097428143	-0,0353092234581709	-0,014423131942749
13,088	0,0920000000000005	80	80	2	79,75	-8,08618172071874	-0,0468513462692499	-0,0161338783800602
13,096	0,0999999999999996	80	80	2	80	-8,08635480701923	-0,048020132817328	-0,0163069367408752
13,996	0	90	90	2	89	-8,08658338151872	-0,0491769425570965	-0,0165354833006859
14,007	0,0109999999999992	90	90	2	89	-8,08610323816538	-0,044915359467268	-0,0160553678870201
14,018	0,0220000000000002	90	90	2	89	-8,08425678871572	-0,0320994714275002	-0,0142088904976845
14,029	0,0329999999999995	90	90	2	89,25	-8,08088477700949	-0,0144950300455093	-0,0108369067311287
14,04	0,0440000000000005	90	90	2	89,25	-8,07699588127434	-0,00259198248386383	-0,00694803893566132
14,044	0,048	90	90	2	89,25	-8,07636198587716	-0,00126080121845007	-0,00631414353847504
14,048	0,0519999999999996	90	90	2	89,5	-8,07633670046926	-0,00151627697050571	-0,00628883019089699
14,05	0,0540000000000003	90	90	2	89,5	-8,0763781350106	-0,00144239980727434	-0,00633029267191887
14,061	0,0649999999999995	90	90	2	89,5	-8,0790319852531	-0,0094374967738986	-0,00898411497473717
14,079	0,0830000000000002	90	90	2	89,75	-8,08468387462199	-0,0360966613516212	-0,0146359764039516
14,09	0,0939999999999994	90	90	2	89,75	-8,08623285032809	-0,0462735025212169	-0,0161850079894066
14,096	0,0999999999999996	90	90	2	90	-8,08639286085963	-0,0473994016647339	-0,016344990581274
14,996	0	100	100	2	99	-8,08645631186664	-0,0477712322026491	-0,0164084136486053
15,007	0,0109999999999992	100	100	2	99	-8,08612424880266	-0,0445701880380511	-0,0160763785243034
15,018	0,0220000000000002	100	100	2	99	-8,08450721204281	-0,033050924539566	-0,0144593417644501
15,029	0,0329999999999995	100	100	2	99,25	-8,08080649003387	-0,0139985885471106	-0,0107586197555065
15,04	0,0440000000000005	100	100	2	99,25	-8,07780107483268	-0,00446505378931761	-0,00775320455431938
15,045	0,0489999999999995	100	100	2	99,25	-8,07621879503131	-0,00108176842331886	-0,00617092475295067
15,056	0,0600000000000005	100	100	2	99,5	-8,07709565386176	-0,00296010170131922	-0,00704778358340263
15,067	0,0709999999999997	100	100	2	99,5	-8,08093068189919	-0,0161297433078289	-0,0108827836811543
15,078	0,0820000000000007	100	100	2	99,75	-8,08462953194976	-0,0352546526119113	-0,0145816616714001
15,089	0,093	100	100	2	99,75	-8,0862513743341	-0,046199313364923	-0,0162035040557384
15,094	0,0980000000000008	100	100	2	99,75	-8,08663546107709	-0,0494043389335275	-0,0165875628590584
15,095	0,0990000000000002	100	100	2	99,75	-8,0866370536387	-0,0493065873160958	-0,0165891833603382
15,096	0,0999999999999996	100	100	2	100	-8,08662042953074	-0,0490595074370503	-0,0165725871920586
24,996	0	200	200	2	199	-8,08694732375443	-0,0485717738047242	-0,0168994814157486
25,007	0,0109999999999992	200	200	2	199	-8,08647318743169	-0,0439745746552944	-0,0164253450930119
25,018	0,0219999999999985	200	200	2	199	-8,08435200713575	-0,02947055734694	-0,0143041647970676
25,028	0,032	200	200	2	199,25	-8,08135271072388	-0,0142276985570788	-0,0113048404455185
25,039	0,0429999999999993	200	200	2	199,25	-8,07743699289858	-0,00232304446399212	-0,00738909468054771
25,048	0,0519999999999996	200	200	2	199,5	-8,07699442841113	-0,00167321879416704	-0,00694653019309044
25,055	0,0589999999999975	200	200	2	199,5	-8,07750063948333	-0,00268938951194286	-0,00745279714465141
25,065	0,0689999999999991	200	200	2	199,5	-8,08098379522562	-0,0143113732337952	-0,0109359249472618
25,082	0,0859999999999985	200	200	2	199,75	-8,08637352660298	-0,04413568880409	-0,016325656324625
25,093	0,0969999999999978	200	200	2	199,75	-8,0867325514555	-0,0468824803829193	-0,0166846811771393
25,096	0,0999999999999979	200	200	2	200	-8,08682391420007	-0,0476162694394588	-0,0167760439217091
34,996	0	300	300	2	299	-8,08702966198325	-0,0479172542691231	-0,0169817917048931
34,998	0,00199999999999534	300	300	2	299	-8,08707414194942	-0,0483260490000248	-0,0170262716710567
35,004	0,00799999999999557	300	300	2	299	-8,08701368048787	-0,0472742738202214	-0,0169658102095127
35,014	0,0180000000000007	300	300	2	299	-8,08581836521626	-0,0380056165158749	-0,0157704949378967
35,025	0,0289999999999964	300	300	2	299,25	-8,08283354155719	-0,0199735583737493	-0,0127856433391571
35,035	0,0390000000000015	300	300	2	299,25	-8,07989568449557	-0,00842681154608727	-0,00984778627753258
35,044	0,0480000000000018	300	300	2	299,25	-8,07694721035659	-0,0010004872456193	-0,00689936801791191
35,055	0,0589999999999975	300	300	2	299,5	-8,07780685834587	-0,00309284776449203	-0,0077589601278305
35,066	0,0700000000000003	300	300	2	299,5	-8,08169189840555	-0,0162511644884944	-0,0116440281271935
35,077	0,080999999999996	300	300	2	299,75	-8,08529329486191	-0,0357059575617313	-0,015245396643877
35,087	0,0910000000000011	300	300	2	299,75	-8,08672347106039	-0,0455348286777735	-0,0166755728423595
35,096	0,100000000000001	300	300	2	300	-8,08694246225059	-0,0470863934606314	-0,0168945640325546
44,996	0	400	400	2	399	-8,08730000630021	-0,0490391673520207	-0,0172521360218525
44,997	0,000999999999997669	400	400	2	399	-8,08731777593493	-0,0493068201467395	-0,0172699056565762
44,998	0,00199999999999534	400	400	2	399	-8,08731481432915	-0,049351011402905	-0,0172669440507889
45,008	0,0120000000000005	400	400	2	399	-8,08687750250101	-0,0452772341668606	-0,0168296322226524
45,019	0,0229999999999961	400	400	2	399	-8,08434932492673	-0,0277158292010427	-0,0143014825880527
45,029	0,0330000000000013	400	400	2	399,25	-8,08142594061792	-0,0130353728309274	-0,0113780423998833
45,04	0,0439999999999969	400	400	2	399,25	-8,07823919691145	-0,003087492659688	-0,0081912986934185
45,048	0,0519999999999996	400	400	2	399,5	-8,0775683093816	-0,00179267022758722	-0,0075204111635685
45,05	0,054000000000002	400	400	2	399,5	-8,07768255472183	-0,00219844281673431	-0,00763468444347382
45,061	0,0649999999999977	400	400	2	399,5	-8,08040211908519	-0,0106371520087123	-0,0103542767465115
45,072	0,0760000000000005	400	400	2	399,75	-8,08374211192131	-0,0259500183165073	-0,013694241642952
45,083	0,0869999999999962	400	400	2	399,75	-8,08630267158151	-0,0409946497529745	-0,0162548013031483
45,093	0,0970000000000013	400	400	2	399,75	-8,08710342273116	-0,0474121095612645	-0,0170555524528027
45,096	0,100000000000001	400	400	2	400	-8,08713295497	-0,0474903360009193	-0,017085112631321
54,996	0	500	500	2	499	-8,08741888962686	-0,0491015193983912	-0,0173709914088249
54,997	0,000999999999997669	500	500	2	499	-8,08741419576108	-0,0491081131622195	-0,0173662975430489
55,008	0,0120000000000005	500	500	2	499	-8,08676462620497	-0,0431905314326286	-0,016716755926609
55,019	0,0229999999999961	500	500	2	499	-8,08477755635977	-0,0295175146311522	-0,0147296860814095
55,032	0,0360000000000014	500	500	2	499,25	-8,08052061125636	-0,00948621425777674	-0,0104727409780025
55,043	0,046999999999997	500	500	2	499,25	-8,07818071916699	-0,00274517107754946	-0,00813284888863564
55,047	0,0510000000000019	500	500	2	499,5	-8,07719721458852	-0,00053750816732645	-0,00714931637048721
55,057	0,0609999999999999	500	500	2	499,5	-8,07838076725602	-0,00376739539206028	-0,00833289697766304
55,068	0,0719999999999956	500	500	2	499,5	-8,08283088728786	-0,0205539586022496	-0,0127830170094967
55,078	0,0820000000000007	500	500	2	499,75	-8,08579509146512	-0,0372469145804644	-0,0157472491264343
55,089	0,0929999999999964	500	500	2	499,75	-8,08699127286673	-0,0457708863541484	-0,0169434025883675
55,096	0,100000000000001	500	500	2	500	-8,08719612658024	-0,0470966007560492	-0,0171482563018799
64,996	0	600	600	2	599	-8,08748655952513	-0,0491912197321653	-0,017438717186451
65,006	0,0100000000000051	600	600	2	599	-8,08716231957078	-0,0460684532299638	-0,0171144492924213
65,016	0,0200000000000102	600	600	2	599	-8,08538437820971	-0,0328583270311356	-0,0153364799916744
65,027	0,0310000000000059	600	600	2	599,25	-8,08198386803269	-0,0147513579577208	-0,0119359977543354
65,037	0,041000000000011	600	600	2	599,25	-8,07938810437918	-0,00565315131098032	-0,00934023410081863
65,044	0,0480000000000018	600	600	2	599,25	-8,07759370654821	-0,00112047884613276	-0,0075458362698555
65,054	0,0580000000000069	600	600	2	599,5	-8,07788726873696	-0,00218299683183432	-0,00783942639827728
65,064	0,0680000000000121	600	600	2	599,5	-8,08132058009505	-0,0132042681798339	-0,0112727098166943
65,075	0,0790000000000077	600	600	2	599,75	-8,08514831587672	-0,0326383858919144	-0,0151004455983639
65,085	0,0890000000000128	600	600	2	599,75	-8,08686370030046	-0,0443544052541256	-0,0168158300220966
65,096	0,100000000000009	600	600	2	600	-8,08744101785123	-0,0487311230972409	-0,0173931196331978
74,996	0	700	700	2	699	-8,08747141622007	-0,0486696790903807	-0,0174235180020332
74,997	0,00100000000000477	700	700	2	699	-8,08746627531946	-0,0486844684928656	-0,0174184329807758
75,007	0,0110000000000099	700	700	2	699	-8,08718059211969	-0,0457859179005027	-0,0171327218413353
75,018	0,0220000000000056	700	700	2	699	-8,08495595119894	-0,0298267835751176	-0,0149080529808998
75,028	0,0320000000000107	700	700	2	699,25	-8,08176906779408	-0,0132800918072462	-0,0117211975157261
75,039	0,0430000000000064	700	700	2	699,25	-8,07837618514895	-0,00285022892057896	-0,00832831487059593
75,046	0,0500000000000114	700	700	2	699,5	-8,07713096961379	-0,00037092249840498	-0,00708309933543205
75,047	0,0510000000000019	700	700	2	699,5	-8,07711272500455	-0,000418671406805515	-0,00706488266587257
75,048	0,0520000000000067	700	700	2	699,5	-8,07715217582881	-0,000547664240002632	-0,00710427761077881
75,058	0,0620000000000118	700	700	2	699,5	-8,0790485534817	-0,00539070460945368	-0,00900065526366234
75,069	0,0730000000000075	700	700	2	699,5	-8,08341351337731	-0,0226442236453295	-0,0133656151592731
75,079	0,0830000000000126	700	700	2	699,75	-8,08599865995348	-0,0377060659229755	-0,0159508176147938
75,09	0,0940000000000083	700	700	2	699,75	-8,08739173226058	-0,0479997042566538	-0,0173438899219036
75,096	0,100000000000009	700	700	2	700	-8,0874028801918	-0,0478852260857821	-0,0173550099134445
84,996	0	800	800	2	799	-8,08763804845512	-0,0496410392224789	-0,0175902061164379
85,006	0,0100000000000051	800	800	2	799	-8,0871588550508	-0,0451841158792377	-0,0171109847724438
85,016	0,0200000000000102	800	800	2	799	-8,08548253029585	-0,032629007473588	-0,0154346600174904
85,027	0,0310000000000059	800	800	2	799,25	-8,08218321762979	-0,0148918945342302	-0,0121353194117546
85,037	0,041000000000011	800	800	2	799,25	-8,07867466472089	-0,00337950885295868	-0,00862676650285721
85,047	0,0510000000000019	800	800	2	799,5	-8,07730517350137	-0,000768713653087616	-0,00725727528333664
85,057	0,061000000000007	800	800	2	799,5	-8,07849118486047	-0,00328139401972294	-0,00844331458210945
85,067	0,0710000000000122	800	800	2	799,5	-8,08230506256223	-0,0168159045279026	-0,0122571922838688
85,078	0,0820000000000078	800	800	2	799,75	-8,08567330241203	-0,0351571245118976	-0,0156254321336746
85,088	0,092000000000013	800	800	2	799,75	-8,0871473159641	-0,0453098583966494	-0,017099417746067
85,096	0,100000000000009	800	800	2	800	-8,08750879950821	-0,0484378123655915	-0,0174609012901783
94,996	0	900	900	2	899	-8,08763606473804	-0,0491429818794131	-0,0175881944596767
94,998	0,00200000000000955	900	900	2	899	-8,08769705705345	-0,0497968029230833	-0,0176491588354111
95,001	0,00500000000000966	900	900	2	899	-8,08763399720192	-0,0491453893482685	-0,0175861269235611
95,012	0,0160000000000053	900	900	2	899	-8,08656281791627	-0,0397314410656691	-0,0165149196982384
95,022	0,0260000000000105	900	900	2	899,25	-8,08365410193801	-0,0213381694629788	-0,0136062316596508
95,033	0,0370000000000061	900	900	2	899,25	-8,08023783378303	-0,00733181834220886	-0,0101899355649948
95,043	0,0470000000000113	900	900	2	899,25	-8,07822570204735	-0,00232136808335781	-0,00817783176898956
95,045	0,0490000000000066	900	900	2	899,25	-8,07796413078904	-0,00156763941049576	-0,00791626051068306
95,046	0,0500000000000114	900	900	2	899,5	-8,0779623426497	-0,00162954442203045	-0,0079144723713398
95,047	0,0510000000000019	900	900	2	899,5	-8,07798687368631	-0,00179942231625319	-0,00793900340795517
95,057	0,061000000000007	900	900	2	899,5	-8,07923133485019	-0,00503670889884233	-0,00918343663215637
95,067	0,0710000000000122	900	900	2	899,5	-8,08244121260941	-0,016991407610476	-0,0123933702707291
95,078	0,0820000000000078	900	900	2	899,75	-8,08581434190273	-0,0356463855132461	-0,0157664716243744
95,088	0,092000000000013	900	900	2	899,75	-8,08734655380249	-0,0467887660488486	-0,0172986835241318
95,096	0,100000000000009	900	900	2	900	-8,08761706575751	-0,0489889364689589	-0,0175691954791546
104,996	0	1000	1000	2	999	-8,08754925616086	-0,047809612005949	-0,0175013579428196
105,006	0,0100000000000051	1000	1000	2	999	-8,08732973411679	-0,0457285018637776	-0,0172818638384342
105,016	0,0200000000000102	1000	1000	2	999	-8,08572292327881	-0,0333828805014491	-0,0156750530004501
105,027	0,0310000000000059	1000	1000	2	999,25	-8,08218662627041	-0,0143339671194553	-0,0121387280523777
105,037	0,041000000000011	1000	1000	2	999,25	-8,07928727008402	-0,00430131796747446	-0,00923937186598778
105,048	0,0520000000000067	1000	1000	2	999,5	-8,07812863960862	-0,00196906272321939	-0,00808076933026314
105,05	0,054000000000002	1000	1000	2	999,5	-8,07805890217423	-0,00185134820640087	-0,00801103189587593
105,052	0,0560000000000116	1000	1000	2	999,5	-8,07820645160973	-0,00208144076168537	-0,0081586092710495
105,063	0,0670000000000073	1000	1000	2	999,5	-8,08157868683338	-0,0132854655385017	-0,0115308165550232
105,073	0,0770000000000124	1000	1000	2	999,75	-8,08437360450625	-0,0264997826889157	-0,0143257342278957
105,084	0,0880000000000081	1000	1000	2	999,75	-8,08702080510557	-0,0434451084583998	-0,0169729068875313
105,09	0,0940000000000083	1000	1000	2	999,75	-8,08758904226124	-0,048261471092701	-0,0175411999225616
105,096	0,100000000000009	1000	1000	2	1000	-8,0875676125288	-0,0479560159146786	-0,0175197422504425
155,329	0	1501	1	3	1500	-8,08474701829255	-0,026576342061162	-0,0146991200745106
155,34	0,0109999999999957	1501	1	3	1500	-8,08460941538215	-0,0255074538290501	-0,0145615451037884
155,351	0,0219999999999914	1501	1	3	1500	-8,08461078442633	-0,0255410326644778	-0,0145629420876503
155,362	0,032999999999987	1501	1	3	1500	-8,08456300757825	-0,025387336499989	-0,0145151652395725
155,372	0,0430000000000064	1501	1	3	1500	-8,08455733582377	-0,025466182269156	-0,0145094655454159
155,388	0,0589999999999975	1501	1	3	1500	-8,08450332842767	-0,0248328968882561	-0,0144554860889912
155,399	0,0699999999999932	1501	1	3	1500	-8,08447949588299	-0,0247988710179925	-0,0144316256046295
155,41	0,0809999999999889	1501	1	3	1500	-8,08451523073017	-0,0251668924465775	-0,0144673325121403
155,42	0,0910000000000082	1501	1	3	1500	-8,08451682329178	-0,0251284940168262	-0,0144689530134201
155,431	0,102000000000004	1501	1	3	1500	-8,08451324701309	-0,0252599455416203	-0,0144653767347336
155,442	0,113	1501	1	3	1500	-8,08447681367397	-0,0247073266655207	-0,0144289433956146
155,445	0,115999999999985	1501	1	3	1500	-8,08447091840207	-0,0246199360117316	-0,0144230201840401
155,446	0,11699999999999	1501	1	3	1500	-8,08448038995266	-0,0246851518750191	-0,0144325196743011
155,456	0,12700000000001	1501	1	3	1500	-8,08451651595533	-0,0249667419120669	-0,0144686177372932
155,467	0,138000000000005	1501	1	3	1500	-8,0845198687166	-0,0251914700493217	-0,0144719704985619
155,478	0,149000000000001	1501	1	3	1500	-8,08452928438783	-0,0251581333577633	-0,0144814141094685
155,489	0,159999999999997	1501	1	3	1500	-8,08459754101932	-0,0254248408600688	-0,0145496986806393
155,5	0,170999999999992	1501	1	3	1500	-8,08461084030569	-0,0257392507046461	-0,0145629979670048
155,511	0,181999999999988	1501	1	3	1500	-8,08464073576033	-0,0257929461076856	-0,0145928934216499
155,521	0,192000000000007	1501	1	3	1500	-8,08464964851737	-0,0259694457054138	-0,0146017782390118
155,532	0,203000000000003	1501	1	3	1500	-8,08468733914196	-0,0258842669427395	-0,0146394409239292
155,543	0,213999999999999	1501	1	3	1500	-8,08466308750212	-0,0258369883522391	-0,0146151892840862
155,554	0,224999999999994	1501	1	3	1500	-8,08468256145716	-0,0261384388431907	-0,0146346911787987
155,565	0,23599999999999	1501	1	3	1500	-8,08466769754887	-0,026064277626574	-0,0146198272705078
155,575	0,246000000000009	1501	1	3	1500	-8,08470354415476	-0,0263920007273555	-0,0146556459367275
155,586	0,257000000000005	1501	1	3	1500	-8,08471181429922	-0,0260786525905132	-0,0146639719605446
155,597	0,268000000000001	1501	1	3	1500	-8,08470661751926	-0,0261547369882464	-0,0146587193012238
155,608	0,278999999999996	1501	1	3	1500	-8,08470010757446	-0,0262126885354519	-0,0146522372961044
155,619	0,289999999999992	1501	1	3	1500	-8,0846731737256	-0,0261066155508161	-0,0146253034472466
155,63	0,300999999999988	1501	1	3	1500	-8,08472894132137	-0,02623719163239	-0,0146810710430145
155,64	0,311000000000007	1501	1	3	1500	-8,08470759540796	-0,0261135399341583	-0,0146597251296043
155,651	0,322000000000003	1501	1	3	1500	-8,08473698794842	-0,0265143485739827	-0,0146891176700592
155,662	0,332999999999998	1501	1	3	1500	-8,08474662713706	-0,0265162345021963	-0,0146987289190292
155,673	0,343999999999994	1501	1	3	1500	-8,08482494205236	-0,0271627167239785	-0,0147770717740059
155,684	0,35499999999999	1501	1	3	1500	-8,08477537706494	-0,0265680206939578	-0,0147275067865849
155,694	0,365000000000009	1501	1	3	1500	-8,08478068560362	-0,0265116291120648	-0,0147328153252602
155,705	0,376000000000005	1501	1	3	1500	-8,08481650426984	-0,0268421648070216	-0,0147686339914799
155,716	0,387	1501	1	3	1500	-8,0848132353276	-0,0269143655896187	-0,0147653371095657
155,727	0,397999999999996	1501	1	3	1500	-8,08481312356889	-0,0267621502280235	-0,0147652253508568
155,738	0,408999999999992	1501	1	3	1500	-8,08482273481786	-0,0268660206347704	-0,0147748365998268
155,749	0,419999999999987	1501	1	3	1500	-8,08480342850089	-0,0266433181241155	-0,0147555582225323
155,759	0,430000000000007	1501	1	3	1500	-8,08476657606661	-0,0265613943338394	-0,014718733727932
155,77	0,441000000000003	1501	1	3	1500	-8,08483684435487	-0,0271092122420669	-0,0147889740765095
155,781	0,451999999999998	1501	1	3	1500	-8,08483175933361	-0,0268149562180042	-0,0147838890552521
155,792	0,462999999999994	1501	1	3	1500	-8,08490624651313	-0,0274834455922246	-0,0148583762347698
155,803	0,47399999999999	1501	1	3	1500	-8,08489361777902	-0,0274438969790936	-0,014845747500658
155,813	0,484000000000009	1501	1	3	1500	-8,0848919134587	-0,0274968426674604	-0,0148440711200237
155,824	0,495000000000005	1501	1	3	1500	-8,08485039509833	-0,0268443720415235	-0,0148025527596474
155,835	0,506	1501	1	3	1500	-8,08488833718002	-0,0272213341668248	-0,0148404948413372
155,846	0,516999999999996	1501	1	3	1500	-8,0849034525454	-0,0274653872475028	-0,014855582267046
155,865	0,536000000000001	1501	1	3	1500	-8,08493974618614	-0,0277830520644784	-0,0148918479681015
155,876	0,546999999999997	1501	1	3	1500	-8,08493114076555	-0,0274411262944341	-0,0148832425475121
155,887	0,557999999999993	1501	1	3	1500	-8,08493147604167	-0,0276178307831287	-0,0148836337029934
155,898	0,568999999999988	1501	1	3	1500	-8,08495343662798	-0,027609090320766	-0,0149055942893028
155,908	0,579000000000008	1501	1	3	1500	-8,08498634956777	-0,0280236126855016	-0,0149384513497353
155,919	0,590000000000003	1501	1	3	1500	-8,08497075922787	-0,0276142498478293	-0,0149228610098362
155,93	0,600999999999999	1501	1	3	1500	-8,08499512262642	-0,0279038911685348	-0,0149472244083881
155,941	0,611999999999995	1501	1	3	1500	-8,08497886173427	-0,0279417121782899	-0,0149310193955898
155,952	0,62299999999999	1501	1	3	1500	-8,08500515297055	-0,0280732521787286	-0,014957282692194
155,963	0,633999999999986	1501	1	3	1500	-8,08502205647528	-0,0282726436853409	-0,0149742141366005
155,973	0,644000000000005	1501	1	3	1500	-8,08500998653471	-0,0279839755967259	-0,014962088316679
155,984	0,655000000000001	1501	1	3	1500	-8,08503814972937	-0,0281843077391386	-0,0149902515113354
155,995	0,665999999999997	1501	1	3	1500	-8,08499559760094	-0,0280515663325787	-0,0149477273225784
156,006	0,676999999999993	1501	1	3	1500	-8,08499311096966	-0,0280356872826815	-0,014945212751627
156,017	0,687999999999988	1501	1	3	1500	-8,08502588421106	-0,0279600312933326	-0,0149780139327049
156,027	0,698000000000008	1501	1	3	1500	-8,08505083434284	-0,0281641539186239	-0,0150029920041561
156,038	0,709000000000003	1501	1	3	1500	-8,08508106507361	-0,0284395134076476	-0,0150332227349281
156,049	0,719999999999999	1501	1	3	1500	-8,08513954281807	-0,0289603834971786	-0,015091672539711
156,06	0,730999999999995	1501	1	3	1500	-8,08510548435152	-0,0286924187093973	-0,0150575861334801
156,071	0,74199999999999	1501	1	3	1500	-8,08510514907539	-0,028611496090889	-0,0150572508573532
156,081	0,75200000000001	1501	1	3	1500	-8,08510889299214	-0,0286468910053372	-0,0150609947741032
156,092	0,763000000000005	1501	1	3	1500	-8,0851149559021	-0,0286389840766788	-0,0150670856237411
156,103	0,774000000000001	1501	1	3	1500	-8,08513842523098	-0,0289954524487257	-0,0150905549526215
156,114	0,784999999999997	1501	1	3	1500	-8,08514856733382	-0,028761806897819	-0,0151006691157818
156,125	0,795999999999992	1501	1	3	1500	-8,08517589233816	-0,0290246773511171	-0,015127994120121
156,138	0,808999999999998	1501	1	3	1500	-8,0851882416755	-0,0291211018338799	-0,0151403993368149
156,149	0,819999999999993	1501	1	3	1500	-8,08519346639514	-0,029194662347436	-0,0151455961167812
156,16	0,830999999999989	1501	1	3	1500	-8,08519863523543	-0,0293151149526238	-0,0151507370173931
156,17	0,841000000000008	1501	1	3	1500	-8,08518586680293	-0,0289409933611751	-0,0151379965245724
156,181	0,852000000000004	1501	1	3	1500	-8,08520883321762	-0,0292747979983687	-0,0151609629392624
156,192	0,863	1501	1	3	1500	-8,08517678640783	-0,0290575064718723	-0,0151288881897926
156,203	0,873999999999995	1501	1	3	1500	-8,08517348952591	-0,029074433259666	-0,0151255913078785
156,214	0,884999999999991	1501	1	3	1500	-8,08517390862107	-0,0287809316068888	-0,0151260383427143
156,225	0,895999999999987	1501	1	3	1500	-8,08517991565168	-0,0289582787081599	-0,0151320174336433
156,235	0,906000000000006	1501	1	3	1500	-8,08521428145468	-0,029285280033946	-0,0151663832366467
156,246	0,917000000000002	1501	1	3	1500	-8,08520752005279	-0,0292587280273438	-0,0151596777141094
156,257	0,927999999999997	1501	1	3	1500	-8,08522392064333	-0,0293564749881625	-0,0151760503649712
156,268	0,938999999999993	1501	1	3	1500	-8,08524277992547	-0,0294261984527111	-0,0151949375867844
156,279	0,949999999999989	1501	1	3	1500	-8,08528315275908	-0,0297422148287296	-0,0152352824807167
156,289	0,960000000000008	1501	1	3	1500	-8,0852825101465	-0,0296669127419591	-0,015234611928463
156,3	0,971000000000004	1501	1	3	1500	-8,08529027737677	-0,0299859372898936	-0,0152423791587353
156,311	0,981999999999999	1501	1	3	1500	-8,08529801666737	-0,0296895392239094	-0,0152501463890076
156,322	0,992999999999995	1501	1	3	1500	-8,08528904803097	-0,0298119662329555	-0,0152412056922913
156,333	1,00399999999999	1501	1	3	1500	-8,08528211899102	-0,029742899350822	-0,0152342766523361
156,344	1,01499999999999	1501	1	3	1500	-8,08527890592813	-0,0297960126772523	-0,0152310356497765
156,354	1,02500000000001	1501	1	3	1500	-8,08529899455607	-0,0297980010509491	-0,0152510963380337
156,365	1,036	1501	1	3	1500	-8,08531346730888	-0,0296658091247082	-0,0152655690908432
156,376	1,047	1501	1	3	1500	-8,08533562347293	-0,0300410855561495	-0,0152877531945705
156,387	1,05799999999999	1501	1	3	1500	-8,08535696938634	-0,0303153460845351	-0,0153090991079807
156,406	1,077	1501	1	3	1500	-8,08537873439491	-0,0301915220916271	-0,0153308361768723
156,417	1,08799999999999	1501	1	3	1500	-8,08536546304822	-0,0300607457756996	-0,0153175927698612
156,428	1,09899999999999	1501	1	3	1500	-8,08538817800581	-0,0302980467677116	-0,0153402797877789
156,438	1,10900000000001	1501	1	3	1500	-8,08535803109407	-0,0301890075206757	-0,0153101608157158
156,449	1,12	1501	1	3	1500	-8,08541910722852	-0,0306781567633152	-0,0153712369501591
156,46	1,131	1501	1	3	1500	-8,085414217785	-0,0303385313600302	-0,0153663195669651
156,471	1,142	1501	1	3	1500	-8,08544017374516	-0,0307599967345595	-0,0153923034667969
156,482	1,15299999999999	1501	1	3	1500	-8,08543184772134	-0,0308111915364861	-0,0153839774429798
156,493	1,16399999999999	1501	1	3	1500	-8,08542315848172	-0,030724941752851	-0,0153752602636814
156,503	1,17400000000001	1501	1	3	1500	-8,08543788269162	-0,0304346811026335	-0,0153900124132633
156,514	1,185	1501	1	3	1500	-8,08548758737743	-0,0309369806200266	-0,0154396891593933
156,525	1,196	1501	1	3	1500	-8,08545316569507	-0,0307805417105556	-0,0154052674770355
156,536	1,20699999999999	1501	1	3	1500	-8,08547085151076	-0,0309363333508372	-0,0154229812324047
156,547	1,21799999999999	1501	1	3	1500	-8,08548311702907	-0,0309995608404279	-0,0154352746903896
156,557	1,22800000000001	1501	1	3	1500	-8,0854884814471	-0,0308826379477978	-0,0154405832290649
156,568	1,239	1501	1	3	1500	-8,08553539216518	-0,031186337582767	-0,0154875218868256
156,579	1,25	1501	1	3	1500	-8,08556506410241	-0,0315101677551866	-0,0155171938240528
156,59	1,261	1501	1	3	1500	-8,08556780219078	-0,0316386669874191	-0,0155199319124222
156,601	1,27199999999999	1501	1	3	1500	-8,08556327596307	-0,0312777329236269	-0,0155154056847095
156,612	1,28299999999999	1501	1	3	1500	-8,08557805605233	-0,0315127288922668	-0,0155301578342915
156,622	1,29300000000001	1501	1	3	1500	-8,08557400479913	-0,031605283729732	-0,0155261345207691
156,633	1,304	1501	1	3	1500	-8,08557037264109	-0,0315100606530905	-0,0155225023627281
156,644	1,315	1501	1	3	1500	-8,08555260300636	-0,0314072100445628	-0,0155047327280045
156,655	1,32599999999999	1501	1	3	1500	-8,08556632138789	-0,0313895288854837	-0,0155184790492058
156,666	1,33699999999999	1501	1	3	1500	-8,0856039840728	-0,0317930430173874	-0,0155560858547688
156,676	1,34700000000001	1501	1	3	1500	-8,08556341566145	-0,031486488878727	-0,0155155174434185
156,687	1,358	1501	1	3	1500	-8,08560702949762	-0,031840349547565	-0,015559159219265
156,698	1,369	1501	1	3	1500	-8,08556662872434	-0,031333239749074	-0,0155187584459782
156,709	1,38	1501	1	3	1500	-8,08560714125633	-0,0316966511309147	-0,0155592709779739
156,72	1,39099999999999	1501	1	3	1500	-8,08557473123074	-0,0314969290047884	-0,0155268609523773
156,731	1,40199999999999	1501	1	3	1500	-8,08561901561916	-0,0318556791171432	-0,0155711732804775
156,741	1,41200000000001	1501	1	3	1500	-8,08562460355461	-0,0318889180198312	-0,0155767053365707
156,752	1,423	1501	1	3	1500	-8,08560744859278	-0,0316988117992878	-0,0155596062541008
156,763	1,434	1501	1	3	1500	-8,08560976758599	-0,0317332567647099	-0,0155618973076344
156,774	1,44499999999999	1501	1	3	1500	-8,08563192375004	-0,0318646105006337	-0,0155840255320072
156,785	1,45599999999999	1501	1	3	1500	-8,08562845923007	-0,0318701518699527	-0,0155805610120296
156,795	1,46600000000001	1501	1	3	1500	-8,08564687147736	-0,0319561501964927	-0,015599001199007
156,806	1,477	1501	1	3	1500	-8,08566120453179	-0,0319582270458341	-0,0156133063137531
156,817	1,488	1501	1	3	1500	-8,08568112552166	-0,0320898462086916	-0,0156332552433014
156,828	1,499	1501	1	3	1500	-8,08569825254381	-0,032310769893229	-0,0156503543257713
156,839	1,50999999999999	1501	1	3	1500	-8,0857258848846	-0,0322971073910594	-0,0156780146062374
156,85	1,52099999999999	1501	1	3	1500	-8,08571822941303	-0,0323148537427187	-0,0156703591346741
156,86	1,53100000000001	1501	1	3	1500	-8,08576066978276	-0,0326932594180107	-0,0157128274440765
156,871	1,542	1501	1	3	1500	-8,08580400422215	-0,0330499419942498	-0,0157561339437962
156,883	1,554	1501	1	3	1500	-8,08580160140991	-0,0330366287380457	-0,0157537311315537
156,894	1,565	1501	1	3	1500	-8,08581984601915	-0,032998975366354	-0,0157720036804676
156,907	1,578	1501	1	3	1500	-8,08578841388226	-0,0328397285193205	-0,0157405436038971
156,918	1,589	1501	1	3	1500	-8,08580098673701	-0,0329072400927544	-0,0157531164586544
156,929	1,59999999999999	1501	1	3	1500	-8,08581442572176	-0,0331178959459066	-0,0157665833830833
156,94	1,61099999999999	1501	1	3	1500	-8,08579324744642	-0,0328074907884002	-0,0157453492283821
156,95	1,62100000000001	1501	1	3	1500	-8,08580707758665	-0,0329281948506832	-0,0157592073082924
156,961	1,63200000000001	1501	1	3	1500	-8,0858111847192	-0,0328974844887853	-0,0157632865011692
156,972	1,643	1501	1	3	1500	-8,08584691956639	-0,0333436578512192	-0,0157990492880344
156,983	1,654	1501	1	3	1500	-8,08585437946022	-0,0333299580961466	-0,0158064812421799
156,994	1,66499999999999	1501	1	3	1500	-8,0858367215842	-0,0329678505659103	-0,0157888233661652
157,005	1,67599999999999	1501	1	3	1500	-8,08584633283317	-0,0332264695316553	-0,0157984346151352
157,015	1,68600000000001	1501	1	3	1500	-8,08584636077285	-0,0333066796883941	-0,0157984904944897
157,026	1,697	1501	1	3	1500	-8,08587505482137	-0,0334677705541253	-0,0158272124826908
157,037	1,708	1501	1	3	1500	-8,08584468439221	-0,0330708781257272	-0,0157968141138554
157,048	1,71899999999999	1501	1	3	1500	-8,08587930165231	-0,0333853298798203	-0,0158314034342766
157,059	1,72999999999999	1501	1	3	1500	-8,0858944170177	-0,0335275009274483	-0,0158465467393398
157,069	1,74000000000001	1501	1	3	1500	-8,08592392131686	-0,0338848726823926	-0,0158760510385036
157,08	1,751	1501	1	3	1500	-8,08591201901436	-0,0336491176858544	-0,0158641487360001
157,091	1,762	1501	1	3	1500	-8,08593034744263	-0,0336031056940556	-0,0158824771642685
157,102	1,773	1501	1	3	1500	-8,08593696914613	-0,0337927369400859	-0,0158890709280968
157,113	1,78399999999999	1501	1	3	1500	-8,08593020774424	-0,0336830038577318	-0,0158823095262051
157,138	1,809	1501	1	3	1500	-8,08596345596015	-0,0339174037799239	-0,0159155577421188
157,149	1,81999999999999	1501	1	3	1500	-8,08597351424396	-0,03397845197469	-0,0159256719052792
157,16	1,83099999999999	1501	1	3	1500	-8,08595510199666	-0,0338687188923359	-0,0159072317183018
157,17	1,84100000000001	1501	1	3	1500	-8,08596918359399	-0,0340689672157168	-0,01592131331563
157,181	1,852	1501	1	3	1500	-8,08596510440111	-0,0338125508278608	-0,0159172341227531
157,192	1,863	1501	1	3	1500	-8,08596742339432	-0,0339330034330487	-0,0159195251762867
157,203	1,874	1501	1	3	1500	-8,08598625473678	-0,034159030765295	-0,0159384123980999
157,214	1,88499999999999	1501	1	3	1500	-8,08602112345397	-0,0344737339764833	-0,0159732811152935
157,225	1,89599999999999	1501	1	3	1500	-8,08602640405297	-0,0345064420253038	-0,0159785337746143
157,235	1,90600000000001	1501	1	3	1500	-8,08605261147022	-0,0344637548550963	-0,016004741191864
157,246	1,917	1501	1	3	1500	-8,08604316785932	-0,0343850301578641	-0,0159952975809574
157,257	1,928	1501	1	3	1500	-8,086071414873	-0,0348986545577645	-0,0160235725343227
157,268	1,93899999999999	1501	1	3	1500	-8,08608205989003	-0,0347973732277751	-0,0160341896116734
157,279	1,94999999999999	1501	1	3	1500	-8,0860870052129	-0,0346132600679994	-0,0160391628742218
157,289	1,96000000000001	1501	1	3	1500	-8,08609502390027	-0,0347746955230832	-0,016047153621912
157,3	1,971	1501	1	3	1500	-8,08609197847545	-0,0347359525039792	-0,0160440802574158
157,311	1,982	1501	1	3	1500	-8,08611117303371	-0,034981002099812	-0,0160633027553558
157,322	1,993	1501	1	3	1500	-8,08608569204807	-0,0347569864243269	-0,0160378217697144
157,333	2,00399999999999	1501	1	3	1500	-8,08610804378986	-0,0348493317142129	-0,0160601735115051
157,344	2,01499999999999	1501	1	3	1500	-8,08609250932932	-0,0347633752971888	-0,0160446390509605
157,354	2,02500000000001	1501	1	3	1500	-8,08613589964807	-0,0351832574233413	-0,0160880014300346
157,365	2,036	1501	1	3	1500	-8,08612274006009	-0,0351184420287609	-0,0160748697817326
157,376	2,047	1501	1	3	1500	-8,08611257001758	-0,0347634172067046	-0,0160646997392178
157,387	2,05799999999999	1501	1	3	1500	-8,08614810928702	-0,0350815849378705	-0,0161002390086651
157,398	2,06899999999999	1501	1	3	1500	-8,08613520115614	-0,0351532967761159	-0,0160873308777809
157,408	2,07900000000001	1501	1	3	1500	-8,08613668195903	-0,0350975338369608	-0,0160888396203518
157,428	2,09899999999999	1501	1	3	1500	-8,08617926202714	-0,0352200493216515	-0,0161313638091087
157,439	2,10999999999999	1501	1	3	1500	-8,08619583025575	-0,0353712448850274	-0,0161479599773884
157,449	2,12	1501	1	3	1500	-8,08621499687433	-0,0356819061562419	-0,016167126595974
157,46	2,131	1501	1	3	1500	-8,08620021678507	-0,0356845324859023	-0,0161523185670376
157,471	2,142	1501	1	3	1500	-8,08621320873499	-0,0354322185739875	-0,0161653384566307
157,482	2,15299999999999	1501	1	3	1500	-8,08624100871384	-0,0358285987749696	-0,0161931663751602
157,493	2,16399999999999	1501	1	3	1500	-8,08626319281757	-0,0359649863094091	-0,0162152945995331
157,503	2,17400000000001	1501	1	3	1500	-8,0862401984632	-0,0358421495184302	-0,0161923281848431
157,514	2,185	1501	1	3	1500	-8,08625251986086	-0,0359992263838649	-0,0162046775221825
157,525	2,196	1501	1	3	1500	-8,0862592253834	-0,0356520852074027	-0,0162113830447197
157,536	2,20699999999999	1501	1	3	1500	-8,08625668287277	-0,0357783259823918	-0,0162088125944138
157,547	2,21799999999999	1501	1	3	1500	-8,0862523522228	-0,0358401332050562	-0,0162044540047646
157,557	2,22800000000001	1501	1	3	1500	-8,08626559562981	-0,0359654612839222	-0,0162176974117756
157,568	2,239	1501	1	3	1500	-8,08625492267311	-0,0356855848804116	-0,0162070244550705
157,579	2,25	1501	1	3	1500	-8,0862636398524	-0,0357905542477965	-0,0162157416343689
157,59	2,261	1501	1	3	1500	-8,08626710437238	-0,035904417745769	-0,0162192061543465
157,601	2,27199999999999	1501	1	3	1500	-8,08628294616938	-0,036139702424407	-0,0162350758910179
157,612	2,28299999999999	1501	1	3	1500	-8,0863290745765	-0,0364663498476148	-0,0162811763584614
157,622	2,29300000000001	1501	1	3	1500	-8,08633994311094	-0,0363741628825665	-0,0162920728325844
157,645	2,316	1501	1	3	1500	-8,08640004135668	-0,0367598235607147	-0,0163521431386471
157,656	2,327	1501	1	3	1500	-8,08638487011194	-0,036779036745429	-0,0163369998335838
157,667	2,33799999999999	1501	1	3	1500	-8,086381489411	-0,0365367718040943	-0,0163335911929607
157,678	2,34899999999999	1501	1	3	1500	-8,08637908659875	-0,0366418855264783	-0,0163312442600727
157,688	2,35900000000001	1501	1	3	1500	-8,0863587744534	-0,036485125310719	-0,0163109041750431
157,699	2,37	1501	1	3	1500	-8,08636137284338	-0,0366227189078927	-0,016313474625349
157,71	2,381	1501	1	3	1500	-8,08640515431762	-0,0368917966261506	-0,016357284039259
157,721	2,392	1501	1	3	1500	-8,08638257905841	-0,0365738524124026	-0,0163347087800503
157,732	2,40299999999999	1501	1	3	1500	-8,08640004135668	-0,036713951267302	-0,0163521431386471
157,743	2,41399999999999	1501	1	3	1500	-8,08642096817493	-0,0368270045146346	-0,0163730978965759
157,753	2,42400000000001	1501	1	3	1500	-8,08641367591918	-0,0369783025234938	-0,0163657777011395
157,764	2,435	1501	1	3	1500	-8,08643027208745	-0,0370123656466603	-0,0163824297487736
157,775	2,446	1501	1	3	1500	-8,08641937561333	-0,0367680285125971	-0,0163714773952961
157,786	2,45699999999999	1501	1	3	1500	-8,08641834184527	-0,0369667122140527	-0,0163704715669155
157,797	2,46799999999999	1501	1	3	1500	-8,08643949218094	-0,0371085479855537	-0,0163916498422623
157,807	2,47800000000001	1501	1	3	1500	-8,08644385077059	-0,0371551048010588	-0,016395952552557
157,818	2,489	1501	1	3	1500	-8,08645142242312	-0,0369313592091203	-0,0164035521447659
157,829	2,5	1501	1	3	1500	-8,08648506179452	-0,037404210306704	-0,016437191516161
157,84	2,511	1501	1	3	1500	-8,08651451021433	-0,0376721518114209	-0,0164666399359703
157,851	2,52199999999999	1501	1	3	1500	-8,08652783744037	-0,0377357844263315	-0,0164799392223358
157,862	2,53299999999999	1501	1	3	1500	-8,08652923442423	-0,0375293474644423	-0,0164813362061977
157,872	2,54300000000001	1501	1	3	1500	-8,08654949069023	-0,0378549890592694	-0,0165016204118729
157,883	2,554	1501	1	3	1500	-8,08658444322646	-0,0379670318216085	-0,0165366008877754
157,894	2,565	1501	1	3	1500	-8,08658757247031	-0,038165389560163	-0,0165396742522717
157,91	2,58099999999999	1501	1	3	1500	-8,08656837791204	-0,0378373637795448	-0,0165205076336861
157,92	2,59100000000001	1501	1	3	1500	-8,08657829649746	-0,0378290377557278	-0,016530454158783
157,931	2,602	1501	1	3	1500	-8,08656991459429	-0,0380231300368905	-0,0165220722556114
157,942	2,613	1501	1	3	1500	-8,0865606945008	-0,0379964197054505	-0,0165127962827683
157,953	2,624	1501	1	3	1500	-8,08656326495111	-0,0378321437165141	-0,0165154226124287
157,964	2,63499999999999	1501	1	3	1500	-8,08655798435211	-0,0377814564853907	-0,0165101140737534
157,975	2,64599999999999	1501	1	3	1500	-8,08657583780587	-0,037910477258265	-0,0165279395878315
157,985	2,65600000000001	1501	1	3	1500	-8,08657553046942	-0,0379675487056375	-0,0165276601910591
157,996	2,667	1501	1	3	1500	-8,08659684844315	-0,0382500700652599	-0,0165490061044693
158,007	2,678	1501	1	3	1500	-8,08657553046942	-0,0377680500969291	-0,0165276601910591
158,018	2,68899999999999	1501	1	3	1500	-8,08659330010414	-0,0378960510715842	-0,0165454298257828
158,029	2,69999999999999	1501	1	3	1500	-8,08663143776357	-0,0384544441476464	-0,016583539545536
158,039	2,71000000000001	1501	1	3	1500	-8,08666300959885	-0,0388087192550302	-0,0166151113808155
158,05	2,721	1501	1	3	1500	-8,0866611097008	-0,038506630808115	-0,0166132114827633
158,061	2,732	1501	1	3	1500	-8,08664842508733	-0,0382924731820822	-0,016600526869297
158,072	2,743	1501	1	3	1500	-8,08667002245784	-0,0385401584208012	-0,0166221521794796
158,083	2,75399999999999	1501	1	3	1500	-8,08667519129813	-0,0387455802410841	-0,0166272930800915
158,094	2,76499999999999	1501	1	3	1500	-8,08667317964136	-0,0387610122561455	-0,0166252814233303
158,104	2,77500000000001	1501	1	3	1500	-8,08669086545706	-0,0386528158560395	-0,0166429951786995
158,115	2,786	1501	1	3	1500	-8,08672456070781	-0,0389979407191277	-0,0166766904294491
158,126	2,797	1501	1	3	1500	-8,08670950122177	-0,038977162912488	-0,0166616588830948
158,137	2,80799999999999	1501	1	3	1500	-8,08670757338405	-0,0389969069510698	-0,0166597031056881
158,148	2,81899999999999	1501	1	3	1500	-8,08673749677837	-0,0388248823583126	-0,0166896544396877
158,158	2,82900000000001	1501	1	3	1500	-8,086715368554	-0,0388290639966726	-0,0166675262153149
158,169	2,84	1501	1	3	1500	-8,08671944774687	-0,0389653677120805	-0,0166715495288372
158,18	2,851	1501	1	3	1500	-8,08672961778939	-0,0390353938564658	-0,016681719571352
158,191	2,86199999999999	1501	1	3	1500	-8,08672584593296	-0,0390606373548508	-0,0166779756546021
158,204	2,875	1501	1	3	1500	-8,08673333376646	-0,0388170871883631	-0,016685463488102
158,215	2,886	1501	1	3	1500	-8,08676633052528	-0,039270743727684	-0,0167184323072433
158,226	2,89699999999999	1501	1	3	1500	-8,08679535984993	-0,0395527575165033	-0,0167474895715714
158,237	2,90799999999999	1501	1	3	1500	-8,08680416084826	-0,0396433472633362	-0,0167562626302242
158,247	2,91800000000001	1501	1	3	1500	-8,08681972324848	-0,0395536329597235	-0,0167718529701233
158,258	2,929	1501	1	3	1500	-8,08680941350758	-0,0394352618604898	-0,0167615152895451
158,269	2,94	1501	1	3	1500	-8,0868080444634	-0,0395951746031642	-0,0167601741850376
158,28	2,95099999999999	1501	1	3	1500	-8,08684028685093	-0,0399048812687397	-0,0167924165725708
158,291	2,96199999999999	1501	1	3	1500	-8,08681740425527	-0,0395234208554029	-0,0167695619165897
158,301	2,97200000000001	1501	1	3	1500	-8,08682025410235	-0,0396933360025287	-0,0167723558843136
158,312	2,983	1501	1	3	1500	-8,08684662915766	-0,0398161960765719	-0,0167987309396267
158,323	2,994	1501	1	3	1500	-8,08687842451036	-0,0401161657646298	-0,0168305821716785
158,334	3,005	1501	1	3	1500	-8,08686939999461	-0,0401644222438335	-0,0168215297162533
158,345	3,01599999999999	1501	1	3	1500	-8,086888929829	-0,0400609150528908	-0,0168410874903202
158,359	3,03	1501	1	3	1500	-8,08691583573818	-0,0403042603284121	-0,0168679654598236
158,37	3,041	1501	1	3	1500	-8,0869225692004	-0,0403509614989161	-0,0168747268617153
158,381	3,05199999999999	1501	1	3	1500	-8,08690957725048	-0,0405008858069777	-0,0168617069721222
158,392	3,06299999999999	1501	1	3	1500	-8,08689376339316	-0,0400601141154766	-0,0168458931148052
158,402	3,07300000000001	1501	1	3	1500	-8,08689650148153	-0,0401436677202582	-0,0168486312031746
158,413	3,084	1501	1	3	1500	-8,08690706267953	-0,0403167586773634	-0,0168591924011707
158,424	3,095	1501	1	3	1500	-8,08692100457847	-0,0403871806338429	-0,0168731063604355
158,435	3,10599999999999	1501	1	3	1500	-8,08690370991826	-0,040265740826726	-0,0168558396399021
158,446	3,11699999999999	1501	1	3	1500	-8,08690097182989	-0,0401066429913044	-0,0168531015515327
158,456	3,12700000000001	1501	1	3	1500	-8,08691072277725	-0,040257410146296	-0,0168628804385662
158,467	3,13800000000001	1501	1	3	1500	-8,08692444115877	-0,04042012616992	-0,0168765708804131
158,478	3,149	1501	1	3	1500	-8,08692852035165	-0,040488988161087	-0,0168806500732899
158,489	3,16	1501	1	3	1500	-8,08694187551737	-0,040280157700181	-0,0168940052390099
158,5	3,17099999999999	1501	1	3	1500	-8,08693519793451	-0,0404232600703835	-0,0168873555958271
158,511	3,18199999999999	1501	1	3	1500	-8,08694737963378	-0,0404619937762618	-0,0168994814157486
158,521	3,19200000000001	1501	1	3	1500	-8,08694872073829	-0,0405912427231669	-0,0169008783996105
158,532	3,203	1501	1	3	1500	-8,08696366846561	-0,0409194873645902	-0,0169157981872559
158,543	3,214	1501	1	3	1500	-8,08696783147752	-0,0404193159192801	-0,0169199891388416
158,554	3,22499999999999	1501	1	3	1500	-8,08700303547084	-0,0409347238019109	-0,0169551931321621
158,565	3,23599999999999	1501	1	3	1500	-8,0870159715414	-0,0411204341799021	-0,0169681012630463
158,575	3,24600000000001	1501	1	3	1500	-8,0870212521404	-0,0411717221140862	-0,0169734098017216
158,586	3,25700000000001	1501	1	3	1500	-8,08705796487629	-0,0413095531985164	-0,0170100666582584
158,597	3,268	1501	1	3	1500	-8,08704413473606	-0,0411286577582359	-0,0169962644577026
158,608	3,279	1501	1	3	1500	-8,08707277290523	-0,0414493307471275	-0,0170248746871948
158,619	3,28999999999999	1501	1	3	1500	-8,08706095442176	-0,0414965488016605	-0,0170130841434002
158,63	3,30099999999999	1501	1	3	1500	-8,0870708450675	-0,0414726510643959	-0,0170229747891426
158,64	3,31100000000001	1501	1	3	1500	-8,08706810697913	-0,0413741543889046	-0,0170202367007732
158,651	3,322	1501	1	3	1500	-8,08706771582365	-0,0413193739950657	-0,0170198455452919
158,662	3,333	1501	1	3	1500	-8,08707539923489	-0,0414105132222176	-0,0170275568962097
158,673	3,34399999999999	1501	1	3	1500	-8,08707383461297	-0,041497265920043	-0,0170259363949299
158,684	3,35499999999999	1501	1	3	1500	-8,08708847500384	-0,041332058608532	-0,0170406326651573
158,694	3,36500000000001	1501	1	3	1500	-8,08711281046271	-0,0417156890034676	-0,0170649401843548
158,705	3,376	1501	1	3	1500	-8,08715695515275	-0,042140893638134	-0,0171090848743916
158,719	3,38999999999999	1501	1	3	1500	-8,08712278492749	-0,0419434765353799	-0,0170748867094517
158,729	3,40000000000001	1501	1	3	1500	-8,08715133927762	-0,041919476352632	-0,0171034969389439
158,74	3,411	1501	1	3	1500	-8,08714443817735	-0,0418610265478492	-0,0170965678989887
158,751	3,422	1501	1	3	1500	-8,08714882470667	-0,0419544009491801	-0,0171009264886379
158,762	3,43299999999999	1501	1	3	1500	-8,08716497384012	-0,0421646982431412	-0,0171170756220818
158,773	3,44399999999999	1501	1	3	1500	-8,08718525804579	-0,0424753176048398	-0,0171374157071114
158,783	3,45400000000001	1501	1	3	1500	-8,08718914166093	-0,0421029189601541	-0,0171412713825703
158,794	3,465	1501	1	3	1500	-8,08718305081129	-0,0421530799940228	-0,0171351805329323
158,805	3,476	1501	1	3	1500	-8,08718891814351	-0,0422559073194861	-0,0171410478651524
158,816	3,48699999999999	1501	1	3	1500	-8,08721819892526	-0,0427129538729787	-0,0171703286468983
158,827	3,49799999999999	1501	1	3	1500	-8,08719263412058	-0,0421152031049132	-0,0171447917819023
158,837	3,50800000000001	1501	1	3	1500	-8,08721959590912	-0,0424926215782762	-0,0171717256307602
158,848	3,51900000000001	1501	1	3	1500	-8,08721336536109	-0,0424823956564069	-0,0171655230224133
158,859	3,53	1501	1	3	1500	-8,0872013233602	-0,0424485793337226	-0,0171534530818462
158,87	3,541	1501	1	3	1500	-8,08721708133817	-0,0426732515916228	-0,0171692110598087
158,881	3,55199999999999	1501	1	3	1500	-8,08721694163978	-0,0424007559195161	-0,0171690434217453
158,892	3,56299999999999	1501	1	3	1500	-8,08721671812236	-0,0425095530226827	-0,0171688199043274
158,902	3,57300000000001	1501	1	3	1500	-8,08722347952425	-0,0426111137494445	-0,0171756371855736
158,913	3,584	1501	1	3	1500	-8,08722459711134	-0,0426796963438392	-0,0171766988933086
158,924	3,595	1501	1	3	1500	-8,08725801296532	-0,0426632259041071	-0,0172101706266403
158,935	3,60599999999999	1501	1	3	1500	-8,08726438321173	-0,0428460258990526	-0,0172165408730507
158,946	3,61699999999999	1501	1	3	1500	-8,08726217597723	-0,0428292155265808	-0,0172143056988716
158,956	3,62700000000001	1501	1	3	1500	-8,08725982904434	-0,0427537271752954	-0,0172119587659836
158,967	3,63800000000001	1501	1	3	1500	-8,08727064169943	-0,0431125797331333	-0,0172227434813976
158,978	3,649	1501	1	3	1500	-8,08728536590934	-0,0429783156141639	-0,0172374956309795
158,989	3,66	1501	1	3	1500	-8,08730274438858	-0,0431391038000584	-0,0172548741102219
159	3,67099999999999	1501	1	3	1500	-8,08728204108774	-0,0429440522566438	-0,0172341428697109
159,011	3,68199999999999	1501	1	3	1500	-8,08732009492815	-0,0433504255488515	-0,0172721967101097
159,021	3,69200000000001	1501	1	3	1500	-8,08734627440572	-0,04343390930444	-0,0172984041273594
159,032	3,703	1501	1	3	1500	-8,08733149431646	-0,0433509703725576	-0,017283596098423
159,043	3,714	1501	1	3	1500	-8,087342614308	-0,0434784218668938	-0,0172947160899639
159,054	3,72499999999999	1501	1	3	1500	-8,08733956888318	-0,0435601407662034	-0,0172916986048222
159,065	3,73599999999999	1501	1	3	1500	-8,08734258636832	-0,0435478845611215	-0,0172947160899639
159,075	3,74600000000001	1501	1	3	1500	-8,087362870574	-0,0434268824756145	-0,017315000295639
159,086	3,75700000000001	1501	1	3	1500	-8,08736792765558	-0,0435865158215165	-0,0173200853168964
159,097	3,768	1501	1	3	1500	-8,08738592080772	-0,0438259495422244	-0,0173380225896835
159,108	3,779	1501	1	3	1500	-8,08738477528095	-0,0438476866111159	-0,017336905002594
159,119	3,78999999999999	1501	1	3	1500	-8,08737058192492	-0,0435327086597681	-0,0173227116465569
159,13	3,80099999999999	1501	1	3	1500	-8,08742081746459	-0,0439996644854546	-0,0173729471862316
159,14	3,81100000000001	1501	1	3	1500	-8,08742805384099	-0,0441473349928856	-0,0173801556229591
159,151	3,822	1501	1	3	1500	-8,08743640780449	-0,0442458922043443	-0,0173885375261307
159,162	3,833	1501	1	3	1500	-8,08740318752825	-0,0441025895997882	-0,0173552893102169
159,173	3,84399999999999	1501	1	3	1500	-8,08742025867104	-0,0438314815983176	-0,0173723883926868
159,184	3,85499999999999	1501	1	3	1500	-8,08745699934661	-0,0444135628640652	-0,0174091011285782
159,194	3,86500000000001	1501	1	3	1500	-8,0874384753406	-0,0441896030679345	-0,0173906050622463
159,205	3,876	1501	1	3	1500	-8,0874336976558	-0,0443517696112394	-0,0173857994377613
159,216	3,887	1501	1	3	1500	-8,08744370006025	-0,044053178280592	-0,0173958018422127
159,227	3,898	1501	1	3	1500	-8,08747326023877	-0,0443558301776648	-0,0174254179000854
159,238	3,90899999999999	1501	1	3	1500	-8,08746174909174	-0,0443642446771264	-0,0174139067530632
159,249	3,91999999999999	1501	1	3	1500	-8,0874649900943	-0,0444914400577545	-0,0174170918762684
159,259	3,93000000000001	1501	1	3	1500	-8,08747253380716	-0,0445868214592338	-0,0174246914684772
159,27	3,941	1501	1	3	1500	-8,08747468516231	-0,0444244220852852	-0,0174268148839474
159,281	3,952	1501	1	3	1500	-8,08744582347572	-0,0442041736096144	-0,0173979252576828
159,292	3,96299999999999	1501	1	3	1500	-8,08746426366269	-0,0444578798487782	-0,0174164213240147
159,303	3,97399999999999	1501	1	3	1500	-8,08748449198902	-0,0446015503257513	-0,0174365937709808
159,313	3,98400000000001	1501	1	3	1500	-8,08750449679792	-0,0445091538131237	-0,0174565985798836
159,324	3,995	1501	1	3	1500	-8,08751198463142	-0,0446809129789472	-0,0174640864133835
159,335	4,006	1501	1	3	1500	-8,08751947246492	-0,0448351772502065	-0,0174715742468834
159,346	4,017	1501	1	3	1500	-8,08752335608006	-0,0449879840016365	-0,0174754858016968
159,357	4,02799999999999	1501	1	3	1500	-8,08755872771144	-0,0453111343085766	-0,0175108574330807
159,368	4,03899999999999	1501	1	3	1500	-8,08754897676408	-0,0449403515085578	-0,0175010785460472
159,378	4,04900000000001	1501	1	3	1500	-8,08754397556186	-0,0449283234775066	-0,0174961052834988
159,389	4,06	1501	1	3	1500	-8,08756546117365	-0,0453287782147527	-0,0175175629556179
159,4	4,071	1501	1	3	1500	-8,08756708167493	-0,0453619426116347	-0,0175192393362522
159,411	4,08199999999999	1501	1	3	1500	-8,0875526368618	-0,0449339393526316	-0,0175047665834427
159,422	4,09299999999999	1501	1	3	1500	-8,08756068348885	-0,0450765201821923	-0,0175128132104874
159,432	4,10300000000001	1501	1	3	1500	-8,08755062520504	-0,0450284127146006	-0,0175027549266815
159,443	4,114	1501	1	3	1500	-8,08756188489497	-0,045182965695858	-0,0175139866769314
159,454	4,125	1501	1	3	1500	-8,08757163584232	-0,0452760513871908	-0,0175237655639648
159,465	4,136	1501	1	3	1500	-8,08758507482708	-0,0452802563086152	-0,0175372324883938
159,484	4,155	1501	1	3	1500	-8,08763743378222	-0,0458448473364115	-0,0175895914435387
159,495	4,166	1501	1	3	1500	-8,08764824643731	-0,0460457755252719	-0,0176003761589527
159,506	4,17699999999999	1501	1	3	1500	-8,08765660040081	-0,0457584252581	-0,0176087021827698
159,517	4,18799999999999	1501	1	3	1500	-8,08765629306436	-0,0458752829581499	-0,0176084227859974
159,527	4,19800000000001	1501	1	3	1500	-8,08763489127159	-0,0456957938149571	-0,0175870209932327
159,538	4,209	1501	1	3	1500	-8,08765880763531	-0,0461357925087214	-0,0176109373569489
159,549	4,22	1501	1	3	1500	-8,08764983899891	-0,0460803275927901	-0,0176019407808781
159,56	4,23099999999999	1501	1	3	1500	-8,08765911497176	-0,0458303047344089	-0,0176112167537212
159,571	4,24199999999999	1501	1	3	1500	-8,08762919157743	-0,0457336101680994	-0,0175813212990761
159,581	4,25200000000001	1501	1	3	1500	-8,08765819296241	-0,0459528714418411	-0,0176103226840496
159,592	4,26300000000001	1501	1	3	1500	-8,08768230490386	-0,0462306151166558	-0,0176344066858292
159,603	4,274	1501	1	3	1500	-8,08768395334482	-0,0461304141208529	-0,0176360830664635
159,614	4,285	1501	1	3	1500	-8,08769099414349	-0,04626773763448	-0,0176431238651276
159,625	4,29599999999999	1501	1	3	1500	-8,08767132461071	-0,0460335426032543	-0,0176234543323517
159,636	4,30699999999999	1501	1	3	1500	-8,08769853785634	-0,046415701508522	-0,0176506675779819
159,646	4,31700000000001	1501	1	3	1500	-8,08772242628038	-0,0465921498835087	-0,0176745280623436
159,657	4,328	1501	1	3	1500	-8,08772597461939	-0,0463397847488523	-0,0176781043410301
159,668	4,339	1501	1	3	1500	-8,08774765580893	-0,0466410955414176	-0,0176997855305672
159,679	4,34999999999999	1501	1	3	1500	-8,08775145560503	-0,04680794198066	-0,0177035853266716
159,698	4,369	1501	1	3	1500	-8,08776433579624	-0,0469082640483975	-0,0177164934575558
159,709	4,38	1501	1	3	1500	-8,08777707628906	-0,0469205249100924	-0,017729178071022
159,728	4,399	1501	1	3	1500	-8,08776617981493	-0,0468994863331318	-0,017718281596899
159,739	4,41	1501	1	3	1500	-8,08775841258466	-0,0468661775812507	-0,0177105702459812
159,75	4,42099999999999	1501	1	3	1500	-8,08777053840458	-0,0467414734885097	-0,0177226401865482
159,761	4,43199999999999	1501	1	3	1500	-8,08776774443686	-0,0467345910146832	-0,0177199020981789
159,771	4,44200000000001	1501	1	3	1500	-8,08772220276296	-0,04640718922019	-0,0176743604242802
159,782	4,453	1501	1	3	1500	-8,08774933218956	-0,0467582372948527	-0,0177014619112015
159,793	4,464	1501	1	3	1500	-8,08778017759323	-0,0470131449401379	-0,0177323073148727
159,804	4,47499999999999	1501	1	3	1500	-8,08779590763152	-0,0468556908890605	-0,0177480094134808
159,815	4,48599999999999	1501	1	3	1500	-8,08780875988305	-0,0471065379679203	-0,0177608616650104
159,825	4,49600000000001	1501	1	3	1500	-8,08782619424164	-0,047419685870409	-0,0177783519029617
159,836	4,50700000000001	1501	1	3	1500	-8,08783133514225	-0,0475733866915107	-0,0177834928035736
159,847	4,518	1501	1	3	1500	-8,08786354959011	-0,0475834589451551	-0,0178156793117523
159,858	4,529	1501	1	3	1500	-8,08786463923752	-0,0475893262773752	-0,0178167410194874
159,869	4,53999999999999	1501	1	3	1500	-8,08788003399968	-0,047820364125073	-0,017832163721323
159,88	4,55099999999999	1501	1	3	1500	-8,08786634355783	-0,0477521680295467	-0,0178184732794762
159,89	4,56100000000001	1501	1	3	1500	-8,08786022476852	-0,047783232294023	-0,0178123265504837
159,901	4,572	1501	1	3	1500	-8,08787293732166	-0,0476401951164007	-0,0178250670433044
159,912	4,583	1501	1	3	1500	-8,08792177587747	-0,0481989653781056	-0,0178739055991173
159,923	4,59399999999999	1501	1	3	1500	-8,08791995979846	-0,0482715386897326	-0,0178720615804195
159,934	4,60499999999999	1501	1	3	1500	-8,08791040442884	-0,0482162041589618	-0,017862506210804
159,944	4,61500000000001	1501	1	3	1500	-8,0878974404186	-0,0477214576676488	-0,0178495422005653
159,955	4,626	1501	1	3	1500	-8,08790280483663	-0,0477966340258718	-0,0178549624979496
159,966	4,637	1501	1	3	1500	-8,08789970353246	-0,0479637319222093	-0,0178518332540989
159,977	4,648	1501	1	3	1500	-8,08790909126401	-0,0479845935478807	-0,017861220985651
159,988	4,65899999999999	1501	1	3	1500	-8,08794463053346	-0,0484847743064165	-0,0178967602550983
159,999	4,66999999999999	1501	1	3	1500	-8,08793627656996	-0,0481795659288764	-0,0178884342312813
160,009	4,68000000000001	1501	1	3	1500	-8,08795762248337	-0,0483783148229122	-0,017909724265337
160,02	4,691	1501	1	3	1500	-8,08794655837119	-0,0483518559485674	-0,0178986601531506
160,031	4,702	1501	1	3	1500	-8,0879433453083	-0,0484172441065311	-0,0178954750299454
160,042	4,71299999999999	1501	1	3	1500	-8,0879464186728	-0,0480723660439253	-0,0178985483944416
160,053	4,72399999999999	1501	1	3	1500	-8,08794451877475	-0,0481325434520841	-0,0178966484963894
160,063	4,73400000000001	1501	1	3	1500	-8,08794876560569	-0,048377332277596	-0,0179008953273296
160,074	4,745	1501	1	3	1500	-8,087961031124	-0,0484916660934687	-0,0179131329059601
160,085	4,756	1501	1	3	1500	-8,08796024881303	-0,0485684722661972	-0,0179123505949974
160,096	4,767	1501	1	3	1500	-8,08799059130251	-0,048537696711719	-0,0179426930844784
160,107	4,77799999999999	1501	1	3	1500	-8,08800710365176	-0,0487828953191638	-0,0179592333734035
160,118	4,78899999999999	1501	1	3	1500	-8,08799679391086	-0,0487297447398305	-0,0179489515721798
160,128	4,79900000000001	1501	1	3	1500	-8,08800749480724	-0,0489536998793483	-0,0179596245288849
160,139	4,81	1501	1	3	1500	-8,08802015148103	-0,0487252604216337	-0,0179722532629967
160,15	4,821	1501	1	3	1500	-8,0880312435329	-0,0489543750882149	-0,0179833732545376
160,161	4,83199999999999	1501	1	3	1500	-8,08802456595004	-0,0488954037427902	-0,0179767236113548
160,172	4,84299999999999	1501	1	3	1500	-8,0880312435329	-0,0489654345437884	-0,0179833732545376
160,182	4,85300000000001	1501	1	3	1500	-8,08806295506656	-0,0492852460592985	-0,018015056848526
160,193	4,864	1501	1	3	1500	-8,08809595182538	-0,0494251353666186	-0,0180480815470219
160,204	4,875	1501	1	3	1500	-8,08808147907257	-0,0494721811264753	-0,0180336087942123
160,215	4,886	1501	1	3	1500	-8,08808902278542	-0,0495343655347824	-0,0180411525070667
160,226	4,89699999999999	1501	1	3	1500	-8,08809312991798	-0,0495658395811915	-0,0180452316999435
160,24	4,911	1501	1	3	1500	-8,0880959238857	-0,0492436857894063	-0,0180480815470219
160,255	4,92599999999999	1501	1	3	1500	-8,08811014518142	-0,0495424494147301	-0,018062274903059
160,265	4,93600000000001	1501	1	3	1500	-8,08813568204641	-0,049746111035347	-0,018087811768055
160,276	4,947	1501	1	3	1500	-8,08814934454858	-0,0499761337414384	-0,0181015022099018
160,287	4,958	1501	1	3	1500	-8,08811481110752	-0,0493565388023853	-0,0180669687688351
160,298	4,96899999999999	1501	1	3	1500	-8,08812593109906	-0,049502900801599	-0,0180780328810215
160,309	4,97999999999999	1501	1	3	1500	-8,08817672543227	-0,0499937916174531	-0,018128827214241
160,319	4,99000000000001	1501	1	3	1500	-8,08817770332098	-0,0501318089663982	-0,0181298330426216
160,329	5	1501	1	3	1500	-8,08818362653255	-0,0498648406937718	-0,0181357562541962
160,34	5,011	1501	1	3	1500	-8,08819452300668	-0,0500125298276544	-0,0181466527283192
160,348	5,01900000000001	1501	1	3	1500	-8,0882515758276	-0,0506012327969074	-0,0182037055492401
160,359	5,03	1501	1	3	1500	-8,08822453022003	-0,0502992793917656	-0,0181766599416733
160,37	5,041	1501	1	3	1500	-8,08821637183428	-0,0502702035009861	-0,0181685015559196
160,375	5,04599999999999	1501	1	4	1500	-8,08823048137128	-0,0504045002162457	-0,0181826390326023
160,375	0	1501	1	4	1500	-8,08823048137128	-0,0504045002162457	-0,0181826390326023
160,386	0,0109999999999957	1501	1	4	1500	-8,08822844177485	-0,0500934990122914	-0,0181805714964867
160,396	0,021000000000015	1501	1	4	1500	-8,0882153660059	-0,0500887865200639	-0,0181674957275391
160,407	0,0320000000000107	1501	1	4	1500,25	-8,08817856945097	-0,0496998010203242	-0,0181306712329388
160,418	0,0430000000000064	1501	1	4	1500,25	-8,08807175606489	-0,0487990397959948	-0,0180238857865334
160,429	0,054000000000002	1501	1	4	1500,5	-8,08788215741515	-0,0467066885903478	-0,0178342871367931
160,432	0,0570000000000164	1501	1	4	1500,5	-8,08786581270397	-0,0466318754479289	-0,0178179144859314
160,436	0,061000000000007	1501	1	4	1500,5	-8,08786832727492	-0,0466310465708375	-0,0178204290568829
160,447	0,0720000000000027	1501	1	4	1500,5	-8,08797826990485	-0,0476816017180681	-0,0179303996264935
160,458	0,0829999999999984	1501	1	4	1500,75	-8,08854513801634	-0,0530927861109376	-0,0184972397983074
160,469	0,0939999999999941	1501	1	4	1500,75	-8,08938419446349	-0,0596783636137843	-0,019336324185133
160,476	0,100999999999999	1501	1	4	1501	-8,08971586637199	-0,0612404011189938	-0,0196679681539536
160,49	0,01400000000001	1502	2	4	1501	-8,08979426510632	-0,0612131645902991	-0,0197463668882847
160,501	0,0250000000000057	1502	2	4	1501,25	-8,08867846615613	-0,0510188192129135	-0,0186305679380894
160,512	0,0360000000000014	1502	2	4	1501,25	-8,08698859065771	-0,0385642843320966	-0,0169407203793526
160,523	0,046999999999997	1502	2	4	1501,25	-8,08579889126122	-0,0303541030734777	-0,0157510489225388
160,525	0,0490000000000066	1502	2	4	1501,25	-8,08572216890752	-0,0297707365825772	-0,0156743265688419
160,532	0,0560000000000116	1502	2	4	1501,5	-8,08580721728504	-0,0303994072601199	-0,0157593190670013
160,543	0,0670000000000073	1502	2	4	1501,5	-8,08691443875432	-0,0382278207689524	-0,0168665684759617
160,554	0,078000000000003	1502	2	4	1501,75	-8,08922868221998	-0,0562574760988355	-0,0191808119416237
160,565	0,0889999999999986	1502	2	4	1501,75	-8,09117199853063	-0,0717813894152641	-0,0211241282522678
160,575	0,099000000000018	1502	2	4	1501,75	-8,09210082516074	-0,0769392075017095	-0,0220529548823833
160,576	0,0999999999999943	1502	2	4	1502	-8,09213728643954	-0,0770754041150212	-0,0220894441008568
160,586	0,0100000000000193	1503	3	4	1502	-8,09224423952401	-0,0766487093642354	-0,0221963413059711
160,597	0,021000000000015	1503	3	4	1502	-8,09035691432655	-0,060099228285253	-0,0203090719878674
160,608	0,0320000000000107	1503	3	4	1502,25	-8,08703413233161	-0,0359909003600478	-0,0169862620532513
160,619	0,0430000000000064	1503	3	4	1502,25	-8,08446161448956	-0,0207687029615045	-0,0144137442111969
160,624	0,0480000000000018	1503	3	4	1502,25	-8,08365535922349	-0,0167025765404105	-0,0136074610054493
160,634	0,0580000000000211	1503	3	4	1502,5	-8,0843295995146	-0,0204961653798819	-0,0142817012965679
160,645	0,0690000000000168	1503	3	4	1502,5	-8,08719232678413	-0,038463450036943	-0,0171444565057754
160,656	0,0800000000000125	1503	3	4	1502,75	-8,0904480535537	-0,0617362651973963	-0,0204002112150192
160,667	0,0910000000000082	1503	3	4	1502,75	-8,09214267879725	-0,0753584410995245	-0,0220948085188866
160,676	0,100000000000023	1503	3	4	1503	-8,09291082434356	-0,0805943412706256	-0,0228629261255264
160,692	0,0159999999999911	1504	4	4	1503	-8,09214424341917	-0,0718388240784407	-0,0220963731408119
160,703	0,0269999999999868	1504	4	4	1503,25	-8,08870215900242	-0,0451463414356112	-0,0186542607843876
160,714	0,0379999999999825	1504	4	4	1503,25	-8,08524688705802	-0,0238404702395201	-0,0151990167796612
160,725	0,0489999999999782	1504	4	4	1503,25	-8,08354435488582	-0,0155229959636927	-0,0134964846074581
160,735	0,0589999999999975	1504	4	4	1503,5	-8,08433521538973	-0,0198129145428538	-0,0142873451113701
160,746	0,0699999999999932	1504	4	4	1503,5	-8,08759435079992	-0,0396591471508145	-0,0175464525818825
160,762	0,0859999999999843	1504	4	4	1503,75	-8,09211895801127	-0,072623286396265	-0,0220710597932339
160,773	0,09699999999998	1504	4	4	1503,75	-8,09301506727934	-0,079700113274157	-0,0229671970009804
160,776	0,0999999999999943	1504	4	4	1504	-8,09321804903447	-0,0814114790409803	-0,0231702066957951
160,787	0,0109999999999957	1505	5	4	1504	-8,09304719790816	-0,0787040498107672	-0,0229993276298046
160,798	0,0219999999999914	1505	5	4	1504	-8,0904081556946	-0,0564373331144452	-0,0203602574765682
160,809	0,032999999999987	1505	5	4	1504,25	-8,08721051551402	-0,0343646900728345	-0,0171626172959805
160,819	0,0430000000000064	1505	5	4	1504,25	-8,08416780084372	-0,0176967540755868	-0,0141199305653572
160,824	0,0480000000000018	1505	5	4	1504,25	-8,08376683853566	-0,0162097904831171	-0,0137189403176308
160,834	0,0579999999999927	1505	5	4	1504,5	-8,08421395719051	-0,0186489103361964	-0,0141660869121552
160,845	0,0689999999999884	1505	5	4	1504,5	-8,08757758699358	-0,0387331284582615	-0,0175296887755394
160,856	0,0799999999999841	1505	5	4	1504,75	-8,09107133187354	-0,0633138418197632	-0,0210234336555004
160,866	0,0900000000000034	1505	5	4	1504,75	-8,09293624944985	-0,0778733799234033	-0,0228884071111679
160,876	0,0999999999999943	1505	5	4	1505	-8,09368550777435	-0,0837663281708956	-0,0236376374959946
160,887	0,0109999999999957	1506	6	4	1505	-8,09341228567064	-0,0800512498244643	-0,0233644433319569
160,898	0,0219999999999914	1506	6	4	1505	-8,09085172601044	-0,058460789732635	-0,0208038836717606
160,908	0,0320000000000107	1506	6	4	1505,25	-8,08698079548776	-0,0320536643266678	-0,0169328972697258
160,919	0,0430000000000064	1506	6	4	1505,25	-8,08393411338329	-0,016428017988801	-0,0138862431049347
160,923	0,046999999999997	1506	6	4	1505,25	-8,08292487636209	-0,0123911397531629	-0,0128770060837269
160,934	0,0579999999999927	1506	6	4	1505,5	-8,08378765359521	-0,016576973721385	-0,0137397833168507
160,944	0,0680000000000121	1506	6	4	1505,5	-8,0871325917542	-0,0354678137227893	-0,0170847214758396
160,955	0,0790000000000077	1506	6	4	1505,75	-8,09098661877215	-0,0616524647921324	-0,0209387764334679
160,966	0,0900000000000034	1506	6	4	1505,75	-8,09314727783203	-0,077812559902668	-0,0230994075536728
160,976	0,0999999999999943	1506	6	4	1506	-8,09413807466626	-0,0860971165820956	-0,0240902043879032
160,991	0,0150000000000148	1507	7	4	1506	-8,09309656731784	-0,0750653119757771	-0,0230486690998077
161,012	0,0360000000000014	1507	7	4	1506,25	-8,08549937792122	-0,0229839142411947	-0,0154514797031879
161,023	0,046999999999997	1507	7	4	1506,25	-8,08282826095819	-0,0118034519255161	-0,0127803906798363
161,024	0,0480000000000018	1507	7	4	1506,25	-8,08277104049921	-0,0116139883175492	-0,0127231702208519
161,026	0,0500000000000114	1507	7	4	1506,5	-8,08289227075875	-0,0121974758803844	-0,0128444284200668
161,037	0,061000000000007	1507	7	4	1506,5	-8,08470510877669	-0,0211371434852481	-0,0146572105586529
161,048	0,0720000000000027	1507	7	4	1506,5	-8,08859059587121	-0,0441024638712406	-0,0185427255928516
161,059	0,0829999999999984	1507	7	4	1506,75	-8,09250935912132	-0,0715050287544727	-0,0224614888429642
161,069	0,0930000000000177	1507	7	4	1506,75	-8,09389119967818	-0,0830041756853461	-0,0238433293998241
161,075	0,099000000000018	1507	7	4	1506,75	-8,09430674649775	-0,0864449050277472	-0,0242588482797146
161,076	0,0999999999999943	1507	7	4	1507	-8,0943092610687	-0,0863322708755732	-0,0242614187300205
161,086	0,0100000000000193	1508	8	4	1507	-8,09390720911324	-0,0815742602571845	-0,0238593108952045
161,097	0,021000000000015	1508	8	4	1507	-8,09121667407453	-0,0589881790801883	-0,0211688317358494
161,108	0,0320000000000107	1508	8	4	1507,25	-8,08737368322909	-0,0327173713594675	-0,0173257850110531
161,119	0,0430000000000064	1508	8	4	1507,25	-8,08372043073177	-0,0149684865027666	-0,0136725604534149
161,123	0,046999999999997	1508	8	4	1507,25	-8,08283823542297	-0,0115609867498279	-0,0127903372049332
161,127	0,0510000000000161	1508	8	4	1507,5	-8,08281761594117	-0,0116246892139316	-0,0127697177231312
161,128	0,0520000000000209	1508	8	4	1507,5	-8,08286891318858	-0,0119153084233403	-0,012821014970541
161,139	0,0630000000000166	1508	8	4	1507,5	-8,08527398854494	-0,0235963426530361	-0,0152261182665825
161,15	0,0740000000000123	1508	8	4	1507,5	-8,08955937623978	-0,0498836487531662	-0,0195115059614182
161,161	0,085000000000008	1508	8	4	1507,75	-8,09310346841812	-0,0753321079537272	-0,0230555981397629
161,172	0,0960000000000036	1508	8	4	1507,75	-8,09436486102641	-0,0861000595614314	-0,0243170186877251
161,176	0,100000000000023	1508	8	4	1508	-8,094541747123	-0,08732576854527	-0,0244938768446445
161,187	0,0109999999999957	1509	9	4	1508	-8,0939551256597	-0,0807813741266727	-0,0239072553813457
161,198	0,0219999999999914	1509	9	4	1508	-8,09087547473609	-0,0558233866468072	-0,0208276323974133
161,209	0,032999999999987	1509	9	4	1508,25	-8,08746110647917	-0,0325926812365651	-0,0174132362008095
161,22	0,0439999999999827	1509	9	4	1508,25	-8,08349786326289	-0,0136620039120317	-0,0134499929845333
161,227	0,0509999999999877	1509	9	4	1508,5	-8,08257124386728	-0,0104199629276991	-0,0125233456492424
161,234	0,0579999999999927	1509	9	4	1508,5	-8,0836692173034	-0,0153306219726801	-0,0136213190853596
161,245	0,0689999999999884	1509	9	4	1508,5	-8,0875570513308	-0,0363191170617938	-0,0175091810524464
161,256	0,0799999999999841	1509	9	4	1508,75	-8,09217140078544	-0,067760213278234	-0,0221235305070877
161,267	0,0909999999999798	1509	9	4	1508,75	-8,09416020289063	-0,0831172894686461	-0,0241123326122761
161,274	0,0979999999999848	1509	9	4	1508,75	-8,09480865485966	-0,0888389674946666	-0,0247608125209808
161,276	0,0999999999999943	1509	9	4	1509	-8,09478289447725	-0,0882106274366379	-0,024735052138567
161,287	0,0109999999999957	1510	10	4	1509	-8,09414458461106	-0,0812454707920551	-0,0240966863930225
161,298	0,0219999999999914	1510	10	4	1509	-8,09142077341676	-0,0587746221572161	-0,0213729031383991
161,309	0,032999999999987	1510	10	4	1509,25	-8,08711767196655	-0,0302921421825886	-0,0170698016881943
161,319	0,0430000000000064	1510	10	4	1509,25	-8,08321762830019	-0,0124565931037068	-0,0131697580218315
161,327	0,0509999999999877	1510	10	4	1509,5	-8,08263776823878	-0,0106431869789958	-0,0125898979604244
161,333	0,0569999999999879	1510	10	4	1509,5	-8,08322508819401	-0,013235667720437	-0,0131771899759769
161,344	0,0679999999999836	1510	10	4	1509,5	-8,08729690499604	-0,0342668872326612	-0,0172490067780018
161,354	0,078000000000003	1510	10	4	1509,75	-8,0913966614753	-0,0612048525363207	-0,0213488191366196
161,365	0,0889999999999986	1510	10	4	1509,75	-8,09386166743934	-0,0794166699051857	-0,0238138251006603
161,376	0,0999999999999943	1510	10	4	1510	-8,09499009512365	-0,0894202804192901	-0,0249421969056129
162,276	0	1520	20	4	1519	-8,09619147330523	-0,0938883237540722	-0,0261436030268669
162,287	0,0109999999999957	1520	20	4	1519	-8,09546783566475	-0,08620067499578	-0,0254199653863907
162,298	0,0219999999999914	1520	20	4	1519	-8,09227961115539	-0,0598172284662724	-0,0222317688167095
162,309	0,032999999999987	1520	20	4	1519,25	-8,08651481755078	-0,0236513605341315	-0,0164669193327427
162,319	0,0430000000000064	1520	20	4	1519,25	-8,08249809779227	-0,00815878622233868	-0,0124501995742321
162,325	0,0490000000000066	1520	20	4	1519,25	-8,08108362369239	-0,00424884725362062	-0,0110357254743576
162,334	0,0579999999999927	1520	20	4	1519,5	-8,08258761651814	-0,00970784109085798	-0,0125397183001041
162,345	0,0689999999999884	1520	20	4	1519,5	-8,08802107349038	-0,0352833233773708	-0,0179732032120228
162,356	0,0799999999999841	1520	20	4	1519,75	-8,09326272457838	-0,0698983995243907	-0,0232148543000221
162,366	0,0900000000000034	1520	20	4	1519,75	-8,09553964063525	-0,0876551121473312	-0,0254917703568935
162,374	0,0979999999999848	1520	20	4	1519,75	-8,09629764407873	-0,094682271592319	-0,0262497738003731
162,376	0,0999999999999943	1520	20	4	1520	-8,09631915763021	-0,094591355882585	-0,0262712873518467
163,276	0	1530	30	4	1529	-8,09704765677452	-0,0978865753859282	-0,0269997864961624
163,287	0,0109999999999957	1530	30	4	1529	-8,09598432853818	-0,0867315707728267	-0,0259364582598209
163,298	0,0219999999999914	1530	30	4	1529	-8,0925552919507	-0,0583412125706673	-0,0225074216723442
163,309	0,032999999999987	1530	30	4	1529,25	-8,08687596581876	-0,0233121123164892	-0,0168280676007271
163,319	0,0430000000000064	1530	30	4	1529,25	-8,08229204267263	-0,00691568478941917	-0,0122441723942757
163,324	0,0480000000000018	1530	30	4	1529,25	-8,08037887327373	-0,00229677651077509	-0,0103309750556946
163,335	0,0589999999999975	1530	30	4	1529,5	-8,08296432718635	-0,0101576466113329	-0,0129164569079876
163,346	0,0699999999999932	1530	30	4	1529,5	-8,08888181112706	-0,0381205743178725	-0,0188339129090309
163,357	0,0809999999999889	1530	30	4	1529,75	-8,09387661516666	-0,0713682314381003	-0,0238287448883057
163,368	0,0919999999999845	1530	30	4	1529,75	-8,09628336690366	-0,0905514415353537	-0,026235468685627
163,376	0,0999999999999943	1530	30	4	1530	-8,09688068926334	-0,0958584621548653	-0,0268328189849854
164,276	0	1540	40	4	1539	-8,09734865091741	-0,0979320891201496	-0,0273007526993752
164,287	0,0109999999999957	1540	40	4	1539	-8,09648805297911	-0,0890087150037289	-0,0264402106404305
164,298	0,0219999999999914	1540	40	4	1539	-8,09279347769916	-0,0583763094618917	-0,0227455794811249
164,309	0,032999999999987	1540	40	4	1539,25	-8,0871610622853	-0,0234130909666419	-0,0171131640672684
164,319	0,0430000000000064	1540	40	4	1539,25	-8,0819882825017	-0,00523366499692202	-0,0119404122233391
164,325	0,0490000000000066	1540	40	4	1539,25	-8,08088567107916	-0,0027473783120513	-0,0108378008008003
164,327	0,0509999999999877	1540	40	4	1539,5	-8,08085015974939	-0,00277855433523655	-0,0108023174107075
164,329	0,0529999999999973	1540	40	4	1539,5	-8,08090254664421	-0,00288710929453373	-0,0108546763658524
164,34	0,063999999999993	1540	40	4	1539,5	-8,08546599000692	-0,0190780404955149	-0,0154181197285652
164,351	0,0749999999999886	1540	40	4	1539,75	-8,09158181771636	-0,0531546818092465	-0,0215339474380016
164,362	0,0859999999999843	1540	40	4	1539,75	-8,09562155976891	-0,0826738076284528	-0,0255736894905567
164,372	0,0960000000000036	1540	40	4	1539,75	-8,09723032638431	-0,0968816224485636	-0,0271824561059475
164,376	0,0999999999999943	1540	40	4	1540	-8,09724669903517	-0,0967277865856886	-0,0271988287568092
165,276	0	1550	50	4	1549	-8,09763072989881	-0,0984775787219405	-0,0275828875601292
165,287	0,0109999999999957	1550	50	4	1549	-8,09667279012501	-0,0885476265102625	-0,0266249477863312
165,298	0,0219999999999914	1550	50	4	1549	-8,09288112446666	-0,0569364055991173	-0,0228332541882992
165,309	0,032999999999987	1550	50	4	1549,25	-8,08728248812258	-0,0232244841754436	-0,0172345899045467
165,319	0,0430000000000064	1550	50	4	1549,25	-8,08181547559798	-0,00419318675994873	-0,0117676332592964
165,323	0,046999999999997	1550	50	4	1549,25	-8,08080886490643	-0,00198306050151587	-0,0107609666883945
165,327	0,0509999999999877	1550	50	4	1549,5	-8,08070780709386	-0,00204983167350292	-0,0106599368155003
165,33	0,054000000000002	1550	50	4	1549,5	-8,08092333376408	-0,0026077963411808	-0,0108754634857178
165,341	0,0649999999999977	1550	50	4	1549,5	-8,08594311587512	-0,0201001483947039	-0,0158952176570892
165,362	0,0859999999999843	1550	50	4	1549,75	-8,09586991555989	-0,0831394176930189	-0,0258220173418522
165,372	0,0960000000000036	1550	50	4	1549,75	-8,0975035764277	-0,0972888665273786	-0,0274557061493397
165,375	0,0989999999999895	1550	50	4	1549,75	-8,0977107770741	-0,0993098923936486	-0,0276629067957401
165,376	0,0999999999999943	1550	50	4	1550	-8,09771206229925	-0,0992191629484296	-0,0276641920208931
166,276	0	1560	60	4	1559	-8,09780532494187	-0,0986119126901031	-0,0277574546635151
166,277	0,00100000000000477	1560	60	4	1559	-8,09780747629702	-0,0985498540103436	-0,0277595780789852
166,278	0,00199999999998113	1560	60	4	1559	-8,09779585339129	-0,0983645161613822	-0,027747955173254
166,288	0,0120000000000005	1560	60	4	1559	-8,0966105684638	-0,0862543983384967	-0,0265626981854439
166,299	0,0229999999999961	1560	60	4	1559	-8,09284765273333	-0,0559560861438513	-0,0227997824549675
166,31	0,0339999999999918	1560	60	4	1559,25	-8,08649400249124	-0,0185700738802552	-0,0164461322128773
166,321	0,0449999999999875	1560	60	4	1559,25	-8,08054690249264	-0,00134686939418316	-0,0104990042746067
166,323	0,046999999999997	1560	60	4	1559,25	-8,08011643588543	-0,000665122643113136	-0,0100685656070709
166,324	0,0480000000000018	1560	60	4	1559,25	-8,08009858243167	-0,000737528316676617	-0,0100507400929928
166,326	0,0499999999999829	1560	60	4	1559,5	-8,08013090863824	-0,00086895190179348	-0,0100830383598804
166,336	0,0600000000000023	1560	60	4	1559,5	-8,08277282863855	-0,00762843526899815	-0,0127249583601952
166,347	0,070999999999998	1560	60	4	1559,5	-8,08967784047127	-0,0386585388332605	-0,0196299701929092
166,358	0,0819999999999936	1560	60	4	1559,75	-8,09532727114856	-0,0775800179690123	-0,0252794288098812
166,369	0,0929999999999893	1560	60	4	1559,75	-8,09738527983427	-0,0946710025891662	-0,027337409555912
166,376	0,0999999999999943	1560	60	4	1560	-8,09780306182802	-0,0984775088727474	-0,027755219489336
167,276	0	1570	70	4	1569	-8,09796039015055	-0,0986733939498663	-0,0279125198721886
167,287	0,0109999999999957	1570	70	4	1569	-8,0968942400068	-0,0878241378813982	-0,0268463417887688
167,298	0,0219999999999914	1570	70	4	1569	-8,09341345913708	-0,0588267808780074	-0,0233656167984009
167,309	0,032999999999987	1570	70	4	1569,25	-8,08716846629977	-0,0208134483546019	-0,0171205960214138
167,319	0,0430000000000064	1570	70	4	1569,25	-8,0830655246973	-0,00667783431708813	-0,0130176544189453
167,327	0,0509999999999877	1570	70	4	1569,5	-8,08053354732692	-0,00113858375698328	-0,0104857049882412
167,336	0,0600000000000023	1570	70	4	1569,5	-8,08367611840367	-0,0100976182147861	-0,0136282481253147
167,347	0,070999999999998	1570	70	4	1569,5	-8,08992731384933	-0,039601600728929	-0,0198794156312943
167,358	0,0819999999999936	1570	70	4	1569,75	-8,0953973159194	-0,0768197886645794	-0,0253494456410408
167,369	0,0929999999999893	1570	70	4	1569,75	-8,09754408895969	-0,094872172921896	-0,0274962186813354
167,376	0,0999999999999943	1570	70	4	1570	-8,09796815738082	-0,0986147858202457	-0,0279202871024609
168,276	0	1580	80	4	1579	-8,0980874877423	-0,0990907661616802	-0,0280396454036236
168,287	0,0109999999999957	1580	80	4	1579	-8,09705237857997	-0,0880789896473289	-0,0270044803619385
168,298	0,0219999999999914	1580	80	4	1579	-8,0933001358062	-0,0569932162761688	-0,0232522375881672
168,309	0,032999999999987	1580	80	4	1579,25	-8,0872193723917	-0,0204900605604053	-0,0171715021133423
168,319	0,0430000000000064	1580	80	4	1579,25	-8,08215807192028	-0,00372034031897783	-0,01211017370224
168,326	0,0499999999999829	1580	80	4	1579,5	-8,08081755414605	-0,00116338953375816	-0,0107696838676929
168,327	0,0509999999999877	1580	80	4	1579,5	-8,08081121183932	-0,00118407886475325	-0,0107633136212826
168,328	0,0519999999999925	1580	80	4	1579,5	-8,08085440658033	-0,00134561210870743	-0,0108065083622932
168,339	0,0629999999999882	1580	80	4	1579,5	-8,085294412449	-0,0154029950499535	-0,0152465142309666
168,35	0,0739999999999839	1580	80	4	1579,5	-8,09168960899115	-0,0495052058249712	-0,0216417387127876
168,36	0,0840000000000032	1580	80	4	1579,75	-8,0960395373404	-0,0812945049256086	-0,0259916670620441
168,371	0,0949999999999989	1580	80	4	1579,75	-8,09795016422868	-0,0975848827511072	-0,0279022939503193
168,376	0,0999999999999943	1580	80	4	1580	-8,09804432094097	-0,0983340525999665	-0,0279964506626129
169,276	0	1590	90	4	1589	-8,09813431464136	-0,0984218250960112	-0,0280864723026752
169,277	0,00100000000000477	1590	90	4	1589	-8,09813976287842	-0,0984508730471134	-0,0280918926000595
169,279	0,0029999999999859	1590	90	4	1589	-8,09812238439918	-0,0981900934129953	-0,0280745141208172
169,289	0,0130000000000052	1590	90	4	1589	-8,09673752635717	-0,0838815420866013	-0,0266896560788155
169,3	0,0240000000000009	1590	90	4	1589	-8,09228592552245	-0,0487959431484342	-0,0222380831837654
169,311	0,0349999999999966	1590	90	4	1589,25	-8,08622379787266	-0,0159631064161658	-0,0161759555339813
169,322	0,0459999999999923	1590	90	4	1589,25	-8,08108356781304	-0,00157946720719337	-0,0110357254743576
169,323	0,046999999999997	1590	90	4	1589,25	-8,08102207258344	-0,00148118007928133	-0,0109742023050785
169,329	0,0529999999999973	1590	90	4	1589,5	-8,08109868317842	-0,00186246819794178	-0,0110508129000664
169,34	0,063999999999993	1590	90	4	1589,5	-8,08605660684407	-0,0180490873754025	-0,0160087086260319
169,351	0,0749999999999886	1590	90	4	1589,75	-8,09251486323774	-0,0541949085891247	-0,0224669650197029
169,362	0,0859999999999843	1590	90	4	1589,75	-8,09624095447361	-0,081663066521287	-0,026193056255579
169,372	0,0960000000000036	1590	90	4	1589,75	-8,09795564040542	-0,0970044126734138	-0,027907770127058
169,376	0,0999999999999943	1590	90	4	1590	-8,09808416292071	-0,0979579146951437	-0,028036292642355
170,276	0	1600	100	4	1599	-8,09828348457813	-0,0991158420220017	-0,0282356142997742
170,287	0,0109999999999957	1600	100	4	1599	-8,09730716049671	-0,088838036172092	-0,0272592902183533
170,298	0,0219999999999914	1600	100	4	1599	-8,09363854117691	-0,0582516705617309	-0,0235906429588795
170,309	0,032999999999987	1600	100	4	1599,25	-8,08712996542454	-0,0186954624950886	-0,0170820951461792
170,319	0,0430000000000064	1600	100	4	1599,25	-8,08300724253058	-0,00554064754396677	-0,0129593722522259
170,324	0,0480000000000018	1600	100	4	1599,25	-8,08100759983063	-0,00121561344712973	-0,010959729552269
170,325	0,0490000000000066	1600	100	4	1599,25	-8,08098178356886	-0,00125644262880087	-0,0109339132905006
170,326	0,0499999999999829	1600	100	4	1599,5	-8,08102564886212	-0,00141812954097986	-0,010977778583765
170,336	0,0600000000000023	1600	100	4	1599,5	-8,08407314121723	-0,0101941311731935	-0,0140252709388733
170,347	0,070999999999998	1600	100	4	1599,5	-8,09021771885454	-0,0390980206429958	-0,0201698206365108
170,358	0,0819999999999936	1600	100	4	1599,75	-8,09574689716101	-0,0772383855655789	-0,0256990268826485
170,369	0,0929999999999893	1600	100	4	1599,75	-8,09778621420264	-0,0941641721874475	-0,027738343924284
170,376	0,0999999999999943	1600	100	4	1600	-8,09822062030435	-0,0981602538377047	-0,0281727500259876
180,276	0	1700	200	4	1699	-8,09866363182664	-0,0979233346879482	-0,0286157615482807
180,287	0,0109999999999957	1700	200	4	1699	-8,09769893065095	-0,0878833094611764	-0,027651060372591
180,298	0,0219999999999914	1700	200	4	1699	-8,09377158991992	-0,0551339332014322	-0,023723691701889
180,309	0,032999999999987	1700	200	4	1699,25	-8,08795228600502	-0,0200864719226956	-0,0179044157266617
180,319	0,0430000000000064	1700	200	4	1699,25	-8,08300944976509	-0,00400172080844641	-0,0129615515470505
180,327	0,0509999999999877	1700	200	4	1699,5	-8,0820959340781	-0,00216735992580652	-0,0120480917394161
180,333	0,0569999999999879	1700	200	4	1699,5	-8,08311400003731	-0,00528378412127495	-0,0130661576986313
180,343	0,0670000000000073	1700	200	4	1699,5	-8,08820421807468	-0,0243207905441523	-0,0181563198566437
180,354	0,078000000000003	1700	200	4	1699,75	-8,09490546584129	-0,0671332841739058	-0,0248575955629349
180,365	0,0889999999999986	1700	200	4	1699,75	-8,09780898503959	-0,0900516612455249	-0,0277610868215561
180,373	0,09699999999998	1700	200	4	1699,75	-8,09873756021261	-0,0991853279992938	-0,0286896899342537
180,376	0,0999999999999943	1700	200	4	1700	-8,09872599318624	-0,098682171665132	-0,028678122907877
190,276	0	1800	300	4	1799	-8,09900840744376	-0,0990281254053116	-0,0289605371654034
190,287	0,0109999999999957	1800	300	4	1799	-8,0979466997087	-0,0878244871273637	-0,0278988294303417
190,298	0,0219999999999914	1800	300	4	1799	-8,09407557360828	-0,0555122923105955	-0,0240276753902435
190,309	0,032999999999987	1800	300	4	1799,25	-8,08809131383896	-0,0191340642049909	-0,0180434435606003
190,319	0,0430000000000064	1800	300	4	1799,25	-8,08281387202442	-0,00259457621723413	-0,0127660296857357
190,326	0,0499999999999829	1800	300	4	1799,5	-8,08181161992252	-0,000957162119448185	-0,011763721704483
190,327	0,0509999999999877	1800	300	4	1799,5	-8,08182718232274	-0,000920156016945839	-0,0117793120443821
190,337	0,061000000000007	1800	300	4	1799,5	-8,08519751764834	-0,0105521129444242	-0,0151496194303036
190,348	0,0720000000000027	1800	300	4	1799,5	-8,09162355959415	-0,0425414647907019	-0,0215756893157959
190,359	0,0829999999999984	1800	300	4	1799,75	-8,0968299228698	-0,0797844910994172	-0,0267820246517658
190,37	0,0939999999999941	1800	300	4	1799,75	-8,0987558607012	-0,0967920338734984	-0,0287080183625221
190,376	0,0999999999999943	1800	300	4	1800	-8,09896434657276	-0,0985450437292457	-0,0289164483547211
200,276	0	1900	400	4	1899	-8,09910150244832	-0,0984035339206457	-0,0290536321699619
200,287	0,0109999999999957	1900	400	4	1899	-8,0980790220201	-0,0876244390383363	-0,0280311517417431
200,298	0,0219999999999914	1900	400	4	1899	-8,09443099424243	-0,0570339895784855	-0,0243831239640713
200,309	0,032999999999987	1900	400	4	1899,25	-8,08863583020866	-0,0208298303186893	-0,0185879319906235
200,319	0,0430000000000064	1900	400	4	1899,25	-8,08451224118471	-0,0061704870313406	-0,014464370906353
200,324	0,0480000000000018	1900	400	4	1899,25	-8,08282225392759	-0,00229381490498781	-0,0127744115889072
200,335	0,0589999999999975	1900	400	4	1899,5	-8,08450184762478	-0,00717705115675926	-0,0144539773464203
200,346	0,0699999999999932	1900	400	4	1899,5	-8,09069260954857	-0,035358895547688	-0,0206447392702103
200,357	0,0809999999999889	1900	400	4	1899,75	-8,09630968607962	-0,074203503318131	-0,0262617878615856
200,368	0,0919999999999845	1900	400	4	1899,75	-8,09856874868274	-0,0930402427911758	-0,0285208784043789
200,376	0,0999999999999943	1900	400	4	1900	-8,09916721656919	-0,0989664625376463	-0,0291193462908268
210,276	0	2000	500	4	1999	-8,09921127744019	-0,0979912793263793	-0,0291634351015091
210,287	0,0109999999999957	2000	500	4	1999	-8,09800718910992	-0,0855703512206674	-0,0279592908918858
210,298	0,0219999999999914	2000	500	4	1999	-8,09462894685566	-0,0572473276406527	-0,0245810486376286
210,309	0,032999999999987	2000	500	4	1999,25	-8,08917609974742	-0,0228138454258442	-0,0191282294690609
210,319	0,0430000000000064	2000	500	4	1999,25	-8,08394668623805	-0,00433479435741901	-0,013898815959692
210,326	0,0499999999999829	2000	500	4	1999,5	-8,08226871304214	-0,000860709697008133	-0,0122208148241043
210,335	0,0589999999999975	2000	500	4	1999,5	-8,08402167633176	-0,00546364579349756	-0,0139738060534
210,346	0,0699999999999932	2000	500	4	1999,5	-8,09032098390162	-0,0322115700691938	-0,0202730856835842
210,357	0,0809999999999889	2000	500	4	1999,75	-8,09604353271425	-0,0712630478665233	-0,025995634496212
210,368	0,0919999999999845	2000	500	4	1999,75	-8,09867500327528	-0,0928510818630457	-0,028627160936594
210,376	0,0999999999999943	2000	500	4	2000	-8,09930780902505	-0,0991824362426996	-0,0292599387466908
220,276	0	2100	600	4	2099	-8,09935974888504	-0,0987996580079198	-0,0293119065463543
220,287	0,0109999999999957	2100	600	4	2099	-8,09818399138749	-0,0864899111911654	-0,0281360931694508
220,298	0,0219999999999914	2100	600	4	2099	-8,094432502985	-0,0550348497927189	-0,0243846327066422
220,309	0,032999999999987	2100	600	4	2099,25	-8,08883738704026	-0,0204165279865265	-0,0187894888222218
220,319	0,0430000000000064	2100	600	4	2099,25	-8,08369835838676	-0,0033353827893734	-0,0136504881083965
220,325	0,0490000000000066	2100	600	4	2099,25	-8,08328074403107	-0,00247760210186243	-0,013232845813036
220,331	0,0550000000000068	2100	600	4	2099,5	-8,08382928371429	-0,00416639726608992	-0,013781413435936
220,342	0,0660000000000025	2100	600	4	2099,5	-8,08901044540107	-0,0243512028828263	-0,0189625471830368
220,353	0,0769999999999982	2100	600	4	2099,75	-8,09510582126677	-0,063279983587563	-0,0250579230487347
220,364	0,0879999999999939	2100	600	4	2099,75	-8,09810285456479	-0,0868267985060811	-0,0280549563467503
220,375	0,0989999999999895	2100	600	4	2099,75	-8,09929202310741	-0,0981988990679383	-0,0292441248893738
220,376	0,0999999999999943	2100	600	4	2100	-8,09929361566901	-0,0982139306142926	-0,0292457453906536
230,276	0	2200	700	4	2199	-8,09934239834547	-0,0976777821779251	-0,029294528067112
230,287	0,0109999999999957	2200	700	4	2199	-8,09816529974341	-0,0856962706893682	-0,0281174294650555
230,298	0,0219999999999914	2200	700	4	2199	-8,09459444135427	-0,0554151786491275	-0,0245465710759163
230,309	0,032999999999987	2200	700	4	2199,25	-8,08923253789544	-0,0218963203951716	-0,0191846676170826
230,319	0,0430000000000064	2200	700	4	2199,25	-8,0832302570343	-0,00202925410121679	-0,0131823867559433
230,323	0,046999999999997	2200	700	4	2199,25	-8,08245761319995	-0,000699847005307674	-0,0124097429215908
230,327	0,0509999999999877	2200	700	4	2199,5	-8,08241592720151	-0,000808029435575008	-0,012368056923151
230,329	0,0529999999999973	2200	700	4	2199,5	-8,0825428571552	-0,00104351434856653	-0,0124950148165226
230,34	0,063999999999993	2200	700	4	2199,5	-8,08736616745591	-0,0162972556427121	-0,0173182971775532
230,351	0,0749999999999886	2200	700	4	2199,75	-8,09420387260616	-0,0557282427325845	-0,0241559743881226
230,361	0,085000000000008	2200	700	4	2199,75	-8,09753014706075	-0,0812284648418427	-0,0274823047220707
230,372	0,0960000000000036	2200	700	4	2199,75	-8,0993608944118	-0,0981802865862846	-0,0293130241334438
230,376	0,0999999999999943	2200	700	4	2200	-8,09947631321847	-0,0993565702810884	-0,0294284150004387
240,276	0	2300	800	4	2299	-8,09955898672342	-0,0992466090247035	-0,0295111164450645
240,287	0,0109999999999957	2300	800	4	2299	-8,09851373545825	-0,0880510825663805	-0,0284658372402191
240,298	0,0219999999999914	2300	800	4	2299	-8,09477959759533	-0,056152231991291	-0,0247316993772984
240,309	0,032999999999987	2300	800	4	2299,25	-8,08908937498927	-0,0207626866176724	-0,0190415047109127
240,319	0,0430000000000064	2300	800	4	2299,25	-8,08342689648271	-0,0022652093321085	-0,0133790262043476
240,326	0,0499999999999829	2300	800	4	2299,5	-8,08212446048856	-8,79634171724319E-06	-0,0120765902101994
240,333	0,0569999999999879	2300	800	4	2299,5	-8,08387513272464	-0,00410147476941347	-0,0138272345066071
240,343	0,0670000000000073	2300	800	4	2299,5	-8,08946038596332	-0,0257514836266637	-0,019412487745285
240,354	0,078000000000003	2300	800	4	2299,75	-8,09512373059988	-0,0621126033365726	-0,0250758603215218
240,365	0,0889999999999986	2300	800	4	2299,75	-8,09849113225937	-0,0887040048837662	-0,0284432619810104
240,374	0,0979999999999848	2300	800	4	2299,75	-8,09959539212286	-0,0996727589517832	-0,029547493904829
240,375	0,0989999999999895	2300	800	4	2299,75	-8,0996020976454	-0,0996118923649192	-0,0295541994273663
240,376	0,0999999999999943	2300	800	4	2300	-8,09960162267089	-0,099495081230998	-0,0295537523925304
250,276	0	2400	900	4	2399	-8,0996532831341	-0,0995425041764975	-0,0296054407954216
250,287	0,0109999999999957	2400	900	4	2399	-8,09843407943845	-0,086728329770267	-0,0283862091600895
250,298	0,0219999999999914	2400	900	4	2399	-8,09443389996886	-0,0526307476684451	-0,0243860296905041
250,309	0,032999999999987	2400	900	4	2399,25	-8,08885297738016	-0,0192890781909227	-0,0188050791621208
250,319	0,0430000000000064	2400	900	4	2399,25	-8,08448695577681	-0,00433669425547123	-0,0144391134381294
250,328	0,0519999999999925	2400	900	4	2399,5	-8,08292462490499	-0,0011131027713418	-0,0128767266869545
250,335	0,0589999999999975	2400	900	4	2399,5	-8,08476844802499	-0,0061750365421176	-0,0147205777466297
250,346	0,0699999999999932	2400	900	4	2399,5	-8,09112628921866	-0,0345119647681713	-0,0210784189403057
250,361	0,085000000000008	2400	900	4	2399,75	-8,09763799421489	-0,0809494592249393	-0,0275901518762112
250,372	0,0960000000000036	2400	900	4	2399,75	-8,09933085925877	-0,096331974491477	-0,0292829610407352
250,376	0,0999999999999943	2400	900	4	2400	-8,09957480058074	-0,0987369706854224	-0,0295269303023815
260,276	0	2500	1000	4	2499	-8,09976275078952	-0,0999886775389314	-0,0297149084508419
260,287	0,0109999999999673	2500	1000	4	2499	-8,09873370453715	-0,0886934483423829	-0,0286858342587948
260,297	0,021000000000015	2500	1000	4	2499	-8,09543520212173	-0,0601782416924834	-0,0253873318433762
260,308	0,0319999999999823	2500	1000	4	2499,25	-8,08932641521096	-0,0211389176547527	-0,0192785449326038
260,319	0,0430000000000064	2500	1000	4	2499,25	-8,08464582078159	-0,00428560189902782	-0,0145979784429073
260,325	0,0489999999999782	2500	1000	4	2499,25	-8,08290618471801	-0,00066826120018959	-0,0128582864999771
260,326	0,0500000000000114	2500	1000	4	2499,5	-8,08287260122597	-0,000726021826267242	-0,0128247030079365
260,327	0,0509999999999877	2500	1000	4	2499,5	-8,08291087858379	-0,000899727456271648	-0,0128629803657532
260,338	0,0620000000000118	2500	1000	4	2499,5	-8,08690317906439	-0,0132377911359072	-0,0168553367257118
260,349	0,0729999999999791	2500	1000	4	2499,5	-8,09261963702738	-0,043218806385994	-0,0225717388093471
260,36	0,0840000000000032	2500	1000	4	2499,75	-8,09776271693408	-0,0817997381091118	-0,0277148187160492
260,371	0,0949999999999704	2500	1000	4	2499,75	-8,09949226677418	-0,0972794368863106	-0,0294443964958191
260,376	0,100000000000023	2500	1000	4	2500	-8,09946496970952	-0,0967139052227139	-0,0294170714914799
310,611	0	3001	1	5	3000	-8,09440051205456	-0,0514932535588741	-0,0243526697158813
310,622	0,0110000000000241	3001	1	5	3000	-8,09434672817588	-0,0509587861597538	-0,0242988578975201
310,633	0,0219999999999914	3001	1	5	3000	-8,09430353343487	-0,0507700070738792	-0,0242556631565094
310,643	0,0320000000000391	3001	1	5	3000	-8,09438279829919	-0,0513400277122855	-0,0243349000811577
310,654	0,0430000000000064	3001	1	5	3000	-8,09429688379169	-0,0508811743929982	-0,0242490135133266
310,665	0,0540000000000305	3001	1	5	3000	-8,09434471651912	-0,0511389086022973	-0,0242968462407589
310,676	0,0649999999999977	3001	1	5	3000	-8,09427165426314	-0,0504695810377598	-0,0242237560451031
310,683	0,0720000000000027	3001	1	5	3000	-8,09420046396554	-0,0497244717553258	-0,0241525657474995
310,692	0,0810000000000173	3001	1	5	3000	-8,09418437071145	-0,0498200301080942	-0,0241364724934101
310,695	0,0840000000000032	3001	1	5	3000	-8,0942016094923	-0,0499708810821176	-0,0241537392139435
310,706	0,0950000000000273	3001	1	5	3000	-8,09419009834528	-0,0499271135777235	-0,0241422280669212
310,717	0,105999999999995	3001	1	5	3000	-8,09422259218991	-0,0499989138916135	-0,0241746939718723
310,727	0,116000000000042	3001	1	5	3000	-8,0942461732775	-0,0501988083124161	-0,0241982750594616
310,738	0,12700000000001	3001	1	5	3000	-8,09445278719068	-0,0520339189097285	-0,0244049169123173
310,754	0,143000000000029	3001	1	5	3000	-8,09447762556374	-0,0523714860901237	-0,024429727345705
310,765	0,153999999999996	3001	1	5	3000	-8,09425726532936	-0,0502179050818086	-0,0242093950510025
310,775	0,164000000000044	3001	1	5	3000	-8,0943101271987	-0,0507425470277667	-0,0242622569203377
310,786	0,175000000000011	3001	1	5	3000	-8,09434812515974	-0,0511178094893694	-0,024300254881382
310,797	0,186000000000035	3001	1	5	3000	-8,09433560818434	-0,0510486029088497	-0,0242877379059792
310,808	0,197000000000003	3001	1	5	3000	-8,09433437883854	-0,0508959824219346	-0,0242865085601807
310,819	0,208000000000027	3001	1	5	3000	-8,09439176693559	-0,0513786636292934	-0,0243438966572285
310,83	0,218999999999994	3001	1	5	3000	-8,09444759041071	-0,051868730224669	-0,0243997201323509
310,84	0,229000000000042	3001	1	5	3000	-8,0944418348372	-0,0519688706845045	-0,0243939645588398
310,851	0,240000000000009	3001	1	5	3000	-8,09444775804877	-0,0520232180133462	-0,0243998877704144
310,862	0,251000000000033	3001	1	5	3000	-8,09453945606947	-0,0524960504844785	-0,024491585791111
310,873	0,262	3001	1	5	3000	-8,09458832256496	-0,0529819494113326	-0,0245404243469238
310,884	0,273000000000025	3001	1	5	3000	-8,09453660622239	-0,0525298528373241	-0,0244887359440327
310,895	0,283999999999992	3001	1	5	3000	-8,09451850131154	-0,0525329308584332	-0,0244706310331821
310,905	0,29400000000004	3001	1	5	3000	-8,09451492503285	-0,0523079931735992	-0,0244670547544956
310,916	0,305000000000007	3001	1	5	3000	-8,09451330453157	-0,0523022841662169	-0,0244654342532158
310,927	0,316000000000031	3001	1	5	3000	-8,09452464804053	-0,0524955522269011	-0,0244767777621746
310,938	0,326999999999998	3001	1	5	3000	-8,09454171918333	-0,0526494020596147	-0,0244938768446445
310,949	0,338000000000022	3001	1	5	3000	-8,09454398229718	-0,0523562170565128	-0,0244961120188236
310,96	0,34899999999999	3001	1	5	3000	-8,09455756098032	-0,0527010578662157	-0,0245096907019615
310,97	0,359000000000037	3001	1	5	3000	-8,09456516057253	-0,0528665911406279	-0,0245172902941704
310,981	0,370000000000005	3001	1	5	3000	-8,0946168769151	-0,0531437108293176	-0,0245689786970615
310,992	0,381000000000029	3001	1	5	3000	-8,09462500736117	-0,0535086402669549	-0,0245771370828152
311,003	0,391999999999996	3001	1	5	3000	-8,09465171769261	-0,0534355314448476	-0,0246038474142551
311,013	0,402000000000044	3001	1	5	3000	-8,09465372934937	-0,0533848302438855	-0,0246058590710163
311,024	0,413000000000011	3001	1	5	3000	-8,09490074403584	-0,0555669888854027	-0,0248529016971588
311,039	0,427999999999997	3001	1	5	3000	-8,09487383812666	-0,0553872901946306	-0,0248259678483009
311,05	0,439000000000021	3001	1	5	3000	-8,09486928395927	-0,0551130808889866	-0,0248213857412338
311,061	0,449999999999989	3001	1	5	3000	-8,09485288336873	-0,0549547467380762	-0,0248050130903721
311,071	0,460000000000036	3001	1	5	3000	-8,09472123160958	-0,0540584698319435	-0,0246733613312244
311,082	0,471000000000004	3001	1	5	3000	-8,09472067281604	-0,0539456075057387	-0,0246728025376797
311,093	0,482000000000028	3001	1	5	3000	-8,0947367940098	-0,053964895196259	-0,024688895791769
311,104	0,492999999999995	3001	1	5	3000	-8,09475542977452	-0,0541356904432178	-0,0247075594961643
311,114	0,503000000000043	3001	1	5	3000	-8,09474852867424	-0,0540806259959936	-0,0247006863355637
311,125	0,51400000000001	3001	1	5	3000	-8,09477923437953	-0,0544879538938403	-0,0247313641011715
311,136	0,525000000000034	3001	1	5	3000	-8,09482606127858	-0,0546875409781933	-0,0247781910002232
311,147	0,536000000000001	3001	1	5	3000	-8,09503678232431	-0,0565473781898618	-0,0249889120459557
311,158	0,547000000000025	3001	1	5	3000	-8,0949667096138	-0,0558705627918243	-0,0249188393354416
311,169	0,557999999999993	3001	1	5	3000	-8,09489009901881	-0,0553508941084147	-0,0248422287404537
311,179	0,56800000000004	3001	1	5	3000	-8,09488568454981	-0,0553847476840019	-0,02483781427145
311,19	0,579000000000008	3001	1	5	3000	-8,09488403610885	-0,0550875440239906	-0,0248361378908157
311,201	0,590000000000032	3001	1	5	3000	-8,09487476013601	-0,0551290670409799	-0,024826917797327
311,212	0,600999999999999	3001	1	5	3000	-8,09489761479199	-0,0553703820332885	-0,0248497165739536
311,223	0,612000000000023	3001	1	5	3000	-8,09489990584552	-0,0554796168580651	-0,0248520635068417
311,234	0,62299999999999	3001	1	5	3000	-8,0949414242059	-0,0555085064843297	-0,0248935259878635
311,244	0,633000000000038	3001	1	5	3000	-8,09503583237529	-0,056352186948061	-0,0249879620969296
311,255	0,644000000000005	3001	1	5	3000	-8,09504069387913	-0,0565799046307802	-0,024992823600769
311,266	0,65500000000003	3001	1	5	3000	-8,09506312943995	-0,0567230675369501	-0,0250152871012688
311,277	0,665999999999997	3001	1	5	3000	-8,09509548358619	-0,0566542474552989	-0,0250476412475109
311,287	0,676000000000045	3001	1	5	3000	-8,09510579332709	-0,0568987708538771	-0,0250579230487347
311,298	0,687000000000012	3001	1	5	3000	-8,0951199028641	-0,057029239833355	-0,0250720046460629
311,309	0,698000000000036	3001	1	5	3000	-8,09510671533644	-0,0571540463715792	-0,0250588729977608
311,32	0,709000000000003	3001	1	5	3000	-8,09504457749426	-0,0566214695572853	-0,0249967351555824
311,331	0,720000000000027	3001	1	5	3000	-8,09502080082893	-0,0560840452089906	-0,0249729305505753
311,342	0,730999999999995	3001	1	5	3000	-8,09502130374312	-0,0561826676130295	-0,0249734334647655
311,352	0,741000000000042	3001	1	5	3000	-8,09503091499209	-0,0563434651121497	-0,0249830447137356
311,363	0,75200000000001	3001	1	5	3000	-8,09504413045943	-0,0564813008531928	-0,0249962322413921
311,374	0,763000000000034	3001	1	5	3000	-8,09506494551897	-0,0564274564385414	-0,025017075240612
311,385	0,774000000000001	3001	1	5	3000	-8,09513465501368	-0,0571446307003498	-0,0250867567956448
311,396	0,785000000000025	3001	1	5	3000	-8,09524512849748	-0,0580525025725365	-0,0251972302794456
311,407	0,795999999999992	3001	1	5	3000	-8,09522800147533	-0,0580289261415601	-0,0251801311969757
311,417	0,80600000000004	3001	1	5	3000	-8,09522009454668	-0,057630673982203	-0,0251722522079945
311,428	0,817000000000007	3001	1	5	3000	-8,0952125787735	-0,0576863018795848	-0,0251647084951401
311,439	0,828000000000031	3001	1	5	3000	-8,09522400610149	-0,057797166518867	-0,0251761637628078
311,45	0,838999999999999	3001	1	5	3000	-8,09523141011596	-0,0579734006896615	-0,0251835398375988
311,461	0,850000000000023	3001	1	5	3000	-8,09524367563426	-0,0580200739204884	-0,0251957774162292
311,472	0,86099999999999	3001	1	5	3000	-8,09543411247432	-0,0594329228624702	-0,0253862142562866
311,482	0,871000000000038	3001	1	5	3000	-8,095349567011	-0,0587471760809422	-0,0253017246723175
311,493	0,882000000000005	3001	1	5	3000	-8,09533671475947	-0,0587966805323958	-0,0252888724207878
311,504	0,893000000000029	3001	1	5	3000	-8,09534763917327	-0,0588395027443767	-0,0252997688949108
311,515	0,903999999999996	3001	1	5	3000	-8,09534668922424	-0,0586256617680192	-0,0252988189458847
311,525	0,914000000000044	3001	1	5	3000	-8,09536457061768	-0,0588519172742963	-0,0253167003393173
311,536	0,925000000000011	3001	1	5	3000	-8,09537373483181	-0,0591637613251805	-0,0253258645534515
311,547	0,936000000000035	3001	1	5	3000	-8,09536010026932	-0,0590024143457413	-0,0253122299909592
311,558	0,947000000000003	3001	1	5	3000	-8,09536831453443	-0,0588657660409808	-0,0253204442560673
311,569	0,958000000000027	3001	1	5	3000	-8,09545283205807	-0,0595613894984126	-0,0254049338400364
311,58	0,968999999999994	3001	1	5	3000	-8,0955411773175	-0,0604058150202036	-0,0254932790994644
311,59	0,979000000000042	3001	1	5	3000	-8,09553648345172	-0,0602226704359055	-0,0254885852336884
311,601	0,990000000000009	3001	1	5	3000	-8,09554824605584	-0,0604156637564301	-0,025500375777483
311,612	1,00100000000003	3001	1	5	3000	-8,09553701430559	-0,0602449756115675	-0,0254891440272331
311,623	1,012	3001	1	5	3000	-8,09547831304371	-0,0597358029335737	-0,0254304148256779
311,634	1,02300000000002	3001	1	5	3000	-8,09543374925852	-0,0594593351706862	-0,0253858789801598
311,645	1,03399999999999	3001	1	5	3000	-8,09544833377003	-0,0596097018569708	-0,0254004634916782
311,655	1,04400000000004	3001	1	5	3000	-8,09545311145484	-0,0593919260427356	-0,0254052132368088
311,666	1,05500000000001	3001	1	5	3000	-8,09553313069046	-0,0600433722138405	-0,0254852883517742
311,677	1,06600000000003	3001	1	5	3000	-8,09558987617493	-0,060653779655695	-0,0255420058965683
311,688	1,077	3001	1	5	3000	-8,09556017629802	-0,0606315163895488	-0,025512333959341
311,699	1,08800000000002	3001	1	5	3000	-8,09555810876191	-0,0602379953488708	-0,0255102664232254
311,71	1,09899999999999	3001	1	5	3000	-8,09557696804404	-0,0603916775435209	-0,0255290977656841
311,72	1,10900000000004	3001	1	5	3000	-8,09556825086474	-0,0604216381907463	-0,0255203805863857
311,731	1,12	3001	1	5	3000	-8,09557668864727	-0,0605078041553497	-0,0255288183689117
311,742	1,13100000000003	3001	1	5	3000	-8,09557775035501	-0,0606881780549884	-0,0255298800766468
311,76	1,149	3001	1	5	3000	-8,09574326500297	-0,0618231855332851	-0,0256953947246075
311,771	1,16000000000003	3001	1	5	3000	-8,09569138102233	-0,0614010402932763	-0,0256435386836529
311,782	1,17099999999999	3001	1	5	3000	-8,09570412151515	-0,0615924317389727	-0,0256562232971191
311,792	1,18100000000004	3001	1	5	3000	-8,09574427083134	-0,0617148214951158	-0,0256964005529881
311,803	1,19200000000001	3001	1	5	3000	-8,09571116231382	-0,0613596057519317	-0,0256632640957832
311,814	1,20300000000003	3001	1	5	3000	-8,09582887217402	-0,062451958656311	-0,0257810018956661
311,825	1,214	3001	1	5	3000	-8,09585516341031	-0,0628057820722461	-0,0258072651922703
311,836	1,22500000000002	3001	1	5	3000	-8,09579760767519	-0,0624447967857122	-0,025749709457159
311,847	1,23599999999999	3001	1	5	3000	-8,09577005915344	-0,0618680194020271	-0,0257222168147564
311,857	1,24600000000004	3001	1	5	3000	-8,09575360268354	-0,0618778495118022	-0,0257057324051857
311,868	1,25700000000001	3001	1	5	3000	-8,09575298801064	-0,0618478935211897	-0,0257051177322865
311,879	1,26800000000003	3001	1	5	3000	-8,09575812891126	-0,0620508240535855	-0,0257102586328983
311,89	1,279	3001	1	5	3000	-8,09576178900898	-0,0617640372365713	-0,0257139466702938
311,9	1,28900000000004	3001	1	5	3000	-8,09580297209322	-0,0621160212904215	-0,0257550738751888
311,911	1,30000000000001	3001	1	5	3000	-8,09587047435343	-0,0628343084827065	-0,025822576135397
311,922	1,31100000000004	3001	1	5	3000	-8,09585245326161	-0,062688309699297	-0,0258045829832554
311,933	1,322	3001	1	5	3000	-8,09609139338136	-0,0644902046769857	-0,0260435231029987
311,944	1,33300000000003	3001	1	5	3000	-8,09597097337246	-0,0634862342849374	-0,0259231030941009
311,955	1,34399999999999	3001	1	5	3000	-8,09595585800707	-0,0634002033621073	-0,0259079597890377
311,965	1,35400000000004	3001	1	5	3000	-8,09593909420073	-0,0633190106600523	-0,0258911959826946
311,976	1,36500000000001	3001	1	5	3000	-8,09592942707241	-0,0633254088461399	-0,0258815847337246
311,987	1,37600000000003	3001	1	5	3000	-8,09590497985482	-0,0628738617524505	-0,0258571095764637
311,998	1,387	3001	1	5	3000	-8,09598175808787	-0,0636952882632613	-0,025933887809515
312,009	1,39800000000002	3001	1	5	3000	-8,09604249894619	-0,0642121303826571	-0,0259946286678314
312,02	1,40899999999999	3001	1	5	3000	-8,09597513638437	-0,0636607827618718	-0,0259272381663322
312,03	1,41900000000004	3001	1	5	3000	-8,09597505256534	-0,0634568650275469	-0,0259271822869778
312,041	1,43000000000001	3001	1	5	3000	-8,09598661959171	-0,0635554827749729	-0,0259387493133545
312,052	1,44100000000003	3001	1	5	3000	-8,0960785690695	-0,0646146247163415	-0,026030670851469
312,063	1,452	3001	1	5	3000	-8,09610371477902	-0,0647166557610035	-0,0260558724403381
312,074	1,46300000000002	3001	1	5	3000	-8,09608832001686	-0,0643780920654535	-0,0260404497385025
312,085	1,47399999999999	3001	1	5	3000	-8,09612609446049	-0,064721698872745	-0,0260782241821289
312,095	1,48400000000004	3001	1	5	3000	-8,09614330530167	-0,0649136584252119	-0,0260954350233078
312,106	1,495	3001	1	5	3000	-8,09614956378937	-0,0650473311543465	-0,0261016935110092
312,117	1,50600000000003	3001	1	5	3000	-8,09608231298625	-0,0643546460196376	-0,026034414768219
312,128	1,517	3001	1	5	3000	-8,09606915339828	-0,0642041489481926	-0,0260212831199169
312,138	1,52700000000004	3001	1	5	3000	-8,09606800787151	-0,0641255639493465	-0,0260201655328274
312,149	1,53800000000001	3001	1	5	3000	-8,09613198973238	-0,0648502493277192	-0,026084091514349
312,16	1,54900000000004	3001	1	5	3000	-8,09627906419337	-0,0662780553102493	-0,0262311659753323
312,171	1,56	3001	1	5	3000	-8,09627716429532	-0,0657842634245753	-0,02622926607728
312,182	1,57100000000003	3001	1	5	3000	-8,09616149403155	-0,0649980688467622	-0,0261136516928673
312,193	1,58199999999999	3001	1	5	3000	-8,09616638347506	-0,0649716379120946	-0,0261185131967068
312,203	1,59200000000004	3001	1	5	3000	-8,09617638587952	-0,0651642912998796	-0,0261285156011581
312,214	1,60300000000001	3001	1	5	3000	-8,09621368534863	-0,0653863232582808	-0,0261657871305943
312,225	1,61400000000003	3001	1	5	3000	-8,09619591571391	-0,0650791730731726	-0,0261480733752251
312,236	1,625	3001	1	5	3000	-8,09633413329721	-0,0663484213873744	-0,0262862630188465
312,247	1,63600000000002	3001	1	5	3000	-8,09636671096087	-0,066722659394145	-0,0263188406825066
312,258	1,64699999999999	3001	1	5	3000	-8,09638705104589	-0,0670056417584419	-0,0263391807675362
312,274	1,66300000000001	3001	1	5	3000	-8,09644248336554	-0,067281280644238	-0,0263946130871773
312,285	1,67400000000004	3001	1	5	3000	-8,09643220156431	-0,0671660527586937	-0,0263843312859535
312,296	1,685	3001	1	5	3000	-8,09637014754117	-0,0667631207033992	-0,0263222493231297
312,307	1,69600000000003	3001	1	5	3000	-8,09632019139826	-0,0663571152836084	-0,0262722931802273
312,318	1,70699999999999	3001	1	5	3000	-8,09631180949509	-0,0659432355314493	-0,0262639671564102
312,328	1,71700000000004	3001	1	5	3000	-8,09631203301251	-0,0660715531557798	-0,0262641347944736
312,339	1,72800000000001	3001	1	5	3000	-8,09642443433404	-0,0671796919777989	-0,0263765640556812
312,35	1,73900000000003	3001	1	5	3000	-8,09641926549375	-0,0671055447310209	-0,0263713672757149
312,361	1,75	3001	1	5	3000	-8,09638992883265	-0,0665185926482081	-0,0263420306146145
312,372	1,76100000000002	3001	1	5	3000	-8,09642946347594	-0,0670380657538772	-0,0263815931975842
312,383	1,77199999999999	3001	1	5	3000	-8,09640613384545	-0,0669659487903118	-0,0263582915067673
312,393	1,78200000000004	3001	1	5	3000	-8,09640392661095	-0,0670005707070231	-0,0263560563325882
312,404	1,79300000000001	3001	1	5	3000	-8,09642627835274	-0,0670045847073197	-0,026378408074379
312,415	1,80400000000003	3001	1	5	3000	-8,09665546752512	-0,0690309330821037	-0,0266075693070889
312,426	1,815	3001	1	5	3000	-8,09660822153091	-0,0684213684871793	-0,0265603512525558
312,437	1,82600000000002	3001	1	5	3000	-8,09660084545612	-0,0685557397082448	-0,0265529751777649
312,448	1,83699999999999	3001	1	5	3000	-8,09654518961906	-0,0680804997682571	-0,0264973193407059
312,458	1,84700000000004	3001	1	5	3000	-8,09655591845512	-0,0678928568959236	-0,0265080481767654
312,469	1,858	3001	1	5	3000	-8,09654479846358	-0,0678856810554862	-0,0264969281852245
312,48	1,86900000000003	3001	1	5	3000	-8,096545888111	-0,0679680285975337	-0,0264979898929596
312,491	1,88	3001	1	5	3000	-8,09654370881617	-0,0681106606498361	-0,026495810598135
312,501	1,89000000000004	3001	1	5	3000	-8,09656047262251	-0,0679487362504005	-0,0265126302838325
312,512	1,90100000000001	3001	1	5	3000	-8,09662115760148	-0,0684748496860266	-0,02657325938344
312,523	1,91200000000003	3001	1	5	3000	-8,09660254977643	-0,06842240691185	-0,0265546515583992
312,534	1,923	3001	1	5	3000	-8,0968212056905	-0,0703798560425639	-0,0267733074724674
312,545	1,93400000000003	3001	1	5	3000	-8,09671483933926	-0,069279745221138	-0,0266669690608978
312,556	1,94499999999999	3001	1	5	3000	-8,09671366587281	-0,069253514520824	-0,0266657955944538
312,566	1,95500000000004	3001	1	5	3000	-8,0967079102993	-0,0692676473408937	-0,0266600400209427
312,577	1,96600000000001	3001	1	5	3000	-8,09671880677342	-0,0695611722767353	-0,0266709364950657
312,588	1,97700000000003	3001	1	5	3000	-8,09673104435205	-0,0694833276793361	-0,0266831740736961
312,599	1,988	3001	1	5	3000	-8,09677672572434	-0,0697784591466188	-0,0267288833856583
312,61	1,99900000000002	3001	1	5	3000	-8,0967578664422	-0,0696291029453278	-0,0267099961638451
312,621	2,00999999999999	3001	1	5	3000	-8,09672618284822	-0,0694616651162505	-0,0266783125698566
312,631	2,02000000000004	3001	1	5	3000	-8,09678418561816	-0,0699566677212715	-0,0267363153398037
312,642	2,03100000000001	3001	1	5	3000	-8,0967834033072	-0,0696959812194109	-0,026735533028841
312,653	2,04200000000003	3001	1	5	3000	-8,09672973118722	-0,0693579949438572	-0,0266818888485432
312,664	2,053	3001	1	5	3000	-8,09674839489162	-0,0696617690846324	-0,026700496673584
312,675	2,06400000000002	3001	1	5	3000	-8,09675619006157	-0,069705480709672	-0,0267083197832108
312,686	2,07499999999999	3001	1	5	3000	-8,09675121679902	-0,0694773066788912	-0,0267033465206623
312,696	2,08500000000004	3001	1	5	3000	-8,09676778502762	-0,0696629472076893	-0,026719942688942
312,707	2,096	3001	1	5	3000	-8,09680388309061	-0,0699348142370582	-0,026756040751934
312,718	2,10700000000003	3001	1	5	3000	-8,09691427275538	-0,0710107060149312	-0,026866402477026
312,739	2,12800000000004	3001	1	5	3000	-8,09707079082727	-0,0722225103527308	-0,0270229205489159
312,75	2,13900000000001	3001	1	5	3000	-8,09706984087825	-0,072217732667923	-0,0270219705998898
312,761	2,15000000000003	3001	1	5	3000	-8,09699124656618	-0,0716349110007286	-0,0269433483481407
312,772	2,161	3001	1	5	3000	-8,09695327654481	-0,0713688833639026	-0,0269054062664509
312,783	2,17200000000003	3001	1	5	3000	-8,09695989824831	-0,0711377570405602	-0,0269120000302792
312,794	2,18299999999999	3001	1	5	3000	-8,09703581035137	-0,0719210645183921	-0,0269879400730133
312,804	2,19300000000004	3001	1	5	3000	-8,09705268591642	-0,0720407208427787	-0,0270048156380653
312,815	2,20400000000001	3001	1	5	3000	-8,09704058803618	-0,0720035238191485	-0,0269927456974983
312,826	2,21500000000003	3001	1	5	3000	-8,09693584218621	-0,0708245066925883	-0,0268879719078541
312,837	2,226	3001	1	5	3000	-8,09695215895772	-0,0711902184411883	-0,0269042886793613
312,848	2,23700000000002	3001	1	5	3000	-8,09701083227992	-0,0716817658394575	-0,0269629620015621
312,859	2,24799999999999	3001	1	5	3000	-8,09705413877964	-0,0721279019489884	-0,0270062685012817
312,869	2,25800000000004	3001	1	5	3000	-8,09704765677452	-0,0721011171117425	-0,0269997864961624
312,88	2,26900000000001	3001	1	5	3000	-8,0971107725054	-0,0723877269774675	-0,0270629301667213
312,891	2,28000000000003	3001	1	5	3000	-8,09712644666433	-0,0726197566837072	-0,0270785763859749
312,902	2,291	3001	1	5	3000	-8,09719020500779	-0,0731758400797844	-0,0271423347294331
312,912	2,30100000000004	3001	1	5	3000	-8,09718277305364	-0,0732396822422743	-0,0271349027752876
312,923	2,31200000000001	3001	1	5	3000	-8,097187243402	-0,073051662184298	-0,0271393731236458
312,934	2,32300000000004	3001	1	5	3000	-8,09721831232309	-0,0733632640913129	-0,027170442044735
312,945	2,334	3001	1	5	3000	-8,09719081968069	-0,0730864284560084	-0,0271429494023323
312,956	2,34500000000003	3001	1	5	3000	-8,09725038707256	-0,0738268718123436	-0,0272025167942047
312,967	2,35599999999999	3001	1	5	3000	-8,0972324218601	-0,0732625834643841	-0,0271845236420631
312,977	2,36600000000004	3001	1	5	3000	-8,09720300137997	-0,0731112016364932	-0,0271551311016083
312,988	2,37700000000001	3001	1	5	3000	-8,09720587916672	-0,0731845712289214	-0,0271579809486866
312,999	2,38800000000003	3001	1	5	3000	-8,09723552316427	-0,0734123028814793	-0,0271876528859138
313,01	2,399	3001	1	5	3000	-8,09727441519499	-0,0740361632779241	-0,0272265449166298
313,021	2,41000000000003	3001	1	5	3000	-8,09721677564085	-0,0732184434309602	-0,0271688774228096
313,032	2,42099999999999	3001	1	5	3000	-8,09719813987613	-0,0731273414567113	-0,0271502695977688
313,042	2,43100000000004	3001	1	5	3000	-8,09721261262894	-0,0732800457626581	-0,0271647423505783
313,053	2,44200000000001	3001	1	5	3000	-8,09729835949838	-0,0742280064150691	-0,0272504612803459
313,064	2,45300000000003	3001	1	5	3000	-8,09731978923082	-0,0740524427965283	-0,0272719189524651
313,083	2,47200000000004	3001	1	5	3000	-8,09732797555625	-0,0743524031713605	-0,0272801332175732
313,094	2,483	3001	1	5	3000	-8,09732928872108	-0,0743587268516421	-0,0272814184427261
313,105	2,49400000000003	3001	1	5	3000	-8,09736717492342	-0,0746967410668731	-0,0273193046450615
313,116	2,505	3001	1	5	3000	-8,09740324504673	-0,0747476238757372	-0,0273553468286991
313,126	2,51500000000004	3001	1	5	3000	-8,0973850004375	-0,074661890976131	-0,0273371301591396
313,137	2,52600000000001	3001	1	5	3000	-8,09748505242169	-0,0756474863737822	-0,0274371542036533
313,148	2,53700000000003	3001	1	5	3000	-8,09747004881501	-0,0755719328299165	-0,0274221785366535
313,159	2,548	3001	1	5	3000	-8,09746837243438	-0,075246631167829	-0,0274205021560192
313,17	2,55900000000003	3001	1	5	3000	-8,09748139232397	-0,0754979671910405	-0,0274335220456123
313,181	2,56999999999999	3001	1	5	3000	-8,09745543636382	-0,0753751629963517	-0,0274075381457806
313,191	2,58000000000004	3001	1	5	3000	-8,09752165339887	-0,0760298408567905	-0,0274737551808357
313,202	2,59100000000001	3001	1	5	3000	-8,09755459427834	-0,0760509446263313	-0,0275067239999771
313,213	2,60200000000003	3001	1	5	3000	-8,09743780642748	-0,0750335305929184	-0,0273899361491203
313,224	2,613	3001	1	5	3000	-8,09747457504272	-0,0753401825204492	-0,0274267047643662
313,235	2,62400000000002	3001	1	5	3000	-8,09746214188635	-0,075324485078454	-0,0274142436683178
313,246	2,63499999999999	3001	1	5	3000	-8,0975089687854	-0,0757463928312063	-0,0274611264467239
313,256	2,64500000000004	3001	1	5	3000	-8,09756803326309	-0,0760494451969862	-0,0275201350450516
313,267	2,65600000000001	3001	1	5	3000	-8,09757879003882	-0,0763210048899055	-0,0275309197604656
313,278	2,66700000000003	3001	1	5	3000	-8,09754841960967	-0,0760744558647275	-0,0275005213916302
313,289	2,678	3001	1	5	3000	-8,09761016629636	-0,0766548048704863	-0,0275623239576817
313,3	2,68900000000002	3001	1	5	3000	-8,09759446419775	-0,0763392634689808	-0,0275465659797192
313,311	2,69999999999999	3001	1	5	3000	-8,097602147609	-0,0762746436521411	-0,027554277330637
313,321	2,71000000000004	3001	1	5	3000	-8,09759560972452	-0,0764070777222514	-0,0275477394461632
313,332	2,721	3001	1	5	3000	-8,09760346077383	-0,0766286626458168	-0,0275556184351444
313,343	2,73200000000003	3001	1	5	3000	-8,09770569205284	-0,0772741250693798	-0,0276578217744827
313,354	2,743	3001	1	5	3000	-8,09780077077448	-0,0781891215592623	-0,027752872556448
313,364	2,75300000000004	3001	1	5	3000	-8,09774466790259	-0,0777233624830842	-0,0276967696845531
313,375	2,76400000000001	3001	1	5	3000	-8,09773181565106	-0,0776013033464551	-0,0276839174330234
313,386	2,77500000000003	3001	1	5	3000	-8,09772681444883	-0,0775099406018853	-0,027678944170475
313,397	2,786	3001	1	5	3000	-8,09773276560009	-0,0773880491033196	-0,0276848673820496
313,408	2,79700000000003	3001	1	5	3000	-8,09772815555334	-0,07735516410321	-0,0276802852749825
313,419	2,80799999999999	3001	1	5	3000	-8,09773189947009	-0,0774303637444973	-0,0276840291917324
313,429	2,81800000000004	3001	1	5	3000	-8,09778635390103	-0,0780595745891333	-0,0277384556829929
313,44	2,82900000000001	3001	1	5	3000	-8,09777833521366	-0,0777929229661822	-0,0277304649353027
313,451	2,84000000000003	3001	1	5	3000	-8,09783427044749	-0,0783680519089103	-0,0277864001691341
313,462	2,851	3001	1	5	3000	-8,09788699261844	-0,0788272637873888	-0,0278390944004059
313,473	2,86200000000002	3001	1	5	3000	-8,09790682978928	-0,079021486453712	-0,0278589315712452
313,489	2,87800000000004	3001	1	5	3000	-8,09793309308589	-0,0789148407056928	-0,0278852507472038
313,5	2,88900000000001	3001	1	5	3000	-8,09789780527353	-0,0788861699402332	-0,0278499349951744
313,511	2,90000000000003	3001	1	5	3000	-8,09790208004415	-0,0788941793143749	-0,0278541818261147
313,522	2,911	3001	1	5	3000	-8,09787486679852	-0,0787291815504432	-0,0278270244598389
313,533	2,92200000000003	3001	1	5	3000	-8,09784242883325	-0,0782225700095296	-0,0277945585548878
313,544	2,93299999999999	3001	1	5	3000	-8,09787942096591	-0,0785411801189184	-0,0278315506875515
313,563	2,952	3001	1	5	3000	-8,09792149811983	-0,079025961458683	-0,0278736278414726
313,574	2,96300000000002	3001	1	5	3000	-8,09792233631015	-0,0790435634553432	-0,0278744660317898
313,585	2,97399999999999	3001	1	5	3000	-8,09791618958115	-0,0788805820047855	-0,0278683193027973
313,595	2,98400000000004	3001	1	5	3000	-8,09793535619974	-0,079058506526053	-0,0278874859213829
313,606	2,995	3001	1	5	3000	-8,09793219901621	-0,0790733983740211	-0,0278843007981777
313,617	3,00600000000003	3001	1	5	3000	-8,09793365187943	-0,0791364721953869	-0,0278857536613941
313,628	3,017	3001	1	5	3000	-8,09804300777614	-0,0799210136756301	-0,0279951095581055
313,638	3,02700000000004	3001	1	5	3000	-8,09807441197336	-0,0803037080913782	-0,028026569634676
313,649	3,03800000000001	3001	1	5	3000	-8,09806698001921	-0,0803351402282715	-0,0280190818011761
313,66	3,04900000000004	3001	1	5	3000	-8,09812576510012	-0,0809439504519105	-0,0280778668820858
313,671	3,06	3001	1	5	3000	-8,09811875224113	-0,080530890263617	-0,0280708819627762
313,682	3,07100000000003	3001	1	5	3000	-8,09809922240675	-0,0804554345086217	-0,0280513800680637
313,693	3,08199999999999	3001	1	5	3000	-8,09813666157424	-0,0808693934231997	-0,0280887633562088
313,703	3,09200000000004	3001	1	5	3000	-8,09811852872372	-0,080676837824285	-0,0280706584453583
313,714	3,10300000000001	3001	1	5	3000	-8,09809447266161	-0,0805170042440295	-0,0280466303229332
313,725	3,11400000000003	3001	1	5	3000	-8,09811011888087	-0,0804622657597065	-0,0280622206628323
313,736	3,125	3001	1	5	3000	-8,09810684993863	-0,0805123057216406	-0,0280589796602726
313,747	3,13600000000002	3001	1	5	3000	-8,09812093153596	-0,0806730519980192	-0,0280730612576008
313,758	3,14699999999999	3001	1	5	3000	-8,09812601655722	-0,0807737512513995	-0,0280781462788582
313,768	3,15700000000004	3001	1	5	3000	-8,09818519279361	-0,0809812638908625	-0,0281373225152492
313,779	3,16800000000001	3001	1	5	3000	-8,09821148402989	-0,0812017824500799	-0,0281635858118534
313,79	3,17900000000003	3001	1	5	3000	-8,09826431795955	-0,0819785846397281	-0,0282164476811886
313,801	3,19	3001	1	5	3000	-8,09839119203389	-0,0831635855138302	-0,0283433496952057
313,816	3,20500000000004	3001	1	5	3000	-8,09839848428965	-0,0829177396371961	-0,0283506140112877
313,827	3,21600000000001	3001	1	5	3000	-8,09834402985871	-0,0825765822082758	-0,0282961875200272
313,838	3,22700000000003	3001	1	5	3000	-8,09832503087819	-0,0823041331022978	-0,028277188539505
313,849	3,238	3001	1	5	3000	-8,0983538646251	-0,082622361369431	-0,0283059664070606
313,86	3,24900000000002	3001	1	5	3000	-8,09835908934474	-0,0824676873162389	-0,0283112190663815
313,871	3,25999999999999	3001	1	5	3000	-8,09837962500751	-0,0827693659812212	-0,0283317267894745
313,881	3,27000000000004	3001	1	5	3000	-8,09833019971848	-0,0824233843013644	-0,0282823294401169
313,892	3,28100000000001	3001	1	5	3000	-8,09835811145604	-0,0826220074668527	-0,0283102132380009
313,903	3,29200000000003	3001	1	5	3000	-8,09833726845682	-0,0821848679333925	-0,028289370238781
313,914	3,303	3001	1	5	3000	-8,0983735062182	-0,0825254386290908	-0,0283256359398365
313,925	3,31400000000002	3001	1	5	3000	-8,09836093336344	-0,0825104862451553	-0,0283130630850792
313,936	3,32499999999999	3001	1	5	3000	-8,0983716621995	-0,0826139468699694	-0,0283237919211388
313,946	3,33500000000004	3001	1	5	3000	-8,09837579727173	-0,0828299671411514	-0,0283279269933701
313,957	3,346	3001	1	5	3000	-8,09839739464223	-0,0826920475810766	-0,0283494964241981
313,968	3,35700000000003	3001	1	5	3000	-8,09843807481229	-0,0831888196989894	-0,0283902324736118
313,979	3,368	3001	1	5	3000	-8,09842357411981	-0,0831898069009185	-0,0283757038414478
313,989	3,37800000000004	3001	1	5	3000	-8,09848478995264	-0,0836355704814196	-0,0284368917346001
314	3,38900000000001	3001	1	5	3000	-8,09851971454918	-0,0839557638391852	-0,0284718722105026
314,011	3,40000000000003	3001	1	5	3000	-8,09853044338524	-0,0839564157649875	-0,0284825451672077
314,022	3,411	3001	1	5	3000	-8,09852954931557	-0,0840469403192401	-0,0284817069768906
314,033	3,42200000000003	3001	1	5	3000	-8,09853262268007	-0,0841786945238709	-0,0284847244620323
314,044	3,43299999999999	3001	1	5	3000	-8,09850007295609	-0,0834225350990891	-0,0284522026777267
314,054	3,44300000000004	3001	1	5	3000	-8,09851328842342	-0,0837321858853102	-0,0284654460847378
314,065	3,45400000000001	3001	1	5	3000	-8,09852798469364	-0,0838795443996787	-0,0284800864756107
314,076	3,46500000000003	3001	1	5	3000	-8,09869470074773	-0,0855482462793589	-0,0286468304693699
314,087	3,476	3001	1	5	3000	-8,09868860989809	-0,085308370180428	-0,0286407396197319
314,098	3,48700000000002	3001	1	5	3000	-8,09868492186069	-0,0851870002225041	-0,0286370515823364
314,109	3,49799999999999	3001	1	5	3000	-8,09871143661439	-0,0857200799509883	-0,0286635383963585
314,119	3,50800000000004	3001	1	5	3000	-8,09863720089197	-0,0849538389593363	-0,0285893306136131
314,13	3,51900000000001	3001	1	5	3000	-8,09865240007639	-0,0850632134824991	-0,0286045297980309
314,141	3,53000000000003	3001	1	5	3000	-8,09861331246793	-0,0845033163204789	-0,028565414249897
314,152	3,541	3001	1	5	3000	-8,09860006906092	-0,0843796925619245	-0,028552170842886
314,162	3,55100000000004	3001	1	5	3000	-8,09860889799893	-0,0845455238595605	-0,0285610556602478
314,173	3,56200000000001	3001	1	5	3000	-8,0986135918647	-0,0846115546301007	-0,0285657495260239
314,184	3,57300000000004	3001	1	5	3000	-8,09864153154194	-0,0845961784943938	-0,0285936333239079
314,195	3,584	3001	1	5	3000	-8,09872476384044	-0,0855373730883002	-0,0286768935620785
314,206	3,59500000000003	3001	1	5	3000	-8,09873887337744	-0,0857531884685159	-0,0286909751594067
314,217	3,60599999999999	3001	1	5	3000	-8,09886208735406	-0,0869053835049272	-0,0288141891360283
314,227	3,61600000000004	3001	1	5	3000	-8,09881288558245	-0,0865433411672711	-0,0287650153040886
314,238	3,62700000000001	3001	1	5	3000	-8,09878117404878	-0,0860017957165837	-0,0287332758307457
314,249	3,63800000000003	3001	1	5	3000	-8,09875904582441	-0,0857048388570547	-0,0287111476063728
314,26	3,649	3001	1	5	3000	-8,09875633567572	-0,086028496734798	-0,0287084653973579
314,271	3,66000000000003	3001	1	5	3000	-8,09876848943532	-0,0860190996900201	-0,0287205912172794
314,282	3,67099999999999	3001	1	5	3000	-8,0987723171711	-0,0858159363269806	-0,0287244468927383
314,292	3,68100000000004	3001	1	5	3000	-8,09883096255362	-0,0864573195576668	-0,0287830643355846
314,303	3,69200000000001	3001	1	5	3000	-8,09880942106247	-0,0863490998744965	-0,028761550784111
314,314	3,70300000000003	3001	1	5	3000	-8,09887055307627	-0,0869693094864488	-0,0288226827979088
314,332	3,721	3001	1	5	3000	-8,09888441115618	-0,086906268261373	-0,0288365408778191
314,343	3,73200000000003	3001	1	5	3000	-8,09887991286814	-0,0868583098053932	-0,0288320146501064
314,354	3,743	3001	1	5	3000	-8,09888077899814	-0,0869655888527632	-0,0288329087197781
314,364	3,75300000000004	3001	1	5	3000	-8,09889337979257	-0,0871438020840287	-0,0288454815745354
314,375	3,76400000000001	3001	1	5	3000	-8,09896842576563	-0,0876607606187463	-0,0289205834269524
314,386	3,77500000000003	3001	1	5	3000	-8,098965883255	-0,0876173097640276	-0,0289180129766464
314,397	3,786	3001	1	5	3000	-8,09898398816586	-0,0879536289721727	-0,0289361178874969
314,408	3,79700000000003	3001	1	5	3000	-8,09899136424065	-0,0880963355302811	-0,0289434939622879
314,419	3,80799999999999	3001	1	5	3000	-8,09895135462284	-0,0873042922466993	-0,0289034843444824
314,429	3,81800000000004	3001	1	5	3000	-8,09898588806391	-0,0877812365069985	-0,0289380177855492
314,44	3,82900000000001	3001	1	5	3000	-8,09905299916863	-0,088545517064631	-0,029005128890276
314,451	3,84000000000003	3001	1	5	3000	-8,09904998168349	-0,0885671004652977	-0,0290021114051342
314,462	3,851	3001	1	5	3000	-8,09901156462729	-0,0879431283101439	-0,0289637222886085
314,473	3,86200000000002	3001	1	5	3000	-8,09900254011154	-0,087886075489223	-0,0289546698331833
314,484	3,87299999999999	3001	1	5	3000	-8,09901324100792	-0,0879596127197146	-0,0289653427898884
314,494	3,88300000000004	3001	1	5	3000	-8,09901469387114	-0,0881061563268304	-0,0289667956531048
314,505	3,89400000000001	3001	1	5	3000	-8,09903441928327	-0,0883062742650509	-0,0289865769445896
314,516	3,90500000000003	3001	1	5	3000	-8,09904648922384	-0,0881781661882997	-0,0289985910058022
314,527	3,916	3001	1	5	3000	-8,09905054047704	-0,0883798999711871	-0,029002670198679
314,537	3,92600000000004	3001	1	5	3000	-8,09913002885878	-0,08926538284868	-0,0290821306407452
314,548	3,93700000000001	3001	1	5	3000	-8,09913558885455	-0,0893503334373236	-0,0290877185761929
314,559	3,94800000000004	3001	1	5	3000	-8,09912578202784	-0,0889468472450972	-0,0290778838098049
314,57	3,959	3001	1	5	3000	-8,0991727206856	-0,0896141771227121	-0,0291248224675655
314,592	3,98099999999999	3001	1	5	3000	-8,09927850030363	-0,0907266652211547	-0,0292306020855904
314,602	3,99100000000004	3001	1	5	3000	-8,09920348227024	-0,0897353328764439	-0,0291556119918823
314,613	4,00200000000001	3001	1	5	3000	-8,09918210841715	-0,0894630514085293	-0,0291342660784721
314,624	4,01300000000003	3001	1	5	3000	-8,09919336810708	-0,0897110532969236	-0,029145497828722
314,635	4,024	3001	1	5	3000	-8,0991967767477	-0,0898163206875324	-0,0291489064693451
314,646	4,03500000000003	3001	1	5	3000	-8,09919269755483	-0,0897781550884247	-0,0291448272764683
314,657	4,04599999999999	3001	1	5	3000	-8,09920496307313	-0,089542749337852	-0,0291571207344532
314,667	4,05600000000004	3001	1	5	3000	-8,09925486333668	-0,0902101537212729	-0,0292069651186466
314,678	4,06700000000001	3001	1	5	3000	-8,09927741065621	-0,0907021341845393	-0,0292295403778553
314,689	4,07800000000003	3001	1	5	3000	-8,09930448420346	-0,0908884685486555	-0,0292565859854221
314,7	4,089	3001	1	5	3000	-8,09927875176072	-0,0904312264174223	-0,0292308814823627
314,711	4,10000000000002	3001	1	5	3000	-8,09927601367235	-0,0905433762818575	-0,0292281433939934
314,722	4,11099999999999	3001	1	5	3000	-8,0992793943733	-0,0905056670308113	-0,029231496155262
314,732	4,12100000000004	3001	1	5	3000	-8,09940000995994	-0,0916926236823201	-0,0293521396815777
314,743	4,13200000000001	3001	1	5	3000	-8,09934759512544	-0,0909128785133362	-0,0292997248470783
314,754	4,14300000000003	3001	1	5	3000	-8,09939562343061	-0,0915074348449707	-0,029347725212574
314,765	4,154	3001	1	5	3000	-8,09934608638287	-0,0911641446873546	-0,0292982161045074
[truncated: 1,019 more rows]
