# Supplementary material for: Mechanical Behaviour of Dental Luting Cements: Static, Dynamic, and Finite Element Studies
Source: Dent J (Basel). 2025 Dec 15;13(12):601. doi: 10.3390/dj13120601 (PMC12731645; doi:10.3390/dj13120601)
Supplement: Supplementary file 1 [file dentistry-13-00601-s001.zip › File S1/dynamic/AphC/2021 farasztas_foszfatcement1/Test1/Test1.steps.trends.csv]

Total Cycles	Elapsed Cycles	Step	PC:Cycle Start Time (s)	PC:Frequency (Hz)	Position(Linear:Position):Maximum (mm)	Position(Linear:Position):Minimum (mm)	Load(Linear:Load):Maximum (kN)	Load(Linear:Load):Minimum (kN)	Displacement(Linear:Digital Position):Maximum (mm)	Displacement(Linear:Digital Position):Minimum (mm)
1	1	1	0	0,196271	-8,07001744396985	-8,077660985291	-0,00693970359861851	-0,0254249479621649	3,03424894809723E-05	-0,00761311501264572
1	1	2	5,095	10	-8,077501533553	-8,07839423418045	-0,0239979056641459	-0,0290066841989756	-0,00745363533496857	-0,00834636390209198
2	2	2	5,196	10	-8,07607828639448	-8,08036398142576	-0,0153397675603628	-0,0366975273936987	-0,00603044405579567	-0,0103161111474037
3	3	2	5,296	10	-8,07539700530469	-8,08110460639	-0,0101046590134501	-0,0388211105018854	-0,00534916296601295	-0,0110567361116409
4	4	2	5,396	10	-8,07561392895877	-8,08150791563093	-0,0101123098284006	-0,0397233758121729	-0,00556608662009239	-0,0114600174129009
5	5	2	5,496	10	-8,07561736553907	-8,08187968097627	-0,00936970580369234	-0,0409612152725458	-0,00556949526071548	-0,0118318386375904
6	6	2	5,596	10	-8,07522352784872	-8,08204036206007	-0,00738846138119698	-0,0408512819558382	-0,00517565757036209	-0,0119924917817116
7	7	2	5,696	10	-8,07558643631637	-8,0824741255492	-0,00831921119242907	-0,0427858298644423	-0,00553859397768974	-0,0124262273311615
8	8	2	5,796	10	-8,07538524270058	-8,08267255313694	-0,00727223698049784	-0,0432763434946537	-0,00533737242221832	-0,0126247107982635
9	9	2	5,896	10	-8,07506212033331	-8,0827153287828	-0,00580485444515944	-0,0427372101694345	-0,00501427799463272	-0,0126674585044384
10	10	2	5,996	10	-8,07545218616724	-8,0828842241317	-0,00670637004077435	-0,0431146845221519	-0,00540431588888168	-0,0128363817930222
20	20	2	6,996	10	-8,07511079125106	-8,08424706570804	-0,00350261107087135	-0,0460298033431172	-0,00506294891238213	-0,0141991674900055
30	30	2	7,996	10	-8,07542279362679	-8,08502214029431	-0,00268044881522655	-0,0473596109077334	-0,00537492334842682	-0,014974270015955
40	40	2	8,996	10	-8,07533978484571	-8,08557755313814	-0,00131694599986076	-0,0481637800112367	-0,00529194250702858	-0,0155296549201012
50	50	2	9,996	10	-8,07531603612006	-8,08598938398063	-0,000800983980298042	-0,049277595244348	-0,00526813790202141	-0,0159414857625961
60	60	2	10,996	10	-8,07601385749877	-8,0861228518188	-0,00141286291182041	-0,0487460661679506	-0,00596595928072929	-0,0160749815404415
70	70	2	11,996	10	-8,0751437600702	-8,08641403913498	0,000478937290608883	-0,0494449492543936	-0,00509591773152351	-0,0163661688566208
80	80	2	12,996	10	-8,07580165565014	-8,08650517836213	-0,000575641170144081	-0,0495490385219455	-0,0057537853717804	-0,0164573080837727
90	90	2	13,996	10	-8,07633670046926	-8,08658338151872	-0,00126080121845007	-0,0491769425570965	-0,00628883019089699	-0,0165354833006859
100	100	2	14,996	10	-8,07621879503131	-8,0866370536387	-0,00108176842331886	-0,0494043389335275	-0,00617092475295067	-0,0165891833603382
200	200	2	24,996	10	-8,07699442841113	-8,08694732375443	-0,00167321879416704	-0,0485717738047242	-0,00694653019309044	-0,0168994814157486
300	300	2	34,996	10	-8,07694721035659	-8,08707414194942	-0,0010004872456193	-0,0483260490000248	-0,00689936801791191	-0,0170262716710567
400	400	2	44,996	10	-8,0775683093816	-8,08731777593493	-0,00179267022758722	-0,049351011402905	-0,0075204111635685	-0,0172699056565762
500	500	2	54,996	10	-8,07719721458852	-8,08741888962686	-0,00053750816732645	-0,0491081131622195	-0,00714931637048721	-0,0173709914088249
600	600	2	64,996	10	-8,07759370654821	-8,08748655952513	-0,00112047884613276	-0,0491912197321653	-0,0075458362698555	-0,017438717186451
700	700	2	74,996	10	-8,07711272500455	-8,08747141622007	-0,00037092249840498	-0,0486844684928656	-0,00706488266587257	-0,0174235180020332
800	800	2	84,996	10	-8,07730517350137	-8,08763804845512	-0,000768713653087616	-0,0496410392224789	-0,00725727528333664	-0,0175902061164379
900	900	2	94,996	10	-8,0779623426497	-8,08769705705345	-0,00156763941049576	-0,0497968029230833	-0,0079144723713398	-0,0176491588354111
1000	1000	2	104,996	10	-8,07805890217423	-8,08758904226124	-0,00185134820640087	-0,048261471092701	-0,00801103189587593	-0,0175411999225616
1501	1	3	155,329	0,198177	-8,08447091840207	-8,0882515758276	-0,0246199360117316	-0,0506012327969074	-0,0144230201840401	-0,0182037055492401
1501	1	4	160,375	10	-8,08786581270397	-8,08971586637199	-0,0466310465708375	-0,0612404011189938	-0,0178179144859314	-0,0196679681539536
1502	2	4	160,476	10	-8,08572216890752	-8,09213728643954	-0,0297707365825772	-0,0770754041150212	-0,0156743265688419	-0,0220894441008568
1503	3	4	160,576	10	-8,08365535922349	-8,09291082434356	-0,0167025765404105	-0,0805943412706256	-0,0136074610054493	-0,0228629261255264
1504	4	4	160,676	10	-8,08354435488582	-8,09321804903447	-0,0155229959636927	-0,0814114790409803	-0,0134964846074581	-0,0231702066957951
1505	5	4	160,776	10	-8,08376683853566	-8,09368550777435	-0,0162097904831171	-0,0837663281708956	-0,0137189403176308	-0,0236376374959946
1506	6	4	160,876	10	-8,08292487636209	-8,09413807466626	-0,0123911397531629	-0,0860971165820956	-0,0128770060837269	-0,0240902043879032
1507	7	4	160,976	10	-8,08277104049921	-8,0943092610687	-0,0116139883175492	-0,0864449050277472	-0,0127231702208519	-0,0242614187300205
1508	8	4	161,076	10	-8,08281761594117	-8,094541747123	-0,0115609867498279	-0,08732576854527	-0,0127697177231312	-0,0244938768446445
1509	9	4	161,176	10	-8,08257124386728	-8,09480865485966	-0,0104199629276991	-0,0888389674946666	-0,0125233456492424	-0,0247608125209808
1510	10	4	161,276	10	-8,08263776823878	-8,09499009512365	-0,0106431869789958	-0,0894202804192901	-0,0125898979604244	-0,0249421969056129
1520	20	4	162,276	10	-8,08108362369239	-8,09631915763021	-0,00424884725362062	-0,094682271592319	-0,0110357254743576	-0,0262712873518467
1530	30	4	163,276	10	-8,08037887327373	-8,09704765677452	-0,00229677651077509	-0,0978865753859282	-0,0103309750556946	-0,0269997864961624
1540	40	4	164,276	10	-8,08085015974939	-8,09734865091741	-0,0027473783120513	-0,0979320891201496	-0,0108023174107075	-0,0273007526993752
1550	50	4	165,276	10	-8,08070780709386	-8,09771206229925	-0,00198306050151587	-0,0993098923936486	-0,0106599368155003	-0,0276641920208931
1560	60	4	166,276	10	-8,08009858243167	-8,09780747629702	-0,000665122643113136	-0,0986119126901031	-0,0100507400929928	-0,0277595780789852
1570	70	4	167,276	10	-8,08053354732692	-8,09796815738082	-0,00113858375698328	-0,0986733939498663	-0,0104857049882412	-0,0279202871024609
1580	80	4	168,276	10	-8,08081121183932	-8,0980874877423	-0,00116338953375816	-0,0990907661616802	-0,0107633136212826	-0,0280396454036236
1590	90	4	169,276	10	-8,08102207258344	-8,09813976287842	-0,00148118007928133	-0,0984508730471134	-0,0109742023050785	-0,0280918926000595
1600	100	4	170,276	10	-8,08098178356886	-8,09828348457813	-0,00121561344712973	-0,0991158420220017	-0,0109339132905006	-0,0282356142997742
1700	200	4	180,276	10	-8,0820959340781	-8,09873756021261	-0,00216735992580652	-0,0991853279992938	-0,0120480917394161	-0,0286896899342537
1800	300	4	190,276	10	-8,08181161992252	-8,09900840744376	-0,000920156016945839	-0,0990281254053116	-0,011763721704483	-0,0289605371654034
1900	400	4	200,276	10	-8,08282225392759	-8,09916721656919	-0,00229381490498781	-0,0989664625376463	-0,0127744115889072	-0,0291193462908268
2000	500	4	210,276	10	-8,08226871304214	-8,09930780902505	-0,000860709697008133	-0,0991824362426996	-0,0122208148241043	-0,0292599387466908
2100	600	4	220,276	10	-8,08328074403107	-8,09935974888504	-0,00247760210186243	-0,0987996580079198	-0,013232845813036	-0,0293119065463543
2200	700	4	230,276	10	-8,08241592720151	-8,09947631321847	-0,000699847005307674	-0,0993565702810884	-0,012368056923151	-0,0294284150004387
2300	800	4	240,276	10	-8,08212446048856	-8,0996020976454	-8,79634171724319E-06	-0,0996727589517832	-0,0120765902101994	-0,0295541994273663
2400	900	4	250,276	10	-8,08292462490499	-8,0996532831341	-0,0011131027713418	-0,0995425041764975	-0,0128767266869545	-0,0296054407954216
2500	1000	4	260,276	10	-8,08287260122597	-8,09976275078952	-0,00066826120018959	-0,0999886775389314	-0,0128247030079365	-0,0297149084508419
3001	1	5	310,611	0,196657	-8,09418437071145	-8,1003647390753	-0,0497244717553258	-0,100492294877768	-0,0241364724934101	-0,0303168967366219
3001	1	6	315,696	10	-8,09952037408948	-8,10347467660904	-0,0909242033958435	-0,128001482225955	-0,029472503811121	-0,0334268063306808
3002	2	6	315,797	10	-8,0954952724278	-8,1083698477596	-0,0541369384154677	-0,162585126236081	-0,0254474021494389	-0,0383219495415688
3003	3	6	315,897	10	-8,09248885139823	-8,10957667417824	-0,0296648778021336	-0,169537048786879	-0,0224409811198711	-0,039528775960207
3004	4	6	315,997	10	-8,09265115298331	-8,10996126383543	-0,0285678496584296	-0,16981209628284	-0,0226032547652721	-0,0399133935570717
3005	5	6	316,097	10	-8,09220101684332	-8,11061359941959	-0,0248839054256678	-0,173522541299462	-0,0221531465649605	-0,0405657291412353
3006	6	6	316,197	10	-8,09200270101428	-8,11114126816392	-0,0230429973453283	-0,176457013003528	-0,0219548307359219	-0,041093397885561
3007	7	6	316,297	10	-8,09218064881861	-8,1115684658289	-0,0226465752348304	-0,178502025082707	-0,0221327506005764	-0,0415205955505371
3008	8	6	316,397	10	-8,09252556413412	-8,11182028613984	-0,022984966635704	-0,178162422962487	-0,0224776938557625	-0,0417724438011646
3009	9	6	316,497	10	-8,09140604920685	-8,11216332949698	-0,0170333404093981	-0,180062521249056	-0,0213582068681717	-0,0421154871582985
3010	10	6	316,597	10	-8,09235845692456	-8,11226723715663	-0,0209545996040106	-0,179624306038022	-0,022310558706522	-0,0422193668782711
3020	20	6	317,597	10	-8,09080749750137	-8,11453982256353	-0,00974930822849274	-0,189890372566879	-0,0207596272230148	-0,0444919243454933
3030	30	6	318,597	10	-8,09025155380368	-8,11587556265295	-0,00549883116036654	-0,196001147851348	-0,0202036835253239	-0,0458277203142643
3040	40	6	319,597	10	-8,09002418071032	-8,11670660041273	-0,00382450874894857	-0,199678316712379	-0,0199763104319572	-0,0466587580740452
3050	50	6	320,597	10	-8,08887303806841	-8,11691843904555	-0,000708946026861668	-0,197552959434688	-0,018825139850378	-0,0468705408275127
3060	60	6	321,597	10	-8,0898838955909	-8,11734859831631	-0,00179654452949762	-0,198598820716143	-0,0198359973728657	-0,0473007000982761
3070	70	6	322,597	10	-8,08925162069499	-8,11749486252666	-0,000320733524858952	-0,197591939941049	-0,0192037224769592	-0,0474469922482967
3080	80	6	323,597	10	-8,09043715707958	-8,11773754656315	-0,0017233332619071	-0,198296285234392	-0,0203892588615417	-0,04768967628479
3090	90	6	324,597	10	-8,09019799344242	-8,11800965107977	-0,00114493537694216	-0,19956570584327	-0,0201500952243805	-0,0479617528617382
3100	100	6	325,597	10	-8,09063603170216	-8,11806667596102	-0,00171045307070017	-0,198563612066209	-0,0205881893634796	-0,0480188056826591
3200	200	6	335,597	10	-8,09141021221876	-8,11885932460427	-0,000711251050233841	-0,1976248761639	-0,021362341940403	-0,0488114543259144
3300	300	6	345,597	10	-8,09238256886601	-8,11941180378199	-0,00105074141174555	-0,198605745099485	-0,022334698587656	-0,0493639335036278
3400	400	6	355,597	10	-8,0932677257806	-8,11972154304385	-0,00209254678338766	-0,198870389722288	-0,0232198275625706	-0,0496736727654934
3500	500	6	365,597	10	-8,09373979456723	-8,11997923068702	-0,00246117822825909	-0,198862478137016	-0,0236918963491917	-0,0499313324689865
3600	600	6	375,597	10	-8,09278442524374	-8,12011918053031	-0,000142967328429222	-0,198392886668444	-0,0227365829050541	-0,0500713102519512
3700	700	6	385,597	10	-8,09380651451647	-8,12030450440943	-0,00153348315507174	-0,198655370622873	-0,0237586162984371	-0,0502566620707512
3800	800	6	395,597	10	-8,09442965313792	-8,12046996317804	-0,00215044245123863	-0,198942692950368	-0,0243817828595638	-0,0504220649600029
3900	900	6	405,597	10	-8,09388991445303	-8,12062505632639	-0,000998238101601601	-0,199227067641914	-0,0238420441746712	-0,0505771860480309
4000	1000	6	415,597	10	-8,09425114654005	-8,12067358754575	-0,00120120123028755	-0,198553497903049	-0,02420324832201	-0,0506257452070713
4501	1	7	465,954	0,197668	-8,1114115845412	-8,12183721922338	-0,0992182549089193	-0,200834311544895	-0,0413636863231659	-0,0517893210053444
4501	1	8	471,013	10	-8,12040109187365	-8,12693802639842	-0,181648968718946	-0,253826710395515	-0,0503532215952873	-0,0568901561200619
4502	2	8	471,114	10	-8,113620467484	-8,13565453514457	-0,108284899033606	-0,322919213213027	-0,0435725972056389	-0,065606664866209
4503	3	8	471,214	10	-8,10995215550065	-8,13869152218103	-0,0594914238899946	-0,334671814925969	-0,0399042852222919	-0,0686436519026756
4504	4	8	471,314	10	-8,11114551499486	-8,14038642682135	-0,0552575383335352	-0,34052446950227	-0,0410976447165012	-0,0703385286033154
4505	5	8	471,414	10	-8,111751107499	-8,14170682802796	-0,0520802428945899	-0,344819636084139	-0,0417032651603222	-0,0716589577496052
4506	6	8	471,514	10	-8,11214606277645	-8,14280555583537	-0,0488004647195339	-0,347562748938799	-0,0420981645584106	-0,072757713496685
4507	7	8	471,614	10	-8,11250394210219	-8,14395119436085	-0,0458264211192727	-0,352193643338978	-0,0424560718238354	-0,0739032961428165
4508	8	8	471,714	10	-8,11282452195883	-8,14484621398151	-0,0428852392360568	-0,354966358281672	-0,0427766516804695	-0,0747983157634735
4509	9	8	471,814	10	-8,11295301653445	-8,1458802614361	-0,0390903977677226	-0,359294735826552	-0,042905118316412	-0,0758323632180691
4510	10	8	471,914	10	-8,11310894787312	-8,14672283828259	-0,0360062159597874	-0,36170497070998	-0,0430610775947571	-0,0766749680042267
