# Supplementary material for: Mechanical Behaviour of Dental Luting Cements: Static, Dynamic, and Finite Element Studies
Source: Dent J (Basel). 2025 Dec 15;13(12):601. doi: 10.3390/dj13120601 (PMC12731645; doi:10.3390/dj13120601)
Supplement: Supplementary file 1 [file dentistry-13-00601-s001.zip › File S1/dynamic/AphC/2021 farasztas_foszfatcement1/Test1/Test1.Stop.csv]

Total Time (s)	Cycle Elapsed Time (s)	Total Cycles	Elapsed Cycles	Step	Total Cycle Count(Linear Waveform)	Position(Linear:Position) (mm)	Load(Linear:Load) (kN)	Displacement(Linear:Digital Position) (mm)
471,714	0	4508	8	8	4507	-8,143904004246	-0,350290522910655	-0,073856133967638
471,725	0,0110000000000241	4508	8	8	4507	-8,13985523767769	-0,294693070463836	-0,0698073394596577
471,736	0,0219999999999914	4508	8	8	4507	-8,13173186033964	-0,203402992337942	-0,0616839900612831
471,746	0,0320000000000391	4508	8	8	4507,25	-8,1212115380913	-0,103907533921301	-0,0511636957526207
471,757	0,0430000000000064	4508	8	8	4507,25	-8,11404515057802	-0,0507926102727652	-0,0439972802996635
471,76	0,0459999999999923	4508	8	8	4507,25	-8,11285469681025	-0,0428852392360568	-0,042806826531887
471,761	0,0470000000000255	4508	8	8	4507,25	-8,11282452195883	-0,0428998470306396	-0,0427766516804695
471,762	0,0480000000000018	4508	8	8	4507,25	-8,11286355368793	-0,0435079820454121	-0,0428156554698944
471,773	0,0590000000000259	4508	8	8	4507,5	-8,11729456298053	-0,0799822434782982	-0,0472466647624969
471,784	0,0699999999999932	4508	8	8	4507,5	-8,12814859673381	-0,179153755307198	-0,0581007264554501
471,799	0,0850000000000364	4508	8	8	4507,75	-8,14133159816265	-0,318822544068098	-0,0712837278842926
471,809	0,0950000000000273	4508	8	8	4507,75	-8,14472294412553	-0,354966358281672	-0,0746750459074974
471,813	0,0989999999999895	4508	8	8	4507,75	-8,14484621398151	-0,353741846047342	-0,0747983157634735
471,814	0,100000000000023	4508	8	8	4508	-8,14481721259654	-0,352934175170958	-0,0747693143785
471,825	0,0109999999999673	4509	9	8	4508	-8,14049396663904	-0,294117704033852	-0,0704460963606834
471,835	0,021000000000015	4509	9	8	4508	-8,13345241360366	-0,214956677518785	-0,0634045153856277
471,846	0,0319999999999823	4509	9	8	4508,25	-8,12219263985753	-0,106708756648004	-0,0521447695791721
471,857	0,0430000000000064	4509	9	8	4508,25	-8,11425886116922	-0,0473212776705623	-0,0442109629511833
471,861	0,0469999999999686	4509	9	8	4508,25	-8,11295301653445	-0,0390903977677226	-0,042905118316412
471,869	0,0550000000000068	4509	9	8	4508,5	-8,11475990340114	-0,054924706928432	-0,0447120331227779
471,88	0,0659999999999741	4509	9	8	4508,5	-8,1244308874011	-0,137144792824984	-0,0543830171227455
471,891	0,0769999999999982	4509	9	8	4508,75	-8,13672987744212	-0,26018955744803	-0,066682007163763
471,902	0,0879999999999654	4509	9	8	4508,75	-8,14410642720759	-0,343047329224646	-0,0740585289895534
471,908	0,0939999999999941	4509	9	8	4508,75	-8,14565604552627	-0,359294735826552	-0,0756081752479076
471,912	0,0980000000000132	4509	9	8	4508,75	-8,1458802614361	-0,35909871570766	-0,0758323632180691
471,914	0,0999999999999659	4509	9	8	4509	-8,14583388157189	-0,357410702854395	-0,0757859833538532
471,924	0,0100000000000477	4510	10	8	4509	-8,14219683408737	-0,306931044906378	-0,0721489638090134
471,935	0,021000000000015	4510	10	8	4509	-8,13402151688933	-0,213392097502947	-0,0639736466109753
471,946	0,0320000000000391	4510	10	8	4509,25	-8,12240115366876	-0,102191735059023	-0,0523532554507256
471,957	0,0430000000000064	4510	10	8	4509,25	-8,11457111500204	-0,0453612394630909	-0,0445232726633549
471,96	0,0460000000000491	4510	10	8	4509,25	-8,11310894787312	-0,0360062159597874	-0,0430610775947571
471,969	0,0550000000000068	4510	10	8	4509,5	-8,11488552019	-0,0513587053865194	-0,0448376499116421
471,98	0,0660000000000309	4510	10	8	4509,5	-8,12482254579663	-0,134980380535126	-0,0547746755182743
471,991	0,0769999999999982	4510	10	8	4509,75	-8,13728827983141	-0,259233354590833	-0,067240409553051
472,001	0,0870000000000459	4510	10	8	4509,75	-8,14419672824442	-0,336066661402583	-0,0741488859057426
472,012	0,0980000000000132	4510	10	8	4509,75	-8,14669006504118	-0,36170497070998	-0,0766422227025032
472,013	0,0990000000000464	4510	10	8	4509,75	-8,14672283828259	-0,361598958261311	-0,0766749680042267
472,014	0,100000000000023	4510	10	8	4510	-8,14668864011765	-0,360601479187608	-0,0766407698392868
472,025	0,0110000000000241	4511	11	8	4510	-8,14238908700645	-0,301848137751222	-0,0723412446677685
472,036	0,0219999999999914	4511	11	8	4510	-8,13381657935679	-0,204942161217332	-0,0637686811387539
472,049	0,035000000000025	4511	11	8	4510,25	-8,12039804644883	-0,0815907027572393	-0,0503502041101456
472,06	0,0459999999999923	4511	11	8	4510,25	-8,11334735713899	-0,033816616050899	-0,0432994589209557
472,061	0,0470000000000255	4511	11	8	4510,25	-8,11333422549069	-0,0341799762099981	-0,0432863272726536
472,062	0,0480000000000018	4511	11	8	4510,25	-8,11345922760665	-0,0356054259464145	-0,0434113293886185
472,073	0,0590000000000259	4511	11	8	4510,5	-8,11786240898073	-0,070406892336905	-0,0478145107626915
472,084	0,0699999999999932	4511	11	8	4510,5	-8,13031800091267	-0,18183933570981	-0,0602701306343079
472,095	0,0810000000000173	4511	11	8	4510,75	-8,14119396731257	-0,295521565712988	-0,0711460970342159
472,106	0,0919999999999845	4511	11	8	4510,75	-8,14678958617151	-0,359355644322932	-0,0767417438328266
472,108	0,0939999999999941	4511	11	8	4510,75	-8,14727573655546	-0,364680583588779	-0,0772278942167759
472,112	0,0980000000000132	4511	11	8	4510,75	-8,14748617820442	-0,364579265005887	-0,0774382799863815
472,114	0,100000000000023	4511	11	8	4511	-8,14743094146252	-0,362683371640742	-0,0773830711841583
472,125	0,0109999999999673	4512	12	8	4511	-8,14297447912395	-0,301388599909842	-0,0729265809059143
472,136	0,0219999999999914	4512	12	8	4511	-8,13432225957513	-0,203450210392475	-0,0642743892967701
472,147	0,0329999999999586	4512	12	8	4511,25	-8,12238444574177	-0,0923474505543709	-0,0523365475237369
472,158	0,0439999999999827	4512	12	8	4511,25	-8,11462009325624	-0,0381518108770251	-0,0445722229778767
472,161	0,0469999999999686	4512	12	8	4511,25	-8,11360543593764	-0,0325143756344914	-0,0435575656592846
472,168	0,0539999999999736	4512	12	8	4511,5	-8,11488071456552	-0,0433171866461635	-0,0448328442871571
472,179	0,0649999999999977	4512	12	8	4511,5	-8,1242190208286	-0,119184628129005	-0,0541711784899235
472,19	0,075999999999965	4512	12	8	4511,75	-8,13741157762706	-0,247643082402647	-0,0673636794090271
472,201	0,0869999999999891	4512	12	8	4511,75	-8,14554230310023	-0,338194686919451	-0,0754944048821926
472,209	0,0949999999999704	4512	12	8	4511,75	-8,14803253859282	-0,366444266401231	-0,0779846683144569
472,212	0,0979999999999563	4512	12	8	4511,75	-8,14816997386515	-0,366265513002872	-0,0781220756471157
472,214	0,0999999999999659	4512	12	8	4512	-8,14805941656232	-0,363688357174397	-0,0780115462839603
472,225	0,0110000000000241	4513	13	8	4512	-8,14374474808574	-0,303900865837932	-0,0736968778073788
472,236	0,0219999999999914	4513	13	8	4512	-8,13509481959045	-0,205860356800258	-0,0650469213724136
472,246	0,0320000000000391	4513	13	8	4512,25	-8,12380484305322	-0,0989649258553982	-0,053756944835186
472,257	0,0430000000000064	4513	13	8	4512,25	-8,11512890271842	-0,0380431860685349	-0,0450810603797436
472,259	0,0450000000000159	4513	13	8	4512,25	-8,11380045488477	-0,0297627039253712	-0,0437525846064091
472,26	0,0459999999999923	4513	13	8	4512,25	-8,11376648023725	-0,0301080383360386	-0,0437186099588871
472,261	0,0470000000000255	4513	13	8	4512,25	-8,11384445987642	-0,0312451831996441	-0,0437966175377369
472,272	0,0579999999999927	4513	13	8	4512,5	-8,11790901236236	-0,0624766759574413	-0,0478611141443252
472,283	0,0690000000000168	4513	13	8	4512,5	-8,12983282841742	-0,166251743212342	-0,0597849301993847
472,294	0,0799999999999841	4513	13	8	4512,75	-8,14189030788839	-0,291227968409657	-0,0718424096703529
472,304	0,0900000000000318	4513	13	8	4512,75	-8,14773481339216	-0,358170843683183	-0,0776869431138039
472,312	0,0980000000000132	4513	13	8	4512,75	-8,14894060604274	-0,368886608630419	-0,0788927637040615
472,313	0,0989999999999895	4513	13	8	4512,75	-8,14895443618298	-0,368515504524112	-0,0789065659046173
472,314	0,100000000000023	4513	13	8	4513	-8,14890034496784	-0,367283429950476	-0,0788524746894836
472,325	0,0109999999999673	4514	14	8	4513	-8,14448257908225	-0,305325821973383	-0,0744347088038921
472,335	0,021000000000015	4514	14	8	4513	-8,13643762841821	-0,213135769590735	-0,0663897581398487
472,346	0,0319999999999823	4514	14	8	4513,25	-8,12402665615082	-0,0955916987732053	-0,0539787858724594
472,357	0,0430000000000064	4514	14	8	4513,25	-8,11526144854724	-0,0352032529190183	-0,0452135503292084
472,361	0,0469999999999686	4514	14	8	4513,25	-8,11427833512425	-0,0302579160779715	-0,0442304648458958
472,363	0,0489999999999782	4514	14	8	4513,25	-8,11423910781741	-0,0304169859737158	-0,044191237539053
472,365	0,0509999999999877	4514	14	8	4513,5	-8,11430004425347	-0,0311883632093668	-0,0442521460354328
472,376	0,0620000000000118	4514	14	8	4513,5	-8,12248938716948	-0,0947387842461467	-0,0524415448307991
472,387	0,0729999999999791	4514	14	8	4513,5	-8,1356954947114	-0,218282397836447	-0,0656476244330406
472,398	0,0840000000000032	4514	14	8	4513,75	-8,14582963474095	-0,329525740817189	-0,075781736522913
472,409	0,0949999999999704	4514	14	8	4513,75	-8,15016106702387	-0,369215100072324	-0,0801132246851921
472,411	0,09699999999998	4514	14	8	4513,75	-8,15059656277299	-0,37003496196121	-0,0805486924946308
472,413	0,0989999999999895	4514	14	8	4513,75	-8,15074483864009	-0,367861962877214	-0,0806969404220581
472,414	0,0999999999999659	4514	14	8	4514	-8,15072268247604	-0,36591692827642	-0,0806748121976852
472,424	0,0100000000000477	4515	15	8	4514	-8,14749671146274	-0,316742607392371	-0,0774488411843777
472,435	0,021000000000015	4515	15	8	4514	-8,138632401824	-0,214770887978375	-0,068584531545639
472,446	0,0320000000000391	4515	15	8	4514,25	-8,12666558660567	-0,101006245240569	-0,0566177442669868
472,457	0,0430000000000064	4515	15	8	4514,25	-8,11702955514193	-0,0340066151693463	-0,0469816848635674
472,46	0,0460000000000491	4515	15	8	4514,25	-8,11546155251563	-0,0257939519360662	-0,0454137101769447
472,461	0,0470000000000255	4515	15	8	4514,25	-8,11545040458441	-0,0261536613106728	-0,0454025343060493
472,462	0,0480000000000018	4515	15	8	4514,25	-8,11552908271551	-0,0271317129954696	-0,0454812124371529
472,472	0,0580000000000496	4515	15	8	4514,5	-8,11952568590641	-0,0573444738984108	-0,0494778156280518
472,483	0,0690000000000168	4515	15	8	4514,5	-8,13272075727582	-0,170354289002717	-0,0626728869974613
472,494	0,0800000000000409	4515	15	8	4514,75	-8,14520252868533	-0,298720919527113	-0,0751546584069729
472,505	0,0910000000000082	4515	15	8	4514,75	-8,15148739144206	-0,364185320213437	-0,081439521163702
472,509	0,0950000000000273	4515	15	8	4514,75	-8,15300088375807	-0,373599003069103	-0,0829530134797096
472,514	0,100000000000023	4515	15	8	4515	-8,15341081470251	-0,367764485999942	-0,0833629444241524
472,525	0,0110000000000241	4516	16	8	4515	-8,14936319366097	-0,306564336642623	-0,079315323382616
472,536	0,0219999999999914	4516	16	8	4515	-8,14029109664261	-0,203566602431238	-0,0702431984245777
472,547	0,0330000000000155	4516	16	8	4515,25	-8,12758306972682	-0,0863739848136902	-0,0575351715087891
472,558	0,0439999999999827	4516	16	8	4515,25	-8,11861432157457	-0,0279658054932952	-0,048566423356533
472,56	0,0459999999999923	4516	16	8	4515,25	-8,11807768419385	-0,0258553633466363	-0,0480298139154911
472,563	0,0489999999999782	4516	16	8	4515,25	-8,11804035678506	-0,0268680974841118	-0,0479924865067005
472,575	0,0609999999999786	4516	16	8	4515,5	-8,12583102844655	-0,0860994635149837	-0,0557831861078739
472,585	0,0710000000000264	4516	16	8	4515,5	-8,13713567331433	-0,187581768259406	-0,0670878030359745
472,596	0,0819999999999936	4516	16	8	4515,75	-8,14864718355238	-0,306423739530146	-0,0785992853343487
472,607	0,0930000000000177	4516	16	8	4515,75	-8,15502438694239	-0,368674281053245	-0,0849765166640282
472,609	0,0950000000000273	4516	16	8	4515,75	-8,15611970610917	-0,376319601200521	-0,0860718078911304
472,614	0,100000000000023	4516	16	8	4516	-8,1568409409374	-0,369967133738101	-0,0867930985987186
472,625	0,0109999999999673	4517	17	8	4516	-8,15293779596686	-0,306589328683913	-0,0828899256885052
472,636	0,0219999999999914	4517	17	8	4516	-8,14388237893581	-0,203264164738357	-0,0738345086574554
472,647	0,0329999999999586	4517	17	8	4516,25	-8,13127026893198	-0,0864622788503766	-0,0612224265933037
472,658	0,0439999999999827	4517	17	8	4516,25	-8,12267934903502	-0,0303159933537245	-0,0526314787566662
472,662	0,0480000000000018	4517	17	8	4516,25	-8,12093060463667	-0,0220343191176653	-0,0508827343583107
472,669	0,05499999999995	4517	17	8	4516,5	-8,12327549792826	-0,0395932467654347	-0,0532276555895805
472,679	0,0649999999999977	4517	17	8	4516,5	-8,13299981877208	-0,116914766840637	-0,0629519484937191
472,69	0,075999999999965	4517	17	8	4516,75	-8,14695213921368	-0,250614630058408	-0,0769042409956455
472,701	0,0869999999999891	4517	17	8	4516,75	-8,15613236278296	-0,346143506467342	-0,0860844925045967
472,712	0,0979999999999563	4517	17	8	4516,75	-8,19612451829016	-0,349018685519695	-0,126076620072126
472,714	0,0999999999999659	4517	17	8	4517	-8,20625963620842	-0,322477188892663	-0,136211737990379
472,718	0,0040000000000191	4518	18	8	4517	-8,27736278995872	-0,220224256627262	-0,207314919680357
472,719	0,00499999999999545	4518	18	8	4517	-8,30960305407643	-0,177816255018115	-0,239555183798075
472,721	0,007000000000005	4518	18	8	4517	-8,39878208935261	-0,0699923513457179	-0,328734219074249
472,723	0,00900000000001455	4518	18	8	4517	-8,52484859526157	-0,019772001542151	-0,454800724983215
472,724	0,00999999999999091	4518	18	8	4517	-8,59303906559944	-0,00402838923037052	-0,522991195321083
472,725	0,0110000000000241	4518	18	8	4517	-8,65759329870343	0,00226490665227175	-0,587545428425074
472,727	0,0130000000000337	4518	18	8	4517	-8,76269806176424	-0,00677038915455341	-0,692650191485882
472,729	0,0149999999999864	4518	18	8	4517	-8,8304634578526	-0,00870004761964083	-0,760415587574244
472,733	0,0190000000000055	4518	18	8	4517	-8,90091240406036	-0,0112806167453527	-0,830864533782005
472,736	0,0219999999999914	4518	18	8	4517	-8,96741168573499	-0,0244329916313291	-0,897363815456629
472,739	0,0250000000000341	4518	18	8	4517	-9,02856015600264	-0,0405058544129133	-0,958512257784605
472,755	0,0409999999999968	4518	18	8	4517	-9,02302821166813	0,00116888899356127	-0,952980313450098
472,766	0,0520000000000209	4518	18	8	4517	-9,00645805522799	0,00175343360751867	-0,936410184949636
472,777	0,0629999999999882	4518	18	8	4517	-8,97952317260206	0,00151374842971563	-0,909475274384022
472,787	0,0730000000000359	4518	18	8	4517	-8,9527890086174	0,00145369675010443	-0,882741138339043
472,798	0,0840000000000032	4518	18	8	4517	-8,92201722599566	0,00145131722092628	-0,851969327777624
472,809	0,0950000000000273	4518	18	8	4517	-8,88049378059804	0,0015741866081953	-0,810445938259363
472,82	0,105999999999995	4518	18	8	4517	-8,83783288300037	0,00136128626763821	-0,767785012722015
472,831	0,117000000000019	4518	18	8	4517	-8,80787501111627	0,00144222751259804	-0,737827140837908
472,842	0,127999999999986	4518	18	8	4517	-8,78557325340807	0,00155408401042223	-0,715525355190039
472,852	0,138000000000034	4518	18	8	4517	-8,76668407581747	0,0016668951138854	-0,696636233478785
472,863	0,149000000000001	4518	18	8	4517	-8,74727723188698	0,00126921571791172	-0,677229333668947
472,874	0,160000000000025	4518	18	8	4517	-8,73830683529377	0,00160833820700645	-0,668258965015411
472,885	0,170999999999992	4518	18	8	4517	-8,72929248958826	0,00145685393363237	-0,659244619309902
472,896	0,182000000000016	4518	18	8	4517	-8,71779944747686	0,00161741860210896	-0,647751577198505
472,907	0,192999999999984	4518	18	8	4517	-8,70178816840053	0,00136942602694035	-0,631740298122168
472,917	0,203000000000031	4518	18	8	4517	-8,69122987613082	0,00124538782984018	-0,621182005852461
472,928	0,213999999999999	4518	18	8	4517	-8,68067211471498	0,00157054979354143	-0,610624216496944
472,939	0,225000000000023	4518	18	8	4517	-8,66492168046534	0,00166618730872869	-0,594873782247305
472,95	0,23599999999999	4518	18	8	4517	-8,64878905937076	0,0014902139082551	-0,578741189092398
472,96	0,246000000000038	4518	18	8	4517	-8,63738344050944	0,00119193457067013	-0,567335542291403
472,971	0,257000000000005	4518	18	8	4517	-8,62866296432912	0,001468057744205	-0,558615066111088
472,978	0,26400000000001	4518	18	8	4517	-8,70909752324224	0,0013626366853714	-0,639049652963877
472,98	0,26600000000002	4518	18	8	4517	-8,79222398623824	0,00151662155985832	-0,722176115959883
472,982	0,268000000000029	4518	18	8	4517	-8,89863937161863	0,00140120275318623	-0,828591473400593
472,983	0,269000000000005	4518	18	8	4517	-8,95917403511703	0,000414312817156315	-0,889126136898994
472,984	0,270000000000039	4518	18	8	4517	-9,02226492762566	-0,00773883890360594	-0,952217057347298
472,985	0,271000000000015	4518	18	8	4517	-9,08389382064342	-0,02234588842839	-1,01384595036507
472,987	0,273000000000025	4518	18	8	4517	-9,18377945199609	-0,0437631830573082	-1,11373158171773
472,989	0,275000000000034	4518	18	8	4517	-9,229700518772	-0,0517630157992244	-1,15965262055397
472,993	0,278999999999996	4518	18	8	4517	-9,17316838167608	0,00680708792060614	-1,10312048345804
473,004	0,29000000000002	4518	18	8	4517	-9,16478558443487	0,00111305620521307	-1,09473768621683
473,015	0,300999999999988	4518	18	8	4517	-9,15747846476734	0,00171614345163107	-1,0874305665493
473,025	0,311000000000035	4518	18	8	4517	-9,15353883057833	0,00177187845110893	-1,08349096029997
473,036	0,322000000000003	4518	18	8	4517	-9,15461308322847	0,00142120290547609	-1,08456524088979
473,047	0,333000000000027	4518	18	8	4517	-9,15480276569724	0,00121668446809053	-1,08475489541888
473,058	0,343999999999994	4518	18	8	4517	-9,15457385592163	0,00169229693710804	-1,08452595770359
473,069	0,355000000000018	4518	18	8	4517	-9,15461604483425	0,0016668951138854	-1,08456820249557
473,08	0,365999999999985	4518	18	8	4517	-9,15454915724695	0,0015013013035059	-1,08450131490827
473,087	0,37299999999999	4518	18	8	4517	-9,15481025353074	0,00123564153909683	-1,08476238325238
