# Supplementary material for: Mechanical Behaviour of Dental Luting Cements: Static, Dynamic, and Finite Element Studies
Source: Dent J (Basel). 2025 Dec 15;13(12):601. doi: 10.3390/dj13120601 (PMC12731645; doi:10.3390/dj13120601)
Supplement: Supplementary file 1 [file dentistry-13-00601-s001.zip › File S1/dynamic/AphC/2021 farasztas_foszfatcement2/2021 farasztas_foszfatcement2.log]

2021. 01. 20.;14:11:20;2021 farasztas_foszfatcement2;;60101;Log File Created
2021. 01. 20.;14:11:20;2021 farasztas_foszfatcement2;;60104;Software Version;1.9.413.0
2021. 01. 20.;14:11:20;2021 farasztas_foszfatcement2;;60105;Console Version;9.1.17291.2
2021. 01. 20.;14:11:20;2021 farasztas_foszfatcement2;;60106;Controller Version;88.161900
2021. 01. 20.;14:11:20;2021 farasztas_foszfatcement2;;60107;User Name;SZTE FOK INSTRON
2021. 01. 20.;14:11:20;2021 farasztas_foszfatcement2;;60108;Computer Name;DESKTOP-ADS8NIA
2021. 01. 20.;14:11:20;2021 farasztas_foszfatcement2;;60109;System Name;
2021. 01. 20.;14:11:21;2021 farasztas_foszfatcement2;;60110;Frame Serial Number (System ID);E3LMTB16259
2021. 01. 20.;14:11:33;2021 farasztas_foszfatcement2;Test1;60110;Test Started
2021. 01. 20.;14:19:26;2021 farasztas_foszfatcement2;Test1;8800120;A limit has been tripped (Console)
2021. 01. 20.;14:19:26;2021 farasztas_foszfatcement2;Test1;880014;Device is not at full (high) power
2021. 01. 20.;14:19:26;2021 farasztas_foszfatcement2;Test1;60201;Test Status;Test Paused Unexpectedly
2021. 01. 20.;14:19:26;2021 farasztas_foszfatcement2;Test1;60120;Total Time;473,599
2021. 01. 20.;14:19:26;2021 farasztas_foszfatcement2;Test1;60121;Total Cycle Count(Linear Waveform);4521,75
2021. 01. 20.;14:19:26;2021 farasztas_foszfatcement2;Test1;60122;Step;8;Step 8
2021. 01. 20.;14:19:26;2021 farasztas_foszfatcement2;Test1;60111;Test Paused
2021. 01. 20.;14:21:55;2021 farasztas_foszfatcement2;Test1;62000;SHA-256,Test1.steps.tracking.csv,0F109841719F8CE1ECF3ECA2A94D353A0912AE7AFA5E2CDD97B41FDFB6484FFB
2021. 01. 20.;14:21:55;2021 farasztas_foszfatcement2;Test1;62000;SHA-256,Test1.steps.trends.csv,2B91011742189ECF3C75CF013EFB4897575BBF1249897A5154EDBFE49631AF0E
2021. 01. 20.;14:21:55;2021 farasztas_foszfatcement2;Test1;62000;SHA-256,Test1.Stop.csv,F327BF3EE85C448AE9D0F283BBE96768C222AFAAC67196F1E1F2B7541E0BB686
2021. 01. 20.;14:21:55;2021 farasztas_foszfatcement2;Test1;60103;Closed
