# Supplementary material for: Mechanical Behaviour of Dental Luting Cements: Static, Dynamic, and Finite Element Studies
Source: Dent J (Basel). 2025 Dec 15;13(12):601. doi: 10.3390/dj13120601 (PMC12731645; doi:10.3390/dj13120601)
Supplement: Supplementary file 1 [file dentistry-13-00601-s001.zip › File S1/dynamic/AphC/2021 farasztas_foszfatcement2/Test1/ResumeData.im_res.bak]

<?xml version="1.0"?>
<InstronFile xmlns:xsi="http://www.w3.org/2001/XMLSchema-instance" xmlns:xsd="http://www.w3.org/2001/XMLSchema" FileSections="3" Version="1.0.0">
  <Section index="0">
    <Node name="SystemMap">
      <Item name="VirtualHosts">
        <Value xsi:type="ArrayOfString">
          <string>PC</string>
          <string>Linear</string>
        </Value>
      </Item>
      <Item name="PhysicalHosts">
        <Value xsi:type="ArrayOfString">
          <string>PC</string>
          <string>Linear</string>
        </Value>
      </Item>
    </Node>
  </Section>
  <Section index="1">
    <Node name="TestData">
      <Item name="Time">
        <Value xsi:type="xsd:double">449.791</Value>
      </Item>
      <Item name="TransferCount">
        <Value xsi:type="xsd:long">6</Value>
      </Item>
      <Item name="Vectors">
        <Value xsi:type="xsd:long">449792</Value>
      </Item>
      <Item name="ColumnNames">
        <Value xsi:type="ArrayOfString">
          <string>Vector</string>
          <string>Total Time</string>
          <string>Step</string>
          <string>Linear:Transfer</string>
          <string>Linear:WaveformStatus</string>
          <string>Total Cycle Count(Linear Waveform)</string>
          <string>Position(Linear:Position)</string>
          <string>Load(Linear:Load)</string>
          <string>Displacement(Linear:Digital Position)</string>
        </Value>
      </Item>
      <Item name="ColumnValues">
        <Value xsi:type="ArrayOfDouble">
          <double>449791</double>
          <double>449.791</double>
          <double>6</double>
          <double>6</double>
          <double>1</double>
          <double>4341.25</double>
          <double>-0.00781764873303473</double>
          <double>-42.328708805143833</double>
          <double>-3.70151549577713E-05</double>
        </Value>
      </Item>
    </Node>
  </Section>
  <Section index="2">
    <Node name="TestSystem">
      <Item name="TestStopReason">
        <Value xsi:type="xsd:int">0</Value>
      </Item>
    </Node>
    <Node name="Sequencer">
      <Item name="CompletedStepCount">
        <Value xsi:type="xsd:int">5</Value>
      </Item>
      <Item name="Step0">
        <Value xsi:type="Node" name="Step0">
          <Item name="StepAcquisitionFilter - PC:Acquisition Filter">
            <Value xsi:type="Node" name="StepAcquisitionFilter - PC:Acquisition Filter">
              <Item name="ChunkerActive">
                <Value xsi:type="xsd:boolean">false</Value>
              </Item>
            </Value>
          </Item>
        </Value>
      </Item>
      <Item name="Step1">
        <Value xsi:type="Node" name="Step1">
          <Item name="SimpleCyclic - Linear:WaveformGenerator">
            <Value xsi:type="Node" name="SimpleCyclic - Linear:WaveformGenerator">
              <Item name="ElapsedQuarterCycleCount">
                <Value xsi:type="xsd:long">5998</Value>
              </Item>
            </Value>
          </Item>
          <Item name="StepAcquisitionFilter - PC:Acquisition Filter">
            <Value xsi:type="Node" name="StepAcquisitionFilter - PC:Acquisition Filter">
              <Item name="ChunkerActive">
                <Value xsi:type="xsd:boolean">false</Value>
              </Item>
            </Value>
          </Item>
        </Value>
      </Item>
      <Item name="Step2">
        <Value xsi:type="Node" name="Step2">
          <Item name="StepAcquisitionFilter - PC:Acquisition Filter">
            <Value xsi:type="Node" name="StepAcquisitionFilter - PC:Acquisition Filter">
              <Item name="ChunkerActive">
                <Value xsi:type="xsd:boolean">false</Value>
              </Item>
            </Value>
          </Item>
        </Value>
      </Item>
      <Item name="Step3">
        <Value xsi:type="Node" name="Step3">
          <Item name="SimpleCyclic - Linear:WaveformGenerator">
            <Value xsi:type="Node" name="SimpleCyclic - Linear:WaveformGenerator">
              <Item name="ElapsedQuarterCycleCount">
                <Value xsi:type="xsd:long">6000</Value>
              </Item>
            </Value>
          </Item>
          <Item name="StepAcquisitionFilter - PC:Acquisition Filter">
            <Value xsi:type="Node" name="StepAcquisitionFilter - PC:Acquisition Filter">
              <Item name="ChunkerActive">
                <Value xsi:type="xsd:boolean">false</Value>
              </Item>
            </Value>
          </Item>
        </Value>
      </Item>
      <Item name="Step4">
        <Value xsi:type="Node" name="Step4">
          <Item name="StepAcquisitionFilter - PC:Acquisition Filter">
            <Value xsi:type="Node" name="StepAcquisitionFilter - PC:Acquisition Filter">
              <Item name="ChunkerActive">
                <Value xsi:type="xsd:boolean">false</Value>
              </Item>
            </Value>
          </Item>
        </Value>
      </Item>
      <Item name="Step5">
        <Value xsi:type="Node" name="Step5">
          <Item name="SimpleCyclic - Linear:WaveformGenerator">
            <Value xsi:type="Node" name="SimpleCyclic - Linear:WaveformGenerator">
              <Item name="ElapsedQuarterCycleCount">
                <Value xsi:type="xsd:long">5359</Value>
              </Item>
            </Value>
          </Item>
          <Item name="StepAcquisitionFilter - PC:Acquisition Filter">
            <Value xsi:type="Node" name="StepAcquisitionFilter - PC:Acquisition Filter">
              <Item name="Total Cycles">
                <Value xsi:type="ArrayOfDouble">
                  <double>3001</double>
                  <double>3002</double>
                  <double>3003</double>
                  <double>3004</double>
                  <double>3005</double>
                  <double>3006</double>
                  <double>3007</double>
                  <double>3008</double>
                  <double>3009</double>
                  <double>3010</double>
                  <double>3020</double>
                  <double>3030</double>
                  <double>3040</double>
                  <double>3050</double>
                  <double>3060</double>
                  <double>3070</double>
                  <double>3080</double>
                  <double>3090</double>
                  <double>3100</double>
                  <double>3200</double>
                  <double>3300</double>
                  <double>3400</double>
                  <double>3500</double>
                  <double>3600</double>
                  <double>3700</double>
                  <double>3800</double>
                  <double>3900</double>
                  <double>4000</double>
                  <double>4341</double>
                </Value>
              </Item>
              <Item name="Elapsed Cycles">
                <Value xsi:type="ArrayOfDouble">
                  <double>1</double>
                  <double>2</double>
                  <double>3</double>
                  <double>4</double>
                  <double>5</double>
                  <double>6</double>
                  <double>7</double>
                  <double>8</double>
                  <double>9</double>
                  <double>10</double>
                  <double>20</double>
                  <double>30</double>
                  <double>40</double>
                  <double>50</double>
                  <double>60</double>
                  <double>70</double>
                  <double>80</double>
                  <double>90</double>
                  <double>100</double>
                  <double>200</double>
                  <double>300</double>
                  <double>400</double>
                  <double>500</double>
                  <double>600</double>
                  <double>700</double>
                  <double>800</double>
                  <double>900</double>
                  <double>1000</double>
                  <double>1341</double>
                </Value>
              </Item>
              <Item name="Step">
                <Value xsi:type="ArrayOfDouble">
                  <double>6</double>
                  <double>6</double>
                  <double>6</double>
                  <double>6</double>
                  <double>6</double>
                  <double>6</double>
                  <double>6</double>
                  <double>6</double>
                  <double>6</double>
                  <double>6</double>
                  <double>6</double>
                  <double>6</double>
                  <double>6</double>
                  <double>6</double>
                  <double>6</double>
                  <double>6</double>
                  <double>6</double>
                  <double>6</double>
                  <double>6</double>
                  <double>6</double>
                  <double>6</double>
                  <double>6</double>
                  <double>6</double>
                  <double>6</double>
                  <double>6</double>
                  <double>6</double>
                  <double>6</double>
                  <double>6</double>
                  <double>6</double>
                </Value>
              </Item>
              <Item name="PC:Cycle Start Time">
                <Value xsi:type="ArrayOfDouble">
                  <double>315.657</double>
                  <double>315.758</double>
                  <double>315.858</double>
                  <double>315.958</double>
                  <double>316.058</double>
                  <double>316.158</double>
                  <double>316.258</double>
                  <double>316.358</double>
                  <double>316.458</double>
                  <double>316.558</double>
                  <double>317.558</double>
                  <double>318.558</double>
                  <double>319.558</double>
                  <double>320.558</double>
                  <double>321.558</double>
                  <double>322.558</double>
                  <double>323.558</double>
                  <double>324.558</double>
                  <double>325.558</double>
                  <double>335.558</double>
                  <double>345.558</double>
                  <double>355.558</double>
                  <double>365.558</double>
                  <double>375.558</double>
                  <double>385.558</double>
                  <double>395.558</double>
                  <double>405.558</double>
                  <double>415.558</double>
                  <double>449.658</double>
                </Value>
              </Item>
              <Item name="PC:Frequency">
                <Value xsi:type="ArrayOfDouble">
                  <double>10</double>
                  <double>10</double>
                  <double>10</double>
                  <double>10</double>
                  <double>10</double>
                  <double>10</double>
                  <double>10</double>
                  <double>10</double>
                  <double>10</double>
                  <double>10</double>
                  <double>10</double>
                  <double>10</double>
                  <double>10</double>
                  <double>10</double>
                  <double>10</double>
                  <double>10</double>
                  <double>10</double>
                  <double>10</double>
                  <double>10</double>
                  <double>10</double>
                  <double>10</double>
                  <double>10</double>
                  <double>10</double>
                  <double>10</double>
                  <double>10</double>
                  <double>10</double>
                  <double>10</double>
                  <double>10</double>
                  <double>10</double>
                </Value>
              </Item>
              <Item name="Position(Linear:Position):Maximum">
                <Value xsi:type="ArrayOfDouble">
                  <double>-0.0078016236517578358</double>
                  <double>-0.0077968358527868986</double>
                  <double>-0.0077932064048945905</double>
                  <double>-0.0077931659761816263</double>
                  <double>-0.0077932319976389405</double>
                  <double>-0.0077932216599583626</double>
                  <double>-0.0077927550952881569</double>
                  <double>-0.0077928118128329513</double>
                  <double>-0.0077932676207274195</double>
                  <double>-0.0077930941712111229</double>
                  <double>-0.0077926799375563861</double>
                  <double>-0.0077930377610027791</double>
                  <double>-0.0077928673289716244</double>
                  <double>-0.0077935649547725911</double>
                  <double>-0.0077935265377163882</double>
                  <double>-0.0077939933538436887</double>
                  <double>-0.0077952161617577077</double>
                  <double>-0.00779529302380979</double>
                  <double>-0.0077949638385325665</double>
                  <double>-0.0077982282266020773</double>
                  <double>-0.0077999316249042746</double>
                  <double>-0.0078005903866142029</double>
                  <double>-0.0078021673299372195</double>
                  <double>-0.0078030350524932145</double>
                  <double>-0.0078041017893701785</double>
                  <double>-0.0078036956302821635</double>
                  <double>-0.0078048362955451013</double>
                  <double>-0.00780491229146719</double>
                  <double>-0.0078058024495840069</double>
                </Value>
              </Item>
              <Item name="Position(Linear:Position):Minimum">
                <Value xsi:type="ArrayOfDouble">
                  <double>-0.0078064941521733995</double>
                  <double>-0.0078128635603934519</double>
                  <double>-0.007814445868134498</double>
                  <double>-0.0078154010698199272</double>
                  <double>-0.0078161596599966281</double>
                  <double>-0.0078167099040001627</double>
                  <double>-0.0078173871897161</double>
                  <double>-0.0078179954644292584</double>
                  <double>-0.007818627571687102</double>
                  <double>-0.0078189408034086225</double>
                  <double>-0.0078225465025752779</double>
                  <double>-0.0078245344385504713</double>
                  <double>-0.007825957685709</double>
                  <double>-0.00782669898122549</double>
                  <double>-0.00782747235149145</double>
                  <double>-0.00782792187295854</double>
                  <double>-0.0078283537365496161</double>
                  <double>-0.0078288279566913841</double>
                  <double>-0.0078292193636298173</double>
                  <double>-0.00783141290768981</double>
                  <double>-0.0078329868055880061</double>
                  <double>-0.0078340312745422119</double>
                  <double>-0.0078350848518311967</double>
                  <double>-0.0078355198446661226</double>
                  <double>-0.0078359830286353818</double>
                  <double>-0.00783629547804594</double>
                  <double>-0.0078366322629153731</double>
                  <double>-0.0078368141502141945</double>
                  <double>-0.00783740423619747</double>
                </Value>
              </Item>
              <Item name="Load(Linear:Load):Maximum">
                <Value xsi:type="ArrayOfDouble">
                  <double>-90.805953368544579</double>
                  <double>-55.330949835479259</double>
                  <double>-29.715802520513535</double>
                  <double>-27.122935280203819</double>
                  <double>-25.086100213229656</double>
                  <double>-23.34941178560257</double>
                  <double>-20.256536081433296</double>
                  <double>-19.154376350343227</double>
                  <double>-19.727135077118874</double>
                  <double>-17.83318817615509</double>
                  <double>-9.4553269445896149</double>
                  <double>-5.881190299987793</double>
                  <double>-3.1120935454964638</double>
                  <double>-2.9514310881495476</double>
                  <double>-1.4568818733096123</double>
                  <double>-1.4821486547589302</double>
                  <double>-2.7112988755106926</double>
                  <double>-2.3228814825415611</double>
                  <double>-0.90808607637882233</double>
                  <double>-1.795315183699131</double>
                  <double>-1.8473714590072632</double>
                  <double>-0.5960976704955101</double>
                  <double>-1.4121271669864655</double>
                  <double>-1.3164989650249481</double>
                  <double>-2.0305346697568893</double>
                  <double>-0.77132601290941238</double>
                  <double>-1.7555663362145424</double>
                  <double>-1.2540677562355995</double>
                  <double>-1.3074465095996857</double>
                </Value>
              </Item>
              <Item name="Load(Linear:Load):Minimum">
                <Value xsi:type="ArrayOfDouble">
                  <double>-127.20875907689333</double>
                  <double>-162.74676192551851</double>
                  <double>-167.598444968462</double>
                  <double>-170.99944408982992</double>
                  <double>-173.39106183499098</double>
                  <double>-174.30069856345654</double>
                  <double>-176.12272873520851</double>
                  <double>-178.52113116532564</double>
                  <double>-180.64236734062433</double>
                  <double>-181.456683203578</double>
                  <double>-191.73737149685621</double>
                  <double>-194.66190598905087</double>
                  <double>-197.7594057098031</double>
                  <double>-196.62001170217991</double>
                  <double>-198.84716253727675</double>
                  <double>-198.07142205536366</double>
                  <double>-198.19286651909351</double>
                  <double>-199.17769357562065</double>
                  <double>-199.48575645685196</double>
                  <double>-198.04425537586212</double>
                  <double>-199.22934472560883</double>
                  <double>-197.52471707761288</double>
                  <double>-200.65938122570515</double>
                  <double>-198.44419788569212</double>
                  <double>-198.93389660865068</double>
                  <double>-198.62511195242405</double>
                  <double>-198.80727399140596</double>
                  <double>-197.72845320403576</double>
                  <double>-197.74547778069973</double>
                </Value>
              </Item>
              <Item name="Displacement(Linear:Digital Position):Maximum">
                <Value xsi:type="ArrayOfDouble">
                  <double>-2.0990073680877684E-05</double>
                  <double>-1.6202274709939954E-05</double>
                  <double>-1.257285475730896E-05</double>
                  <double>-1.2532398104667663E-05</double>
                  <double>-1.2598447501659393E-05</double>
                  <double>-1.2588109821081161E-05</double>
                  <double>-1.2121517211198806E-05</double>
                  <double>-1.2178234755992888E-05</double>
                  <double>-1.2634042650461196E-05</double>
                  <double>-1.2460593134164809E-05</double>
                  <double>-1.2046359479427338E-05</double>
                  <double>-1.2404210865497589E-05</double>
                  <double>-1.2233778834342957E-05</double>
                  <double>-1.2931376695632934E-05</double>
                  <double>-1.2892987579107284E-05</double>
                  <double>-1.3359803706407547E-05</double>
                  <double>-1.4582611620426177E-05</double>
                  <double>-1.4659445732831954E-05</double>
                  <double>-1.4330260455608368E-05</double>
                  <double>-1.7594676464796066E-05</double>
                  <double>-1.9298046827316283E-05</double>
                  <double>-1.9956808537244796E-05</double>
                  <double>-2.15337797999382E-05</double>
                  <double>-2.2401474416255949E-05</double>
                  <double>-2.3468211293220519E-05</double>
                  <double>-2.30620801448822E-05</double>
                  <double>-2.4202745407819748E-05</double>
                  <double>-2.427874132990837E-05</double>
                  <double>-2.5168899446725843E-05</double>
                </Value>
              </Item>
              <Item name="Displacement(Linear:Digital Position):Minimum">
                <Value xsi:type="ArrayOfDouble">
                  <double>-2.5860574096441267E-05</double>
                  <double>-3.2229982316493988E-05</double>
                  <double>-3.3812317997217176E-05</double>
                  <double>-3.4767519682645794E-05</double>
                  <double>-3.55260819196701E-05</double>
                  <double>-3.6076325923204418E-05</double>
                  <double>-3.6753639578819273E-05</double>
                  <double>-3.7361886352300641E-05</double>
                  <double>-3.799399361014366E-05</double>
                  <double>-3.8307253271341322E-05</double>
                  <double>-4.1912924498319622E-05</double>
                  <double>-4.3900888413190843E-05</double>
                  <double>-4.5324135571718214E-05</double>
                  <double>-4.606543108820915E-05</double>
                  <double>-4.6838801354169844E-05</double>
                  <double>-4.7288294881582259E-05</double>
                  <double>-4.7720186412334439E-05</double>
                  <double>-4.8194378614425659E-05</double>
                  <double>-4.858581349253654E-05</double>
                  <double>-5.077935755252838E-05</double>
                  <double>-5.2353255450725553E-05</double>
                  <double>-5.3397696465253827E-05</double>
                  <double>-5.445130169391632E-05</double>
                  <double>-5.4886266589164734E-05</double>
                  <double>-5.5349450558423993E-05</double>
                  <double>-5.5661927908658982E-05</double>
                  <double>-5.5998712778091427E-05</double>
                  <double>-5.6180600076913833E-05</double>
                  <double>-5.67706860601902E-05</double>
                </Value>
              </Item>
              <Item name="ChunkerActive">
                <Value xsi:type="xsd:boolean">true</Value>
              </Item>
              <Item name="TotalCycleCount">
                <Value xsi:type="xsd:long">4342</Value>
              </Item>
              <Item name="ElapsedCycleCount">
                <Value xsi:type="xsd:long">1342</Value>
              </Item>
            </Value>
          </Item>
        </Value>
      </Item>
      <Item name="Step6">
        <Value xsi:type="Node" name="Step6">
          <Item name="StepAcquisitionFilter - PC:Acquisition Filter">
            <Value xsi:type="Node" name="StepAcquisitionFilter - PC:Acquisition Filter">
              <Item name="ChunkerActive">
                <Value xsi:type="xsd:boolean">false</Value>
              </Item>
            </Value>
          </Item>
        </Value>
      </Item>
      <Item name="Step7">
        <Value xsi:type="Node" name="Step7">
          <Item name="SimpleCyclic - Linear:WaveformGenerator">
            <Value xsi:type="Node" name="SimpleCyclic - Linear:WaveformGenerator">
              <Item name="ElapsedQuarterCycleCount">
                <Value xsi:type="xsd:long">0</Value>
              </Item>
            </Value>
          </Item>
          <Item name="StepAcquisitionFilter - PC:Acquisition Filter">
            <Value xsi:type="Node" name="StepAcquisitionFilter - PC:Acquisition Filter">
              <Item name="ChunkerActive">
                <Value xsi:type="xsd:boolean">false</Value>
              </Item>
            </Value>
          </Item>
        </Value>
      </Item>
      <Item name="Step8">
        <Value xsi:type="Node" name="Step8">
          <Item name="StepAcquisitionFilter - PC:Acquisition Filter">
            <Value xsi:type="Node" name="StepAcquisitionFilter - PC:Acquisition Filter">
              <Item name="ChunkerActive">
                <Value xsi:type="xsd:boolean">false</Value>
              </Item>
            </Value>
          </Item>
        </Value>
      </Item>
      <Item name="Step9">
        <Value xsi:type="Node" name="Step9">
          <Item name="SimpleCyclic - Linear:WaveformGenerator">
            <Value xsi:type="Node" name="SimpleCyclic - Linear:WaveformGenerator">
              <Item name="ElapsedQuarterCycleCount">
                <Value xsi:type="xsd:long">0</Value>
              </Item>
            </Value>
          </Item>
          <Item name="StepAcquisitionFilter - PC:Acquisition Filter">
            <Value xsi:type="Node" name="StepAcquisitionFilter - PC:Acquisition Filter">
              <Item name="ChunkerActive">
                <Value xsi:type="xsd:boolean">false</Value>
              </Item>
            </Value>
          </Item>
        </Value>
      </Item>
      <Item name="Step10">
        <Value xsi:type="Node" name="Step10">
          <Item name="StepAcquisitionFilter - PC:Acquisition Filter">
            <Value xsi:type="Node" name="StepAcquisitionFilter - PC:Acquisition Filter">
              <Item name="ChunkerActive">
                <Value xsi:type="xsd:boolean">false</Value>
              </Item>
            </Value>
          </Item>
        </Value>
      </Item>
      <Item name="Step11">
        <Value xsi:type="Node" name="Step11">
          <Item name="SimpleCyclic - Linear:WaveformGenerator">
            <Value xsi:type="Node" name="SimpleCyclic - Linear:WaveformGenerator">
              <Item name="ElapsedQuarterCycleCount">
                <Value xsi:type="xsd:long">0</Value>
              </Item>
            </Value>
          </Item>
          <Item name="StepAcquisitionFilter - PC:Acquisition Filter">
            <Value xsi:type="Node" name="StepAcquisitionFilter - PC:Acquisition Filter">
              <Item name="ChunkerActive">
                <Value xsi:type="xsd:boolean">false</Value>
              </Item>
            </Value>
          </Item>
        </Value>
      </Item>
      <Item name="Step12">
        <Value xsi:type="Node" name="Step12">
          <Item name="StepAcquisitionFilter - PC:Acquisition Filter">
            <Value xsi:type="Node" name="StepAcquisitionFilter - PC:Acquisition Filter">
              <Item name="ChunkerActive">
                <Value xsi:type="xsd:boolean">false</Value>
              </Item>
            </Value>
          </Item>
        </Value>
      </Item>
      <Item name="Step13">
        <Value xsi:type="Node" name="Step13">
          <Item name="SimpleCyclic - Linear:WaveformGenerator">
            <Value xsi:type="Node" name="SimpleCyclic - Linear:WaveformGenerator">
              <Item name="ElapsedQuarterCycleCount">
                <Value xsi:type="xsd:long">0</Value>
              </Item>
            </Value>
          </Item>
          <Item name="StepAcquisitionFilter - PC:Acquisition Filter">
            <Value xsi:type="Node" name="StepAcquisitionFilter - PC:Acquisition Filter">
              <Item name="ChunkerActive">
                <Value xsi:type="xsd:boolean">false</Value>
              </Item>
            </Value>
          </Item>
        </Value>
      </Item>
      <Item name="Step14">
        <Value xsi:type="Node" name="Step14">
          <Item name="StepAcquisitionFilter - PC:Acquisition Filter">
            <Value xsi:type="Node" name="StepAcquisitionFilter - PC:Acquisition Filter">
              <Item name="ChunkerActive">
                <Value xsi:type="xsd:boolean">false</Value>
              </Item>
            </Value>
          </Item>
        </Value>
      </Item>
      <Item name="FinishedActions">
        <Value xsi:type="ArrayOfString" />
      </Item>
    </Node>
  </Section>
</InstronFile>
