# Supplementary material for: Mechanical Behaviour of Dental Luting Cements: Static, Dynamic, and Finite Element Studies
Source: Dent J (Basel). 2025 Dec 15;13(12):601. doi: 10.3390/dj13120601 (PMC12731645; doi:10.3390/dj13120601)
Supplement: Supplementary file 1 [file dentistry-13-00601-s001.zip › File S1/dynamic/AphC/2021 farasztas_foszfatcement2/Test1/Test1.steps.tracking.csv]

Total Time (s)	Cycle Elapsed Time (s)	Total Cycles	Elapsed Cycles	Step	Total Cycle Count(Linear Waveform)	Position(Linear:Position) (mm)	Load(Linear:Load) (kN)	Displacement(Linear:Digital Position) (mm)
0	0	1	1	1	0	-7,78048108331859	-0,04401711281389	0,000152438879013062
0,01	0,01	1	1	1	0	-7,78051025234163	-0,0442996015772223	0,000123269855976105
0,018	0,018	1	1	1	0	-7,78054450638592	-0,0444911560043693	8,90158116817474E-05
0,029	0,029	1	1	1	0	-7,78047613799572	-0,0441750977188349	0,000157356262207031
0,04	0,04	1	1	1	0	-7,78048963285983	-0,044035860337317	0,000143889337778091
0,05	0,05	1	1	1	0	-7,78047756291926	-0,0440223934128881	0,000155959278345108
0,061	0,061	1	1	1	0	-7,78047474101186	-0,0440335040912032	0,000158753246068954
0,071	0,071	1	1	1	0	-7,78046543709934	-0,0440686941146851	0,000168085098266602
0,082	0,082	1	1	1	0	-7,78046839870512	-0,0438410276547074	0,000165123492479324
0,093	0,093	1	1	1	0	-7,78054556809366	-0,0443651061505079	8,79541039466858E-05
0,096	0,096	1	1	1	0	-7,78054816648364	-0,0444279843941331	8,53277742862701E-05
0,097	0,097	1	1	1	0	-7,78053478337824	-0,044338945299387	9,8738819360733E-05
0,108	0,108	1	1	1	0	-7,78045705519617	-0,0439937133342028	0,000176467001438141
0,118	0,118	1	1	1	0	-7,78040701523423	-0,0436590937897563	0,000226479023694992
0,129	0,129	1	1	1	0	-7,78046267107129	-0,043663140386343	0,000170823186635971
0,139	0,139	1	1	1	0	-7,78046993538737	-0,043879603035748	0,00016355887055397
0,15	0,15	1	1	1	0	-7,78032934293151	-0,0430617248639464	0,000304151326417923
0,16	0,16	1	1	1	0	-7,78016338124871	-0,0421752361580729	0,000470113009214401
0,17	0,17	1	1	1	0	-7,78015642426908	-0,0423019053414464	0,000477097928524017
0,181	0,181	1	1	1	0	-7,78023932129145	-0,0423355773091316	0,000394172966480255
0,191	0,191	1	1	1	0	-7,78030849993229	-0,043176575563848	0,000324994325637817
0,201	0,201	1	1	1	0	-7,78035384602845	-0,0433832360431552	0,000279676169157028
0,212	0,212	1	1	1	0	-7,78027346357703	-0,0429552141577005	0,000360030680894852
0,222	0,222	1	1	1	0	-7,78014997020364	-0,0419768784195185	0,000483524054288864
0,238	0,238	1	1	1	0	-7,78016156516969	-0,0421446328982711	0,00047195702791214
0,249	0,249	1	1	1	0	-7,78019431047141	-0,0423929654061794	0,00043921172618866
0,259	0,259	1	1	1	0	-7,78020325116813	-0,0425557093694806	0,000430271029472351
0,269	0,269	1	1	1	0	-7,78030539862812	-0,0428659562021494	0,000328123569488525
0,279	0,279	1	1	1	0	-7,78041805140674	-0,043644905090332	0,000215470790863037
0,29	0,29	1	1	1	0	-7,78043179772794	-0,0437901262193918	0,000201724469661713
0,3	0,3	1	1	1	0	-7,78043640777469	-0,0438649160787463	0,000197086483240128
0,31	0,31	1	1	1	0	-7,78040698729455	-0,0438172090798616	0,000226534903049469
0,32	0,32	1	1	1	0	-7,78040215373039	-0,0435286713764071	0,000231340527534485
0,33	0,33	1	1	1	0	-7,78029156848788	-0,0429314654320478	0,000341925770044327
0,34	0,34	1	1	1	0	-7,7801851183176	-0,0423852354288101	0,000448375940322876
0,35	0,35	1	1	1	0	-7,78013795614243	-0,0421619927510619	0,000495538115501404
0,361	0,361	1	1	1	0	-7,78018495067954	-0,0424877321347594	0,000448543578386307
0,371	0,371	1	1	1	0	-7,78012638911605	-0,041806916706264	0,000507105141878128
0,381	0,381	1	1	1	0	-7,78010297566652	-0,0418422371149063	0,000530518591403961
0,391	0,391	1	1	1	0	-7,78009478934109	-0,0418692082166672	0,00053873285651207
0,401	0,401	1	1	1	0	-7,78010269626975	-0,0420271093025804	0,000530797988176346
0,411	0,411	1	1	1	0	-7,78023733757436	-0,0425290549173951	0,000396184623241425
0,422	0,422	1	1	1	0	-7,78032428584993	-0,043077883310616	0,000309236347675323
0,432	0,432	1	1	1	0	-7,7803132776171	-0,0430862465873361	0,000320244580507278
0,442	0,442	1	1	1	0	-7,7800949010998	-0,0418758811429143	0,000538621097803116
0,452	0,452	1	1	1	0	-7,78007210232317	-0,041815210133791	0,000561419874429703
0,462	0,462	1	1	1	0	-7,78006137348711	-0,041528744623065	0,000572148710489273
0,48	0,48	1	1	1	0	-7,78005609288812	-0,0415972806513309	0,000577401369810104
0,49	0,49	1	1	1	0	-7,78018137440085	-0,0423739990219474	0,00045211985707283
0,5	0,5	1	1	1	0	-7,78018701821566	-0,0424818461760879	0,00044647604227066
0,51	0,51	1	1	1	0	-7,78020224533975	-0,0423290440812707	0,000431276857852936
0,52	0,52	1	1	1	0	-7,78019489720464	-0,0424170913174748	0,000438597053289413
0,53	0,53	1	1	1	0	-7,78008190914989	-0,0419777166098356	0,000551585108041763
0,54	0,54	1	1	1	0	-7,78002890758216	-0,041594528593123	0,000604614615440369
0,55	0,55	1	1	1	0	-7,78007796965539	-0,0418988615274429	0,000555552542209625
0,56	0,56	1	1	1	0	-7,78010498732328	-0,0418469496071339	0,000528506934642792
0,57	0,57	1	1	1	0	-7,78012759052217	-0,0421276548877358	0,000505931675434113
0,581	0,581	1	1	1	0	-7,78006399981677	-0,0418102787807584	0,000569522380828857
0,591	0,591	1	1	1	0	-7,78009652160108	-0,0419199699535966	0,000537000596523285
0,601	0,601	1	1	1	0	-7,78008087538183	-0,0415698857977986	0,000552646815776825
0,611	0,611	1	1	1	0	-7,78008162975311	-0,0416989019140601	0,000551864504814148
0,621	0,621	1	1	1	0	-7,7801129501313	-0,0419010408222675	0,000520572066307068
0,631	0,631	1	1	1	0	-7,78007933869958	-0,0418450776487589	0,000554155558347702
0,641	0,641	1	1	1	0	-7,77990167029202	-0,0408258242532611	0,000731851905584335
0,664	0,664	1	1	1	0	-7,77982100844383	-0,040331962518394	0,000812485814094543
0,674	0,674	1	1	1	0	-7,77983567677438	-0,0404549483209848	0,000797845423221588
0,684	0,684	1	1	1	0	-7,77986420318484	-0,0406496785581112	0,000769291073083878
0,694	0,694	1	1	1	0	-7,77988865040243	-0,0405802438035607	0,00074487179517746
0,705	0,705	1	1	1	0	-7,78000448830426	-0,0413927296176553	0,000629033893346787
0,715	0,715	1	1	1	0	-7,77998241595924	-0,0412533897906542	0,000651106238365173
0,725	0,725	1	1	1	0	-7,78008730150759	-0,0418443838134408	0,000546220690011978
0,735	0,735	1	1	1	0	-7,78023255988956	-0,0428744312375784	0,000400934368371964
0,745	0,745	1	1	1	0	-7,78021361678839	-0,0424903025850654	0,000419877469539642
0,755	0,755	1	1	1	0	-7,78012286871672	-0,042060473933816	0,000510625541210175
0,765	0,765	1	1	1	0	-7,78013144619763	-0,0421293685212731	0,000502075999975204
0,775	0,775	1	1	1	0	-7,78000219725072	-0,0414052838459611	0,000631324946880341
0,785	0,785	1	1	1	0	-7,77979988604784	-0,0403861049562693	0,000833608210086822
0,795	0,795	1	1	1	0	-7,77992234565318	-0,0407175300642848	0,000711176544427872
0,805	0,805	1	1	1	0	-7,77988222427666	-0,0406902329996228	0,000751297920942306
0,815	0,815	1	1	1	0	-7,77982623316348	-0,0404427060857415	0,000807289034128189
0,825	0,825	1	1	1	0	-7,77984000742435	-0,0405371515080333	0,000793486833572388
0,836	0,836	1	1	1	0	-7,77975892648101	-0,039759841747582	0,000874567776918411
0,846	0,846	1	1	1	0	-7,77983922511339	-0,0403307192027569	0,000794269144535065
0,856	0,856	1	1	1	0	-7,77977057732642	-0,0400615110993385	0,00086294487118721
0,875	0,875	1	1	1	0	-7,77973601594567	-0,0399509584531188	0,000897478312253952
0,885	0,885	1	1	1	0	-7,77974336408079	-0,0398157676681876	0,000890158116817474
0,895	0,895	1	1	1	0	-7,77974165976048	-0,0399381434544921	0,000891834497451782
0,905	0,905	1	1	1	0	-7,77981491759419	-0,0402817595750093	0,000818576663732529
0,915	0,915	1	1	1	0	-7,77997621335089	-0,0412915926426649	0,000657308846712112
0,925	0,925	1	1	1	0	-7,77993304654956	-0,0412081368267536	0,000700447708368301
0,935	0,935	1	1	1	0	-7,77976895682514	-0,0399321829900146	0,000864565372467041
0,945	0,945	1	1	1	0	-7,77974738739431	-0,0397468218579888	0,000886134803295136
0,955	0,955	1	1	1	0	-7,77975747361779	-0,0401083705946803	0,000876020640134811
0,966	0,966	1	1	1	0	-7,77975859120488	-0,0400752574205399	0,000874903053045273
0,976	0,976	1	1	1	0	-7,78000258840621	-0,0415197294205427	0,000630933791399002
0,986	0,986	1	1	1	0	-7,77994014322758	-0,0409529311582446	0,000693351030349731
0,996	0,996	1	1	1	0	-7,77991429902613	-0,0408977922052145	0,000719223171472549
1,006	1,006	1	1	1	0	-7,7797535341233	-0,039933891966939	0,000879988074302673
1,021	1,021	1	1	1	0	-7,77977309189737	-0,0402179639786482	0,000860430300235748
1,032	1,032	1	1	1	0	-7,77986361645162	-0,0405175006017089	0,000769905745983124
1,042	1,042	1	1	1	0	-7,7798247244209	-0,0403210008516908	0,000808797776699066
1,052	1,052	1	1	1	0	-7,77970807626843	-0,0398338912054896	0,000925417989492416
1,062	1,062	1	1	1	0	-7,77961017563939	-0,0392406899482012	0,001023318618536
1,072	1,072	1	1	1	0	-7,77960757724941	-0,0390841951593757	0,00102594494819641
1,082	1,082	1	1	1	0	-7,77958645485342	-0,038967989385128	0,00104706734418869
1,092	1,092	1	1	1	0	-7,7795977704227	-0,0391735741868615	0,00103572383522987
1,102	1,102	1	1	1	0	-7,77960344217718	-0,0391334993764758	0,0010300800204277
1,112	1,112	1	1	1	0	-7,77962721884251	-0,0395235093310475	0,00100627541542053
1,122	1,122	1	1	1	0	-7,77961134910584	-0,039041992276907	0,00102214515209198
1,132	1,132	1	1	1	0	-7,77962557040155	-0,0392627669498324	0,00100795179605484
1,142	1,142	1	1	1	0	-7,77962160296738	-0,039289491251111	0,0010119192302227
1,152	1,152	1	1	1	0	-7,77962054125965	-0,0393498362973332	0,00101298093795776
1,163	1,163	1	1	1	0	-7,77963006868958	-0,0394417159259319	0,00100342556834221
1,173	1,173	1	1	1	0	-7,77961864136159	-0,0393010908737779	0,00101488083600998
1,183	1,183	1	1	1	0	-7,77964878827333	-0,0394668150693178	0,000984705984592438
1,193	1,193	1	1	1	0	-7,77965837158263	-0,0394857954233885	0,000975150614976883
1,203	1,203	1	1	1	0	-7,77979681268334	-0,0404679914936423	0,000836681574583054
1,213	1,213	1	1	1	0	-7,7798664662987	-0,0408507138490677	0,0007670558989048
1,223	1,223	1	1	1	0	-7,77970707044005	-0,0397032592445612	0,000926423817873001
1,233	1,233	1	1	1	0	-7,77965859510005	-0,0394883612170815	0,000974927097558975
1,243	1,243	1	1	1	0	-7,77960277162492	-0,0392158282920718	0,00103075057268143
1,253	1,253	1	1	1	0	-7,77953521348536	-0,0389392906799912	0,00109830871224403
1,263	1,263	1	1	1	0	-7,77951705269516	-0,0384871289134026	0,00111646950244904
1,279	1,279	1	1	1	0	-7,77962266467512	-0,0392242148518562	0,00101085752248764
1,29	1,29	1	1	1	0	-7,77968938462436	-0,0398070784285665	0,000944137573242188
1,3	1,3	1	1	1	0	-7,77967966161668	-0,0399214215576649	0,000953860580921173
1,31	1,31	1	1	1	0	-7,77952065691352	-0,0385136110708117	0,00111283734440804
1,32	1,32	1	1	1	0	-7,77946187183261	-0,0383433001115918	0,00117162242531776
1,33	1,33	1	1	1	0	-7,77944066561759	-0,0383041519671679	0,001192856580019
1,34	1,34	1	1	1	0	-7,77942239306867	-0,038268486969173	0,00121112912893295
1,35	1,35	1	1	1	0	-7,77938663028181	-0,0380352744832635	0,00124689191579819
1,36	1,36	1	1	1	0	-7,77942582964897	-0,0382079742848873	0,00120766460895538
1,37	1,37	1	1	1	0	-7,77948106639087	-0,0385752273723483	0,00115245580673218
1,38	1,38	1	1	1	0	-7,77956183999777	-0,0390893174335361	0,00107165426015854
1,39	1,39	1	1	1	0	-7,77968904934824	-0,039921416901052	0,000944472849369049
1,4	1,4	1	1	1	0	-7,77950895018876	-0,0388974044471979	0,00112457200884819
1,411	1,411	1	1	1	0	-7,77943496592343	-0,0381988007575274	0,00119855627417564
1,421	1,421	1	1	1	0	-7,77941021136939	-0,0380567088723183	0,00122331082820892
1,431	1,431	1	1	1	0	-7,77939456515014	-0,0380999082699418	0,00123895704746246
1,441	1,441	1	1	1	0	-7,77949573472142	-0,0387625535950065	0,00113775953650475
1,451	1,451	1	1	1	0	-7,77945418842137	-0,0382390571758151	0,00117933377623558
1,461	1,461	1	1	1	0	-7,77950618416071	-0,0387352705001831	0,00112731009721756
1,471	1,471	1	1	1	0	-7,77956186793744	-0,0391151383519173	0,00107165426015854
1,481	1,481	1	1	1	0	-7,77942440472543	-0,038375067524612	0,00120911747217178
1,491	1,491	1	1	1	0	-7,77946729212999	-0,0388026190921664	0,0011662021279335
1,501	1,501	1	1	1	0	-7,77936031110585	-0,0377723248675466	0,00127321109175682
1,511	1,511	1	1	1	0	-7,77931024320424	-0,0374530022963881	0,00132327899336815
1,527	1,527	1	1	1	0	-7,77932806871831	-0,0378090376034379	0,00130545347929001
1,538	1,538	1	1	1	0	-7,77933315373957	-0,0378074683248997	0,00130036845803261
1,548	1,548	1	1	1	0	-7,77934930287302	-0,037712138146162	0,00128421932458878
1,558	1,558	1	1	1	0	-7,779336059466	-0,0376587873324752	0,00129746273159981
1,568	1,568	1	1	1	0	-7,77934533543885	-0,0378098897635937	0,00128818675875664
1,578	1,578	1	1	1	0	-7,77932088822126	-0,0377584248781204	0,00131260603666306
1,588	1,588	1	1	1	0	-7,7793328743428	-0,0379555020481348	0,00130064785480499
1,598	1,598	1	1	1	0	-7,77936388738453	-0,0378094986081123	0,0012696348130703
1,608	1,608	1	1	1	0	-7,77954789809883	-0,0389998825266957	0,00108562409877777
1,618	1,618	1	1	1	0	-7,77955348603427	-0,0391453877091408	0,00108003616333008
1,628	1,628	1	1	1	0	-7,77929007075727	-0,0376541586592793	0,00134345144033432
1,638	1,638	1	1	1	0	-7,77917328290641	-0,0370593648403883	0,0014602392911911
1,648	1,648	1	1	1	0	-7,77918063104153	-0,0368462596088648	0,00145286321640015
1,658	1,658	1	1	1	0	-7,77922611683607	-0,0372947053983808	0,00140737742185593
1,669	1,669	1	1	1	0	-7,77935195714235	-0,0381222320720553	0,00128153711557388
1,679	1,679	1	1	1	0	-7,7793943695724	-0,0382814416661859	0,00123912468552589
1,689	1,689	1	1	1	0	-7,77936587110162	-0,0378344161435962	0,00126762315630913
1,699	1,699	1	1	1	0	-7,77932060882449	-0,037746038287878	0,00131288543343544
1,709	1,709	1	1	1	0	-7,77931082993746	-0,037729125469923	0,0013226643204689
1,719	1,719	1	1	1	0	-7,77928875759244	-0,0375590939074755	0,00134473666548729
1,729	1,729	1	1	1	0	-7,77940456755459	-0,0383574329316616	0,00122895464301109
1,739	1,739	1	1	1	0	-7,77933075092733	-0,0377271696925163	0,00130277127027512
1,749	1,749	1	1	1	0	-7,7792732231319	-0,0374686066061258	0,00136027112603188
1,759	1,759	1	1	1	0	-7,77922329492867	-0,0373509060591459	0,00141022726893425
1,769	1,769	1	1	1	0	-7,77926280163229	-0,0375432567670941	0,00137072056531906
1,779	1,779	1	1	1	0	-7,77919739484787	-0,0372010888531804	0,00143609941005707
1,789	1,789	1	1	1	0	-7,77911466546357	-0,0364669458940625	0,0015188567340374
1,8	1,8	1	1	1	0	-7,7789740730077	-0,0359264994040132	0,00165944918990135
1,819	1,819	1	1	1	0	-7,77910494245589	-0,0367370713502169	0,00152857974171638
1,829	1,829	1	1	1	0	-7,77905213646591	-0,0361993350088596	0,00158138573169708
1,839	1,839	1	1	1	0	-7,7790560759604	-0,0363389356061816	0,00157741829752922
1,849	1,849	1	1	1	0	-7,77906311675906	-0,0363969849422574	0,00157037749886513
1,859	1,859	1	1	1	0	-7,77903324924409	-0,0362818827852607	0,00160027295351028
1,869	1,869	1	1	1	0	-7,77904020622373	-0,0364248175173998	0,00159328803420067
1,879	1,879	1	1	1	0	-7,77905847877264	-0,0362678896635771	0,00157501548528671
1,889	1,889	1	1	1	0	-7,77906669303775	-0,0363705167546868	0,0015668012201786
1,899	1,899	1	1	1	0	-7,77906434610486	-0,0364358024671674	0,00156914815306664
1,909	1,909	1	1	1	0	-7,77908292599022	-0,0366367492824793	0,00155059620738029
1,919	1,919	1	1	1	0	-7,77910667471588	-0,0368349440395832	0,0015268474817276
1,929	1,929	1	1	1	0	-7,77911092154682	-0,036616874858737	0,00152260065078735
1,939	1,939	1	1	1	0	-7,77909505181015	-0,0365904765203595	0,0015384703874588
1,949	1,949	1	1	1	0	-7,77911799028516	-0,0368135888129473	0,00151550397276878
1,959	1,959	1	1	1	0	-7,7791056688875	-0,0368341756984591	0,00152785331010818
1,969	1,969	1	1	1	0	-7,77910608798265	-0,0368670793250203	0,00152740627527237
1,979	1,979	1	1	1	0	-7,77916509658098	-0,0369550380855799	0,00146839767694473
1,989	1,989	1	1	1	0	-7,77912707068026	-0,0367170199751854	0,00150645151734352
1,999	1,999	1	1	1	0	-7,77910751290619	-0,0368136400356889	0,00152600929141045
2,01	2,01	1	1	1	0	-7,77905210852623	-0,0365662993863225	0,00158138573169708
2,021	2,021	1	1	1	0	-7,77898564003408	-0,0358177162706852	0,00164788216352463
2,031	2,031	1	1	1	0	-7,77902891859412	-0,0361459422856569	0,00160457566380501
2,042	2,042	1	1	1	0	-7,77904422953725	-0,0363409891724586	0,00158926472067833
2,053	2,053	1	1	1	0	-7,77901279740036	-0,0362940458580852	0,00162072479724884
2,063	2,063	1	1	1	0	-7,77899648062885	-0,0363552989438176	0,0016370415687561
2,074	2,074	1	1	1	0	-7,77915551327169	-0,0369913736358285	0,00147800892591476
2,084	2,084	1	1	1	0	-7,77929800562561	-0,0379249732941389	0,0013355165719986
2,095	2,095	1	1	1	0	-7,77888567186892	-0,0355851789936423	0,00174785032868385
2,106	2,106	1	1	1	0	-7,77886513620615	-0,0354210287332535	0,00176835805177689
2,116	2,116	1	1	1	0	-7,77886418625712	-0,0351489102467895	0,00176930800080299
2,127	2,127	1	1	1	0	-7,7788539044559	-0,0352262984961271	0,00177958980202675
2,138	2,138	1	1	1	0	-7,77888265438378	-0,0355586782097816	0,00175086781382561
2,148	2,148	1	1	1	0	-7,77887555770576	-0,0355535419657826	0,00175796449184418
2,159	2,159	1	1	1	0	-7,77887879870832	-0,0355233903974295	0,00175472348928452
2,17	2,17	1	1	1	0	-7,77888215146959	-0,035431832075119	0,0017513707280159
2,18	2,18	1	1	1	0	-7,77887770906091	-0,0355848670005798	0,00175578519701958
2,191	2,191	1	1	1	0	-7,77888293378055	-0,0356768257915974	0,00175058841705322
2,201	2,201	1	1	1	0	-7,77890520170331	-0,0358284823596478	0,00172829255461693
2,212	2,212	1	1	1	0	-7,77887829579413	-0,0353842135518789	0,00175522640347481
2,223	2,223	1	1	1	0	-7,7788557484746	-0,0353866955265403	0,00177774578332901
2,233	2,233	1	1	1	0	-7,77906185947359	-0,0366430683061481	0,0015716627240181
2,244	2,244	1	1	1	0	-7,77908507734537	-0,0367631716653705	0,00154841691255569
2,255	2,255	1	1	1	0	-7,77907247655094	-0,036574499681592	0,00156104564666748
2,265	2,265	1	1	1	0	-7,77899424545467	-0,0361360516399145	0,00163927674293518
2,284	2,284	1	1	1	0	-7,77884786948562	-0,0354934716597199	0,00178562477231026
2,295	2,295	1	1	1	0	-7,77880576439202	-0,0352923478931189	0,00182775780558586
2,305	2,305	1	1	1	0	-7,77886549942195	-0,0353529863059521	0,00176802277565002
2,316	2,316	1	1	1	0	-7,77875027619302	-0,0348786450922489	0,00188324600458145
2,326	2,326	1	1	1	0	-7,77883719652891	-0,0354577926918864	0,00179629772901535
2,337	2,337	1	1	1	0	-7,7787737455219	-0,035160263068974	0,00185977667570114
2,348	2,348	1	1	1	0	-7,77872174978256	-0,0347274634987116	0,00191174447536468
2,358	2,358	1	1	1	0	-7,77877402491868	-0,0348087074235082	0,00185949727892876
2,369	2,369	1	1	1	0	-7,77878880500793	-0,0350974407047033	0,00184468924999237
2,38	2,38	1	1	1	0	-7,7786913793534	-0,0346227595582604	0,00194214284420013
2,39	2,39	1	1	1	0	-7,77862345799804	-0,0344020454213023	0,0020100362598896
2,409	2,409	1	1	1	0	-7,77862655930221	-0,0342964939773083	0,00200696289539337
2,426	2,426	1	1	1	0	-7,77862868271768	-0,0343367829918861	0,00200483947992325
2,437	2,437	1	1	1	0	-7,77862049639225	-0,0343094160780311	0,00201299786567688
2,447	2,447	1	1	1	0	-7,77861943468452	-0,0341234495863318	0,00201405957341194
2,458	2,458	1	1	1	0	-7,77866078540683	-0,0345024606212974	0,00197270885109901
2,469	2,469	1	1	1	0	-7,77864653617144	-0,0344339432194829	0,00198695808649063
2,479	2,479	1	1	1	0	-7,77865424752235	-0,0344894221052527	0,00197924673557281
2,49	2,49	1	1	1	0	-7,77866207063198	-0,034476020373404	0,00197142362594604
2,501	2,501	1	1	1	0	-7,77866899967194	-0,0345116481184959	0,00196449458599091
2,511	2,511	1	1	1	0	-7,77866620570421	-0,034530065022409	0,00196728855371475
2,522	2,522	1	1	1	0	-7,77862242422998	-0,0343380309641361	0,00201109796762466
2,533	2,533	1	1	1	0	-7,77875899337232	-0,0352435233071446	0,00187452882528305
2,543	2,543	1	1	1	0	-7,77893562801182	-0,0360377971082926	0,00169789418578148
2,554	2,554	1	1	1	0	-7,77864136733115	-0,0343615002930164	0,00199215486645699
2,565	2,565	1	1	1	0	-7,7785618789494	-0,0340220471844077	0,00207161530852318
2,575	2,575	1	1	1	0	-7,77855626307428	-0,0341033609583974	0,00207725912332535
2,586	2,586	1	1	1	0	-7,77854098007083	-0,0336632318794727	0,00209251418709755
2,596	2,596	1	1	1	0	-7,77851734310388	-0,0336315669119358	0,00211615115404129
2,607	2,607	1	1	1	0	-7,77846867218614	-0,0335559388622642	0,0021648220717907
2,618	2,618	1	1	1	0	-7,77864349074662	-0,0344610912725329	0,00199003145098686
2,628	2,628	1	1	1	0	-7,77871663682163	-0,0350673869252205	0,00191688537597656
2,639	2,639	1	1	1	0	-7,77859602123499	-0,0340692372992635	0,00203747302293777
2,65	2,65	1	1	1	0	-7,77862532995641	-0,0343543384224176	0,00200819224119186
2,66	2,66	1	1	1	0	-7,7786111086607	-0,0343000702559948	0,002022385597229
2,671	2,671	1	1	1	0	-7,7785084862262	-0,0338413007557392	0,00212503597140312
2,682	2,682	1	1	1	0	-7,77841913513839	-0,0331656029447913	0,00221438705921173
2,692	2,692	1	1	1	0	-7,77848769910633	-0,0336085027083755	0,00214582309126854
2,703	2,703	1	1	1	0	-7,77858685702086	-0,0342318974435329	0,00204663723707199
2,713	2,713	1	1	1	0	-7,77867455966771	-0,0348043395206332	0,00195896252989769
2,724	2,724	1	1	1	0	-7,7786460891366	-0,0347270211204886	0,00198740512132645
2,735	2,735	1	1	1	0	-7,77860440313816	-0,0342653691768646	0,00202909111976624
2,745	2,745	1	1	1	0	-7,7785499766469	-0,033962931483984	0,00208351761102676
2,756	2,756	1	1	1	0	-7,77853117324412	-0,0340018887072802	0,00210234895348549
2,767	2,767	1	1	1	0	-7,77847319841385	-0,0338122108951211	0,00216029584407806
2,777	2,777	1	1	1	0	-7,7783627808094	-0,0328771444037557	0,00227071344852448
2,788	2,788	1	1	1	0	-7,77803619392216	-0,0312125124037266	0,00259732827544212
2,803	2,803	1	1	1	0	-7,77807575650513	-0,031546363607049	0,00255776569247246
2,813	2,813	1	1	1	0	-7,77809330262244	-0,0318086007609963	0,0025402195751667
2,824	2,824	1	1	1	0	-7,77822534553707	-0,0321740377694368	0,00240817666053772
2,834	2,834	1	1	1	0	-7,77864136733115	-0,0347032444551587	0,00199215486645699
2,845	2,845	1	1	1	0	-7,77869741432369	-0,0351292593404651	0,00193610787391663
2,856	2,856	1	1	1	0	-7,77831517159939	-0,0329466862604022	0,00231832265853882
2,866	2,866	1	1	1	0	-7,77824565768242	-0,0326184835284948	0,00238783657550812
2,877	2,877	1	1	1	0	-7,77822115458548	-0,0323583884164691	0,00241236761212349
2,888	2,888	1	1	1	0	-7,77823115698993	-0,0324917631223798	0,00240236520767212
2,898	2,898	1	1	1	0	-7,77827155776322	-0,0328108575195074	0,0023619644343853
2,909	2,909	1	1	1	0	-7,77831064537168	-0,0330847129225731	0,00232284888625145
2,92	2,92	1	1	1	0	-7,77827178128064	-0,0326391868293285	0,00236174091696739
2,93	2,93	1	1	1	0	-7,77827449142933	-0,0326744699850678	0,00235900282859802
2,941	2,941	1	1	1	0	-7,77827393263578	-0,0327391130849719	0,00235956162214279
2,952	2,952	1	1	1	0	-7,77830715291202	-0,0331879500299692	0,0023263692855835
2,962	2,962	1	1	1	0	-7,77830268256366	-0,0327344657853246	0,00233083963394165
2,973	2,973	1	1	1	0	-7,77827840298414	-0,0326945353299379	0,00235509127378464
2,983	2,983	1	1	1	0	-7,77865315787494	-0,0347824348136783	0,00198036432266235
2,994	2,994	1	1	1	0	-7,77844643220305	-0,0337920337915421	0,00218706205487251
3,005	3,005	1	1	1	0	-7,77841818518937	-0,0337280007079244	0,00221533700823784
3,015	3,015	1	1	1	0	-7,77820802293718	-0,0322261871770024	0,00242549926042557
3,026	3,026	1	1	1	0	-7,77826624922454	-0,0326795317232609	0,00236727297306061
3,037	3,037	1	1	1	0	-7,7783124614507	-0,0330351479351521	0,00232106074690819
3,047	3,047	1	1	1	0	-7,77809835970402	-0,0319271488115191	0,0025351345539093
3,058	3,058	1	1	1	0	-7,77800688520074	-0,0310729583725333	0,00262660905718803
3,07	3,07	1	1	1	0	-7,77803840115666	-0,031434134580195	0,00259509310126305
3,081	3,081	1	1	1	0	-7,77822623960674	-0,032595326192677	0,00240728259086609
3,091	3,091	1	1	1	0	-7,77829145081341	-0,0330981938168406	0,00234207138419151
3,102	3,102	1	1	1	0	-7,7782332804054	-0,0326252961531281	0,002400241792202
3,112	3,112	1	1	1	0	-7,77822098694742	-0,0324609410017729	0,00241253525018692
3,123	3,123	1	1	1	0	-7,77801730670035	-0,0313328532502055	0,00261621549725533
3,134	3,134	1	1	1	0	-7,77799727395177	-0,031276298686862	0,00263622030615807
3,144	3,144	1	1	1	0	-7,77803390286863	-0,0316744344308972	0,00259961932897568
3,155	3,155	1	1	1	0	-7,77821743860841	-0,0324625289067626	0,00241605564951897
3,166	3,166	1	1	1	0	-7,7783021517098	-0,0330496253445745	0,00233134254813194
3,176	3,176	1	1	1	0	-7,77823096141219	-0,0326532172039151	0,00240253284573555
3,187	3,187	1	1	1	0	-7,77819592505693	-0,0325374584645033	0,00243756920099258
3,208	3,208	1	1	1	0	-7,77792817912996	-0,030832034535706	0,00270534306764603
3,219	3,219	1	1	1	0	-7,77795036323368	-0,0311137177050114	0,00268315896391869
3,229	3,229	1	1	1	0	-7,77816091664135	-0,0323364464566112	0,00247260555624962
3,24	3,24	1	1	1	0	-7,77821308001876	-0,0326181761920452	0,00242041423916817
3,251	3,251	1	1	1	0	-7,77803474105895	-0,0315860006958246	0,00259878113865852
3,261	3,261	1	1	1	0	-7,77795768342912	-0,0311307748779655	0,00267583876848221
3,272	3,272	1	1	1	0	-7,77793108485639	-0,0310521200299263	0,00270243734121323
3,283	3,283	1	1	1	0	-7,77792633511126	-0,0311001809313893	0,00270718708634376
3,293	3,293	1	1	1	0	-7,77792848646641	-0,0307801272720099	0,00270500779151917
3,304	3,304	1	1	1	0	-7,77792739681899	-0,0309478957206011	0,0027061253786087
3,315	3,315	1	1	1	0	-7,7779514528811	-0,0311321904882789	0,00268204137682915
3,325	3,325	1	1	1	0	-7,77795354835689	-0,031144181266427	0,0026799738407135
3,336	3,336	1	1	1	0	-7,77796444483101	-0,0314050959423184	0,0026690773665905
3,346	3,346	1	1	1	0	-7,77808567509055	-0,0318391900509596	0,00254781916737556
3,357	3,357	1	1	1	0	-7,77807458303869	-0,0319161964580417	0,00255893915891647
3,368	3,368	1	1	1	0	-7,77807371690869	-0,0321305869147182	0,00255977734923363
3,378	3,378	1	1	1	0	-7,7780748065561	-0,0319178029894829	0,00255871564149857
3,389	3,389	1	1	1	0	-7,77798715978861	-0,0313146552070975	0,00264633446931839
3,4	3,4	1	1	1	0	-7,77790113352239	-0,0308586517348886	0,00273238867521286
3,41	3,41	1	1	1	0	-7,7779779676348	-0,0312945619225502	0,00265555456280708
3,421	3,421	1	1	1	0	-7,77802806347609	-0,0317732989788055	0,00260543078184128
3,432	3,432	1	1	1	0	-7,77808458544314	-0,0319684110581875	0,0025489367544651
3,442	3,442	1	1	1	0	-7,7780179772526	-0,0315875746309757	0,0026155449450016
3,453	3,453	1	1	1	0	-7,77770622633398	-0,0298912171274424	0,00292729586362839
3,474	3,474	1	1	1	0	-7,77770857326686	-0,0300574814900756	0,00292494893074036
3,485	3,485	1	1	1	0	-7,77771354652941	-0,0298874918371439	0,00291997566819191
3,495	3,495	1	1	1	0	-7,77777473442256	-0,0302964402362704	0,00285878777503967
3,506	3,506	1	1	1	0	-7,77805374003947	-0,0319849280640483	0,00257978215813637
3,517	3,517	1	1	1	0	-7,7780179772526	-0,0318614766001701	0,0026155449450016
3,527	3,527	1	1	1	0	-7,77794234454632	-0,031124115921557	0,00269114971160889
3,538	3,538	1	1	1	0	-7,77774447575212	-0,0301102362573147	0,00288901850581169
3,549	3,549	1	1	1	0	-7,77776800096035	-0,0305331544950604	0,0028654932975769
3,559	3,559	1	1	1	0	-7,77781563811004	-0,0306681171059608	0,00281788408756256
3,57	3,57	1	1	1	0	-7,77774975635111	-0,0304118357598782	0,00288376584649086
3,581	3,581	1	1	1	0	-7,77771318331361	-0,0299695460125804	0,00292031094431877
3,591	3,591	1	1	1	0	-7,77780284173787	-0,0304619874805212	0,00283068045973778
3,602	3,602	1	1	1	0	-7,77774855494499	-0,0302750989794731	0,00288493931293488
3,612	3,612	1	1	1	0	-7,77781351469457	-0,0307690398767591	0,00282000750303268
3,623	3,623	1	1	1	0	-7,77780652977526	-0,0304060243070126	0,0028269924223423
3,634	3,634	1	1	1	0	-7,77769898995757	-0,0299039063975215	0,00293450430035591
3,644	3,644	1	1	1	0	-7,77763528749347	-0,0295784557238221	0,00299820676445961
3,655	3,655	1	1	1	0	-7,77782147750258	-0,0307034561410546	0,00281201675534248
3,666	3,666	1	1	1	0	-7,77776774950325	-0,0305754179134965	0,00286577269434929
3,676	3,676	1	1	1	0	-7,77766590937972	-0,029727416113019	0,00296758487820625
3,687	3,687	1	1	1	0	-7,77765467762947	-0,0297163054347038	0,00297881662845612
3,698	3,698	1	1	1	0	-7,77769351378083	-0,0300467293709517	0,00293998047709465
3,708	3,708	1	1	1	0	-7,77783047407866	-0,0308980420231819	0,0028030201792717
3,719	3,719	1	1	1	0	-7,77780921198428	-0,0305866915732622	0,00282431021332741
3,729	3,729	1	1	1	0	-7,77776026166975	-0,030349949374795	0,0028732605278492
3,74	3,74	1	1	1	0	-7,77772572822869	-0,0303402496501803	0,00290779396891594
3,751	3,751	1	1	1	0	-7,7777514886111	-0,0304250558838248	0,00288203358650208
3,761	3,761	1	1	1	0	-7,7776469103992	-0,0298906862735748	0,00298658385872841
3,772	3,772	1	1	1	0	-7,7774946950376	-0,0288572860881686	0,00313879922032356
3,783	3,783	1	1	1	0	-7,77743367478251	-0,0285904994234443	0,00319981947541237
3,793	3,793	1	1	1	0	-7,77738966979086	-0,0285272533074021	0,00324385240674019
3,807	3,807	1	1	1	0	-7,77740595862269	-0,0287115387618542	0,00322753563523293
3,823	3,823	1	1	1	0	-7,77779527008533	-0,0307066226378083	0,00283822417259216
3,833	3,833	1	1	1	0	-7,777782054618	-0,0307554984465241	0,0028514675796032
3,844	3,844	1	1	1	0	-7,77772340923548	-0,0304356589913368	0,00291008502244949
3,854	3,854	1	1	1	0	-7,77747980318964	-0,0290995929390192	0,0031537190079689
3,865	3,865	1	1	1	0	-7,77740995399654	-0,0284648686647415	0,00322356820106506
3,876	3,876	1	1	1	0	-7,77743389829993	-0,0287255551666021	0,00319959595799446
3,886	3,886	1	1	1	0	-7,77741238474846	-0,0286987144500017	0,00322110950946808
3,897	3,897	1	1	1	0	-7,77739852666855	-0,0287580862641335	0,00323496758937836
3,908	3,908	1	1	1	0	-7,77747097425163	-0,0288860499858856	0,00316254794597626
3,918	3,918	1	1	1	0	-7,77768775820732	-0,0301931006833911	0,00294573605060577
3,929	3,929	1	1	1	0	-7,77764062397182	-0,0300450623035431	0,0029928982257843
3,94	3,94	1	1	1	0	-7,77764255180955	-0,0299798091873527	0,00299094244837761
3,95	3,95	1	1	1	0	-7,77745141647756	-0,0289260689169168	0,00318210572004318
3,961	3,961	1	1	1	0	-7,77731328271329	-0,0280065182596445	0,00332023948431015
3,972	3,972	1	1	1	0	-7,77744946070015	-0,0289941066876054	0,00318406149744987
3,982	3,982	1	1	1	0	-7,77749718166888	-0,0292672030627728	0,00313634052872658
3,993	3,993	1	1	1	0	-7,77736555784941	-0,0286199199035764	0,00326793640851974
4,003	4,003	1	1	1	0	-7,77755937539041	-0,0294046336784959	0,00307414680719376
4,014	4,014	1	1	1	0	-7,77757840231061	-0,0297398725524545	0,00305509194731712
4,025	4,025	1	1	1	0	-7,77751659974456	-0,0293597532436252	0,00311689451336861
4,036	4,036	1	1	1	0	-7,77742671780288	-0,0289877643808723	0,00320680439472198
4,047	4,047	1	1	1	0	-7,777502797544	-0,0290293525904417	0,00313069671392441
4,057	4,057	1	1	1	0	-7,7774647437036	-0,0290518486872315	0,0031687505543232
4,068	4,068	1	1	1	0	-7,77730445377529	-0,0283475825563073	0,0033290684223175
4,079	4,079	1	1	1	0	-7,77713167481124	-0,0275090523064137	0,00350184738636017
4,092	4,092	1	1	1	0	-7,77711630798876	-0,0271356897428632	0,00351721420884132
4,103	4,103	1	1	1	0	-7,77728372253478	-0,0279938103631139	0,00334979966282845
4,113	4,113	1	1	1	0	-7,77722829021513	-0,0278895627707243	0,00340523198246956
4,124	4,124	1	1	1	0	-7,77720381505787	-0,0279155373573303	0,00342970713973045
4,134	4,134	1	1	1	0	-7,77719657868147	-0,0280006788671017	0,00343691557645798
4,145	4,145	1	1	1	0	-7,77741361409426	-0,0288440613076091	0,00321988016366959
4,156	4,156	1	1	1	0	-7,77729358524084	-0,0283339899033308	0,00333990901708603
4,166	4,166	1	1	1	0	-7,7774375025183	-0,0291214184835553	0,00319601967930794
4,177	4,177	1	1	1	0	-7,77741839177907	-0,029085143469274	0,00321513041853905
4,188	4,188	1	1	1	0	-7,77727528475225	-0,0280724326148629	0,00335823744535446
4,198	4,198	1	1	1	0	-7,77716495096683	-0,0276026502251625	0,00346854329109192
4,209	4,209	1	1	1	0	-7,77721029706299	-0,0278635183349252	0,00342322513461113
4,22	4,22	1	1	1	0	-7,77741311118007	-0,0291199004277587	0,00322038307785988
4,23	4,23	1	1	1	0	-7,77737486176193	-0,0288897287100554	0,00325866043567657
4,241	4,241	1	1	1	0	-7,77710549533367	-0,0272088125348091	0,00352799892425537
4,251	4,251	1	1	1	0	-7,77710373513401	-0,027161855250597	0,00352978706359863
4,262	4,262	1	1	1	0	-7,77722639031708	-0,0280193099752069	0,00340713188052177
4,273	4,273	1	1	1	0	-7,77710781432688	-0,0275079580023885	0,00352570787072182
4,283	4,283	1	1	1	0	-7,77704190462828	-0,0269652623683214	0,00359158962965012
4,294	4,294	1	1	1	0	-7,77704229578376	-0,0269940681755543	0,00359119847416878
4,305	4,305	1	1	1	0	-7,7770703472197	-0,0272220466285944	0,00356314703822136
4,315	4,315	1	1	1	0	-7,7772462554276	-0,0281829526647925	0,00338723883032799
4,326	4,326	1	1	1	0	-7,77729408815503	-0,0285715004429221	0,00333940610289574
4,337	4,337	1	1	1	0	-7,77737787924707	-0,0288723735138774	0,00325564295053482
4,347	4,347	1	1	1	0	-7,77733999304473	-0,0286320690065622	0,00329352915287018
4,358	4,358	1	1	1	0	-7,77725446969271	-0,0282572163268924	0,00337902456521988
4,368	4,368	1	1	1	0	-7,77701055631042	-0,0270441081374884	0,00362293794751167
4,379	4,379	1	1	1	0	-7,77692028321326	-0,0263737747445703	0,00371323898434639
4,39	4,39	1	1	1	0	-7,7769445348531	-0,0264953030273318	0,0036889873445034
4,4	4,4	1	1	1	0	-7,77711926959455	-0,0275456998497248	0,00351425260305405
4,411	4,411	1	1	1	0	-7,77720205485821	-0,0279868673533201	0,00343143939971924
4,422	4,422	1	1	1	0	-7,77710823342204	-0,0274183368310332	0,003525260835886
4,432	4,432	1	1	1	0	-7,77715388685465	-0,0276322243735194	0,00347960740327835
4,443	4,443	1	1	1	0	-7,7769554592669	-0,0267307506874204	0,00367803499102592
4,454	4,454	1	1	1	0	-7,77686306275427	-0,0262892851606011	0,00377045944333076
4,464	4,464	1	1	1	0	-7,77702885679901	-0,0272498885169625	0,00360466539859772
4,475	4,475	1	1	1	0	-7,77705031447112	-0,0271941674873233	0,00358320772647858
4,486	4,486	1	1	1	0	-7,77701097540557	-0,0270548369735479	0,00362254679203033
4,496	4,496	1	1	1	0	-7,77692656964064	-0,0266691949218512	0,0037069246172905
4,507	4,507	1	1	1	0	-7,77684671804309	-0,0262875156477094	0,00378677621483803
4,527	4,527	1	1	1	0	-7,77679989114404	-0,0259464699774981	0,00383360311388969
4,538	4,538	1	1	1	0	-7,77685658074915	-0,0261683436110616	0,00377694144845009
4,549	4,549	1	1	1	0	-7,77691285125911	-0,0266415532678366	0,00372067093849182
4,56	4,56	1	1	1	0	-7,77686948888004	-0,0265033077448606	0,00376403331756592
4,571	4,571	1	1	1	0	-7,77688429690897	-0,0264505576342344	0,00374922528862953
4,581	4,581	1	1	1	0	-7,77691489085555	-0,0264755683019757	0,00371860340237617
4,592	4,592	1	1	1	0	-7,77690025046468	-0,0266074249520898	0,00373324379324913
4,603	4,603	1	1	1	0	-7,7769210934639	-0,0267762504518032	0,00371240079402924
4,613	4,613	1	1	1	0	-7,77692679315805	-0,0266948994249105	0,00370670109987259
4,624	4,624	1	1	1	0	-7,77691673487425	-0,026623890735209	0,00371675938367844
4,634	4,634	1	1	1	0	-7,7771080378443	-0,0276411464437842	0,00352548435330391
4,645	4,645	1	1	1	0	-7,77711695060134	-0,0278767384588718	0,0035165436565876
4,656	4,656	1	1	1	0	-7,77687066234648	-0,0262855039909482	0,0037628598511219
4,666	4,666	1	1	1	0	-7,77682450599968	-0,0259702792391181	0,00380901619791985
4,677	4,677	1	1	1	0	-7,77682109735906	-0,0262071238830686	0,00381242483854294
4,688	4,688	1	1	1	0	-7,77695266529918	-0,0269536674022675	0,00368082895874977
4,698	4,698	1	1	1	0	-7,77701801620424	-0,0273645436391234	0,00361550599336624
4,709	4,709	1	1	1	0	-7,77680198661983	-0,0259837089106441	0,00383153557777405
4,72	4,72	1	1	1	0	-7,77666421607137	-0,0252978410571814	0,00396927818655968
4,73	4,73	1	1	1	0	-7,77665443718433	-0,0253571150824428	0,00397905707359314
4,741	4,741	1	1	1	0	-7,77664639055729	-0,0253568636253476	0,00398710370063782
4,751	4,751	1	1	1	0	-7,77667977847159	-0,0254304334521294	0,00395374372601509
4,762	4,762	1	1	1	0	-7,77669279836118	-0,0256007350981236	0,00394072383642197
4,773	4,773	1	1	1	0	-7,77672777883708	-0,0258449232205749	0,00390574336051941
4,783	4,783	1	1	1	0	-7,77699639089406	-0,0273581268265843	0,00363713130354881
4,794	4,794	1	1	1	0	-7,77692159637809	-0,0269551016390324	0,00371189787983894
4,805	4,805	1	1	1	0	-7,77691712602973	-0,026604407466948	0,0037163682281971
4,815	4,815	1	1	1	0	-7,77664910070598	-0,0253857811912894	0,00398442149162292
4,826	4,826	1	1	1	0	-7,77665242552757	-0,0254143076017499	0,00398106873035431
4,842	4,842	1	1	1	0	-7,77660956606269	-0,0253448402509093	0,00402392819523811
4,855	4,855	1	1	1	0	-7,77681715786457	-0,0262157199904323	0,00381633639335632
4,866	4,866	1	1	1	0	-7,77684342116117	-0,0263815745711327	0,00379007309675217
4,876	4,876	1	1	1	0	-7,77659671381116	-0,0252716057002544	0,00403678044676781
4,887	4,887	1	1	1	0	-7,77659171260893	-0,0252057891339064	0,00404180958867073
4,898	4,898	1	1	1	0	-7,77672450989485	-0,025816485285759	0,00390898436307907
4,908	4,908	1	1	1	0	-7,77668299153447	-0,0257127219811082	0,00395050272345543
4,919	4,919	1	1	1	0	-7,77652664110064	-0,0249485671520233	0,00410685315728188
4,93	4,93	1	1	1	0	-7,77649152092636	-0,0246832706034184	0,00414200127124786
4,94	4,94	1	1	1	0	-7,77650822885334	-0,0246437313035131	0,00412529334425926
4,951	4,951	1	1	1	0	-7,77651281096041	-0,0247242255136371	0,00412071123719215
4,962	4,962	1	1	1	0	-7,7764979749918	-0,0248429179191589	0,00413551926612854
4,972	4,972	1	1	1	0	-7,77654832229018	-0,0250486517325044	0,00408517196774483
4,983	4,983	1	1	1	0	-7,77653748169541	-0,0250816671177745	0,00409601256251335
4,994	4,994	1	1	1	0	-7,7768462151289	-0,0263524800539017	0,00378727912902832
5	5	1	1	1	0	-7,77669475413859	-0,0257672462612391	0,00393876805901527
5,011	5,011	1	1	1	0	-7,77663093991578	-0,0254212692379951	0,00400258228182793
5,022	5,022	1	1	1	0	-7,77656888589263	-0,0252260640263557	0,00406460836529732
5,033	5,033	1	1	1	0	-7,77649188414216	-0,024696895852685	0,00414161011576652
5,039	5,039	1	1	1	0	-7,7764446940273	-0,0243378756567836	0,00418882817029953
5,042	5,042	1	1	1	0	-7,77643189765513	-0,0243757339194417	0,00420162454247475
5,047	5,047	1	1	1	0	-7,77644785121083	-0,0245699379593134	0,00418564304709435
5,048	5,048	1	1	2	0	-7,77645458467305	-0,0246073538437486	0,00417893752455711
5,048	0	1	1	2	0	-7,77645458467305	-0,0246073538437486	0,00417893752455711
5,059	0,0110000000000001	1	1	2	0	-7,7764446940273	-0,0246113864704967	0,00418882817029953
5,07	0,0220000000000002	1	1	2	0	-7,7764327917248	-0,0245051831007004	0,00420073047280312
5,081	0,0330000000000004	1	1	2	0,25	-7,77655047364533	-0,0249688606709242	0,0040830485522747
5,097	0,0490000000000004	1	1	2	0,25	-7,77620639652014	-0,0233335280790925	0,00442709773778915
5,11	0,0620000000000003	1	1	2	0,5	-7,77617328800261	-0,0232865754514933	0,00446023419499397
5,111	0,0629999999999997	1	1	2	0,5	-7,77615970931947	-0,0232313200831413	0,00447381287813187
5,113	0,0650000000000004	1	1	2	0,5	-7,77619047090411	-0,0233998289331794	0,00444302335381508
5,124	0,0759999999999996	1	1	2	0,75	-7,77657754719257	-0,0255401385948062	0,00405594706535339
5,134	0,0860000000000003	1	1	2	0,75	-7,7770440839231	-0,0277305813506246	0,00358941033482552
5,145	0,0970000000000004	1	1	2	0,75	-7,77756714262068	-0,0305132754147053	0,00306637957692146
5,149	0,101	1	1	2	1	-7,77759077958763	-0,0307567603886127	0,00304274260997772
5,16	0,0110000000000001	2	2	2	1	-7,77754590846598	-0,0303999381139874	0,0030876137316227
5,171	0,0220000000000002	2	2	2	1	-7,77655650861561	-0,0251505570486188	0,0040770135819912
5,182	0,0330000000000004	2	2	2	1,25	-7,77492094784975	-0,0177497696131468	0,00571254640817642
5,192	0,0430000000000001	2	2	2	1,25	-7,77377787977457	-0,0134812202304602	0,00685561448335648
5,203	0,0540000000000003	2	2	2	1,5	-7,77373485267162	-0,0138413487002254	0,00689864158630371
5,206	0,0570000000000004	2	2	2	1,5	-7,77378464117646	-0,0140963448211551	0,00684885308146477
5,217	0,0680000000000005	2	2	2	1,5	-7,77516229078174	-0,0203752424567938	0,00547120347619057
5,228	0,0789999999999997	2	2	2	1,75	-7,7771991211921	-0,0301443226635456	0,00343440100550652
5,238	0,0890000000000004	2	2	2	1,75	-7,77845663018525	-0,0365992682054639	0,00217689201235771
5,246	0,0970000000000004	2	2	2	1,75	-7,77919510379434	-0,0406004628166556	0,00143839046359062
5,247	0,0979999999999999	2	2	2	1,75	-7,77918445877731	-0,0406125700101256	0,00144906342029572
5,248	0,0990000000000002	2	2	2	1,75	-7,77916769497097	-0,0405922718346119	0,00146582722663879
5,249	0,0999999999999996	2	2	2	2	-7,77915361337364	-0,040488219819963	0,00147990882396698
5,259	0,0100000000000007	3	3	2	2	-7,77883532457054	-0,0385252013802528	0,00179819762706757
5,27	0,0210000000000008	3	3	2	2	-7,7768759150058	-0,0275588920339942	0,00375760719180107
5,281	0,032	3	3	2	2,25	-7,77464739046991	-0,0171163864433765	0,00598613172769546
5,291	0,0420000000000007	3	3	2	2,25	-7,77283944189548	-0,0105203781276941	0,00779405236244202
5,297	0,048	3	3	2	2,25	-7,77203659527004	-0,00832259189337492	0,00859692692756653
5,307	0,0580000000000007	3	3	2	2,5	-7,77218906208873	-0,00913458876311779	0,00844443216919899
5,318	0,0690000000000008	3	3	2	2,5	-7,77393607422709	-0,0157660990953445	0,00669742003083229
5,329	0,0800000000000001	3	3	2	2,75	-7,77660691179335	-0,0279869511723518	0,00402661040425301
5,339	0,0900000000000007	3	3	2	2,75	-7,7782909758389	-0,0366331078112125	0,00234251841902733
5,349	0,100000000000001	3	3	2	3	-7,77888472191989	-0,0397660303860903	0,00174880027770996
5,35	0,00100000000000033	4	4	2	3	-7,77888933196664	-0,0397859001532197	0,00174416229128838
5,353	0,00399999999999956	4	4	2	3	-7,778883241117	-0,0395876774564385	0,00175025314092636
5,363	0,0140000000000002	4	4	2	3	-7,77840279042721	-0,0368418311700225	0,00223070383071899
5,374	0,0250000000000004	4	4	2	3,25	-7,77657900005579	-0,0270413234829903	0,00405449420213699
5,385	0,0359999999999996	4	4	2	3,25	-7,77369481511414	-0,0141008663922548	0,00693870708346367
5,395	0,0460000000000003	4	4	2	3,25	-7,77265551500022	-0,0103893177583814	0,00797800719738007
5,399	0,0499999999999998	4	4	2	3,5	-7,77245664037764	-0,00970633234828711	0,00817688181996346
5,402	0,0529999999999999	4	4	2	3,5	-7,77269250713289	-0,0107785454019904	0,00794101506471634
5,413	0,0640000000000001	4	4	2	3,5	-7,77297492139041	-0,0116270873695612	0,00765860080718994
5,424	0,0750000000000002	4	4	2	3,75	-7,77620726265013	-0,0259497296065092	0,004426259547472
5,435	0,0860000000000003	4	4	2	3,75	-7,77802350930869	-0,0352486874908209	0,00261001288890839
5,446	0,0969999999999995	4	4	2	3,75	-7,7787518966943	-0,0390518316999078	0,00188162550330162
5,449	0,0999999999999996	4	4	2	4	-7,77877952903509	-0,0392923830077052	0,00185396522283554
5,459	0,0100000000000007	5	5	2	4	-7,77882104739547	-0,0389236910268664	0,00181244686245918
5,47	0,0209999999999999	5	5	2	4	-7,77762830257416	-0,0324410758912563	0,00300519168376923
5,48	0,0310000000000006	5	5	2	4,25	-7,77505033649504	-0,0197552377358079	0,00558318570256233
5,491	0,0420000000000007	5	5	2	4,25	-7,77280781418085	-0,0110400142148137	0,00782568007707596
5,498	0,0490000000000004	5	5	2	4,25	-7,77195434086025	-0,00821793917566538	0,00867918133735657
5,509	0,0600000000000005	5	5	2	4,5	-7,77271443977952	-0,0110334530472755	0,00791905447840691
5,52	0,0710000000000006	5	5	2	4,5	-7,77470061555505	-0,0191263575106859	0,00593287870287895
5,531	0,0819999999999999	5	5	2	4,75	-7,77708076871932	-0,0305140856653452	0,00355275347828865
5,541	0,0920000000000005	5	5	2	4,75	-7,77846210636199	-0,0376080628484488	0,00217141583561897
5,549	0,100000000000001	5	5	2	5	-7,77903911657631	-0,040712091140449	0,00159440562129021
5,568	0,0190000000000001	6	6	2	5	-7,77746547013521	-0,0319515913724899	0,003168024122715
5,579	0,0299999999999994	6	6	2	5,25	-7,77503745630383	-0,0197829445824027	0,00559603795409203
5,589	0,04	6	6	2	5,25	-7,77303745038807	-0,0118346931412816	0,00759607180953026
5,6	0,0510000000000002	6	6	2	5,5	-7,77191665023565	-0,00795097555965185	0,00871684402227402
5,601	0,0519999999999996	6	6	2	5,5	-7,77185613289475	-0,0076559092849493	0,00877736136317253
5,603	0,0539999999999994	6	6	2	5,5	-7,77194006368518	-0,00794995576143265	0,00869343057274818
5,613	0,0640000000000001	6	6	2	5,5	-7,77350144460797	-0,0139776477590203	0,00713204964995384
5,624	0,0750000000000002	6	6	2	5,75	-7,77620765380561	-0,026261187158525	0,00442586839199066
5,635	0,0859999999999994	6	6	2	5,75	-7,77759091928601	-0,0330882053822279	0,00304257497191429
5,645	0,0960000000000001	6	6	2	5,75	-7,77898885309696	-0,040553230792284	0,00164464116096497
5,649	0,0999999999999996	6	6	2	6	-7,77923162095249	-0,0415351986885071	0,00140190124511719
5,66	0,0110000000000001	7	7	2	6	-7,77885583229363	-0,0392684899270535	0,00177768990397453
5,671	0,0220000000000002	7	7	2	6	-7,77698272839189	-0,0290551828220487	0,00365076586604118
5,682	0,0330000000000004	7	7	2	6,25	-7,7741814404726	-0,0161509308964014	0,0064520537853241
5,693	0,0440000000000005	7	7	2	6,25	-7,77208817191422	-0,00851775519549847	0,00854535028338432
5,699	0,0499999999999998	7	7	2	6,5	-7,77173780836165	-0,00731665175408125	0,00889571383595466
5,708	0,0590000000000002	7	7	2	6,5	-7,77211018837988	-0,00882663764059544	0,00852333381772041
5,719	0,0700000000000003	7	7	2	6,5	-7,77463928796351	-0,0190491694957018	0,00599423423409462
5,73	0,0810000000000004	7	7	2	6,75	-7,77754512615502	-0,0330791063606739	0,00308839604258537
5,741	0,0920000000000005	7	7	2	6,75	-7,7795594651252	-0,0435210531577468	0,00107405707240105
5,749	0,100000000000001	7	7	2	7	-7,77976968325675	-0,0444355653598905	0,000863838940858841
5,75	0,000999999999999446	8	8	2	7	-7,7797796856612	-0,0444411672651768	0,000853836536407471
5,751	0,00199999999999978	8	8	2	7	-7,77976146899164	-0,0442315917462111	0,000872053205966949
5,762	0,0129999999999999	8	8	2	7	-7,77910538949072	-0,0405420316383243	0,00152813270688057
5,773	0,0239999999999991	8	8	2	7	-7,77641421183944	-0,0262335548177361	0,00421928241848946
5,783	0,0339999999999998	8	8	2	7,25	-7,77393800206482	-0,01531639136374	0,00669552013278007
5,794	0,0449999999999999	8	8	2	7,25	-7,77124674059451	-0,00614601653069258	0,00938678160309792
5,798	0,0489999999999995	8	8	2	7,25	-7,77101330459118	-0,00544674228876829	0,00962018966674805
5,799	0,0499999999999998	8	8	2	7,5	-7,77100067585707	-0,00555701088160276	0,00963281840085983
5,801	0,0519999999999996	8	8	2	7,5	-7,77104426175356	-0,00586179550737143	0,00958923250436783
5,812	0,0629999999999997	8	8	2	7,5	-7,77213172987103	-0,00941627658903599	0,00850176438689232
5,823	0,0739999999999998	8	8	2	7,5	-7,77524149976671	-0,022167912684381	0,00539202243089676
5,834	0,085	8	8	2	7,75	-7,77792465873063	-0,0351698091253638	0,00270886346697807
5,845	0,0959999999999992	8	8	2	7,75	-7,77948464266956	-0,0432175304740667	0,00114887952804565
5,849	0,0999999999999996	8	8	2	8	-7,77950724586844	-0,0431734323501587	0,0011262483894825
5,863	0,0140000000000002	9	9	2	8	-7,77905710972846	-0,0404507387429476	0,00157641246914864
5,874	0,0250000000000004	9	9	2	8,25	-7,77635254897177	-0,0261284178122878	0,00428097322583199
5,885	0,0359999999999996	9	9	2	8,25	-7,77307304553688	-0,0116855930536985	0,00756047666072845
5,892	0,0430000000000001	9	9	2	8,25	-7,77133173309267	-0,00628021545708179	0,00930178910493851
5,903	0,0540000000000003	9	9	2	8,5	-7,77137299999595	-0,00664612278342247	0,00926049426198006
5,914	0,0649999999999995	9	9	2	8,5	-7,77318634092808	-0,0133344065397978	0,00744715332984924
5,924	0,0750000000000002	9	9	2	8,75	-7,77581004425883	-0,0248518772423267	0,00482344999909401
5,935	0,0860000000000003	9	9	2	8,75	-7,77821503579617	-0,0363928778097034	0,00241845846176147
5,946	0,0969999999999995	9	9	2	8,75	-7,77952222153544	-0,0435093278065324	0,00111127272248268
5,947	0,0979999999999999	9	9	2	8,75	-7,77955996803939	-0,0436887145042419	0,00107355415821075
5,949	0,0999999999999996	9	9	2	9	-7,7795332018286	-0,0432764086872339	0,0011003203690052
5,959	0,0100000000000007	10	10	2	9	-7,77951942756772	-0,0430686678737402	0,00111406669020653
5,97	0,0209999999999999	10	10	2	9	-7,77725307270884	-0,0304896477609873	0,0033804215490818
5,98	0,0310000000000006	10	10	2	9,25	-7,77482531033456	-0,0187481520697474	0,00580821186304092
5,991	0,0420000000000007	10	10	2	9,25	-7,77164890430868	-0,00721395947039127	0,00898461788892746
5,998	0,0490000000000004	10	10	2	9,25	-7,77145181782544	-0,00663976650685072	0,00918170437216759
6,001	0,0520000000000005	10	10	2	9,5	-7,77169623412192	-0,00760827213525772	0,0089372880756855
6,012	0,0630000000000006	10	10	2	9,5	-7,77252657338977	-0,0105920666828752	0,00810692086815834
6,023	0,0739999999999998	10	10	2	9,5	-7,77566886506975	-0,0240155123174191	0,00496465712785721
6,033	0,0840000000000005	10	10	2	9,75	-7,77830173261464	-0,0366969965398312	0,00233178958296776
6,044	0,0950000000000006	10	10	2	9,75	-7,77964926324785	-0,0438881292939186	0,000984258949756622
6,047	0,0979999999999999	10	10	2	9,75	-7,77988898567855	-0,0451430538669229	0,000744536519050598
6,048	0,0990000000000002	10	10	2	9,75	-7,77988722547889	-0,0451433239504695	0,000746268779039383
6,049	0,100000000000001	10	10	2	10	-7,77987339533865	-0,0451227370649576	0,000760126858949661
6,949	0	20	20	2	19	-7,77993402443826	-0,0446372292935848	0,000699497759342194
6,959	0,0100000000000007	20	20	2	19	-7,77972341515124	-0,0433326838538051	0,000910107046365738
6,97	0,0209999999999999	20	20	2	19	-7,77751011773944	-0,030969250947237	0,00312337651848793
6,98	0,0310000000000006	20	20	2	19,25	-7,77439436875284	-0,0160017656162381	0,006239153444767
6,991	0,0420000000000007	20	20	2	19,25	-7,77205157093704	-0,00780791509896517	0,00858195126056671
7,001	0,0520000000000005	20	20	2	19,5	-7,77033191174269	-0,00351105351001024	0,0103015825152397
7,01	0,0609999999999999	20	20	2	19,5	-7,77215324342251	-0,00918139237910509	0,0084802508354187
7,02	0,0710000000000006	20	20	2	19,5	-7,77482880279422	-0,0195647915825248	0,00580469146370888
7,031	0,0820000000000007	20	20	2	19,75	-7,77797595597804	-0,0348525401204824	0,00265756621956825
7,042	0,093	20	20	2	19,75	-7,78018830344081	-0,0461563188582659	0,000445190817117691
7,043	0,0940000000000003	20	20	2	19,75	-7,78032400645316	-0,0470713200047612	0,000309515744447708
7,044	0,0950000000000006	20	20	2	19,75	-7,78033495880663	-0,0470627658069134	0,00029856339097023
7,045	0,0960000000000001	20	20	2	19,75	-7,78027572669089	-0,0465041818097234	0,000357795506715775
7,049	0,100000000000001	20	20	2	20	-7,78010473586619	-0,0453459145501256	0,000528786331415176
7,949	0	30	30	2	29	-7,78031243942678	-0,0456492230296135	0,000321082770824432
7,959	0,0100000000000007	30	30	2	29	-7,77983349747956	-0,042784851975739	0,000800024718046188
7,97	0,0209999999999999	30	30	2	29	-7,77760544791818	-0,0300844665616751	0,00302804633975029
7,98	0,0310000000000006	30	30	2	29,25	-7,77465814724565	-0,0161245232447982	0,00597534701228142
7,991	0,0420000000000007	30	30	2	29,25	-7,7722929418087	-0,00789016485214233	0,00834055244922638
7,998	0,0490000000000004	30	30	2	29,25	-7,77080842293799	-0,00379915814846754	0,00982509925961494
8,007	0,0579999999999998	30	30	2	29,5	-7,77079347521067	-0,00403452198952436	0,00984001904726028
8,008	0,0590000000000011	30	30	2	29,5	-7,77082152664661	-0,00396165065467358	0,00981196761131287
8,019	0,0700000000000003	30	30	2	29,5	-7,77384384535253	-0,014454759657383	0,0067896768450737
8,03	0,0809999999999995	30	30	2	29,75	-7,77771293185651	-0,0321000162512064	0,00292059034109116
8,04	0,0910000000000011	30	30	2	29,75	-7,7798377443105	-0,0430230610072613	0,000795777887105942
8,049	0,0999999999999996	30	30	2	30	-7,78047331608832	-0,0467758858576417	0,000160206109285355
8,949	0	40	40	2	39	-7,78069155290723	-0,046526906080544	-5,8002769947052E-05
8,96	0,011000000000001	40	40	2	39	-7,7801772672683	-0,043291007168591	0,000456254929304123
8,971	0,0220000000000002	40	40	2	39	-7,77769544161856	-0,0294951768592	0,00293808057904243
8,982	0,0329999999999995	40	40	2	39,25	-7,77385404333472	-0,0123344175517559	0,00677945092320442
8,992	0,043000000000001	40	40	2	39,25	-7,77068875730038	-0,00283902045339346	0,00994473695755005
8,997	0,048	40	40	2	39,25	-7,77045015245676	-0,00250346958637238	0,0101833418011665
8,998	0,0489999999999995	40	40	2	39,25	-7,77045699767768	-0,00240498222410679	0,0101765245199203
9,008	0,0590000000000011	40	40	2	39,5	-7,77135103940964	-0,0049081165343523	0,00928245484828949
9,019	0,0700000000000003	40	40	2	39,5	-7,77491147629917	-0,0182296894490719	0,0057220458984375
9,03	0,0809999999999995	40	40	2	39,75	-7,77795162051916	-0,0323939649388194	0,00268187373876572
9,04	0,0910000000000011	40	40	2	39,75	-7,78014292940497	-0,0436676852405071	0,000490564852952957
9,048	0,0990000000000002	40	40	2	39,75	-7,78111062012613	-0,0487265503033996	-0,00047704204916954
9,049	0,0999999999999996	40	40	2	40	-7,78108357451856	-0,0484696216881275	-0,000449996441602707
9,949	0	50	50	2	49	-7,78092375956476	-0,0466783018782735	-0,000290181487798691
9,951	0,00200000000000067	50	50	2	49	-7,78094680979848	-0,0466967513784766	-0,000313259661197662
9,952	0,00300000000000011	50	50	2	49	-7,78094683773816	-0,0466509768739343	-0,000313259661197662
9,953	0,00399999999999956	50	50	2	49	-7,78093552216887	-0,0465492205694318	-0,000301972031593323
9,963	0,0140000000000011	50	50	2	49	-7,77994441799819	-0,0407346896827221	0,000689104199409485
9,974	0,0250000000000004	50	50	2	49,25	-7,77663460001349	-0,0232223188504577	0,00399889424443245
9,985	0,0359999999999996	50	50	2	49,25	-7,77406088076532	-0,0119734928011894	0,00657264143228531
9,995	0,0460000000000012	50	50	2	49,25	-7,77140616439283	-0,0040273554623127	0,00922735780477524
10,002	0,0530000000000008	50	50	2	49,5	-7,77108446694911	-0,00339384656399488	0,00954905524849892
10,003	0,0540000000000003	50	50	2	49,5	-7,77109069749713	-0,00333730131387711	0,0095427967607975
10,014	0,0649999999999995	50	50	2	49,5	-7,77314879000187	-0,0102220335975289	0,00748470425605774
10,024	0,0750000000000011	50	50	2	49,75	-7,77623447589576	-0,0231009256094694	0,00439904630184174
10,035	0,0860000000000003	50	50	2	49,75	-7,77946047484875	-0,038694548420608	0,00117301940917969
10,046	0,0969999999999995	50	50	2	49,75	-7,7805906906724	-0,044767833314836	4,28035855293274E-05
10,049	0,0999999999999996	50	50	2	50	-7,78073161840439	-0,0455391127616167	-9,80682671070099E-05
10,949	0	60	60	2	59	-7,78143340721726	-0,0485233077779412	-0,000799857079982757
10,951	0,00200000000000067	60	60	2	59	-7,78149099089205	-0,0489160232245922	-0,000857412815093994
10,956	0,00699999999999967	60	60	2	59	-7,78142309747636	-0,0484026595950127	-0,000789519399404526
10,966	0,0170000000000012	60	60	2	59	-7,77963076718152	-0,0378638738766313	0,00100275501608849
10,977	0,0280000000000005	60	60	2	59,25	-7,77620075270533	-0,0202184310182929	0,00443274155259132
10,988	0,0389999999999997	60	60	2	59,25	-7,7716510836035	-0,00401116441935301	0,00898243859410286
10,994	0,0449999999999999	60	60	2	59,25	-7,77045786380768	-0,00161150936037302	0,0101756304502487
10,995	0,0460000000000012	60	60	2	59,25	-7,77042847126722	-0,00162859447300434	0,0102050229907036
10,996	0,0470000000000006	60	60	2	59,25	-7,77050670236349	-0,00181726645678282	0,0101267918944359
11,007	0,0579999999999998	60	60	2	59,5	-7,77079752646387	-0,00268766656517982	0,00983599573373795
11,018	0,0690000000000008	60	60	2	59,5	-7,77414791285992	-0,0136628886684775	0,00648558139801025
11,029	0,0800000000000001	60	60	2	59,75	-7,77799682691693	-0,0307597173377872	0,00263666734099388
11,04	0,0910000000000011	60	60	2	59,75	-7,78064941987395	-0,0442710751667619	-1,58697366714478E-05
11,049	0,0999999999999996	60	60	2	60	-7,7814226783812	-0,0484719267114997	-0,000789128243923187
11,949	0	70	70	2	69	-7,78134598396719	-0,0473940744996071	-0,000712405890226364
11,95	0,00100000000000122	70	70	2	69	-7,7813468221575	-0,0473969709128141	-0,000713244080543518
11,951	0,00200000000000067	70	70	2	69	-7,78133315965533	-0,0472643412649632	-0,000699609518051147
11,962	0,0129999999999999	70	70	2	69	-7,78039078228176	-0,0411156984046102	0,000242739915847778
11,973	0,0240000000000009	70	70	2	69	-7,77765565551817	-0,026497864164412	0,00297786667943001
11,984	0,0350000000000001	70	70	2	69,25	-7,77415450662375	-0,0113675277680159	0,00647898763418198
11,995	0,0460000000000012	70	70	2	69,25	-7,77115020900965	-0,00265925657004118	0,00948328524827957
11,997	0,048	70	70	2	69,25	-7,77089185081422	-0,00205633696168661	0,00974167138338089
11,998	0,0490000000000013	70	70	2	69,25	-7,77086371555924	-0,00205814838409424	0,00976977869868279
11,999	0,0500000000000007	70	70	2	69,5	-7,77089810930192	-0,00227534212172031	0,00973541289567947
12,01	0,0609999999999999	70	70	2	69,5	-7,77200588956475	-0,00510805752128363	0,00862760469317436
12,021	0,072000000000001	70	70	2	69,5	-7,77569442987442	-0,0190675025805831	0,00493906438350677
12,032	0,0830000000000002	70	70	2	69,75	-7,7794402744621	-0,0373211596161127	0,00119324773550034
12,043	0,0940000000000012	70	70	2	69,75	-7,78084614314139	-0,04457444883883	-0,000212565064430237
12,049	0,0999999999999996	70	70	2	70	-7,78116510249674	-0,0463277054950595	-0,000531524419784546
12,949	0	80	80	2	79	-7,78145679272711	-0,046867411583662	-0,000823214650154114
12,96	0,011000000000001	80	80	2	79	-7,78091431595385	-0,0435952749103308	-0,00028073787689209
12,971	0,0220000000000002	80	80	2	79	-7,77863656170666	-0,0307080615311861	0,001996960490942
12,982	0,0330000000000013	80	80	2	79,25	-7,77546367608011	-0,015965779311955	0,00516984611749649
12,993	0,0440000000000005	80	80	2	79,25	-7,77097128331661	-0,00183042604476213	0,0096622109413147
12,998	0,0490000000000013	80	80	2	79,25	-7,76987914927304	0,00024035107344389	0,0107543729245663
13,009	0,0600000000000005	80	80	2	79,5	-7,77135509066284	-0,00336510129272938	0,00927843153476715
13,02	0,0709999999999997	80	80	2	79,5	-7,77557699941099	-0,0184113206341863	0,00505652278661728
13,03	0,0810000000000013	80	80	2	79,75	-7,77881330810487	-0,0334749091416597	0,00182021409273148
13,041	0,0920000000000005	80	80	2	79,75	-7,78102998621762	-0,0447109108790755	-0,000396408140659332
13,046	0,0970000000000013	80	80	2	79,75	-7,78151705861092	-0,0474761659279466	-0,00088350847363472
13,049	0,0999999999999996	80	80	2	80	-7,78156857937574	-0,047459676861763	-0,000935029238462448
13,949	0	90	90	2	89	-7,78164125047624	-0,047333394177258	-0,00100767239928246
13,954	0,00500000000000078	90	90	2	89	-7,78165460564196	-0,0471982639282942	-0,00102102756500244
13,956	0,00699999999999967	90	90	2	89	-7,78161649592221	-0,0470260297879577	-0,000982917845249176
13,966	0,0170000000000012	90	90	2	89	-7,77980027720332	-0,0362814869731665	0,000833217054605484
13,977	0,0280000000000005	90	90	2	89,25	-7,77664574794471	-0,020344196818769	0,00398777425289154
13,988	0,0389999999999997	90	90	2	89,25	-7,77370680123568	-0,00886403489857912	0,00692669302225113
13,998	0,0490000000000013	90	90	2	89,25	-7,77186060324311	-0,00352175440639257	0,00877289101481438
14,003	0,0540000000000003	90	90	2	89,5	-7,77161649428308	-0,00292484648525715	0,00901702791452408
14,006	0,0570000000000004	90	90	2	89,5	-7,77201759628952	-0,00436562579125166	0,00861592590808868
14,017	0,0679999999999996	90	90	2	89,5	-7,77483405545354	-0,0142514053732157	0,00579943880438805
14,027	0,0780000000000012	90	90	2	89,75	-7,77766121551394	-0,026856567710638	0,00297227874398232
14,038	0,0890000000000004	90	90	2	89,75	-7,78054704889655	-0,0412860233336687	8,64453613758087E-05
14,049	0,0999999999999996	90	90	2	90	-7,78147864155471	-0,0463263550773263	-0,000845063477754593
14,949	0	100	100	2	99	-7,78201729059219	-0,0487845251336694	-0,00138374045491219
14,96	0,011000000000001	100	100	2	99	-7,78108318336308	-0,0427899369969964	-0,000449605286121368
14,971	0,0220000000000002	100	100	2	99	-7,77869297191501	-0,0293946173042059	0,0019405223429203
14,982	0,0330000000000013	100	100	2	99,25	-7,77521568350494	-0,0137089565396309	0,0054178386926651
14,993	0,0440000000000005	100	100	2	99,25	-7,77059837244451	-0,000687399879097939	0,0100351497530937
14,996	0,0470000000000006	100	100	2	99,25	-7,77001705951989	0,000376971438527107	0,0106164626777172
15,004	0,0549999999999997	100	100	2	99,5	-7,77067297138274	-0,00127311330288649	0,00996055081486702
15,014	0,0650000000000013	100	100	2	99,5	-7,77320464141667	-0,00804750248789787	0,00742888078093529
15,025	0,0760000000000005	100	100	2	99,75	-7,77726902626455	-0,0244829803705215	0,00336449593305588
15,036	0,0869999999999997	100	100	2	99,75	-7,78064179234207	-0,0412214547395706	-8,21426510810852E-06
15,046	0,0970000000000013	100	100	2	99,75	-7,78173241764307	-0,0470710592344403	-0,0010988675057888
15,049	0,0999999999999996	100	100	2	100	-7,78180374763906	-0,0472796149551868	-0,00117016956210136
24,949	0	200	200	2	199	-7,78281904757023	-0,0479033635929227	-0,00218549743294716
24,96	0,0109999999999992	200	200	2	199	-7,78216260485351	-0,0438246876001358	-0,00152908265590668
24,971	0,0219999999999985	200	200	2	199	-7,77992748655379	-0,0312921823933721	0,000706035643815994
24,981	0,032	200	200	2	199,25	-7,77622304856777	-0,013972339220345	0,00441044569015503
24,992	0,0429999999999993	200	200	2	199,25	-7,7729679364711	-0,0036446051672101	0,00766558572649956
24,996	0,0470000000000006	200	200	2	199,25	-7,7718647941947	-0,000828052870929241	0,00876870006322861
25	0,0509999999999984	200	200	2	199,5	-7,77178960852325	-0,000886442139744759	0,00884391367435455
25,002	0,0529999999999973	200	200	2	199,5	-7,77190622873604	-0,00123089645057917	0,0087272934615612
25,012	0,0629999999999988	200	200	2	199,5	-7,77416070923209	-0,00789762008935213	0,00647278502583504
25,022	0,0730000000000004	200	200	2	199,5	-7,77746398933232	-0,0211396208032966	0,00316953286528587
25,033	0,0839999999999996	200	200	2	199,75	-7,78116647154093	-0,0392498029395938	-0,000532921403646469
25,044	0,0949999999999989	200	200	2	199,75	-7,78295983560383	-0,0486616231501102	-0,00232625752687454
25,048	0,0990000000000002	200	200	2	199,75	-7,78315320611	-0,0499675469473004	-0,00251965597271919
25,049	0,0999999999999979	200	200	2	200	-7,78316382318735	-0,0499654328450561	-0,00253027305006981
34,949	0	300	300	2	299	-7,78320944868028	-0,0481153093278408	-0,00257587060332298
34,959	0,0100000000000051	300	300	2	299	-7,7827106975019	-0,0449464004486799	-0,00207714736461639
34,97	0,0210000000000008	300	300	2	299	-7,78021194040775	-0,0304050417616963	0,00042155385017395
34,98	0,0310000000000059	300	300	2	299,25	-7,77671224437654	-0,0143480859696865	0,003921277821064
34,991	0,0420000000000016	300	300	2	299,25	-7,7736899536103	-0,00439207535237074	0,00694356858730316
34,996	0,0470000000000042	300	300	2	299,25	-7,77312361635268	-0,00299486331641674	0,00750990584492683
35,004	0,0549999999999997	300	300	2	299,5	-7,77305589057505	-0,00303515698760748	0,00757763162255287
35,006	0,0570000000000022	300	300	2	299,5	-7,77318147942424	-0,00335180200636387	0,00745201483368874
35,017	0,0680000000000049	300	300	2	299,5	-7,7758826315403	-0,0126791698858142	0,00475086271762848
35,028	0,0790000000000006	300	300	2	299,75	-7,77969533577561	-0,0295498548075557	0,000938158482313156
35,038	0,0890000000000057	300	300	2	299,75	-7,78233529999852	-0,0433561531826854	-0,00170174986124039
35,048	0,0990000000000038	300	300	2	299,75	-7,78362018987536	-0,0507298484444618	-0,00298663973808289
35,049	0,100000000000001	300	300	2	300	-7,78359792195261	-0,0505440915003419	-0,00296434387564659
44,949	0	400	400	2	399	-7,78325744904578	-0,047149108722806	-0,00262387096881866
44,959	0,0100000000000051	400	400	2	399	-7,78285754844546	-0,0446640653535724	-0,00222399830818176
44,97	0,0210000000000008	400	400	2	399	-7,78033001348376	-0,0301883136853576	0,0003034807741642
44,98	0,0310000000000059	400	400	2	399,25	-7,77694953605533	-0,0145405903458595	0,00368395820260048
44,991	0,0420000000000016	400	400	2	399,25	-7,77391076087952	-0,00427802093327045	0,00672273337841034
44,997	0,0480000000000018	400	400	2	399,25	-7,77271742932498	-0,00125241931527853	0,00791609287261963
45,001	0,0519999999999996	400	400	2	399,5	-7,77269742451608	-0,00154450070112944	0,00793609768152237
45,003	0,054000000000002	400	400	2	399,5	-7,77276202104986	-0,00171155203133821	0,00787150114774704
45,014	0,0650000000000048	400	400	2	399,5	-7,77522761374712	-0,0094902329146862	0,00540588051080704
45,025	0,0760000000000005	400	400	2	399,75	-7,77930700220168	-0,0269157532602549	0,00132651999592781
45,035	0,0860000000000056	400	400	2	399,75	-7,78194274753332	-0,039978614076972	-0,00130919739603996
45,046	0,0970000000000013	400	400	2	399,75	-7,78344727121294	-0,0484143802896142	-0,00281369313597679
45,049	0,100000000000001	400	400	2	400	-7,78349753469229	-0,0487224059179425	-0,00286398455500603
54,949	0	500	500	2	499	-7,78382585383952	-0,049868393689394	-0,00319227576255798
54,959	0,0100000000000051	500	500	2	499	-7,78317706659436	-0,0457841856405139	-0,00254351645708084
54,97	0,0210000000000008	500	500	2	499	-7,78064880520105	-0,0307708792388439	-1,52550637722015E-05
54,98	0,0310000000000059	500	500	2	499,25	-7,77670802548528	-0,0129421148449183	0,00392546877264977
54,991	0,0420000000000016	500	500	2	499,25	-7,77318634092808	-0,0021532503888011	0,00744715332984924
54,994	0,0450000000000017	500	500	2	499,25	-7,77273486368358	-0,00121010467410088	0,00789865851402283
55	0,0510000000000019	500	500	2	499,5	-7,77272198349237	-0,00138661824166775	0,00791151076555252
55,001	0,0519999999999996	500	500	2	499,5	-7,77274492196739	-0,00143744051456451	0,00788860023021698
55,011	0,0620000000000047	500	500	2	499,5	-7,77428277768195	-0,00606580171734095	0,00635074451565742
55,022	0,0730000000000004	500	500	2	499,5	-7,77849155478179	-0,0222468608990312	0,00214196741580963
55,035	0,0860000000000056	500	500	2	499,75	-7,78225162066519	-0,0410714140161872	-0,00161804258823395
55,046	0,0970000000000013	500	500	2	499,75	-7,78322087600827	-0,0464543094858527	-0,00258732587099075
55,049	0,100000000000001	500	500	2	500	-7,78334487229586	-0,0471846805885434	-0,00271132215857506
64,949	0	600	600	2	599	-7,783458000049	-0,0471624778583646	-0,00282442197203636
64,95	0,00100000000000477	600	600	2	599	-7,78346551582217	-0,047310539521277	-0,00283196568489075
64,951	0,00200000000000955	600	600	2	599	-7,78344919905066	-0,0472553446888924	-0,00281564891338348
64,962	0,0130000000000052	600	600	2	599	-7,78249802067876	-0,0408125622197986	-0,0018644705414772
64,972	0,0230000000000103	600	600	2	599	-7,78031227178872	-0,0286641530692577	0,000321250408887863
64,983	0,034000000000006	600	600	2	599,25	-7,77679849416018	-0,0129095977172256	0,00383500009775162
64,994	0,0450000000000017	600	600	2	599,25	-7,7740025985986	-0,00409873202443123	0,00663092359900475
64,999	0,0499999999999972	600	600	2	599,5	-7,77261620387435	-0,000788806937634945	0,00801729038357735
65,003	0,054000000000002	600	600	2	599,5	-7,77259136550128	-0,000957273878157139	0,00804215669631958
65,004	0,0550000000000068	600	600	2	599,5	-7,77263134717941	-0,00112317968159914	0,0080021470785141
65,015	0,0660000000000025	600	600	2	599,5	-7,77572306804359	-0,0103676365688443	0,00491039827466011
65,025	0,0760000000000076	600	600	2	599,75	-7,77948738075793	-0,0264017237350345	0,00114614143967628
65,036	0,0870000000000033	600	600	2	599,75	-7,7825117111206	-0,0420579127967358	-0,00187816098332405
65,046	0,0970000000000084	600	600	2	599,75	-7,78324875980616	-0,0461451103910804	-0,00261520966887474
65,049	0,100000000000009	600	600	2	600	-7,78324862010777	-0,0461214641109109	-0,00261504203081131
74,949	0	700	700	2	699	-7,78394596651196	-0,049732169136405	-0,00331241637468338
74,95	0,00100000000000477	700	700	2	699	-7,78394275344908	-0,0497411843389273	-0,00330917537212372
74,96	0,0110000000000099	700	700	2	699	-7,78304882347584	-0,0439014565199614	-0,00241527333855629
74,971	0,0220000000000056	700	700	2	699	-7,78011317364872	-0,0272583216428757	0,00052034854888916
74,982	0,0330000000000013	700	700	2	699,25	-7,77725083753467	-0,0143673922866583	0,00338265672326088
74,992	0,0430000000000064	700	700	2	699,25	-7,77348568663001	-0,00247207470238209	0,00714780762791634
74,999	0,0499999999999972	700	700	2	699,5	-7,77260290458798	-0,000696578063070774	0,00803058966994285
75,007	0,0580000000000069	700	700	2	699,5	-7,77359146624803	-0,00332244206219912	0,00704202800989151
75,018	0,0690000000000026	700	700	2	699,5	-7,77737044729292	-0,0166259426623583	0,00326307490468025
75,028	0,0790000000000077	700	700	2	699,75	-7,78053525835276	-0,0311772944405675	9,82359051704407E-05
75,039	0,0900000000000034	700	700	2	699,75	-7,78247063979506	-0,0411149207502604	-0,00183708965778351
75,049	0,100000000000009	700	700	2	700	-7,78326806612313	-0,0456661777570844	-0,00263448804616928
84,949	0	800	800	2	799	-7,78342776931822	-0,0460641644895077	-0,00279419124126434
84,966	0,0170000000000101	800	800	2	799	-7,78217512182891	-0,0384602043777704	-0,00154154375195503
84,984	0,0350000000000108	800	800	2	799,25	-7,77597203850746	-0,00938853248953819	0,00466145575046539
84,995	0,0460000000000065	800	800	2	799,25	-7,77291714213788	-0,000955909490585327	0,00771638005971909
84,996	0,046999999999997	800	800	2	799,25	-7,77279973961413	-0,000728718005120754	0,00783378258347511
84,997	0,0480000000000018	800	800	2	799,25	-7,77276545763016	-0,000767512246966362	0,00786803662776947
85	0,0510000000000019	800	800	2	799,5	-7,77280692011118	-0,000874726101756096	0,00782657414674759
85,01	0,061000000000007	800	800	2	799,5	-7,77437358163297	-0,00539425760507584	0,00625994056463241
85,021	0,0720000000000027	800	800	2	799,5	-7,77850041165948	-0,0212672958150506	0,0021330825984478
85,031	0,0820000000000078	800	800	2	799,75	-7,78200572356582	-0,0383504806086421	-0,00137217342853546
85,042	0,0930000000000035	800	800	2	799,75	-7,78329757042229	-0,045455489307642	-0,0026639923453331
85,048	0,0990000000000038	800	800	2	799,75	-7,78349474072456	-0,0464911898598075	-0,00286119058728218
85,049	0,100000000000009	800	800	2	800	-7,78350326232612	-0,0464831106364727	-0,00286968424916267
94,949	0	900	900	2	899	-7,78352924622595	-0,0463077845051885	-0,00289566814899445
94,953	0,00400000000000489	900	900	2	899	-7,78370912186801	-0,0473832944408059	-0,00307554379105568
94,96	0,0110000000000099	900	900	2	899	-7,78344411402941	-0,0456708064302802	-0,00281056389212608
94,971	0,0220000000000056	900	900	2	899	-7,78046680614352	-0,0289042992517352	0,000166688114404678
94,981	0,0320000000000107	900	900	2	899,25	-7,77643050067127	-0,0107772927731276	0,00420302152633667
94,992	0,0430000000000064	900	900	2	899,25	-7,77395230717957	-0,00302284490317106	0,00668121501803398
94,998	0,0490000000000066	900	900	2	899,25	-7,77257940731943	-0,000237729400396347	0,00805411487817764
95,008	0,0589999999999975	900	900	2	899,5	-7,77402073144913	-0,0041200639680028	0,00661276280879974
95,018	0,0690000000000026	900	900	2	899,5	-7,77774416841567	-0,017639291472733	0,00288935378193855
95,028	0,0790000000000077	900	900	2	899,75	-7,78083823621273	-0,0322795333340764	-0,00020468607544899
95,039	0,0900000000000034	900	900	2	899,75	-7,78294175863266	-0,0428815931081772	-0,00230820849537849
95,049	0,100000000000009	900	900	2	900	-7,78337669558823	-0,045309173874557	-0,00274311751127243
104,949	0	1000	1000	2	999	-7,78378215618431	-0,0475663598626852	-0,00314857810735702
104,959	0,0100000000000051	1000	1000	2	999	-7,78329365886748	-0,0445336801931262	-0,00266008079051971
104,969	0,0200000000000102	1000	1000	2	999	-7,78068208135664	-0,0295554287731647	-4,85032796859741E-05
104,98	0,0310000000000059	1000	1000	2	999,25	-7,7772674895823	-0,0136271957308054	0,00336600467562675
104,99	0,041000000000011	1000	1000	2	999,25	-7,77416805736721	-0,00364601612091064	0,00646546483039856
104,999	0,0499999999999972	1000	1000	2	999,5	-7,77301009744406	-0,000996189191937447	0,00762339681386948
105	0,0510000000000019	1000	1000	2	999,5	-7,77297433465719	-0,00100208912044764	0,00765915960073471
105,002	0,0529999999999973	1000	1000	2	999,5	-7,77303725481033	-0,00118453986942768	0,00759623944759369
105,012	0,0630000000000024	1000	1000	2	999,5	-7,7756327111274	-0,00926291570067406	0,00500081107020378
105,022	0,0730000000000075	1000	1000	2	999,5	-7,77908169664443	-0,023312377743423	0,00155182555317879
105,033	0,0840000000000032	1000	1000	2	999,75	-7,78214083984494	-0,0385461049154401	-0,00150728970766067
105,043	0,0940000000000083	1000	1000	2	999,75	-7,78361946344376	-0,046837399713695	-0,00298591330647469
105,049	0,100000000000009	1000	1000	2	1000	-7,78367168270051	-0,0469566648826003	-0,00303810462355614
155,284	0	1501	1	3	1500	-7,780094537884	-0,0264164851978421	0,000538956373929977
155,294	0,0100000000000193	1501	1	3	1500	-7,7801170013845	-0,0261990679427981	0,000516492873430252
155,299	0,0150000000000148	1501	1	3	1500	-7,78009132482111	-0,0260417442768812	0,000542197376489639
155,31	0,0260000000000105	1501	1	3	1500	-7,77986847795546	-0,0251006754115224	0,000765044242143631
155,321	0,0370000000000061	1501	1	3	1500	-7,77988091111183	-0,025133085437119	0,000752583146095276
155,331	0,0470000000000255	1501	1	3	1500	-7,77983095496893	-0,0248938705772161	0,00080253928899765
155,338	0,054000000000002	1501	1	3	1500	-7,77980002574623	-0,0247176876291633	0,000833496451377869
155,339	0,0550000000000068	1501	1	3	1500	-7,7798118442297	-0,0246272655203938	0,00082165002822876
155,35	0,0660000000000025	1501	1	3	1500	-7,77984601445496	-0,0247814273461699	0,000787507742643356
155,36	0,0760000000000218	1501	1	3	1500	-7,78005816042423	-0,0261073047295213	0,000575333833694458
155,371	0,0870000000000175	1501	1	3	1500	-7,78001342900097	-0,0258739246055484	0,000620093196630478
155,382	0,0980000000000132	1501	1	3	1500	-7,77993639931083	-0,0255253864452243	0,000697094947099686
155,393	0,109000000000009	1501	1	3	1500	-7,77992812916636	-0,0252341898158193	0,000705365091562271
155,404	0,120000000000005	1501	1	3	1500	-7,77995330281556	-0,0255222618579865	0,000680219382047653
155,414	0,130000000000024	1501	1	3	1500	-7,7798511274159	-0,0249075656756759	0,000782366842031479
155,425	0,14100000000002	1501	1	3	1500	-7,77985380962491	-0,0250175874680281	0,000779684633016586
155,436	0,152000000000015	1501	1	3	1500	-7,78005349449813	-0,0259316992014647	0,00058002769947052
155,447	0,163000000000011	1501	1	3	1500	-7,77999339625239	-0,0256328610703349	0,000640098005533218
155,458	0,174000000000007	1501	1	3	1500	-7,77995344251394	-0,0255231466144323	0,000680051743984222
155,469	0,185000000000002	1501	1	3	1500	-7,7800611499697	-0,0262527540326118	0,000572372227907181
155,479	0,195000000000022	1501	1	3	1500	-7,78013002127409	-0,0263484986498952	0,000503472983837128
155,49	0,206000000000017	1501	1	3	1500	-7,77998836711049	-0,025666281580925	0,000645127147436142
155,501	0,217000000000013	1501	1	3	1500	-7,78003837913275	-0,0259805843234062	0,000595115125179291
155,512	0,228000000000009	1501	1	3	1500	-7,77999797835946	-0,0257551576942205	0,00063551589846611
155,523	0,239000000000004	1501	1	3	1500	-7,78000054880977	-0,0255561526864767	0,000632945448160172
155,533	0,249000000000024	1501	1	3	1500	-7,77997953817248	-0,025586960837245	0,000653956085443497
155,544	0,260000000000019	1501	1	3	1500	-7,77999585494399	-0,0257119862362742	0,000637639313936234
155,555	0,271000000000015	1501	1	3	1500	-7,78015365824103	-0,026653278619051	0,000479836016893387
155,571	0,287000000000006	1501	1	3	1500	-7,78009780682623	-0,026186048053205	0,000535715371370316
155,581	0,297000000000025	1501	1	3	1500	-7,7800624910742	-0,0260033272206783	0,000571031123399735
155,592	0,308000000000021	1501	1	3	1500	-7,78009660542011	-0,0262474408373237	0,000536888837814331
155,603	0,319000000000017	1501	1	3	1500	-7,78008070774376	-0,0262801488861442	0,000552814453840256
155,614	0,330000000000013	1501	1	3	1500	-7,78023599646986	-0,0267773307859898	0,000397525727748871
155,625	0,341000000000008	1501	1	3	1500	-7,78015220537782	-0,0265258457511663	0,000481288880109787
155,636	0,352000000000004	1501	1	3	1500	-7,78026533313096	-0,0271619763225317	0,000368189066648483
155,646	0,362000000000023	1501	1	3	1500	-7,78026175685227	-0,0271416967734694	0,000371765345335007
155,657	0,373000000000019	1501	1	3	1500	-7,78031498193741	-0,027215862646699	0,000318512320518494
155,668	0,384000000000015	1501	1	3	1500	-7,78016142547131	-0,026512760668993	0,000472068786621094
155,679	0,39500000000001	1501	1	3	1500	-7,78035376220941	-0,0276243593543768	0,000279732048511505
155,69	0,406000000000006	1501	1	3	1500	-7,78015393763781	-0,0266244215890765	0,000479556620121002
155,7	0,416000000000025	1501	1	3	1500	-7,78019780293107	-0,0268700672313571	0,000435691326856613
155,711	0,427000000000021	1501	1	3	1500	-7,78018098324537	-0,0265769381076097	0,000452511012554169
155,722	0,438000000000017	1501	1	3	1500	-7,78022638522089	-0,0269643077626824	0,000407136976718903
155,733	0,449000000000012	1501	1	3	1500	-7,78030662797391	-0,0274223787710071	0,000326894223690033
155,744	0,460000000000008	1501	1	3	1500	-7,78021861799061	-0,0269317021593452	0,000414904206991196
155,755	0,471000000000004	1501	1	3	1500	-7,78036046773195	-0,0274795992299914	0,000273026525974274
155,765	0,481000000000023	1501	1	3	1500	-7,7802640479058	-0,0269448105245829	0,000369474291801453
155,776	0,492000000000019	1501	1	3	1500	-7,7802247647196	-0,0267941365018487	0,000408757477998734
155,787	0,503000000000014	1501	1	3	1500	-7,78023730963468	-0,027073547244072	0,000396184623241425
155,798	0,51400000000001	1501	1	3	1500	-7,78030017390847	-0,0271518668159842	0,00033332034945488
155,809	0,525000000000006	1501	1	3	1500	-7,78033018112183	-0,0274230353534222	0,000303313136100769
155,819	0,535000000000025	1501	1	3	1500	-7,78047465719283	-0,0281131966039538	0,000158865004777908
155,833	0,549000000000007	1501	1	3	1500	-7,78059323318303	-0,0289537757635117	4,02890145778656E-05
155,844	0,560000000000002	1501	1	3	1500	-7,78045174665749	-0,0278578232973814	0,000181775540113449
155,854	0,570000000000022	1501	1	3	1500	-7,7803223580122	-0,0273517426103354	0,000311136245727539
155,865	0,581000000000017	1501	1	3	1500	-7,78032559901476	-0,0274163065478206	0,000307895243167877
155,876	0,592000000000013	1501	1	3	1500	-7,78044263832271	-0,0279897730797529	0,000190883874893188
155,887	0,603000000000009	1501	1	3	1500	-7,7802805043757	-0,0270485738292336	0,000352989882230759
155,898	0,614000000000004	1501	1	3	1500	-7,78052492067218	-0,0284074526280165	0,000108573585748672
155,908	0,624000000000024	1501	1	3	1500	-7,78041003271937	-0,0277817901223898	0,000223461538553238
155,919	0,635000000000019	1501	1	3	1500	-7,78033940121531	-0,0274911615997553	0,000294093042612076
155,93	0,646000000000015	1501	1	3	1500	-7,78034082613885	-0,0272749131545424	0,000292696058750153
155,941	0,657000000000011	1501	1	3	1500	-7,7805736195296	-0,0285868579521775	5,99026679992676E-05
155,952	0,668000000000006	1501	1	3	1500	-7,78049094602466	-0,0282392604276538	0,000142548233270645
155,963	0,679000000000002	1501	1	3	1500	-7,78051382862031	-0,0284936744719744	0,000119693577289581
155,973	0,689000000000021	1501	1	3	1500	-7,78048519045114	-0,0282587110996246	0,000148303806781769
155,984	0,700000000000017	1501	1	3	1500	-7,78045129962265	-0,0278565660119057	0,000182222574949265
155,995	0,711000000000013	1501	1	3	1500	-7,78046348132193	-0,0280294427648187	0,000170040875673294
156,006	0,722000000000008	1501	1	3	1500	-7,78046736493707	-0,028094700537622	0,000166129320859909
156,017	0,733000000000004	1501	1	3	1500	-7,7807395812124	-0,0296109914779663	-0,000106003135442734
156,027	0,743000000000023	1501	1	3	1500	-7,78062519617379	-0,0287010241299868	8,32602381706238E-06
156,038	0,754000000000019	1501	1	3	1500	-7,78070353902876	-0,02925846260041	-6,99609518051147E-05
156,049	0,765000000000015	1501	1	3	1500	-7,78061357326806	-0,0289145251736045	1,99489295482635E-05
156,06	0,77600000000001	1501	1	3	1500	-7,7805364318192	-0,0284766498953104	9,70624387264252E-05
156,071	0,787000000000006	1501	1	3	1500	-7,78055110014975	-0,028369533829391	8,24220478534698E-05
156,081	0,797000000000025	1501	1	3	1500	-7,78053215704858	-0,0283192377537489	0,000101365149021149
156,092	0,808000000000021	1501	1	3	1500	-7,78058658353984	-0,0287489034235477	4,69386577606201E-05
156,103	0,819000000000017	1501	1	3	1500	-7,78057783842087	-0,0285931257531047	5,5655837059021E-05
156,114	0,830000000000013	1501	1	3	1500	-7,78068440034986	-0,0290852645412087	-5,08502125740051E-05
156,125	0,841000000000008	1501	1	3	1500	-7,78070968575776	-0,0293052010238171	-7,61076807975769E-05
156,144	0,860000000000014	1501	1	3	1500	-7,78075807727873	-0,0296360114589334	-0,000124499201774597
156,155	0,871000000000009	1501	1	3	1500	-7,78064872138202	-0,0291253067553043	-1,51433050632477E-05
156,166	0,882000000000005	1501	1	3	1500	-7,78061326593161	-0,0285686179995537	2,02283263206482E-05
156,176	0,892000000000024	1501	1	3	1500	-7,78067531995475	-0,0290570827201009	-4,17418777942657E-05
156,187	0,90300000000002	1501	1	3	1500	-7,78068012557924	-0,0291047431528568	-4,65475022792816E-05
156,198	0,914000000000016	1501	1	3	1500	-7,780691832304	-0,0293581048026681	-5,82821667194366E-05
156,209	0,925000000000011	1501	1	3	1500	-7,78070666827261	-0,0291638914495707	-7,30901956558228E-05
156,22	0,936000000000007	1501	1	3	1500	-7,78069487772882	-0,0290500512346625	-6,12996518611908E-05
156,231	0,947000000000003	1501	1	3	1500	-7,78075715526938	-0,0295349722728133	-0,000123605132102966
156,241	0,957000000000022	1501	1	3	1500	-7,78084100224078	-0,0300980173051357	-0,000207424163818359
156,252	0,968000000000018	1501	1	3	1500	-7,78095030225813	-0,0305922329425812	-0,000316724181175232
156,263	0,979000000000013	1501	1	3	1500	-7,78079314157367	-0,0296055246144533	-0,000159591436386108
156,274	0,990000000000009	1501	1	3	1500	-7,78084427118301	-0,0300547713413835	-0,000210721045732498
156,285	1,001	1501	1	3	1500	-7,78083957731724	-0,0300078140571713	-0,000206027179956436
156,295	1,01100000000002	1501	1	3	1500	-7,780801942572	-0,0296192150563002	-0,000168364495038986
156,306	1,02200000000002	1501	1	3	1500	-7,78080096468329	-0,0297397840768099	-0,000167414546012878
156,317	1,03300000000002	1501	1	3	1500	-7,78080322779715	-0,0296837370842695	-0,000169649720191956
156,328	1,04400000000001	1501	1	3	1500	-7,78079615905881	-0,0298496382310987	-0,000162608921527863
156,339	1,05500000000001	1501	1	3	1500	-7,78094004839659	-0,0304666953161359	-0,000306498259305954
156,35	1,066	1501	1	3	1500	-7,7808881085366	-0,0301553169265389	-0,00025453045964241
156,36	1,07600000000002	1501	1	3	1500	-7,78091163374484	-0,0304429000243545	-0,000278055667877197
156,371	1,08700000000002	1501	1	3	1500	-7,7808921597898	-0,0302931759506464	-0,000258609652519226
156,382	1,09800000000001	1501	1	3	1500	-7,78085784986615	-0,030240579508245	-0,000224299728870392
156,393	1,10900000000001	1501	1	3	1500	-7,7808834426105	-0,029950737953186	-0,000249892473220825
156,404	1,12	1501	1	3	1500	-7,78092722408473	-0,0303035834804177	-0,00029364600777626
156,415	1,131	1501	1	3	1500	-7,78100171126425	-0,0308024510741234	-0,000368133187294006
156,425	1,14100000000002	1501	1	3	1500	-7,78090255334973	-0,0304411724209785	-0,000269003212451935
156,436	1,15200000000002	1501	1	3	1500	-7,78090788982809	-0,0302741583436728	-0,000274311751127243
156,447	1,16300000000001	1501	1	3	1500	-7,78092605061829	-0,0303569016978145	-0,000292472541332245
156,458	1,17400000000001	1501	1	3	1500	-7,7811938803643	-0,03183679189533	-0,000560302287340164
156,469	1,185	1501	1	3	1500	-7,7811190020293	-0,031533963046968	-0,00048542395234108
156,479	1,19500000000002	1501	1	3	1500	-7,78109447099268	-0,0311261741444469	-0,000460892915725708
156,49	1,20600000000002	1501	1	3	1500	-7,78091750107706	-0,0303266011178494	-0,000283923000097275
156,501	1,21700000000001	1501	1	3	1500	-7,78112056665123	-0,0315387174487114	-0,000486988574266434
156,512	1,22800000000001	1501	1	3	1500	-7,78105071745813	-0,0311859324574471	-0,000417139381170273
156,523	1,239	1501	1	3	1500	-7,78106454759836	-0,0309470249339938	-0,000430997461080551
156,533	1,24900000000002	1501	1	3	1500	-7,78098885901272	-0,0305534666404128	-0,000355280935764313
156,544	1,26000000000002	1501	1	3	1500	-7,78100707568228	-0,0307670421898365	-0,000373497605323791
156,555	1,27100000000002	1501	1	3	1500	-7,78106968849897	-0,0312154414132237	-0,000436138361692429
156,566	1,28200000000001	1501	1	3	1500	-7,78108173049986	-0,0311817368492484	-0,000448152422904968
156,577	1,29300000000001	1501	1	3	1500	-7,78104965575039	-0,0308405794203281	-0,000416077673435211
156,588	1,304	1501	1	3	1500	-7,7810491528362	-0,0310183595865965	-0,000415574759244919
156,598	1,31400000000002	1501	1	3	1500	-7,78104714117944	-0,0311079248785973	-0,000413563102483749
156,609	1,32500000000002	1501	1	3	1500	-7,78108064085245	-0,0312918936833739	-0,000447090715169907
156,62	1,33600000000001	1501	1	3	1500	-7,78125473298132	-0,0320314383134246	-0,000621154904365539
156,631	1,34700000000001	1501	1	3	1500	-7,78118608519435	-0,0316439289599657	-0,000552535057067871
156,642	1,358	1501	1	3	1500	-7,78126660734415	-0,0322734238579869	-0,000633057206869125
156,652	1,36800000000002	1501	1	3	1500	-7,78121905401349	-0,0319902272894979	-0,000585503876209259
156,671	1,387	1501	1	3	1500	-7,78119860216975	-0,0317211309447885	-0,000565052032470703
156,681	1,39700000000002	1501	1	3	1500	-7,78126018121839	-0,0322098471224308	-0,000626631081104279
156,692	1,40800000000002	1501	1	3	1500	-7,78122793883085	-0,0319758150726557	-0,000594388693571091
156,703	1,41900000000001	1501	1	3	1500	-7,78123741038144	-0,0319351628422737	-0,000603832304477692
156,714	1,43000000000001	1501	1	3	1500	-7,78121542185545	-0,0318424683064222	-0,000581871718168259
156,725	1,441	1501	1	3	1500	-7,78121531009674	-0,0319274934008718	-0,000581759959459305
156,735	1,45100000000002	1501	1	3	1500	-7,78124121017754	-0,0320207700133324	-0,000607632100582123
156,746	1,46200000000002	1501	1	3	1500	-7,78118027374148	-0,0318029383197427	-0,000546723604202271
156,757	1,47300000000001	1501	1	3	1500	-7,78117370791733	-0,0315794814378023	-0,000540129840373993
156,768	1,48400000000001	1501	1	3	1500	-7,78120785020292	-0,0318472040817142	-0,000574272125959396
156,779	1,495	1501	1	3	1500	-7,78129320591688	-0,0324806664139032	-0,000659655779600143
156,789	1,50500000000002	1501	1	3	1500	-7,78125559911132	-0,032247812487185	-0,00062204897403717
156,8	1,51600000000002	1501	1	3	1500	-7,78139314614236	-0,0327374832704663	-0,000759568065404892
156,811	1,52700000000002	1501	1	3	1500	-7,78131256811321	-0,0324243120849133	-0,000678990036249161
156,822	1,53800000000001	1501	1	3	1500	-7,78150032274425	-0,0335325580090284	-0,000866744667291641
156,833	1,54900000000001	1501	1	3	1500	-7,78150367550552	-0,0336365029215813	-0,000870097428560257
156,852	1,56800000000001	1501	1	3	1500	-7,78128043748438	-0,0320782698690891	-0,000646859407424927
156,863	1,57900000000001	1501	1	3	1500	-7,78135070577264	-0,0326336454600096	-0,000717155635356903
156,874	1,59	1501	1	3	1500	-7,7814674936235	-0,0332703674212098	-0,000833943486213684
156,889	1,60500000000002	1501	1	3	1500	-7,781329639256	-0,0323697319254279	-0,000696089118719101
156,9	1,61600000000001	1501	1	3	1500	-7,78128705918789	-0,0320976413786411	-0,000653509050607681
156,911	1,62700000000001	1501	1	3	1500	-7,78129057958722	-0,032238750718534	-0,000657029449939728
156,922	1,63800000000001	1501	1	3	1500	-7,78151172213256	-0,0336561445146799	-0,000878144055604935
156,932	1,64800000000002	1501	1	3	1500	-7,78146302327514	-0,0331072835251689	-0,00082947313785553
156,943	1,65900000000002	1501	1	3	1500	-7,78155033476651	-0,0336521258577704	-0,000916756689548492
156,954	1,67000000000002	1501	1	3	1500	-7,78140683658421	-0,0327595649287105	-0,00077325850725174
156,965	1,68100000000001	1501	1	3	1500	-7,781423907727	-0,0330457370728254	-0,00079035758972168
156,976	1,69200000000001	1501	1	3	1500	-7,78141616843641	-0,0327228615060449	-0,000782590359449387
156,987	1,703	1501	1	3	1500	-7,78141549788415	-0,0328241800889373	-0,000781919807195663
156,997	1,71300000000002	1501	1	3	1500	-7,78151135891676	-0,0333966827020049	-0,000877808779478073
157,008	1,72400000000002	1501	1	3	1500	-7,78149029240012	-0,0334343034774065	-0,000856742262840271
157,019	1,73500000000001	1501	1	3	1500	-7,78147540055215	-0,0329971592873335	-0,000841822475194931
157,03	1,74600000000001	1501	1	3	1500	-7,78147665783763	-0,0330636370927095	-0,0008431077003479
157,041	1,75700000000001	1501	1	3	1500	-7,78159034438431	-0,033879610709846	-0,000956766307353973
157,051	1,76700000000002	1501	1	3	1500	-7,78159425593913	-0,0339462840929627	-0,000960677862167358
157,062	1,77800000000002	1501	1	3	1500	-7,78158833272755	-0,0339376507326961	-0,000954754650592804
157,073	1,78900000000002	1501	1	3	1500	-7,7815963793546	-0,033712312579155	-0,000962801277637482
157,084	1,80000000000001	1501	1	3	1500	-7,78167553246021	-0,0342771364375949	-0,00104198232293129
157,095	1,81100000000001	1501	1	3	1500	-7,78151035308838	-0,0334143359214067	-0,000876802951097488
157,106	1,822	1501	1	3	1500	-7,78152270242572	-0,033596558496356	-0,00088915228843689
157,116	1,83200000000002	1501	1	3	1500	-7,7816728502512	-0,0343247130513191	-0,0010393001139164
157,127	1,84300000000002	1501	1	3	1500	-7,7815629914403	-0,033628880046308	-0,000929441303014755
157,138	1,85400000000001	1501	1	3	1500	-7,78158154338598	-0,0338650308549404	-0,000947993248701096
157,149	1,86500000000001	1501	1	3	1500	-7,78159442357719	-0,0338658271357417	-0,000960845500230789
157,168	1,88400000000001	1501	1	3	1500	-7,78174635954201	-0,0347066624090075	-0,00111278146505356
157,179	1,89500000000001	1501	1	3	1500	-7,7816981356591	-0,0345136411488056	-0,00106455758213997
157,19	1,90600000000001	1501	1	3	1500	-7,78168673627079	-0,0344493519514799	-0,00105315819382668
157,2	1,91600000000003	1501	1	3	1500	-7,78183196671307	-0,0349484337493777	-0,00119838863611221
157,211	1,92700000000002	1501	1	3	1500	-7,78171193785965	-0,0342909060418606	-0,00107835978269577
157,222	1,93800000000002	1501	1	3	1500	-7,78176169842482	-0,0346942478790879	-0,00112814828753471
157,233	1,94900000000001	1501	1	3	1500	-7,7817711699754	-0,0348535692319274	-0,00113759189844131
157,244	1,96000000000001	1501	1	3	1500	-7,78174661099911	-0,0346336513757706	-0,00111306086182594
157,255	1,971	1501	1	3	1500	-7,78179821558297	-0,0348425097763538	-0,00116463750600815
157,265	1,98100000000002	1501	1	3	1500	-7,78167326934636	-0,0341889774426818	-0,00103969126939774
157,276	1,99200000000002	1501	1	3	1500	-7,78167589567602	-0,0342583423480392	-0,00104231759905815
157,287	2,00300000000001	1501	1	3	1500	-7,78170648962259	-0,0345125328749418	-0,00107293948531151
157,298	2,01400000000001	1501	1	3	1500	-7,78194383718073	-0,0356420548632741	-0,00131025910377502
157,309	2,02500000000001	1501	1	3	1500	-7,78185864910483	-0,0351738231256604	-0,00122509896755219
157,319	2,03500000000003	1501	1	3	1500	-7,78194612823427	-0,0357733434066176	-0,00131255015730858
157,33	2,04600000000002	1501	1	3	1500	-7,78196222148836	-0,0359915615990758	-0,00132864341139793
157,341	2,05700000000002	1501	1	3	1500	-7,78189801611006	-0,0353434542194009	-0,00126443803310394
157,352	2,06800000000001	1501	1	3	1500	-7,7817790210247	-0,0347597990185022	-0,00114547088742256
157,363	2,07900000000001	1501	1	3	1500	-7,78175113722682	-0,0346846878528595	-0,00111758708953857
157,374	2,09	1501	1	3	1500	-7,78177538886666	-0,0349494582042098	-0,00114183872938156
157,384	2,10000000000002	1501	1	3	1500	-7,78176658786833	-0,034605641849339	-0,00113300979137421
157,395	2,11100000000002	1501	1	3	1500	-7,78181246481836	-0,0348657881841064	-0,00117888674139977
157,406	2,12200000000001	1501	1	3	1500	-7,78181975707412	-0,0348754739388824	-0,00118620693683624
157,417	2,13300000000001	1501	1	3	1500	-7,78199574910104	-0,0361331319436431	-0,00136217102408409
157,428	2,14400000000001	1501	1	3	1500	-7,78205322101712	-0,0361268734559417	-0,00141967087984085
157,439	2,155	1501	1	3	1500	-7,78206548653543	-0,0363429635763168	-0,0014319084584713
157,449	2,16500000000002	1501	1	3	1500	-7,78197197243571	-0,0359178381040692	-0,0013384222984314
157,46	2,17600000000002	1501	1	3	1500	-7,78192654252052	-0,035639014095068	-0,00129299238324165
157,471	2,18700000000001	1501	1	3	1500	-7,78192749246955	-0,0353931682184339	-0,00129394233226776
157,482	2,19800000000001	1501	1	3	1500	-7,78194341808558	-0,0354700768366456	-0,00130986794829369
157,493	2,209	1501	1	3	1500	-7,78198557905853	-0,0358552671968937	-0,00135200098156929
157,503	2,21900000000002	1501	1	3	1500	-7,78202625922859	-0,0362280569970608	-0,00139268115162849
157,514	2,23000000000002	1501	1	3	1500	-7,78193905949593	-0,0356875499710441	-0,00130550935864449
157,525	2,24100000000001	1501	1	3	1500	-7,78193732723594	-0,0355043634772301	-0,0013037770986557
157,536	2,25200000000001	1501	1	3	1500	-7,7819468267262	-0,0356115400791168	-0,00131327658891678
157,547	2,26300000000001	1501	1	3	1500	-7,78199384920299	-0,0360873062163591	-0,00136027112603188
157,557	2,27300000000002	1501	1	3	1500	-7,78198147192597	-0,0360069097951055	-0,00134792178869247
157,568	2,28400000000002	1501	1	3	1500	-7,78211410157382	-0,0365614239126444	-0,00148052349686623
157,579	2,29500000000002	1501	1	3	1500	-7,78219518251717	-0,0371349835768342	-0,00156160444021225
157,59	2,30600000000001	1501	1	3	1500	-7,78210644610226	-0,0366386771202087	-0,00147286802530289
157,601	2,31700000000001	1501	1	3	1500	-7,78209426440299	-0,0367074925452471	-0,00146068632602692
157,612	2,328	1501	1	3	1500	-7,78208009898663	-0,0363372499123216	-0,00144654884934425
157,622	2,33800000000002	1501	1	3	1500	-7,78205372393131	-0,0361263286322355	-0,00142017379403114
157,633	2,34900000000002	1501	1	3	1500	-7,78206777758896	-0,0364032620564103	-0,00143419951200485
157,644	2,36000000000001	1501	1	3	1500	-7,78207979165018	-0,0363131612539291	-0,00144621357321739
157,655	2,37100000000001	1501	1	3	1500	-7,78216816484928	-0,0366554455831647	-0,00153461471199989
157,666	2,38200000000001	1501	1	3	1500	-7,78210463002324	-0,0365050649270415	-0,00147107988595963
157,676	2,39200000000002	1501	1	3	1500	-7,78212756849825	-0,0366502674296498	-0,00149399042129517
157,687	2,40300000000002	1501	1	3	1500	-7,78225732035935	-0,0375862792134285	-0,00162374228239059
157,698	2,41400000000002	1501	1	3	1500	-7,78234217315912	-0,0377487763762474	-0,00170862302184105
157,709	2,42500000000001	1501	1	3	1500	-7,78224533423781	-0,0372256198897958	-0,00161178410053253
157,72	2,43600000000001	1501	1	3	1500	-7,78230576775968	-0,0376062886789441	-0,00167218968272209
157,731	2,447	1501	1	3	1500	-7,7822048496455	-0,0371090974658728	-0,00157127156853676
157,741	2,45700000000002	1501	1	3	1500	-7,782300459221	-0,0378097919747233	-0,00166688114404678
157,752	2,46800000000002	1501	1	3	1500	-7,78237874619663	-0,0379495555534959	-0,00174516811966896
157,763	2,47900000000001	1501	1	3	1500	-7,78221929445863	-0,0370901916176081	-0,00158574432134628
157,774	2,49000000000001	1501	1	3	1500	-7,78216975741088	-0,0369200995191932	-0,00153617933392525
157,785	2,501	1501	1	3	1500	-7,78220392763615	-0,0370540004223585	-0,00157037749886513
157,795	2,51100000000002	1501	1	3	1500	-7,78219912201166	-0,0367834605276585	-0,00156557187438011
157,806	2,52200000000002	1501	1	3	1500	-7,78221418149769	-0,0370733207091689	-0,00158060342073441
157,817	2,53300000000002	1501	1	3	1500	-7,78223773464561	-0,0372958043590188	-0,00160418450832367
157,828	2,54400000000001	1501	1	3	1500	-7,78230688534677	-0,0378111097961664	-0,00167330726981163
157,839	2,55500000000001	1501	1	3	1500	-7,78241073712706	-0,0382306566461921	-0,00177718698978424
157,85	2,566	1501	1	3	1500	-7,78227732516825	-0,037261676043272	-0,00164374709129333
157,86	2,57600000000002	1501	1	3	1500	-7,78248849324882	-0,0386333465576172	-0,00185491517186165
157,871	2,58700000000002	1501	1	3	1500	-7,7823229227215	-0,0378076359629631	-0,00168934464454651
157,882	2,59800000000001	1501	1	3	1500	-7,78239271603525	-0,0378627609461546	-0,00175913795828819
157,893	2,60900000000001	1501	1	3	1500	-7,78241171501577	-0,0382247380912304	-0,00177813693881035
157,904	2,62	1501	1	3	1500	-7,78236251324415	-0,0378321902826428	-0,00172896310687065
157,914	2,63000000000002	1501	1	3	1500	-7,78233803808689	-0,0379317393526435	-0,00170448794960976
157,925	2,64100000000002	1501	1	3	1500	-7,78232174925506	-0,0377522548660636	-0,00168817117810249
157,936	2,65200000000002	1501	1	3	1500	-7,78236812911928	-0,037846714258194	-0,00173455104231834
157,947	2,66300000000001	1501	1	3	1500	-7,78235762380064	-0,0378605397418141	-0,00172404572367668
157,958	2,67400000000001	1501	1	3	1500	-7,78247139416635	-0,038559096865356	-0,00183781608939171
157,969	2,685	1501	1	3	1500	-7,78237598016858	-0,0380287505686283	-0,00174243003129959
157,979	2,69500000000002	1501	1	3	1500	-7,78234776109457	-0,0377119053155184	-0,00171421095728874
157,99	2,70600000000002	1501	1	3	1500	-7,78235203586519	-0,0377481197938323	-0,00171845778822899
158,001	2,71700000000001	1501	1	3	1500	-7,78248572722077	-0,0386616447940469	-0,00185217708349228
158,012	2,72800000000001	1501	1	3	1500	-7,78243987821042	-0,0384855968877673	-0,00180630013346672
158,023	2,739	1501	1	3	1500	-7,78242182917893	-0,0381702091544867	-0,00178825110197067
158,033	2,74900000000002	1501	1	3	1500	-7,78257166966796	-0,0390915013849735	-0,0019381195306778
158,044	2,76000000000002	1501	1	3	1500	-7,78255071491003	-0,0390648376196623	-0,00191716477274895
158,055	2,77100000000002	1501	1	3	1500	-7,7825684286654	-0,0391520513221622	-0,00193487852811813
158,066	2,78200000000001	1501	1	3	1500	-7,78253495693207	-0,0388950994238257	-0,00190140679478645
158,077	2,79300000000001	1501	1	3	1500	-7,78248773887753	-0,0385725684463978	-0,00185418874025345
158,088	2,804	1501	1	3	1500	-7,78246164321899	-0,0383591093122959	-0,00182809308171272
158,098	2,81400000000002	1501	1	3	1500	-7,78255082666874	-0,03896898124367	-0,0019172765314579
158,109	2,82500000000002	1501	1	3	1500	-7,78253654949367	-0,038580447435379	-0,00190297141671181
158,12	2,83600000000001	1501	1	3	1500	-7,78266174718738	-0,039522796869278	-0,0020281970500946
158,131	2,84700000000001	1501	1	3	1500	-7,78255837038159	-0,0390222016721964	-0,00192482024431229
158,142	2,858	1501	1	3	1500	-7,78255588375032	-0,0389438262209296	-0,00192230567336082
158,152	2,86800000000002	1501	1	3	1500	-7,78256513178349	-0,0389847904443741	-0,00193158164620399
158,163	2,87900000000002	1501	1	3	1500	-7,7825678139925	-0,0389718404039741	-0,00193426385521889
158,174	2,89000000000001	1501	1	3	1500	-7,7826558239758	-0,0395726971328259	-0,00202227383852005
158,185	2,90100000000001	1501	1	3	1500	-7,78268275782466	-0,0396363949403167	-0,00204920768737793
158,196	2,91200000000001	1501	1	3	1500	-7,78273349627852	-0,0401530973613262	-0,00209994614124298
158,207	2,923	1501	1	3	1500	-7,7826786506921	-0,0395012460649014	-0,00204507261514664
158,217	2,93300000000002	1501	1	3	1500	-7,78270840644836	-0,0398385152220726	-0,00207485631108284
158,228	2,94400000000002	1501	1	3	1500	-7,78267121873796	-0,0396804278716445	-0,00203764066100121
158,239	2,95500000000001	1501	1	3	1500	-7,78272855095565	-0,0400646822527051	-0,00209497287869453
158,25	2,96600000000001	1501	1	3	1500	-7,78264529071748	-0,0392617844045162	-0,00201171264052391
158,261	2,977	1501	1	3	1500	-7,78270027600229	-0,0396789284422994	-0,00206669792532921
158,271	2,98700000000002	1501	1	3	1500	-7,78270245529711	-0,0396913150325418	-0,00206887722015381
158,282	2,99800000000002	1501	1	3	1500	-7,78267110697925	-0,0396770937368274	-0,00203752890229225
158,293	3,00900000000001	1501	1	3	1500	-7,78266568668187	-0,0394106609746814	-0,00203210860490799
158,304	3,02000000000001	1501	1	3	1500	-7,78266817331314	-0,0394769618287683	-0,00203462317585945
158,315	3,03100000000001	1501	1	3	1500	-7,78267445974052	-0,0396630214527249	-0,00204088166356087
158,325	3,04100000000003	1501	1	3	1500	-7,78269966132939	-0,0397413177415729	-0,00206608325242996
158,336	3,05200000000002	1501	1	3	1500	-7,78277275152504	-0,0399773102253675	-0,00213917344808578
158,347	3,06300000000002	1501	1	3	1500	-7,78278501704335	-0,0400960585102439	-0,00215146690607071
158,358	3,07400000000001	1501	1	3	1500	-7,78276668861508	-0,0400678720325232	-0,00213313847780228
158,369	3,08500000000001	1501	1	3	1500	-7,78274176642299	-0,0399800715968013	-0,00210821628570557
158,38	3,096	1501	1	3	1500	-7,7827718295157	-0,0399233680218458	-0,00213827937841415
158,39	3,10600000000002	1501	1	3	1500	-7,78290021233261	-0,0408117147162557	-0,00226663425564766
158,411	3,12700000000001	1501	1	3	1500	-7,78293611481786	-0,0411888305097818	-0,00230256468057632
158,422	3,13800000000001	1501	1	3	1500	-7,78302038088441	-0,0417360290884972	-0,00238683074712753
158,432	3,14800000000002	1501	1	3	1500	-7,78285936452448	-0,0402543181553483	-0,00222578644752502
158,443	3,15900000000002	1501	1	3	1500	-7,78286836110055	-0,0406145257875323	-0,00223478302359581
158,454	3,17000000000002	1501	1	3	1500	-7,78292686678469	-0,0409421417862177	-0,00229328870773315
158,465	3,18100000000001	1501	1	3	1500	-7,78292440809309	-0,0409524468705058	-0,00229083001613617
158,476	3,19200000000001	1501	1	3	1500	-7,78303275816143	-0,0416103051975369	-0,00239918008446693
158,487	3,203	1501	1	3	1500	-7,78289568610489	-0,0406247191131115	-0,00226210802793503
158,497	3,21300000000002	1501	1	3	1500	-7,78284969739616	-0,0404287409037352	-0,00221611931920052
158,508	3,22400000000002	1501	1	3	1500	-7,78290557675064	-0,0408431934192777	-0,00227199867367744
158,519	3,23500000000001	1501	1	3	1500	-7,78297668322921	-0,0410692533478141	-0,00234313309192657
158,53	3,24600000000001	1501	1	3	1500	-7,78290825895965	-0,0406446121633053	-0,00227468088269234
158,541	3,25700000000001	1501	1	3	1500	-7,78289515525103	-0,0406580185517669	-0,00226160511374474
158,551	3,26700000000002	1501	1	3	1500	-7,78291211463511	-0,0409121811389923	-0,00227853655815125
158,562	3,27800000000002	1501	1	3	1500	-7,78291742317378	-0,0406399695202708	-0,00228384509682655
158,573	3,28900000000002	1501	1	3	1500	-7,78290431946516	-0,0407757516950369	-0,00227076932787895
158,584	3,30000000000001	1501	1	3	1500	-7,78296198695898	-0,0411022594198585	-0,00232843682169914
158,595	3,31100000000001	1501	1	3	1500	-7,78295952826738	-0,0411257427185774	-0,00232597813010216
158,606	3,322	1501	1	3	1500	-7,78297606855631	-0,0410642055794597	-0,00234251841902733
158,616	3,33200000000002	1501	1	3	1500	-7,78302962891757	-0,0413840916007757	-0,00239605084061623
158,632	3,34800000000001	1501	1	3	1500	-7,7831738255918	-0,0424390565603971	-0,00254027545452118
158,643	3,35900000000001	1501	1	3	1500	-7,78319614939392	-0,0426108669489622	-0,00256257131695747
158,654	3,37	1501	1	3	1500	-7,7831784915179	-0,0421384489163756	-0,00254491344094276
158,664	3,38000000000002	1501	1	3	1500	-7,78318195603788	-0,0423370487987995	-0,00254837796092033
158,675	3,39100000000002	1501	1	3	1500	-7,78304474428296	-0,0415021274238825	-0,00241119414567947
158,686	3,40200000000002	1501	1	3	1500	-7,78303253464401	-0,041482700034976	-0,00239895656704903
158,697	3,41300000000001	1501	1	3	1500	-7,78308944776654	-0,041789966635406	-0,00245589762926102
158,708	3,42400000000001	1501	1	3	1500	-7,78308810666204	-0,0415598694235086	-0,00245455652475357
158,719	3,435	1501	1	3	1500	-7,78321489691734	-0,0424881558865309	-0,00258134678006172
158,729	3,44500000000002	1501	1	3	1500	-7,78315239585936	-0,0421385047957301	-0,00251881778240204
158,74	3,45600000000002	1501	1	3	1500	-7,78324347920716	-0,0429473910480738	-0,00260990113019943
158,751	3,46700000000001	1501	1	3	1500	-7,78319327160716	-0,042335013858974	-0,00255972146987915
158,762	3,47800000000001	1501	1	3	1500	-7,78310710564256	-0,0418086303398013	-0,00247355550527573
158,773	3,489	1501	1	3	1500	-7,78315611183643	-0,0421488471329212	-0,00252256169915199
158,783	3,49900000000002	1501	1	3	1500	-7,78323266655207	-0,0427250610664487	-0,00259911641478538
158,794	3,51000000000002	1501	1	3	1500	-7,78321444988251	-0,0423487555235624	-0,00258089974522591
158,805	3,52100000000002	1501	1	3	1500	-7,783188438043	-0,0421991338953376	-0,00255485996603966
158,816	3,53200000000001	1501	1	3	1500	-7,78325426392257	-0,042785694822669	-0,00262068584561348
158,827	3,54300000000001	1501	1	3	1500	-7,78333755210042	-0,0433631800115108	-0,00270400196313858
158,837	3,55300000000003	1501	1	3	1500	-7,78332285583019	-0,0430005136877298	-0,00268930569291115
158,848	3,56400000000002	1501	1	3	1500	-7,78312557376921	-0,0418450776487589	-0,00249199569225311
158,859	3,57500000000002	1501	1	3	1500	-7,78313904069364	-0,0419827131554484	-0,00250546261668205
158,87	3,58600000000001	1501	1	3	1500	-7,78313593938947	-0,0420602224767208	-0,00250238925218582
158,881	3,59700000000001	1501	1	3	1500	-7,78316410258412	-0,0419497862458229	-0,00253055244684219
158,892	3,608	1501	1	3	1500	-7,78321475721896	-0,042331931181252	-0,00258117914199829
158,902	3,61800000000002	1501	1	3	1500	-7,78320671059191	-0,0424207933247089	-0,00257313251495361
158,913	3,62900000000002	1501	1	3	1500	-7,78326826170087	-0,0427404139190912	-0,00263471156358719
158,924	3,64000000000001	1501	1	3	1500	-7,78324529528618	-0,042701018974185	-0,00261174514889717
158,935	3,65100000000001	1501	1	3	1500	-7,78337390162051	-0,0431934371590614	-0,00274032354354858
158,953	3,66900000000001	1501	1	3	1500	-7,78347367420793	-0,0440871808677912	-0,00284012407064438
158,964	3,68000000000001	1501	1	3	1500	-7,78345227241516	-0,0439452193677425	-0,00281872227787972
158,975	3,691	1501	1	3	1500	-7,78345428407192	-0,043706358410418	-0,00282073393464088
158,985	3,70100000000002	1501	1	3	1500	-7,78343724086881	-0,043717147782445	-0,00280369073152542
158,996	3,71200000000002	1501	1	3	1500	-7,78338060714304	-0,0433574989438057	-0,00274702906608582
159,007	3,72300000000001	1501	1	3	1500	-7,78338597156107	-0,0435499800369143	-0,0027523934841156
159,018	3,73400000000001	1501	1	3	1500	-7,78334045782685	-0,0429009553045034	-0,00270690768957138
159,029	3,745	1501	1	3	1500	-7,7835067268461	-0,0440023327246308	-0,00287314876914024
159,039	3,75500000000002	1501	1	3	1500	-7,78352606110275	-0,0442980229854584	-0,00289248302578926
159,05	3,76600000000002	1501	1	3	1500	-7,78344877995551	-0,0438165990635753	-0,00281520187854767
159,061	3,77700000000002	1501	1	3	1500	-7,78343500569463	-0,0436207978054881	-0,00280145555734634
159,072	3,78800000000001	1501	1	3	1500	-7,78342335484922	-0,0435022218152881	-0,00278977677226067
159,083	3,79900000000001	1501	1	3	1500	-7,78343852609396	-0,0436804769560695	-0,00280497595667839
159,094	3,81	1501	1	3	1500	-7,78349848464131	-0,0441110413521528	-0,00286493450403214
159,104	3,82000000000002	1501	1	3	1500	-7,78347540646791	-0,0440516229718924	-0,00284185633063316
159,115	3,83100000000002	1501	1	3	1500	-7,78364013880491	-0,0448083225637674	-0,00300658866763115
159,126	3,84200000000001	1501	1	3	1500	-7,78363832272589	-0,0449267448857427	-0,00300474464893341
159,137	3,85300000000001	1501	1	3	1500	-7,78359895572066	-0,0447247410193086	-0,00296540558338165
159,148	3,864	1501	1	3	1500	-7,78345302678645	-0,043738461099565	-0,00281944870948791
159,158	3,87400000000002	1501	1	3	1500	-7,78340790420771	-0,0432548951357603	-0,00277435407042503
159,169	3,88500000000002	1501	1	3	1500	-7,78342508710921	-0,0434716930612922	-0,00279150903224945
159,18	3,89600000000002	1501	1	3	1500	-7,78345869854093	-0,0437612133100629	-0,00282514840364456
159,191	3,90700000000001	1501	1	3	1500	-7,7834686730057	-0,04393111448735	-0,00283509492874146
159,202	3,91800000000001	1501	1	3	1500	-7,78360024094582	-0,0444904481992126	-0,00296669080853462
159,212	3,92800000000003	1501	1	3	1500	-7,7835279610008	-0,0440629804506898	-0,00289438292384148
159,223	3,93900000000002	1501	1	3	1500	-7,78368087485433	-0,04512635525316	-0,00304732471704483
159,234	3,95000000000002	1501	1	3	1500	-7,78369090519845	-0,0452571315690875	-0,0030573271214962
159,245	3,96100000000001	1501	1	3	1500	-7,78372348286211	-0,0452196085825562	-0,00308990478515625
159,256	3,97200000000001	1501	1	3	1500	-7,78375390917063	-0,0454914709553123	-0,00312035903334618
159,267	3,983	1501	1	3	1500	-7,78359895572066	-0,0446645589545369	-0,00296540558338165
159,277	3,99300000000002	1501	1	3	1500	-7,7835878636688	-0,0445539783686399	-0,00295428559184074
159,288	4,00400000000002	1501	1	3	1500	-7,78355372138321	-0,0443159881979227	-0,00292014330625534
159,299	4,01500000000001	1501	1	3	1500	-7,78353933244944	-0,0441020727157593	-0,00290578231215477
159,31	4,02600000000001	1501	1	3	1500	-7,78356411494315	-0,0442194938659668	-0,00293053686618805
159,321	4,03700000000001	1501	1	3	1500	-7,78372672386467	-0,0453945249319077	-0,00309314578771591
159,331	4,04700000000003	1501	1	3	1500	-7,78369339182973	-0,0451512634754181	-0,00305984169244766
159,342	4,05800000000002	1501	1	3	1500	-7,78371197171509	-0,0450981315225363	-0,003078393638134
159,353	4,06900000000002	1501	1	3	1500	-7,7836696151644	-0,0448750145733356	-0,00303603708744049
159,364	4,08000000000001	1501	1	3	1500	-7,78371912427247	-0,0453817145898938	-0,00308554619550705
159,375	4,09100000000001	1501	1	3	1500	-7,78366967104375	-0,0451597478240728	-0,00303609296679497
159,386	4,102	1501	1	3	1500	-7,78367981314659	-0,0450173253193498	-0,00304626300930977
159,396	4,11200000000002	1501	1	3	1500	-7,78376980684698	-0,0455035222694278	-0,00313622877001762
159,407	4,12300000000002	1501	1	3	1500	-7,78377489186823	-0,0455476390197873	-0,00314131379127502
159,418	4,13400000000001	1501	1	3	1500	-7,78389120474458	-0,0464051775634289	-0,00325765460729599
159,429	4,14500000000001	1501	1	3	1500	-7,78384208679199	-0,0457833940163255	-0,00320853665471077
159,44	4,15600000000001	1501	1	3	1500	-7,78389162383974	-0,0463107647374272	-0,00325804576277733
159,45	4,16600000000003	1501	1	3	1500	-7,78376162052154	-0,0454619340598583	-0,00312807038426399
159,461	4,17700000000002	1501	1	3	1500	-7,78375734575093	-0,0454926444217563	-0,00312376767396927
159,483	4,19900000000001	1501	1	3	1500	-7,78387089259922	-0,0461166119202971	-0,00323731452226639
159,494	4,21000000000001	1501	1	3	1500	-7,78379405848682	-0,0456676306203008	-0,00316048040986061
159,505	4,221	1501	1	3	1500	-7,78378274291754	-0,0455667078495026	-0,00314919278025627
159,515	4,23100000000002	1501	1	3	1500	-7,78377008624375	-0,0455806031823158	-0,00313650816679001
159,526	4,24200000000002	1501	1	3	1500	-7,78377234935761	-0,0454043224453926	-0,00313879922032356
159,537	4,25300000000001	1501	1	3	1500	-7,78379774652421	-0,045655220746994	-0,00316416844725609
159,548	4,26400000000001	1501	1	3	1500	-7,78378821909428	-0,0457015819847584	-0,00315466895699501
159,559	4,27500000000001	1501	1	3	1500	-7,78384546749294	-0,0460809748619795	-0,00321188941597939
159,569	4,28500000000003	1501	1	3	1500	-7,78384398669004	-0,0457425555214286	-0,00321043655276299
159,58	4,29600000000002	1501	1	3	1500	-7,78386136516929	-0,0460876384750009	-0,00322781503200531
159,591	4,30700000000002	1501	1	3	1500	-7,78387698344886	-0,0460893241688609	-0,00324340537190437
159,602	4,31800000000001	1501	1	3	1500	-7,78401464223862	-0,0471456442028284	-0,00338109210133553
159,613	4,32900000000001	1501	1	3	1500	-7,78395837172866	-0,0464441999793053	-0,00332482159137726
159,624	4,34	1501	1	3	1500	-7,7839726768434	-0,0466801738366485	-0,00333912670612335
159,634	4,35000000000002	1501	1	3	1500	-7,7839729283005	-0,0466459849849343	-0,00333935022354126
159,645	4,36100000000002	1501	1	3	1500	-7,78396630659699	-0,0467658508569002	-0,00333275645971298
159,656	4,37200000000001	1501	1	3	1500	-7,78403858654201	-0,0470087211579084	-0,00340500846505165
159,672	4,38800000000001	1501	1	3	1500	-7,78408734127879	-0,0473911873996258	-0,00345379114151001
159,682	4,39800000000002	1501	1	3	1500	-7,78403369709849	-0,0470279902219772	-0,00340014696121216
159,693	4,40900000000002	1501	1	3	1500	-7,78399215079844	-0,0468637095764279	-0,00335857272148132
159,704	4,42000000000002	1501	1	3	1500	-7,78398846276104	-0,0466862786561251	-0,00335488468408585
159,715	4,43100000000001	1501	1	3	1500	-7,78407004661858	-0,0472161313518882	-0,00343646854162216
159,726	4,44200000000001	1501	1	3	1500	-7,7840945776552	-0,047436454333365	-0,00346099957823753
159,737	4,453	1501	1	3	1500	-7,78405875898898	-0,0471989111974835	-0,00342518091201782
159,747	4,46300000000002	1501	1	3	1500	-7,78404319658875	-0,0469499360769987	-0,00340964645147324
159,758	4,47400000000002	1501	1	3	1500	-7,78400519862771	-0,0467156199738383	-0,00337164849042892
159,769	4,48500000000001	1501	1	3	1500	-7,78400131501257	-0,0468591926619411	-0,00336773693561554
159,78	4,49600000000001	1501	1	3	1500	-7,78420449234545	-0,0481184525415301	-0,00357091426849365
159,791	4,50700000000001	1501	1	3	1500	-7,78410572558641	-0,0472210301086307	-0,00347217544913292
159,801	4,51700000000002	1501	1	3	1500	-7,78417082503438	-0,0477969367057085	-0,00353727489709854
159,812	4,52800000000002	1501	1	3	1500	-7,78406348079443	-0,047145658172667	-0,00342993065714836
159,823	4,53900000000002	1501	1	3	1500	-7,78407661244273	-0,0472616963088512	-0,00344306230545044
159,834	4,55000000000001	1501	1	3	1500	-7,78416794724762	-0,047925217077136	-0,00353436917066574
159,845	4,56100000000001	1501	1	3	1500	-7,78418431989849	-0,047785653732717	-0,00355074182152748
159,856	4,572	1501	1	3	1500	-7,78411550447345	-0,0474665872752666	-0,00348195433616638
159,866	4,58200000000002	1501	1	3	1500	-7,78409058228135	-0,0471789017319679	-0,00345703214406967
159,877	4,59300000000002	1501	1	3	1500	-7,78422075323761	-0,0481268484145403	-0,00358717516064644
159,888	4,60400000000001	1501	1	3	1500	-7,78417769819498	-0,0477141002193093	-0,0035441480576992
159,899	4,61500000000001	1501	1	3	1500	-7,78417208231986	-0,0478524900972843	-0,00353850424289703
159,91	4,626	1501	1	3	1500	-7,78416277840734	-0,047741299495101	-0,00352922827005386
159,92	4,63600000000002	1501	1	3	1500	-7,78416895307601	-0,0478147761896253	-0,00353537499904633
159,931	4,64700000000002	1501	1	3	1500	-7,78418708592653	-0,0476918462663889	-0,00355353578925133
159,942	4,65800000000002	1501	1	3	1500	-7,78419530019164	-0,0477890949696302	-0,00356175005435944
159,953	4,66900000000001	1501	1	3	1500	-7,78422047384083	-0,0480377906933427	-0,00358689576387405
159,964	4,68000000000001	1501	1	3	1500	-7,7843841444701	-0,0492477882653475	-0,00375056639313698
159,978	4,69400000000002	1501	1	3	1500	-7,78440333902836	-0,0490774866193533	-0,00376978889107704
159,989	4,70500000000001	1501	1	3	1500	-7,78433608822524	-0,0488167582079768	-0,00370251014828682
160	4,71600000000001	1501	1	3	1500	-7,78425087220967	-0,0481407856568694	-0,0036172941327095
160,011	4,727	1501	1	3	1500	-7,78424106538296	-0,0482506072148681	-0,00360751524567604
160,021	4,73700000000002	1501	1	3	1500	-7,7842624951154	-0,0480858189985156	-0,0036289170384407
160,032	4,74800000000002	1501	1	3	1500	-7,78428020887077	-0,0483346870169044	-0,00364663079380989
160,043	4,75900000000001	1501	1	3	1500	-7,78436740860343	-0,0489430595189333	-0,00373385846614838
160,054	4,77000000000001	1501	1	3	1500	-7,78428317047656	-0,0484714936465025	-0,00364959239959717
160,065	4,78100000000001	1501	1	3	1500	-7,78431792743504	-0,0484965136274695	-0,00368434935808182
160,075	4,79100000000003	1501	1	3	1500	-7,78428685851395	-0,0482488144189119	-0,00365328043699265
160,086	4,80200000000002	1501	1	3	1500	-7,78433821164072	-0,0486611155793071	-0,00370463356375694
160,097	4,81300000000002	1501	1	3	1500	-7,78433153405786	-0,0488388771191239	-0,00369798392057419
160,108	4,82400000000001	1501	1	3	1500	-7,78435187414289	-0,0488708261400461	-0,00371832400560379
160,119	4,83500000000001	1501	1	3	1500	-7,78433156199753	-0,0485779624432325	-0,00369798392057419
160,13	4,846	1501	1	3	1500	-7,78452817350626	-0,049903760664165	-0,0038946233689785
160,14	4,85600000000002	1501	1	3	1500	-7,78455614112318	-0,0500753195956349	-0,00392256304621696
160,151	4,86700000000002	1501	1	3	1500	-7,78449182398617	-0,0497364299371839	-0,00385824590921402
160,162	4,87800000000001	1501	1	3	1500	-7,78450557030737	-0,0495861982926726	-0,00387199223041534
160,173	4,88900000000001	1501	1	3	1500	-7,78453158214688	-0,0498638022691011	-0,00389803200960159
160,184	4,90000000000001	1501	1	3	1500	-7,78445214964449	-0,0493627553805709	-0,0038185715675354
160,194	4,91000000000003	1501	1	3	1500	-7,78444977477193	-0,0493967765942216	-0,00381622463464737
160,205	4,92100000000002	1501	1	3	1500	-7,78446628712118	-0,0493586203083396	-0,00383270904421806
160,216	4,93200000000002	1501	1	3	1500	-7,78438718989491	-0,0488849356770515	-0,00375363975763321
160,227	4,94300000000001	1501	1	3	1500	-7,78439610265195	-0,048880884423852	-0,00376252457499504
160,238	4,95400000000001	1501	1	3	1500	-7,78459411114454	-0,0503787165507674	-0,00396056100726128
160,25	4,96600000000001	1501	1	3	1500	-7,78453677892685	-0,049765994772315	-0,00390322878956795
160,261	4,977	1501	1	3	1500	-7,78447561897337	-0,0493879104033113	-0,00384204089641571
160,271	4,98700000000002	1501	1	3	1500	-7,78447553515434	-0,0494685210287571	-0,00384198501706123
160,282	4,99800000000002	1501	1	3	1500	-7,78456614352763	-0,0501309521496296	-0,00393256545066833
160,284	5	1501	1	3	1500	-7,78454239480197	-0,0500051118433475	-0,00390881672501564
160,294	5,01000000000002	1501	1	3	1500	-7,78448274359107	-0,0492521747946739	-0,00384919345378876
160,305	5,02100000000002	1501	1	3	1500	-7,7844953443855	-0,0495535274967551	-0,00386176630854607
160,316	5,03200000000001	1501	1	3	1500	-7,78448919765651	-0,0494726933538914	-0,0038556195795536
160,327	5,04300000000001	1501	1	3	1500	-7,78456223197281	-0,0500617595389485	-0,00392865389585495
160,337	5,05300000000003	1501	1	3	1500	-7,78466569259763	-0,050522405654192	-0,00403214246034622
160,348	5,06400000000002	1501	1	3	1500	-7,78469877317548	-0,0507697509601712	-0,00406522303819656
160,349	5,065	1501	1	4	1500	-7,78471254743636	-0,0508869858458638	-0,00407896935939789
160,349	0	1501	1	4	1500	-7,78471254743636	-0,0508869858458638	-0,00407896935939789
160,359	0,0100000000000193	1501	1	4	1500	-7,7847137209028	-0,0509484065696597	-0,0040801428258419
160,37	0,021000000000015	1501	1	4	1500	-7,78456198051572	-0,0500339502468705	-0,00392843037843704
160,381	0,0320000000000107	1501	1	4	1500,25	-7,78454164043069	-0,0499095162376761	-0,00390809029340744
160,392	0,0430000000000064	1501	1	4	1500,25	-7,78405766934156	-0,0465628039091825	-0,00342411920428276
160,399	0,0500000000000114	1501	1	4	1500,25	-7,78386689722538	-0,0452534575015306	-0,00323334708809853
160,408	0,0590000000000259	1501	1	4	1500,5	-7,78386170044541	-0,0454032560810447	-0,00322815030813217
160,41	0,061000000000007	1501	1	4	1500,5	-7,78387491591275	-0,0454690586775541	-0,00324133783578873
160,42	0,0710000000000264	1501	1	4	1500,5	-7,78415190987289	-0,0473453337326646	-0,00351833179593086
160,431	0,0820000000000221	1501	1	4	1500,75	-7,78507883660495	-0,0530364690348506	-0,00444525852799416
160,442	0,0930000000000177	1501	1	4	1500,75	-7,78617412783206	-0,0598169211298227	-0,00554054975509644
160,45	0,101000000000028	1501	1	4	1501	-7,78703168034554	-0,0649103242903948	-0,00639813020825386
160,467	0,0169999999999959	1502	2	4	1501	-7,78610123321414	-0,0582729047164321	-0,00546768307685852
160,478	0,0279999999999916	1502	2	4	1501,25	-7,7839079964906	-0,0441015604883432	-0,00327441841363907
160,489	0,0389999999999873	1502	2	4	1501,25	-7,78198946267366	-0,0331988697871566	-0,00135591253638267
160,499	0,0489999999999782	1502	2	4	1501,25	-7,7809251844883	-0,027531823143363	-0,000291634351015091
160,511	0,0609999999999786	1502	2	4	1501,5	-7,7816570084542	-0,0318916328251362	-0,00102343037724495
160,521	0,070999999999998	1502	2	4	1501,5	-7,78402827680111	-0,0454767933115363	-0,0033947266638279
160,532	0,0819999999999936	1502	2	4	1501,75	-7,78682948090136	-0,0630572391673923	-0,00619590282440186
160,543	0,0929999999999893	1502	2	4	1501,75	-7,78852553106844	-0,074543016962707	-0,0078919529914856
160,549	0,0989999999999895	1502	2	4	1501,75	-7,78877413831651	-0,0761707592755556	-0,00814056023955345
160,55	0,0999999999999943	1502	2	4	1502	-7,78880489990115	-0,0763211259618402	-0,00817134976387024
160,561	0,0109999999999957	1503	3	4	1502	-7,78888989239931	-0,0761298649013042	-0,00825634226202965
160,572	0,0219999999999914	1503	3	4	1502	-7,78616954572499	-0,0562879582867026	-0,00553596764802933
160,583	0,032999999999987	1503	3	4	1502,25	-7,78248662129045	-0,0349051458761096	-0,00185307115316391
160,594	0,0439999999999827	1503	3	4	1502,25	-7,77885340154171	-0,0174514856189489	0,00178009271621704
160,601	0,0509999999999877	1503	3	4	1502,5	-7,77841463685036	-0,0159306451678276	0,00221885740756989
160,607	0,0569999999999879	1503	3	4	1502,5	-7,77893082238734	-0,0183832319453359	0,00170269981026649
160,618	0,0679999999999836	1503	3	4	1502,5	-7,78291393071413	-0,0389568228274584	-0,00228038057684898
160,628	0,078000000000003	1503	3	4	1502,75	-7,78601836413145	-0,0569846108555794	-0,00538481399416924
160,639	0,0889999999999986	1503	3	4	1502,75	-7,78874650597572	-0,0750567577779293	-0,00811295583844185
160,649	0,0989999999999895	1503	3	4	1502,75	-7,78947587125003	-0,08005166426301	-0,00884229317307472
160,65	0,0999999999999943	1503	3	4	1503	-7,78949179686606	-0,0800415780395269	-0,00885821878910065
160,661	0,0109999999999957	1504	4	4	1503	-7,78946631588042	-0,0786544661968946	-0,00883273780345917
160,672	0,0219999999999914	1504	4	4	1503	-7,78647216036916	-0,057214661501348	-0,00583861023187637
160,682	0,0320000000000107	1504	4	4	1503,25	-7,78308033943176	-0,0377556029707193	-0,00244678929448128
160,693	0,0430000000000064	1504	4	4	1503,25	-7,77852533385158	-0,0160297332331538	0,00210816040635109
160,696	0,0459999999999923	1504	4	4	1503,25	-7,77804323472083	-0,0141830928623676	0,00259028747677803
160,706	0,0560000000000116	1504	4	4	1503,5	-7,77845249511302	-0,0159982824698091	0,002181027084589
160,717	0,0670000000000073	1504	4	4	1503,5	-7,78214058838785	-0,0345373945310712	-0,00150701031088829
160,728	0,078000000000003	1504	4	4	1503,75	-7,78650786727667	-0,0594627810642123	-0,00587431713938713
160,739	0,0889999999999986	1504	4	4	1503,75	-7,78925763443112	-0,0773602351546288	-0,00862408429384231
160,75	0,0999999999999943	1504	4	4	1504	-7,78998627327382	-0,0819896580651402	-0,00935269519686699
160,767	0,0169999999999959	1505	5	4	1504	-7,78847727924585	-0,0698512466624379	-0,00784372910857201
160,777	0,0270000000000152	1505	5	4	1504,25	-7,78471497818828	-0,0463255075737834	-0,00408142805099487
160,788	0,0380000000000109	1505	5	4	1504,25	-7,77973294258118	-0,020882454700768	0,000900551676750183
160,796	0,0459999999999923	1505	5	4	1504,25	-7,7778356987983	-0,0129588926210999	0,00279782339930534
160,8	0,0500000000000114	1505	5	4	1504,5	-7,77780286967754	-0,0130646396428347	0,0028306245803833
160,803	0,0529999999999973	1505	5	4	1504,5	-7,77784092351794	-0,0132807716727257	0,00279257073998451
160,813	0,0630000000000166	1505	5	4	1504,5	-7,78070786967874	-0,0270828558132052	-7,43195414543152E-05
160,824	0,0740000000000123	1505	5	4	1504,5	-7,7850291877985	-0,0504000764340162	-0,00439563766121864
160,835	0,085000000000008	1505	5	4	1504,75	-7,78902241028845	-0,0748118013143539	-0,00838883221149445
160,846	0,0960000000000036	1505	5	4	1504,75	-7,7900033723563	-0,0816928409039974	-0,00936979427933693
160,85	0,0999999999999943	1505	5	4	1505	-7,79015555977821	-0,0826831767335534	-0,00952200964093208
160,86	0,0100000000000193	1506	6	4	1505	-7,79003340750933	-0,0811470253393054	-0,00939985737204552
160,871	0,021000000000015	1506	6	4	1505	-7,78699586167932	-0,0596072338521481	-0,00636231154203415
160,882	0,0320000000000107	1506	6	4	1505,25	-7,78257611207664	-0,0339917559176683	-0,00194253399968147
160,893	0,0430000000000064	1506	6	4	1505,25	-7,77869587764144	-0,0161363417282701	0,0019376166164875
160,899	0,0490000000000066	1506	6	4	1505,25	-7,77793779037893	-0,0133399618789554	0,00269573181867599
160,907	0,0570000000000164	1506	6	4	1505,5	-7,77871037833393	-0,017085918225348	0,00192314386367798
160,918	0,0680000000000121	1506	6	4	1505,5	-7,7825128287077	-0,0362703809514642	-0,00187927857041359
160,929	0,0790000000000077	1506	6	4	1505,75	-7,78702198527753	-0,0612952513620257	-0,00638840720057487
160,94	0,0900000000000034	1506	6	4	1505,75	-7,78980075381696	-0,079422420822084	-0,00916717574000359
160,948	0,0980000000000132	1506	6	4	1505,75	-7,7904954738915	-0,0848295586183667	-0,00986192375421524
160,95	0,100000000000023	1506	6	4	1506	-7,79054244048893	-0,0847416603937745	-0,00990886241197586
160,967	0,0169999999999959	1507	7	4	1506	-7,78854042291641	-0,0691367173567414	-0,00790687277913094
160,978	0,0279999999999916	1507	7	4	1506,25	-7,7839361038059	-0,0408622715622187	-0,00330252572894096
160,989	0,0389999999999873	1507	7	4	1506,25	-7,77954719960689	-0,0194283295422792	0,00108629465103149
161	0,0499999999999829	1507	7	4	1506,5	-7,7777408156544	-0,0125663774088025	0,00289270654320717
161,009	0,0589999999999975	1507	7	4	1506,5	-7,77955348603427	-0,0210444303229451	0,0010799802839756
161,02	0,0699999999999932	1507	7	4	1506,5	-7,7833806630224	-0,0403478089720011	-0,00274708494544029
161,031	0,0809999999999889	1507	7	4	1506,75	-7,78797894716263	-0,0670594116672874	-0,00734539702534676
161,042	0,0919999999999845	1507	7	4	1506,75	-7,7901900652796	-0,0815682532265782	-0,00955648720264435
161,05	0,0999999999999943	1507	7	4	1507	-7,79080934822559	-0,0862732389941812	-0,0101757980883121
161,061	0,0109999999999957	1508	8	4	1507	-7,79050500132144	-0,0830862484872341	-0,00987142324447632
161,072	0,0219999999999914	1508	8	4	1507	-7,78664994053543	-0,0563177047297359	-0,00601636245846748
161,083	0,032999999999987	1508	8	4	1507,25	-7,78203670866787	-0,030891983769834	-0,00140313059091568
161,094	0,0439999999999827	1508	8	4	1507,25	-7,77766945771873	-0,0121778529137373	0,00296406447887421
161,097	0,046999999999997	1508	8	4	1507,25	-7,77726447209716	-0,0107756489887834	0,00336902216076851
161,098	0,0480000000000018	1508	8	4	1507,25	-7,77724999934435	-0,0107870670035481	0,00338349491357803
161,099	0,0489999999999782	1508	8	4	1507,25	-7,77727548032999	-0,0109483255073428	0,00335801392793655
161,109	0,0589999999999975	1508	8	4	1507,5	-7,77880707755685	-0,0174515787512064	0,00182641670107841
161,12	0,0699999999999932	1508	8	4	1507,5	-7,78316052630544	-0,0392232928425074	-0,00252697616815567
161,131	0,0809999999999889	1508	8	4	1507,75	-7,78830776922405	-0,0687335152179003	-0,007674191147089
161,142	0,0919999999999845	1508	8	4	1507,75	-7,79056864790618	-0,0839320523664355	-0,00993506982922554
161,148	0,0979999999999848	1508	8	4	1507,75	-7,79114685952663	-0,0882343668490648	-0,0105133093893528
161,149	0,0989999999999895	1508	8	4	1507,75	-7,79115529730916	-0,0880869757384062	-0,0105217471718788
161,15	0,0999999999999943	1508	8	4	1508	-7,79115255922079	-0,0878624431788921	-0,0105190090835094
161,161	0,0109999999999957	1509	9	4	1508	-7,79060513712466	-0,0826098117977381	-0,00997155904769897
161,172	0,0219999999999914	1509	9	4	1508	-7,78711614198983	-0,0584466010332108	-0,0064825639128685
161,182	0,0320000000000107	1509	9	4	1508,25	-7,78268851339817	-0,0339475739747286	-0,00205496326088905
161,193	0,0430000000000064	1509	9	4	1508,25	-7,77802417986095	-0,0133582577109337	0,00260934233665466
161,198	0,0480000000000018	1509	9	4	1508,25	-7,77728819288313	-0,0107929389923811	0,00334532931447029
161,208	0,0579999999999927	1509	9	4	1508,5	-7,77814501896501	-0,0143548659980297	0,00248847529292107
161,219	0,0689999999999884	1509	9	4	1508,5	-7,78302962891757	-0,0382400909438729	-0,00239605084061623
161,229	0,0790000000000077	1509	9	4	1508,75	-7,78741219080985	-0,0629430823028088	-0,00677861273288727
161,24	0,0900000000000034	1509	9	4	1508,75	-7,7905782032758	-0,0830782391130924	-0,0099446251988411
161,25	0,0999999999999943	1509	9	4	1509	-7,79124062508345	-0,0876111630350351	-0,0106070749461651
161,264	0,01400000000001	1510	10	4	1509	-7,79034032486379	-0,0797038851305842	-0,00970674678683281
161,275	0,0250000000000057	1510	10	4	1509,25	-7,78575204312801	-0,0501848850399256	-0,00511849299073219
161,286	0,0360000000000014	1510	10	4	1509,25	-7,77986666187644	-0,0204623630270362	0,000766832381486893
161,297	0,046999999999997	1510	10	4	1509,25	-7,77704327367246	-0,00970904715359211	0,00359024852514267
161,299	0,0490000000000066	1510	10	4	1509,25	-7,7768902759999	-0,00918160658329725	0,0037432461977005
161,3	0,0500000000000114	1510	10	4	1509,5	-7,77690016664565	-0,00917218625545502	0,00373335555195808
161,311	0,061000000000007	1510	10	4	1509,5	-7,77936430647969	-0,0202305568382144	0,00126918777823448
161,322	0,0720000000000027	1510	10	4	1509,5	-7,78416668996215	-0,0442975945770741	-0,00353313982486725
161,333	0,0829999999999984	1510	10	4	1509,75	-7,78922704048455	-0,0737500190734863	-0,00859346240758896
161,344	0,0939999999999941	1510	10	4	1509,75	-7,79120215214789	-0,0872296094894409	-0,0105685740709305
161,35	0,0999999999999943	1510	10	4	1510	-7,79136719182134	-0,0881300447508693	-0,0107336416840553
162,25	0	1520	20	4	1519	-7,79296939261258	-0,0941786309704185	-0,0123358145356178
162,265	0,0150000000000148	1520	20	4	1519	-7,79127225279808	-0,0803329283371568	-0,010638702660799
162,276	0,0260000000000105	1520	20	4	1519,25	-7,78603943064809	-0,0481408787891269	-0,00540588051080704
162,287	0,0370000000000061	1520	20	4	1519,25	-7,77886639349162	-0,0148158334195614	0,00176712870597839
162,298	0,0480000000000018	1520	20	4	1519,25	-7,77606918476522	-0,00559767242521048	0,00456433743238449
162,309	0,0589999999999975	1520	20	4	1519,5	-7,77766942977905	-0,0119013478979468	0,00296406447887421
162,319	0,0690000000000168	1520	20	4	1519,5	-7,78287182562053	-0,0351880397647619	-0,00223824754357338
162,33	0,0800000000000125	1520	20	4	1519,75	-7,78920857235789	-0,0695315701887012	-0,00857502222061157
162,341	0,0910000000000082	1520	20	4	1519,75	-7,792067527771	-0,0873218290507793	-0,0114339776337147
162,35	0,0999999999999943	1520	20	4	1520	-7,79314083047211	-0,0952509790658951	-0,012507252395153
163,25	0	1530	30	4	1529	-7,79384586028755	-0,0961394561454654	-0,0132122822105885
163,261	0,0109999999999957	1530	30	4	1529	-7,79276224784553	-0,0871677789837122	-0,0121286697685719
163,271	0,021000000000015	1530	30	4	1529	-7,78865215368569	-0,0597491860389709	-0,00801857560873032
163,282	0,0320000000000107	1530	30	4	1529,25	-7,78226871974766	-0,0267760269343853	-0,00163514167070389
163,293	0,0430000000000064	1530	30	4	1529,25	-7,77721244841814	-0,0078014237806201	0,00342104583978653
163,298	0,0480000000000018	1530	30	4	1529,25	-7,77489705942571	-0,00188371166586876	0,00573646277189255
163,309	0,0589999999999975	1530	30	4	1529,5	-7,77726743370294	-0,00979248434305191	0,00336606055498123
163,319	0,0690000000000168	1530	30	4	1529,5	-7,78330511413515	-0,0354012008756399	-0,00267153605818748
163,33	0,0800000000000125	1530	30	4	1529,75	-7,7898286934942	-0,0704909535124898	-0,00919511541724205
163,341	0,0910000000000082	1530	30	4	1529,75	-7,79335213825107	-0,0925812358036637	-0,0127185881137848
163,348	0,0980000000000132	1530	30	4	1529,75	-7,79390922747552	-0,0966867431998253	-0,0132756493985653
163,35	0,0999999999999943	1530	30	4	1530	-7,79391051270068	-0,0964268622919917	-0,0132769346237183
164,25	0	1540	40	4	1539	-7,79446472413838	-0,0970132974907756	-0,0138311460614204
164,252	0,00200000000000955	1540	40	4	1539	-7,79449118301272	-0,0971507886424661	-0,0138576328754425
164,255	0,00499999999999545	1540	40	4	1539	-7,79443776234984	-0,0966231478378177	-0,0138042122125626
164,265	0,0150000000000148	1540	40	4	1539	-7,79231138527393	-0,0800477666780353	-0,011677835136652
164,276	0,0260000000000105	1540	40	4	1539,25	-7,78682822361588	-0,046939761377871	-0,00619467347860336
164,287	0,0370000000000061	1540	40	4	1539,25	-7,77876798994839	-0,0115381414070725	0,00186553224921227
164,298	0,0480000000000018	1540	40	4	1539,25	-7,77545420452952	-0,00248232390731573	0,00517928972840309
164,299	0,0490000000000066	1540	40	4	1539,25	-7,77541726827621	-0,00240671914070845	0,00521622598171234
164,301	0,0510000000000161	1540	40	4	1539,5	-7,77547124773264	-0,0025310181081295	0,00516224652528763
164,312	0,0620000000000118	1540	40	4	1539,5	-7,77891414240003	-0,0143940886482596	0,00171935185790062
164,323	0,0730000000000075	1540	40	4	1539,5	-7,7863588090986	-0,0485721975564957	-0,00572523102164268
164,334	0,0840000000000032	1540	40	4	1539,75	-7,79197010211646	-0,0802664598450065	-0,0113365240395069
164,345	0,0949999999999989	1540	40	4	1539,75	-7,79426992870867	-0,095578539185226	-0,0136363506317139
164,35	0,0999999999999943	1540	40	4	1540	-7,79445656575263	-0,0966747757047415	-0,0138229876756668
165,25	0	1550	50	4	1549	-7,79531833715737	-0,09997199755162	-0,01468475908041
165,251	0,00100000000000477	1550	50	4	1549	-7,79533957131207	-0,100082415156066	-0,0147059932351112
165,252	0,00200000000000955	1550	50	4	1549	-7,79531548731029	-0,0998373981565237	-0,0146819092333317
165,263	0,0130000000000052	1550	50	4	1549	-7,79341547749936	-0,084553062915802	-0,0127818994224072
165,274	0,0240000000000009	1550	50	4	1549	-7,7881864272058	-0,0517226615920663	-0,00755287706851959
165,285	0,0349999999999966	1550	50	4	1549,25	-7,78048273175955	-0,016037723980844	0,000150762498378754
165,295	0,0450000000000159	1550	50	4	1549,25	-7,77643466368318	-0,00361999962478876	0,0041988305747509
165,301	0,0510000000000161	1550	50	4	1549,5	-7,7761691249907	-0,00325544271618128	0,00446436926722527
165,306	0,0560000000000116	1550	50	4	1549,5	-7,77653222903609	-0,00452085863798857	0,00410126522183418
165,317	0,0670000000000073	1550	50	4	1549,5	-7,78312473557889	-0,0303655164316297	-0,00249115750193596
165,328	0,078000000000003	1550	50	4	1549,75	-7,78945265337825	-0,062748258933425	-0,0088191032409668
165,339	0,0889999999999986	1550	50	4	1549,75	-7,79389567673206	-0,0894509255886078	-0,0132621265947819
165,35	0,0999999999999943	1550	50	4	1550	-7,79507274739444	-0,0976900989189744	-0,0144391693174839
166,25	0	1560	60	4	1559	-7,7953983284533	-0,0980958109721541	-0,014764778316021
166,261	0,0109999999999957	1560	60	4	1559	-7,79410709626973	-0,0871862936764956	-0,0134735181927681
166,271	0,021000000000015	1560	60	4	1559	-7,78986845165491	-0,0591261871159077	-0,00923490151762962
166,282	0,0320000000000107	1560	60	4	1559,25	-7,78328547254205	-0,025720433332026	-0,00265192240476608
166,293	0,0430000000000064	1560	60	4	1559,25	-7,77673498727381	-0,00357684679329395	0,00389853492379188
166,301	0,0510000000000161	1560	60	4	1559,5	-7,77522563003004	-0,00063757412135601	0,00540789216756821
166,308	0,0579999999999927	1560	60	4	1559,5	-7,77704511769116	-0,00570460222661495	0,00358840450644493
166,318	0,0680000000000121	1560	60	4	1559,5	-7,78302697464824	-0,0286139454692602	-0,00239342451095581
166,329	0,0790000000000077	1560	60	4	1559,75	-7,79067213647068	-0,067610340192914	-0,0100385583937168
166,34	0,0900000000000034	1560	60	4	1559,75	-7,79472140595317	-0,0928920181468129	-0,0140878558158875
166,349	0,0989999999999895	1560	60	4	1559,75	-7,79544970951974	-0,0983076309785247	-0,0148161314427853
166,35	0,0999999999999943	1560	60	4	1560	-7,7954507432878	-0,0981475040316582	-0,0148171931505203
167,25	0	1570	70	4	1569	-7,79576785862446	-0,0982120167464018	-0,0151343084871769
167,261	0,0109999999999957	1570	70	4	1569	-7,79455619864166	-0,0879627978429198	-0,0139226205646992
167,271	0,021000000000015	1570	70	4	1569	-7,79028754681349	-0,0597510579973459	-0,00965399667620659
167,282	0,0320000000000107	1570	70	4	1569,25	-7,78380855917931	-0,0264425249770284	-0,00317500904202461
167,293	0,0430000000000064	1570	70	4	1569,25	-7,77694484218955	-0,00361238606274128	0,00368865206837654
167,298	0,0480000000000018	1570	70	4	1569,25	-7,77565648779273	-0,000926628708839417	0,00497700646519661
167,3	0,0500000000000114	1570	70	4	1569,5	-7,77559516020119	-0,000948626548051834	0,00503836199641228
167,302	0,0519999999999925	1570	70	4	1569,5	-7,77567707933485	-0,0010842178016901	0,0049564428627491
167,312	0,0620000000000118	1570	70	4	1569,5	-7,78030872344971	-0,0160054489970207	0,00032477080821991
167,323	0,0730000000000075	1570	70	4	1569,5	-7,7870611846447	-0,0462066428735852	-0,00642763450741768
167,334	0,0840000000000032	1570	70	4	1569,75	-7,79314421117306	-0,0805307878181338	-0,0125106610357761
167,345	0,0949999999999989	1570	70	4	1569,75	-7,7957281563431	-0,098156756721437	-0,0150945782661438
167,347	0,0970000000000084	1570	70	4	1569,75	-7,79585491865873	-0,0990869058296084	-0,015221368521452
167,35	0,0999999999999943	1570	70	4	1570	-7,79587319120765	-0,0988115835934877	-0,0152396410703659
168,25	0	1580	80	4	1579	-7,79630217701197	-0,100216600112617	-0,0156686268746853
168,261	0,0109999999999957	1580	80	4	1579	-7,79495690949261	-0,0886636599898338	-0,0143233314156532
168,271	0,021000000000015	1580	80	4	1579	-7,79027156531811	-0,0577257620170712	-0,00963801518082619
168,282	0,0320000000000107	1580	80	4	1579,25	-7,78374471701682	-0,0250486191362143	-0,00311113893985748
168,293	0,0430000000000064	1580	80	4	1579,25	-7,77683900669217	-0,00299278181046247	0,00379448756575584
168,3	0,0500000000000114	1580	80	4	1579,5	-7,77556330896914	-0,000316663645207882	0,00507021322846413
168,307	0,0570000000000164	1580	80	4	1579,5	-7,77725740335882	-0,0047182384878397	0,00337611883878708
168,318	0,0680000000000121	1580	80	4	1579,5	-7,78403914533556	-0,0304880365729332	-0,00340556725859642
168,329	0,0790000000000077	1580	80	4	1579,75	-7,79118857346475	-0,0673149200156331	-0,0105549953877926
168,34	0,0900000000000034	1580	80	4	1579,75	-7,79541978612542	-0,0935564981773496	-0,0147862359881401
168,35	0,0999999999999943	1580	80	4	1580	-7,79604513198137	-0,0978930573910475	-0,0154115818440914
169,25	0	1590	90	4	1589	-7,79622648842633	-0,0976293766871095	-0,015592910349369
169,251	0,00100000000000477	1590	90	4	1589	-7,79623970389366	-0,0978008005768061	-0,0156061537563801
169,253	0,00300000000001432	1590	90	4	1589	-7,79620947316289	-0,0974617758765817	-0,0155759230256081
169,264	0,01400000000001	1590	90	4	1589	-7,79428409412503	-0,0821376265957952	-0,013650543987751
169,275	0,0250000000000057	1590	90	4	1589,25	-7,78898145072162	-0,0491323415189981	-0,00834787264466286
169,286	0,0360000000000014	1590	90	4	1589,25	-7,78124744072556	-0,0144965527579188	-0,000613890588283539
169,297	0,046999999999997	1590	90	4	1589,25	-7,77668424881995	-0,00191570725291967	0,00394927337765694
169,3	0,0500000000000114	1590	90	4	1589,5	-7,77589553967118	-0,000546872615814209	0,00473795458674431
169,306	0,0560000000000116	1590	90	4	1589,5	-7,77704075910151	-0,00342838931828737	0,00359276309609413
169,317	0,0670000000000073	1590	90	4	1589,5	-7,78389469720423	-0,0286703696474433	-0,00326111912727356
169,328	0,078000000000003	1590	90	4	1589,75	-7,79157620854676	-0,067957304418087	-0,010942630469799
169,339	0,0889999999999986	1590	90	4	1589,75	-7,79531699605286	-0,0908856838941574	-0,0146834179759026
169,35	0,0999999999999943	1590	90	4	1590	-7,79620687477291	-0,0973110040649772	-0,0155732966959476
170,25	0	1600	100	4	1599	-7,7965288516134	-0,0981411850079894	-0,0158952735364437
170,261	0,0109999999999957	1600	100	4	1599	-7,79547912999988	-0,0892551662400365	-0,0148455798625946
170,271	0,021000000000015	1600	100	4	1599	-7,79073086567223	-0,0575044518336654	-0,0100972875952721
170,282	0,0320000000000107	1600	100	4	1599,25	-7,7842062804848	-0,024847206659615	-0,00357270240783691
170,293	0,0430000000000064	1600	100	4	1599,25	-7,77765238657594	-0,00340370927006006	0,00298110768198967
170,296	0,0459999999999923	1600	100	4	1599,25	-7,77711130678654	-0,00227807089686394	0,00352218747138977
170,305	0,0550000000000068	1600	100	4	1599,5	-7,77787772007286	-0,00465070828795433	0,00275580212473869
170,316	0,0660000000000025	1600	100	4	1599,5	-7,78340184129775	-0,0253343302756548	-0,00276826322078705
170,327	0,0769999999999982	1600	100	4	1599,75	-7,79028936289251	-0,0592499319463968	-0,00965578481554985
170,337	0,0870000000000175	1600	100	4	1599,75	-7,79480187222361	-0,0859588431194425	-0,0141683220863342
170,348	0,0980000000000132	1600	100	4	1599,75	-7,79645654372871	-0,0977005297318101	-0,0158229656517506
170,35	0,0999999999999943	1600	100	4	1600	-7,79650521464646	-0,0980293238535523	-0,0158716365695
180,25	0	1700	200	4	1699	-7,79804424382746	-0,0981917046010494	-0,0174106657505035
180,261	0,0109999999999957	1700	200	4	1699	-7,79672850854695	-0,0866673979908228	-0,0160949304699898
180,271	0,021000000000015	1700	200	4	1699	-7,79269094578922	-0,0594608346000314	-0,0120573677122593
180,282	0,0320000000000107	1700	200	4	1699,25	-7,78583203442395	-0,0246739899739623	-0,00519845634698868
180,293	0,0430000000000064	1700	200	4	1699,25	-7,77948816306889	-0,00410187058150768	0,00114535912871361
180,298	0,0480000000000018	1700	200	4	1699,25	-7,77915989980102	-0,00349021051079035	0,00147359445691109
180,305	0,0550000000000068	1700	200	4	1699,5	-7,77956974692643	-0,00479639507830143	0,00106377527117729
180,316	0,0660000000000025	1700	200	4	1699,5	-7,78463353402913	-0,0231967587023973	-0,00399995595216751
180,327	0,0769999999999982	1700	200	4	1699,75	-7,79204822145402	-0,0599316554144025	-0,0114146433770657
180,337	0,0870000000000175	1700	200	4	1699,75	-7,79649971053004	-0,0869575329124928	-0,0158661603927612
180,348	0,0980000000000132	1700	200	4	1699,75	-7,7981164958328	-0,0984293408691883	-0,0174829177558422
180,35	0,0999999999999943	1700	200	4	1700	-7,79806947335601	-0,0978823471814394	-0,0174359232187271
190,25	0	1800	300	4	1799	-7,79925405979156	-0,100150341168046	-0,0186205096542835
190,251	0,00100000000000477	1800	300	4	1799	-7,7992538921535	-0,100193615071476	-0,0186203420162201
190,262	0,0120000000000005	1800	300	4	1799	-7,79744954779744	-0,0855087116360664	-0,0168159976601601
190,273	0,0229999999999961	1800	300	4	1799	-7,79247108846903	-0,0529681937769055	-0,0118375383317471
190,283	0,0330000000000155	1800	300	4	1799,25	-7,78637506999075	-0,0225553335621953	-0,00574149191379547
190,294	0,0440000000000111	1800	300	4	1799,25	-7,78016785159707	-0,00348244328051806	0,000465642660856247
190,3	0,0500000000000114	1800	300	4	1799,5	-7,77885558083653	-0,00104126986116171	0,00177791342139244
190,308	0,0579999999999927	1800	300	4	1799,5	-7,78062902390957	-0,00581627245992422	4,4703483581543E-06
190,318	0,0680000000000121	1800	300	4	1799,5	-7,78707842342556	-0,0298342574387789	-0,00644484534859657
190,329	0,0790000000000077	1800	300	4	1799,75	-7,79441552236676	-0,068036001175642	-0,0137819722294807
190,34	0,0900000000000034	1800	300	4	1799,75	-7,7983324136585	-0,0931726442649961	-0,0176988355815411
190,35	0,0999999999999943	1800	300	4	1800	-7,79902227222919	-0,0981196667999029	-0,0183887220919132
200,25	0	1900	400	4	1899	-7,79946408234537	-0,0972315575927496	-0,0188305042684078
200,261	0,0109999999999957	1900	400	4	1899	-7,79829829931259	-0,0876466324552894	-0,0176647491753101
200,271	0,021000000000015	1900	400	4	1899	-7,79429730959237	-0,0597247108817101	-0,0136637315154076
200,282	0,0320000000000107	1900	400	4	1899,25	-7,78734063729644	-0,0240892684087157	-0,0067070871591568
200,293	0,0430000000000064	1900	400	4	1899,25	-7,78091694228351	-0,00378898344933987	-0,000283364206552505
200,3	0,0500000000000114	1900	400	4	1899,5	-7,77970709837973	-0,00152770895510912	0,000926423817873001
200,301	0,0510000000000161	1900	400	4	1899,5	-7,77967834845185	-0,00158428680151701	0,000955145806074142
200,303	0,0529999999999973	1900	400	4	1899,5	-7,77975305914879	-0,00181032810360193	0,000880435109138489
200,313	0,0630000000000166	1900	400	4	1899,5	-7,78433684259653	-0,0157964322715998	-0,0037032924592495
200,324	0,0740000000000123	1900	400	4	1899,5	-7,79172722250223	-0,049365614540875	-0,0110936723649502
200,335	0,085000000000008	1900	400	4	1899,75	-7,79751492664218	-0,0838694302365184	-0,0168813765048981
200,346	0,0960000000000036	1900	400	4	1899,75	-7,79938481748104	-0,0968595175072551	-0,0187512673437595
200,348	0,0980000000000132	1900	400	4	1899,75	-7,79952979646623	-0,0981639046221972	-0,0188962183892727
200,35	0,0999999999999943	1900	400	4	1900	-7,79952630400658	-0,0977607257664204	-0,0188927538692951
210,25	0	2000	500	4	1999	-7,79992022551596	-0,0981331616640091	-0,019286647439003
210,261	0,0109999999999957	2000	500	4	1999	-7,79875519685447	-0,0877575483173132	-0,0181216187775135
210,271	0,021000000000015	2000	500	4	1999	-7,79450339265168	-0,058727920986712	-0,0138698145747185
210,282	0,0320000000000107	2000	500	4	1999,25	-7,7875249274075	-0,0228596152737737	-0,00689137727022171
210,293	0,0430000000000064	2000	500	4	1999,25	-7,7812347561121	-0,00363423489034176	-0,000601205974817276
210,296	0,0459999999999923	2000	500	4	1999,25	-7,77984143234789	-0,0008762301877141	0,000792089849710464
210,302	0,0519999999999925	2000	500	4	1999,5	-7,77988434769213	-0,000861543230712414	0,000749174505472183
210,312	0,0620000000000118	2000	500	4	1999,5	-7,78472545556724	-0,0157350348308682	-0,00409187749028206
210,323	0,0730000000000075	2000	500	4	1999,5	-7,7914774697274	-0,0458596367388964	-0,0108438916504383
210,334	0,0840000000000032	2000	500	4	1999,75	-7,79738559387624	-0,0804483750835061	-0,016752015799284
210,345	0,0949999999999989	2000	500	4	1999,75	-7,79966762289405	-0,0961397541686893	-0,0190340727567673
210,35	0,0999999999999943	2000	500	4	2000	-7,80003651045263	-0,098965410143137	-0,0194029323756695
220,25	0	2100	600	4	2099	-7,80017584562302	-0,0973860453814268	-0,0195422954857349
220,261	0,0109999999999957	2100	600	4	2099	-7,79875511303544	-0,0857259146869183	-0,018121562898159
220,271	0,021000000000015	2100	600	4	2099	-7,79502731747925	-0,0599067006260157	-0,0143937394022942
220,282	0,0320000000000107	2100	600	4	2099,25	-7,78805994428694	-0,0237552728503942	-0,00742636620998383
220,293	0,0430000000000064	2100	600	4	2099,25	-7,7815071400255	-0,00302700325846672	-0,000873561948537827
220,3	0,0500000000000114	2100	600	4	2099,5	-7,78033870272338	-0,000858241692185402	0,000294819474220276
220,307	0,0570000000000164	2100	600	4	2099,5	-7,78194819577038	-0,00524474307894707	-0,00131461769342422
220,318	0,0680000000000121	2100	600	4	2099,5	-7,78938481584191	-0,0336794555187225	-0,00875126570463181
220,329	0,0790000000000077	2100	600	4	2099,75	-7,79536016285419	-0,0658877938985825	-0,0147266127169132
220,34	0,0900000000000034	2100	600	4	2099,75	-7,79921469278634	-0,0901157269254327	-0,0185811147093773
220,348	0,0980000000000132	2100	600	4	2099,75	-7,80035267584026	-0,0993050308898091	-0,0197190977632999
220,35	0,0999999999999943	2100	600	4	2100	-7,80032797716558	-0,0986872846260667	-0,0196943990886211
230,25	0	2200	700	4	2199	-7,80057700350881	-0,0987158203497529	-0,0199434533715248
230,261	0,0109999999999957	2200	700	4	2199	-7,79896317981183	-0,0849075196310878	-0,0183296017348766
230,271	0,021000000000015	2200	700	4	2199	-7,79528391547501	-0,0595681602135301	-0,0146503373980522
230,282	0,0320000000000107	2200	700	4	2199,25	-7,78859166428447	-0,0247743772342801	-0,00795811414718628
230,293	0,0430000000000064	2200	700	4	2199,25	-7,78240947984159	-0,00463848933577538	-0,00177590176463127
230,297	0,046999999999997	2200	700	4	2199,25	-7,78060860000551	-0,000725635327398777	2,49221920967102E-05
230,307	0,0570000000000164	2200	700	4	2199,5	-7,7821786981076	-0,0050397589802742	-0,00154512003064156
230,318	0,0680000000000121	2200	700	4	2199,5	-7,78924704529345	-0,0315676257014275	-0,0086134672164917
230,329	0,0790000000000077	2200	700	4	2199,75	-7,79599196277559	-0,0679610762745142	-0,0153583846986294
230,34	0,0900000000000034	2200	700	4	2199,75	-7,79952630400658	-0,0907193496823311	-0,0188927538692951
230,35	0,0999999999999943	2200	700	4	2200	-7,8004487324506	-0,0974540784955025	-0,0198151543736458
240,25	0	2300	800	4	2299	-7,80065165832639	-0,0973944738507271	-0,020018108189106
240,261	0,0109999999999957	2300	800	4	2299	-7,79965801164508	-0,0889807660132647	-0,0190244615077972
240,271	0,021000000000015	2300	800	4	2299	-7,79525552876294	-0,0578561658039689	-0,0146219506859779
240,282	0,0320000000000107	2300	800	4	2299,25	-7,78967424295843	-0,0282176723703742	-0,00904066488146782
240,293	0,0430000000000064	2300	800	4	2299,25	-7,78303368017077	-0,00556411221623421	-0,00240013003349304
240,298	0,0480000000000018	2300	800	4	2299,25	-7,78065668419003	-0,000547962263226509	-2,31340527534485E-05
240,309	0,0589999999999975	2300	800	4	2299,5	-7,78335847891867	-0,00819588080048561	-0,00272490084171295
240,319	0,0690000000000168	2300	800	4	2299,5	-7,78979184105992	-0,0329111702740192	-0,00915829092264175
240,33	0,0800000000000125	2300	800	4	2299,75	-7,79664474539459	-0,0704306690022349	-0,0160111673176289
240,341	0,0910000000000082	2300	800	4	2299,75	-7,80001513659954	-0,0927324499934912	-0,0193815864622593
240,348	0,0980000000000132	2300	800	4	2299,75	-7,80075028538704	-0,0983834872022271	-0,0201167352497578
240,35	0,0999999999999943	2300	800	4	2300	-7,80071966350079	-0,09790507145226	-0,0200861133635044
250,25	0	2400	900	4	2399	-7,80091471038759	-0,097792511805892	-0,0202811323106289
250,26	0,0100000000000193	2400	900	4	2399	-7,79986691661179	-0,0888036005198956	-0,019233338534832
250,271	0,021000000000015	2400	900	4	2399	-7,7956585586071	-0,0591554818674922	-0,01502500846982
250,282	0,0320000000000107	2400	900	4	2399,25	-7,78824822977185	-0,0211300374940038	-0,00761467963457108
250,293	0,0430000000000064	2400	900	4	2399,25	-7,78268384747207	-0,00403567682951689	-0,00205026939511299
250,298	0,0480000000000018	2400	900	4	2399,25	-7,78197119012475	-0,00265497248619795	-0,00133763998746872
250,307	0,0570000000000164	2400	900	4	2399,5	-7,78303409926593	-0,0057151960209012	-0,00240052118897438
250,318	0,0680000000000121	2400	900	4	2399,5	-7,7896451856941	-0,0310382200405002	-0,00901160761713982
250,329	0,0790000000000077	2400	900	4	2399,75	-7,79675094410777	-0,0697138672694564	-0,0161173939704895
250,34	0,0900000000000034	2400	900	4	2399,75	-7,80003651045263	-0,091387159191072	-0,0194029323756695
250,346	0,0960000000000036	2400	900	4	2399,75	-7,80090836808085	-0,0981706660240889	-0,020274817943573
250,35	0,0999999999999943	2400	900	4	2400	-7,80086732469499	-0,0970926787704229	-0,0202337466180325
260,25	0	2500	1000	4	2499	-7,80107812955975	-0,0973146548494697	-0,0204445794224739
260,261	0,0110000000000241	2500	1000	4	2499	-7,80000993981957	-0,0882776221260428	-0,0193763896822929
260,272	0,0219999999999914	2500	1000	4	2499	-7,79559144750237	-0,0577343534678221	-0,0149578973650932
260,283	0,0330000000000155	2500	1000	4	2499,25	-7,78804396279156	-0,0192833598703146	-0,00741038471460342
260,294	0,0439999999999827	2500	1000	4	2499,25	-7,78211030177772	-0,00232616905122995	-0,0014767237007618
260,299	0,0489999999999782	2500	1000	4	2499,25	-7,78114677406847	-0,000628139823675156	-0,000513195991516113
260,305	0,0550000000000068	2500	1000	4	2499,5	-7,78212865814567	-0,00310602132230997	-0,0014951080083847
260,316	0,0660000000000309	2500	1000	4	2499,5	-7,78873873874545	-0,0262226071208715	-0,00810518860816956
260,327	0,0769999999999982	2500	1000	4	2499,75	-7,79517039656639	-0,0588511396199465	-0,0145368464291096
260,338	0,0880000000000223	2500	1000	4	2499,75	-7,79961716383696	-0,0867356127128005	-0,0189836136996746
260,348	0,0980000000000132	2500	1000	4	2499,75	-7,80136696994305	-0,100095835514367	-0,0207334198057652
260,35	0,100000000000023	2500	1000	4	2500	-7,80132818967104	-0,0994278863072395	-0,0206946395337582
310,583	0	3001	1	5	3000	-7,79530562460423	-0,0523066380992532	-0,0146720744669437
310,594	0,0109999999999673	3001	1	5	3000	-7,79516478069127	-0,0514393299818039	-0,0145312026143074
310,605	0,0219999999999914	3001	1	5	3000	-7,79502091929316	-0,0503233028575778	-0,0143873691558838
310,616	0,0329999999999586	3001	1	5	3000	-7,79508386738598	-0,0507681630551815	-0,0144502893090248
310,624	0,0409999999999968	3001	1	5	3000	-7,79497034847736	-0,0500256661325693	-0,0143367983400822
310,633	0,0499999999999545	3001	1	5	3000	-7,79497439973056	-0,0498309964314103	-0,0143408216536045
310,643	0,0600000000000023	3001	1	5	3000	-7,79503148049116	-0,0503535056486726	-0,0143979303538799
310,654	0,0709999999999695	3001	1	5	3000	-7,79505327343941	-0,0506545370444655	-0,0144197233021259
310,665	0,0819999999999936	3001	1	5	3000	-7,79499781318009	-0,0501071056351066	-0,0143642351031303
310,676	0,0929999999999609	3001	1	5	3000	-7,79508649371564	-0,0508811790496111	-0,0144529156386852
310,687	0,103999999999985	3001	1	5	3000	-7,79502790421247	-0,0504360441118479	-0,0143943540751934
310,698	0,114999999999952	3001	1	5	3000	-7,79499337077141	-0,0502533651888371	-0,0143598206341267
310,708	0,125	3001	1	5	3000	-7,79501980170607	-0,0502483686432242	-0,0143862515687942
310,719	0,135999999999967	3001	1	5	3000	-7,79514639638364	-0,051233135163784	-0,0145128183066845
310,73	0,146999999999991	3001	1	5	3000	-7,79510577209294	-0,0507665798068047	-0,0144722498953342
310,741	0,157999999999959	3001	1	5	3000	-7,79516821727157	-0,0512187974527478	-0,014534667134285
310,751	0,168000000000006	3001	1	5	3000	-7,79523675329983	-0,0517779588699341	-0,0146031752228737
310,762	0,178999999999974	3001	1	5	3000	-7,79534557834268	-0,0522910477593541	-0,0147120282053947
310,773	0,189999999999998	3001	1	5	3000	-7,79530964791775	-0,0520897842943668	-0,0146760977804661
310,784	0,200999999999965	3001	1	5	3000	-7,79523599892855	-0,0519127491861582	-0,0146024487912655
310,795	0,211999999999989	3001	1	5	3000	-7,79512273147702	-0,0510670058429241	-0,0144891813397408
310,806	0,222999999999956	3001	1	5	3000	-7,79516427777708	-0,051168710924685	-0,0145306997001171
310,816	0,233000000000004	3001	1	5	3000	-7,79529405757785	-0,0521591817960143	-0,014660507440567
310,827	0,243999999999971	3001	1	5	3000	-7,79523524455726	-0,0518401758745313	-0,0146016664803028
310,838	0,254999999999995	3001	1	5	3000	-7,79525617137551	-0,0520270178094506	-0,0146226212382317
310,849	0,265999999999963	3001	1	5	3000	-7,79526572674513	-0,0518194632604718	-0,0146321766078472
310,86	0,276999999999987	3001	1	5	3000	-7,79542023316026	-0,0528308749198914	-0,0147866830229759
310,871	0,287999999999954	3001	1	5	3000	-7,79541020281613	-0,0528161320835352	-0,0147766247391701
310,881	0,298000000000002	3001	1	5	3000	-7,79547046869993	-0,0534816505387425	-0,0148369185626507
310,892	0,308999999999969	3001	1	5	3000	-7,79542081989348	-0,0527052255347371	-0,0147872418165207
310,903	0,319999999999993	3001	1	5	3000	-7,79537980444729	-0,0524935685098171	-0,0147462263703346
310,914	0,33099999999996	3001	1	5	3000	-7,79540265910327	-0,052759125828743	-0,0147690810263157
310,925	0,341999999999985	3001	1	5	3000	-7,79538094997406	-0,0529133155941963	-0,0147473998367786
310,936	0,352999999999952	3001	1	5	3000	-7,79537471942604	-0,0523894373327494	-0,0147411413490772
310,946	0,363	3001	1	5	3000	-7,79540293850005	-0,0526065984740853	-0,0147693604230881
310,957	0,373999999999967	3001	1	5	3000	-7,79562368988991	-0,0543030630797148	-0,0149901397526264
310,968	0,384999999999991	3001	1	5	3000	-7,79552006162703	-0,0537595758214593	-0,0148864835500717
310,979	0,395999999999958	3001	1	5	3000	-7,79550332576036	-0,0532431714236736	-0,0148697756230831
310,989	0,406000000000006	3001	1	5	3000	-7,79552184976637	-0,0533426087349653	-0,014888271689415
311,013	0,430000000000007	3001	1	5	3000	-7,79571161605418	-0,0549084553495049	-0,0150780379772186
311,024	0,440999999999974	3001	1	5	3000	-7,79566249810159	-0,05409250035882	-0,0150289200246334
311,035	0,451999999999998	3001	1	5	3000	-7,79566107317805	-0,0543779646977782	-0,0150275230407715
311,046	0,462999999999965	3001	1	5	3000	-7,79559753835201	-0,0540040899068117	-0,0149639882147312
311,057	0,47399999999999	3001	1	5	3000	-7,79570708982646	-0,0548171903938055	-0,015073511749506
311,068	0,484999999999957	3001	1	5	3000	-7,79562120325863	-0,0539949955418706	-0,014987625181675
311,078	0,495000000000005	3001	1	5	3000	-7,79578959569335	-0,0552694639191031	-0,0151560455560684
311,089	0,505999999999972	3001	1	5	3000	-7,79567627236247	-0,0545241124927998	-0,0150427222251892
311,1	0,516999999999996	3001	1	5	3000	-7,79570831917226	-0,0548112718388438	-0,0150747410953045
311,111	0,527999999999963	3001	1	5	3000	-7,79570720158517	-0,0544503284618258	-0,015073623508215
311,122	0,538999999999987	3001	1	5	3000	-7,79580147005618	-0,0551693653687835	-0,0151678919792175
311,133	0,549999999999955	3001	1	5	3000	-7,79580784030259	-0,0554182380437851	-0,0151742622256279
311,143	0,560000000000002	3001	1	5	3000	-7,79582208953798	-0,055561107583344	-0,0151885114610195
311,154	0,57099999999997	3001	1	5	3000	-7,7959293499589	-0,056181731633842	-0,0152957998216152
311,165	0,581999999999994	3001	1	5	3000	-7,79583988711238	-0,0554620614275336	-0,0152063369750977
311,176	0,592999999999961	3001	1	5	3000	-7,7959060203284	-0,0559548940509558	-0,0152724422514439
311,187	0,603999999999985	3001	1	5	3000	-7,79585176147521	-0,0556888896971941	-0,0152181833982468
311,198	0,614999999999952	3001	1	5	3000	-7,79587956145406	-0,0557995587587357	-0,0152460113167763
311,208	0,625	3001	1	5	3000	-7,79583105817437	-0,0553839141502976	-0,0151975080370903
311,219	0,635999999999967	3001	1	5	3000	-7,79605105519295	-0,0569296954199672	-0,015417505055666
311,23	0,646999999999991	3001	1	5	3000	-7,79596251435578	-0,0563250621780753	-0,01532893627882
311,249	0,665999999999997	3001	1	5	3000	-7,79594440944493	-0,0560341961681843	-0,0153108313679695
311,26	0,676999999999964	3001	1	5	3000	-7,79592144303024	-0,0559735950082541	-0,0152878649532795
311,271	0,687999999999988	3001	1	5	3000	-7,79594762250781	-0,0561103411018848	-0,0153140723705292
311,287	0,704000000000008	3001	1	5	3000	-7,79601177200675	-0,0567078776657581	-0,0153782218694687
311,298	0,714999999999975	3001	1	5	3000	-7,79595326632261	-0,0561030069366097	-0,0153197161853313
311,309	0,725999999999999	3001	1	5	3000	-7,79597729444504	-0,0564477685838938	-0,0153437443077564
311,32	0,736999999999966	3001	1	5	3000	-7,79619078151882	-0,0578950624912977	-0,0155572034418583
311,331	0,74799999999999	3001	1	5	3000	-7,79608041979372	-0,0571452127769589	-0,0154468417167664
311,342	0,758999999999958	3001	1	5	3000	-7,79610956087708	-0,0571034243330359	-0,0154760107398033
311,352	0,769000000000005	3001	1	5	3000	-7,79616812244058	-0,0576246809214354	-0,0155345723032951
311,363	0,779999999999973	3001	1	5	3000	-7,79622791334987	-0,0579559663310647	-0,0155943632125854
311,374	0,790999999999997	3001	1	5	3000	-7,79617597348988	-0,0576560432091355	-0,0155423954129219
311,385	0,801999999999964	3001	1	5	3000	-7,79613205231726	-0,0572402030229568	-0,015498474240303
311,396	0,812999999999988	3001	1	5	3000	-7,79619913548231	-0,057572852820158	-0,0155655853450298
311,407	0,823999999999955	3001	1	5	3000	-7,79623489826918	-0,0580544397234917	-0,0156013481318951
311,417	0,834000000000003	3001	1	5	3000	-7,79636959545314	-0,0588749069720507	-0,0157360173761845
311,428	0,84499999999997	3001	1	5	3000	-7,79627616517246	-0,0580544956028461	-0,015642587095499
311,439	0,855999999999995	3001	1	5	3000	-7,79644383117556	-0,0592792546376586	-0,0158102810382843
311,452	0,868999999999971	3001	1	5	3000	-7,79630745761096	-0,0583672104403377	-0,0156738795340061
311,463	0,879999999999995	3001	1	5	3000	-7,79637141153216	-0,0589459482580423	-0,0157378613948822
311,474	0,890999999999963	3001	1	5	3000	-7,79642907902598	-0,0592865329235792	-0,0157955288887024
311,485	0,901999999999987	3001	1	5	3000	-7,79632844030857	-0,0584351783618331	-0,0156948901712894
311,496	0,912999999999954	3001	1	5	3000	-7,79630634002387	-0,0584218557924032	-0,0156727619469166
311,506	0,923000000000002	3001	1	5	3000	-7,79633891768754	-0,0587552832439542	-0,0157053396105766
311,517	0,933999999999969	3001	1	5	3000	-7,7963793464005	-0,0586562836542726	-0,0157457962632179
311,528	0,944999999999993	3001	1	5	3000	-7,79632363468409	-0,0584207195788622	-0,0156900845468044
311,539	0,95599999999996	3001	1	5	3000	-7,79634872451425	-0,0586092378944159	-0,0157151743769646
311,55	0,966999999999985	3001	1	5	3000	-7,7963530831039	-0,0587780820205808	-0,0157195329666138
311,561	0,977999999999952	3001	1	5	3000	-7,79649565927684	-0,0594878382980824	-0,0158620811998844
311,571	0,988	3001	1	5	3000	-7,79646098613739	-0,0592522043734789	-0,0158274360001087
311,582	0,998999999999967	3001	1	5	3000	-7,79657050967216	-0,0601097708567977	-0,0159369595348835
311,593	1,00999999999999	3001	1	5	3000	-7,7965284883976	-0,0599255692213774	-0,0158949382603168
311,604	1,02099999999996	3001	1	5	3000	-7,7965378202498	-0,0599281070753932	-0,0159042701125145
311,614	1,03100000000001	3001	1	5	3000	-7,79662624932825	-0,0603377493098378	-0,015992671251297
311,625	1,04199999999997	3001	1	5	3000	-7,79658612795174	-0,0601950380951166	-0,0159525498747826
311,636	1,053	3001	1	5	3000	-7,79671758413315	-0,0611063605174422	-0,0160840339958668
311,647	1,06399999999996	3001	1	5	3000	-7,79662725515664	-0,0605251593515277	-0,0159936770796776
311,658	1,07499999999999	3001	1	5	3000	-7,7966792229563	-0,0607104692608118	-0,0160456448793411
311,669	1,08599999999996	3001	1	5	3000	-7,79662407003343	-0,060308063402772	-0,0159904919564724
311,679	1,096	3001	1	5	3000	-7,79659336432815	-0,060159876011312	-0,0159598141908646
311,69	1,10699999999997	3001	1	5	3000	-7,79663929715753	-0,0606479123234749	-0,0160057470202446
311,701	1,118	3001	1	5	3000	-7,79665946960449	-0,0603494420647621	-0,0160259194672108
311,712	1,12899999999996	3001	1	5	3000	-7,7967029158026	-0,0607728352770209	-0,0160693377256393
311,723	1,13999999999999	3001	1	5	3000	-7,79680182226002	-0,0616507278755307	-0,0161682441830635
311,734	1,15099999999995	3001	1	5	3000	-7,7968146186322	-0,0618347013369203	-0,0161810405552387
311,744	1,161	3001	1	5	3000	-7,79675714671612	-0,0610861694440246	-0,0161235965788364
311,755	1,17199999999997	3001	1	5	3000	-7,79683280736208	-0,0615829415619373	-0,0161992572247982
311,766	1,18299999999999	3001	1	5	3000	-7,79678779654205	-0,061515336856246	-0,0161542184650898
311,777	1,19399999999996	3001	1	5	3000	-7,79685222543776	-0,0617549847811461	-0,0162186473608017
311,787	1,20400000000001	3001	1	5	3000	-7,79677874408662	-0,0611712923273444	-0,0161451660096645
311,798	1,21499999999997	3001	1	5	3000	-7,79696079902351	-0,0625651236623526	-0,0163272209465504
311,809	1,226	3001	1	5	3000	-7,79691148549318	-0,0621918216347694	-0,0162779353559017
311,82	1,23699999999997	3001	1	5	3000	-7,79685272835195	-0,0618945993483067	-0,016219150274992
311,831	1,24799999999999	3001	1	5	3000	-7,79681934043765	-0,0613124016672373	-0,0161857903003693
311,842	1,25899999999996	3001	1	5	3000	-7,79684965498745	-0,0617782492190599	-0,0162160769104958
311,852	1,26900000000001	3001	1	5	3000	-7,79708102345467	-0,0633679144084454	-0,0164474733173847
311,863	1,27999999999997	3001	1	5	3000	-7,79701648280024	-0,0630306312814355	-0,0163829326629639
311,874	1,291	3001	1	5	3000	-7,7970618288964	-0,0631994707509875	-0,0164282508194447
311,885	1,30199999999996	3001	1	5	3000	-7,7969659678638	-0,0623895507305861	-0,0163324177265167
311,896	1,31299999999999	3001	1	5	3000	-7,79698521830142	-0,0626701535657048	-0,0163516402244568
311,907	1,32399999999996	3001	1	5	3000	-7,79698164202273	-0,0626507773995399	-0,0163480639457703
311,917	1,334	3001	1	5	3000	-7,79700578190386	-0,0627951929345727	-0,0163722038269043
311,928	1,34499999999997	3001	1	5	3000	-7,79721250757575	-0,064114760607481	-0,0165789574384689
311,946	1,363	3001	1	5	3000	-7,79712399467826	-0,0635247537866235	-0,0164904445409775
311,957	1,37399999999997	3001	1	5	3000	-7,79715274460614	-0,063930805772543	-0,0165191665291786
311,968	1,38499999999999	3001	1	5	3000	-7,79710535891354	-0,063320123590529	-0,0164718367159367
311,979	1,39599999999996	3001	1	5	3000	-7,79716523364186	-0,063831633888185	-0,0165316835045815
311,989	1,40600000000001	3001	1	5	3000	-7,79711220413446	-0,0634920783340931	-0,0164786539971828
312	1,41699999999997	3001	1	5	3000	-7,79719051904976	-0,0639662565663457	-0,016556940972805
312,011	1,428	3001	1	5	3000	-7,79721180908382	-0,0638538226485252	-0,0165782310068607
312,022	1,43899999999996	3001	1	5	3000	-7,79720208607614	-0,0638663209974766	-0,0165685079991817
312,033	1,44999999999999	3001	1	5	3000	-7,79719750396907	-0,0639956304803491	-0,0165639258921146
312,044	1,46099999999996	3001	1	5	3000	-7,79719077050686	-0,0639620237052441	-0,0165572203695774
312,054	1,471	3001	1	5	3000	-7,79720887541771	-0,0638515781611204	-0,0165753252804279
312,065	1,48199999999997	3001	1	5	3000	-7,79730040580034	-0,0646203430369496	-0,0166668556630611
312,076	1,493	3001	1	5	3000	-7,79737486504018	-0,0652565527707338	-0,0167412869632244
312,087	1,50399999999996	3001	1	5	3000	-7,79729238711297	-0,0646955613046885	-0,0166588090360165
312,098	1,51499999999999	3001	1	5	3000	-7,79728800058365	-0,0645138835534453	-0,0166544504463673
312,109	1,52599999999995	3001	1	5	3000	-7,7973182592541	-0,0646157702431083	-0,0166846811771393
312,119	1,536	3001	1	5	3000	-7,79738889075816	-0,0652871327474713	-0,0167553126811981
312,13	1,54699999999997	3001	1	5	3000	-7,79734572395682	-0,064954818226397	-0,0167121738195419
312,141	1,55799999999999	3001	1	5	3000	-7,79744770377874	-0,0657456507906318	-0,0168141536414623
312,152	1,56899999999996	3001	1	5	3000	-7,79739883728325	-0,0650974456220865	-0,016765259206295
312,162	1,57900000000001	3001	1	5	3000	-7,79740453697741	-0,0651394529268146	-0,0167709589004517
312,173	1,58999999999997	3001	1	5	3000	-7,79745569452643	-0,0656692124903202	-0,0168221443891525
312,184	1,601	3001	1	5	3000	-7,79751590453088	-0,0661560660228133	-0,0168823264539242
312,195	1,61199999999997	3001	1	5	3000	-7,79760486446321	-0,066555910743773	-0,0169712863862515
312,206	1,62299999999999	3001	1	5	3000	-7,79759678989649	-0,0664931209757924	-0,0169632397592068
312,217	1,63399999999996	3001	1	5	3000	-7,79762534424663	-0,066886255517602	-0,0169917941093445
312,227	1,64400000000001	3001	1	5	3000	-7,79754769988358	-0,066327266395092	-0,0169141218066215
312,238	1,65499999999997	3001	1	5	3000	-7,79754985123873	-0,0660747941583395	-0,0169163011014461
312,249	1,666	3001	1	5	3000	-7,79748737812042	-0,0657002860680223	-0,0168538279831409
312,26	1,67699999999996	3001	1	5	3000	-7,79773813672364	-0,0674534635618329	-0,0171045586466789
312,271	1,68799999999999	3001	1	5	3000	-7,79765342362225	-0,0668632006272674	-0,0170198455452919
312,282	1,69899999999996	3001	1	5	3000	-7,7975991088897	-0,0662529375404119	-0,0169655308127403
312,292	1,709	3001	1	5	3000	-7,79763995669782	-0,0665683625265956	-0,017006378620863
312,303	1,71999999999997	3001	1	5	3000	-7,79761089943349	-0,0665308861061931	-0,016977321356535
312,314	1,73099999999999	3001	1	5	3000	-7,79766200110316	-0,0667961547151208	-0,0170284509658813
312,325	1,74199999999996	3001	1	5	3000	-7,797666862607	-0,0666640046983957	-0,0170333124697208
312,336	1,75299999999999	3001	1	5	3000	-7,79772715643048	-0,0672637112438679	-0,0170936062932014
312,347	1,76399999999995	3001	1	5	3000	-7,79771089553833	-0,0672086421400309	-0,0170773454010487
312,357	1,774	3001	1	5	3000	-7,79785372316837	-0,0682747596874833	-0,0172201730310917
312,368	1,78499999999997	3001	1	5	3000	-7,79772634617984	-0,0672162789851427	-0,0170927681028843
312,379	1,79599999999999	3001	1	5	3000	-7,79778904281557	-0,0675944983959198	-0,0171554647386074
312,39	1,80699999999996	3001	1	5	3000	-7,79773581773043	-0,0672127120196819	-0,0171022675931454
312,4	1,81700000000001	3001	1	5	3000	-7,79773492366076	-0,0673652207478881	-0,0171013735234737
312,411	1,82799999999997	3001	1	5	3000	-7,79782326892018	-0,0680165830999613	-0,0171897187829018
312,422	1,839	3001	1	5	3000	-7,79785500839353	-0,0680391862988472	-0,0172214582562447
312,433	1,84999999999997	3001	1	5	3000	-7,79790314845741	-0,0684675620868802	-0,0172695703804493
312,444	1,86099999999999	3001	1	5	3000	-7,79793947003782	-0,0687971897423267	-0,0173058919608593
312,455	1,87199999999996	3001	1	5	3000	-7,79789756052196	-0,0684422720223665	-0,0172639824450016
312,465	1,88200000000001	3001	1	5	3000	-7,79791647568345	-0,0685032643377781	-0,0172829255461693
312,476	1,89299999999997	3001	1	5	3000	-7,79782363213599	-0,0678036967292428	-0,0171900540590286
312,487	1,904	3001	1	5	3000	-7,7979975566268	-0,069167660549283	-0,0173640064895153
312,507	1,92399999999998	3001	1	5	3000	-7,79799624346197	-0,0689001102000475	-0,0173626653850079
312,518	1,935	3001	1	5	3000	-7,7981090079993	-0,0696595152840018	-0,0174754299223423
312,529	1,94599999999997	3001	1	5	3000	-7,79799124225974	-0,0688121095299721	-0,0173576921224594
312,54	1,95699999999999	3001	1	5	3000	-7,79811898246408	-0,0699094450101256	-0,0174854323267937
312,551	1,96799999999996	3001	1	5	3000	-7,79809414409101	-0,0694835465401411	-0,0174605660140514
312,562	1,97899999999998	3001	1	5	3000	-7,79812429100275	-0,0697701936587691	-0,017490740865469
312,573	1,98999999999995	3001	1	5	3000	-7,79814049601555	-0,0700425915420055	-0,0175069458782673
312,583	2	3001	1	5	3000	-7,79806941747665	-0,0693955505266786	-0,0174358673393726
312,594	2,01099999999997	3001	1	5	3000	-7,79813697561622	-0,0696778716519475	-0,0175034254789352
312,605	2,02199999999999	3001	1	5	3000	-7,79806480742991	-0,0692517356947064	-0,0174312293529511
312,616	2,03299999999996	3001	1	5	3000	-7,79811574146152	-0,0696581369265914	-0,017482191324234
312,626	2,04300000000001	3001	1	5	3000	-7,79813890345395	-0,0699014123529196	-0,0175053253769875
312,637	2,05399999999997	3001	1	5	3000	-7,79811163432896	-0,0694789551198483	-0,0174780562520027
312,648	2,065	3001	1	5	3000	-7,79808553867042	-0,0694124773144722	-0,017451960593462
312,659	2,07599999999997	3001	1	5	3000	-7,79812063090503	-0,0696503976359963	-0,0174870528280735
312,67	2,08699999999999	3001	1	5	3000	-7,79820576310158	-0,0703739700838923	-0,0175722129642963
312,681	2,09799999999996	3001	1	5	3000	-7,79823747463524	-0,070627317763865	-0,0176038965582848
312,691	2,108	3001	1	5	3000	-7,79831048101187	-0,0707855029031634	-0,0176769308745861
312,706	2,12299999999999	3001	1	5	3000	-7,79844827950001	-0,0719492323696613	-0,0178147293627262
312,717	2,13399999999996	3001	1	5	3000	-7,79852516949177	-0,0725333020091057	-0,0178916193544865
312,727	2,14400000000001	3001	1	5	3000	-7,79838415794074	-0,0712687103077769	-0,0177505798637867
312,738	2,15499999999997	3001	1	5	3000	-7,79838868416846	-0,071399612352252	-0,0177551060914993
312,749	2,166	3001	1	5	3000	-7,79837301000953	-0,071331555955112	-0,0177394598722458
312,76	2,17699999999996	3001	1	5	3000	-7,79844009317458	-0,0718917604535818	-0,0178065150976181
312,771	2,18799999999999	3001	1	5	3000	-7,79844928532839	-0,0717755826190114	-0,0178157351911068
312,782	2,19899999999996	3001	1	5	3000	-7,79840402305126	-0,0714025367051363	-0,0177704729139805
312,792	2,209	3001	1	5	3000	-7,79835842549801	-0,0710972584784031	-0,0177248753607273
312,803	2,21999999999997	3001	1	5	3000	-7,79838616959751	-0,0712034618481994	-0,0177525915205479
312,814	2,23099999999999	3001	1	5	3000	-7,79850371181965	-0,0722390552982688	-0,0178701616823673
312,825	2,24199999999996	3001	1	5	3000	-7,79844520613551	-0,0715672317892313	-0,01781165599823
312,836	2,25299999999999	3001	1	5	3000	-7,79848834499717	-0,0720706954598427	-0,0178547948598862
312,847	2,26399999999995	3001	1	5	3000	-7,79855227097869	-0,0725983455777168	-0,0179187208414078
312,857	2,274	3001	1	5	3000	-7,7985308971256	-0,0724409474059939	-0,0178973190486431
312,868	2,28499999999997	3001	1	5	3000	-7,7985062263906	-0,0720335589721799	-0,0178726762533188
312,879	2,29599999999999	3001	1	5	3000	-7,79852533712983	-0,0722282379865646	-0,0178917869925499
312,89	2,30699999999996	3001	1	5	3000	-7,79864388518035	-0,0730605190619826	-0,0180103071033955
312,9	2,31700000000001	3001	1	5	3000	-7,79862717725337	-0,0730728730559349	-0,0179935991764069
312,911	2,32799999999997	3001	1	5	3000	-7,79864586889744	-0,0728627573698759	-0,0180123187601566
312,922	2,339	3001	1	5	3000	-7,79883155599236	-0,0743923662230372	-0,0181980058550835
312,933	2,34999999999997	3001	1	5	3000	-7,79875935986638	-0,0738685671240091	-0,0181258097290993
312,944	2,36099999999999	3001	1	5	3000	-7,79866651631892	-0,0732571072876453	-0,0180329382419586
312,955	2,37199999999996	3001	1	5	3000	-7,79881012625992	-0,0739330751821399	-0,0181765481829643
312,965	2,38200000000001	3001	1	5	3000	-7,79870071448386	-0,0732676358893514	-0,0180671364068985
312,976	2,39299999999997	3001	1	5	3000	-7,79878741130233	-0,0738438218832016	-0,0181538611650467
312,987	2,404	3001	1	5	3000	-7,79873348772526	-0,0736697064712644	-0,0180999375879765
312,998	2,41499999999996	3001	1	5	3000	-7,7987964078784	-0,0737948669120669	-0,0181628577411175
313,009	2,42599999999999	3001	1	5	3000	-7,79879185371101	-0,0738447858020663	-0,0181582756340504
313,02	2,43699999999996	3001	1	5	3000	-7,79882552102208	-0,0741630885750055	-0,0181919708848
313,03	2,447	3001	1	5	3000	-7,79879735782742	-0,0740121584385633	-0,0181638076901436
313,041	2,45799999999997	3001	1	5	3000	-7,79880031943321	-0,0737195182591677	-0,0181667692959309
313,052	2,46899999999999	3001	1	5	3000	-7,79881753027439	-0,0739662768319249	-0,0181839801371098
313,063	2,47999999999996	3001	1	5	3000	-7,79890053905547	-0,0747154466807842	-0,018266960978508
313,074	2,49099999999999	3001	1	5	3000	-7,79891593381763	-0,0748819205909967	-0,0182823836803436
313,085	2,50199999999995	3001	1	5	3000	-7,79891308397055	-0,0746345100924373	-0,0182795338332653
313,095	2,512	3001	1	5	3000	-7,79897606000304	-0,0751728983595967	-0,0183425098657608
313,106	2,52299999999997	3001	1	5	3000	-7,79895734041929	-0,0750046595931053	-0,018323790282011
313,117	2,53399999999999	3001	1	5	3000	-7,79905571602285	-0,0758696440607309	-0,0184221379458904
313,128	2,54499999999996	3001	1	5	3000	-7,79895870946348	-0,075100283138454	-0,0183251313865185
313,138	2,55500000000001	3001	1	5	3000	-7,79900070279837	-0,0751534616574645	-0,0183671526610851
313,149	2,56599999999997	3001	1	5	3000	-7,79901470057666	-0,075357286259532	-0,0183811224997044
313,16	2,577	3001	1	5	3000	-7,79898609034717	-0,0751233845949173	-0,0183525122702122
313,171	2,58799999999997	3001	1	5	3000	-7,7990195620805	-0,0754586746916175	-0,0183859840035439
313,182	2,59899999999999	3001	1	5	3000	-7,79903462156653	-0,0753273954614997	-0,0184010714292526
313,193	2,60999999999996	3001	1	5	3000	-7,79921365901828	-0,0768576981499791	-0,0185801088809967
313,203	2,62	3001	1	5	3000	-7,79916507191956	-0,076479846611619	-0,0185314938426018
313,214	2,63099999999997	3001	1	5	3000	-7,79919628053903	-0,0766691984608769	-0,0185627304017544
313,225	2,642	3001	1	5	3000	-7,79918152838945	-0,076367543078959	-0,0185479782521725
313,236	2,65299999999996	3001	1	5	3000	-7,79923274181783	-0,0768015999346972	-0,0185991637408733
313,247	2,66399999999999	3001	1	5	3000	-7,79915646649897	-0,0762957334518433	-0,0185228884220123
313,258	2,67499999999995	3001	1	5	3000	-7,79925724491477	-0,0770237948745489	-0,0186236947774887
313,268	2,685	3001	1	5	3000	-7,79915886931121	-0,076039656996727	-0,0185252912342548
313,279	2,69599999999997	3001	1	5	3000	-7,79923520050943	-0,0766556896269321	-0,0186016224324703
313,29	2,70699999999999	3001	1	5	3000	-7,79920013621449	-0,0763745326548815	-0,0185665860772133
313,301	2,71799999999996	3001	1	5	3000	-7,79930893331766	-0,0773659814149141	-0,0186753831803799
313,312	2,72899999999999	3001	1	5	3000	-7,79928046278656	-0,0768846366554499	-0,0186468847095966
313,323	2,73999999999995	3001	1	5	3000	-7,79922743327916	-0,0766255799680948	-0,018593855202198
313,333	2,75	3001	1	5	3000	-7,79924668371677	-0,0767737114802003	-0,0186131335794926
313,344	2,76099999999997	3001	1	5	3000	-7,79922396875918	-0,0766013143584132	-0,0185903906822205
313,355	2,77199999999999	3001	1	5	3000	-7,79928979463875	-0,0768746575340629	-0,0186562165617943
313,366	2,78299999999996	3001	1	5	3000	-7,7992688678205	-0,0768568273633718	-0,0186353176832199
313,376	2,79300000000001	3001	1	5	3000	-7,79936654493213	-0,077544110827148	-0,0187329947948456
313,387	2,80399999999997	3001	1	5	3000	-7,79940149746835	-0,0779303489252925	-0,0187679193913937
313,398	2,815	3001	1	5	3000	-7,79953516088426	-0,0788045953959227	-0,0189015828073025
313,409	2,82599999999997	3001	1	5	3000	-7,79945321381092	-0,0781578477472067	-0,0188196636736393
313,42	2,83699999999999	3001	1	5	3000	-7,79952842742205	-0,0785535434260964	-0,0188948772847652
313,431	2,84799999999996	3001	1	5	3000	-7,79945679008961	-0,0782716320827603	-0,0188232399523258
313,441	2,858	3001	1	5	3000	-7,79948590323329	-0,0785069214180112	-0,0188523530960083
313,452	2,86899999999997	3001	1	5	3000	-7,79960609972477	-0,0790577521547675	-0,0189725495874882
313,463	2,88	3001	1	5	3000	-7,7995402738452	-0,078777214512229	-0,0189067237079144
313,474	2,89099999999996	3001	1	5	3000	-7,79957419261336	-0,0790586415678263	-0,0189406424760818
313,485	2,90199999999999	3001	1	5	3000	-7,79956198297441	-0,0789684616029263	-0,0189284048974514
313,496	2,91299999999995	3001	1	5	3000	-7,79951803386211	-0,0782739603891969	-0,0188844837248325
313,506	2,923	3001	1	5	3000	-7,79949297197163	-0,0781612144783139	-0,0188593938946724
313,517	2,93399999999997	3001	1	5	3000	-7,79961286112666	-0,0791543675586581	-0,0189793109893799
313,528	2,94499999999999	3001	1	5	3000	-7,79964990913868	-0,0795350037515163	-0,0190163590013981
313,539	2,95599999999996	3001	1	5	3000	-7,79963890090585	-0,079144942574203	-0,0190053507685661
313,55	2,96699999999998	3001	1	5	3000	-7,79969360679388	-0,0795693323016167	-0,019060056656599
313,561	2,97799999999995	3001	1	5	3000	-7,79971098527312	-0,079956310801208	-0,0190774351358414
313,571	2,988	3001	1	5	3000	-7,79971894808113	-0,0799817824736238	-0,0190853700041771
313,582	2,99899999999997	3001	1	5	3000	-7,79964627698064	-0,0792016182094812	-0,0190127268433571
313,593	3,00999999999999	3001	1	5	3000	-7,79972087591887	-0,0798267358914018	-0,0190873257815838
313,604	3,02099999999996	3001	1	5	3000	-7,79974079690874	-0,0800495268777013	-0,0191072188317776
313,614	3,03100000000001	3001	1	5	3000	-7,79975736513734	-0,0802767276763916	-0,0191238150000572
313,625	3,04199999999997	3001	1	5	3000	-7,79970863834023	-0,0794546119868755	-0,0190750882029533
313,636	3,053	3001	1	5	3000	-7,79976770281792	-0,0800834037363529	-0,0191341526806355
313,647	3,06399999999996	3001	1	5	3000	-7,79974744655192	-0,0800588633865118	-0,0191138684749603
313,658	3,07499999999999	3001	1	5	3000	-7,79977208934724	-0,0802766671404243	-0,0191385112702847
313,669	3,08599999999996	3001	1	5	3000	-7,79977750964463	-0,0799420149996877	-0,0191439315676689
313,679	3,096	3001	1	5	3000	-7,79976222664118	-0,0799644039943814	-0,0191286765038967
313,69	3,10699999999997	3001	1	5	3000	-7,79985973611474	-0,0808062683790922	-0,019226185977459
313,701	3,118	3001	1	5	3000	-7,79989804141223	-0,0810746336355805	-0,0192644633352756
313,712	3,12899999999996	3001	1	5	3000	-7,79991617426276	-0,0809481320902705	-0,0192826241254806
313,723	3,13999999999999	3001	1	5	3000	-7,79994629323483	-0,0812688330188394	-0,0193127430975437
313,734	3,15099999999995	3001	1	5	3000	-7,79999267309904	-0,0817968882620335	-0,0193591229617596
313,744	3,161	3001	1	5	3000	-7,79994813725352	-0,0814495282247663	-0,0193145871162415
313,755	3,17199999999997	3001	1	5	3000	-7,79999745078385	-0,0817834073677659	-0,0193638727068901
313,766	3,18299999999999	3001	1	5	3000	-7,79999546706676	-0,0816664937883615	-0,0193619169294834
313,777	3,19399999999996	3001	1	5	3000	-7,80002787709236	-0,0818345695734024	-0,01939432695508
313,787	3,20400000000001	3001	1	5	3000	-7,79997903853655	-0,0814802478998899	-0,0193454883992672
313,798	3,21499999999998	3001	1	5	3000	-7,80003589577973	-0,0820905808359385	-0,0194023177027702
313,809	3,226	3001	1	5	3000	-7,79999418184161	-0,0815465440973639	-0,0193606317043304
313,82	3,23699999999997	3001	1	5	3000	-7,80003502964973	-0,0818540481850505	-0,0194014795124531
313,831	3,24799999999999	3001	1	5	3000	-7,80008143745363	-0,0822693528607488	-0,0194478593766689
313,848	3,26499999999999	3001	1	5	3000	-7,80007920227945	-0,0819835858419538	-0,0194456242024898
313,859	3,27599999999995	3001	1	5	3000	-7,80014008283615	-0,0825469382107258	-0,0195065326988697
313,869	3,286	3001	1	5	3000	-7,80014706775546	-0,0825396878644824	-0,0195135176181793
313,88	3,29699999999997	3001	1	5	3000	-7,80018635094166	-0,0829805945977569	-0,0195528008043766
313,891	3,30799999999999	3001	1	5	3000	-7,80019582249224	-0,0827966537326574	-0,0195622444152832
313,902	3,31899999999996	3001	1	5	3000	-7,80020956881344	-0,0829172041267157	-0,0195759907364845
313,912	3,32900000000001	3001	1	5	3000	-7,80021362006664	-0,0829994678497314	-0,0195800699293613
313,923	3,33999999999998	3001	1	5	3000	-7,80021744780242	-0,0831463932991028	-0,0195838697254658
313,934	3,351	3001	1	5	3000	-7,80019386671484	-0,0830420199781656	-0,0195602886378765
313,945	3,36199999999997	3001	1	5	3000	-7,80018598772585	-0,0826713955029845	-0,0195524655282497
313,956	3,37299999999999	3001	1	5	3000	-7,80020300298929	-0,0828297482803464	-0,0195694528520107
313,967	3,38399999999996	3001	1	5	3000	-7,80037963762879	-0,0842485297471285	-0,0197460874915123
313,977	3,39400000000001	3001	1	5	3000	-7,80043886974454	-0,0848184619098902	-0,0198053196072578
313,988	3,40499999999997	3001	1	5	3000	-7,80035046860576	-0,0838581146672368	-0,0197169184684753
313,999	3,416	3001	1	5	3000	-7,8003210760653	-0,0837202463299036	-0,0196875259280205
314,01	3,42699999999996	3001	1	5	3000	-7,80035697855055	-0,083986078388989	-0,0197234004735947
314,028	3,44499999999999	3001	1	5	3000	-7,80045110732317	-0,0844722194597125	-0,0198175571858883
314,039	3,45599999999996	3001	1	5	3000	-7,80044082552195	-0,0844311853870749	-0,0198072753846645
314,05	3,46699999999998	3001	1	5	3000	-7,80039852485061	-0,0841662101447582	-0,0197649747133255
314,061	3,47799999999995	3001	1	5	3000	-7,80048798769712	-0,0848446926102042	-0,0198544375598431
314,071	3,488	3001	1	5	3000	-7,80046409927309	-0,0844398606568575	-0,0198305211961269
314,082	3,49899999999997	3001	1	5	3000	-7,8004615008831	-0,084498911164701	-0,019827950745821
314,093	3,50999999999999	3001	1	5	3000	-7,80048782005906	-0,0847907410934567	-0,0198542699217796
314,104	3,52099999999996	3001	1	5	3000	-7,80045454390347	-0,0845922296866775	-0,0198209658265114
314,114	3,53100000000001	3001	1	5	3000	-7,8004580643028	-0,0844665989279747	-0,0198244862258434
314,125	3,54199999999997	3001	1	5	3000	-7,80048980377614	-0,0848345598205924	-0,0198562256991863
314,136	3,553	3001	1	5	3000	-7,80054012313485	-0,085102366283536	-0,01990657299757
314,147	3,56399999999996	3001	1	5	3000	-7,80051176436245	-0,0850245449692011	-0,0198781862854958
314,158	3,57499999999999	3001	1	5	3000	-7,80048879794776	-0,0846953457221389	-0,0198552198708057
314,169	3,58599999999996	3001	1	5	3000	-7,80051475390792	-0,0847794627770782	-0,0198812037706375
314,179	3,596	3001	1	5	3000	-7,80081197619438	-0,087190018966794	-0,0201784260571003
314,19	3,60699999999997	3001	1	5	3000	-7,80075215734541	-0,0866226432844996	-0,0201185792684555
314,201	3,618	3001	1	5	3000	-7,80072477646172	-0,0865685055032372	-0,0200911983847618
314,212	3,62899999999996	3001	1	5	3000	-7,80072460882366	-0,086266384460032	-0,0200910307466984
314,223	3,63999999999999	3001	1	5	3000	-7,80069541186094	-0,0861351937055588	-0,0200618617236614
314,234	3,65099999999995	3001	1	5	3000	-7,80072944238782	-0,0864604953676462	-0,0200958922505379
314,244	3,661	3001	1	5	3000	-7,80066607519984	-0,0860486924648285	-0,020032525062561
314,255	3,67199999999997	3001	1	5	3000	-7,80075081624091	-0,0864788703620434	-0,0201172381639481
314,266	3,68299999999999	3001	1	5	3000	-7,80084332451224	-0,0872313929721713	-0,0202097743749619
314,277	3,69399999999996	3001	1	5	3000	-7,80077802948654	-0,0866293720901012	-0,0201444514095783
314,287	3,70400000000001	3001	1	5	3000	-7,80083592049778	-0,0871832761913538	-0,0202023424208164
314,298	3,71499999999998	3001	1	5	3000	-7,80084318481386	-0,0870218267664313	-0,0202096067368984
314,309	3,726	3001	1	5	3000	-7,80081099830568	-0,086868335492909	-0,0201774202287197
314,32	3,73699999999997	3001	1	5	3000	-7,80083865858614	-0,0870941067114472	-0,0202050805091858
314,331	3,74799999999999	3001	1	5	3000	-7,80089347623289	-0,0876153726130724	-0,0202598981559277
314,348	3,76499999999999	3001	1	5	3000	-7,80083988793194	-0,0870032096281648	-0,0202063098549843
314,359	3,77599999999995	3001	1	5	3000	-7,80087028630078	-0,0873041339218616	-0,0202367082238197
314,369	3,786	3001	1	5	3000	-7,80087612569332	-0,0873904256150126	-0,0202425755560398
314,38	3,79699999999997	3001	1	5	3000	-7,80087741091847	-0,0872936425730586	-0,0202438607811928
314,391	3,80799999999999	3001	1	5	3000	-7,80085695907474	-0,08700140286237	-0,0202234089374542
314,402	3,81899999999996	3001	1	5	3000	-7,80090051703155	-0,0874113012105227	-0,0202669389545918
314,412	3,82900000000001	3001	1	5	3000	-7,80096324160695	-0,0880321348085999	-0,0203296914696693
314,423	3,83999999999998	3001	1	5	3000	-7,80096262693405	-0,087946061976254	-0,0203290767967701
314,434	3,851	3001	1	5	3000	-7,80094885267317	-0,0875919917598367	-0,0203152745962143
314,445	3,86199999999997	3001	1	5	3000	-7,80096930451691	-0,0879910681396723	-0,0203357264399529
314,456	3,87299999999999	3001	1	5	3000	-7,80115348286927	-0,0893220864236355	-0,0205199047923088
314,467	3,88399999999996	3001	1	5	3000	-7,80110436491668	-0,0890664616599679	-0,0204707868397236
314,477	3,89400000000001	3001	1	5	3000	-7,80115493573248	-0,089232511818409	-0,0205213576555252
314,488	3,90499999999997	3001	1	5	3000	-7,80109821818769	-0,0888350186869502	-0,0204646401107311
314,499	3,916	3001	1	5	3000	-7,80116619542241	-0,089476085267961	-0,0205326452851295
314,51	3,92699999999996	3001	1	5	3000	-7,80108748935163	-0,0889026047661901	-0,0204539112746716
314,521	3,93799999999999	3001	1	5	3000	-7,80108754523098	-0,0885512353852391	-0,020453967154026
314,532	3,94899999999996	3001	1	5	3000	-7,80111090280116	-0,0888599408790469	-0,0204773247241974
314,542	3,959	3001	1	5	3000	-7,80110794119537	-0,0888115586712956	-0,0204743631184101
314,553	3,96999999999997	3001	1	5	3000	-7,80118186958134	-0,0895637646317482	-0,0205482915043831
314,564	3,98099999999999	3001	1	5	3000	-7,80117035843432	-0,0891895592212677	-0,0205367803573608
314,575	3,99199999999996	3001	1	5	3000	-7,80117033049464	-0,089344228617847	-0,0205367803573608
314,586	4,00299999999999	3001	1	5	3000	-7,80119254253805	-0,0894281268119812	-0,0205589644610882
314,597	4,01399999999995	3001	1	5	3000	-7,80131762847304	-0,090534477494657	-0,020684078335762
314,607	4,024	3001	1	5	3000	-7,80134872533381	-0,0904832733795047	-0,0207151472568512
314,623	4,03999999999996	3001	1	5	3000	-7,8013039380312	-0,0902560632675886	-0,0206703878939152
314,634	4,05099999999999	3001	1	5	3000	-7,80133763328195	-0,0905807968229055	-0,0207040831446648
314,645	4,06199999999996	3001	1	5	3000	-7,80132212676108	-0,0904965633526444	-0,0206885486841202
314,655	4,072	3001	1	5	3000	-7,80140072107315	-0,0909964274615049	-0,0207671709358692
314,666	4,08299999999997	3001	1	5	3000	-7,80132531188428	-0,0902908854186535	-0,0206917338073254
314,677	4,09399999999999	3001	1	5	3000	-7,80134498141706	-0,0906092626973987	-0,0207114033401012
314,688	4,10499999999996	3001	1	5	3000	-7,80138619244099	-0,0910657783970237	-0,0207526423037052
[truncated: 1,059 more rows]
