# Supplementary material for: Mechanical Behaviour of Dental Luting Cements: Static, Dynamic, and Finite Element Studies
Source: Dent J (Basel). 2025 Dec 15;13(12):601. doi: 10.3390/dj13120601 (PMC12731645; doi:10.3390/dj13120601)
Supplement: Supplementary file 1 [file dentistry-13-00601-s001.zip › File S1/dynamic/AphC/2021 farasztas_foszfatcement2/Test1/Test1.steps.trends.csv]

Total Cycles	Elapsed Cycles	Step	PC:Cycle Start Time (s)	PC:Frequency (Hz)	Position(Linear:Position):Maximum (mm)	Position(Linear:Position):Minimum (mm)	Load(Linear:Load):Maximum (kN)	Load(Linear:Load):Minimum (kN)	Displacement(Linear:Digital Position):Maximum (mm)	Displacement(Linear:Digital Position):Minimum (mm)
1	1	1	0	0,198098	-7,77643189765513	-7,78054816648364	-0,0243378756567836	-0,0444911560043693	0,00420162454247475	8,53277742862701E-05
1	1	2	5,048	10	-7,77615970931947	-7,77759077958763	-0,0232313200831413	-0,0307567603886127	0,00447381287813187	0,00304274260997772
2	2	2	5,149	10	-7,77373485267162	-7,77919510379434	-0,0134812202304602	-0,0406125700101256	0,00689864158630371	0,00143839046359062
3	3	2	5,249	10	-7,77203659527004	-7,77915361337364	-0,00832259189337492	-0,040488219819963	0,00859692692756653	0,00147990882396698
4	4	2	5,349	10	-7,77245664037764	-7,77888933196664	-0,00970633234828711	-0,0397859001532197	0,00817688181996346	0,00174416229128838
5	5	2	5,449	10	-7,77195434086025	-7,77903911657631	-0,00821793917566538	-0,040712091140449	0,00867918133735657	0,00159440562129021
6	6	2	5,549	10	-7,77185613289475	-7,77923162095249	-0,0076559092849493	-0,0415351986885071	0,00877736136317253	0,00140190124511719
7	7	2	5,649	10	-7,77173780836165	-7,77976968325675	-0,00731665175408125	-0,0444355653598905	0,00889571383595466	0,000863838940858841
8	8	2	5,749	10	-7,77100067585707	-7,7797796856612	-0,00544674228876829	-0,0444411672651768	0,00963281840085983	0,000853836536407471
9	9	2	5,849	10	-7,77133173309267	-7,77955996803939	-0,00628021545708179	-0,0436887145042419	0,00930178910493851	0,00107355415821075
10	10	2	5,949	10	-7,77145181782544	-7,77988898567855	-0,00663976650685072	-0,0451433239504695	0,00918170437216759	0,000744536519050598
20	20	2	6,949	10	-7,77033191174269	-7,78033495880663	-0,00351105351001024	-0,0470713200047612	0,0103015825152397	0,00029856339097023
30	30	2	7,949	10	-7,77079347521067	-7,78047331608832	-0,00379915814846754	-0,0467758858576417	0,00984001904726028	0,000160206109285355
40	40	2	8,949	10	-7,77045015245676	-7,78111062012613	-0,00240498222410679	-0,0487265503033996	0,0101833418011665	-0,00047704204916954
50	50	2	9,949	10	-7,77108446694911	-7,78094683773816	-0,00333730131387711	-0,0466967513784766	0,00954905524849892	-0,000313259661197662
60	60	2	10,949	10	-7,77042847126722	-7,78149099089205	-0,00161150936037302	-0,0489160232245922	0,0102050229907036	-0,000857412815093994
70	70	2	11,949	10	-7,77086371555924	-7,7813468221575	-0,00205633696168661	-0,0473969709128141	0,00976977869868279	-0,000713244080543518
80	80	2	12,949	10	-7,76987914927304	-7,78156857937574	0,00024035107344389	-0,0474761659279466	0,0107543729245663	-0,000935029238462448
90	90	2	13,949	10	-7,77161649428308	-7,78165460564196	-0,00292484648525715	-0,047333394177258	0,00901702791452408	-0,00102102756500244
100	100	2	14,949	10	-7,77001705951989	-7,78201729059219	0,000376971438527107	-0,0487845251336694	0,0106164626777172	-0,00138374045491219
200	200	2	24,949	10	-7,77178960852325	-7,78316382318735	-0,000828052870929241	-0,0499675469473004	0,00884391367435455	-0,00253027305006981
300	300	2	34,949	10	-7,77305589057505	-7,78362018987536	-0,00299486331641674	-0,0507298484444618	0,00757763162255287	-0,00298663973808289
400	400	2	44,949	10	-7,77269742451608	-7,78349753469229	-0,00125241931527853	-0,0487224059179425	0,00793609768152237	-0,00286398455500603
500	500	2	54,949	10	-7,77272198349237	-7,78382585383952	-0,00121010467410088	-0,049868393689394	0,00791151076555252	-0,00319227576255798
600	600	2	64,949	10	-7,77259136550128	-7,78346551582217	-0,000788806937634945	-0,047310539521277	0,00804215669631958	-0,00283196568489075
700	700	2	74,949	10	-7,77260290458798	-7,78394596651196	-0,000696578063070774	-0,0497411843389273	0,00803058966994285	-0,00331241637468338
800	800	2	84,949	10	-7,77276545763016	-7,78350326232612	-0,000728718005120754	-0,0464911898598075	0,00786803662776947	-0,00286968424916267
900	900	2	94,949	10	-7,77257940731943	-7,78370912186801	-0,000237729400396347	-0,0473832944408059	0,00805411487817764	-0,00307554379105568
1000	1000	2	104,949	10	-7,77297433465719	-7,78378215618431	-0,000996189191937447	-0,0475663598626852	0,00765915960073471	-0,00314857810735702
1501	1	3	155,284	0,197433	-7,77980002574623	-7,78471254743636	-0,0246272655203938	-0,0508869858458638	0,000833496451377869	-0,00407896935939789
1501	1	4	160,349	10	-7,78386170044541	-7,78703168034554	-0,0452534575015306	-0,0649103242903948	-0,00322815030813217	-0,00639813020825386
1502	2	4	160,45	10	-7,7809251844883	-7,78880489990115	-0,027531823143363	-0,0763211259618402	-0,000291634351015091	-0,00817134976387024
1503	3	4	160,55	10	-7,77841463685036	-7,78949179686606	-0,0159306451678276	-0,08005166426301	0,00221885740756989	-0,00885821878910065
1504	4	4	160,65	10	-7,77804323472083	-7,78998627327382	-0,0141830928623676	-0,0819896580651402	0,00259028747677803	-0,00935269519686699
1505	5	4	160,75	10	-7,77780286967754	-7,79015555977821	-0,0129588926210999	-0,0826831767335534	0,0028306245803833	-0,00952200964093208
1506	6	4	160,85	10	-7,77793779037893	-7,79054244048893	-0,0133399618789554	-0,0848295586183667	0,00269573181867599	-0,00990886241197586
1507	7	4	160,95	10	-7,7777408156544	-7,79080934822559	-0,0125663774088025	-0,0862732389941812	0,00289270654320717	-0,0101757980883121
1508	8	4	161,05	10	-7,77724999934435	-7,79115529730916	-0,0107756489887834	-0,0882343668490648	0,00338349491357803	-0,0105217471718788
1509	9	4	161,15	10	-7,77728819288313	-7,79124062508345	-0,0107929389923811	-0,0878624431788921	0,00334532931447029	-0,0106070749461651
1510	10	4	161,25	10	-7,7768902759999	-7,79136719182134	-0,00917218625545502	-0,0881300447508693	0,0037432461977005	-0,0107336416840553
1520	20	4	162,25	10	-7,77606918476522	-7,79314083047211	-0,00559767242521048	-0,0952509790658951	0,00456433743238449	-0,012507252395153
1530	30	4	163,25	10	-7,77489705942571	-7,79391051270068	-0,00188371166586876	-0,0966867431998253	0,00573646277189255	-0,0132769346237183
1540	40	4	164,25	10	-7,77541726827621	-7,79449118301272	-0,00240671914070845	-0,0971507886424661	0,00521622598171234	-0,0138576328754425
1550	50	4	165,25	10	-7,7761691249907	-7,79533957131207	-0,00325544271618128	-0,100082415156066	0,00446436926722527	-0,0147059932351112
1560	60	4	166,25	10	-7,77522563003004	-7,7954507432878	-0,00063757412135601	-0,0983076309785247	0,00540789216756821	-0,0148171931505203
1570	70	4	167,25	10	-7,77559516020119	-7,79587319120765	-0,000926628708839417	-0,0990869058296084	0,00503836199641228	-0,0152396410703659
1580	80	4	168,25	10	-7,77556330896914	-7,79630217701197	-0,000316663645207882	-0,100216600112617	0,00507021322846413	-0,0156686268746853
1590	90	4	169,25	10	-7,77589553967118	-7,79623970389366	-0,000546872615814209	-0,0978008005768061	0,00473795458674431	-0,0156061537563801
1600	100	4	170,25	10	-7,77711130678654	-7,7965288516134	-0,00227807089686394	-0,0981411850079894	0,00352218747138977	-0,0158952735364437
1700	200	4	180,25	10	-7,77915989980102	-7,7981164958328	-0,00349021051079035	-0,0984293408691883	0,00147359445691109	-0,0174829177558422
1800	300	4	190,25	10	-7,77885558083653	-7,79925405979156	-0,00104126986116171	-0,100193615071476	0,00177791342139244	-0,0186205096542835
1900	400	4	200,25	10	-7,77967834845185	-7,79952979646623	-0,00152770895510912	-0,0981639046221972	0,000955145806074142	-0,0188962183892727
2000	500	4	210,25	10	-7,77984143234789	-7,80003651045263	-0,000861543230712414	-0,098965410143137	0,000792089849710464	-0,0194029323756695
2100	600	4	220,25	10	-7,78033870272338	-7,80035267584026	-0,000858241692185402	-0,0993050308898091	0,000294819474220276	-0,0197190977632999
2200	700	4	230,25	10	-7,78060860000551	-7,80057700350881	-0,000725635327398777	-0,0987158203497529	2,49221920967102E-05	-0,0199434533715248
2300	800	4	240,25	10	-7,78065668419003	-7,80075028538704	-0,000547962263226509	-0,0983834872022271	-2,31340527534485E-05	-0,0201167352497578
2400	900	4	250,25	10	-7,78197119012475	-7,80091471038759	-0,00265497248619795	-0,0981706660240889	-0,00133763998746872	-0,0202811323106289
2500	1000	4	260,25	10	-7,78114677406847	-7,80136696994305	-0,000628139823675156	-0,100095835514367	-0,000513195991516113	-0,0207334198057652
3001	1	5	310,583	0,197083	-7,79497034847736	-7,80269511044025	-0,0498309964314103	-0,100684990175068	-0,0143367983400822	-0,0220615603029728
3001	1	6	315,657	10	-7,80162365175784	-7,8064941521734	-0,0908059533685446	-0,127208759076893	-0,0209900736808777	-0,0258605740964413
3002	2	6	315,758	10	-7,7968358527869	-7,81286356039345	-0,0553309498354793	-0,162746761925519	-0,01620227470994	-0,032229982316494
3003	3	6	315,858	10	-7,79320640489459	-7,8144458681345	-0,0297158025205135	-0,167598444968462	-0,012572854757309	-0,0338123179972172
3004	4	6	315,958	10	-7,79316597618163	-7,81540106981993	-0,0271229352802038	-0,17099944408983	-0,0125323981046677	-0,0347675196826458
3005	5	6	316,058	10	-7,79323199763894	-7,81615965999663	-0,0250861002132297	-0,173391061834991	-0,0125984475016594	-0,0355260819196701
3006	6	6	316,158	10	-7,79322165995836	-7,81670990400016	-0,0233494117856026	-0,174300698563457	-0,0125881098210812	-0,0360763259232044
3007	7	6	316,258	10	-7,79275509528816	-7,8173871897161	-0,0202565360814333	-0,176122728735209	-0,0121215172111988	-0,0367536395788193
3008	8	6	316,358	10	-7,79281181283295	-7,81799546442926	-0,0191543763503432	-0,178521131165326	-0,0121782347559929	-0,0373618863523006
3009	9	6	316,458	10	-7,79326762072742	-7,8186275716871	-0,0197271350771189	-0,180642367340624	-0,0126340426504612	-0,0379939936101437
3010	10	6	316,558	10	-7,79309417121112	-7,81894080340862	-0,0178331881761551	-0,181456683203578	-0,0124605931341648	-0,0383072532713413
3020	20	6	317,558	10	-7,79267993755639	-7,82254650257528	-0,00945532694458961	-0,191737371496856	-0,0120463594794273	-0,0419129244983196
3030	30	6	318,558	10	-7,79303776100278	-7,82453443855047	-0,00588119029998779	-0,194661905989051	-0,0124042108654976	-0,0439008884131908
3040	40	6	319,558	10	-7,79286732897162	-7,825957685709	-0,00311209354549646	-0,197759405709803	-0,012233778834343	-0,0453241355717182
3050	50	6	320,558	10	-7,79356495477259	-7,82669898122549	-0,00295143108814955	-0,19662001170218	-0,0129313766956329	-0,0460654310882092
3060	60	6	321,558	10	-7,79352653771639	-7,82747235149145	-0,00145688187330961	-0,198847162537277	-0,0128929875791073	-0,0468388013541698
3070	70	6	322,558	10	-7,79399335384369	-7,82792187295854	-0,00148214865475893	-0,198071422055364	-0,0133598037064075	-0,0472882948815823
3080	80	6	323,558	10	-7,79521616175771	-7,82835373654962	-0,00271129887551069	-0,198192866519094	-0,0145826116204262	-0,0477201864123344
3090	90	6	324,558	10	-7,79529302380979	-7,82882795669138	-0,00232288148254156	-0,199177693575621	-0,014659445732832	-0,0481943786144257
3100	100	6	325,558	10	-7,79496383853257	-7,82921936362982	-0,000908086076378822	-0,199485756456852	-0,0143302604556084	-0,0485858134925365
3200	200	6	335,558	10	-7,79822822660208	-7,83141290768981	-0,00179531518369913	-0,198044255375862	-0,0175946764647961	-0,0507793575525284
3300	300	6	345,558	10	-7,79993162490427	-7,83298680558801	-0,00184737145900726	-0,199229344725609	-0,0192980468273163	-0,0523532554507256
3400	400	6	355,558	10	-7,8005903866142	-7,83403127454221	-0,00059609767049551	-0,197524717077613	-0,0199568085372448	-0,0533976964652538
3500	500	6	365,558	10	-7,80216732993722	-7,8350848518312	-0,00141212716698647	-0,200659381225705	-0,0215337797999382	-0,0544513016939163
3600	600	6	375,558	10	-7,80303505249321	-7,83551984466612	-0,00131649896502495	-0,198444197885692	-0,0224014744162559	-0,0548862665891647
3700	700	6	385,558	10	-7,80410178937018	-7,83598302863538	-0,00203053466975689	-0,198933896608651	-0,0234682112932205	-0,055349450558424
3800	800	6	395,558	10	-7,80369563028216	-7,83629547804594	-0,000771326012909412	-0,198625111952424	-0,0230620801448822	-0,055661927908659
3900	900	6	405,558	10	-7,8048362955451	-7,83663226291537	-0,00175556633621454	-0,198807273991406	-0,0242027454078197	-0,0559987127780914
4000	1000	6	415,558	10	-7,80491229146719	-7,83681415021419	-0,0012540677562356	-0,197728453204036	-0,0242787413299084	-0,0561806000769138
4501	1	7	465,89	0,197278	-7,82617416232824	-7,83855174668133	-0,0995197659358382	-0,200879331678152	-0,0455406121909618	-0,0579181686043739
4501	1	8	470,959	10	-7,83677631989121	-7,84457646310329	-0,181096317246556	-0,25445397477597	-0,056142769753933	-0,063942912966013
4502	2	8	471,06	10	-7,82883762381971	-7,85422565415502	-0,108505180105567	-0,32211706507951	-0,0482040457427502	-0,0735921040177345
4503	3	8	471,16	10	-7,82359496690333	-7,8572157304734	-0,0593221932649612	-0,337170050479472	-0,0429613888263702	-0,0765821523964405
4504	4	8	471,26	10	-7,82410397194326	-7,8585038613528	-0,0550604937598109	-0,340836071409285	-0,0434703938663006	-0,0778702832758427
4505	5	8	471,36	10	-7,8240554407239	-7,85978746600449	-0,0501692527905107	-0,345316315069795	-0,0434218905866146	-0,0791538879275322
4506	6	8	471,46	10	-7,82441633753479	-7,86093972623348	-0,0475646229460835	-0,350170214660466	-0,0437827594578266	-0,0803061760962009
4507	7	8	471,56	10	-7,82449727877975	-7,86181482486427	-0,0443779584020376	-0,35249853041023	-0,0438637286424637	-0,0811812467873096
4508	8	8	471,66	10	-7,824852084741	-7,86277980543673	-0,0430367514491081	-0,355374128557742	-0,0442185066640377	-0,0821462273597717
4509	9	8	471,76	10	-7,82460951246321	-7,86379943601787	-0,0390062713995576	-0,360049563460052	-0,0439759343862534	-0,0831658579409122
4510	10	8	471,86	10	-7,82460286282003	-7,86463480442762	-0,0361263984814286	-0,361993499100208	-0,0439692847430706	-0,0840012542903423
4520	20	8	472,86	10	-7,82591750845313	-7,87252759560943	-0,0198037130758166	-0,382297937758267	-0,0452839583158493	-0,0918940454721451
