# Supplementary material for: Mechanical Behaviour of Dental Luting Cements: Static, Dynamic, and Finite Element Studies
Source: Dent J (Basel). 2025 Dec 15;13(12):601. doi: 10.3390/dj13120601 (PMC12731645; doi:10.3390/dj13120601)
Supplement: Supplementary file 1 [file dentistry-13-00601-s001.zip › File S1/dynamic/AphC/2021 farasztas_foszfatcement2/Test1/Test1.Stop.csv]

Total Time (s)	Cycle Elapsed Time (s)	Total Cycles	Elapsed Cycles	Step	Total Cycle Count(Linear Waveform)	Position(Linear:Position) (mm)	Load(Linear:Load) (kN)	Displacement(Linear:Digital Position) (mm)
472,06	0	4512	12	8	4511	-7,8655207157135	-0,363032086752355	-0,0848871655762196
472,071	0,0110000000000241	4512	12	8	4511	-7,86038126796484	-0,30161059461534	-0,0797477178275585
472,082	0,0219999999999914	4512	12	8	4511	-7,85019094124436	-0,203760885633528	-0,0695573911070824
472,093	0,0330000000000155	4512	12	8	4511,25	-7,83619525842369	-0,0944842677563429	-0,0555616803467274
472,104	0,0439999999999827	4512	12	8	4511,25	-7,82641190104186	-0,0391887314617634	-0,0457783229649067
472,107	0,0470000000000255	4512	12	8	4511,25	-7,82482967711985	-0,0322741409763694	-0,0441960990428925
472,115	0,0550000000000068	4512	12	8	4511,5	-7,82710650935769	-0,0474140793085098	-0,0464729592204094
472,126	0,0660000000000309	4512	12	8	4511,5	-7,8388040419668	-0,126570938155055	-0,0581704638898373
472,137	0,0769999999999982	4512	12	8	4511,75	-7,85489545203745	-0,25955815333873	-0,074261873960495
472,148	0,0880000000000223	4512	12	8	4511,75	-7,86408187821507	-0,347947324626148	-0,0834483280777931
472,157	0,09699999999998	4512	12	8	4511,75	-7,86634462885559	-0,367409815080464	-0,0857111066579819
472,16	0,100000000000023	4512	12	8	4512	-7,86623024381697	-0,364382010884583	-0,0855966657400131
472,171	0,0109999999999673	4513	13	8	4512	-7,86117617972195	-0,303733581677079	-0,0805426016449928
472,182	0,0219999999999914	4513	13	8	4512	-7,85091547295451	-0,20447860006243	-0,0702819228172302
472,193	0,0329999999999586	4513	13	8	4512,25	-7,83656431362033	-0,092713232152164	-0,0559307634830475
472,203	0,0430000000000064	4513	13	8	4512,25	-7,82727800309658	-0,0406906986609101	-0,0466444529592991
472,207	0,0469999999999686	4513	13	8	4512,25	-7,82452376559377	-0,0288701569661498	-0,0438902154564857
472,216	0,0559999999999832	4513	13	8	4512,5	-7,82805534079671	-0,0506157567724586	-0,0474217906594276
472,227	0,0670000000000073	4513	13	8	4512,5	-7,84097207710147	-0,138292228803039	-0,0603385269641876
472,238	0,0779999999999745	4513	13	8	4512,75	-7,85631403326988	-0,266342307440937	-0,0756804831326008
472,249	0,0889999999999986	4513	13	8	4512,75	-7,86501386202872	-0,350794154219329	-0,0843802839517593
472,257	0,09699999999998	4513	13	8	4512,75	-7,86728577688336	-0,371293034404516	-0,0866522267460823
472,26	0,0999999999999659	4513	13	8	4513	-7,86709511652589	-0,366911580786109	-0,086461566388607
472,271	0,0110000000000241	4514	14	8	4513	-7,8619460016489	-0,304993945173919	-0,0813124515116215
472,282	0,0219999999999914	4514	14	8	4513	-7,85142078995705	-0,203044596128166	-0,0707872398197651
472,292	0,0320000000000391	4514	14	8	4513,25	-7,83751043491066	-0,0951927760615945	-0,0568768568336964
472,303	0,0430000000000064	4514	14	8	4513,25	-7,82757299020886	-0,0400548195466399	-0,0469394400715828
472,307	0,0470000000000255	4514	14	8	4513,25	-7,82437124289572	-0,0259710848331451	-0,0437376648187637
472,319	0,0590000000000259	4514	14	8	4513,5	-7,83062380738556	-0,0639893859624863	-0,0499902293086052
472,33	0,0699999999999932	4514	14	8	4513,5	-7,84702258184552	-0,181880672462285	-0,0663890317082405
472,34	0,0800000000000409	4514	14	8	4513,75	-7,86036439239979	-0,299620027653873	-0,0797308422625065
472,351	0,0910000000000082	4514	14	8	4513,75	-7,86714811809361	-0,366708599030972	-0,0865145400166512
472,357	0,0970000000000368	4514	14	8	4513,75	-7,86805928684771	-0,373016251251101	-0,087425708770752
472,36	0,100000000000023	4514	14	8	4514	-7,86787480115891	-0,368794836103916	-0,0872412510216236
472,371	0,0110000000000241	4515	15	8	4514	-7,86267369054258	-0,306799355894327	-0,08204011246562
472,382	0,0219999999999914	4515	15	8	4514	-7,85238141193986	-0,206795041449368	-0,071747861802578
472,393	0,0330000000000155	4515	15	8	4514,25	-7,83742974512279	-0,0903608603402972	-0,0567961670458317
472,404	0,0439999999999827	4515	15	8	4514,25	-7,82673030160367	-0,0333191361278296	-0,0460967235267162
472,407	0,0469999999999686	4515	15	8	4514,25	-7,82446218654513	-0,0244993483647704	-0,0438286364078522
472,415	0,0550000000000068	4515	15	8	4514,5	-7,82736738212407	-0,0416666548699141	-0,0467338040471077
472,426	0,0659999999999741	4515	15	8	4514,5	-7,84020879305899	-0,125002404674888	-0,0595752149820328
472,436	0,0760000000000218	4515	15	8	4514,75	-7,85613097250462	-0,255079101771116	-0,0754974223673344
472,447	0,0869999999999891	4515	15	8	4514,75	-7,8661437984556	-0,351786469109356	-0,0855102203786373
472,457	0,09699999999998	4515	15	8	4514,75	-7,86881013773382	-0,374936447478831	-0,0881765596568584
472,46	0,100000000000023	4515	15	8	4515	-7,86855672486126	-0,370049690827727	-0,0879231467843056
472,471	0,0109999999999673	4516	16	8	4515	-7,8635935485363	-0,310329124331474	-0,0829599983990192
472,482	0,0219999999999914	4516	16	8	4515	-7,8527547698468	-0,204345444217324	-0,0721211917698383
472,493	0,0329999999999586	4516	16	8	4515,25	-7,83736545592546	-0,0856315204873681	-0,0567319057881832
472,504	0,0439999999999827	4516	16	8	4515,25	-7,82655017450452	-0,0304325995966792	-0,0459166243672371
472,506	0,0459999999999923	4516	16	8	4515,25	-7,82477625645697	-0,0235912157222629	-0,0441426783800125
472,507	0,0469999999999686	4516	16	8	4515,25	-7,82470338977873	-0,0237391609698534	-0,0440698117017746
472,508	0,0480000000000018	4516	16	8	4515,25	-7,82502151094377	-0,0255214469507337	-0,0443879328668118
472,519	0,0589999999999691	4516	16	8	4515,5	-7,83119014464319	-0,0616853730753064	-0,0505565665662289
472,53	0,0699999999999932	4516	16	8	4515,5	-7,8485357388854	-0,184535933658481	-0,0679021887481213
472,541	0,0809999999999604	4516	16	8	4515,75	-7,86239862442017	-0,308294156566262	-0,0817650742828846
472,552	0,0919999999999845	4516	16	8	4515,75	-7,8688786458224	-0,373371760360897	-0,0882450677454472
472,557	0,09699999999998	4516	16	8	4515,75	-7,86935149691999	-0,37499688565731	-0,0887179188430309
472,56	0,0999999999999659	4516	16	8	4516	-7,86923392675817	-0,371820903383195	-0,0886003486812115
472,571	0,0110000000000241	4517	17	8	4516	-7,86410453729331	-0,310013592243195	-0,0834709592163563
472,582	0,0219999999999914	4517	17	8	4516	-7,8533931914717	-0,205454668030143	-0,0727596133947372
472,593	0,0330000000000155	4517	17	8	4516,25	-7,83877450972795	-0,0914969854056835	-0,0581409595906734
472,604	0,0439999999999827	4517	17	8	4516,25	-7,82639781944454	-0,0278301723301411	-0,0457642413675785
472,607	0,0470000000000255	4517	17	8	4516,25	-7,82543856650591	-0,0245034182444215	-0,0448050163686275
472,613	0,0529999999999973	4517	17	8	4516,5	-7,82649756409228	-0,0315042166039348	-0,0458639860153198
472,624	0,0640000000000214	4517	17	8	4516,5	-7,839115569368	-0,108959134668112	-0,0584819912910461
472,635	0,0749999999999886	4517	17	8	4516,75	-7,85618609748781	-0,244623045437038	-0,0755525194108486
472,646	0,0860000000000127	4517	17	8	4516,75	-7,86660572513938	-0,344403530471027	-0,0859721750020981
472,653	0,0930000000000177	4517	17	8	4516,75	-7,869768217206	-0,376737420447171	-0,0891346670687199
472,658	0,0980000000000132	4517	17	8	4516,75	-7,87009100429714	-0,376353720203042	-0,0894574262201786
472,66	0,100000000000023	4517	17	8	4517	-7,86996100097895	-0,37359993904829	-0,0893274508416653
472,671	0,0109999999999673	4518	18	8	4517	-7,86499550566077	-0,313959498889744	-0,0843619555234909
472,682	0,0219999999999914	4518	18	8	4517	-7,85447054542601	-0,209914627484977	-0,0738369673490524
472,693	0,0329999999999586	4518	18	8	4517,25	-7,83884162083268	-0,0877931714057922	-0,0582080706954002
472,703	0,0430000000000064	4518	18	8	4517,25	-7,82771456055343	-0,0308622093871236	-0,0470809824764729
472,706	0,0459999999999923	4518	18	8	4517,25	-7,82539330422878	-0,0219430448487401	-0,0447597540915012
472,715	0,0550000000000068	4518	18	8	4517,5	-7,82779061235487	-0,036127190105617	-0,0471570342779159
472,726	0,0659999999999741	4518	18	8	4517,5	-7,8417987562716	-0,124160749837756	-0,0611652061343193
472,737	0,0769999999999982	4518	18	8	4517,75	-7,85902683623135	-0,266182329505682	-0,0783932581543922
472,748	0,0879999999999654	4518	18	8	4517,75	-7,86857013590634	-0,359386960044503	-0,08793655782938
472,753	0,0929999999999609	4518	18	8	4517,75	-7,87055879831314	-0,378600773401558	-0,0899252481758595
472,757	0,09699999999998	4518	18	8	4517,75	-7,87087946198881	-0,378484730608761	-0,0902458839118481
472,76	0,0999999999999659	4518	18	8	4518	-7,87072540260851	-0,374852400273085	-0,0900918245315552
472,771	0,0110000000000241	4519	19	8	4518	-7,86520801484585	-0,307981478981674	-0,0845744647085667
472,782	0,0219999999999914	4519	19	8	4518	-7,85410026088357	-0,199832790531218	-0,0734667107462883
472,792	0,0320000000000391	4519	19	8	4518,25	-7,8405915107578	-0,095550105907023	-0,0599579326808453
472,803	0,0430000000000064	4519	19	8	4518,25	-7,82759285531938	-0,0281644891947508	-0,0469592772424221
472,807	0,0470000000000255	4519	19	8	4518,25	-7,82529526390135	-0,0196419050917029	-0,0446616858243942
472,808	0,0480000000000018	4519	19	8	4518,25	-7,82518800348044	-0,0197327323257923	-0,044554453343153
472,809	0,049000000000035	4519	19	8	4518,25	-7,82541752792895	-0,0210827635601163	-0,0447839498519897
472,821	0,0610000000000355	4519	19	8	4518,5	-7,83472943119705	-0,0735096447169781	-0,0540958531200886
472,832	0,0720000000000027	4519	19	8	4518,5	-7,85223975777626	-0,200770893134177	-0,071606207638979
472,843	0,0830000000000268	4519	19	8	4518,75	-7,86583908833563	-0,325338789261878	-0,0852055102586746
472,854	0,0939999999999941	4519	19	8	4518,75	-7,8711674362421	-0,376602341420949	-0,0905338861048221
472,857	0,0970000000000368	4519	19	8	4518,75	-7,871695747599	-0,380343552678823	-0,091062169522047
472,858	0,0980000000000132	4519	19	8	4518,75	-7,8717297501862	-0,379948150366545	-0,0910962000489235
472,859	0,0990000000000464	4519	19	8	4518,75	-7,87166931666434	-0,378500609658659	-0,0910357385873794
472,86	0,100000000000023	4519	19	8	4519	-7,87156580016017	-0,376625773496926	-0,0909322500228882
472,871	0,0110000000000241	4520	20	8	4519	-7,86630573682487	-0,312913497909904	-0,0856721587479115
472,882	0,0219999999999914	4520	20	8	4519	-7,85531468689442	-0,204734811559319	-0,0746811367571354
472,893	0,0330000000000155	4520	20	8	4519,25	-7,84006208181381	-0,0869151204824448	-0,0594285316765308
472,904	0,0439999999999827	4520	20	8	4519,25	-7,82695552334189	-0,0232007168233395	-0,0463219732046127
472,906	0,0459999999999923	4520	20	8	4519,25	-7,82591750845313	-0,0198037130758166	-0,0452839583158493
472,914	0,0539999999999736	4520	20	8	4519,5	-7,82749042846262	-0,0292390352115035	-0,0468568503856659
472,924	0,0640000000000214	4520	20	8	4519,5	-7,8410472907126	-0,110241444781423	-0,0604137405753136
472,935	0,0749999999999886	4520	20	8	4519,75	-7,85845767706633	-0,248084464110434	-0,0778241269290447
472,946	0,0860000000000127	4520	20	8	4519,75	-7,86904857493937	-0,350309452041984	-0,0884149968624115
472,953	0,0930000000000177	4520	20	8	4519,75	-7,8722358494997	-0,382297937758267	-0,091602299362421
472,958	0,0980000000000132	4520	20	8	4519,75	-7,87252759560943	-0,380743104033172	-0,0918940454721451
472,96	0,100000000000023	4520	20	8	4520	-7,87243603728712	-0,378439393825829	-0,0918024592101574
472,971	0,0109999999999673	4521	21	8	4520	-7,86667252890766	-0,308257676661015	-0,086038950830698
472,982	0,0219999999999914	4521	21	8	4520	-7,85594112239778	-0,20305912476033	-0,0753075443208218
472,993	0,0329999999999586	4521	21	8	4520,25	-7,840217621997	-0,0830693915486336	-0,0595840439200401
473,004	0,0439999999999827	4521	21	8	4520,25	-7,82804441638291	-0,0249282689765096	-0,0474108383059502
473,007	0,0469999999999686	4521	21	8	4520,25	-7,82623090781271	-0,0186771946027875	-0,0455973297357559
473,008	0,0480000000000018	4521	21	8	4520,25	-7,82618866302073	-0,0187970278784633	-0,0455550849437714
473,009	0,0489999999999782	4521	21	8	4520,25	-7,826346186921	-0,0198804121464491	-0,0457126088440418
473,02	0,0599999999999454	4521	21	8	4520,5	-7,83442930318415	-0,0640949467197061	-0,053795725107193
473,03	0,0699999999999932	4521	21	8	4520,5	-7,85167909227312	-0,183876655064523	-0,0710455141961575
473,041	0,0809999999999604	4521	21	8	4520,75	-7,86629064939916	-0,315393581986427	-0,0856570713222027
473,052	0,0919999999999845	4521	21	8	4520,75	-7,88282009772956	-0,275624776259065	-0,102186519652605
473,056	0,0959999999999468	4521	21	8	4520,75	-7,95234312303364	-0,389462420716882	-0,171709544956684
473,06	0,0999999999999659	4521	21	8	4521	-7,97037865966558	-0,253649377264082	-0,189745109528303
473,063	0,0029999999999859	4522	22	8	4521	-8,036077497527	-0,38951922673732	-0,255443919450045
473,064	0,0040000000000191	4522	22	8	4521	-8,04579318501055	-0,392618919722736	-0,265159606933594
473,078	0,0180000000000291	4522	22	8	4521	-8,04532835260034	-0,259999628178775	-0,264694802463055
473,089	0,0289999999999964	4522	22	8	4521,25	-8,03196245804429	-0,133928982540965	-0,251328907907009
473,1	0,0400000000000205	4522	22	8	4521,25	-8,01657688803971	-0,0417958945035934	-0,235943309962749
473,107	0,0470000000000255	4522	22	8	4521,25	-8,00973817706108	-0,0171271711587906	-0,2291046269238
473,118	0,0579999999999927	4522	22	8	4521,5	-8,01659720018506	-0,0527000846341252	-0,235963650047779
473,129	0,0690000000000168	4522	22	8	4521,5	-8,03390954621136	-0,167358149774373	-0,253275968134403
473,135	0,0749999999999886	4522	22	8	4521,75	-8,04338598623872	-0,246677827090025	-0,262752436101437
473,146	0,0860000000000127	4522	22	8	4521,75	-8,05945903994143	-0,334873027168214	-0,278825461864471
473,148	0,0880000000000223	4522	22	8	4521,75	-8,06808250956237	-0,333054983057082	-0,287448931485415
473,153	0,0930000000000177	4522	22	8	4521,75	-8,10426268726587	-0,304113384336233	-0,323629137128592
473,164	0,103999999999985	4522	22	8	4521,75	-8,09162998571992	-0,154185541905463	-0,310996435582638
473,174	0,114000000000033	4522	22	8	4521,75	-8,09406713582575	-0,178531971760094	-0,313433557748795
473,185	0,125	4522	22	8	4521,75	-8,09380089864135	-0,172857814468443	-0,313167348504066
473,196	0,136000000000024	4522	22	8	4521,75	-8,0936608929187	-0,176039049401879	-0,313027314841747
473,207	0,146999999999991	4522	22	8	4521,75	-8,09391972608864	-0,176257244311273	-0,313286148011684
473,218	0,158000000000015	4522	22	8	4521,75	-8,09394235722721	-0,174914249219	-0,313308779150248
473,229	0,168999999999983	4522	22	8	4521,75	-8,09394531883299	-0,175889353267848	-0,313311740756035
473,239	0,17900000000003	4522	22	8	4521,75	-8,09395297430456	-0,17512452788651	-0,313319396227598
473,25	0,189999999999998	4522	22	8	4521,75	-8,09385308995843	-0,173851610161364	-0,313219539821148
473,261	0,201000000000022	4522	22	8	4521,75	-8,09389986097812	-0,174836944788694	-0,313266310840845
473,272	0,211999999999989	4522	22	8	4521,75	-8,09395967982709	-0,174706662073731	-0,313326101750135
473,283	0,223000000000013	4522	22	8	4521,75	-8,093928610906	-0,174392978660762	-0,313295032829046
473,294	0,23399999999998	4522	22	8	4521,75	-8,0939485039562	-0,174912209622562	-0,31331492587924
473,304	0,244000000000028	4522	22	8	4521,75	-8,09402070008218	-0,174556141719222	-0,313387122005224
473,315	0,254999999999995	4522	22	8	4521,75	-8,09400491416454	-0,17487405333668	-0,313371364027262
473,326	0,26600000000002	4522	22	8	4521,75	-8,09402329847217	-0,176014909520745	-0,313389748334885
473,337	0,276999999999987	4522	22	8	4521,75	-8,09397932142019	-0,173646961338818	-0,313345771282911
473,347	0,287000000000035	4522	22	8	4521,75	-8,09399820864201	-0,174731463193893	-0,313364658504725
473,358	0,298000000000002	4522	22	8	4521,75	-8,09405341744423	-0,175139121711254	-0,313419867306948
473,369	0,309000000000026	4522	22	8	4521,75	-8,09402329847217	-0,174311730079353	-0,313389748334885
473,38	0,319999999999993	4522	22	8	4521,75	-8,09404539875686	-0,175045211799443	-0,313411820679903
473,391	0,331000000000017	4522	22	8	4521,75	-8,09406495653093	-0,17472199164331	-0,31343137845397
473,402	0,341999999999985	4522	22	8	4521,75	-8,09384775348008	-0,173103963024914	-0,313214175403118
473,412	0,352000000000032	4522	22	8	4521,75	-8,084807228297	-0,100581855513155	-0,304173678159714
473,423	0,363	4522	22	8	4521,75	-8,08563502505422	-0,103501272387803	-0,305001474916935
473,434	0,374000000000024	4522	22	8	4521,75	-8,08480099774897	-0,097673311829567	-0,304167419672012
473,445	0,384999999999991	4522	22	8	4521,75	-8,0848328769207	-0,0976360496133566	-0,304199326783419
473,456	0,396000000000015	4522	22	8	4521,75	-8,08490180410445	-0,0976833282038569	-0,304268226027489
473,467	0,406999999999982	4522	22	8	4521,75	-8,08489677496254	-0,0973821990191936	-0,304263196885586
473,477	0,41700000000003	4522	22	8	4521,75	-8,0848771892488	-0,0980132026597857	-0,304243639111519
473,488	0,427999999999997	4522	22	8	4521,75	-8,08487791568041	-0,0977253168821335	-0,304244365543127
473,499	0,439000000000021	4522	22	8	4521,75	-8,08486813679338	-0,0979025242850184	-0,304234586656094
473,51	0,449999999999989	4522	22	8	4521,75	-8,08484352193773	-0,0984470872208476	-0,304209943860769
473,521	0,461000000000013	4522	22	8	4521,75	-8,0848519038409	-0,0980172026902437	-0,304218325763941
473,532	0,47199999999998	4522	22	8	4521,75	-8,08484592474997	-0,098253907635808	-0,304212346673012
473,542	0,482000000000028	4522	22	8	4521,75	-8,0848391354084	-0,0985165126621723	-0,30420558527112
473,553	0,492999999999995	4522	22	8	4521,75	-8,08485905639827	-0,0978078879415989	-0,304225478321314
473,564	0,504000000000019	4522	22	8	4521,75	-8,08484307490289	-0,0984937092289329	-0,304209496825933
473,575	0,514999999999986	4522	22	8	4521,75	-8,08484779670834	-0,0983720412477851	-0,304214246571064
473,585	0,525000000000034	4522	22	8	4521,75	-8,08485279791057	-0,0982716074213386	-0,304219219833612
473,596	0,536000000000001	4522	22	8	4521,75	-8,08484366163611	-0,098781930282712	-0,304210111498833
473,599	0,538999999999987	4522	22	8	4521,75	-8,08484103530645	-0,0983371725305915	-0,304207485169172
