# Supplementary material for: Mechanical Behaviour of Dental Luting Cements: Static, Dynamic, and Finite Element Studies
Source: Dent J (Basel). 2025 Dec 15;13(12):601. doi: 10.3390/dj13120601 (PMC12731645; doi:10.3390/dj13120601)
Supplement: Supplementary file 1 [file dentistry-13-00601-s001.zip › File S1/dynamic/AphC/2021 farasztas_foszfatcement3/Test1/ResumeData.im_res.bak]

<?xml version="1.0"?>
<InstronFile xmlns:xsi="http://www.w3.org/2001/XMLSchema-instance" xmlns:xsd="http://www.w3.org/2001/XMLSchema" FileSections="3" Version="1.0.0">
  <Section index="0">
    <Node name="SystemMap">
      <Item name="VirtualHosts">
        <Value xsi:type="ArrayOfString">
          <string>PC</string>
          <string>Linear</string>
        </Value>
      </Item>
      <Item name="PhysicalHosts">
        <Value xsi:type="ArrayOfString">
          <string>PC</string>
          <string>Linear</string>
        </Value>
      </Item>
    </Node>
  </Section>
  <Section index="1">
    <Node name="TestData">
      <Item name="Time">
        <Value xsi:type="xsd:double">450.815</Value>
      </Item>
      <Item name="TransferCount">
        <Value xsi:type="xsd:long">6</Value>
      </Item>
      <Item name="Vectors">
        <Value xsi:type="xsd:long">450816</Value>
      </Item>
      <Item name="ColumnNames">
        <Value xsi:type="ArrayOfString">
          <string>Vector</string>
          <string>Total Time</string>
          <string>Step</string>
          <string>Linear:Transfer</string>
          <string>Linear:WaveformStatus</string>
          <string>Total Cycle Count(Linear Waveform)</string>
          <string>Position(Linear:Position)</string>
          <string>Load(Linear:Load)</string>
          <string>Displacement(Linear:Digital Position)</string>
        </Value>
      </Item>
      <Item name="ColumnValues">
        <Value xsi:type="ArrayOfDouble">
          <double>450815</double>
          <double>450.815</double>
          <double>6</double>
          <double>6</double>
          <double>1</double>
          <double>4351.25</double>
          <double>-0.00791342267766595</double>
          <double>-1.686648465692997</double>
          <double>-3.7582833319902422E-05</double>
        </Value>
      </Item>
    </Node>
  </Section>
  <Section index="2">
    <Node name="TestSystem">
      <Item name="TestStopReason">
        <Value xsi:type="xsd:int">0</Value>
      </Item>
    </Node>
    <Node name="Sequencer">
      <Item name="CompletedStepCount">
        <Value xsi:type="xsd:int">5</Value>
      </Item>
      <Item name="Step0">
        <Value xsi:type="Node" name="Step0">
          <Item name="StepAcquisitionFilter - PC:Acquisition Filter">
            <Value xsi:type="Node" name="StepAcquisitionFilter - PC:Acquisition Filter">
              <Item name="ChunkerActive">
                <Value xsi:type="xsd:boolean">false</Value>
              </Item>
            </Value>
          </Item>
        </Value>
      </Item>
      <Item name="Step1">
        <Value xsi:type="Node" name="Step1">
          <Item name="SimpleCyclic - Linear:WaveformGenerator">
            <Value xsi:type="Node" name="SimpleCyclic - Linear:WaveformGenerator">
              <Item name="ElapsedQuarterCycleCount">
                <Value xsi:type="xsd:long">5989</Value>
              </Item>
            </Value>
          </Item>
          <Item name="StepAcquisitionFilter - PC:Acquisition Filter">
            <Value xsi:type="Node" name="StepAcquisitionFilter - PC:Acquisition Filter">
              <Item name="ChunkerActive">
                <Value xsi:type="xsd:boolean">false</Value>
              </Item>
            </Value>
          </Item>
        </Value>
      </Item>
      <Item name="Step2">
        <Value xsi:type="Node" name="Step2">
          <Item name="StepAcquisitionFilter - PC:Acquisition Filter">
            <Value xsi:type="Node" name="StepAcquisitionFilter - PC:Acquisition Filter">
              <Item name="ChunkerActive">
                <Value xsi:type="xsd:boolean">false</Value>
              </Item>
            </Value>
          </Item>
        </Value>
      </Item>
      <Item name="Step3">
        <Value xsi:type="Node" name="Step3">
          <Item name="SimpleCyclic - Linear:WaveformGenerator">
            <Value xsi:type="Node" name="SimpleCyclic - Linear:WaveformGenerator">
              <Item name="ElapsedQuarterCycleCount">
                <Value xsi:type="xsd:long">5990</Value>
              </Item>
            </Value>
          </Item>
          <Item name="StepAcquisitionFilter - PC:Acquisition Filter">
            <Value xsi:type="Node" name="StepAcquisitionFilter - PC:Acquisition Filter">
              <Item name="ChunkerActive">
                <Value xsi:type="xsd:boolean">false</Value>
              </Item>
            </Value>
          </Item>
        </Value>
      </Item>
      <Item name="Step4">
        <Value xsi:type="Node" name="Step4">
          <Item name="StepAcquisitionFilter - PC:Acquisition Filter">
            <Value xsi:type="Node" name="StepAcquisitionFilter - PC:Acquisition Filter">
              <Item name="ChunkerActive">
                <Value xsi:type="xsd:boolean">false</Value>
              </Item>
            </Value>
          </Item>
        </Value>
      </Item>
      <Item name="Step5">
        <Value xsi:type="Node" name="Step5">
          <Item name="SimpleCyclic - Linear:WaveformGenerator">
            <Value xsi:type="Node" name="SimpleCyclic - Linear:WaveformGenerator">
              <Item name="ElapsedQuarterCycleCount">
                <Value xsi:type="xsd:long">5370</Value>
              </Item>
            </Value>
          </Item>
          <Item name="StepAcquisitionFilter - PC:Acquisition Filter">
            <Value xsi:type="Node" name="StepAcquisitionFilter - PC:Acquisition Filter">
              <Item name="Total Cycles">
                <Value xsi:type="ArrayOfDouble">
                  <double>3001</double>
                  <double>3002</double>
                  <double>3003</double>
                  <double>3004</double>
                  <double>3005</double>
                  <double>3006</double>
                  <double>3007</double>
                  <double>3008</double>
                  <double>3009</double>
                  <double>3010</double>
                  <double>3020</double>
                  <double>3030</double>
                  <double>3040</double>
                  <double>3050</double>
                  <double>3060</double>
                  <double>3070</double>
                  <double>3080</double>
                  <double>3090</double>
                  <double>3100</double>
                  <double>3200</double>
                  <double>3300</double>
                  <double>3400</double>
                  <double>3500</double>
                  <double>3600</double>
                  <double>3700</double>
                  <double>3800</double>
                  <double>3900</double>
                  <double>4000</double>
                  <double>4351</double>
                </Value>
              </Item>
              <Item name="Elapsed Cycles">
                <Value xsi:type="ArrayOfDouble">
                  <double>1</double>
                  <double>2</double>
                  <double>3</double>
                  <double>4</double>
                  <double>5</double>
                  <double>6</double>
                  <double>7</double>
                  <double>8</double>
                  <double>9</double>
                  <double>10</double>
                  <double>20</double>
                  <double>30</double>
                  <double>40</double>
                  <double>50</double>
                  <double>60</double>
                  <double>70</double>
                  <double>80</double>
                  <double>90</double>
                  <double>100</double>
                  <double>200</double>
                  <double>300</double>
                  <double>400</double>
                  <double>500</double>
                  <double>600</double>
                  <double>700</double>
                  <double>800</double>
                  <double>900</double>
                  <double>1000</double>
                  <double>1351</double>
                </Value>
              </Item>
              <Item name="Step">
                <Value xsi:type="ArrayOfDouble">
                  <double>6</double>
                  <double>6</double>
                  <double>6</double>
                  <double>6</double>
                  <double>6</double>
                  <double>6</double>
                  <double>6</double>
                  <double>6</double>
                  <double>6</double>
                  <double>6</double>
                  <double>6</double>
                  <double>6</double>
                  <double>6</double>
                  <double>6</double>
                  <double>6</double>
                  <double>6</double>
                  <double>6</double>
                  <double>6</double>
                  <double>6</double>
                  <double>6</double>
                  <double>6</double>
                  <double>6</double>
                  <double>6</double>
                  <double>6</double>
                  <double>6</double>
                  <double>6</double>
                  <double>6</double>
                  <double>6</double>
                  <double>6</double>
                </Value>
              </Item>
              <Item name="PC:Cycle Start Time">
                <Value xsi:type="ArrayOfDouble">
                  <double>315.668</double>
                  <double>315.769</double>
                  <double>315.869</double>
                  <double>315.969</double>
                  <double>316.069</double>
                  <double>316.169</double>
                  <double>316.269</double>
                  <double>316.369</double>
                  <double>316.469</double>
                  <double>316.569</double>
                  <double>317.569</double>
                  <double>318.569</double>
                  <double>319.569</double>
                  <double>320.569</double>
                  <double>321.569</double>
                  <double>322.569</double>
                  <double>323.569</double>
                  <double>324.569</double>
                  <double>325.569</double>
                  <double>335.569</double>
                  <double>345.569</double>
                  <double>355.569</double>
                  <double>365.569</double>
                  <double>375.569</double>
                  <double>385.569</double>
                  <double>395.569</double>
                  <double>405.569</double>
                  <double>415.569</double>
                  <double>450.669</double>
                </Value>
              </Item>
              <Item name="PC:Frequency">
                <Value xsi:type="ArrayOfDouble">
                  <double>10</double>
                  <double>10</double>
                  <double>10</double>
                  <double>10</double>
                  <double>10</double>
                  <double>10</double>
                  <double>10</double>
                  <double>10</double>
                  <double>10</double>
                  <double>10</double>
                  <double>10</double>
                  <double>10</double>
                  <double>10</double>
                  <double>10</double>
                  <double>10</double>
                  <double>10</double>
                  <double>10</double>
                  <double>10</double>
                  <double>10</double>
                  <double>10</double>
                  <double>10</double>
                  <double>10</double>
                  <double>10</double>
                  <double>10</double>
                  <double>10</double>
                  <double>10</double>
                  <double>10</double>
                  <double>10</double>
                  <double>10</double>
                </Value>
              </Item>
              <Item name="Position(Linear:Position):Maximum">
                <Value xsi:type="ArrayOfDouble">
                  <double>-0.0078994779288768767</double>
                  <double>-0.00789571411907673</double>
                  <double>-0.0078937059268355363</double>
                  <double>-0.0078946762438863519</double>
                  <double>-0.0078951331693679089</double>
                  <double>-0.00789544134400785</double>
                  <double>-0.0078953410405665642</double>
                  <double>-0.0078956669010221952</double>
                  <double>-0.007895594732835888</double>
                  <double>-0.0078957211039960389</double>
                  <double>-0.0078964198194444168</double>
                  <double>-0.00789649849757552</double>
                  <double>-0.0078970346599817279</double>
                  <double>-0.0078975881170481443</double>
                  <double>-0.0078982163127511735</double>
                  <double>-0.0078989243879914288</double>
                  <double>-0.0078993479534983629</double>
                  <double>-0.0079002770315855734</double>
                  <double>-0.00790006399154663</double>
                  <double>-0.0079038989357650274</double>
                  <double>-0.0079055246617645014</double>
                  <double>-0.00790749748237431</double>
                  <double>-0.0079077904298901561</double>
                  <double>-0.0079090829752385614</double>
                  <double>-0.0079100295994430775</double>
                  <double>-0.007910835547372699</double>
                  <double>-0.00791098952293396</double>
                  <double>-0.0079115942772477865</double>
                  <double>-0.0079130528960376974</double>
                </Value>
              </Item>
              <Item name="Position(Linear:Position):Minimum">
                <Value xsi:type="ArrayOfDouble">
                  <double>-0.0079033812414854767</double>
                  <double>-0.0079095332510769369</double>
                  <double>-0.007911974117159843</double>
                  <double>-0.007913376633077859</double>
                  <double>-0.0079142857901752</double>
                  <double>-0.0079150797519832849</double>
                  <double>-0.0079157951194792978</double>
                  <double>-0.0079165396001189946</double>
                  <double>-0.00791698277927935</double>
                  <double>-0.0079173997510224581</double>
                  <double>-0.0079217690136283627</double>
                  <double>-0.0079245754145085816</double>
                  <double>-0.00792655410245061</double>
                  <double>-0.00792774634435773</double>
                  <double>-0.0079288471955806013</double>
                  <double>-0.0079295863397419453</double>
                  <double>-0.007930493708699941</double>
                  <double>-0.0079310136102139946</double>
                  <double>-0.0079315783549100162</double>
                  <double>-0.0079346165154129261</double>
                  <double>-0.00793640554882586</double>
                  <double>-0.0079375553783029313</double>
                  <double>-0.0079385074786841869</double>
                  <double>-0.0079392802622169252</double>
                  <double>-0.0079401401057839389</double>
                  <double>-0.0079406920541077852</double>
                  <double>-0.007941279010847211</double>
                  <double>-0.0079414919391274444</double>
                  <double>-0.0079432332795113317</double>
                </Value>
              </Item>
              <Item name="Load(Linear:Load):Maximum">
                <Value xsi:type="ArrayOfDouble">
                  <double>-91.002359986305237</double>
                  <double>-55.536790750920773</double>
                  <double>-30.469861812889576</double>
                  <double>-28.002015314996243</double>
                  <double>-25.921138003468513</double>
                  <double>-24.350113235414028</double>
                  <double>-22.238441742956638</double>
                  <double>-21.428996697068214</double>
                  <double>-19.562053494155407</double>
                  <double>-18.815165385603905</double>
                  <double>-10.660793632268906</double>
                  <double>-5.1700929179787636</double>
                  <double>-3.4802360460162163</double>
                  <double>-2.4179788306355476</double>
                  <double>-1.9395723938941956</double>
                  <double>-1.8460163846611977</double>
                  <double>-1.3310089707374573</double>
                  <double>-1.899045892059803</double>
                  <double>-0.54626259952783585</double>
                  <double>-1.500127837061882</double>
                  <double>-1.2309849262237549</double>
                  <double>-2.0625023171305656</double>
                  <double>-1.0883389040827751</double>
                  <double>-1.4169979840517044</double>
                  <double>-2.0130211487412453</double>
                  <double>-2.0672613754868507</double>
                  <double>-1.4649657532572746</double>
                  <double>-1.5975069254636765</double>
                  <double>-1.2567499652504921</double>
                </Value>
              </Item>
              <Item name="Load(Linear:Load):Minimum">
                <Value xsi:type="ArrayOfDouble">
                  <double>-127.20032595098019</double>
                  <double>-160.19023489207029</double>
                  <double>-169.12409570068121</double>
                  <double>-170.70010304450989</double>
                  <double>-172.08885867148638</double>
                  <double>-174.5895529165864</double>
                  <double>-176.37366894632578</double>
                  <double>-179.2614720761776</double>
                  <double>-179.78090327233076</double>
                  <double>-180.16251735389233</double>
                  <double>-189.57567866891623</double>
                  <double>-193.81982274353504</double>
                  <double>-197.49199040234089</double>
                  <double>-197.42115400731564</double>
                  <double>-198.13495688140392</double>
                  <double>-197.00276199728251</double>
                  <double>-199.42974671721458</double>
                  <double>-198.84764216840267</double>
                  <double>-199.33609291911125</double>
                  <double>-198.16103391349316</double>
                  <double>-198.76040052622557</double>
                  <double>-197.82877527177334</double>
                  <double>-198.591654188931</double>
                  <double>-198.24471790343523</double>
                  <double>-200.41567273437977</double>
                  <double>-199.7291250154376</double>
                  <double>-200.5605585873127</double>
                  <double>-196.62040285766125</double>
                  <double>-200.32834727317095</double>
                </Value>
              </Item>
              <Item name="Displacement(Linear:Digital Position):Maximum">
                <Value xsi:type="ArrayOfDouble">
                  <double>-2.3638084530830384E-05</double>
                  <double>-1.9874274730682373E-05</double>
                  <double>-1.7866082489490507E-05</double>
                  <double>-1.8836427479982375E-05</double>
                  <double>-1.9293297082185746E-05</double>
                  <double>-1.9601471722126005E-05</double>
                  <double>-1.9501168280839918E-05</double>
                  <double>-1.9827056676149368E-05</double>
                  <double>-1.9754860550165175E-05</double>
                  <double>-1.9881259649991989E-05</double>
                  <double>-2.0579975098371504E-05</double>
                  <double>-2.0658653229475019E-05</double>
                  <double>-2.1194815635681151E-05</double>
                  <double>-2.1748244762420654E-05</double>
                  <double>-2.2376496344804762E-05</double>
                  <double>-2.3084543645381928E-05</double>
                  <double>-2.3508109152317047E-05</double>
                  <double>-2.4437159299850465E-05</double>
                  <double>-2.4224147200584411E-05</double>
                  <double>-2.805909141898155E-05</double>
                  <double>-2.9684845358133317E-05</double>
                  <double>-3.1657610088586806E-05</double>
                  <double>-3.1950585544109345E-05</double>
                  <double>-3.3243130892515183E-05</double>
                  <double>-3.4189783036708832E-05</double>
                  <double>-3.49956750869751E-05</double>
                  <double>-3.5149678587913513E-05</double>
                  <double>-3.5754404962062836E-05</double>
                  <double>-3.7213023751974106E-05</double>
                </Value>
              </Item>
              <Item name="Displacement(Linear:Digital Position):Minimum">
                <Value xsi:type="ArrayOfDouble">
                  <double>-2.7541425079107282E-05</double>
                  <double>-3.3693406730890271E-05</double>
                  <double>-3.6134272813796995E-05</double>
                  <double>-3.7536788731813431E-05</double>
                  <double>-3.8445945829153058E-05</double>
                  <double>-3.9239879697561264E-05</double>
                  <double>-3.99552471935749E-05</double>
                  <double>-4.06997837126255E-05</double>
                  <double>-4.1142906993627549E-05</double>
                  <double>-4.1559878736734392E-05</double>
                  <double>-4.5929141342639924E-05</double>
                  <double>-4.8735570162534712E-05</double>
                  <double>-5.0714258104562756E-05</double>
                  <double>-5.1906500011682511E-05</double>
                  <double>-5.3007323294878006E-05</double>
                  <double>-5.374649539589882E-05</double>
                  <double>-5.4653864353895187E-05</double>
                  <double>-5.517376586794853E-05</double>
                  <double>-5.5738482624292372E-05</double>
                  <double>-5.8776643127202983E-05</double>
                  <double>-6.0565732419490813E-05</double>
                  <double>-6.1715561896562578E-05</double>
                  <double>-6.2667634338140488E-05</double>
                  <double>-6.3440389931201927E-05</double>
                  <double>-6.4300261437892918E-05</double>
                  <double>-6.4852181822061539E-05</double>
                  <double>-6.5439138561487189E-05</double>
                  <double>-6.5652094781398768E-05</double>
                  <double>-6.7393407225608821E-05</double>
                </Value>
              </Item>
              <Item name="ChunkerActive">
                <Value xsi:type="xsd:boolean">true</Value>
              </Item>
              <Item name="TotalCycleCount">
                <Value xsi:type="xsd:long">4352</Value>
              </Item>
              <Item name="ElapsedCycleCount">
                <Value xsi:type="xsd:long">1352</Value>
              </Item>
            </Value>
          </Item>
        </Value>
      </Item>
      <Item name="Step6">
        <Value xsi:type="Node" name="Step6">
          <Item name="StepAcquisitionFilter - PC:Acquisition Filter">
            <Value xsi:type="Node" name="StepAcquisitionFilter - PC:Acquisition Filter">
              <Item name="ChunkerActive">
                <Value xsi:type="xsd:boolean">false</Value>
              </Item>
            </Value>
          </Item>
        </Value>
      </Item>
      <Item name="Step7">
        <Value xsi:type="Node" name="Step7">
          <Item name="SimpleCyclic - Linear:WaveformGenerator">
            <Value xsi:type="Node" name="SimpleCyclic - Linear:WaveformGenerator">
              <Item name="ElapsedQuarterCycleCount">
                <Value xsi:type="xsd:long">0</Value>
              </Item>
            </Value>
          </Item>
          <Item name="StepAcquisitionFilter - PC:Acquisition Filter">
            <Value xsi:type="Node" name="StepAcquisitionFilter - PC:Acquisition Filter">
              <Item name="ChunkerActive">
                <Value xsi:type="xsd:boolean">false</Value>
              </Item>
            </Value>
          </Item>
        </Value>
      </Item>
      <Item name="Step8">
        <Value xsi:type="Node" name="Step8">
          <Item name="StepAcquisitionFilter - PC:Acquisition Filter">
            <Value xsi:type="Node" name="StepAcquisitionFilter - PC:Acquisition Filter">
              <Item name="ChunkerActive">
                <Value xsi:type="xsd:boolean">false</Value>
              </Item>
            </Value>
          </Item>
        </Value>
      </Item>
      <Item name="Step9">
        <Value xsi:type="Node" name="Step9">
          <Item name="SimpleCyclic - Linear:WaveformGenerator">
            <Value xsi:type="Node" name="SimpleCyclic - Linear:WaveformGenerator">
              <Item name="ElapsedQuarterCycleCount">
                <Value xsi:type="xsd:long">0</Value>
              </Item>
            </Value>
          </Item>
          <Item name="StepAcquisitionFilter - PC:Acquisition Filter">
            <Value xsi:type="Node" name="StepAcquisitionFilter - PC:Acquisition Filter">
              <Item name="ChunkerActive">
                <Value xsi:type="xsd:boolean">false</Value>
              </Item>
            </Value>
          </Item>
        </Value>
      </Item>
      <Item name="Step10">
        <Value xsi:type="Node" name="Step10">
          <Item name="StepAcquisitionFilter - PC:Acquisition Filter">
            <Value xsi:type="Node" name="StepAcquisitionFilter - PC:Acquisition Filter">
              <Item name="ChunkerActive">
                <Value xsi:type="xsd:boolean">false</Value>
              </Item>
            </Value>
          </Item>
        </Value>
      </Item>
      <Item name="Step11">
        <Value xsi:type="Node" name="Step11">
          <Item name="SimpleCyclic - Linear:WaveformGenerator">
            <Value xsi:type="Node" name="SimpleCyclic - Linear:WaveformGenerator">
              <Item name="ElapsedQuarterCycleCount">
                <Value xsi:type="xsd:long">0</Value>
              </Item>
            </Value>
          </Item>
          <Item name="StepAcquisitionFilter - PC:Acquisition Filter">
            <Value xsi:type="Node" name="StepAcquisitionFilter - PC:Acquisition Filter">
              <Item name="ChunkerActive">
                <Value xsi:type="xsd:boolean">false</Value>
              </Item>
            </Value>
          </Item>
        </Value>
      </Item>
      <Item name="Step12">
        <Value xsi:type="Node" name="Step12">
          <Item name="StepAcquisitionFilter - PC:Acquisition Filter">
            <Value xsi:type="Node" name="StepAcquisitionFilter - PC:Acquisition Filter">
              <Item name="ChunkerActive">
                <Value xsi:type="xsd:boolean">false</Value>
              </Item>
            </Value>
          </Item>
        </Value>
      </Item>
      <Item name="Step13">
        <Value xsi:type="Node" name="Step13">
          <Item name="SimpleCyclic - Linear:WaveformGenerator">
            <Value xsi:type="Node" name="SimpleCyclic - Linear:WaveformGenerator">
              <Item name="ElapsedQuarterCycleCount">
                <Value xsi:type="xsd:long">0</Value>
              </Item>
            </Value>
          </Item>
          <Item name="StepAcquisitionFilter - PC:Acquisition Filter">
            <Value xsi:type="Node" name="StepAcquisitionFilter - PC:Acquisition Filter">
              <Item name="ChunkerActive">
                <Value xsi:type="xsd:boolean">false</Value>
              </Item>
            </Value>
          </Item>
        </Value>
      </Item>
      <Item name="Step14">
        <Value xsi:type="Node" name="Step14">
          <Item name="StepAcquisitionFilter - PC:Acquisition Filter">
            <Value xsi:type="Node" name="StepAcquisitionFilter - PC:Acquisition Filter">
              <Item name="ChunkerActive">
                <Value xsi:type="xsd:boolean">false</Value>
              </Item>
            </Value>
          </Item>
        </Value>
      </Item>
      <Item name="FinishedActions">
        <Value xsi:type="ArrayOfString" />
      </Item>
    </Node>
  </Section>
</InstronFile>
