# Supplementary material for: Mechanical Behaviour of Dental Luting Cements: Static, Dynamic, and Finite Element Studies
Source: Dent J (Basel). 2025 Dec 15;13(12):601. doi: 10.3390/dj13120601 (PMC12731645; doi:10.3390/dj13120601)
Supplement: Supplementary file 1 [file dentistry-13-00601-s001.zip › File S1/dynamic/AphC/2021 farasztas_foszfatcement3/Test1/Test1.log]

2021. 01. 20.;14:22:11;2021 farasztas_foszfatcement3;Test1;60101;Log File Created
2021. 01. 20.;14:22:11;2021 farasztas_foszfatcement3;Test1;60104;Software Version;1.9.413.0
2021. 01. 20.;14:22:11;2021 farasztas_foszfatcement3;Test1;60105;Console Version;9.1.17291.2
2021. 01. 20.;14:22:11;2021 farasztas_foszfatcement3;Test1;60106;Controller Version;88.161900
2021. 01. 20.;14:22:11;2021 farasztas_foszfatcement3;Test1;60107;User Name;SZTE FOK INSTRON
2021. 01. 20.;14:22:11;2021 farasztas_foszfatcement3;Test1;60108;Computer Name;DESKTOP-ADS8NIA
2021. 01. 20.;14:22:11;2021 farasztas_foszfatcement3;Test1;60109;System Name;
2021. 01. 20.;14:22:11;2021 farasztas_foszfatcement3;Test1;60110;Frame Serial Number (System ID);E3LMTB16259
2021. 01. 20.;14:22:11;2021 farasztas_foszfatcement3;Test1;60110;Test Started
2021. 01. 20.;14:30:02;2021 farasztas_foszfatcement3;Test1;8800120;A limit has been tripped (Console)
2021. 01. 20.;14:30:02;2021 farasztas_foszfatcement3;Test1;880014;Device is not at full (high) power
2021. 01. 20.;14:30:03;2021 farasztas_foszfatcement3;Test1;60201;Test Status;Test Paused Unexpectedly
2021. 01. 20.;14:30:03;2021 farasztas_foszfatcement3;Test1;60120;Total Time;471,807
2021. 01. 20.;14:30:03;2021 farasztas_foszfatcement3;Test1;60121;Total Cycle Count(Linear Waveform);4505
2021. 01. 20.;14:30:03;2021 farasztas_foszfatcement3;Test1;60122;Step;8;Step 8
2021. 01. 20.;14:30:03;2021 farasztas_foszfatcement3;Test1;60111;Test Paused
2021. 01. 20.;14:32:08;2021 farasztas_foszfatcement3;Test1;62000;SHA-256,Test1.steps.tracking.csv,342327DD857A8C44AC5162A16430187EDB0B9A31D34D541C5F1410E8A2BC5F4B
2021. 01. 20.;14:32:08;2021 farasztas_foszfatcement3;Test1;62000;SHA-256,Test1.steps.trends.csv,78208FC33D2860EDDD8AD5ECDC41AF80D3533633926E925ACC5677759214E8CB
2021. 01. 20.;14:32:08;2021 farasztas_foszfatcement3;Test1;62000;SHA-256,Test1.Stop.csv,7880C1EAF2E59B7C89A07D44ECE0416090C5EC4EA11A56508F3C1F1C65C9A417
2021. 01. 20.;14:32:08;2021 farasztas_foszfatcement3;Test1;60103;Closed
