# Supplementary material for: Mechanical Behaviour of Dental Luting Cements: Static, Dynamic, and Finite Element Studies
Source: Dent J (Basel). 2025 Dec 15;13(12):601. doi: 10.3390/dj13120601 (PMC12731645; doi:10.3390/dj13120601)
Supplement: Supplementary file 1 [file dentistry-13-00601-s001.zip › File S1/dynamic/AphC/2021 farasztas_foszfatcement3/Test1/Test1.steps.tracking.csv]

Total Time (s)	Cycle Elapsed Time (s)	Total Cycles	Elapsed Cycles	Step	Total Cycle Count(Linear Waveform)	Position(Linear:Position) (mm)	Load(Linear:Load) (kN)	Displacement(Linear:Digital Position) (mm)
0	0	1	1	1	0	-7,87557964213192	-0,0497315684333444	0,00026017427444458
0,01	0,01	1	1	1	0	-7,87560654804111	-0,0500384857878089	0,0002332404255867
0,013	0,013	1	1	1	0	-7,87563320249319	-0,0503255240619183	0,000206585973501205
0,014	0,014	1	1	1	0	-7,87562912330031	-0,0503433309495449	0,000210665166378021
0,024	0,024	1	1	1	0	-7,87556030787528	-0,049733929336071	0,000279508531093597
0,034	0,034	1	1	1	0	-7,87555282004177	-0,0495174853131175	0,000286996364593506
0,045	0,045	1	1	1	0	-7,87555826827884	-0,049628266133368	0,000281520187854767
0,055	0,055	1	1	1	0	-7,87556097842753	-0,0497878575697541	0,000278837978839874
0,065	0,065	1	1	1	0	-7,87555893883109	-0,0498107401654124	0,000280849635601044
0,076	0,076	1	1	1	0	-7,87550247274339	-0,0490945903584361	0,000337343662977219
0,086	0,086	1	1	1	0	-7,8755159676075	-0,0492802774533629	0,000323820859193802
0,097	0,097	1	1	1	0	-7,87551828660071	-0,0493955006822944	0,000321529805660248
0,108	0,108	1	1	1	0	-7,87552376277745	-0,0494336895644665	0,000316053628921509
0,118	0,118	1	1	1	0	-7,87551336921752	-0,0491258734837174	0,000326447188854218
0,129	0,129	1	1	1	0	-7,87558609619737	-0,0497755454853177	0,000253692269325256
0,139	0,139	1	1	1	0	-7,87553871050477	-0,0494864489883184	0,000301077961921692
0,15	0,15	1	1	1	0	-7,8755740262568	-0,0499751046299934	0,000265762209892273
0,16	0,16	1	1	1	0	-7,87548657506704	-0,0491539854556322	0,000353213399648666
0,17	0,17	1	1	1	0	-7,87557391449809	-0,0497111352160573	0,000265873968601227
0,181	0,181	1	1	1	0	-7,87542773410678	-0,0486979493871331	0,000412054359912872
0,191	0,191	1	1	1	0	-7,87535587325692	-0,0480847293511033	0,000483915209770203
0,201	0,201	1	1	1	0	-7,87536358460784	-0,0483053224161267	0,000476203858852386
0,212	0,212	1	1	1	0	-7,8753487765789	-0,0478886812925339	0,000491011887788773
0,222	0,222	1	1	1	0	-7,87545500323176	-0,0488499412313104	0,000384785234928131
0,232	0,232	1	1	1	0	-7,87555480375886	-0,0496973237022758	0,000284984707832336
0,243	0,243	1	1	1	0	-7,8753739502281	-0,0484559778124094	0,000465866178274155
0,255	0,255	1	1	1	0	-7,87535036914051	-0,0480192992836237	0,000489447265863419
0,265	0,265	1	1	1	0	-7,87537221796811	-0,048196567222476	0,000467598438262939
0,275	0,275	1	1	1	0	-7,87543117068708	-0,0488480133935809	0,000408589839935303
0,285	0,285	1	1	1	0	-7,87537601776421	-0,0484676426276565	0,000463798642158508
0,296	0,296	1	1	1	0	-7,87536210380495	-0,0482062436640263	0,000477712601423264
0,306	0,306	1	1	1	0	-7,87535076029599	-0,0480228895321488	0,00048905611038208
0,316	0,316	1	1	1	0	-7,87534860894084	-0,0481573678553104	0,000491179525852203
0,326	0,326	1	1	1	0	-7,87532771006227	-0,048030773177743	0,000512078404426575
0,336	0,336	1	1	1	0	-7,87531770765781	-0,0480117974802852	0,000522080808877945
0,346	0,346	1	1	1	0	-7,87533679045737	-0,0479003181681037	0,000503025949001312
0,357	0,357	1	1	1	0	-7,8753196913749	-0,047915643081069	0,000520125031471252
0,367	0,367	1	1	1	0	-7,87530044093728	-0,0476818392053247	0,000539347529411316
0,377	0,377	1	1	1	0	-7,875349028036	-0,0482295360416174	0,000490788370370865
0,387	0,387	1	1	1	0	-7,87542172707617	-0,048574386164546	0,000418089330196381
0,397	0,397	1	1	1	0	-7,87538224831223	-0,0483019091188908	0,000457540154457092
0,407	0,407	1	1	1	0	-7,87527719512582	-0,0476011587306857	0,000562593340873718
0,418	0,418	1	1	1	0	-7,87526020780206	-0,0476506818085909	0,000579580664634704
0,428	0,428	1	1	1	0	-7,87530664354563	-0,0478766113519669	0,000533144921064377
0,438	0,438	1	1	1	0	-7,87527384236455	-0,0473797414451838	0,000565946102142334
0,448	0,448	1	1	1	0	-7,87526462227106	-0,0475107738748193	0,000575166195631027
0,458	0,458	1	1	1	0	-7,87523757666349	-0,0472861528396606	0,000602211803197861
0,468	0,468	1	1	1	0	-7,87530211731792	-0,047959010116756	0,000537671148777008
0,478	0,478	1	1	1	0	-7,87523539736867	-0,0471292296424508	0,000604391098022461
0,489	0,489	1	1	1	0	-7,87528856657445	-0,047734472900629	0,000551249831914902
0,499	0,499	1	1	1	0	-7,87525093182921	-0,0474496744573116	0,000588856637477875
0,511	0,511	1	1	1	0	-7,87520105950534	-0,0471407966688275	0,000638756901025772
0,521	0,521	1	1	1	0	-7,87520544603467	-0,0469631375744939	0,000634342432022095
0,531	0,531	1	1	1	0	-7,87527247332037	-0,047555030323565	0,000567343086004257
0,541	0,541	1	1	1	0	-7,87521050311625	-0,0471474230289459	0,000629313290119171
0,551	0,551	1	1	1	0	-7,87520424462855	-0,0471007870510221	0,000635571777820587
0,561	0,561	1	1	1	0	-7,87516825832426	-0,046924133785069	0,000671558082103729
0,571	0,571	1	1	1	0	-7,87513864226639	-0,0465983524918556	0,000701174139976501
0,582	0,582	1	1	1	0	-7,87511740811169	-0,0464624166488647	0,000722408294677734
0,592	0,592	1	1	1	0	-7,87513922899961	-0,0466523272916675	0,000700559467077255
0,602	0,602	1	1	1	0	-7,87509885616601	-0,0464552454650402	0,000740960240364075
0,612	0,612	1	1	1	0	-7,8752579446882	-0,0473101530224085	0,000581871718168259
0,622	0,622	1	1	1	0	-7,87513749673963	-0,0465093925595284	0,00070229172706604
0,632	0,632	1	1	1	0	-7,87525350227952	-0,0475212745368481	0,000586286187171936
0,642	0,642	1	1	1	0	-7,87514291703701	-0,046765161678195	0,000696871429681778
0,652	0,652	1	1	1	0	-7,87512400187552	-0,0467317318543792	0,000715814530849457
0,662	0,662	1	1	1	0	-7,87519393488765	-0,0470392405986786	0,000645853579044342
0,672	0,672	1	1	1	0	-7,87520930171013	-0,0472687371075153	0,000630486756563187
0,682	0,682	1	1	1	0	-7,87510187365115	-0,0463598081842065	0,000737942755222321
0,692	0,692	1	1	1	0	-7,87505071610212	-0,0461900606751442	0,00078907236456871
0,702	0,702	1	1	1	0	-7,87500095553696	-0,0455646961927414	0,000838860869407654
0,714	0,714	1	1	1	0	-7,87516973912716	-0,0468916166573763	0,000670049339532852
0,724	0,724	1	1	1	0	-7,87505552172661	-0,0460359267890453	0,000784266740083694
0,734	0,734	1	1	1	0	-7,8750585950911	-0,0461860932409763	0,000781193375587463
0,744	0,744	1	1	1	0	-7,87503546103835	-0,045996205881238	0,000804327428340912
0,754	0,754	1	1	1	0	-7,87503551691771	-0,0458546355366707	0,000804271548986435
0,764	0,764	1	1	1	0	-7,8750361315906	-0,0460176402702928	0,000803656876087189
0,774	0,774	1	1	1	0	-7,87502649240196	-0,0459754699841142	0,000813324004411697
0,784	0,784	1	1	1	0	-7,87501419894397	-0,0459632417187095	0,000825617462396622
0,794	0,794	1	1	1	0	-7,87510271184146	-0,0463969027623534	0,000737104564905167
0,804	0,804	1	1	1	0	-7,8749651927501	-0,045407060533762	0,000874623656272888
0,814	0,814	1	1	1	0	-7,87494278512895	-0,0453608063980937	0,000897031277418137
0,824	0,824	1	1	1	0	-7,8751068469137	-0,0466394796967506	0,000732969492673874
0,835	0,835	1	1	1	0	-7,87502137944102	-0,0458194361999631	0,000818409025669098
0,845	0,845	1	1	1	0	-7,87493258714676	-0,0452201021835208	0,000907201319932938
0,855	0,855	1	1	1	0	-7,87493404000997	-0,0452079996466637	0,000905748456716537
0,865	0,865	1	1	1	0	-7,87490895017982	-0,0451283436268568	0,000930838286876678
0,875	0,875	1	1	1	0	-7,87487788125873	-0,0449795369058847	0,000961907207965851
0,885	0,885	1	1	1	0	-7,87487732246518	-0,0446955440565944	0,00096246600151062
0,895	0,895	1	1	1	0	-7,87492772564292	-0,0452004233375192	0,00091206282377243
0,905	0,905	1	1	1	0	-7,87493778392673	-0,0452602747827768	0,000902004539966583
0,915	0,915	1	1	1	0	-7,87503878585994	-0,0461481139063835	0,000801030546426773
0,925	0,925	1	1	1	0	-7,87503705359995	-0,0460568070411682	0,000802706927061081
0,935	0,935	1	1	1	0	-7,87501788698137	-0,0459379749372602	0,000821929425001144
0,945	0,945	1	1	1	0	-7,87488659843802	-0,0448590749874711	0,00095319002866745
0,955	0,955	1	1	1	0	-7,87491188384593	-0,0450400402769446	0,000927932560443878
0,966	0,966	1	1	1	0	-7,87494661286473	-0,0455336598679423	0,000893175601959229
0,976	0,976	1	1	1	0	-7,87490679882467	-0,0450597843155265	0,000933017581701279
0,986	0,986	1	1	1	0	-7,87485589273274	-0,0447051133960485	0,000983923673629761
1,007	1,007	1	1	1	0	-7,87476629018784	-0,0442362762987614	0,00107349827885628
1,017	1,017	1	1	1	0	-7,87479079328477	-0,0441783666610718	0,00104902312159538
1,028	1,028	1	1	1	0	-7,87484340369701	-0,0446080230176449	0,000996384769678116
1,038	1,038	1	1	1	0	-7,87503934465349	-0,0461025768890977	0,000800471752882004
1,048	1,048	1	1	1	0	-7,87497941404581	-0,0457853870466352	0,000860374420881271
1,058	1,058	1	1	1	0	-7,87486670538783	-0,044997283257544	0,000973083078861236
1,068	1,068	1	1	1	0	-7,87470384500921	-0,0436089467257261	0,00113597139716148
1,078	1,078	1	1	1	0	-7,87468926049769	-0,0436246441677213	0,00115050002932549
1,088	1,088	1	1	1	0	-7,87470529787242	-0,0438152672722936	0,00113451853394508
1,098	1,098	1	1	1	0	-7,87471298128366	-0,0439291540533304	0,00112680718302727
1,108	1,108	1	1	1	0	-7,87480465136468	-0,0444523384794593	0,0010351650416851
1,118	1,118	1	1	1	0	-7,87490576505661	-0,0451871287077665	0,000934023410081863
1,128	1,128	1	1	1	0	-7,87490950897336	-0,0452886568382382	0,000930279493331909
1,138	1,138	1	1	1	0	-7,87480400875211	-0,0446626637130976	0,00103577971458435
1,148	1,148	1	1	1	0	-7,8746603988111	-0,0435428647324443	0,00117938965559006
1,159	1,159	1	1	1	0	-7,87463963963091	-0,0432565016672015	0,00120017677545547
1,173	1,173	1	1	1	0	-7,87476014345884	-0,0442933337762952	0,00107964500784874
1,183	1,183	1	1	1	0	-7,87467221729457	-0,0436086906120181	0,00116759911179543
1,193	1,193	1	1	1	0	-7,87464662455022	-0,0434855045750737	0,00119319185614586
1,203	1,203	1	1	1	0	-7,87464978173375	-0,0432822713628411	0,00119000673294067
1,213	1,213	1	1	1	0	-7,87476550787687	-0,0442629121243954	0,00107428058981895
1,223	1,223	1	1	1	0	-7,87470965646207	-0,0438981084153056	0,00113015994429588
1,233	1,233	1	1	1	0	-7,87476067431271	-0,0443780049681664	0,00107908621430397
1,243	1,243	1	1	1	0	-7,87464416585863	-0,0433180201798677	0,00119565054774284
1,253	1,253	1	1	1	0	-7,87471831776202	-0,0438609626144171	0,00112149864435196
1,263	1,263	1	1	1	0	-7,87464067339897	-0,0433107651770115	0,00119911506772041
1,273	1,273	1	1	1	0	-7,87464723922312	-0,0434288382530212	0,00119257718324661
1,284	1,284	1	1	1	0	-7,87459286861122	-0,043220934458077	0,00124689191579819
1,294	1,294	1	1	1	0	-7,87455101497471	-0,0426634354516864	0,00128880143165588
1,304	1,304	1	1	1	0	-7,87458197213709	-0,0429679965600371	0,00125784426927567
1,314	1,314	1	1	1	0	-7,87474323995411	-0,0441772351041436	0,00109657645225525
1,324	1,324	1	1	1	0	-7,87466053850949	-0,0436845188960433	0,0011792778968811
1,334	1,334	1	1	1	0	-7,87458496168256	-0,042938576079905	0,00125482678413391
1,344	1,344	1	1	1	0	-7,87455528974533	-0,0427822163328528	0,00128449872136116
1,354	1,354	1	1	1	0	-7,8745486959815	-0,0427817832678556	0,00129109248518944
1,364	1,364	1	1	1	0	-7,87456414662301	-0,0429790560156107	0,00127566978335381
1,374	1,374	1	1	1	0	-7,87455537356436	-0,0429031206294894	0,00128444284200668
1,384	1,384	1	1	1	0	-7,87454933859408	-0,0427028443664312	0,00129042193293571
1,394	1,394	1	1	1	0	-7,87469976581633	-0,0439001340419054	0,0011400505900383
1,404	1,404	1	1	1	0	-7,87468777969479	-0,0439179036766291	0,00115200877189636
1,415	1,415	1	1	1	0	-7,87454011850059	-0,0428831018507481	0,00129969790577888
1,425	1,425	1	1	1	0	-7,87452874705195	-0,0426655123010278	0,0013110414147377
1,435	1,435	1	1	1	0	-7,87450835108757	-0,0424363929778337	0,00133143737912178
1,445	1,445	1	1	1	0	-7,87461156025529	-0,0433615734800696	0,00122822821140289
1,455	1,455	1	1	1	0	-7,87457968108356	-0,0432633748278022	0,00126013532280922
1,465	1,465	1	1	1	0	-7,87452888675034	-0,0427580950781703	0,00131092965602875
1,475	1,475	1	1	1	0	-7,87455243989825	-0,0428464030846953	0,00128734856843948
1,485	1,485	1	1	1	0	-7,87447568960488	-0,042431028559804	0,00136412680149078
1,495	1,495	1	1	1	0	-7,87443897686899	-0,0421150261536241	0,00140083953738213
1,505	1,505	1	1	1	0	-7,87443688139319	-0,0421297270804644	0,00140290707349777
1,515	1,515	1	1	1	0	-7,87443196401	-0,0421710684895515	0,00140782445669174
1,525	1,525	1	1	1	0	-7,87439189851284	-0,0416980497539043	0,0014478899538517
1,535	1,535	1	1	1	0	-7,87440477870405	-0,0418182509019971	0,00143503770232201
1,546	1,546	1	1	1	0	-7,87457588128745	-0,0432426668703556	0,00126393511891365
1,556	1,556	1	1	1	0	-7,87452592514455	-0,0429329508915544	0,00131389126181602
1,566	1,566	1	1	1	0	-7,87440743297338	-0,0417987164109945	0,00143235549330711
1,576	1,576	1	1	1	0	-7,87443017587066	-0,0421765027567744	0,001409612596035
1,586	1,586	1	1	1	0	-7,8744665812701	-0,0423948280513287	0,00137323513627052
1,596	1,596	1	1	1	0	-7,87444347515702	-0,0423622410744429	0,00139631330966949
1,606	1,606	1	1	1	0	-7,87434699945152	-0,0416319537907839	0,00149276107549667
1,616	1,616	1	1	1	0	-7,87428352050483	-0,0409717299044132	0,00155629590153694
1,626	1,626	1	1	1	0	-7,87433414719999	-0,041415523737669	0,00150566920638084
1,636	1,636	1	1	1	0	-7,87433219142258	-0,0415016990154982	0,00150756910443306
1,646	1,646	1	1	1	0	-7,87430715747178	-0,0414402456954122	0,0015326589345932
1,656	1,656	1	1	1	0	-7,87429416552186	-0,041124951094389	0,00154562294483185
1,667	1,667	1	1	1	0	-7,87433959543705	-0,0415110262110829	0,00150019302964211
1,677	1,677	1	1	1	0	-7,87436784245074	-0,0418694084510207	0,00147197395563126
1,687	1,687	1	1	1	0	-7,87437535822392	-0,0419066334143281	0,00146443024277687
1,697	1,697	1	1	1	0	-7,87432230077684	-0,041585429571569	0,00151751562952995
1,707	1,707	1	1	1	0	-7,8743071295321	-0,0412629917263985	0,0015326589345932
1,717	1,717	1	1	1	0	-7,87436214275658	-0,0417255330830812	0,0014776736497879
1,727	1,727	1	1	1	0	-7,87424451671541	-0,0409323675557971	0,00159529969096184
1,737	1,737	1	1	1	0	-7,87432408891618	-0,0414717849344015	0,00151572749018669
1,747	1,747	1	1	1	0	-7,87431648932397	-0,0413276953622699	0,00152332708239555
1,757	1,757	1	1	1	0	-7,87426558323204	-0,0410619378089905	0,00157423317432404
1,767	1,767	1	1	1	0	-7,87421115674078	-0,0406915694475174	0,00162865966558456
1,786	1,786	1	1	1	0	-7,87416377104819	-0,0405891332775354	0,001676045358181
1,796	1,796	1	1	1	0	-7,87415756843984	-0,040212138555944	0,00168224796652794
1,806	1,806	1	1	1	0	-7,87417187355459	-0,0404360145330429	0,00166788697242737
1,816	1,816	1	1	1	0	-7,87418003194034	-0,0406234851107001	0,00165978446602821
1,826	1,826	1	1	1	0	-7,87418791092932	-0,04077082965523	0,00165184959769249
1,836	1,836	1	1	1	0	-7,8741804510355	-0,0403506215661764	0,0016593374311924
1,846	1,846	1	1	1	0	-7,87422875873744	-0,0408238591626287	0,00161105766892433
1,856	1,856	1	1	1	0	-7,87429452873766	-0,041493596509099	0,00154528766870499
1,866	1,866	1	1	1	0	-7,87423792295158	-0,0410814397037029	0,00160189345479012
1,876	1,876	1	1	1	0	-7,8743477538228	-0,0418179808184505	0,00149203464388847
1,886	1,886	1	1	1	0	-7,87435376085341	-0,0418262323364615	0,00148605555295944
1,896	1,896	1	1	1	0	-7,87410836666822	-0,0399342086166143	0,00173142179846764
1,906	1,906	1	1	1	0	-7,87407064810395	-0,0398277584463358	0,00176914036273956
1,916	1,916	1	1	1	0	-7,87406438961625	-0,0398060353472829	0,00177539885044098
1,927	1,927	1	1	1	0	-7,87403946742415	-0,039516338147223	0,00180032104253769
1,94	1,94	1	1	1	0	-7,87404184229672	-0,0396591238677502	0,00179791823029518
1,95	1,95	1	1	1	0	-7,87403027527034	-0,0396762927994132	0,00180954113602638
1,96	1,96	1	1	1	0	-7,87416030652821	-0,0406454456970096	0,00167950987815857
1,97	1,97	1	1	1	0	-7,87425211630762	-0,0412085233256221	0,00158770009875298
1,98	1,98	1	1	1	0	-7,8740313090384	-0,03950169775635	0,00180847942829132
1,99	1,99	1	1	1	0	-7,87400253117085	-0,0393962394446135	0,00183725729584694
2,002	2,002	1	1	1	0	-7,8740132600069	-0,0395863968878984	0,00182652845978737
2,013	2,013	1	1	1	0	-7,8740200214088	-0,0397186446934938	0,00181976705789566
2,023	2,023	1	1	1	0	-7,8740974701941	-0,0399830006062984	0,00174231827259064
2,034	2,034	1	1	1	0	-7,87417246028781	-0,0407062564045191	0,0016673281788826
2,045	2,045	1	1	1	0	-7,87405704148114	-0,0399676570668817	0,00178271904587746
2,055	2,055	1	1	1	0	-7,87413066253066	-0,0405264319851995	0,00170912593603134
2,066	2,066	1	1	1	0	-7,87403281778097	-0,0396641716361046	0,00180697068572044
2,076	2,076	1	1	1	0	-7,87403019145131	-0,0396687211468816	0,00180959701538086
2,087	2,087	1	1	1	0	-7,87389292381704	-0,0388545729219913	0,0019468367099762
2,098	2,098	1	1	1	0	-7,87384578958154	-0,0387077964842319	0,00199399888515472
2,108	2,108	1	1	1	0	-7,87401876412332	-0,0395932234823704	0,00182105228304863
2,119	2,119	1	1	1	0	-7,87395101040602	-0,0392305245622993	0,00188877806067467
2,13	2,13	1	1	1	0	-7,87405910901725	-0,0400679977610707	0,00178070738911629
2,14	2,14	1	1	1	0	-7,87396743893623	-0,0394416088238359	0,00187234953045845
2,151	2,151	1	1	1	0	-7,87390898913145	-0,0388300744816661	0,00193079933524132
2,162	2,162	1	1	1	0	-7,87382394075394	-0,0383125059306622	0,0020158477127552
2,174	2,174	1	1	1	0	-7,87382665090263	-0,0384971359744668	0,00201310962438583
2,184	2,184	1	1	1	0	-7,8739981725812	-0,0397903518751264	0,00184161588549614
2,195	2,195	1	1	1	0	-7,87391991354525	-0,0391756370663643	0,00191990286111832
2,205	2,205	1	1	1	0	-7,8738455940038	-0,0386594049632549	0,00199422240257263
2,216	2,216	1	1	1	0	-7,87383765913546	-0,0384994456544518	0,00200210139155388
2,227	2,227	1	1	1	0	-7,87381991744041	-0,0385153526440263	0,00201987102627754
2,237	2,237	1	1	1	0	-7,87382019683719	-0,0385423609986901	0,00201959162950516
2,248	2,248	1	1	1	0	-7,87385875359178	-0,0386336212977767	0,00198103487491608
2,259	2,259	1	1	1	0	-7,87388090975583	-0,038874433375895	0,00195890665054321
2,269	2,269	1	1	1	0	-7,87384039722383	-0,0387054262682796	0,00199941918253899
2,28	2,28	1	1	1	0	-7,87382491864264	-0,0386448344215751	0,0020148977637291
2,296	2,296	1	1	1	0	-7,87388325668871	-0,0389544805511832	0,00195655971765518
2,307	2,307	1	1	1	0	-7,87388054654002	-0,0388387218117714	0,00195924192667007
2,317	2,317	1	1	1	0	-7,87383916787803	-0,0387042062357068	0,00200064852833748
2,328	2,328	1	1	1	0	-7,87374431267381	-0,038204756565392	0,00209547579288483
2,338	2,338	1	1	1	0	-7,87373565137386	-0,0377864204347134	0,00210413709282875
2,349	2,349	1	1	1	0	-7,87371936254203	-0,0379206333309412	0,00212045386433601
2,36	2,36	1	1	1	0	-7,87386674433947	-0,038861664943397	0,00197304412722588
2,37	2,37	1	1	1	0	-7,87386769428849	-0,0390387140214443	0,00197209417819977
2,381	2,381	1	1	1	0	-7,8737457934767	-0,0379092991352081	0,00209402292966843
2,392	2,392	1	1	1	0	-7,87371036596596	-0,0377747463062406	0,0021294504404068
2,402	2,402	1	1	1	0	-7,87368105724454	-0,0376490550115705	0,00215873122215271
2,413	2,413	1	1	1	0	-7,87361000664532	-0,0372876832261682	0,00222980976104736
2,424	2,424	1	1	1	0	-7,87360019981861	-0,0369134824723005	0,00223958864808083
2,443	2,443	1	1	1	0	-7,87361229769886	-0,0371259264647961	0,00222751870751381
2,454	2,454	1	1	1	0	-7,87364032119513	-0,0375492637977004	0,00219946727156639
2,465	2,465	1	1	1	0	-7,87365526892245	-0,0376958819106221	0,00218449160456657
2,475	2,475	1	1	1	0	-7,8736375272274	-0,037398929707706	0,00220226123929024
2,486	2,486	1	1	1	0	-7,87363914772868	-0,0375075498595834	0,00220064073801041
2,497	2,497	1	1	1	0	-7,87364149466157	-0,0375440623611212	0,00219829380512238
2,507	2,507	1	1	1	0	-7,87363688461483	-0,0375838531181216	0,00220293179154396
2,518	2,518	1	1	1	0	-7,87363601848483	-0,0374427391216159	0,00220376998186111
2,529	2,529	1	1	1	0	-7,87361579015851	-0,0373037019744515	0,00222399830818176
2,539	2,539	1	1	1	0	-7,87361556664109	-0,0373800797387958	0,00222422182559967
2,55	2,55	1	1	1	0	-7,87374213337898	-0,0382716348394752	0,00209765508770943
2,561	2,561	1	1	1	0	-7,87368547171354	-0,037650833837688	0,00215431675314903
2,571	2,571	1	1	1	0	-7,8736057318747	-0,0371916871517897	0,00223405659198761
2,582	2,582	1	1	1	0	-7,87353384308517	-0,0368966860696673	0,00230591744184494
2,592	2,592	1	1	1	0	-7,87367560900748	-0,0379811273887753	0,00216420739889145
2,603	2,603	1	1	1	0	-7,87353515625	-0,0368401175364852	0,00230463221669197
2,614	2,614	1	1	1	0	-7,87358687259257	-0,0369983771815896	0,00225288793444633
2,624	2,624	1	1	1	0	-7,87349707446992	-0,0365727581083775	0,00234274193644524
2,635	2,635	1	1	1	0	-7,87360827438533	-0,0374076515436172	0,00223154202103615
2,646	2,646	1	1	1	0	-7,87353266961873	-0,0369964865967631	0,00230714678764343
2,656	2,656	1	1	1	0	-7,87350607104599	-0,0366846192628145	0,00233374536037445
2,667	2,667	1	1	1	0	-7,87344806827605	-0,0362493423745036	0,0023917481303215
2,678	2,678	1	1	1	0	-7,8734090924263	-0,0362283363938332	0,00243069604039192
2,688	2,688	1	1	1	0	-7,87338229827583	-0,03602659329772	0,00245751813054085
2,708	2,708	1	1	1	0	-7,87346636876464	-0,036561256274581	0,00237341970205307
2,719	2,719	1	1	1	0	-7,87346270866692	-0,0365683995187283	0,00237710773944855
2,729	2,729	1	1	1	0	-7,87347634322941	-0,0366618251428008	0,00236347317695618
2,74	2,74	1	1	1	0	-7,87340361624956	-0,0362060684710741	0,00243617221713066
2,751	2,751	1	1	1	0	-7,87336522713303	-0,035720057785511	0,00247456133365631
2,761	2,761	1	1	1	0	-7,8733192384243	-0,035645654425025	0,00252055004239082
2,775	2,775	1	1	1	0	-7,87332884967327	-0,0356787210330367	0,00251093879342079
2,785	2,785	1	1	1	0	-7,87333714775741	-0,0357789406552911	0,00250261276960373
2,796	2,796	1	1	1	0	-7,87335393950343	-0,0358272390440106	0,00248584896326065
2,807	2,807	1	1	1	0	-7,87334019318223	-0,0357032520696521	0,00249959528446198
2,817	2,817	1	1	1	0	-7,87335449829698	-0,0359394680708647	0,00248529016971588
2,828	2,828	1	1	1	0	-7,87334617227316	-0,0360627891495824	0,00249361619353294
2,838	2,838	1	1	1	0	-7,87330264225602	-0,0356175703927875	0,00253714621067047
2,849	2,849	1	1	1	0	-7,87333530373871	-0,0357435597106814	0,00250451266765594
2,86	2,86	1	1	1	0	-7,87331289611757	-0,0357404351234436	0,00252686440944672
2,87	2,87	1	1	1	0	-7,87332097068429	-0,0357866333797574	0,00251881778240204
2,881	2,881	1	1	1	0	-7,87341001443565	-0,0361808948218822	0,00242974609136581
2,892	2,892	1	1	1	0	-7,87341993302107	-0,0362915452569723	0,0024198554456234
2,902	2,902	1	1	1	0	-7,87331971339881	-0,0357776740565896	0,00252010300755501
2,913	2,913	1	1	1	0	-7,87328789010644	-0,0356045318767428	0,00255189836025238
2,924	2,924	1	1	1	0	-7,87322756834328	-0,0349385011941195	0,00261224806308746
2,934	2,934	1	1	1	0	-7,8732783626765	-0,035492992028594	0,00256145372986793
2,945	2,945	1	1	1	0	-7,87324503064156	-0,0353874126449227	0,00259475782513618
2,955	2,955	1	1	1	0	-7,87321982905269	-0,0351938419044018	0,00261995941400528
2,966	2,966	1	1	1	0	-7,87322508171201	-0,0351523095741868	0,00261470675468445
2,977	2,977	1	1	1	0	-7,87328730337322	-0,0354651734232903	0,00255251303315163
2,987	2,987	1	1	1	0	-7,87331747822464	-0,035822344943881	0,00252233818173408
2,998	2,998	1	1	1	0	-7,87323634140193	-0,0353805162012577	0,00260347500443459
3,009	3,009	1	1	1	0	-7,87311343476176	-0,0345967384055257	0,00272635370492935
3,023	3,023	1	1	1	0	-7,87307417951524	-0,0342778582125902	0,00276563689112663
3,034	3,034	1	1	1	0	-7,87330800667405	-0,0358822662383318	0,00253178179264069
3,045	3,045	1	1	1	0	-7,87308133207261	-0,0344305532053113	0,00275848433375359
3,055	3,055	1	1	1	0	-7,87309259176254	-0,034365514293313	0,00274719670414925
3,066	3,066	1	1	1	0	-7,87308747880161	-0,0343405222520232	0,00275233760476112
3,077	3,077	1	1	1	0	-7,87322077900171	-0,0354223791509867	0,00261900946497917
3,087	3,087	1	1	1	0	-7,87329697050154	-0,0359110301360488	0,00254284590482712
3,098	3,098	1	1	1	0	-7,87327269092202	-0,0356765883043408	0,00256709754467011
3,108	3,108	1	1	1	0	-7,87314330227673	-0,0345723144710064	0,00269651412963867
3,119	3,119	1	1	1	0	-7,87303271703422	-0,0340815959498286	0,00280709937214851
3,13	3,13	1	1	1	0	-7,87305571138859	-0,0343878334388137	0,00278407707810402
3,14	3,14	1	1	1	0	-7,87303109653294	-0,0342304771766067	0,00280871987342834
3,151	3,151	1	1	1	0	-7,87296046502888	-0,0336121395230293	0,00287935137748718
3,162	3,162	1	1	1	0	-7,87292134948075	-0,0333842681720853	0,00291841104626656
3,172	3,172	1	1	1	0	-7,87291604094207	-0,0335154170170426	0,00292377546429634
3,183	3,183	1	1	1	0	-7,87292934022844	-0,0337212765589356	0,00291047617793083
3,194	3,194	1	1	1	0	-7,87292989902198	-0,0335771171376109	0,00290991738438606
3,204	3,204	1	1	1	0	-7,87291604094207	-0,0334738194942474	0,00292377546429634
3,215	3,215	1	1	1	0	-7,8729269374162	-0,033581368625164	0,00291287899017334
3,225	3,225	1	1	1	0	-7,87293358705938	-0,0337150925770402	0,00290622934699059
3,236	3,236	1	1	1	0	-7,87294652312994	-0,0334840919822454	0,00289326533675194
3,247	3,247	1	1	1	0	-7,87301938980818	-0,0340674025937915	0,00282039865851402
3,257	3,257	1	1	1	0	-7,8731416258961	-0,0351057713851333	0,00269819051027298
3,268	3,268	1	1	1	0	-7,87301542237401	-0,0343136489391327	0,00282436609268188
3,279	3,279	1	1	1	0	-7,87297856993973	-0,0340603152289987	0,00286124646663666
3,289	3,289	1	1	1	0	-7,87287111394107	-0,0331454677507281	0,00296870246529579
3,3	3,3	1	1	1	0	-7,87282115779817	-0,0329625885933638	0,00301865860819817
3,311	3,311	1	1	1	0	-7,8727840539068	-0,0328973866999149	0,00305576249957085
3,324	3,324	1	1	1	0	-7,87279810756445	-0,0331352883949876	0,00304168090224266
3,335	3,335	1	1	1	0	-7,87279349751771	-0,0327087892219424	0,00304631888866425
3,345	3,345	1	1	1	0	-7,87280797027051	-0,032870676368475	0,00303179025650024
3,356	3,356	1	1	1	0	-7,87280883640051	-0,0330685079097748	0,00303095206618309
3,366	3,366	1	1	1	0	-7,87284043617546	-0,0332933897152543	0,00299938023090363
3,377	3,377	1	1	1	0	-7,87281006574631	-0,0330278044566512	0,0030297227203846
3,388	3,388	1	1	1	0	-7,87295166403055	-0,0338839832693338	0,00288812443614006
3,398	3,398	1	1	1	0	-7,87298896349966	-0,0342386402189732	0,00285085290670395
3,409	3,409	1	1	1	0	-7,87284842692315	-0,0334720034152269	0,00299133360385895
3,42	3,42	1	1	1	0	-7,87273742258549	-0,0324729550629854	0,00310236588120461
3,43	3,43	1	1	1	0	-7,87271565757692	-0,0324497930705547	0,00312415882945061
3,441	3,441	1	1	1	0	-7,87272624671459	-0,0326909217983484	0,00311354175209999
3,452	3,452	1	1	1	0	-7,87272395566106	-0,0326952571049333	0,00311583280563354
3,462	3,462	1	1	1	0	-7,87270967848599	-0,0324154272675514	0,00313013792037964
3,473	3,473	1	1	1	0	-7,87271216511726	-0,0324228499084711	0,00312762334942818
3,483	3,483	1	1	1	0	-7,87271842360496	-0,0325161917135119	0,00312136486172676
3,494	3,494	1	1	1	0	-7,8727342095226	-0,032795281149447	0,00310560688376427
3,505	3,505	1	1	1	0	-7,87272093817592	-0,032645589672029	0,0031188502907753
3,515	3,515	1	1	1	0	-7,87271412089467	-0,0324635347351432	0,00312566757202148
3,526	3,526	1	1	1	0	-7,87269819527864	-0,0323838088661432	0,00314159318804741
3,537	3,537	1	1	1	0	-7,87269059568644	-0,032572140917182	0,00314919278025627
3,547	3,547	1	1	1	0	-7,87269713357091	-0,0326440436765552	0,00314265489578247
3,558	3,558	1	1	1	0	-7,8726626560092	-0,0321646686643362	0,00317713245749474
3,581	3,581	1	1	1	0	-7,87266980856657	-0,0324592459946871	0,00316997990012169
3,591	3,591	1	1	1	0	-7,8726351633668	-0,0322440266609192	0,00320462509989738
3,602	3,602	1	1	1	0	-7,87262722849846	-0,0319011509418488	0,00321255996823311
3,612	3,612	1	1	1	0	-7,87255285307765	-0,0317349610850215	0,0032869353890419
3,623	3,623	1	1	1	0	-7,87255704402924	-0,0317234685644507	0,00328274443745613
3,634	3,634	1	1	1	0	-7,87285764701664	-0,0337180867791176	0,00298216938972473
3,644	3,644	1	1	1	0	-7,87266156636178	-0,0322892516851425	0,0031781941652298
3,655	3,655	1	1	1	0	-7,87270506843924	-0,0326300319284201	0,00313472002744675
3,666	3,666	1	1	1	0	-7,8726334311068	-0,0324145704507828	0,00320635735988617
3,676	3,676	1	1	1	0	-7,87235646508634	-0,030650501139462	0,00348335132002831
3,687	3,687	1	1	1	0	-7,8723490331322	-0,0307241547852755	0,00349078327417374
3,698	3,698	1	1	1	0	-7,87230276502669	-0,0305508961901069	0,00353705137968063
3,708	3,708	1	1	1	0	-7,87236638367176	-0,0307889748364687	0,00347340479493141
3,719	3,719	1	1	1	0	-7,87236660718918	-0,0308475643396378	0,0034731812775135
3,729	3,729	1	1	1	0	-7,87249295040965	-0,0317594688385725	0,00334683805704117
3,74	3,74	1	1	1	0	-7,87258260883391	-0,0320070469751954	0,00325720757246017
3,751	3,751	1	1	1	0	-7,87242502905428	-0,0311235105618835	0,00341478735208511
3,761	3,761	1	1	1	0	-7,8724118694663	-0,0311719579622149	0,00342791900038719
3,772	3,772	1	1	1	0	-7,87234788760543	-0,0308542512357235	0,00349190086126327
3,783	3,783	1	1	1	0	-7,87238921038806	-0,0308735528960824	0,00345060601830482
3,793	3,793	1	1	1	0	-7,87261543795466	-0,0323972292244434	0,00322435051202774
3,804	3,804	1	1	1	0	-7,87238127551973	-0,0309825176373124	0,00345854088664055
3,815	3,815	1	1	1	0	-7,87228030152619	-0,0304815266281366	0,00355951488018036
3,825	3,825	1	1	1	0	-7,87226588465273	-0,0300844525918365	0,00357393175363541
3,839	3,839	1	1	1	0	-7,87227630615234	-0,0304172933101654	0,00356348231434822
3,849	3,849	1	1	1	0	-7,87246950902045	-0,0316605856642127	0,00337030738592148
3,86	3,86	1	1	1	0	-7,87243338301778	-0,0314006442204118	0,00340640544891357
3,87	3,87	1	1	1	0	-7,87231612019241	-0,0304665649309754	0,00352369621396065
3,881	3,881	1	1	1	0	-7,87228197790682	-0,0303111458197236	0,00355783849954605
3,892	3,892	1	1	1	0	-7,87224230356515	-0,030191857367754	0,00359751284122467
3,902	3,902	1	1	1	0	-7,87227443419397	-0,0304335355758667	0,00356538221240044
3,913	3,913	1	1	1	0	-7,87222106941044	-0,0300996145233512	0,0036187469959259
3,924	3,924	1	1	1	0	-7,87222436629236	-0,0301601830869913	0,00361539423465729
3,934	3,934	1	1	1	0	-7,87220360711217	-0,0300246942788363	0,0036361813545227
3,945	3,945	1	1	1	0	-7,8722427226603	-0,0303906109184027	0,00359706580638885
3,956	3,956	1	1	1	0	-7,87230284884572	-0,0309015717357397	0,00353693962097168
3,966	3,966	1	1	1	0	-7,8724277112633	-0,0313262827694416	0,00341210514307022
3,977	3,977	1	1	1	0	-7,87227583117783	-0,0305486749857664	0,00356398522853851
3,987	3,987	1	1	1	0	-7,87229262292385	-0,0306298863142729	0,00354716554284096
3,998	3,998	1	1	1	0	-7,87214823067188	-0,0298283435404301	0,00369155779480934
4,009	4,009	1	1	1	0	-7,87212928757071	-0,0295485928654671	0,00371050089597702
4,02	4,02	1	1	1	0	-7,87214887328446	-0,0297401519492269	0,0036909431219101
4,031	4,031	1	1	1	0	-7,87224601954222	-0,0305673014372587	0,00359376892447472
4,041	4,041	1	1	1	0	-7,87215021438897	-0,0299157481640577	0,00368960201740265
4,052	4,052	1	1	1	0	-7,87204197607934	-0,0292602088302374	0,00379784032702446
4,073	4,073	1	1	1	0	-7,87214987911284	-0,029849810525775	0,00368993729352951
4,084	4,084	1	1	1	0	-7,87219807505608	-0,0303032575175166	0,00364171341061592
4,095	4,095	1	1	1	0	-7,87214588373899	-0,0296482956036925	0,00369390472769737
4,105	4,105	1	1	1	0	-7,87195354700089	-0,0286546116694808	0,00388624146580696
4,116	4,116	1	1	1	0	-7,87209006026387	-0,0296049145981669	0,00374972820281982
4,126	4,126	1	1	1	0	-7,87196642719209	-0,0289967004209757	0,00387338921427727
4,137	4,137	1	1	1	0	-7,87193555384874	-0,0288719730451703	0,00390423461794853
4,148	4,148	1	1	1	0	-7,87201831117272	-0,029070433229208	0,0038214772939682
4,158	4,158	1	1	1	0	-7,87226426415145	-0,0307618174701929	0,00357555225491524
4,169	4,169	1	1	1	0	-7,87221673876047	-0,0304506625980139	0,00362304970622063
4,18	4,18	1	1	1	0	-7,8719930537045	-0,0291879521682858	0,00384673476219177
4,19	4,19	1	1	1	0	-7,87181166931987	-0,0279405945912004	0,00402811914682388
4,201	4,201	1	1	1	0	-7,87177741527557	-0,0279114721342921	0,00406237319111824
4,212	4,212	1	1	1	0	-7,87205133587122	-0,0297994026914239	0,00378845259547234
4,222	4,222	1	1	1	0	-7,87184134125709	-0,0284428987652063	0,00399844720959663
4,233	4,233	1	1	1	0	-7,87183038890362	-0,0282955216243863	0,00400939956307411
4,243	4,243	1	1	1	0	-7,87214811891317	-0,0301540037617087	0,00369166955351829
4,254	4,254	1	1	1	0	-7,8721340931952	-0,0301518244668841	0,003705695271492
4,265	4,265	1	1	1	0	-7,87180854007602	-0,0282623339444399	0,00403124839067459
4,275	4,275	1	1	1	0	-7,87173304706812	-0,0275871716439724	0,00410674139857292
4,289	4,289	1	1	1	0	-7,87174768745899	-0,0278745917603374	0,00409210100769997
4,299	4,299	1	1	1	0	-7,87177403457463	-0,0281779607757926	0,00406578183174133
4,31	4,31	1	1	1	0	-7,87182457745075	-0,0286368187516928	0,00401521101593971
4,321	4,321	1	1	1	0	-7,87202149629593	-0,0294804060831666	0,00381829217076302
4,331	4,331	1	1	1	0	-7,87204530090094	-0,0296290637925267	0,00379448756575584
4,342	4,342	1	1	1	0	-7,87189031951129	-0,0288210995495319	0,00394949689507484
4,353	4,353	1	1	1	0	-7,8717091307044	-0,0276734679937363	0,00413065776228905
4,363	4,363	1	1	1	0	-7,87165367044508	-0,0274969078600407	0,00418614596128464
4,374	4,374	1	1	1	0	-7,87165710702538	-0,0274782394990325	0,00418268144130707
4,384	4,384	1	1	1	0	-7,87167923524976	-0,027661370113492	0,0041605532169342
4,395	4,395	1	1	1	0	-7,87182614207268	-0,028672069311142	0,00401364639401436
4,406	4,406	1	1	1	0	-7,87179353646934	-0,0285084825009108	0,00404622405767441
4,416	4,416	1	1	1	0	-7,87186701782048	-0,0287460628896952	0,00397279858589172
4,427	4,427	1	1	1	0	-7,87183402106166	-0,0286414800211787	0,00400576740503311
4,438	4,438	1	1	1	0	-7,87180032581091	-0,0283912243321538	0,0040394626557827
4,448	4,448	1	1	1	0	-7,8718685824424	-0,0290641514584422	0,00397117808461189
4,459	4,459	1	1	1	0	-7,87183550186455	-0,0284783216193318	0,00400431454181671
4,47	4,47	1	1	1	0	-7,87172564305365	-0,0279283337295055	0,00411417335271835
4,48	4,48	1	1	1	0	-7,8715849108994	-0,0271964352577925	0,00425487756729126
4,491	4,491	1	1	1	0	-7,87152701988816	-0,026901550590992	0,00431276857852936
4,501	4,501	1	1	1	0	-7,87146303802729	-0,0264420127496123	0,00437675043940544
4,512	4,512	1	1	1	0	-7,87147278897464	-0,0265945727005601	0,00436702743172645
4,523	4,523	1	1	1	0	-7,87145490758121	-0,0265780882909894	0,00438490882515907
4,533	4,533	1	1	1	0	-7,87145345471799	-0,0266968552023172	0,00438636168837547
4,544	4,544	1	1	1	0	-7,87150804884732	-0,0270330067723989	0,00433176755905151
4,555	4,555	1	1	1	0	-7,87157384678722	-0,0273284967988729	0,00426594167947769
4,565	4,565	1	1	1	0	-7,87178272381425	-0,0286982674151659	0,00405706465244293
4,576	4,576	1	1	1	0	-7,87169032730162	-0,0281450198963284	0,00414948910474777
4,587	4,587	1	1	1	0	-7,87152372300625	-0,0272987922653556	0,0043160654604435
4,597	4,597	1	1	1	0	-7,87144803442061	-0,0265042670071125	0,00439178198575973
4,608	4,608	1	1	1	0	-7,87136742845178	-0,0262568285688758	0,00447236001491547
4,619	4,619	1	1	1	0	-7,87137812934816	-0,0263083865866065	0,00446168705821037
4,629	4,629	1	1	1	0	-7,8713886346668	-0,0265717273578048	0,00445118173956871
4,64	4,64	1	1	1	0	-7,87142115645111	-0,0264920573681593	0,00441865995526314
4,65	4,65	1	1	1	0	-7,87146161310375	-0,0267640687525272	0,00437820330262184
4,661	4,661	1	1	1	0	-7,87139849737286	-0,0265066884458065	0,00444129109382629
4,672	4,672	1	1	1	0	-7,87152327597141	-0,0273639801889658	0,00431651249527931
4,682	4,682	1	1	1	0	-7,87146781571209	-0,02681037876755	0,0043720006942749
4,693	4,693	1	1	1	0	-7,87161516956985	-0,0278925197198987	0,00422464683651924
4,704	4,704	1	1	1	0	-7,87142621353269	-0,0267499638721347	0,00441357493400574
4,714	4,714	1	1	1	0	-7,87138718180358	-0,0265534548088908	0,00445263460278511
4,725	4,725	1	1	1	0	-7,87133160978556	-0,0262465514242649	0,00450817868113518
4,736	4,736	1	1	1	0	-7,87136418744922	-0,0262825936079025	0,00447560101747513
4,746	4,746	1	1	1	0	-7,87133320234716	-0,0262918509542942	0,00450661405920982
4,757	4,757	1	1	1	0	-7,87129830569029	-0,0260733813047409	0,00454148277640343
4,767	4,767	1	1	1	0	-7,87131442688406	-0,0262522278353572	0,00452538952231407
4,778	4,778	1	1	1	0	-7,87128961645067	-0,0258433213457465	0,00455014407634735
4,789	4,789	1	1	1	0	-7,87128849886358	-0,0259921001270413	0,00455131754279137
4,799	4,799	1	1	1	0	-7,87131800316274	-0,0262588728219271	0,00452175736427307
4,81	4,81	1	1	1	0	-7,87127282470465	-0,0261234352365136	0,00456696376204491
4,821	4,821	1	1	1	0	-7,87123326212168	-0,0256092147901654	0,00460652634501457
4,833	4,833	1	1	1	0	-7,87126961164177	-0,0259985867887735	0,00457020476460457
4,844	4,844	1	1	1	0	-7,87129106931388	-0,0261804088950157	0,00454874709248543
4,855	4,855	1	1	1	0	-7,87124826572835	-0,0259857997298241	0,00459155067801475
4,866	4,866	1	1	1	0	-7,87129861302674	-0,0260201236233115	0,00454120337963104
4,876	4,876	1	1	1	0	-7,87133912555873	-0,0263704266399145	0,00450069084763527
4,887	4,887	1	1	1	0	-7,87128427997232	-0,0261422991752625	0,00455550849437714
4,898	4,898	1	1	1	0	-7,87141093052924	-0,026932405307889	0,00442888587713242
4,908	4,908	1	1	1	0	-7,87138181738555	-0,0265954248607159	0,0044579990208149
4,919	4,919	1	1	1	0	-7,8711498901248	-0,0252079404890537	0,00468989834189415
4,93	4,93	1	1	1	0	-7,8710828628391	-0,0251645874232054	0,00475695356726646
4,94	4,94	1	1	1	0	-7,87099798209965	-0,0247255712747574	0,00484183430671692
4,951	4,951	1	1	1	0	-7,87106263451278	-0,0251981196925044	0,00477718189358711
4,962	4,962	1	1	1	0	-7,87095031701028	-0,0243162689730525	0,00488949939608574
4,972	4,972	1	1	1	0	-7,87096836604178	-0,0245509203523397	0,00487145036458969
4,983	4,983	1	1	1	0	-7,87113309837878	-0,0256489962339401	0,00470666214823723
4,994	4,994	1	1	1	0	-7,87119045853615	-0,0260280538350344	0,0046493299305439
5	5	1	1	1	0	-7,87103866226971	-0,0249570980668068	0,00480115413665771
5,011	5,011	1	1	1	0	-7,87096557207406	-0,0245679495856166	0,00487418845295906
5,022	5,022	1	1	1	0	-7,87091366015375	-0,0244830409064889	0,0049261562526226
5,032	5,032	1	1	1	0	-7,87088125012815	-0,0242591183632612	0,00495856627821922
5,033	5,033	1	1	1	0	-7,87087655626237	-0,024284808896482	0,00496326014399529
5,035	5,035	1	1	1	0	-7,87089781835675	-0,0244168192148209	0,00494197010993958
5,046	5,046	1	1	1	0	-7,87092553451657	-0,0243375077843666	0,00491425395011902
5,057	5,057	1	1	1	0	-7,87094140425324	-0,0246138777583838	0,00489838421344757
5,068	5,068	1	1	1	0	-7,87102472037077	-0,0252193165943027	0,00481506809592247
5,07	5,07	1	1	2	0	-7,87102312780917	-0,0251855840906501	0,00481663271784782
5,07	0	1	1	2	0	-7,87102312780917	-0,0251855840906501	0,00481663271784782
5,081	0,0110000000000001	1	1	2	0	-7,87100139074028	-0,0251027569174767	0,00483842566609383
5,107	0,0369999999999999	1	1	2	0,25	-7,87083892151713	-0,0241573434323072	0,00500086694955826
5,119	0,0489999999999995	1	1	2	0,25	-7,87067365832627	-0,0235252873972058	0,00516615808010101
5,122	0,0519999999999996	1	1	2	0,5	-7,87062166258693	-0,0230424664914608	0,00521812587976456
5,13	0,0599999999999996	1	1	2	0,5	-7,87058103829622	-0,0231099547818303	0,00525875017046928
5,136	0,0659999999999998	1	1	2	0,5	-7,87062968127429	-0,0230961944907904	0,00521007925271988
5,147	0,077	1	1	2	0,75	-7,87091732025146	-0,0247673457488418	0,00492246821522713
5,158	0,0880000000000001	1	1	2	0,75	-7,87156093865633	-0,028515555895865	0,00427884981036186
5,169	0,0990000000000002	1	1	2	0,75	-7,87184581160545	-0,0302075920626521	0,00399397686123848
5,171	0,101	1	1	2	1	-7,87186006084084	-0,0302751734852791	0,00397972762584686
5,182	0,0110000000000001	2	2	2	1	-7,87206463515758	-0,0311679253354669	0,00377515330910683
5,193	0,0220000000000002	2	2	2	1	-7,87134261801839	-0,026991511695087	0,00449717044830322
5,204	0,0329999999999995	2	2	2	1,25	-7,87001964636147	-0,0205851765349507	0,00582017004489899
5,214	0,0430000000000001	2	2	2	1,25	-7,86857161670923	-0,0156173342838883	0,00726817175745964
5,216	0,0449999999999999	2	2	2	1,25	-7,86828830838203	-0,0147281913086772	0,00755148008465767
5,227	0,0560000000000001	2	2	2	1,5	-7,86853895522654	-0,0157795008271933	0,00730086117982864
5,238	0,0670000000000002	2	2	2	1,5	-7,86919221282005	-0,0187940942123532	0,00664757564663887
5,249	0,0779999999999994	2	2	2	1,75	-7,87056332454085	-0,0251176953315735	0,00527646392583847
5,259	0,0880000000000001	2	2	2	1,75	-7,87223285995424	-0,0338919553905725	0,00360695645213127
5,27	0,0990000000000002	2	2	2	1,75	-7,87316266447306	-0,0389190949499607	0,00267712399363518
5,271	0,0999999999999996	2	2	2	2	-7,8732180967927	-0,0390680786222219	0,00262169167399406
5,275	0,00400000000000045	3	3	2	2	-7,87342742085457	-0,0405111024156213	0,00241236761212349
5,279	0,00800000000000001	3	3	2	2	-7,8731707111001	-0,0387051654979587	0,0026690773665905
5,29	0,0190000000000001	3	3	2	2	-7,87174679338932	-0,0301715778186917	0,0040929950773716
5,301	0,0300000000000002	3	3	2	2,25	-7,86961150355637	-0,0198247190564871	0,00622831284999847
5,312	0,0410000000000004	3	3	2	2,25	-7,86775122396648	-0,0132815353572369	0,00808853656053543
5,322	0,0510000000000002	3	3	2	2,5	-7,8663513623178	-0,009367810562253	0,00948842614889145
5,327	0,0560000000000001	3	3	2	2,5	-7,86626852117479	-0,00937921926379204	0,00957129523158073
5,329	0,0579999999999998	3	3	2	2,5	-7,86635183729231	-0,0097796181216836	0,00948797911405563
5,339	0,0680000000000005	3	3	2	2,5	-7,86812569946051	-0,0162298046052456	0,00771408900618553
5,35	0,0790000000000006	3	3	2	2,75	-7,87102723494172	-0,0288430927321315	0,00481255352497101
5,361	0,0899999999999999	3	3	2	2,75	-7,87242533639073	-0,0357072055339813	0,00341445207595825
5,371	0,100000000000001	3	3	2	3	-7,87316934205592	-0,0397637253627181	0,00267047435045242
5,382	0,0109999999999992	4	4	2	3	-7,87302293814719	-0,0387444486841559	0,00281687825918198
5,392	0,0209999999999999	4	4	2	3	-7,87163942120969	-0,0305549940094352	0,00420039519667625
5,403	0,032	4	4	2	3,25	-7,8689725510776	-0,0183323072269559	0,00686723738908768
5,414	0,0429999999999993	4	4	2	3,25	-7,8664365503937	-0,00971472356468439	0,00940326601266861
5,416	0,0449999999999999	4	4	2	3,25	-7,86632624454796	-0,00930466689169407	0,00951357185840607
5,422	0,0509999999999993	4	4	2	3,5	-7,86629338748753	-0,00951092690229416	0,0095464289188385
5,424	0,0529999999999999	4	4	2	3,5	-7,86632755771279	-0,00977680087089539	0,00951223075389862
5,435	0,0640000000000001	4	4	2	3,5	-7,86719125695527	-0,0129318097606301	0,00864855945110321
5,446	0,0749999999999993	4	4	2	3,75	-7,869843095541	-0,0234046671539545	0,0059966929256916
5,456	0,085	4	4	2	3,75	-7,87202247418463	-0,0336308823898435	0,00381728634238243
5,467	0,0960000000000001	4	4	2	3,75	-7,87327003665268	-0,0406934786587954	0,002569779753685
5,47	0,0989999999999993	4	4	2	3,75	-7,87360506132245	-0,042686820961535	0,00223472714424133
5,471	0,0999999999999996	4	4	2	4	-7,87360718473792	-0,0426678126677871	0,00223260372877121
5,482	0,0110000000000001	5	5	2	4	-7,87336522713303	-0,0409152125939727	0,00247456133365631
5,493	0,0220000000000002	5	5	2	4	-7,87180521525443	-0,031302822753787	0,00403460115194321
5,504	0,0330000000000004	5	5	2	4,25	-7,86838710308075	-0,0159458816051483	0,00745268538594246
5,515	0,0439999999999996	5	5	2	4,25	-7,8660099953413	-0,00852455385029316	0,00982979312539101
5,522	0,0510000000000002	5	5	2	4,5	-7,86571654491127	-0,00804685056209564	0,0101232714951038
5,53	0,0590000000000002	5	5	2	4,5	-7,86602326668799	-0,00917274504899979	0,00981654971837997
5,541	0,0700000000000003	5	5	2	4,5	-7,86840205080807	-0,0177552690729499	0,00743776559829712
5,552	0,0810000000000004	5	5	2	4,75	-7,87132130004466	-0,0302542373538017	0,00451846048235893
5,563	0,0919999999999996	5	5	2	4,75	-7,87289413623512	-0,0386065617203712	0,0029456801712513
5,571	0,0999999999999996	5	5	2	5	-7,8734106849879	-0,0414478220045567	0,00242907553911209
5,587	0,016	6	6	2	5	-7,87234517745674	-0,0344810169190168	0,00349463894963264
5,597	0,0260000000000007	6	6	2	5,25	-7,87052409723401	-0,0247444398701191	0,00531569123268127
5,608	0,0370000000000008	6	6	2	5,25	-7,86771127022803	-0,0138256372883916	0,00812854617834091
5,619	0,048	6	6	2	5,25	-7,86609901115298	-0,00903245992958546	0,00974077731370926
5,621	0,0500000000000007	6	6	2	5,5	-7,86591254174709	-0,00852141529321671	0,00992724671959877
5,622	0,0510000000000002	6	6	2	5,5	-7,86589195020497	-0,00853257719427347	0,00994786620140076
5,624	0,0530000000000008	6	6	2	5,5	-7,86591419018805	-0,00862074550241232	0,00992562621831894
5,635	0,0640000000000001	6	6	2	5,5	-7,86708268336952	-0,012567532248795	0,00875713303685188
5,645	0,0740000000000007	6	6	2	5,5	-7,87005367688835	-0,0243501784279943	0,00578613951802254
5,656	0,085	6	6	2	5,75	-7,8723815549165	-0,0359876547008753	0,00345826148986816
5,666	0,0950000000000006	6	6	2	5,75	-7,8729843813926	-0,039138738065958	0,00285543501377106
5,671	0,100000000000001	6	6	2	6	-7,87350059486926	-0,0422340491786599	0,00233922153711319
5,682	0,0110000000000001	7	7	2	6	-7,87317118607461	-0,0395446037873626	0,00266863033175468
5,693	0,0220000000000002	7	7	2	6	-7,87152693606913	-0,0296261953189969	0,00431288033723831
5,704	0,0329999999999995	7	7	2	6,25	-7,86822058260441	-0,0155933713540435	0,00761920586228371
5,714	0,0430000000000001	7	7	2	6,25	-7,86611024290323	-0,00926179345697165	0,0097295455634594
5,721	0,0499999999999998	7	7	2	6,5	-7,86547187715769	-0,00741371419280767	0,0103679113090038
5,73	0,0590000000000002	7	7	2	6,5	-7,86616316065192	-0,00975503586232662	0,00967662781476974
5,741	0,0700000000000003	7	7	2	6,5	-7,86825628951192	-0,0171831576153636	0,00758349895477295
5,752	0,0809999999999995	7	7	2	6,75	-7,87127640098333	-0,0300924200564623	0,00456338748335838
5,762	0,0910000000000002	7	7	2	6,75	-7,8729525860399	-0,0391443260014057	0,00288723036646843
5,771	0,0999999999999996	7	7	2	7	-7,87381402216852	-0,043916953727603	0,0020257942378521
5,782	0,0110000000000001	8	8	2	7	-7,87326486781239	-0,0399279687553644	0,00257492065429687
5,793	0,0220000000000002	8	8	2	7	-7,87142696790397	-0,0291036861017346	0,00441284850239754
5,804	0,0330000000000004	8	8	2	7,25	-7,86831728182733	-0,0159275066107512	0,00752253457903862
5,815	0,0440000000000005	8	8	2	7,25	-7,86585378460586	-0,00819119159132242	0,0099860318005085
5,82	0,0490000000000004	8	8	2	7,25	-7,86555818282068	-0,00751353800296783	0,0102816335856915
5,824	0,0529999999999999	8	8	2	7,5	-7,86554267629981	-0,00765599310398102	0,0102971121668816
5,826	0,0550000000000006	8	8	2	7,5	-7,86556142382324	-0,00768021214753389	0,0102783925831318
5,837	0,0659999999999998	8	8	2	7,5	-7,86741315387189	-0,0140139786526561	0,00842666253447533
5,847	0,0760000000000005	8	8	2	7,75	-7,87029767408967	-0,0255289161577821	0,00554211437702179
5,858	0,0870000000000006	8	8	2	7,75	-7,87245023064315	-0,0362307345494628	0,00338958576321602
5,869	0,0979999999999999	8	8	2	7,75	-7,87385841831565	-0,044346209615469	0,00198137015104294
5,871	0,100000000000001	8	8	2	8	-7,87381790578365	-0,0437486078590155	0,00202188268303871
5,875	0,00399999999999956	9	9	2	8	-7,87393989041448	-0,0445397198200226	0,00189989805221558
5,877	0,00599999999999934	9	9	2	8	-7,87381488829851	-0,0436500133946538	0,00202490016818047
5,887	0,016	9	9	2	8	-7,87259532138705	-0,0355673488229513	0,00324446707963943
5,898	0,0269999999999992	9	9	2	8,25	-7,87005043588579	-0,0227471860125661	0,0057893805205822
5,908	0,0369999999999999	9	9	2	8,25	-7,86679920740426	-0,0109103368595243	0,00904060900211334
5,919	0,048	9	9	2	8,25	-7,86480434238911	-0,00588925555348396	0,0110354460775852
5,93	0,0589999999999993	9	9	2	8,5	-7,86560649052262	-0,00873345881700516	0,0102332979440689
5,94	0,069	9	9	2	8,5	-7,86822851747274	-0,0174325425177813	0,00761127099394798
5,951	0,0800000000000001	9	9	2	8,75	-7,87132976576686	-0,0302152521908283	0,00451002269983292
5,962	0,0909999999999993	9	9	2	8,75	-7,8728901129216	-0,038349311798811	0,00294964760541916
5,971	0,0999999999999996	9	9	2	9	-7,87336522713303	-0,041214064694941	0,00247456133365631
5,982	0,0110000000000001	10	10	2	9	-7,87309370934963	-0,0392330950126052	0,00274607911705971
5,993	0,0220000000000002	10	10	2	9	-7,87138997577131	-0,029331580735743	0,00444984063506126
6,004	0,0330000000000004	10	10	2	9,25	-7,86799382418394	-0,0147004472091794	0,00784596428275108
6,015	0,0440000000000005	10	10	2	9,25	-7,86555396392941	-0,00774114858359098	0,0102858245372772
6,019	0,048	10	10	2	9,25	-7,86520619876683	-0,00691657885909081	0,0106336176395416
6,021	0,0499999999999998	10	10	2	9,5	-7,86515339277685	-0,00699423253536224	0,0106864236295223
6,026	0,0549999999999997	10	10	2	9,5	-7,86523304879665	-0,00718657858669758	0,0106067396700382
6,036	0,0650000000000004	10	10	2	9,5	-7,86671281792223	-0,0120680825784802	0,0091269426047802
6,047	0,0759999999999996	10	10	2	9,75	-7,87031614221632	-0,0255628069862723	0,0055236741900444
6,057	0,0860000000000003	10	10	2	9,75	-7,87276787683368	-0,0379740819334984	0,00307191163301468
6,068	0,0970000000000004	10	10	2	9,75	-7,87347187288105	-0,0418345164507627	0,00236794352531433
6,071	0,0999999999999996	10	10	2	10	-7,87356234155595	-0,0423443922773004	0,00227747485041618
6,971	0	20	20	2	19	-7,87442341446877	-0,0465543754398823	0,00141637399792671
6,973	0,00199999999999978	20	20	2	19	-7,87442573346198	-0,0465070316568017	0,00141408294439316
6,974	0,00300000000000011	20	20	2	19	-7,87442210130394	-0,0464580813422799	0,00141771510243416
6,985	0,0140000000000002	20	20	2	19	-7,87322161719203	-0,0382246589288116	0,00261817127466202
6,996	0,0250000000000004	20	20	2	19,25	-7,87063021212816	-0,0242212042212486	0,00520957633852959
7,007	0,0360000000000005	20	20	2	19,25	-7,8665810264647	-0,0101582193747163	0,00925876200199127
7,018	0,0469999999999997	20	20	2	19,25	-7,86395880393684	-0,00424074940383434	0,0118809565901756
7,022	0,0510000000000002	20	20	2	19,5	-7,86383461207151	-0,00398396980017424	0,0120051763951778
7,025	0,0540000000000003	20	20	2	19,5	-7,86382871679962	-0,004230379126966	0,0120110996067524
7,026	0,0549999999999997	20	20	2	19,5	-7,86387741565704	-0,00432688742876053	0,0119623728096485
7,036	0,0650000000000004	20	20	2	19,5	-7,86597456783056	-0,00999742653220892	0,00986522063612938
7,047	0,0759999999999996	20	20	2	19,75	-7,87021265365183	-0,0248782336711884	0,00562716275453568
7,057	0,0860000000000003	20	20	2	19,75	-7,87289729341865	-0,0377711420878768	0,00294249504804611
7,068	0,0970000000000004	20	20	2	19,75	-7,87431643344462	-0,0459919450804591	0,00152338296175003
7,071	0,0999999999999996	20	20	2	20	-7,87433688528836	-0,045892889611423	0,001502875238657
7,971	0	30	30	2	29	-7,87498530931771	-0,0490953167900443	0,000854507088661194
7,975	0,00400000000000045	30	30	2	29	-7,87499455735087	-0,0487933913245797	0,000845231115818024
7,976	0,00499999999999989	30	30	2	29	-7,87496809847653	-0,0487057119607925	0,000871717929840088
7,987	0,016	30	30	2	29	-7,87316716276109	-0,0361562613397837	0,00267265364527702
7,998	0,0270000000000001	30	30	2	29,25	-7,87004171870649	-0,0209466041997075	0,0057980976998806
8,008	0,0370000000000008	30	30	2	29,25	-7,86606766283512	-0,00862312503159046	0,00977212563157082
8,019	0,048	30	30	2	29,25	-7,86299865692854	-0,00265432056039572	0,0128411315381527
8,021	0,0500000000000007	30	30	2	29,5	-7,86292961798608	-0,00263767782598734	0,0129101984202862
8,022	0,0510000000000002	30	30	2	29,5	-7,86290461197495	-0,00267407856881619	0,0129351764917374
8,024	0,0530000000000008	30	30	2	29,5	-7,86295945756137	-0,00283361878246069	0,0128803588449955
8,035	0,0640000000000001	30	30	2	29,5	-7,86626913584769	-0,0107611902058125	0,00957062467932701
8,046	0,0749999999999993	30	30	2	29,75	-7,87004537880421	-0,0236513884738088	0,00579440966248512
8,056	0,0850000000000009	30	30	2	29,75	-7,8731531649828	-0,0381099432706833	0,00268662348389626
8,067	0,0960000000000001	30	30	2	29,75	-7,87454405799508	-0,0462973257526755	0,00129573047161102
8,071	0,0999999999999996	30	30	2	30	-7,87487768568098	-0,0482924981042743	0,000962130725383758
8,971	0	40	40	2	39	-7,87493065930903	-0,0475555937737226	0,00090915709733963
8,982	0,0109999999999992	40	40	2	39	-7,87435973994434	-0,0432536285370588	0,00148002058267593
8,992	0,0210000000000008	40	40	2	39	-7,87240471690893	-0,0311387935653329	0,00343507155776024
9,003	0,032	40	40	2	39,25	-7,86818915046752	-0,0137777207419276	0,00765066593885422
9,014	0,0429999999999993	40	40	2	39,25	-7,8647674061358	-0,00565038062632084	0,0110723823308945
9,023	0,0519999999999996	40	40	2	39,5	-7,86226381547749	-0,00146512407809496	0,0135760009288788
9,024	0,0530000000000008	40	40	2	39,5	-7,86232271231711	-0,0014392239972949	0,0135171040892601
9,035	0,0640000000000001	40	40	2	39,5	-7,86580220796168	-0,00928572379052639	0,0100376084446907
9,046	0,0749999999999993	40	40	2	39,75	-7,87002411670983	-0,0231689773499966	0,00581569969654083
9,056	0,0850000000000009	40	40	2	39,75	-7,87314866669476	-0,0375850265845656	0,00269114971160889
9,067	0,0960000000000001	40	40	2	39,75	-7,87490492686629	-0,0474989414215088	0,000934861600399017
9,071	0,0999999999999996	40	40	2	40	-7,87497092038393	-0,0474396999925375	0,000868868082761764
9,971	0	50	50	2	49	-7,87524291314185	-0,0481767766177654	0,000596903264522552
9,982	0,011000000000001	50	50	2	49	-7,87473094649613	-0,0446950830519199	0,0011088140308857
9,993	0,0220000000000002	50	50	2	49	-7,87243248894811	-0,0304970750585198	0,00340729951858521
10,004	0,0329999999999995	50	50	2	49,25	-7,86716929636896	-0,0106343440711498	0,00867052003741264
10,015	0,0440000000000005	50	50	2	49,25	-7,86286457441747	-0,0020972453057766	0,0129752419888973
10,021	0,0500000000000007	50	50	2	49,5	-7,86188109777868	-0,000754534266889095	0,0139586627483368
10,022	0,0510000000000002	50	50	2	49,5	-7,86186427809298	-0,000812802463769913	0,0139755383133888
10,023	0,0519999999999996	50	50	2	49,5	-7,86190210841596	-0,000966382212936878	0,0139377079904079
10,034	0,0630000000000006	50	50	2	49,5	-7,86449971608818	-0,00607137568295002	0,0113401003181934
10,045	0,0739999999999998	50	50	2	49,5	-7,86939720623195	-0,0204135896638036	0,0064426101744175
10,056	0,0850000000000009	50	50	2	49,75	-7,87363037467003	-0,039519751444459	0,00220941379666328
10,067	0,0960000000000001	50	50	2	49,75	-7,87533947266638	-0,049034901894629	0,00050034373998642
10,07	0,0990000000000002	50	50	2	49,75	-7,87537188269198	-0,0491832848638296	0,000467877835035324
10,071	0,0999999999999996	50	50	2	50	-7,87533572874963	-0,0489839073270559	0,000504087656736374
10,971	0	60	60	2	59	-7,87541655823588	-0,0488078407943249	0,000423230230808258
10,982	0,011000000000001	60	60	2	59	-7,87455959245563	-0,0427571265026927	0,00128019601106644
10,993	0,0220000000000002	60	60	2	59	-7,87182957865298	-0,0271773152053356	0,00401023775339127
11,007	0,0359999999999996	60	60	2	59,25	-7,86642023362219	-0,00863220077008009	0,00941958278417587
11,017	0,0459999999999994	60	60	2	59,25	-7,86302232183516	-0,00227257609367371	0,012817494571209
11,022	0,0510000000000002	60	60	2	59,5	-7,86298396065831	-0,00235699117183685	0,0128558278083801
11,024	0,0530000000000008	60	60	2	59,5	-7,86312092095613	-0,00256731174886227	0,0127188675105572
11,035	0,0640000000000001	60	60	2	59,5	-7,86608750000596	-0,00954248942434788	0,00975228846073151
11,046	0,0749999999999993	60	60	2	59,75	-7,87011151202023	-0,0226372247561812	0,00572830438613892
11,056	0,0850000000000009	60	60	2	59,75	-7,87346499972045	-0,0378240970894694	0,00237481668591499
11,067	0,0960000000000001	60	60	2	59,75	-7,87495228461921	-0,0461237318813801	0,000887531787157059
11,071	0,0999999999999996	60	60	2	60	-7,87503498606384	-0,0465553300455213	0,000804774463176727
11,971	0	70	70	2	69	-7,87542670033872	-0,0484141148626804	0,000413060188293457
11,985	0,0139999999999993	70	70	2	69	-7,87386012263596	-0,0378487631678581	0,00197963789105415
11,995	0,0240000000000009	70	70	2	69	-7,87160650826991	-0,0258588418364525	0,00423330813646317
12,006	0,0350000000000001	70	70	2	69,25	-7,86640559323132	-0,00807342585176229	0,00943422317504883
12,017	0,0459999999999994	70	70	2	69,25	-7,86249549128115	-0,00121142715215683	0,0133443251252174
12,019	0,048	70	70	2	69,25	-7,86213456653058	-0,000872747041285038	0,0137052498757839
12,02	0,0489999999999995	70	70	2	69,25	-7,86210972815752	-0,000958829186856747	0,0137300603091717
12,021	0,0500000000000007	70	70	2	69,5	-7,86215778440237	-0,00110981054604053	0,0136820040643215
12,032	0,0609999999999999	70	70	2	69,5	-7,86415731534362	-0,00507160555571318	0,0116824731230736
12,043	0,072000000000001	70	70	2	69,5	-7,868289090693	-0,0158773269504309	0,00755069777369499
12,054	0,0830000000000002	70	70	2	69,75	-7,8729856107384	-0,0349923921748996	0,00285420566797256
12,065	0,0939999999999994	70	70	2	69,75	-7,87544589489699	-0,0486976839601994	0,00039389356970787
12,068	0,0969999999999995	70	70	2	69,75	-7,87551213987172	-0,0490712281316519	0,00032767653465271
12,071	0,0999999999999996	70	70	2	70	-7,87544055841863	-0,0485061248764396	0,000399257987737656
12,971	0	80	80	2	79	-7,87512696348131	-0,046396185643971	0,00071285292506218
12,982	0,011000000000001	80	80	2	79	-7,8745845425874	-0,0425321655347943	0,00125527381896973
12,993	0,0220000000000002	80	80	2	79	-7,87253251299262	-0,0303692324087024	0,0033072754740715
13,004	0,0329999999999995	80	80	2	79,25	-7,8674559853971	-0,0104603869840503	0,00838380306959152
13,014	0,043000000000001	80	80	2	79,25	-7,86358449608088	-0,00281576532870531	0,0122552923858166
13,022	0,0510000000000002	80	80	2	79,5	-7,86242815665901	-0,00120821408927441	0,0134116597473621
13,023	0,0519999999999996	80	80	2	79,5	-7,86242256872356	-0,00122237950563431	0,0134171918034554
13,024	0,0530000000000008	80	80	2	79,5	-7,8624433837831	-0,00124730635434389	0,0133964046835899
13,035	0,0640000000000001	80	80	2	79,5	-7,86507418379188	-0,00683647580444813	0,0107656046748161
13,046	0,0750000000000011	80	80	2	79,75	-7,87008256651461	-0,0220537977293134	0,00575724989175797
13,057	0,0860000000000003	80	80	2	79,75	-7,87434814497828	-0,0420123664662242	0,00149164348840713
13,068	0,0969999999999995	80	80	2	79,75	-7,8754504211247	-0,0485649844631553	0,000389367341995239
13,069	0,0980000000000008	80	80	2	79,75	-7,87547419779003	-0,0487044500187039	0,000365618616342545
13,071	0,0999999999999996	80	80	2	80	-7,87548299878836	-0,048626228235662	0,00035678967833519
13,971	0	90	90	2	89	-7,87561453878879	-0,0492882868275046	0,0002252496778965
13,982	0,011000000000001	90	90	2	89	-7,87474863231182	-0,0431532924994826	0,00109115615487099
13,993	0,0220000000000002	90	90	2	89	-7,87197025492787	-0,0267197471112013	0,00386953353881836
14,004	0,0329999999999995	90	90	2	89,25	-7,86743966862559	-0,0104269850999117	0,00840011984109879
14,014	0,043000000000001	90	90	2	89,25	-7,86471110768616	-0,00472651794552803	0,0111286528408527
14,019	0,048	90	90	2	89,25	-7,86242413334548	-0,00117568764835596	0,0134156830608845
14,02	0,0489999999999995	90	90	2	89,25	-7,86237373016775	-0,00119422562420368	0,0134660862386227
14,021	0,0500000000000007	90	90	2	89,5	-7,86248797550797	-0,00142822507768869	0,0133518129587173
14,032	0,0609999999999999	90	90	2	89,5	-7,86373788490891	-0,00393504742532969	0,0121019035577774
14,043	0,072000000000001	90	90	2	89,5	-7,8686563577503	-0,0166978733614087	0,00718345865607262
14,054	0,0830000000000002	90	90	2	89,75	-7,87320108152926	-0,0356036145240068	0,00263873487710953
14,065	0,0939999999999994	90	90	2	89,75	-7,87508812732995	-0,0461632711812854	0,000751689076423645
14,071	0,0999999999999996	90	90	2	90	-7,87547470070422	-0,0483385473489761	0,000365059822797775
14,971	0	100	100	2	99	-7,87523481063545	-0,0465223658829927	0,000605005770921707
14,982	0,011000000000001	100	100	2	99	-7,87496681325138	-0,0445760833099484	0,000873003154993057
14,993	0,0220000000000002	100	100	2	99	-7,87256168201566	-0,0296898419037461	0,00327810645103455
15,004	0,0329999999999995	100	100	2	99,25	-7,86757383495569	-0,0106952385976911	0,00826595351099968
15,014	0,043000000000001	100	100	2	99,25	-7,8634527605027	-0,00265514012426138	0,0123870559036732
15,022	0,0510000000000002	100	100	2	99,5	-7,86199402995408	-0,000653043389320374	0,0138457864522934
15,031	0,0600000000000005	100	100	2	99,5	-7,86366169340908	-0,00382163096219301	0,0121781229972839
15,042	0,0709999999999997	100	100	2	99,5	-7,86861710250378	-0,0163814704865217	0,00722268596291542
15,053	0,0820000000000007	100	100	2	99,75	-7,87321843206882	-0,0355346966534853	0,0026213563978672
15,064	0,093	100	100	2	99,75	-7,87486692890525	-0,0443717418238521	0,000972859561443329
15,071	0,0999999999999996	100	100	2	100	-7,87507966160774	-0,0456727063283324	0,000760126858949661
24,971	0	200	200	2	199	-7,8757407143712	-0,0479175196960568	9,90740954875946E-05
24,981	0,0100000000000016	200	200	2	199	-7,87519670091569	-0,043920511379838	0,000643115490674973
24,992	0,0210000000000008	200	200	2	199	-7,87303422577679	-0,0305745610967278	0,00280559062957764
25,003	0,032	200	200	2	199,25	-7,86878200247884	-0,0133304484188557	0,007057785987854
25,013	0,0420000000000016	200	200	2	199,25	-7,86434543319046	-0,00358643475919962	0,0114943832159042
25,02	0,0489999999999995	200	200	2	199,25	-7,86229837685823	-0,000683488324284554	0,0135414116084576
25,03	0,0590000000000011	200	200	2	199,5	-7,86383961327374	-0,00342771410942078	0,0120002031326294
25,041	0,0700000000000003	200	200	2	199,5	-7,86823603324592	-0,0140810618177056	0,00760378316044807
25,051	0,0800000000000018	200	200	2	199,75	-7,87263114005327	-0,0312074134126306	0,00320864841341972
25,062	0,0910000000000011	200	200	2	199,75	-7,8753044642508	-0,0454440759494901	0,000535324215888977
25,069	0,097999999999999	200	200	2	199,75	-7,87577007897198	-0,0482264300808311	6,9737434387207E-05
25,071	0,100000000000001	200	200	2	200	-7,87577698007226	-0,0482206977903843	6,28083944320679E-05
34,971	0	300	300	2	299	-7,87603586912155	-0,0486823311075568	-0,000196024775505066
34,982	0,0109999999999957	300	300	2	299	-7,87519915960729	-0,0424005184322596	0,000640656799077988
34,993	0,0219999999999985	300	300	2	299	-7,87284303456545	-0,0286530004814267	0,00299675390124321
35,004	0,0329999999999941	300	300	2	299,25	-7,86878434941173	-0,0127346627414227	0,00705543905496597
35,014	0,0429999999999993	300	300	2	299,25	-7,86469643935561	-0,00391282141208649	0,0111433491110802
35,02	0,0489999999999995	300	300	2	299,25	-7,8629057854414	-0,000969991087913513	0,0129340030252933
35,022	0,0509999999999948	300	300	2	299,5	-7,86284948699176	-0,00103025697171688	0,0129903294146061
35,026	0,0549999999999997	300	300	2	299,5	-7,86295325495303	-0,00137066934257746	0,0128865614533424
35,037	0,0659999999999954	300	300	2	299,5	-7,86707983352244	-0,0101847527548671	0,00875992700457573
35,047	0,0760000000000005	300	300	2	299,75	-7,87182888016105	-0,0266740191727877	0,00401090830564499
35,058	0,0869999999999962	300	300	2	299,75	-7,87486296147108	-0,0418026931583881	0,000976826995611191
35,069	0,097999999999999	300	300	2	299,75	-7,87593972869217	-0,0477585708722472	-9,98564064502716E-05
35,071	0,0999999999999943	300	300	2	300	-7,87593000568449	-0,0477122981101274	-9,0133398771286E-05
44,971	0	400	400	2	399	-7,87638614885509	-0,0498166354373097	-0,000546276569366455
44,982	0,0109999999999957	400	400	2	399	-7,87569670937955	-0,04467130638659	0,000143107026815414
44,992	0,0210000000000008	400	400	2	399	-7,87349190562964	-0,031108669936657	0,00234788283705711
45,003	0,0319999999999965	400	400	2	399,25	-7,86952695809305	-0,0144200259819627	0,00631285831332207
45,014	0,0429999999999993	400	400	2	399,25	-7,86387199535966	-0,00251687131822109	0,0119677931070328
45,023	0,0519999999999996	400	400	2	399,5	-7,86197807639837	0,00011105090379715	0,0138617120683193
45,033	0,0619999999999976	400	400	2	399,5	-7,86410138010979	-0,00356696080416441	0,011738408356905
45,044	0,0730000000000004	400	400	2	399,5	-7,87065912969411	-0,0213629193603992	0,00518068671226501
45,055	0,0839999999999961	400	400	2	399,75	-7,87414449267089	-0,0369259295985103	0,00169532373547554
45,066	0,0949999999999989	400	400	2	399,75	-7,87603408098221	-0,0476561626419425	-0,000194236636161804
45,071	0,0999999999999943	400	400	2	400	-7,87623574957252	-0,0488240784034133	-0,00039590522646904
54,971	0	500	500	2	499	-7,87619504146278	-0,0479074427857995	-0,000355169177055359
54,982	0,0109999999999957	500	500	2	499	-7,87533072754741	-0,0416941707953811	0,000509060919284821
54,992	0,0210000000000008	500	500	2	499	-7,8732059430331	-0,0291956681758165	0,00263387337327003
55,003	0,0319999999999965	500	500	2	499,25	-7,86891234107315	-0,0119818141683936	0,00692747533321381
55,014	0,0429999999999993	500	500	2	499,25	-7,86516434513032	-0,00398179050534964	0,0106754712760448
55,022	0,0509999999999948	500	500	2	499,5	-7,86328280344605	-0,00130373984575272	0,0125569850206375
55,023	0,0519999999999996	500	500	2	499,5	-7,8632811550051	-0,00135854352265596	0,0125586614012718
55,024	0,0529999999999973	500	500	2	499,5	-7,86332817748189	-0,00153115950524807	0,0125116109848022
55,035	0,0640000000000001	500	500	2	499,5	-7,86586082540452	-0,00651541166007519	0,0099789910018444
55,046	0,0749999999999957	500	500	2	499,75	-7,8713324200362	-0,0230192532762885	0,0045073963701725
55,056	0,0850000000000009	500	500	2	499,75	-7,87476589903235	-0,0395671185106039	0,00107388943433762
55,067	0,0959999999999965	500	500	2	499,75	-7,87611736916006	-0,0474793184548616	-0,000277496874332428
55,07	0,0989999999999966	500	500	2	499,75	-7,87634250707924	-0,0491145439445972	-0,000502634793519974
55,071	0,0999999999999943	500	500	2	500	-7,87631073966622	-0,0488768331706524	-0,000470895320177078
64,971	0	600	600	2	599	-7,87626466713846	-0,0477677630260587	-0,000424794852733612
64,982	0,0109999999999957	600	600	2	599	-7,87553566507995	-0,0422394322231412	0,000304151326417923
64,992	0,0210000000000008	600	600	2	599	-7,87335296161473	-0,0291202310472727	0,00248685479164124
65,003	0,0319999999999965	600	600	2	599,25	-7,86943657323718	-0,0133580155670643	0,00640321522951126
65,013	0,0420000000000016	600	600	2	599,25	-7,86546595394611	-0,00450591091066599	0,0103738345205784
65,021	0,0499999999999972	600	600	2	599,5	-7,86317330785096	-0,00125800259411335	0,0126664526760578
65,022	0,0510000000000019	600	600	2	599,5	-7,86321491003036	-0,00137950293719769	0,012624878436327
65,025	0,054000000000002	600	600	2	599,5	-7,86325707100332	-0,00114485155791044	0,0125826895236969
65,036	0,0649999999999977	600	600	2	599,5	-7,86738239228725	-0,00979820266366005	0,00845739617943764
65,046	0,0750000000000028	600	600	2	599,75	-7,87175785750151	-0,0244749616831541	0,00408193096518517
65,057	0,0859999999999985	600	600	2	599,75	-7,87545902654529	-0,0430353358387947	0,000380761921405792
65,063	0,0919999999999987	600	600	2	599,75	-7,87656552158296	-0,0500642880797386	-0,000725649297237396
65,071	0,0999999999999943	600	600	2	600	-7,87638637237251	-0,0482250889763236	-0,000546500086784363
74,971	0	700	700	2	699	-7,87641607224941	-0,0480697536841035	-0,000576227903366089
74,988	0,0169999999999959	700	700	2	699	-7,87455190904439	-0,0355618400499225	0,00128790736198425
75,006	0,0349999999999966	700	700	2	699,25	-7,86893296055496	-0,0115462532266974	0,00690679997205734
75,016	0,0450000000000017	700	700	2	699,25	-7,86547159776092	-0,00414636451750994	0,0103681907057762
75,023	0,0519999999999925	700	700	2	699,5	-7,86327861249447	-0,00106054823845625	0,0125611759722233
75,033	0,0619999999999976	700	700	2	699,5	-7,86519337445498	-0,0047957943752408	0,0106464140117168
75,043	0,0720000000000027	700	700	2	699,5	-7,8702759090811	-0,0181951094418764	0,00556390732526779
75,054	0,0829999999999984	700	700	2	699,75	-7,87421685643494	-0,0352614605799317	0,00162295997142792
75,064	0,0930000000000035	700	700	2	699,75	-7,87613871507347	-0,0464521627873182	-0,000298842787742615
75,071	0,0999999999999943	700	700	2	700	-7,87647642195225	-0,0484732864424586	-0,000636577606201172
84,971	0	800	800	2	799	-7,87640355527401	-0,0472963880747557	-0,000563710927963257
84,989	0,0180000000000007	800	800	2	799	-7,87458342500031	-0,0352581171318889	0,00125639140605927
85	0,0289999999999964	800	800	2	799,25	-7,87045857869089	-0,0159663474187255	0,00538123771548271
85,01	0,0390000000000015	800	800	2	799,25	-7,86656367592514	-0,00585537403821945	0,0092761404812336
85,021	0,0499999999999972	800	800	2	799,5	-7,86385372281075	-0,00155612826347351	0,0119860656559467
85,022	0,0510000000000019	800	800	2	799,5	-7,86373447626829	-0,00145496800541878	0,0121053121984005
85,023	0,0519999999999925	800	800	2	799,5	-7,86373246461153	-0,00148816499859095	0,0121073238551617
85,024	0,0529999999999973	800	800	2	799,5	-7,86375165916979	-0,0015183724462986	0,0120881572365761
85,034	0,0630000000000024	800	800	2	799,5	-7,86611683666706	-0,00618189107626677	0,00972295179963112
85,045	0,0739999999999981	800	800	2	799,5	-7,8710207529366	-0,0207254709675908	0,00481903553009033
85,055	0,0840000000000032	800	800	2	799,75	-7,87482175044715	-0,0379698630422354	0,00101806595921516
85,066	0,0949999999999989	800	800	2	799,75	-7,87637989036739	-0,0472607556730509	-0,000540018081665039
85,069	0,097999999999999	800	800	2	799,75	-7,87646915763616	-0,0479443976655602	-0,000629313290119171
85,071	0,0999999999999943	800	800	2	800	-7,87646552547812	-0,0477699050679803	-0,000625681132078171
94,971	0	900	900	2	899	-7,87650045007467	-0,0475108344107866	-0,000660605728626251
94,981	0,0100000000000051	900	900	2	899	-7,87622122094035	-0,0453861244022846	-0,000381376594305038
94,992	0,0210000000000008	900	900	2	899	-7,87337232381105	-0,0280644791200757	0,00246746465563774
95,003	0,0319999999999965	900	900	2	899,25	-7,86940061487257	-0,0122363260015845	0,0064392015337944
95,013	0,0420000000000016	900	900	2	899,25	-7,86618263460696	-0,00504879746586084	0,00965718179941177
95,02	0,0489999999999924	900	900	2	899,25	-7,86327232606709	-0,000785230658948421	0,0125674903392792
95,03	0,0589999999999975	900	900	2	899,5	-7,86392714828253	-0,00211814884096384	0,011912640184164
95,04	0,0690000000000026	900	900	2	899,5	-7,86928287707269	-0,0142645416781306	0,00655688345432281
95,051	0,0799999999999983	900	900	2	899,75	-7,87388208322227	-0,0327252503484488	0,00195767730474472
95,061	0,0900000000000034	900	900	2	899,75	-7,87565446458757	-0,0423427112400532	0,000185351818799973
95,071	0,0999999999999943	900	900	2	900	-7,87654895335436	-0,0478648813441396	-0,000709109008312225
104,971	0	1000	1000	2	999	-7,8767370712012	-0,0485308887436986	-0,000897198915481567
104,981	0,0100000000000051	1000	1000	2	999	-7,87625919096172	-0,0450364174321294	-0,000419318675994873
104,992	0,0210000000000008	1000	1000	2	999	-7,87396363914013	-0,0304577872157097	0,00187614932656288
105,003	0,0319999999999965	1000	1000	2	999,25	-7,86927418783307	-0,0115056335926056	0,00656560063362122
105,013	0,0420000000000016	1000	1000	2	999,25	-7,86479654721916	-0,00258665066212416	0,0110432133078575
105,023	0,0519999999999925	1000	1000	2	999,5	-7,86373754963279	-0,00146606937050819	0,0121022388339043
105,032	0,0609999999999928	1000	1000	2	999,5	-7,86509466357529	-0,00400250777602196	0,0107451528310776
105,042	0,070999999999998	1000	1000	2	999,5	-7,86952061578631	-0,0149095710366964	0,00631917268037796
105,052	0,0810000000000031	1000	1000	2	999,75	-7,87391622550786	-0,0323070492595434	0,00192359089851379
105,063	0,0919999999999987	1000	1000	2	999,75	-7,87626553326845	-0,0458564516156912	-0,000425688922405243
105,071	0,0999999999999943	1000	1000	2	1000	-7,87659918889403	-0,0477186730131507	-0,000759344547986984
155,291	0	1501	1	3	1500	-7,87340495735407	-0,0271831592544913	0,00243483111262321
155,306	0,0150000000000148	1501	1	3	1500	-7,87332616746426	-0,0264437543228269	0,00251362100243568
155,317	0,0260000000000105	1501	1	3	1500	-7,87319267168641	-0,025832075625658	0,00264711678028107
155,328	0,0370000000000061	1501	1	3	1500	-7,87309287115932	-0,0254377163946629	0,00274691730737686
155,339	0,0480000000000018	1501	1	3	1500	-7,87317149341106	-0,025669364258647	0,00266829505562782
155,35	0,0589999999999975	1501	1	3	1500	-7,87303665652871	-0,0249524367973208	0,00280313193798065
155,357	0,0660000000000025	1501	1	3	1500	-7,87295403890312	-0,024472763761878	0,00288577750325203
155,368	0,0769999999999982	1501	1	3	1500	-7,87300265394151	-0,0248535210266709	0,0028371624648571
155,378	0,0870000000000175	1501	1	3	1500	-7,87311111576855	-0,0254806037992239	0,00272870063781738
155,389	0,0980000000000132	1501	1	3	1500	-7,87302447482944	-0,0249057682231069	0,00281531363725662
155,4	0,109000000000009	1501	1	3	1500	-7,87305629812181	-0,0250358181074262	0,00278346240520477
155,411	0,120000000000005	1501	1	3	1500	-7,87310502491891	-0,0254673976451159	0,00273479148745537
155,422	0,131	1501	1	3	1500	-7,87309435196221	-0,0253598112612963	0,00274546444416046
155,432	0,14100000000002	1501	1	3	1500	-7,87313145585358	-0,0255238218232989	0,00270836055278778
155,443	0,152000000000015	1501	1	3	1500	-7,87313860841095	-0,0255481014028192	0,00270120799541473
155,454	0,163000000000011	1501	1	3	1500	-7,87312600761652	-0,0256161717697978	0,00271378085017204
155,465	0,174000000000007	1501	1	3	1500	-7,87314550951123	-0,0257771322503686	0,00269427895545959
155,476	0,185000000000002	1501	1	3	1500	-7,87325433455408	-0,0260181585326791	0,00258542597293854
155,487	0,195999999999998	1501	1	3	1500	-7,87320144474506	-0,025883074849844	0,00263834372162819
155,497	0,206000000000017	1501	1	3	1500	-7,8731619939208	-0,0256200134754181	0,0026777945458889
155,508	0,217000000000013	1501	1	3	1500	-7,8731984551996	-0,0258970772847533	0,00264136120676994
155,519	0,228000000000009	1501	1	3	1500	-7,87320197559893	-0,0257961545139551	0,0026378408074379
155,53	0,239000000000004	1501	1	3	1500	-7,87326679565012	-0,0261589977890253	0,00257302075624466
155,541	0,25	1501	1	3	1500	-7,87330146878958	-0,0264777895063162	0,00253831967711449
155,551	0,260000000000019	1501	1	3	1500	-7,8732811845839	-0,026308954693377	0,00255860388278961
155,562	0,271000000000015	1501	1	3	1500	-7,87326101213694	-0,026332582347095	0,00257877632975578
155,573	0,282000000000011	1501	1	3	1500	-7,87329526618123	-0,0263035716488957	0,00254452228546143
155,584	0,293000000000006	1501	1	3	1500	-7,87327352911234	-0,0263317674398422	0,00256625935435295
155,595	0,304000000000002	1501	1	3	1500	-7,87330895662308	-0,0264686439186335	0,00253083184361458
155,606	0,314999999999998	1501	1	3	1500	-7,87325341254473	-0,0262254197150469	0,00258637592196465
155,616	0,325000000000017	1501	1	3	1500	-7,87343767471612	-0,02717275172472	0,00240214169025421
155,627	0,336000000000013	1501	1	3	1500	-7,8733878582716	-0,0267259310930967	0,00245193019509315
155,647	0,355999999999995	1501	1	3	1500	-7,87331582978368	-0,0265837972983718	0,00252395868301392
155,657	0,366000000000014	1501	1	3	1500	-7,87335751578212	-0,0264103012159467	0,00248227268457413
155,668	0,37700000000001	1501	1	3	1500	-7,87329191341996	-0,0262158922851086	0,00254787504673004
155,679	0,388000000000005	1501	1	3	1500	-7,8733332362026	-0,0263615837320685	0,00250652432441711
155,69	0,399000000000001	1501	1	3	1500	-7,87337953224778	-0,0269052572548389	0,00246025621891022
155,7	0,40900000000002	1501	1	3	1500	-7,87343770265579	-0,0269924197345972	0,00240208581089973
155,711	0,420000000000016	1501	1	3	1500	-7,87341342307627	-0,0268392637372017	0,0024263933300972
155,722	0,431000000000012	1501	1	3	1500	-7,87344566546381	-0,0271148979663849	0,00239415094256401
155,733	0,442000000000007	1501	1	3	1500	-7,87352928891778	-0,0276538962498307	0,00231049954891205
155,744	0,453000000000003	1501	1	3	1500	-7,87343443371356	-0,0269919447600842	0,00240538269281387
155,755	0,463999999999999	1501	1	3	1500	-7,87346377037466	-0,0271601462736726	0,00237604603171349
155,765	0,474000000000018	1501	1	3	1500	-7,87336131557822	-0,0266496138647199	0,0024784728884697
155,776	0,485000000000014	1501	1	3	1500	-7,87337844260037	-0,0267691817134619	0,00246131792664528
155,787	0,496000000000009	1501	1	3	1500	-7,87347913719714	-0,0275328243151307	0,00236067920923233
155,798	0,507000000000005	1501	1	3	1500	-7,87347128614783	-0,0271237595006824	0,0023685023188591
155,809	0,518000000000001	1501	1	3	1500	-7,87348117679357	-0,0272607291117311	0,00235861167311668
155,819	0,52800000000002	1501	1	3	1500	-7,8734742756933	-0,0273250788450241	0,00236548483371735
155,83	0,539000000000016	1501	1	3	1500	-7,87345832213759	-0,0272807199507952	0,00238146632909775
155,841	0,550000000000011	1501	1	3	1500	-7,87349266000092	-0,0271791033446789	0,00234715640544891
155,852	0,561000000000007	1501	1	3	1500	-7,87350674159825	-0,0272913603112102	0,00233307480812073
155,863	0,572000000000003	1501	1	3	1500	-7,87355887703597	-0,0278907362371683	0,00228093937039375
155,874	0,582999999999998	1501	1	3	1500	-7,87365613505244	-0,0283937994390726	0,00218365341424942
155,884	0,593000000000018	1501	1	3	1500	-7,87363378331065	-0,0280643999576569	0,00220600515604019
155,895	0,604000000000013	1501	1	3	1500	-7,8737716935575	-0,0288665620610118	0,00206809490919113
155,906	0,615000000000009	1501	1	3	1500	-7,87363057024777	-0,0279696192592382	0,00220919027924538
155,917	0,626000000000005	1501	1	3	1500	-7,87361528724432	-0,028144596144557	0,00222450122237206
155,928	0,637	1501	1	3	1500	-7,87363355979323	-0,0279133440926671	0,0022062286734581
155,938	0,64700000000002	1501	1	3	1500	-7,87366080097854	-0,0282364338636398	0,00217901542782784
155,949	0,658000000000015	1501	1	3	1500	-7,87362936884165	-0,0281020347028971	0,00221041962504387
155,96	0,669000000000011	1501	1	3	1500	-7,873680498451	-0,0284316297620535	0,00215929001569748
155,971	0,680000000000007	1501	1	3	1500	-7,87364976480603	-0,0279996823519468	0,00219002366065979
155,982	0,691000000000003	1501	1	3	1500	-7,87365211173892	-0,0280627747997642	0,00218767672777176
155,993	0,701999999999998	1501	1	3	1500	-7,87354093976319	-0,0275131640955806	0,00229887664318085
156,003	0,712000000000018	1501	1	3	1500	-7,87356625311077	-0,0276755820959806	0,00227350741624832
156,014	0,723000000000013	1501	1	3	1500	-7,87379647605121	-0,028950129635632	0,00204334035515785
156,025	0,734000000000009	1501	1	3	1500	-7,87373215891421	-0,0284605892375112	0,0021076574921608
156,036	0,745000000000005	1501	1	3	1500	-7,87372170947492	-0,0284383585676551	0,00211810693144798
156,047	0,756	1501	1	3	1500	-7,87375470623374	-0,0288025941699743	0,00208508223295212
156,057	0,76600000000002	1501	1	3	1500	-7,87372782826424	-0,0287289312109351	0,00211196020245552
156,068	0,777000000000015	1501	1	3	1500	-7,87372584454715	-0,028514196164906	0,00211391597986221
156,079	0,788000000000011	1501	1	3	1500	-7,87376512773335	-0,0286953616887331	0,00207468867301941
156,09	0,799000000000007	1501	1	3	1500	-7,87376903928816	-0,0288571324199438	0,00207077711820602
156,101	0,810000000000002	1501	1	3	1500	-7,87386897951364	-0,0295250443741679	0,0019708089530468
156,112	0,820999999999998	1501	1	3	1500	-7,87388104945421	-0,0292487954720855	0,00195873901247978
156,122	0,831000000000017	1501	1	3	1500	-7,87384626455605	-0,0291466666385531	0,00199349597096443
156,133	0,842000000000013	1501	1	3	1500	-7,87388166412711	-0,0293986732140183	0,00195812433958054
156,145	0,854000000000013	1501	1	3	1500	-7,87387769669294	-0,0295556196942925	0,0019620917737484
156,156	0,865000000000009	1501	1	3	1500	-7,87397241219878	-0,0296711316332221	0,00186737626791
156,167	0,876000000000005	1501	1	3	1500	-7,87377323023975	-0,028688320890069	0,00206658616662025
156,178	0,887	1501	1	3	1500	-7,8738693986088	-0,0293408147990704	0,00197036191821098
156,188	0,89700000000002	1501	1	3	1500	-7,87380217574537	-0,0290322443470359	0,00203758478164673
156,199	0,908000000000015	1501	1	3	1500	-7,87388169206679	-0,0292268488556147	0,00195812433958054
156,21	0,919000000000011	1501	1	3	1500	-7,87387792021036	-0,0291473604738712	0,00196186825633049
156,221	0,930000000000007	1501	1	3	1500	-7,87390393204987	-0,0294056953862309	0,00193588435649872
156,232	0,941000000000003	1501	1	3	1500	-7,87380983121693	-0,028955671004951	0,00202998518943787
156,243	0,951999999999998	1501	1	3	1500	-7,87384947761893	-0,0291068619117141	0,00199031084775925
156,253	0,962000000000018	1501	1	3	1500	-7,87394142709672	-0,0295955780893564	0,00189833343029022
156,264	0,973000000000013	1501	1	3	1500	-7,87391829304397	-0,0295988982543349	0,00192152336239815
156,275	0,984000000000009	1501	1	3	1500	-7,87396224215627	-0,0297118769958615	0,0018775463104248
156,286	0,995000000000005	1501	1	3	1500	-7,8739396110177	-0,0295613287016749	0,00190017744898796
156,297	1,006	1501	1	3	1500	-7,87394056096673	-0,0294835912063718	0,00189922749996185
156,307	1,01600000000002	1501	1	3	1500	-7,87394125945866	-0,0295276707038283	0,00189855694770813
156,318	1,02700000000002	1501	1	3	1500	-7,87422350607812	-0,0313072791323066	0,00161631032824516
156,329	1,03800000000001	1501	1	3	1500	-7,87411032244563	-0,0305788824334741	0,00172946602106094
156,34	1,04900000000001	1501	1	3	1500	-7,8741217777133	-0,0305152032524347	0,00171801075339317
156,351	1,06	1501	1	3	1500	-7,8741705045104	-0,0308942701667547	0,00166928395628929
156,362	1,071	1501	1	3	1500	-7,87403946742415	-0,0302133616060019	0,00180032104253769
156,372	1,08100000000002	1501	1	3	1500	-7,87406698800623	-0,0303882779553533	0,00177282840013504
156,383	1,09200000000001	1501	1	3	1500	-7,87408528849482	-0,030352040193975	0,00175449997186661
156,394	1,10300000000001	1501	1	3	1500	-7,87413689307868	-0,0307628326117992	0,0017029233276844
156,405	1,114	1501	1	3	1500	-7,87408176809549	-0,0303410552442074	0,00175802037119865
156,416	1,125	1501	1	3	1500	-7,87404927425086	-0,0302399974316359	0,00179054215550423
156,426	1,13500000000002	1501	1	3	1500	-7,87404580973089	-0,0300019606947899	0,0017940066754818
156,437	1,14600000000002	1501	1	3	1500	-7,87413083016872	-0,0305857276543975	0,00170895829796791
156,448	1,15700000000001	1501	1	3	1500	-7,87407810799778	-0,0303015671670437	0,00176165252923965
156,459	1,16800000000001	1501	1	3	1500	-7,87411308847368	-0,0305928196758032	0,00172672793269157
156,47	1,179	1501	1	3	1500	-7,87416097708046	-0,0307238101959229	0,00167878344655037
156,481	1,19	1501	1	3	1500	-7,87415795959532	-0,0307302037253976	0,0016818568110466
156,491	1,20000000000002	1501	1	3	1500	-7,87427888251841	-0,031592370942235	0,00156093388795853
156,502	1,21100000000001	1501	1	3	1500	-7,87419953383505	-0,0310737174004316	0,00164028257131577
156,513	1,22200000000001	1501	1	3	1500	-7,87422233261168	-0,0309746479615569	0,00161748379468918
156,524	1,233	1501	1	3	1500	-7,87421738728881	-0,0310168834403157	0,00162240117788315
156,535	1,244	1501	1	3	1500	-7,87425689399242	-0,0313168484717608	0,00158289447426796
156,545	1,25400000000002	1501	1	3	1500	-7,87420461885631	-0,0311303324997425	0,00163519755005836
156,556	1,26500000000001	1501	1	3	1500	-7,87416801787913	-0,0306500308215618	0,00167179852724075
156,567	1,27600000000001	1501	1	3	1500	-7,87414935417473	-0,0305385235697031	0,00169046223163605
156,578	1,28700000000001	1501	1	3	1500	-7,87425535731018	-0,0313282432034612	0,00158445909619331
156,589	1,298	1501	1	3	1500	-7,87423892877996	-0,031305099837482	0,00160083174705505
156,6	1,309	1501	1	3	1500	-7,87425376474857	-0,0312387477606535	0,00158602371811867
156,61	1,31900000000002	1501	1	3	1500	-7,87431405857205	-0,0314952246844769	0,00152572989463806
156,621	1,33000000000001	1501	1	3	1500	-7,87426544353366	-0,0313617568463087	0,00157434493303299
156,632	1,34100000000001	1501	1	3	1500	-7,87426815368235	-0,0314317224547267	0,0015716627240181
156,643	1,352	1501	1	3	1500	-7,87427119910717	-0,031644138507545	0,00156858935952187
156,654	1,363	1501	1	3	1500	-7,87437697872519	-0,0318438606336713	0,00146280974149704
156,671	1,38	1501	1	3	1500	-7,87433344870806	-0,0317805027589202	0,00150633975863457
156,681	1,39000000000001	1501	1	3	1500	-7,874298049137	-0,0315070385113359	0,00154176726937294
156,692	1,40100000000001	1501	1	3	1500	-7,87439692765474	-0,0319068087264895	0,00144286081194878
156,703	1,41200000000001	1501	1	3	1500	-7,87438089028001	-0,0319638894870877	0,00145889818668365
156,714	1,423	1501	1	3	1500	-7,87451664917171	-0,0327228661626577	0,00132316723465919
156,725	1,434	1501	1	3	1500	-7,87441757507622	-0,0322295306250453	0,00142224133014679
156,735	1,44400000000002	1501	1	3	1500	-7,87451363168657	-0,0327610643580556	0,00132618471980095
156,746	1,45500000000001	1501	1	3	1500	-7,87450566887856	-0,0325572397559881	0,00133411958813667
156,757	1,46600000000001	1501	1	3	1500	-7,87435219623148	-0,0317629426717758	0,0014876201748848
156,768	1,477	1501	1	3	1500	-7,87438410334289	-0,0320325279608369	0,00145571306347847
156,779	1,488	1501	1	3	1500	-7,87440575659275	-0,0321523984894156	0,00143403187394142
156,789	1,49800000000002	1501	1	3	1500	-7,87442721426487	-0,0320022879168391	0,00141257420182228
156,8	1,50900000000001	1501	1	3	1500	-7,87451564334333	-0,0327361701056361	0,00132417306303978
156,811	1,52000000000001	1501	1	3	1500	-7,8745327424258	-0,0327880494296551	0,00130707398056984
156,822	1,53100000000001	1501	1	3	1500	-7,87451536394656	-0,0326562393456697	0,00132445245981216
156,833	1,542	1501	1	3	1500	-7,87462335079908	-0,0333630573004484	0,00121643766760826
156,844	1,553	1501	1	3	1500	-7,8745124861598	-0,0326088909059763	0,00132730230689049
156,854	1,56300000000002	1501	1	3	1500	-7,87447378970683	-0,0325659895315766	0,001366026699543
156,865	1,57400000000001	1501	1	3	1500	-7,87444274872541	-0,0322673562914133	0,00139703974127769
156,876	1,58500000000001	1501	1	3	1500	-7,87454467266798	-0,0326069910079241	0,00129511579871178
156,887	1,596	1501	1	3	1500	-7,87456844933331	-0,0328840129077435	0,00127136707305908
156,898	1,607	1501	1	3	1500	-7,87454450502992	-0,032866457477212	0,00129528343677521
156,908	1,61700000000002	1501	1	3	1500	-7,87454087287187	-0,0328961899504066	0,00129891559481621
156,925	1,63400000000001	1501	1	3	1500	-7,87461527623236	-0,0331178260967135	0,00122448429465294
156,936	1,64500000000001	1501	1	3	1500	-7,87454235367477	-0,0327550247311592	0,00129746273159981
156,947	1,65600000000001	1501	1	3	1500	-7,87458554841578	-0,0331893190741539	0,00125426799058914
156,958	1,667	1501	1	3	1500	-7,87468794733286	-0,0338610773906112	0,00115184113383293
156,969	1,678	1501	1	3	1500	-7,87456439808011	-0,0327096274122596	0,00127539038658142
156,979	1,68800000000002	1501	1	3	1500	-7,87457875907421	-0,0329599343240261	0,00126102939248085
156,99	1,69900000000001	1501	1	3	1500	-7,87460200488567	-0,0330873532220721	0,00123778358101845
157,001	1,71000000000001	1501	1	3	1500	-7,87470549345017	-0,0339005701243877	0,00113429501652718
157,012	1,721	1501	1	3	1500	-7,87473189644516	-0,0336525961756706	0,00110791996121407
157,023	1,732	1501	1	3	1500	-7,87466646172106	-0,0334410089999437	0,00117335468530655
157,033	1,74200000000002	1501	1	3	1500	-7,8747246041894	-0,0338783580809832	0,00111518427729607
157,044	1,75300000000001	1501	1	3	1500	-7,87471113726497	-0,0338765466585755	0,00112865120172501
157,055	1,76400000000001	1501	1	3	1500	-7,87469557486475	-0,0335274171084166	0,00114424154162407
157,066	1,77500000000001	1501	1	3	1500	-7,87467833608389	-0,0334648182615638	0,00116145238280296
157,077	1,786	1501	1	3	1500	-7,87465685047209	-0,033406657166779	0,00118296593427658
157,088	1,797	1501	1	3	1500	-7,87467411719263	-0,0335397617891431	0,00116569921374321
157,098	1,80700000000002	1501	1	3	1500	-7,87470934912562	-0,0335720600560308	0,00113043934106827
157,109	1,81800000000001	1501	1	3	1500	-7,87471334449947	-0,0336239207535982	0,00112647190690041
157,12	1,82900000000001	1501	1	3	1500	-7,87473407573998	-0,0339398067444563	0,00110574066638947
157,139	1,84800000000001	1501	1	3	1500	-7,87478875368833	-0,0342904450371861	0,00105103477835655
157,15	1,85900000000001	1501	1	3	1500	-7,87477145902812	-0,0338505860418081	0,0010683573782444
157,161	1,87	1501	1	3	1500	-7,87485759705305	-0,0344607420265675	0,000982191413640976
157,172	1,881	1501	1	3	1500	-7,87481716834009	-0,03439303021878	0,0010225921869278
157,182	1,89100000000002	1501	1	3	1500	-7,87480643950403	-0,0344035169109702	0,00103337690234184
157,193	1,90200000000002	1501	1	3	1500	-7,87483214400709	-0,03425357863307	0,00100761651992798
157,204	1,91300000000001	1501	1	3	1500	-7,87481423467398	-0,0342351524159312	0,00102555379271507
157,215	1,92400000000001	1501	1	3	1500	-7,87485217675567	-0,0344962440431118	0,000987611711025238
157,226	1,935	1501	1	3	1500	-7,87483155727386	-0,0346050597727299	0,00100823119282722
157,237	1,946	1501	1	3	1500	-7,87476609461009	-0,0338642951101065	0,00107372179627418
157,247	1,95600000000002	1501	1	3	1500	-7,87478263489902	-0,0339780934154987	0,00105718150734901
157,258	1,96700000000001	1501	1	3	1500	-7,8748182579875	-0,0342083629220724	0,00102153047919273
157,269	1,97800000000001	1501	1	3	1500	-7,87483653053641	-0,0344619574025273	0,00100325793027878
157,28	1,989	1501	1	3	1500	-7,87484555505216	-0,0342467753216624	0,000994261354207993
157,291	2	1501	1	3	1500	-7,87485782057047	-0,0344827258959413	0,000981967896223068
157,301	2,01000000000002	1501	1	3	1500	-7,87489238195121	-0,0348440371453762	0,000947434455156326
157,312	2,02100000000002	1501	1	3	1500	-7,87494222633541	-0,0352178048342466	0,000897590070962906
157,323	2,03200000000001	1501	1	3	1500	-7,8750264365226	-0,0355146918445826	0,000813379883766174
157,334	2,04300000000001	1501	1	3	1500	-7,8750092536211	-0,0352274719625711	0,000830534845590591
157,345	2,054	1501	1	3	1500	-7,87500380538404	-0,0353293679654598	0,00083601102232933
157,356	2,065	1501	1	3	1500	-7,87507563829422	-0,0359743647277355	0,000764150172472
157,366	2,07500000000002	1501	1	3	1500	-7,87503210827708	-0,0353583367541432	0,000807680189609528
157,377	2,08600000000001	1501	1	3	1500	-7,87509866058826	-0,0359028019011021	0,000741127878427505
157,388	2,09700000000001	1501	1	3	1500	-7,87504233419895	-0,0355502543970943	0,00079745426774025
157,399	2,108	1501	1	3	1500	-7,87503607571125	-0,0355873443186283	0,000803712755441666
157,41	2,119	1501	1	3	1500	-7,8750444855541	-0,0355887971818447	0,000795330852270126
157,42	2,12900000000002	1501	1	3	1500	-7,87502498365939	-0,0353308627381921	0,000814832746982574
157,431	2,14000000000001	1501	1	3	1500	-7,87504375912249	-0,0353905512019992	0,000796057283878326
157,442	2,15100000000001	1501	1	3	1500	-7,87512509152293	-0,0361961452290416	0,000714696943759918
157,453	2,16200000000001	1501	1	3	1500	-7,87511140108109	-0,0361308921128511	0,000728387385606766
157,464	2,173	1501	1	3	1500	-7,8750940784812	-0,035589300096035	0,000745709985494614
157,475	2,184	1501	1	3	1500	-7,87501903250813	-0,0354673527181149	0,000820755958557129
157,485	2,19400000000002	1501	1	3	1500	-7,87503579631448	-0,0354791525751352	0,00080399215221405
157,496	2,20500000000001	1501	1	3	1500	-7,87509349174798	-0,0359179405495524	0,00074632465839386
157,507	2,21600000000001	1501	1	3	1500	-7,87505286745727	-0,0354972667992115	0,000786948949098587
157,518	2,227	1501	1	3	1500	-7,87506231106818	-0,0355618866160512	0,000777449458837509
157,529	2,238	1501	1	3	1500	-7,87508924491703	-0,0358420051634312	0,000750571489334106
157,539	2,24800000000002	1501	1	3	1500	-7,87518471479416	-0,0365750165656209	0,000655073672533035
157,55	2,25900000000001	1501	1	3	1500	-7,87513406015933	-0,0359416613355279	0,00070575624704361
157,561	2,27000000000001	1501	1	3	1500	-7,87518991157412	-0,03628961276263	0,000649876892566681
157,572	2,28100000000001	1501	1	3	1500	-7,87513894960284	-0,0361782452091575	0,00070083886384964
157,583	2,292	1501	1	3	1500	-7,87516470998526	-0,0363938324153423	0,000675078481435776
157,594	2,303	1501	1	3	1500	-7,87518664263189	-0,0362186133861542	0,00065317377448082
157,604	2,31300000000002	1501	1	3	1500	-7,87515884265304	-0,0361928343772888	0,000680945813655853
157,615	2,32400000000001	1501	1	3	1500	-7,87517504766583	-0,0363232893869281	0,000664740800857544
157,626	2,33500000000001	1501	1	3	1500	-7,87518910132349	-0,0364179071038961	0,000650659203529358
157,637	2,346	1501	1	3	1500	-7,87523774430156	-0,0364661123603582	0,00060204416513443
157,648	2,357	1501	1	3	1500	-7,87520930171013	-0,0364152947440743	0,000630486756563187
157,658	2,36700000000002	1501	1	3	1500	-7,87521391175687	-0,0365691445767879	0,000625848770141602
157,669	2,37800000000001	1501	1	3	1500	-7,87524215877056	-0,0367397582158446	0,000597629696130752
157,685	2,39400000000001	1501	1	3	1500	-7,87529298104346	-0,0368507578969002	0,000546835362911224
157,696	2,405	1501	1	3	1500	-7,87530966103077	-0,0371639244258404	0,000530127435922623
157,706	2,41500000000002	1501	1	3	1500	-7,87526610307395	-0,0367412529885769	0,000573713332414627
157,717	2,42600000000002	1501	1	3	1500	-7,87532396614551	-0,0373243121430278	0,000515822321176529
157,728	2,43700000000001	1501	1	3	1500	-7,87535288371146	-0,0372061645612121	0,000486932694911957
157,739	2,44800000000001	1501	1	3	1500	-7,87537543103099	-0,0374266738072038	0,000464357435703278
157,75	2,459	1501	1	3	1500	-7,87536704912782	-0,0374293560162187	0,000472739338874817
157,761	2,47	1501	1	3	1500	-7,87536081857979	-0,0373453367501497	0,000478997826576233
157,771	2,48000000000002	1501	1	3	1500	-7,87540378980339	-0,0375001039355993	0,000436026602983475
157,782	2,49100000000001	1501	1	3	1500	-7,87533807568252	-0,0371181732043624	0,000501740723848343
157,793	2,50200000000001	1501	1	3	1500	-7,8753977548331	-0,0377293210476637	0,000442061573266983
157,804	2,51300000000001	1501	1	3	1500	-7,87528742104769	-0,0369095243513584	0,00055236741900444
157,815	2,524	1501	1	3	1500	-7,87534265778959	-0,037239040248096	0,000497158616781235
157,825	2,53400000000002	1501	1	3	1500	-7,87533011287451	-0,0370871787890792	0,000509675592184067
157,836	2,54500000000002	1501	1	3	1500	-7,87531807087362	-0,0370120303705335	0,000521745532751083
157,847	2,55600000000001	1501	1	3	1500	-7,87537847645581	-0,0375599693506956	0,000461339950561523
157,858	2,56700000000001	1501	1	3	1500	-7,87545754574239	-0,0381487980484962	0,000382214784622192
157,869	2,578	1501	1	3	1500	-7,87543128244579	-0,0376193877309561	0,000408533960580826
157,88	2,589	1501	1	3	1500	-7,87542871199548	-0,0377898849546909	0,000411104410886764
157,89	2,59900000000002	1501	1	3	1500	-7,87543709389865	-0,0379097694531083	0,000402722507715225
157,901	2,61000000000001	1501	1	3	1500	-7,87548087537289	-0,0382207660004497	0,000358913093805313
157,916	2,625	1501	1	3	1500	-7,87546209990978	-0,0378483533859253	0,000377688556909561
157,926	2,63500000000002	1501	1	3	1500	-7,87546341307461	-0,0379259930923581	0,000376347452402115
157,937	2,64600000000002	1501	1	3	1500	-7,87544877268374	-0,0379172340035439	0,000391043722629547
157,948	2,65700000000001	1501	1	3	1500	-7,87544810213149	-0,038006529211998	0,00039171427488327
157,959	2,66800000000001	1501	1	3	1500	-7,8755519259721	-0,0384119059890509	0,00028783455491066
157,97	2,679	1501	1	3	1500	-7,87551750428975	-0,0382406776770949	0,000322312116622925
157,981	2,69	1501	1	3	1500	-7,87556933239102	-0,0386229855939746	0,000270456075668335
157,991	2,70000000000002	1501	1	3	1500	-7,87556785158813	-0,0387314241379499	0,000271964818239212
158,002	2,71100000000001	1501	1	3	1500	-7,87553183734417	-0,0382004957646132	0,000307951122522354
158,013	2,72200000000001	1501	1	3	1500	-7,87556050345302	-0,0385336112231016	0,00027928501367569
158,024	2,733	1501	1	3	1500	-7,87556019611657	-0,038591381162405	0,000279620289802551
158,035	2,744	1501	1	3	1500	-7,87551158107817	-0,0383353419601917	0,000328235328197479
158,045	2,75400000000002	1501	1	3	1500	-7,87556413561106	-0,0382831552997231	0,000275652855634689
158,056	2,76500000000001	1501	1	3	1500	-7,87563465535641	-0,0388897489756346	0,000205133110284805
158,067	2,77600000000001	1501	1	3	1500	-7,87561898119748	-0,0389308389276266	0,000220835208892822
158,078	2,78700000000001	1501	1	3	1500	-7,87567866034806	-0,0393870659172535	0,000161100178956985
158,089	2,798	1501	1	3	1500	-7,87559595890343	-0,0385259510949254	0,000243857502937317
158,1	2,809	1501	1	3	1500	-7,87558461539447	-0,0384954595938325	0,000255201011896133
158,11	2,81900000000002	1501	1	3	1500	-7,87559199146926	-0,0386650487780571	0,000247824937105179
158,121	2,83000000000001	1501	1	3	1500	-7,87565005011857	-0,0391397345811129	0,00018976628780365
158,132	2,84100000000001	1501	1	3	1500	-7,87570643238723	-0,0391849735751748	0,000133328139781952
158,143	2,852	1501	1	3	1500	-7,87570210173726	-0,0392477819696069	0,000137686729431152
158,154	2,863	1501	1	3	1500	-7,87576407194137	-0,0398736633360386	7,57165253162384E-05
158,166	2,875	1501	1	3	1500	-7,87566552869975	-0,0391191057860851	0,000174287706613541
158,176	2,88500000000002	1501	1	3	1500	-7,87563588470221	-0,0386236701160669	0,000203903764486313
158,187	2,89600000000002	1501	1	3	1500	-7,87569316104055	-0,0391269428655505	0,000146627426147461
158,198	2,90700000000001	1501	1	3	1500	-7,87567575462162	-0,0391268543899059	0,000164005905389786
158,209	2,91800000000001	1501	1	3	1500	-7,87567212246358	-0,0392226036638021	0,000167693942785263
158,22	2,929	1501	1	3	1500	-7,87569676525891	-0,0391277717426419	0,000143051147460938
158,231	2,94	1501	1	3	1500	-7,87576792761683	-0,0395953888073564	7,18608498573303E-05
158,241	2,95000000000002	1501	1	3	1500	-7,87586884573102	-0,0403734715655446	-2,9001384973526E-05
158,252	2,96100000000001	1501	1	3	1500	-7,87586306221783	-0,0403080601245165	-2,32458114624023E-05
158,263	2,97200000000001	1501	1	3	1500	-7,87579231895506	-0,039969440549612	4,74974513053894E-05
158,274	2,983	1501	1	3	1500	-7,87578664720058	-0,0396631425246596	5,31412661075592E-05
158,285	2,994	1501	1	3	1500	-7,87577357143164	-0,0398061983287334	6,62170350551605E-05
158,295	3,00400000000002	1501	1	3	1500	-7,87579623050988	-0,0399488769471645	4,35858964920044E-05
158,306	3,01500000000001	1501	1	3	1500	-7,87583316676319	-0,0402116822078824	6,64964318275452E-06
158,317	3,02600000000001	1501	1	3	1500	-7,87584487348795	-0,0401719473302364	-5,02914190292358E-06
158,328	3,03700000000001	1501	1	3	1500	-7,87582204677164	-0,039965626783669	1,77696347236633E-05
158,339	3,048	1501	1	3	1500	-7,87585526704788	-0,0402665138244629	-1,54227018356323E-05
158,35	3,059	1501	1	3	1500	-7,87582358345389	-0,0401272159069777	1,62050127983093E-05
158,36	3,06900000000002	1501	1	3	1500	-7,87580044940114	-0,0396921904757619	3,93390655517578E-05
158,371	3,08000000000001	1501	1	3	1500	-7,8758704662323	-0,040255319327116	-3,06218862533569E-05
158,382	3,09100000000001	1501	1	3	1500	-7,87584850564599	-0,0401877705007792	-8,66129994392395E-06
158,393	3,102	1501	1	3	1500	-7,87589306943118	-0,0405318988487124	-5,31971454620361E-05
158,404	3,113	1501	1	3	1500	-7,87584132514894	-0,040055625140667	-1,45286321640015E-06
158,414	3,12300000000002	1501	1	3	1500	-7,87598432041705	-0,0411188742145896	-0,000144448131322861
158,425	3,13400000000001	1501	1	3	1500	-7,87591782398522	-0,0406086957082152	-7,79516994953156E-05
158,436	3,14500000000001	1501	1	3	1500	-7,87595157511532	-0,0409119576215744	-0,00011170282959938
158,447	3,15600000000001	1501	1	3	1500	-7,87592240609229	-0,0404688389971852	-8,25338065624237E-05
158,463	3,172	1501	1	3	1500	-7,8759185783565	-0,0405430467799306	-7,87340104579925E-05
158,473	3,18200000000002	1501	1	3	1500	-7,87594039924443	-0,0407893070951104	-0,000100526958703995
158,484	3,19300000000001	1501	1	3	1500	-7,87593673914671	-0,040725558064878	-9,68948006629944E-05
158,495	3,20400000000001	1501	1	3	1500	-7,87592528387904	-0,0404188921675086	-8,5439532995224E-05
158,506	3,215	1501	1	3	1500	-7,87590737454593	-0,0404855282977223	-6,75022602081299E-05
158,517	3,226	1501	1	3	1500	-7,87601784802973	-0,0413283752277493	-0,000177975744009018
158,527	3,23600000000002	1501	1	3	1500	-7,87590854801238	-0,0405328720808029	-6,87316060066223E-05
158,538	3,24700000000001	1501	1	3	1500	-7,87606682628393	-0,0414044642820954	-0,000226981937885284
158,549	3,25800000000001	1501	1	3	1500	-7,87603008560836	-0,0412482395768166	-0,000190213322639465
158,56	3,26900000000001	1501	1	3	1500	-7,87604344077408	-0,0412522908300161	-0,000203624367713928
158,571	3,28	1501	1	3	1500	-7,87613810040057	-0,0421209121122956	-0,000298228114843368
158,586	3,29500000000002	1501	1	3	1500	-7,87610177882016	-0,0417074421420693	-0,000261906534433365
158,597	3,30600000000001	1501	1	3	1500	-7,87607241421938	-0,041423668153584	-0,000232569873332977
158,608	3,31700000000001	1501	1	3	1500	-7,87601689808071	-0,041188201867044	-0,00017702579498291
158,619	3,328	1501	1	3	1500	-7,87601206451655	-0,0411423435434699	-0,000172220170497894
158,63	3,339	1501	1	3	1500	-7,87602047435939	-0,0410097744315863	-0,000180657953023911
158,64	3,34900000000002	1501	1	3	1500	-7,87608789280057	-0,0416084006428719	-0,000248048454523087
158,651	3,36000000000001	1501	1	3	1500	-7,87603659555316	-0,0411968911066651	-0,000196751207113266
158,662	3,37100000000001	1501	1	3	1500	-7,87605143152177	-0,0414984067901969	-0,000211559236049652
158,673	3,38200000000001	1501	1	3	1500	-7,8761632181704	-0,0418753456324339	-0,000323373824357986
158,688	3,39700000000002	1501	1	3	1500	-7,87613139487803	-0,0418264698237181	-0,000291522592306137
158,699	3,40800000000002	1501	1	3	1500	-7,87614000029862	-0,0419898517429829	-0,000300128012895584
158,71	3,41900000000001	1501	1	3	1500	-7,87613745778799	-0,0420307414606214	-0,000297613441944122
158,721	3,43000000000001	1501	1	3	1500	-7,87614016793668	-0,0417854730039835	-0,000300295650959015
158,732	3,441	1501	1	3	1500	-7,87610870786011	-0,0416529970243573	-0,000268891453742981
158,743	3,452	1501	1	3	1500	-7,87612709216774	-0,0418825354427099	-0,000287219882011414
158,753	3,46200000000002	1501	1	3	1500	-7,87618467584252	-0,0422737700864673	-0,000344831496477127
158,764	3,47300000000001	1501	1	3	1500	-7,87621859461069	-0,0423447182402015	-0,000378750264644623
158,775	3,48400000000001	1501	1	3	1500	-7,87618149071932	-0,0421601347625256	-0,000341646373271942
158,786	3,495	1501	1	3	1500	-7,87619453854859	-0,0422111991792917	-0,000354666262865067
158,797	3,506	1501	1	3	1500	-7,87626807577908	-0,0428268918767571	-0,000428259372711182
158,807	3,51600000000002	1501	1	3	1500	-7,87623446434736	-0,0424571661278605	-0,000394620001316071
158,818	3,52700000000002	1501	1	3	1500	-7,87629157304764	-0,0429205363616347	-0,000451728701591492
158,829	3,53800000000001	1501	1	3	1500	-7,87628349848092	-0,0428605079650879	-0,000443626195192337
158,84	3,54900000000001	1501	1	3	1500	-7,87626765668392	-0,0427435338497162	-0,000427812337875366
158,851	3,56	1501	1	3	1500	-7,87627595476806	-0,0425662426277995	-0,000436138361692429
158,862	3,571	1501	1	3	1500	-7,87632180377841	-0,0429520104080439	-0,00048195943236351
158,872	3,58100000000002	1501	1	3	1500	-7,87633616477251	-0,0432553282007575	-0,000496320426464081
158,883	3,59200000000001	1501	1	3	1500	-7,87635426968336	-0,0433559902012348	-0,000514425337314606
158,898	3,607	1501	1	3	1500	-7,87635309621692	-0,0429541384801269	-0,00051325187087059
158,908	3,61700000000002	1501	1	3	1500	-7,87626340985298	-0,0425385590642691	-0,00042356550693512
158,919	3,62800000000001	1501	1	3	1500	-7,87629668600857	-0,0428902078419924	-0,000456813722848892
158,93	3,63900000000001	1501	1	3	1500	-7,87625863216817	-0,0425354624167085	-0,000418759882450104
158,941	3,65000000000001	1501	1	3	1500	-7,87631792016327	-0,0428917445242405	-0,000478047877550125
158,952	3,661	1501	1	3	1500	-7,87632655352354	-0,0429293559864163	-0,000486709177494049
158,962	3,67100000000002	1501	1	3	1500	-7,87631805986166	-0,042981281876564	-0,000478215515613556
158,973	3,68200000000002	1501	1	3	1500	-7,87640419788659	-0,0437304936349392	-0,000564325600862503
158,984	3,69300000000001	1501	1	3	1500	-7,87634088657796	-0,0428922148421407	-0,000501014292240143
158,995	3,70400000000001	1501	1	3	1500	-7,87639042362571	-0,0433971034362912	-0,000550579279661179
159,006	3,715	1501	1	3	1500	-7,87639425136149	-0,0435806252062321	-0,00055437907576561
159,017	3,726	1501	1	3	1500	-7,8764683753252	-0,044121197424829	-0,000628530979156494
159,027	3,73600000000002	1501	1	3	1500	-7,87641283124685	-0,0433647446334362	-0,000572986900806427
159,038	3,74700000000001	1501	1	3	1500	-7,87640755064785	-0,0434329779818654	-0,000567678362131119
159,049	3,75800000000001	1501	1	3	1500	-7,87639235146344	-0,043340427801013	-0,000552479177713394
159,06	3,76900000000001	1501	1	3	1500	-7,87650167942047	-0,0442888680845499	-0,000661835074424744
159,071	3,78	1501	1	3	1500	-7,87649603560567	-0,0439214473590255	-0,000656191259622574
159,081	3,79000000000002	1501	1	3	1500	-7,87652967497706	-0,0442317686975002	-0,000689830631017685
159,092	3,80100000000002	1501	1	3	1500	-7,87644063122571	-0,0437048031017184	-0,000600758939981461
159,103	3,81200000000001	1501	1	3	1500	-7,87643856368959	-0,0437703216448426	-0,000598747283220291
159,114	3,82300000000001	1501	1	3	1500	-7,87650763057172	-0,0443068472668529	-0,000667758285999298
159,125	3,834	1501	1	3	1500	-7,87649553269148	-0,0440137786790729	-0,000655688345432281
159,136	3,845	1501	1	3	1500	-7,87646558135748	-0,0437724078074098	-0,000625737011432648
159,146	3,85500000000002	1501	1	3	1500	-7,87649332545698	-0,0440894206985831	-0,000653453171253204
159,157	3,86600000000001	1501	1	3	1500	-7,87647572346032	-0,0440000090748072	-0,000635851174592972
159,168	3,87700000000001	1501	1	3	1500	-7,87647351622581	-0,0436998531222343	-0,000633671879768372
159,187	3,89600000000002	1501	1	3	1500	-7,87662310525775	-0,04492471460253	-0,00078326091170311
159,206	3,91500000000002	1501	1	3	1500	-7,876584995538	-0,0443951226770878	-0,000745151191949844
159,217	3,92600000000002	1501	1	3	1500	-7,87654121406376	-0,0441828276962042	-0,000701341778039932
159,228	3,93700000000001	1501	1	3	1500	-7,87650251761079	-0,0439388956874609	-0,000662673264741898
159,239	3,94800000000001	1501	1	3	1500	-7,87663763388991	-0,0449986988678575	-0,000797789543867111
159,25	3,959	1501	1	3	1500	-7,87653836421669	-0,0442297197878361	-0,000698491930961609
159,261	3,97	1501	1	3	1500	-7,87662176415324	-0,0447336956858635	-0,000781919807195663
159,271	3,98000000000002	1501	1	3	1500	-7,87660195492208	-0,0446831155568361	-0,000762082636356354
159,282	3,99100000000001	1501	1	3	1500	-7,87659488618374	-0,0446345657110214	-0,000755041837692261
159,293	4,00200000000001	1501	1	3	1500	-7,87662028335035	-0,0449029728770256	-0,000780411064624786
159,304	4,01300000000001	1501	1	3	1500	-7,87660480476916	-0,0446071242913604	-0,000764932483434677
159,315	4,024	1501	1	3	1500	-7,87674011662602	-0,0456815725192428	-0,000900272279977798
159,325	4,03400000000002	1501	1	3	1500	-7,87669197656214	-0,04536472260952	-0,000852104276418686
159,336	4,04500000000002	1501	1	3	1500	-7,87672891281545	-0,0456168921664357	-0,000889040529727936
159,347	4,05600000000001	1501	1	3	1500	-7,87662514485419	-0,0446177087724209	-0,000785272568464279
159,358	4,06700000000001	1501	1	3	1500	-7,87663280032575	-0,0447706645354629	-0,000792928040027618
159,369	4,078	1501	1	3	1500	-7,87663601338863	-0,0448194332420826	-0,00079616904258728
159,38	4,089	1501	1	3	1500	-7,87668733857572	-0,0452821794897318	-0,000847466289997101
159,39	4,09900000000002	1501	1	3	1500	-7,87667593918741	-0,0450192298740149	-0,000836066901683807
159,406	4,11500000000001	1501	1	3	1500	-7,87677710875869	-0,0457749329507351	-0,000937264412641525
159,417	4,126	1501	1	3	1500	-7,87669845856726	-0,0453132810071111	-0,00085858628153801
159,428	4,137	1501	1	3	1500	-7,87670938298106	-0,0453450484201312	-0,000869538635015488
159,438	4,14700000000002	1501	1	3	1500	-7,87675883620977	-0,0456214789301157	-0,00091899186372757
159,449	4,15800000000002	1501	1	3	1500	-7,87670840509236	-0,0451702252030373	-0,000868532806634903
159,46	4,16900000000001	1501	1	3	1500	-7,87670932710171	-0,0453843642026186	-0,000869482755661011
159,471	4,18000000000001	1501	1	3	1500	-7,87674553692341	-0,0456248130649328	-0,000905692577362061
159,484	4,19300000000001	1501	1	3	1500	-7,8767825011164	-0,0457346346229315	-0,00094262883067131
159,495	4,20400000000001	1501	1	3	1500	-7,87690406665206	-0,0466789025813341	-0,00106422230601311
159,506	4,215	1501	1	3	1500	-7,87681566551328	-0,0460937339812517	-0,000975821167230606
159,517	4,226	1501	1	3	1500	-7,87692658603191	-0,0470180949196219	-0,00108674168586731
159,527	4,23600000000002	1501	1	3	1500	-7,87681801244616	-0,0458295224234462	-0,000978168100118637
159,538	4,24700000000001	1501	1	3	1500	-7,87678915075958	-0,0457842415198684	-0,000949278473854065
159,549	4,25800000000001	1501	1	3	1500	-7,87680898793042	-0,0459252158179879	-0,000969115644693375
159,56	4,26900000000001	1501	1	3	1500	-7,87690898403525	-0,0467359507456422	-0,00106913968920708
159,571	4,28	1501	1	3	1500	-7,87685925140977	-0,0460001779720187	-0,00101940706372261
159,581	4,29000000000002	1501	1	3	1500	-7,87684028036892	-0,0460262736305594	-0,00100040808320045
159,592	4,30100000000002	1501	1	3	1500	-7,87685422226787	-0,0461617019027472	-0,00101437792181969
159,603	4,31200000000001	1501	1	3	1500	-7,8768502548337	-0,0462527805939317	-0,00101041048765182
159,614	4,32300000000001	1501	1	3	1500	-7,876883642748	-0,0461899116635323	-0,00104382634162903
159,625	4,334	1501	1	3	1500	-7,87683385424316	-0,0458484748378396	-0,000994037836790085
159,636	4,345	1501	1	3	1500	-7,87688319571316	-0,0464888289570808	-0,00104332342743874
159,646	4,35500000000002	1501	1	3	1500	-7,87686425261199	-0,0463247764855623	-0,00102438032627106
159,657	4,36600000000001	1501	1	3	1500	-7,87699501030147	-0,0470828451216221	-0,00115513801574707
159,668	4,37700000000001	1501	1	3	1500	-7,87692331708968	-0,04654829390347	-0,00108344480395317
159,679	4,38800000000001	1501	1	3	1500	-7,87695170380175	-0,0469198171049356	-0,00111188739538193
159,69	4,399	1501	1	3	1500	-7,87696184590459	-0,0470913620665669	-0,00112200155854225
159,7	4,40900000000002	1501	1	3	1500	-7,87694273516536	-0,0468532694503665	-0,00110289081931114
159,711	4,42000000000002	1501	1	3	1500	-7,87697036750615	-0,046865432523191	-0,00113055109977722
159,722	4,43100000000001	1501	1	3	1500	-7,87699612788856	-0,0471116416156292	-0,00115625560283661
159,733	4,44200000000001	1501	1	3	1500	-7,8770515602082	-0,0476144207641482	-0,00121168792247772
159,744	4,453	1501	1	3	1500	-7,87700358778238	-0,0472933705896139	-0,00116374343633652
159,755	4,464	1501	1	3	1500	-7,87699788808823	-0,0470745703205466	-0,00115804374217987
159,765	4,47400000000002	1501	1	3	1500	-7,87699009291828	-0,0471663195639849	-0,0011502206325531
159,776	4,48500000000001	1501	1	3	1500	-7,87699704989791	-0,0471497839316726	-0,00115720555186272
159,787	4,49600000000001	1501	1	3	1500	-7,87698693573475	-0,0472082430496812	-0,00114709138870239
159,798	4,50700000000001	1501	1	3	1500	-7,87711632438004	-0,0479750707745552	-0,00127645209431648
159,809	4,518	1501	1	3	1500	-7,87704337388277	-0,0473801465705037	-0,00120352953672409
159,819	4,52800000000002	1501	1	3	1500	-7,87707665003836	-0,0475791795179248	-0,00123677775263786
159,83	4,53900000000002	1501	1	3	1500	-7,87703001871705	-0,0473764259368181	-0,0011901743710041
159,841	4,55000000000001	1501	1	3	1500	-7,87706041708589	-0,047339741140604	-0,00122057273983955
159,852	4,56100000000001	1501	1	3	1500	-7,87709349766374	-0,0476983468979597	-0,0012536533176899
159,863	4,572	1501	1	3	1500	-7,87707329727709	-0,0476710870862007	-0,00123342499136925
159,874	4,583	1501	1	3	1500	-7,87705446593463	-0,0475617032498121	-0,00121459364891052
159,884	4,59300000000002	1501	1	3	1500	-7,87706117145717	-0,0474045751616359	-0,00122129917144775
159,895	4,60400000000001	1501	1	3	1500	-7,87716010585427	-0,0481624575331807	-0,00132026150822639
159,906	4,61500000000001	1501	1	3	1500	-7,87715108133852	-0,0481338379904628	-0,00131120905280113
159,917	4,626	1501	1	3	1500	-7,87713155150414	-0,0480759749189019	-0,00129170715808868
159,928	4,637	1501	1	3	1500	-7,87710880860686	-0,0477019138634205	-0,00126896426081657
159,938	4,64700000000002	1501	1	3	1500	-7,87716940976679	-0,0481682363897562	-0,00132953748106956
159,949	4,65800000000002	1501	1	3	1500	-7,87714747712016	-0,0480143819004297	-0,00130763277411461
159,965	4,67400000000001	1501	1	3	1500	-7,87716591730714	-0,0483130058273673	-0,001326072961092
159,976	4,685	1501	1	3	1500	-7,87717438302934	-0,0480406917631626	-0,00133451074361801
159,987	4,696	1501	1	3	1500	-7,87715426646173	-0,0480464240536094	-0,00131439417600632
159,997	4,70600000000002	1501	1	3	1500	-7,87714716978371	-0,0480867270380259	-0,00130735337734222
160,008	4,71700000000001	1501	1	3	1500	-7,8771638777107	-0,0482051353901625	-0,00132400542497635
160,019	4,72800000000001	1501	1	3	1500	-7,877311790362	-0,0490718614310026	-0,00147191807627678
160,03	4,739	1501	1	3	1500	-7,87723168730736	-0,0486296368762851	-0,00139184296131134
160,041	4,75	1501	1	3	1500	-7,87724778056145	-0,0486894836649299	-0,0014079362154007
160,051	4,76000000000002	1501	1	3	1500	-7,87729094736278	-0,049008815549314	-0,00145113095641136
160,062	4,77100000000002	1501	1	3	1500	-7,8772428072989	-0,0485914526507258	-0,00140296295285225
160,073	4,78200000000001	1501	1	3	1500	-7,87726834416389	-0,0487583735957742	-0,00142849981784821
160,084	4,79300000000001	1501	1	3	1500	-7,87726918235421	-0,0487926695495844	-0,00142933800816536
160,095	4,804	1501	1	3	1500	-7,87731869146228	-0,0493578054010868	-0,00147884711623192
160,106	4,815	1501	1	3	1500	-7,8772911708802	-0,0489276833832264	-0,00145129859447479
160,116	4,82500000000002	1501	1	3	1500	-7,87727351300418	-0,0488187372684479	-0,00143364071846008
160,127	4,83600000000001	1501	1	3	1500	-7,87728815339506	-0,0488647539168596	-0,00144828110933304
160,138	4,84700000000001	1501	1	3	1500	-7,87730807438493	-0,0491393264383078	-0,0014682300388813
160,149	4,858	1501	1	3	1500	-7,87730134092271	-0,0487543316558003	-0,00146146863698959
160,16	4,869	1501	1	3	1500	-7,87733137607574	-0,0491679133847356	-0,00149153172969818
160,17	4,87900000000002	1501	1	3	1500	-7,87735881283879	-0,0494915200397372	-0,00151896849274635
160,187	4,89600000000002	1501	1	3	1500	-7,87738585844636	-0,0497513636946678	-0,00154601410031319
160,198	4,90700000000001	1501	1	3	1500	-7,87731058895588	-0,0488676968961954	-0,00147074460983276
160,209	4,91800000000001	1501	1	3	1500	-7,87733335979283	-0,0490861153230071	-0,00149348750710487
160,22	4,929	1501	1	3	1500	-7,87738085724413	-0,0496941292658448	-0,00154098495841026
160,231	4,94	1501	1	3	1500	-7,87744045257568	-0,0500926142558455	-0,00160060822963715
160,241	4,95000000000002	1501	1	3	1500	-7,87742950022221	-0,0497606722638011	-0,00158965587615967
160,252	4,96100000000001	1501	1	3	1500	-7,87742818705738	-0,0498581631109118	-0,00158831477165222
160,263	4,97200000000001	1501	1	3	1500	-7,87739368155599	-0,049523813650012	-0,00155383720993996
160,274	4,983	1501	1	3	1500	-7,87735523656011	-0,0493093486875296	-0,00151539221405983
160,285	4,994	1501	1	3	1500	-7,87736386992037	-0,0491621298715472	-0,00152399763464928
160,291	5	1501	1	3	1500	-7,87737012840807	-0,0492531340569258	-0,00153025612235069
160,301	5,01000000000002	1501	1	3	1500	-7,87739890627563	-0,0495691178366542	-0,00155903398990631
160,312	5,02100000000002	1501	1	3	1500	-7,87742268294096	-0,0498705264180899	-0,00158283859491348
160,323	5,03200000000001	1501	1	3	1500	-7,87748917937279	-0,0504929898306727	-0,00164933502674103
160,334	5,04300000000001	1501	1	3	1500	-7,87750055082142	-0,0502781663089991	-0,00166067853569984
160,345	5,054	1501	1	3	1500	-7,87747601978481	-0,0502469250932336	-0,00163614749908447
160,355	5,06399999999999	1501	1	3	1500	-7,87754659540951	-0,0508280610665679	-0,00170672312378883
160,359	5,06800000000001	1501	1	4	1500	-7,87752896547318	-0,0506621971726418	-0,0016891211271286
160,359	0	1501	1	4	1500	-7,87752896547318	-0,0506621971726418	-0,0016891211271286
160,37	0,0109999999999957	1501	1	4	1500	-7,87745266221464	-0,0498394295573235	-0,00161278992891312
160,381	0,0219999999999914	1501	1	4	1500	-7,87743751890957	-0,0497220223769546	-0,00159764662384987
160,392	0,032999999999987	1501	1	4	1500,25	-7,87736222147942	-0,0491982884705067	-0,00152237713336945
160,402	0,0430000000000064	1501	1	4	1500,25	-7,87723151966929	-0,0483320606872439	-0,00139167532324791
160,411	0,0519999999999925	1501	1	4	1500,5	-7,87695128470659	-0,0462870951741934	-0,00111144036054611
160,418	0,0589999999999975	1501	1	4	1500,5	-7,87695734761655	-0,0459183380007744	-0,00111747533082962
160,429	0,0699999999999932	1501	1	4	1500,5	-7,87707759998739	-0,0470269983634353	-0,00123772770166397
160,44	0,0809999999999889	1501	1	4	1500,75	-7,87779794074595	-0,052659846842289	-0,00195806846022606
160,45	0,0910000000000082	1501	1	4	1500,75	-7,87848629057407	-0,057937796227634	-0,00264644622802734
160,456	0,0970000000000084	1501	1	4	1500,75	-7,878901027143	-0,0611114501953125	-0,00306118279695511
160,46	0,100999999999999	1501	1	4	1501	-7,87893614731729	-0,0607376173138618	-0,00309627503156662
160,482	0,0219999999999914	1502	2	4	1501	-7,87820287048817	-0,0535922730341554	-0,00236302614212036
160,493	0,032999999999987	1502	2	4	1501,25	-7,87663768976927	-0,0423708790913224	-0,000797845423221588
160,503	0,0430000000000064	1502	2	4	1501,25	-7,87500553764403	-0,0322943227365613	0,000834278762340546
160,512	0,0519999999999925	1502	2	4	1501,5	-7,87445473484695	-0,0290142185986042	0,00138508155941963
160,513	0,0529999999999973	1502	2	4	1501,5	-7,87445532158017	-0,0290141766890883	0,00138446688652039
160,524	0,063999999999993	1502	2	4	1501,5	-7,87545341067016	-0,0353844696655869	0,000386405736207962
160,535	0,0749999999999886	1502	2	4	1501,75	-7,87807194516063	-0,0533089227974415	-0,00223210081458092
160,545	0,085000000000008	1502	2	4	1501,75	-7,88009969517589	-0,0688518164679408	-0,00425985082983971
160,556	0,0960000000000036	1502	2	4	1501,75	-7,88160033524036	-0,076487367041409	-0,00576049089431763
160,559	0,0989999999999895	1502	2	4	1501,75	-7,88171770982444	-0,0766286998987198	-0,00587783753871918
160,56	0,0999999999999943	1502	2	4	1502	-7,88177920505404	-0,077041145414114	-0,00593936070799828
160,571	0,0109999999999957	1503	3	4	1502	-7,88175358437002	-0,0753309344872832	-0,00591371208429337
160,581	0,021000000000015	1503	3	4	1502	-7,87986041978002	-0,0594628835096955	-0,0040205754339695
160,592	0,0320000000000107	1503	3	4	1502,25	-7,87629978731275	-0,0356727559119463	-0,0004599429666996
160,603	0,0430000000000064	1503	3	4	1502,25	-7,87285918369889	-0,0194478593766689	0,00298060476779938
160,61	0,0500000000000114	1503	3	4	1502,5	-7,87217446602881	-0,0170722557231784	0,00366535037755966
160,611	0,0509999999999877	1503	3	4	1502,5	-7,87216099910438	-0,0170855363830924	0,0036788173019886
160,612	0,0519999999999925	1503	3	4	1502,5	-7,87218782119453	-0,0172888953238726	0,00365199521183968
160,622	0,0620000000000118	1503	3	4	1502,5	-7,87394863553345	-0,0255046645179391	0,00189118087291718
160,633	0,0730000000000075	1503	3	4	1502,5	-7,87792160175741	-0,0484122894704342	-0,0020817294716835
160,644	0,0840000000000032	1503	3	4	1502,75	-7,88088865578175	-0,0684425560757518	-0,00504881143569946
160,655	0,0949999999999989	1503	3	4	1502,75	-7,88229731842875	-0,0791536644101143	-0,00645747408270836
160,658	0,0980000000000132	1503	3	4	1502,75	-7,88255117833614	-0,0805522501468658	-0,00671133399009705
160,66	0,0999999999999943	1503	3	4	1503	-7,88260828703642	-0,0805412791669369	-0,00676844269037247
160,67	0,0100000000000193	1504	4	4	1503	-7,88268193602562	-0,079663940705359	-0,00684209167957306
160,681	0,021000000000015	1504	4	4	1503	-7,88008916191757	-0,0576534168794751	-0,00424928963184357
160,692	0,0320000000000107	1504	4	4	1503,25	-7,87649628706276	-0,0345709826797247	-0,000656414777040481
160,703	0,0430000000000064	1504	4	4	1503,25	-7,87297250702977	-0,0189071241766214	0,00286728143692017
160,709	0,0490000000000066	1504	4	4	1503,25	-7,87151807919145	-0,0140762981027365	0,00432170927524567
160,719	0,0589999999999975	1504	4	4	1503,5	-7,8730930108577	-0,0210636435076594	0,00274680554866791
160,729	0,0690000000000168	1504	4	4	1503,5	-7,87645068950951	-0,0374960945919156	-0,000610817223787308
160,74	0,0800000000000125	1504	4	4	1503,75	-7,88060154765844	-0,0637025479227304	-0,004761703312397
160,751	0,0910000000000082	1504	4	4	1503,75	-7,882573697716	-0,0786774884909391	-0,00673385336995125
160,759	0,099000000000018	1504	4	4	1503,75	-7,88328892551362	-0,0832851277664304	-0,00744905322790146
160,76	0,0999999999999943	1504	4	4	1504	-7,88331798277795	-0,0832225615158677	-0,00747811049222946
160,77	0,0100000000000193	1505	5	4	1504	-7,8831353969872	-0,0801957817748189	-0,00729555264115334
160,781	0,021000000000015	1505	5	4	1504	-7,8807221353054	-0,0596834626048803	-0,00488229095935822
160,792	0,0320000000000107	1505	5	4	1504,25	-7,87668739445507	-0,0340060377493501	-0,000847522169351578
160,803	0,0430000000000064	1505	5	4	1504,25	-7,87272658199072	-0,0172694632783532	0,00311320647597313
160,811	0,0510000000000161	1505	5	4	1504,5	-7,87191929295659	-0,0149237690493464	0,00392049551010132
160,82	0,0600000000000023	1505	5	4	1504,5	-7,87307102233172	-0,0196183566004038	0,00276876613497734
160,83	0,0700000000000216	1505	5	4	1504,5	-7,87725811824203	-0,0406841514632106	-0,00141827389597893
160,841	0,0810000000000173	1505	5	4	1504,75	-7,88101290352643	-0,0646104989573359	-0,00517303124070168
160,852	0,092000000000013	1505	5	4	1504,75	-7,88302746601403	-0,0795282889157534	-0,00718764960765839
160,86	0,100000000000023	1505	5	4	1505	-7,88346718065441	-0,0825152965262532	-0,00762730836868286
160,871	0,0109999999999957	1506	6	4	1505	-7,88342147134244	-0,0807790132239461	-0,00758159905672073
160,882	0,0219999999999914	1506	6	4	1505	-7,88044910877943	-0,0562017550691962	-0,00460926443338394
160,893	0,032999999999987	1506	6	4	1505,25	-7,87677322514355	-0,033718952909112	-0,00093335285782814
160,904	0,0439999999999827	1506	6	4	1505,25	-7,87242561578751	-0,0159763172268867	0,00341417267918587
160,908	0,0480000000000018	1506	6	4	1505,25	-7,87130660377443	-0,0120775029063225	0,00453321263194084
160,909	0,0489999999999782	1506	6	4	1505,25	-7,87127209827304	-0,0121243484318256	0,00456769019365311
160,911	0,0509999999999877	1506	6	4	1505,5	-7,87132848054171	-0,0126054743304849	0,00451130792498589
160,922	0,0619999999999834	1506	6	4	1505,5	-7,87367340177298	-0,0221965182572603	0,00216638669371605
160,932	0,0720000000000027	1506	6	4	1505,5	-7,87822460755706	-0,0456353230401874	-0,00238476321101189
160,943	0,0829999999999984	1506	6	4	1505,75	-7,88196430541575	-0,0698209367692471	-0,00612443313002586
160,954	0,0939999999999941	1506	6	4	1505,75	-7,88353775627911	-0,0816632620990276	-0,00769788399338722
160,96	0,0999999999999943	1506	6	4	1506	-7,88389370776713	-0,0840178783982992	-0,00805383548140526
160,977	0,0169999999999959	1507	7	4	1506	-7,88262622430921	-0,0714554265141487	-0,00678637996315956
160,988	0,0279999999999916	1507	7	4	1506,25	-7,8782616276294	-0,0410599866881967	-0,00242175534367561
160,999	0,0389999999999873	1507	7	4	1506,25	-7,87411345168948	-0,0207953806966543	0,00172633677721024
161,009	0,0490000000000066	1507	7	4	1506,25	-7,8714238665998	-0,0124895898625255	0,00441592186689377
161,011	0,0509999999999877	1507	7	4	1506,5	-7,87132998928428	-0,0122605450451374	0,00450979918241501
161,013	0,0529999999999973	1507	7	4	1506,5	-7,87138785235584	-0,0124337337911129	0,00445196405053139
161,024	0,063999999999993	1507	7	4	1506,5	-7,87459379062056	-0,025982316583395	0,00124599784612656
161,035	0,0749999999999886	1507	7	4	1506,75	-7,87910219281912	-0,0499362964183092	-0,00326234847307205
161,045	0,085000000000008	1507	7	4	1506,75	-7,88280283100903	-0,0745621183887124	-0,00696295872330666
161,056	0,0960000000000036	1507	7	4	1506,75	-7,88442042656243	-0,0870835594832897	-0,00858055427670479
161,059	0,0989999999999895	1507	7	4	1506,75	-7,8845848236233	-0,0878277933225036	-0,00874495133757591
161,06	0,0999999999999943	1507	7	4	1507	-7,88459558039904	-0,0876451842486858	-0,00875573605298996
161,071	0,0109999999999957	1508	8	4	1507	-7,88420730270445	-0,0829695584252477	-0,00836748629808426
161,081	0,021000000000015	1508	8	4	1507	-7,88125371560454	-0,0585161801427603	-0,00541387125849724
161,092	0,0320000000000107	1508	8	4	1507,25	-7,87692055106163	-0,0320096127688885	-0,0010807067155838
161,103	0,0430000000000064	1508	8	4	1507,25	-7,87212065421045	-0,0138174742460251	0,00371916219592094
161,111	0,0509999999999877	1508	8	4	1507,5	-7,87140735425055	-0,0118825491517782	0,00443246215581894
161,112	0,0519999999999925	1508	8	4	1507,5	-7,87140539847314	-0,0119158625602722	0,00443436205387115
161,113	0,0529999999999973	1508	8	4	1507,5	-7,87142135202885	-0,0120199751108885	0,00441843643784523
161,124	0,063999999999993	1508	8	4	1507,5	-7,87502179853618	-0,0270240660756826	0,000818017870187759
161,134	0,0740000000000123	1508	8	4	1507,5	-7,87948331795633	-0,0508593441918492	-0,00364350154995918
161,145	0,085000000000008	1508	8	4	1507,75	-7,88338313810527	-0,0769918551668525	-0,00754326581954956
161,156	0,0960000000000036	1508	8	4	1507,75	-7,88454819470644	-0,0860966416075826	-0,00870835036039352
161,159	0,0989999999999895	1508	8	4	1507,75	-7,88471175357699	-0,0872853910550475	-0,00887190923094749
161,16	0,0999999999999943	1508	8	4	1508	-7,88470342755318	-0,0870590563863516	-0,00886358320713043
161,17	0,0100000000000193	1509	9	4	1508	-7,88443199358881	-0,0835079047828913	-0,00859212130308151
161,181	0,021000000000015	1509	9	4	1508	-7,88143501617014	-0,058594630099833	-0,00559514388442039
161,192	0,0320000000000107	1509	9	4	1508,25	-7,87702350877225	-0,0319950794801116	-0,0011836364865303
161,203	0,0430000000000064	1509	9	4	1508,25	-7,87171879783273	-0,0120951049029827	0,00412099063396454
161,205	0,0450000000000159	1509	9	4	1508,25	-7,87120691500604	-0,0108504807576537	0,00463290140032768
161,21	0,0500000000000114	1509	9	4	1508,5	-7,87112695164978	-0,0109307654201984	0,00471286475658417
161,213	0,0529999999999973	1509	9	4	1508,5	-7,87126597948372	-0,0116283120587468	0,00457383692264557
161,223	0,0630000000000166	1509	9	4	1508,5	-7,87445677444339	-0,0237136939540505	0,00138301402330399
161,234	0,0740000000000123	1509	9	4	1508,5	-7,87956881336868	-0,0503868516534567	-0,00372894108295441
161,245	0,085000000000008	1509	9	4	1508,75	-7,88350196555257	-0,0768364639952779	-0,00766212120652199
161,256	0,0960000000000036	1509	9	4	1508,75	-7,884776070714	-0,0867677200585604	-0,00893622636795044
161,259	0,099000000000018	1509	9	4	1508,75	-7,88505516014993	-0,0890213064849377	-0,00921528786420822
161,26	0,0999999999999943	1509	9	4	1509	-7,88506066426635	-0,0888530537486076	-0,00922081992030144
161,27	0,0100000000000193	1510	10	4	1509	-7,88461022078991	-0,0832812115550041	-0,00877037644386291
161,281	0,021000000000015	1510	10	4	1509	-7,88178730756044	-0,0599375367164612	-0,00594746321439743
161,292	0,0320000000000107	1510	10	4	1509,25	-7,87696690298617	-0,0306766619905829	-0,00112703070044517
161,303	0,0430000000000064	1510	10	4	1509,25	-7,87226906977594	-0,0135179050266743	0,00357074663043022
161,308	0,0480000000000018	1510	10	4	1509,25	-7,87104793824255	-0,0102448929101229	0,00479182228446007
161,309	0,0490000000000066	1510	10	4	1509,25	-7,87105956114829	-0,0102159474045038	0,00478019937872887
161,319	0,0590000000000259	1510	10	4	1509,5	-7,87270417436957	-0,0164132192730904	0,00313561409711838
161,33	0,0700000000000216	1510	10	4	1509,5	-7,87751234136522	-0,0376450596377254	-0,00167252495884895
161,341	0,0810000000000173	1510	10	4	1509,75	-7,88276413455605	-0,0703590735793114	-0,00692429021000862
161,352	0,092000000000013	1510	10	4	1509,75	-7,8845645673573	-0,0837610196322203	-0,00872472301125526
161,36	0,100000000000023	1510	10	4	1510	-7,88510941900313	-0,0876936549320817	-0,0092696025967598
162,26	0	1520	20	4	1519	-7,88736127316952	-0,094473366625607	-0,0115214288234711
162,273	0,0130000000000052	1520	20	4	1519	-7,88635211996734	-0,0837259227409959	-0,0105123035609722
162,283	0,0230000000000246	1520	20	4	1519	-7,88234070874751	-0,0530420895665884	-0,00650083646178245
162,295	0,035000000000025	1520	20	4	1519,25	-7,87634206004441	-0,0217153923586011	-0,000502187758684158
162,306	0,0460000000000207	1520	20	4	1519,25	-7,87071193568408	-0,00649445690214634	0,00512788072228432
162,309	0,0490000000000066	1520	20	4	1519,25	-7,87020424380898	-0,00541689340025187	0,00563554465770721
162,316	0,0560000000000116	1520	20	4	1519,5	-7,87089491263032	-0,00770306214690208	0,00494487583637237
162,327	0,0670000000000073	1520	20	4	1519,5	-7,87694547325373	-0,0289557734504342	-0,00110562890768051
162,337	0,0770000000000266	1520	20	4	1519,75	-7,88310561329126	-0,0625567277893424	-0,00726576894521713
162,348	0,0880000000000223	1520	20	4	1519,75	-7,88609566166997	-0,0831004884094	-0,0102558173239231
162,358	0,0980000000000132	1520	20	4	1519,75	-7,8874153085053	-0,0941394455730915	-0,0115754641592503
162,36	0,100000000000023	1520	20	4	1520	-7,88741352036595	-0,0935984682291746	-0,011573676019907
163,26	0	1530	30	4	1529	-7,88871369324625	-0,0952167017385364	-0,0128738768398762
163,276	0,0160000000000196	1530	30	4	1529	-7,88712772540748	-0,0797211891040206	-0,0112878531217575
163,287	0,0270000000000152	1530	30	4	1529,25	-7,88163911551237	-0,040813279338181	-0,00579927116632462
163,298	0,0380000000000109	1530	30	4	1529,25	-7,87462058477104	-0,012434683740139	0,00121923163533211
163,308	0,0480000000000018	1530	30	4	1529,25	-7,87007625214755	-0,00341909937560558	0,00576356425881386
163,321	0,061000000000007	1530	30	4	1529,5	-7,87412756122649	-0,0144353043287992	0,00171225517988205
163,331	0,0710000000000264	1530	30	4	1529,5	-7,88047182373702	-0,0398982455953956	-0,00463195145130157
163,342	0,0820000000000221	1530	30	4	1529,75	-7,88631741888821	-0,0760290352627635	-0,0104775466024876
163,353	0,0930000000000177	1530	30	4	1529,75	-7,88849489763379	-0,0931462692096829	-0,0126550532877445
163,36	0,100000000000023	1530	30	4	1530	-7,88900831714273	-0,0973289273679256	-0,0131684727966785
164,26	0	1540	40	4	1539	-7,88969851098955	-0,0962177803739905	-0,0138586387038231
164,274	0,01400000000001	1540	40	4	1539	-7,88840571418405	-0,0826773745939136	-0,0125658698379993
164,285	0,0250000000000057	1540	40	4	1539,25	-7,88333189673722	-0,045478492975235	-0,00749208033084869
164,295	0,035000000000025	1540	40	4	1539,25	-7,8776968549937	-0,0191256916150451	-0,00185703858733177
164,306	0,0460000000000207	1540	40	4	1539,25	-7,87133412435651	-0,00407563522458076	0,00450566411018372
164,311	0,0510000000000161	1540	40	4	1539,5	-7,8698758687824	-0,00195880420506001	0,00596394762396812
164,317	0,0570000000000164	1540	40	4	1539,5	-7,87157356739044	-0,00579495448619127	0,00426622107625008
164,328	0,0680000000000121	1540	40	4	1539,5	-7,87919252179563	-0,029704668559134	-0,00335264950990677
164,346	0,0860000000000127	1540	40	4	1539,75	-7,88810902275145	-0,0826827809214592	-0,0122691504657269
164,357	0,0970000000000084	1540	40	4	1539,75	-7,8899365849793	-0,0980887934565544	-0,0140967406332493
164,358	0,0980000000000132	1540	40	4	1539,75	-7,88997240364551	-0,0982085568830371	-0,014132559299469
164,36	0,100000000000023	1540	40	4	1540	-7,88991931825876	-0,0971841579303145	-0,0140794739127159
165,26	0	1550	50	4	1549	-7,89073431864381	-0,0985846202820539	-0,0148944742977619
165,27	0,0100000000000193	1550	50	4	1549	-7,88981233723462	-0,0888607325032353	-0,0139725208282471
165,281	0,021000000000015	1550	50	4	1549	-7,88610166870057	-0,058700256049633	-0,0102617964148521
165,292	0,0320000000000107	1550	50	4	1549,25	-7,87979104556143	-0,0243093678727746	-0,00395117327570915
165,303	0,0430000000000064	1550	50	4	1549,25	-7,87230279296637	-0,0043877400457859	0,00353699550032616
165,306	0,0460000000000207	1550	50	4	1549,25	-7,87069978192449	-0,00196360051631927	0,00514000654220581
165,311	0,0510000000000161	1550	50	4	1549,5	-7,87055804394186	-0,00206407625228167	0,00528177246451378
165,313	0,0530000000000257	1550	50	4	1549,5	-7,87074102088809	-0,00246277078986168	0,00509876757860184
165,324	0,0640000000000214	1550	50	4	1549,5	-7,87641735747457	-0,0167211703956127	-0,000577513128519058
165,335	0,0750000000000171	1550	50	4	1549,75	-7,88452640175819	-0,0537545932456851	-0,00868655741214752
165,346	0,0860000000000127	1550	50	4	1549,75	-7,88893229328096	-0,0831084977835417	-0,0130924209952354
165,357	0,0970000000000084	1550	50	4	1549,75	-7,89063390344381	-0,0975219439715147	-0,0147940590977669
165,36	0,100000000000023	1550	50	4	1550	-7,89064692333341	-0,0971909379586577	-0,01480707898736
166,26	0	1560	60	4	1559	-7,8912987280637	-0,0981287378817797	-0,0154589116573334
166,27	0,0100000000000193	1560	60	4	1559	-7,89034377783537	-0,0881240330636501	-0,0145039334893227
166,281	0,021000000000015	1560	60	4	1559	-7,88666250184178	-0,0580768007785082	-0,0108226574957371
166,292	0,0320000000000107	1560	60	4	1559,25	-7,88038264028728	-0,0236750254407525	-0,0045427680015564
166,303	0,0430000000000064	1560	60	4	1559,25	-7,87259789183736	-0,00373197253793478	0,0032418966293335
166,31	0,0500000000000114	1560	60	4	1559,5	-7,87015479058027	-0,000700755044817925	0,0056849978864193
166,311	0,0510000000000161	1560	60	4	1559,5	-7,87014188244939	-0,000745877623558044	0,00569790601730347
166,312	0,0520000000000209	1560	60	4	1559,5	-7,87030809558928	-0,00101623591035604	0,00553172081708908
166,323	0,0630000000000166	1560	60	4	1559,5	-7,8766296710819	-0,015514362603426	-0,00078979879617691
166,334	0,0740000000000123	1560	60	4	1559,5	-7,88401136174798	-0,0469953007996082	-0,00817151740193367
166,345	0,085000000000008	1560	60	4	1559,75	-7,88959013298154	-0,0836586905643344	-0,0137502886354923
166,356	0,0960000000000036	1560	60	4	1559,75	-7,89135240018368	-0,0986030464991927	-0,0155125558376312
166,358	0,0980000000000132	1560	60	4	1559,75	-7,89150349795818	-0,0999084487557411	-0,0156636536121368
166,36	0,100000000000023	1560	60	4	1560	-7,89147460833192	-0,0990588637068868	-0,0156347639858723
167,26	0	1570	70	4	1569	-7,89203630760312	-0,099593261256814	-0,0161964632570744
167,27	0,0100000000000193	1570	70	4	1569	-7,89104830473661	-0,0891255587339401	-0,0152084603905678
167,281	0,021000000000015	1570	70	4	1569	-7,88744017481804	-0,0589783303439617	-0,0116003304719925
167,292	0,0320000000000107	1570	70	4	1569,25	-7,88109239190817	-0,0243304762989283	-0,00525254756212235
167,303	0,0430000000000064	1570	70	4	1569,25	-7,87339464761317	-0,00403173733502626	0,00244511291384697
167,309	0,0490000000000066	1570	70	4	1569,25	-7,87194896489382	-0,00215777195990086	0,00389082357287407
167,311	0,0510000000000161	1570	70	4	1569,5	-7,87188464775681	-0,00220814719796181	0,00395514070987701
167,313	0,0530000000000257	1570	70	4	1569,5	-7,87203415296972	-0,00250610988587141	0,00380566343665123
167,324	0,0640000000000214	1570	70	4	1569,5	-7,87805621512234	-0,0176028069108725	-0,00221634283661842
167,335	0,0750000000000171	1570	70	4	1569,75	-7,88571973331273	-0,053190290927887	-0,00987986102700233
167,346	0,0860000000000127	1570	70	4	1569,75	-7,89016163907945	-0,0832691974937916	-0,0143217667937279
167,357	0,0970000000000084	1570	70	4	1569,75	-7,89188674651086	-0,0981647009029984	-0,0160468742251396
167,36	0,100000000000023	1570	70	4	1570	-7,89187042973936	-0,0975511502474546	-0,0160305574536324
168,26	0	1580	80	4	1579	-7,89224294945598	-0,0970427738502622	-0,01640310510993
168,27	0,0100000000000193	1580	80	4	1579	-7,89135281927884	-0,0873701181262732	-0,0155129469931126
168,281	0,021000000000015	1580	80	4	1579	-7,88822360336781	-0,0615811860188842	-0,012383759021759
168,292	0,0320000000000107	1580	80	4	1579,25	-7,88097781129181	-0,0217529572546482	-0,00513793900609016
168,303	0,0430000000000064	1580	80	4	1579,25	-7,87432607263327	-0,0047215074300766	0,00151371583342552
168,31	0,0500000000000114	1580	80	4	1579,5	-7,87190641276538	-0,00133583322167397	0,00393340364098549
168,311	0,0510000000000161	1580	80	4	1579,5	-7,87191742099821	-0,00133578665554523	0,00392239540815353
168,322	0,0620000000000118	1580	80	4	1579,5	-7,87684975191951	-0,0124895107001066	-0,00100990757346153
168,333	0,0730000000000075	1580	80	4	1579,5	-7,88486748933792	-0,0454503111541271	-0,00902764499187469
168,344	0,0840000000000032	1580	80	4	1579,75	-7,89058249443769	-0,0832103472203016	-0,0147426500916481
168,354	0,0940000000000225	1580	80	4	1579,75	-7,89203024469316	-0,0949040753766894	-0,0161903724074364
168,36	0,100000000000023	1580	80	4	1580	-7,89245520718396	-0,0986561318859458	-0,0166153348982334
169,26	0	1590	90	4	1589	-7,89279609918594	-0,0983716361224651	-0,0169562548398972
169,261	0,00100000000000477	1590	90	4	1589	-7,89280724711716	-0,0984910596162081	-0,0169674307107925
169,262	0,00200000000000955	1590	90	4	1589	-7,89278171025217	-0,0981459766626358	-0,0169418379664421
169,273	0,0130000000000052	1590	90	4	1589	-7,8913607262075	-0,0835498934611678	-0,0155208818614483
169,283	0,0230000000000246	1590	90	4	1589	-7,88723045960069	-0,0521895149722695	-0,0113906152546406
169,294	0,0340000000000202	1590	90	4	1589,25	-7,88040122017264	-0,0184236839413643	-0,00456137582659721
169,305	0,0450000000000159	1590	90	4	1589,25	-7,87363512441516	-0,00285034999251366	0,00220466405153275
169,311	0,0510000000000161	1590	90	4	1589,5	-7,87191675044596	-0,000801868736743927	0,00392306596040726
169,317	0,0570000000000164	1590	90	4	1589,5	-7,87367820739746	-0,00434639863669872	0,00216158106923103
169,328	0,0680000000000121	1590	90	4	1589,5	-7,8818716853857	-0,0287785613909364	-0,00603184103965759
169,339	0,0790000000000077	1590	90	4	1589,75	-7,88894620724022	-0,0685650575906038	-0,0131063349545002
169,35	0,0900000000000034	1590	90	4	1589,75	-7,89179909974337	-0,0892632501199842	-0,0159592553973198
169,358	0,0980000000000132	1590	90	4	1589,75	-7,89280341938138	-0,0985892023891211	-0,0169635750353336
169,36	0,100000000000023	1590	90	4	1590	-7,89277243427932	-0,0979443173855543	-0,0169325619935989
170,26	0	1600	100	4	1599	-7,89279397577047	-0,0953990081325173	-0,016954131424427
170,27	0,0100000000000193	1600	100	4	1599	-7,89206997491419	-0,0879764696583152	-0,0162301026284695
170,281	0,021000000000015	1600	100	4	1599	-7,88886426016688	-0,0611422443762422	-0,013024415820837
170,292	0,0320000000000107	1600	100	4	1599,25	-7,8817942366004	-0,0218924134969711	-0,00595439225435257
170,303	0,0430000000000064	1600	100	4	1599,25	-7,87524271756411	-0,00479882583022118	0,000597070902585983
170,31	0,0500000000000114	1600	100	4	1599,5	-7,87285566329956	-0,00160170253366232	0,00298412516713142
170,318	0,0580000000000211	1600	100	4	1599,5	-7,87528879009187	-0,00675658695399761	0,000551026314496994
170,329	0,0690000000000168	1600	100	4	1599,5	-7,88324729539454	-0,0333923520520329	-0,00740742310881615
170,34	0,0800000000000125	1600	100	4	1599,75	-7,88954126648605	-0,0700205843895674	-0,013701394200325
170,351	0,0910000000000082	1600	100	4	1599,75	-7,89228122681379	-0,0912412954494357	-0,0164413824677467
170,358	0,0980000000000132	1600	100	4	1599,75	-7,89312394335866	-0,0989122409373522	-0,0172840990126133
170,36	0,100000000000023	1600	100	4	1600	-7,8931334707886	-0,0986533286049962	-0,0172935985028744
180,26	0	1700	200	4	1699	-7,89505038410425	-0,0991631997749209	-0,0192105397582054
180,261	0,00100000000000477	1700	200	4	1699	-7,89505619555712	-0,0990838278084993	-0,019216351211071
180,263	0,00300000000001432	1700	200	4	1699	-7,89501805789769	-0,0987047282978892	-0,0191781856119633
180,274	0,01400000000001	1700	200	4	1699	-7,89326364174485	-0,0812347698956728	-0,0174237973988056
180,285	0,0250000000000057	1700	200	4	1699,25	-7,8880880959332	-0,042837574146688	-0,0122482515871525
180,295	0,035000000000025	1700	200	4	1699,25	-7,88212825544178	-0,0162772228941321	-0,00628838315606117
180,306	0,0460000000000207	1700	200	4	1699,25	-7,87553382106125	-0,00238676555454731	0,000305995345115662
180,309	0,0490000000000066	1700	200	4	1699,25	-7,87458954378963	-0,00116508919745684	0,0012502446770668
180,311	0,0510000000000161	1700	200	4	1699,5	-7,87449385039508	-0,00130420085042715	0,00134596601128578
180,313	0,0530000000000257	1700	200	4	1699,5	-7,87463894113898	-0,00151490792632103	0,0012008473277092
180,324	0,0640000000000214	1700	200	4	1699,5	-7,8811542224139	-0,0172288110479712	-0,00531435012817383
180,335	0,0750000000000171	1700	200	4	1699,75	-7,88883349858224	-0,0527420360594988	-0,0129936262965202
180,346	0,0860000000000127	1700	200	4	1699,75	-7,89330613799393	-0,0838097557425499	-0,0174662657082081
180,357	0,0970000000000084	1700	200	4	1699,75	-7,8949195984751	-0,0979928905144334	-0,0190797261893749
180,359	0,099000000000018	1700	200	4	1699,75	-7,89505463093519	-0,0993474759161472	-0,0192147865891457
180,36	0,100000000000023	1700	200	4	1700	-7,89504887536168	-0,0991873256862164	-0,0192090310156345
190,26	0	1800	300	4	1799	-7,89599393494427	-0,0985674513503909	-0,0201540626585484
190,27	0,0100000000000193	1800	300	4	1799	-7,89509589783847	-0,0886741885915399	-0,0192560255527496
190,281	0,021000000000015	1800	300	4	1799	-7,89150657132268	-0,0586939742788672	-0,0156667269766331
190,292	0,0320000000000107	1800	300	4	1799,25	-7,88474625907838	-0,0219441950321198	-0,00890638679265976
190,303	0,0430000000000064	1800	300	4	1799,25	-7,87910755723715	-0,00601465813815594	-0,00326771289110184
190,31	0,0500000000000114	1800	300	4	1799,5	-7,87560830824077	-0,000927811488509178	0,000231508165597916
190,32	0,0600000000000023	1800	300	4	1799,5	-7,8795163705945	-0,0092471856623888	-0,00367652624845505
190,33	0,0700000000000216	1800	300	4	1799,5	-7,88687325082719	-0,0361481914296746	-0,0110333785414696
190,341	0,0810000000000173	1800	300	4	1799,75	-7,89306253194809	-0,074558281339705	-0,0172226876020431
190,352	0,092000000000013	1800	300	4	1799,75	-7,89563619531691	-0,0954211736097932	-0,0197963230311871
190,357	0,0970000000000084	1800	300	4	1799,75	-7,89604059420526	-0,0991287687793374	-0,0202007219195366
190,358	0,0980000000000132	1800	300	4	1799,75	-7,8960438631475	-0,0991046987473965	-0,0202040188014507
190,359	0,099000000000018	1800	300	4	1799,75	-7,89602229371667	-0,0988131482154131	-0,0201824493706226
190,36	0,100000000000023	1800	300	4	1800	-7,89602070115507	-0,0987345492467284	-0,0201808288693428
200,26	0	1900	400	4	1899	-7,89664856158197	-0,0977957993745804	-0,0208086892962456
200,27	0,0100000000000193	1900	400	4	1899	-7,89596102200449	-0,0902686268091202	-0,0201211497187614
200,281	0,021000000000015	1900	400	4	1899	-7,89237317629159	-0,059896013699472	-0,0165333040058613
200,292	0,0320000000000107	1900	400	4	1899,25	-7,88537314161658	-0,0211711507290602	-0,00953329727053642
200,303	0,0430000000000064	1900	400	4	1899,25	-7,878139000386	-0,00319464597851038	-0,00229915603995323
200,311	0,0510000000000161	1900	400	4	1899,5	-7,87628084421158	-0,000877734273672104	-0,000440999865531921
200,312	0,0520000000000209	1900	400	4	1899,5	-7,87626690231264	-0,000907210633158684	-0,000427085906267166
200,313	0,0530000000000257	1900	400	4	1899,5	-7,87646351382136	-0,00134959351271391	-0,000623669475317001
200,324	0,0640000000000214	1900	400	4	1899,5	-7,88286918774247	-0,0165825942531228	-0,00702934339642525
200,335	0,0750000000000171	1900	400	4	1899,75	-7,89055245928466	-0,0520654441788793	-0,0147125869989395
200,346	0,0860000000000127	1900	400	4	1899,75	-7,89494345895946	-0,0825284887105227	-0,019103642553091
200,357	0,0970000000000084	1900	400	4	1899,75	-7,89670502766967	-0,0986135052517056	-0,0208651833236218
200,36	0,100000000000023	1900	400	4	1900	-7,89688954129815	-0,100461966358125	-0,0210496969521046
210,26	0	2000	500	4	1999	-7,89721618406475	-0,0975327845662832	-0,0213763117790222
210,27	0,0100000000000193	2000	500	4	1999	-7,89635100401938	-0,088192499242723	-0,0205111876130104
210,281	0,021000000000015	2000	500	4	1999	-7,8930298704654	-0,0602979026734829	-0,0171899981796741
210,292	0,0320000000000107	2000	500	4	1999,25	-7,88649989292025	-0,0230379402637482	-0,0106600485742092
210,303	0,0430000000000064	2000	500	4	1999,25	-7,87889968603849	-0,00343151390552521	-0,00305984169244766
210,308	0,0480000000000018	2000	500	4	1999,25	-7,87697173655033	-0,000884388573467731	-0,00113189220428467
210,309	0,0490000000000066	2000	500	4	1999,25	-7,87696497514844	-0,000969129614531994	-0,00112513080239296
210,31	0,0500000000000114	2000	500	4	1999,5	-7,87707103416324	-0,00121019314974546	-0,00123118981719017
210,321	0,061000000000007	2000	500	4	1999,5	-7,88165112957358	-0,0111309066414833	-0,00581128522753716
210,331	0,0710000000000264	2000	500	4	1999,5	-7,88914284668863	-0,0406495062634349	-0,0133029744029045
210,342	0,0820000000000221	2000	500	4	1999,75	-7,89517150260508	-0,0798596348613501	-0,0193316303193569
210,353	0,0930000000000177	2000	500	4	1999,75	-7,8969266731292	-0,0951821217313409	-0,0210868008434772
210,36	0,100000000000023	2000	500	4	2000	-7,89712322875857	-0,0966638093814254	-0,0212833844125271
220,26	0	2100	600	4	2099	-7,89771063253283	-0,0984111521393061	-0,0218707881867886
220,27	0,0100000000000193	2100	600	4	2099	-7,89683324284851	-0,0885624717921019	-0,0209933705627918
220,281	0,021000000000015	2100	600	4	2099	-7,8932158369571	-0,0583019340410829	-0,0173760205507278
220,292	0,0320000000000107	2100	600	4	2099,25	-7,88678317330778	-0,0225049024447799	-0,0109433010220528
220,303	0,0430000000000064	2100	600	4	2099,25	-7,88019245490432	-0,00481674913316965	-0,00435261055827141
220,311	0,0510000000000161	2100	600	4	2099,5	-7,87766746245325	-0,00118207652121782	-0,00182759016752243
220,312	0,0520000000000209	2100	600	4	2099,5	-7,87767293862998	-0,00117634888738394	-0,00183306634426117
220,323	0,0630000000000166	2100	600	4	2099,5	-7,88298427127302	-0,0136967422440648	-0,00714445486664772
220,334	0,0740000000000123	2100	600	4	2099,5	-7,89112281985581	-0,0490130763500929	-0,0152829475700855
220,345	0,085000000000008	2100	600	4	2099,75	-7,8959031868726	-0,0821815012022853	-0,0200633145868778
220,355	0,0950000000000273	2100	600	4	2099,75	-7,89745001122355	-0,0959324697032571	-0,0216101668775082
220,36	0,100000000000023	2100	600	4	2100	-7,89762083441019	-0,0974834151566029	-0,0217809900641441
230,26	0	2200	700	4	2199	-7,89796896278858	-0,0976315559819341	-0,0221291184425354
230,27	0,0100000000000193	2200	700	4	2199	-7,89713596925139	-0,0883977208286524	-0,0212961249053478
230,281	0,021000000000015	2200	700	4	2199	-7,89395933970809	-0,0614365050569177	-0,0181194953620434
230,292	0,0320000000000107	2200	700	4	2199,25	-7,88686668500304	-0,0215233117341995	-0,0110268406569958
230,303	0,0430000000000064	2200	700	4	2199,25	-7,88056192919612	-0,00457656104117632	-0,00472208485007286
230,308	0,0480000000000018	2200	700	4	2199,25	-7,87791014648974	-0,000895536504685879	-0,00207027420401573
230,318	0,0580000000000211	2200	700	4	2199,5	-7,8800714481622	-0,00523329246789217	-0,00423157587647438
230,329	0,0690000000000168	2200	700	4	2199,5	-7,88855477236211	-0,0335234124213457	-0,0127149000763893
230,34	0,0800000000000125	2200	700	4	2199,75	-7,89500604383647	-0,0725309597328305	-0,0191661715507507
230,351	0,0910000000000082	2200	700	4	2199,75	-7,89719729684293	-0,0900931609794497	-0,021357424557209
230,36	0,100000000000023	2200	700	4	2200	-7,89800114929676	-0,0979800336062908	-0,0221613049507141
240,26	0	2300	800	4	2299	-7,89827255532146	-0,0979102635756135	-0,0224327109754086
240,27	0,0100000000000193	2300	800	4	2299	-7,89742103777826	-0,088466820307076	-0,0215811654925346
240,281	0,021000000000015	2300	800	4	2299	-7,89387174881995	-0,0581856397911906	-0,0180318765342236
240,292	0,0320000000000107	2300	800	4	2299,25	-7,8878943901509	-0,0244762795045972	-0,0120545737445354
240,303	0,0430000000000064	2300	800	4	2299,25	-7,88132292218506	-0,00545315910130739	-0,00548310577869415
240,308	0,0480000000000018	2300	800	4	2299,25	-7,87851758301258	-0,00127579085528851	-0,00267773866653442
240,309	0,0490000000000066	2300	800	4	2299,25	-7,87849101237953	-0,00133886933326721	-0,00265114009380341
240,31	0,0500000000000114	2300	800	4	2299,5	-7,87877437658608	-0,00187124125659466	-0,00293450430035591
240,321	0,061000000000007	2300	800	4	2299,5	-7,88274630904198	-0,0103994272649288	-0,00690646469593048
240,331	0,0710000000000264	2300	800	4	2299,5	-7,8900870680809	-0,0394106097519398	-0,0142472237348557
240,342	0,0820000000000221	2300	800	4	2299,75	-7,89570956490934	-0,0757945608347654	-0,0198697485029697
240,353	0,0930000000000177	2300	800	4	2299,75	-7,89786376990378	-0,0941170053556561	-0,0220238976180553
240,356	0,0960000000000036	2300	800	4	2299,75	-7,89836623705924	-0,0995834963396192	-0,0225263647735119
240,36	0,100000000000023	2300	800	4	2300	-7,89834287948906	-0,0985960150137544	-0,022503063082695
250,26	0	2400	900	4	2399	-7,89846162311733	-0,0968103623017669	-0,022621750831604
250,271	0,0109999999999957	2400	900	4	2399	-7,89758456870913	-0,0875532440841198	-0,0217447243630886
250,282	0,0219999999999914	2400	900	4	2399	-7,89403645321727	-0,0576913729310036	-0,0181966088712215
250,293	0,032999999999987	2400	900	4	2399,25	-7,88699087686837	-0,0199387036263943	-0,0111510045826435
250,304	0,0439999999999827	2400	900	4	2399,25	-7,8804927226156	-0,00329645816236734	-0,00465290620923042
250,31	0,0499999999999829	2400	900	4	2399,5	-7,87889122031629	-0,00120305921882391	-0,00305140390992165
250,318	0,0579999999999927	2400	900	4	2399,5	-7,88058875128627	-0,00473865307867527	-0,00474890694022179
250,329	0,0689999999999884	2400	900	4	2399,5	-7,88839858956635	-0,0298482086509466	-0,0125587172806263
250,34	0,0799999999999841	2400	900	4	2399,75	-7,89544366300106	-0,0720037845894694	-0,019603818655014
250,351	0,0909999999999798	2400	900	4	2399,75	-7,89805063046515	-0,0932540604844689	-0,0222107581794262
250,36	0,0999999999999943	2400	900	4	2400	-7,89866245351732	-0,0993426656350493	-0,0228225812315941
260,26	0	2500	1000	4	2499	-7,8988956939429	-0,099596711806953	-0,0230558216571808
260,271	0,0110000000000241	2500	1000	4	2499	-7,89791009388864	-0,088185709901154	-0,0220702216029167
260,282	0,0219999999999914	2500	1000	4	2499	-7,89398526772857	-0,0556249590590596	-0,0181454233825207
260,292	0,0320000000000391	2500	1000	4	2499,25	-7,88795063272119	-0,0223814370110631	-0,0121107883751392
260,303	0,0430000000000064	2500	1000	4	2499,25	-7,88103497587144	-0,00410589855164289	-0,00519510358572006
260,307	0,0470000000000255	2500	1000	4	2499,25	-7,87843882106245	-0,000447654165327549	-0,00259894877672195
260,312	0,0520000000000209	2500	1000	4	2499,5	-7,87834977731109	-0,000629140995442867	-0,00250993296504021
260,314	0,0540000000000305	2500	1000	4	2499,5	-7,87852954119444	-0,000948864035308361	-0,00268969684839249
260,325	0,0649999999999977	2500	1000	4	2499,5	-7,88613963872194	-0,0196414068341255	-0,0102997943758965
260,345	0,0850000000000364	2500	1000	4	2499,75	-7,89711453951895	-0,0828747637569904	-0,0212746672332287
260,356	0,0960000000000036	2500	1000	4	2499,75	-7,89864837191999	-0,0970334187150002	-0,0228084996342659
260,36	0,100000000000023	2500	1000	4	2500	-7,89880723692477	-0,0982796913012862	-0,0229673646390438
310,591	0	3001	1	5	3000	-7,89420601911843	-0,052794604562223	-0,0183661468327045
310,602	0,0110000000000241	3001	1	5	3000	-7,89412764832377	-0,0521097565069795	-0,0182878039777279
310,613	0,0219999999999914	3001	1	5	3000	-7,89390670135617	-0,050119599327445	-0,0180668570101261
310,616	0,0249999999999773	3001	1	5	3000	-7,89385409094393	-0,0497378688305616	-0,0180142745375633
310,626	0,035000000000025	3001	1	5	3000	-7,89387493394315	-0,050050881691277	-0,0180350616574287
310,637	0,0459999999999923	3001	1	5	3000	-7,89390161633492	-0,0503840437158942	-0,0180617719888687
310,648	0,0570000000000164	3001	1	5	3000	-7,89389798417687	-0,0502380216494203	-0,0180581398308277
310,659	0,0679999999999836	3001	1	5	3000	-7,89392614737153	-0,0503662740811706	-0,0180863030254841
310,67	0,0790000000000077	3001	1	5	3000	-7,89390340447426	-0,0502796098589897	-0,018063560128212
310,677	0,0860000000000127	3001	1	5	3000	-7,89384783245623	-0,0498233968392015	-0,0180080160498619
310,68	0,0889999999999986	3001	1	5	3000	-7,89391597732902	-0,0503217894583941	-0,0180761329829693
310,691	0,100000000000023	3001	1	5	3000	-7,89390689693391	-0,0504704285413027	-0,0180670246481895
310,702	0,11099999999999	3001	1	5	3000	-7,89403455331922	-0,0510575855150819	-0,0181947089731693
310,713	0,122000000000014	3001	1	5	3000	-7,89398867636919	-0,0508530484512448	-0,0181488320231438
310,724	0,132999999999981	3001	1	5	3000	-7,89397641085088	-0,0508076418191195	-0,0181365385651588
310,735	0,144000000000005	3001	1	5	3000	-7,89405201561749	-0,0515698501840234	-0,0182121992111206
310,746	0,154999999999973	3001	1	5	3000	-7,89417821913958	-0,0522070098668337	-0,0183383747935295
310,756	0,16500000000002	3001	1	5	3000	-7,89402329362929	-0,0510736787691712	-0,018183421343565
310,767	0,175999999999988	3001	1	5	3000	-7,8940774127841	-0,0515386927872896	-0,0182375684380531
310,778	0,187000000000012	3001	1	5	3000	-7,89400292560458	-0,0509861810132861	-0,0181630812585354
310,789	0,197999999999979	3001	1	5	3000	-7,89402421563864	-0,051101534627378	-0,0181843712925911
310,8	0,209000000000003	3001	1	5	3000	-7,89407696574926	-0,0514125963672996	-0,0182371214032173
310,811	0,21999999999997	3001	1	5	3000	-7,89409914985299	-0,0516849383711815	-0,0182593055069447
310,821	0,230000000000018	3001	1	5	3000	-7,89414877071977	-0,0521842017769814	-0,0183089263737202
310,832	0,240999999999985	3001	1	5	3000	-7,89419643580913	-0,0522538227960467	-0,018356591463089
310,843	0,25200000000001	3001	1	5	3000	-7,89426005445421	-0,0528221484273672	-0,0184201821684837
310,854	0,262999999999977	3001	1	5	3000	-7,89417224004865	-0,0522132683545351	-0,0183323957026005
310,864	0,273000000000025	3001	1	5	3000	-7,89422429166734	-0,0526524940505624	-0,0183844193816185
310,875	0,283999999999992	3001	1	5	3000	-7,89418917149305	-0,0522387819364667	-0,018349327147007
310,886	0,295000000000016	3001	1	5	3000	-7,8942615352571	-0,0527175795286894	-0,0184216909110546
310,897	0,305999999999983	3001	1	5	3000	-7,89415212348103	-0,0519108446314931	-0,0183122791349888
310,908	0,317000000000007	3001	1	5	3000	-7,89417341351509	-0,0522680440917611	-0,0183335691690445
310,919	0,327999999999975	3001	1	5	3000	-7,89425424300134	-0,0527713447809219	-0,0184143707156181
310,929	0,338000000000022	3001	1	5	3000	-7,89430224336684	-0,0530757801607251	-0,0184623710811138
310,94	0,34899999999999	3001	1	5	3000	-7,8942858427763	-0,0529876397922635	-0,0184459984302521
310,951	0,360000000000014	3001	1	5	3000	-7,89430595934391	-0,0532150361686945	-0,0184661149978638
310,962	0,370999999999981	3001	1	5	3000	-7,89434792473912	-0,0535806966945529	-0,0185080803930759
310,973	0,382000000000005	3001	1	5	3000	-7,89430123753846	-0,0530766462907195	-0,0184613652527332
310,984	0,392999999999972	3001	1	5	3000	-7,8944533970207	-0,0542817683890462	-0,0186135247349739
310,994	0,40300000000002	3001	1	5	3000	-7,89442266337573	-0,054029542952776	-0,0185827910900116
311,009	0,418000000000006	3001	1	5	3000	-7,89440771564841	-0,0538306916132569	-0,0185678713023663
311,02	0,428999999999974	3001	1	5	3000	-7,89444663561881	-0,0541836814954877	-0,0186067633330822
311,03	0,439000000000021	3001	1	5	3000	-7,89441048167646	-0,0539508648216724	-0,0185706093907356
311,041	0,449999999999989	3001	1	5	3000	-7,89448116905987	-0,0546998484060168	-0,0186412967741489
311,052	0,461000000000013	3001	1	5	3000	-7,89444454014301	-0,0542617775499821	-0,0186046957969666
311,063	0,47199999999998	3001	1	5	3000	-7,8944175504148	-0,053815501742065	-0,0185777060687542
311,074	0,483000000000004	3001	1	5	3000	-7,89448169991374	-0,0544501375406981	-0,0186418555676937
311,085	0,493999999999971	3001	1	5	3000	-7,89450653828681	-0,0548268854618073	-0,0186667218804359
311,095	0,504000000000019	3001	1	5	3000	-7,89457082748413	-0,0554017769172788	-0,0187309831380844
311,106	0,514999999999986	3001	1	5	3000	-7,89454920217395	-0,0548374652862549	-0,0187093578279018
311,117	0,52600000000001	3001	1	5	3000	-7,89448994211852	-0,0543994316831231	-0,0186500698328018
311,128	0,536999999999978	3001	1	5	3000	-7,89457672275603	-0,0553308986127377	-0,0187368504703045
311,138	0,547000000000025	3001	1	5	3000	-7,89457800798118	-0,0551926158368587	-0,0187381356954575
311,149	0,557999999999993	3001	1	5	3000	-7,89458789862692	-0,0550832832232118	-0,0187480263411999
311,16	0,569000000000017	3001	1	5	3000	-7,89462707005441	-0,0555084645748138	-0,0187871977686882
311,171	0,579999999999984	3001	1	5	3000	-7,89460709318519	-0,0554725248366594	-0,0187672488391399
311,182	0,591000000000008	3001	1	5	3000	-7,89470901712775	-0,0561920134350657	-0,0188691727817059
311,193	0,601999999999975	3001	1	5	3000	-7,89465995505452	-0,0556637719273567	-0,0188201107084751
311,203	0,612000000000023	3001	1	5	3000	-7,89464288391173	-0,0555866491049528	-0,0188030675053597
311,214	0,62299999999999	3001	1	5	3000	-7,89463514462113	-0,0554925668984652	-0,0187953002750874
311,225	0,634000000000015	3001	1	5	3000	-7,89470379240811	-0,0562125071883202	-0,018863920122385
311,236	0,644999999999982	3001	1	5	3000	-7,89471837691963	-0,0559794623404741	-0,018878560513258
311,256	0,66500000000002	3001	1	5	3000	-7,89485827088356	-0,0572585361078382	-0,0190184265375137
311,267	0,675999999999988	3001	1	5	3000	-7,89479487575591	-0,0567042734473944	-0,0189550034701824
311,278	0,687000000000012	3001	1	5	3000	-7,89481739513576	-0,056816223077476	-0,0189775228500366
311,289	0,697999999999979	3001	1	5	3000	-7,89479143917561	-0,056624012067914	-0,0189515948295593
311,3	0,709000000000003	3001	1	5	3000	-7,89479115977883	-0,056564467959106	-0,0189513154327869
311,311	0,71999999999997	3001	1	5	3000	-7,89473963901401	-0,0561918970197439	-0,0188997946679592
311,321	0,730000000000018	3001	1	5	3000	-7,89479110389948	-0,0567545974627137	-0,0189512595534325
311,332	0,740999999999985	3001	1	5	3000	-7,89480043575168	-0,0564847374334931	-0,0189605914056301
311,343	0,75200000000001	3001	1	5	3000	-7,89487827569246	-0,0572338979691267	-0,0190384313464165
311,354	0,762999999999977	3001	1	5	3000	-7,89487316273153	-0,0573440501466393	-0,0190333463251591
311,364	0,773000000000025	3001	1	5	3000	-7,89498142898083	-0,0581564428284764	-0,0191415846347809
311,375	0,783999999999992	3001	1	5	3000	-7,89494398981333	-0,0576749816536903	-0,0191041454672813
311,386	0,795000000000016	3001	1	5	3000	-7,8949614521116	-0,0577872293069959	-0,0191215798258781
311,397	0,805999999999983	3001	1	5	3000	-7,89493532851338	-0,0577229587361217	-0,0190954841673374
311,408	0,817000000000007	3001	1	5	3000	-7,89496653713286	-0,0581089127808809	-0,0191266648471355
311,419	0,827999999999975	3001	1	5	3000	-7,89497553370893	-0,0578246125951409	-0,0191356614232063
311,429	0,838000000000022	3001	1	5	3000	-7,89506667293608	-0,058649224229157	-0,0192268006503582
311,44	0,84899999999999	3001	1	5	3000	-7,89499847218394	-0,0581802101805806	-0,0191586278378963
311,451	0,860000000000014	3001	1	5	3000	-7,89498799480498	-0,0580814760178328	-0,0191481225192547
311,462	0,870999999999981	3001	1	5	3000	-7,89514862000942	-0,0591801200062037	-0,0193087756633759
311,473	0,882000000000005	3001	1	5	3000	-7,89502034895122	-0,0581237394362688	-0,0191804766654968
311,484	0,892999999999972	3001	1	5	3000	-7,89509061723948	-0,058815274387598	-0,0192507728934288
311,494	0,90300000000002	3001	1	5	3000	-7,89508975110948	-0,0588002568110824	-0,0192498788237572
311,505	0,913999999999987	3001	1	5	3000	-7,89513766765594	-0,0589831313118339	-0,0192978233098984
311,516	0,925000000000011	3001	1	5	3000	-7,89510042406619	-0,0587850390002131	-0,0192605517804623
311,532	0,940999999999974	3001	1	5	3000	-7,89509642869234	-0,0587927550077438	-0,0192565843462944
311,542	0,951000000000022	3001	1	5	3000	-7,89518281817436	-0,0594920013099909	-0,0193429738283157
311,553	0,961999999999989	3001	1	5	3000	-7,89513420313597	-0,0589955784380436	-0,0192943587899208
311,564	0,973000000000013	3001	1	5	3000	-7,89524618536234	-0,0598778109997511	-0,0194063410162926
311,575	0,98399999999998	3001	1	5	3000	-7,89518457837403	-0,0595337292179465	-0,0193447060883045
311,586	0,995000000000005	3001	1	5	3000	-7,89520148187876	-0,0597027502954006	-0,019361637532711
311,597	1,00599999999997	3001	1	5	3000	-7,89520863443613	-0,0594730162993073	-0,0193687900900841
311,607	1,01600000000002	3001	1	5	3000	-7,89521626196802	-0,0595514848828316	-0,0193763896822929
311,618	1,02699999999999	3001	1	5	3000	-7,89522503502667	-0,0596007751300931	-0,0193851627409458
311,629	1,03800000000001	3001	1	5	3000	-7,89525613188744	-0,0600772444158793	-0,0194162875413895
311,64	1,04899999999998	3001	1	5	3000	-7,89529144763947	-0,0600278098136187	-0,0194516032934189
311,65	1,05900000000003	3001	1	5	3000	-7,89535869844258	-0,0606727646663785	-0,0195188261568546
311,661	1,06999999999999	3001	1	5	3000	-7,89539454504848	-0,0610472867265344	-0,0195547007024288
311,672	1,08100000000002	3001	1	5	3000	-7,89532863534987	-0,0604770379140973	-0,019488763064146
311,683	1,09199999999998	3001	1	5	3000	-7,89534634910524	-0,0602693110704422	-0,0195065326988697
311,694	1,10300000000001	3001	1	5	3000	-7,89535017684102	-0,0604242831468582	-0,0195103324949741
311,705	1,11399999999998	3001	1	5	3000	-7,89543142542243	-0,0613147253170609	-0,0195915810763836
311,715	1,12400000000002	3001	1	5	3000	-7,89538912475109	-0,0610305741429329	-0,0195492804050446
311,736	1,14499999999998	3001	1	5	3000	-7,89543178863823	-0,0610931869596243	-0,0195919163525105
311,747	1,15600000000001	3001	1	5	3000	-7,89546419866383	-0,0614030379801989	-0,0196243822574615
311,758	1,16699999999997	3001	1	5	3000	-7,8954297490418	-0,0611887266859412	-0,0195899046957493
311,768	1,17700000000002	3001	1	5	3000	-7,89542346261442	-0,0611435994505882	-0,0195835903286934
311,779	1,18799999999999	3001	1	5	3000	-7,89544684812427	-0,0611184909939766	-0,0196070037782192
311,79	1,19900000000001	3001	1	5	3000	-7,89548328146338	-0,0615849532186985	-0,0196434371173382
311,801	1,20999999999998	3001	1	5	3000	-7,89550289511681	-0,0616014283150434	-0,0196630507707596
311,812	1,221	3001	1	5	3000	-7,89551144465804	-0,0619705859571695	-0,0196716003119945
311,823	1,23199999999997	3001	1	5	3000	-7,89559048600495	-0,0623648473992944	-0,0197506137192249
311,833	1,24200000000002	3001	1	5	3000	-7,89562912657857	-0,0625733844935894	-0,019789282232523
311,844	1,25299999999999	3001	1	5	3000	-7,89555637165904	-0,0620561977848411	-0,019716527312994
311,855	1,26400000000001	3001	1	5	3000	-7,89559833705425	-0,0624447967857122	-0,0197584927082062
311,866	1,27499999999998	3001	1	5	3000	-7,89567142724991	-0,0628739548847079	-0,019831582903862
311,876	1,28500000000003	3001	1	5	3000	-7,89558556862175	-0,0621849903836846	-0,019745696336031
311,887	1,29599999999999	3001	1	5	3000	-7,89566637016833	-0,0630700215697289	-0,0198264978826046
311,898	1,30700000000002	3001	1	5	3000	-7,89566634222865	-0,0630489829927683	-0,0198264978826046
311,909	1,31799999999998	3001	1	5	3000	-7,89559744298458	-0,0622635614126921	-0,0197575986385345
311,92	1,32900000000001	3001	1	5	3000	-7,89560881443322	-0,0622720550745726	-0,0197689421474934
311,931	1,33999999999997	3001	1	5	3000	-7,89562406949699	-0,0624882150441408	-0,0197841972112656
311,941	1,35000000000002	3001	1	5	3000	-7,8956676274538	-0,0629792828112841	-0,0198277831077576
311,952	1,36099999999999	3001	1	5	3000	-7,895697215572	-0,0629956228658557	-0,0198573432862759
311,963	1,37200000000001	3001	1	5	3000	-7,89582853205502	-0,0641598924994469	-0,0199887156486511
311,974	1,38299999999998	3001	1	5	3000	-7,89582051336765	-0,0642448198050261	-0,0199806690216064
311,985	1,39400000000001	3001	1	5	3000	-7,89586887694895	-0,064517417922616	-0,020029004663229
311,999	1,40800000000002	3001	1	5	3000	-7,89576712064445	-0,0634681480005383	-0,019927304238081
312,01	1,41899999999998	3001	1	5	3000	-7,89577910676599	-0,0636961357668042	-0,019939262419939
312,021	1,43000000000001	3001	1	5	3000	-7,89586569182575	-0,0643623666837811	-0,0200258195400238
312,032	1,44099999999997	3001	1	5	3000	-7,89578972384334	-0,0637797778472304	-0,0199498794972897
312,042	1,45100000000002	3001	1	5	3000	-7,89584250189364	-0,0640317425131798	-0,0200026296079159
312,053	1,46199999999999	3001	1	5	3000	-7,89581327699125	-0,0637714052572846	-0,0199734047055244
312,064	1,47300000000001	3001	1	5	3000	-7,8958782646805	-0,064604040235281	-0,0200383923947811
312,075	1,48399999999998	3001	1	5	3000	-7,89589860476553	-0,0646196771413088	-0,0200587324798107
312,086	1,495	3001	1	5	3000	-7,89589131250978	-0,0645371992141008	-0,0200514681637287
312,097	1,50599999999997	3001	1	5	3000	-7,89589955471456	-0,064411535859108	-0,0200596824288368
312,107	1,51600000000002	3001	1	5	3000	-7,89598686620593	-0,0653356313705444	-0,0201470218598843
312,118	1,52699999999999	3001	1	5	3000	-7,89596778340638	-0,065187350846827	-0,0201279111206532
312,129	1,53800000000001	3001	1	5	3000	-7,89599415846169	-0,0654309568926692	-0,0201542861759663
312,14	1,54899999999998	3001	1	5	3000	-7,89599376730621	-0,0652923341840506	-0,0201538950204849
312,15	1,55900000000003	3001	1	5	3000	-7,89597404189408	-0,065129385329783	-0,0201341696083546
312,161	1,56999999999999	3001	1	5	3000	-7,89597183465958	-0,0652067735791206	-0,02013199031353
312,172	1,58100000000002	3001	1	5	3000	-7,8959778137505	-0,065300902351737	-0,020137969404459
312,183	1,59199999999998	3001	1	5	3000	-7,8960925899446	-0,066062337718904	-0,0202527455985546
312,194	1,60300000000001	3001	1	5	3000	-7,89603693410754	-0,0655953912064433	-0,0201970897614956
312,205	1,61399999999998	3001	1	5	3000	-7,89612910710275	-0,0665471842512488	-0,020289234817028
312,215	1,62400000000002	3001	1	5	3000	-7,89608138613403	-0,0662486767396331	-0,0202415138483047
312,226	1,63499999999999	3001	1	5	3000	-7,89608485065401	-0,0658068479970098	-0,0202449783682823
312,237	1,64600000000002	3001	1	5	3000	-7,89610292762518	-0,066085415892303	-0,0202630832791328
312,248	1,65699999999998	3001	1	5	3000	-7,89615810848772	-0,0666648242622614	-0,0203182362020016
312,265	1,67399999999998	3001	1	5	3000	-7,89620297960937	-0,0668338732793927	-0,0203631073236465
312,275	1,68400000000003	3001	1	5	3000	-7,89612379856408	-0,0660460256040096	-0,0202839821577072
312,286	1,69499999999999	3001	1	5	3000	-7,89614212699234	-0,0663440721109509	-0,0203022547066212
312,297	1,70600000000002	3001	1	5	3000	-7,89617598988116	-0,0667098490521312	-0,0203361175954342
312,308	1,71699999999998	3001	1	5	3000	-7,8961743414402	-0,0667560519650579	-0,0203344970941544
312,319	1,72800000000001	3001	1	5	3000	-7,89617428556085	-0,0665536569431424	-0,0203344412147999
312,33	1,73899999999998	3001	1	5	3000	-7,89624181576073	-0,0672271335497499	-0,0204019993543625
312,34	1,74900000000002	3001	1	5	3000	-7,89619993418455	-0,0667709019035101	-0,0203600898385048
312,351	1,75999999999999	3001	1	5	3000	-7,89620119147003	-0,0670110667124391	-0,0203613191843033
312,362	1,77100000000002	3001	1	5	3000	-7,8963837493211	-0,0681664142757654	-0,0205438770353794
312,373	1,78199999999998	3001	1	5	3000	-7,89635826833546	-0,0681003136560321	-0,0205183960497379
312,384	1,79300000000001	3001	1	5	3000	-7,89640104398131	-0,0684937136247754	-0,0205611996352673
312,395	1,80399999999997	3001	1	5	3000	-7,89634639397263	-0,0680796522647142	-0,0205065496265888
312,405	1,81400000000002	3001	1	5	3000	-7,89632010273635	-0,067664347589016	-0,0204802304506302
312,416	1,82499999999999	3001	1	5	3000	-7,89633298292756	-0,0677530327811837	-0,0204931385815144
312,427	1,83600000000001	3001	1	5	3000	-7,89639486931264	-0,0683644646778703	-0,0205549970269203
312,438	1,84699999999998	3001	1	5	3000	-7,89636399596929	-0,0681010214611888	-0,0205241516232491
312,449	1,858	3001	1	5	3000	-7,89639838971198	-0,0681515038013458	-0,0205585174262524
312,46	1,86899999999997	3001	1	5	3000	-7,89640456438065	-0,0683154445141554	-0,0205647200345993
312,47	1,87900000000002	3001	1	5	3000	-7,89644471369684	-0,0687068561092019	-0,0206048414111137
312,481	1,88999999999999	3001	1	5	3000	-7,89642289280891	-0,0685589388012886	-0,0205830484628677
312,492	1,90100000000001	3001	1	5	3000	-7,89635790511966	-0,0677626952528954	-0,0205180607736111
312,503	1,91199999999998	3001	1	5	3000	-7,8963892813772	-0,0679447595030069	-0,0205494090914726
312,513	1,92200000000003	3001	1	5	3000	-7,89641177281737	-0,0683580851182342	-0,0205719284713268
312,524	1,93299999999999	3001	1	5	3000	-7,89665303193033	-0,0706776138395071	-0,0208131596446037
312,535	1,94400000000002	3001	1	5	3000	-7,89653160609305	-0,0691029010340571	-0,0206917896866798
312,546	1,95499999999998	3001	1	5	3000	-7,89670209400356	-0,0706002255901694	-0,0208622217178345
312,559	1,96800000000002	3001	1	5	3000	-7,89653906598687	-0,0693446444347501	-0,0206992216408253
312,57	1,97899999999998	3001	1	5	3000	-7,89653912186623	-0,0694412924349308	-0,0206992775201797
312,581	1,99000000000001	3001	1	5	3000	-7,89656245149672	-0,069416998885572	-0,0207225792109966
312,592	2,00099999999998	3001	1	5	3000	-7,89663400501013	-0,0702052423730493	-0,0207941606640816
312,602	2,01100000000002	3001	1	5	3000	-7,89666943252087	-0,0703366007655859	-0,0208295881748199
312,613	2,02199999999999	3001	1	5	3000	-7,89656499400735	-0,0694207195192575	-0,0207251496613026
312,624	2,03300000000002	3001	1	5	3000	-7,89667569100857	-0,0702687771990895	-0,0208358466625214
312,635	2,04399999999998	3001	1	5	3000	-7,89660363458097	-0,0698626413941383	-0,0207637622952461
312,646	2,05500000000001	3001	1	5	3000	-7,89658200927079	-0,0696566654369235	-0,0207421369850636
312,657	2,06599999999997	3001	1	5	3000	-7,89659567177296	-0,0697748875245452	-0,0207558274269104
312,667	2,07600000000002	3001	1	5	3000	-7,89671882987022	-0,0707708485424519	-0,0208789855241776
312,678	2,08699999999999	3001	1	5	3000	-7,89669119752943	-0,0703988596796989	-0,0208513811230659
312,689	2,09800000000001	3001	1	5	3000	-7,89675361476839	-0,071048024110496	-0,0209137424826622
312,7	2,10899999999998	3001	1	5	3000	-7,89671860635281	-0,0707067688927054	-0,0208787620067596
312,711	2,12	3001	1	5	3000	-7,89669538848102	-0,0703734718263149	-0,0208555161952972
312,722	2,13099999999997	3001	1	5	3000	-7,89674143306911	-0,0707608507946134	-0,0209015607833862
312,732	2,14100000000002	3001	1	5	3000	-7,89677898399532	-0,0711949588730931	-0,0209391117095947
312,743	2,15199999999999	3001	1	5	3000	-7,89681832306087	-0,0716194463893771	-0,0209784507751465
312,754	2,16300000000001	3001	1	5	3000	-7,89677239023149	-0,0711556896567345	-0,0209325738251209
312,765	2,17399999999998	3001	1	5	3000	-7,89687914773822	-0,0719143263995647	-0,0210393033921719
312,775	2,18400000000003	3001	1	5	3000	-7,8967765532434	-0,0710488762706518	-0,0209367088973522
312,786	2,19499999999999	3001	1	5	3000	-7,8969098534435	-0,0723118660971522	-0,0210700370371342
312,797	2,20600000000002	3001	1	5	3000	-7,89684693329036	-0,0718359649181366	-0,0210071168839931
312,808	2,21699999999998	3001	1	5	3000	-7,8968573268503	-0,0715362466871738	-0,0210174545645714
312,819	2,22800000000001	3001	1	5	3000	-7,89690569043159	-0,0721942400559783	-0,0210658460855484
312,831	2,24000000000001	3001	1	5	3000	-7,89687322452664	-0,0718742609024048	-0,0210333801805973
312,842	2,25099999999998	3001	1	5	3000	-7,89701010100543	-0,0733000971376896	-0,0211702287197113
312,852	2,26100000000002	3001	1	5	3000	-7,89681765250862	-0,0711261108517647	-0,0209777802228928
312,863	2,27199999999999	3001	1	5	3000	-7,89690873585641	-0,072128688916564	-0,0210688635706902
312,874	2,28300000000002	3001	1	5	3000	-7,89690557867289	-0,072155836969614	-0,0210657343268394
312,885	2,29399999999998	3001	1	5	3000	-7,89699241518974	-0,0730620231479406	-0,0211525708436966
312,896	2,30500000000001	3001	1	5	3000	-7,8970243781805	-0,0729718990623951	-0,0211845338344574
312,907	2,31599999999997	3001	1	5	3000	-7,89702133275568	-0,0730451894924045	-0,0211814604699612
312,917	2,32600000000002	3001	1	5	3000	-7,89697953499854	-0,072626625187695	-0,0211396627128124
312,928	2,33699999999999	3001	1	5	3000	-7,89709014818072	-0,0737907737493515	-0,0212503038346767
312,939	2,34800000000001	3001	1	5	3000	-7,897082073614	-0,0733907474204898	-0,0212422013282776
312,95	2,35899999999998	3001	1	5	3000	-7,89704457856715	-0,073045315220952	-0,0212047062814236
312,961	2,37	3001	1	5	3000	-7,89712216705084	-0,0738127715885639	-0,021282322704792
312,972	2,38099999999997	3001	1	5	3000	-7,89713641628623	-0,0740503985434771	-0,0212965719401836
312,982	2,39100000000002	3001	1	5	3000	-7,89719807915389	-0,0743540842086077	-0,0213582068681717
312,998	2,40699999999998	3001	1	5	3000	-7,89709489792585	-0,0734288804233074	-0,0212550535798073
313,009	2,41800000000001	3001	1	5	3000	-7,89713110774755	-0,0739296805113554	-0,0212912634015083
313,02	2,42899999999997	3001	1	5	3000	-7,89712582714856	-0,0739448238164186	-0,021285954862833
313,03	2,43900000000002	3001	1	5	3000	-7,89713918231428	-0,0737948156893253	-0,021299310028553
313,041	2,44999999999999	3001	1	5	3000	-7,89713926613331	-0,0738921016454697	-0,021299421787262
313,052	2,46100000000001	3001	1	5	3000	-7,89713549427688	-0,073774503543973	-0,0212956219911575
313,063	2,47199999999998	3001	1	5	3000	-7,89716287516057	-0,0742845004424453	-0,0213230028748512
313,074	2,483	3001	1	5	3000	-7,89712660945952	-0,0735101383179426	-0,0212867371737957
313,085	2,49399999999997	3001	1	5	3000	-7,89719900116324	-0,0742297200486064	-0,0213591568171978
313,095	2,50400000000002	3001	1	5	3000	-7,89729156531394	-0,0751829659566283	-0,0214516930282116
313,106	2,51499999999999	3001	1	5	3000	-7,89734261110425	-0,0756605295464396	-0,0215027667582035
313,117	2,52600000000001	3001	1	5	3000	-7,89729801937938	-0,0749363750219345	-0,0214581750333309
313,128	2,53699999999998	3001	1	5	3000	-7,89729698561132	-0,0751559669151902	-0,0214571133255959
313,138	2,54700000000003	3001	1	5	3000	-7,89728466421366	-0,0750505644828081	-0,0214448198676109
313,149	2,55799999999999	3001	1	5	3000	-7,89730595424771	-0,0752299791201949	-0,0214661099016666
313,16	2,56900000000002	3001	1	5	3000	-7,89735632948577	-0,0754746282473207	-0,0215164572000504
313,171	2,57999999999998	3001	1	5	3000	-7,89739055559039	-0,0759091461077333	-0,0215507112443447
313,182	2,59100000000001	3001	1	5	3000	-7,89738421328366	-0,0759425247088075	-0,0215443409979343
313,193	2,60199999999998	3001	1	5	3000	-7,89734333753586	-0,0755728036165237	-0,0215034931898117
313,203	2,61200000000002	3001	1	5	3000	-7,89744383655488	-0,076162894256413	-0,0216039642691612
313,214	2,62299999999999	3001	1	5	3000	-7,8973738476634	-0,0755927991122007	-0,0215340033173561
313,225	2,63400000000001	3001	1	5	3000	-7,89753050543368	-0,0770332245156169	-0,0216906890273094
313,236	2,64499999999998	3001	1	5	3000	-7,8975117020309	-0,0768990349024534	-0,0216718576848507
313,247	2,65600000000001	3001	1	5	3000	-7,89748365059495	-0,076470342464745	-0,0216438062489033
313,258	2,66699999999997	3001	1	5	3000	-7,89747538045049	-0,0763723812997341	-0,0216355361044407
313,268	2,67700000000002	3001	1	5	3000	-7,89746188558638	-0,0763739412650466	-0,0216220133006573
313,279	2,68799999999999	3001	1	5	3000	-7,89744618348777	-0,0762574141845107	-0,0216063112020493
313,29	2,69900000000001	3001	1	5	3000	-7,89751572534442	-0,0768096279352903	-0,021675880998373
313,301	2,70999999999998	3001	1	5	3000	-7,89750728756189	-0,0766825396567583	-0,021667443215847
313,312	2,721	3001	1	5	3000	-7,89749074727297	-0,0764057226479054	-0,0216509029269218
313,323	2,73199999999997	3001	1	5	3000	-7,89755087345839	-0,0770667754113674	-0,021711029112339
313,333	2,74200000000002	3001	1	5	3000	-7,89753251709044	-0,0769061408936977	-0,0216927006840706
313,344	2,75299999999999	3001	1	5	3000	-7,8976249974221	-0,0776551850140095	-0,0217851251363754
313,355	2,76400000000001	3001	1	5	3000	-7,89755347184837	-0,0769901415333152	-0,0217136554419994
313,366	2,77499999999998	3001	1	5	3000	-7,89761594496667	-0,0777520705014467	-0,0217760726809502
313,376	2,78500000000003	3001	1	5	3000	-7,89758266881108	-0,0774619309231639	-0,0217428244650364
313,387	2,79599999999999	3001	1	5	3000	-7,89759772829711	-0,0773433549329638	-0,0217579118907452
313,398	2,80700000000002	3001	1	5	3000	-7,89767774753273	-0,0782254477962852	-0,0218378752470016
313,409	2,81799999999998	3001	1	5	3000	-7,89764433167875	-0,0779098644852638	-0,0218044593930244
313,42	2,82900000000001	3001	1	5	3000	-7,89768040180206	-0,0782611407339573	-0,0218405574560165
313,431	2,83999999999998	3001	1	5	3000	-7,89767660200596	-0,0779336644336581	-0,0218367576599121
313,441	2,85000000000002	3001	1	5	3000	-7,8976915217936	-0,0781853776425123	-0,0218516774475574
313,452	2,86099999999999	3001	1	5	3000	-7,89767880924046	-0,0781252793967724	-0,0218389369547367
313,463	2,87200000000001	3001	1	5	3000	-7,89773709140718	-0,0786868156865239	-0,0218972191214561
313,474	2,88299999999998	3001	1	5	3000	-7,89769107475877	-0,0779500277712941	-0,0218512304127216
313,485	2,89400000000001	3001	1	5	3000	-7,89777318947017	-0,0788712222129107	-0,0219333730638027
313,496	2,90499999999997	3001	1	5	3000	-7,89777623489499	-0,0788777973502874	-0,0219363905489445
313,506	2,91500000000002	3001	1	5	3000	-7,89784921333194	-0,0796640571206808	-0,0220093689858913
313,517	2,92599999999999	3001	1	5	3000	-7,89783750660717	-0,0793670723214746	-0,0219976343214512
313,528	2,93700000000001	3001	1	5	3000	-7,89783208630979	-0,0792768457904458	-0,0219922140240669
313,539	2,94799999999998	3001	1	5	3000	-7,89781205356121	-0,0791798066347837	-0,0219722092151642
313,55	2,959	3001	1	5	3000	-7,89779406040907	-0,0789848109707236	-0,0219542160630226
313,561	2,96999999999997	3001	1	5	3000	-7,89784242399037	-0,0791799835860729	-0,0220025517046452
313,571	2,98000000000002	3001	1	5	3000	-7,89781029336154	-0,0790931330993772	-0,0219704210758209
313,582	2,99099999999999	3001	1	5	3000	-7,89788223803043	-0,0797306094318628	-0,0220423936843872
313,598	3,00700000000001	3001	1	5	3000	-7,89786240085959	-0,0797207979485393	-0,0220225565135479
313,609	3,01799999999997	3001	1	5	3000	-7,89794214069843	-0,0801545102149248	-0,0221022963523865
313,619	3,02800000000002	3001	1	5	3000	-7,89796561002731	-0,0803336594253778	-0,0221257656812668
313,63	3,03899999999999	3001	1	5	3000	-7,8979517519474	-0,080332956276834	-0,0221119076013565
313,641	3,05000000000001	3001	1	5	3000	-7,89797075092793	-0,0806484930217266	-0,0221309065818787
313,652	3,06099999999998	3001	1	5	3000	-7,897963905707	-0,0802672887220979	-0,022124033421278
313,662	3,07100000000003	3001	1	5	3000	-7,89799726568162	-0,0806277152150869	-0,0221573933959007
313,673	3,08199999999999	3001	1	5	3000	-7,89796376600862	-0,0802558287978172	-0,022123921662569
313,684	3,09300000000002	3001	1	5	3000	-7,89796471595764	-0,0803697574883699	-0,0221248716115952
313,695	3,10399999999999	3001	1	5	3000	-7,89800715632737	-0,080508473329246	-0,0221672840416431
313,706	3,11500000000001	3001	1	5	3000	-7,89797234348953	-0,0802090810611844	-0,022132471203804
313,717	3,12599999999998	3001	1	5	3000	-7,89802042767405	-0,0806807447224855	-0,0221805833280086
313,727	3,13600000000002	3001	1	5	3000	-7,89812036789954	-0,0817311462014914	-0,0222804956138134
313,738	3,14699999999999	3001	1	5	3000	-7,89813185110688	-0,0816286960616708	-0,0222920067608356
313,749	3,15800000000002	3001	1	5	3000	-7,89811030961573	-0,0815421249717474	-0,0222704373300076
313,76	3,16899999999998	3001	1	5	3000	-7,89812631905079	-0,0816864846274257	-0,0222864747047424
313,771	3,18000000000001	3001	1	5	3000	-7,89812841452658	-0,0818078918382525	-0,0222885981202126
313,782	3,19099999999997	3001	1	5	3000	-7,89812265895307	-0,0812791381031275	-0,022282786667347
313,792	3,20100000000002	3001	1	5	3000	-7,89813615381718	-0,0816901866346598	-0,0222963094711304
313,803	3,21199999999999	3001	1	5	3000	-7,89815526455641	-0,081906639970839	-0,0223154202103615
313,814	3,22300000000001	3001	1	5	3000	-7,89816898293793	-0,0820117956027389	-0,0223291665315628
313,825	3,23399999999998	3001	1	5	3000	-7,89813791401684	-0,0815721647813916	-0,0222980417311192
313,836	3,245	3001	1	5	3000	-7,89818110875785	-0,0820208434015512	-0,0223412364721298
313,853	3,262	3001	1	5	3000	-7,89818644523621	-0,0822895765304565	-0,0223466008901596
313,864	3,27300000000002	3001	1	5	3000	-7,8982427995652	-0,082726925611496	-0,0224029831588268
313,875	3,28399999999999	3001	1	5	3000	-7,89822268299758	-0,0823591183871031	-0,0223828665912151
313,886	3,29500000000002	3001	1	5	3000	-7,89823978208006	-0,0825655600056052	-0,0223999097943306
313,897	3,30599999999998	3001	1	5	3000	-7,89826543070376	-0,0827940879389644	-0,0224255584180355
313,908	3,31700000000001	3001	1	5	3000	-7,89831899106502	-0,0834277644753456	-0,0224791467189789
313,919	3,32799999999997	3001	1	5	3000	-7,89831882342696	-0,083097442984581	-0,0224789790809155
313,929	3,33800000000002	3001	1	5	3000	-7,89829197339714	-0,0827045692130923	-0,022452101111412
313,94	3,34899999999999	3001	1	5	3000	-7,89829552173615	-0,0831325771287084	-0,0224556773900986
313,951	3,36000000000001	3001	1	5	3000	-7,89831083267927	-0,0831527542322874	-0,0224709883332253
313,962	3,37099999999998	3001	1	5	3000	-7,89835724048316	-0,0833442527800798	-0,0225174240767956
313,973	3,38200000000001	3001	1	5	3000	-7,89833787828684	-0,0834149587899446	-0,0224980339407921
313,984	3,39299999999997	3001	1	5	3000	-7,89839412085712	-0,0837392453104258	-0,0225542485713959
313,994	3,40300000000002	3001	1	5	3000	-7,89844804443419	-0,0844108546152711	-0,0226081721484661
314,005	3,41399999999999	3001	1	5	3000	-7,89849411696196	-0,0845114421099424	-0,0226542726159096
314,018	3,42700000000002	3001	1	5	3000	-7,89846980944276	-0,0844892859458923	-0,0226299650967121
314,029	3,43799999999999	3001	1	5	3000	-7,89844399318099	-0,0841781962662935	-0,0226041488349438
314,04	3,44900000000001	3001	1	5	3000	-7,89844583719969	-0,0842824950814247	-0,0226059928536415
314,051	3,45999999999998	3001	1	5	3000	-7,89847226813436	-0,0841224985197186	-0,0226324237883091
314,062	3,471	3001	1	5	3000	-7,89845734834671	-0,0841970508918166	-0,0226175040006638
314,073	3,48199999999997	3001	1	5	3000	-7,89843848906457	-0,0839704694226384	-0,0225986167788506
314,083	3,49200000000002	3001	1	5	3000	-7,8984641097486	-0,0845189159736037	-0,0226242654025555
314,094	3,50299999999999	3001	1	5	3000	-7,89844958111644	-0,084053622558713	-0,0226097367703915
314,105	3,51400000000001	3001	1	5	3000	-7,89848028682172	-0,0843472359701991	-0,0226404145359993
314,116	3,52499999999998	3001	1	5	3000	-7,89847140200436	-0,0843746261671185	-0,0226315297186375
314,126	3,53500000000003	3001	1	5	3000	-7,89865577593446	-0,0862878421321511	-0,0228159315884113
314,137	3,54599999999999	3001	1	5	3000	-7,8986619785428	-0,08631506934762	-0,0228221341967583
314,148	3,55700000000002	3001	1	5	3000	-7,89860431104898	-0,0853863218799233	-0,0227644667029381
314,159	3,56799999999998	3001	1	5	3000	-7,89859408512712	-0,0854120962321758	-0,0227542407810688
314,17	3,57900000000001	3001	1	5	3000	-7,89860780350864	-0,0855305651202798	-0,0227679312229156
314,181	3,58999999999998	3001	1	5	3000	-7,89863917976618	-0,0859669595956802	-0,0227993354201317
314,191	3,60000000000002	3001	1	5	3000	-7,89864778518677	-0,085779819637537	-0,0228079408407211
314,202	3,61099999999999	3001	1	5	3000	-7,89865147322416	-0,0858074938878417	-0,0228116288781166
314,213	3,62200000000001	3001	1	5	3000	-7,89863596670329	-0,0858027720823884	-0,022796094417572
314,224	3,63299999999998	3001	1	5	3000	-7,89868924766779	-0,0863367924466729	-0,022849403321743
314,235	3,64400000000001	3001	1	5	3000	-7,89861400611699	-0,0853674206882715	-0,0227741338312626
314,246	3,65499999999997	3001	1	5	3000	-7,89869332686067	-0,0862862914800644	-0,0228534825146198
314,256	3,66500000000002	3001	1	5	3000	-7,89866675622761	-0,0859644962474704	-0,0228268839418888
314,267	3,67599999999999	3001	1	5	3000	-7,8986831009388	-0,0863221799954772	-0,0228432565927505
314,278	3,68700000000001	3001	1	5	3000	-7,89868245832622	-0,0859813345596194	-0,0228425860404968
314,289	3,69799999999998	3001	1	5	3000	-7,89878304116428	-0,0870824791491032	-0,0229431688785553
314,3	3,709	3001	1	5	3000	-7,89873615838587	-0,0867051864042878	-0,0228962861001492
314,316	3,72500000000002	3001	1	5	3000	-7,89882685057819	-0,0875597726553679	-0,0229870341718197
314,328	3,73700000000002	3001	1	5	3000	-7,89882539771497	-0,0873482506722212	-0,0229855254292488
314,339	3,74799999999999	3001	1	5	3000	-7,89881223812699	-0,0873157847672701	-0,0229723937809467
314,35	3,75900000000001	3001	1	5	3000	-7,89879105985165	-0,0871862797066569	-0,0229512155056
314,361	3,76999999999998	3001	1	5	3000	-7,89880653843284	-0,0872045662254095	-0,0229666940867901
314,372	3,78100000000001	3001	1	5	3000	-7,89877432398498	-0,0868017505854368	-0,0229345075786114
314,383	3,79199999999997	3001	1	5	3000	-7,89886333979666	-0,087735946290195	-0,0230234675109386
314,393	3,80200000000002	3001	1	5	3000	-7,89884252473712	-0,0876315589994192	-0,0230026803910732
314,404	3,81299999999999	3001	1	5	3000	-7,89887091144919	-0,0880336714908481	-0,0230310671031475
314,415	3,82400000000001	3001	1	5	3000	-7,89886423386633	-0,0875306827947497	-0,0230243615806103
314,426	3,83499999999998	3001	1	5	3000	-7,89892190136016	-0,0881972443312407	-0,0230820290744305
314,437	3,846	3001	1	5	3000	-7,89893886074424	-0,0884822476655245	-0,0230990163981914
314,448	3,85699999999997	3001	1	5	3000	-7,89897395297885	-0,088975764811039	-0,023134108632803
314,458	3,86700000000002	3001	1	5	3000	-7,89896663278341	-0,0884959893301129	-0,0231267884373665
314,469	3,87799999999999	3001	1	5	3000	-7,89904095232487	-0,0894584832713008	-0,0232011079788208
314,48	3,88900000000001	3001	1	5	3000	-7,89901161566377	-0,0890583358705044	-0,0231717713177204
314,491	3,89999999999998	3001	1	5	3000	-7,89898987859487	-0,0888955965638161	-0,0231500342488289
314,501	3,91000000000003	3001	1	5	3000	-7,89893690496683	-0,0881975935772061	-0,0230970606207848
314,512	3,92099999999999	3001	1	5	3000	-7,89895109832287	-0,0882137706503272	-0,0231112539768219
314,523	3,93200000000002	3001	1	5	3000	-7,89905972778797	-0,0896260747686028	-0,023219883441925
314,534	3,94299999999998	3001	1	5	3000	-7,89901650510728	-0,0891709001734853	-0,0231766328215599
314,545	3,95400000000001	3001	1	5	3000	-7,89906676858663	-0,0894885184243321	-0,0232269242405891
314,556	3,96499999999998	3001	1	5	3000	-7,89904539473355	-0,0892285630106926	-0,0232055224478245
314,575	3,98399999999998	3001	1	5	3000	-7,89909015409648	-0,0898768752813339	-0,0232502818107605
314,586	3,995	3001	1	5	3000	-7,89911339990795	-0,0897954916581512	-0,0232735835015774
314,6	4,00900000000001	3001	1	5	3000	-7,89911071769893	-0,0899913627654314	-0,023270845413208
[truncated: 1,025 more rows]
