# Supplementary material for: Mechanical Behaviour of Dental Luting Cements: Static, Dynamic, and Finite Element Studies
Source: Dent J (Basel). 2025 Dec 15;13(12):601. doi: 10.3390/dj13120601 (PMC12731645; doi:10.3390/dj13120601)
Supplement: Supplementary file 1 [file dentistry-13-00601-s001.zip › File S1/dynamic/AphC/2021 farasztas_foszfatcement3/Test1/Test1.steps.trends.csv]

Total Cycles	Elapsed Cycles	Step	PC:Cycle Start Time (s)	PC:Frequency (Hz)	Position(Linear:Position):Maximum (mm)	Position(Linear:Position):Minimum (mm)	Load(Linear:Load):Maximum (kN)	Load(Linear:Load):Minimum (kN)	Displacement(Linear:Digital Position):Maximum (mm)	Displacement(Linear:Digital Position):Minimum (mm)
1	1	1	0	0,197239	-7,87087655626237	-7,87563320249319	-0,0242591183632612	-0,0503433309495449	0,00496326014399529	0,000206585973501205
1	1	2	5,07	10	-7,87058103829622	-7,87186006084084	-0,0230424664914608	-0,0302751734852791	0,00525875017046928	0,00397972762584686
2	2	2	5,171	10	-7,86828830838203	-7,8732180967927	-0,0147281913086772	-0,0390680786222219	0,00755148008465767	0,00262169167399406
3	3	2	5,271	10	-7,86626852117479	-7,87342742085457	-0,009367810562253	-0,0405111024156213	0,00957129523158073	0,00241236761212349
4	4	2	5,371	10	-7,86629338748753	-7,87360718473792	-0,00930466689169407	-0,042686820961535	0,0095464289188385	0,00223260372877121
5	5	2	5,471	10	-7,86571654491127	-7,87360718473792	-0,00804685056209564	-0,0426678126677871	0,0101232714951038	0,00223260372877121
6	6	2	5,571	10	-7,86589195020497	-7,87350059486926	-0,00852141529321671	-0,0422340491786599	0,00994786620140076	0,00233922153711319
7	7	2	5,671	10	-7,86547187715769	-7,87381402216852	-0,00741371419280767	-0,043916953727603	0,0103679113090038	0,0020257942378521
8	8	2	5,771	10	-7,86554267629981	-7,87385841831565	-0,00751353800296783	-0,044346209615469	0,0102971121668816	0,00198137015104294
9	9	2	5,871	10	-7,86480434238911	-7,87393989041448	-0,00588925555348396	-0,0445397198200226	0,0110354460775852	0,00189989805221558
10	10	2	5,971	10	-7,86515339277685	-7,87356234155595	-0,00691657885909081	-0,0423443922773004	0,0106864236295223	0,00227747485041618
20	20	2	6,971	10	-7,86382871679962	-7,87442573346198	-0,00398396980017424	-0,0465543754398823	0,0120110996067524	0,00141408294439316
30	30	2	7,971	10	-7,86290461197495	-7,87499455735087	-0,00263767782598734	-0,0490953167900443	0,0129351764917374	0,000845231115818024
40	40	2	8,971	10	-7,86226381547749	-7,87497092038393	-0,0014392239972949	-0,0475555937737226	0,0135760009288788	0,000868868082761764
50	50	2	9,971	10	-7,86186427809298	-7,87537188269198	-0,000754534266889095	-0,0491832848638296	0,0139755383133888	0,000467877835035324
60	60	2	10,971	10	-7,86298396065831	-7,87541655823588	-0,00227257609367371	-0,0488078407943249	0,0128558278083801	0,000423230230808258
70	70	2	11,971	10	-7,86210972815752	-7,87551213987172	-0,000872747041285038	-0,0490712281316519	0,0137300603091717	0,00032767653465271
80	80	2	12,971	10	-7,86242256872356	-7,87548299878836	-0,00120821408927441	-0,0487044500187039	0,0134171918034554	0,00035678967833519
90	90	2	13,971	10	-7,86237373016775	-7,87561453878879	-0,00117568764835596	-0,0492882868275046	0,0134660862386227	0,0002252496778965
100	100	2	14,971	10	-7,86199402995408	-7,87523481063545	-0,000653043389320374	-0,0465223658829927	0,0138457864522934	0,000605005770921707
200	200	2	24,971	10	-7,86229837685823	-7,87577698007226	-0,000683488324284554	-0,0482264300808311	0,0135414116084576	6,28083944320679E-05
300	300	2	34,971	10	-7,86284948699176	-7,87603586912155	-0,000969991087913513	-0,0486823311075568	0,0129903294146061	-0,000196024775505066
400	400	2	44,971	10	-7,86197807639837	-7,87638614885509	0,00011105090379715	-0,0498166354373097	0,0138617120683193	-0,000546276569366455
500	500	2	54,971	10	-7,8632811550051	-7,87634250707924	-0,00130373984575272	-0,0491145439445972	0,0125586614012718	-0,000502634793519974
600	600	2	64,971	10	-7,86317330785096	-7,87656552158296	-0,00114485155791044	-0,0500642880797386	0,0126664526760578	-0,000725649297237396
700	700	2	74,971	10	-7,86327861249447	-7,87647642195225	-0,00106054823845625	-0,0484732864424586	0,0125611759722233	-0,000636577606201172
800	800	2	84,971	10	-7,86373246461153	-7,87646915763616	-0,00145496800541878	-0,0479443976655602	0,0121073238551617	-0,000629313290119171
900	900	2	94,971	10	-7,86327232606709	-7,87654895335436	-0,000785230658948421	-0,0478648813441396	0,0125674903392792	-0,000709109008312225
1000	1000	2	104,971	10	-7,86373754963279	-7,8767370712012	-0,00146606937050819	-0,0485308887436986	0,0121022388339043	-0,000897198915481567
1501	1	3	155,291	0,197316	-7,87295403890312	-7,87754659540951	-0,024472763761878	-0,0508280610665679	0,00288577750325203	-0,00170672312378883
1501	1	4	160,359	10	-7,87695128470659	-7,87893614731729	-0,0459183380007744	-0,0611114501953125	-0,00111144036054611	-0,00309627503156662
1502	2	4	160,46	10	-7,87445473484695	-7,88177920505404	-0,0290141766890883	-0,077041145414114	0,00138508155941963	-0,00593936070799828
1503	3	4	160,56	10	-7,87216099910438	-7,88260828703642	-0,0170722557231784	-0,0805522501468658	0,0036788173019886	-0,00676844269037247
1504	4	4	160,66	10	-7,87151807919145	-7,88331798277795	-0,0140762981027365	-0,0832851277664304	0,00432170927524567	-0,00747811049222946
1505	5	4	160,76	10	-7,87191929295659	-7,88346718065441	-0,0149237690493464	-0,0832225615158677	0,00392049551010132	-0,00762730836868286
1506	6	4	160,86	10	-7,87127209827304	-7,88389370776713	-0,0120775029063225	-0,0840178783982992	0,00456769019365311	-0,00805383548140526
1507	7	4	160,96	10	-7,87132998928428	-7,88459558039904	-0,0122605450451374	-0,0878277933225036	0,00450979918241501	-0,00875573605298996
1508	8	4	161,06	10	-7,87140539847314	-7,88471175357699	-0,0118825491517782	-0,0876451842486858	0,00443436205387115	-0,00887190923094749
1509	9	4	161,16	10	-7,87112695164978	-7,88506066426635	-0,0108504807576537	-0,0890213064849377	0,00471286475658417	-0,00922081992030144
1510	10	4	161,26	10	-7,87104793824255	-7,88510941900313	-0,0102159474045038	-0,0888530537486076	0,00479182228446007	-0,0092696025967598
1520	20	4	162,26	10	-7,87020424380898	-7,8874153085053	-0,00541689340025187	-0,094473366625607	0,00563554465770721	-0,0115754641592503
1530	30	4	163,26	10	-7,87007625214755	-7,88900831714273	-0,00341909937560558	-0,0973289273679256	0,00576356425881386	-0,0131684727966785
1540	40	4	164,26	10	-7,8698758687824	-7,88997240364551	-0,00195880420506001	-0,0982085568830371	0,00596394762396812	-0,014132559299469
1550	50	4	165,26	10	-7,87055804394186	-7,89073431864381	-0,00196360051631927	-0,0985846202820539	0,00528177246451378	-0,0148944742977619
1560	60	4	166,26	10	-7,87014188244939	-7,89150349795818	-0,000700755044817925	-0,0999084487557411	0,00569790601730347	-0,0156636536121368
1570	70	4	167,26	10	-7,87188464775681	-7,89203630760312	-0,00215777195990086	-0,099593261256814	0,00395514070987701	-0,0161964632570744
1580	80	4	168,26	10	-7,87190641276538	-7,89245520718396	-0,00133578665554523	-0,0986561318859458	0,00393340364098549	-0,0166153348982334
1590	90	4	169,26	10	-7,87191675044596	-7,89280724711716	-0,000801868736743927	-0,0985892023891211	0,00392306596040726	-0,0169674307107925
1600	100	4	170,26	10	-7,87285566329956	-7,8931334707886	-0,00160170253366232	-0,0989122409373522	0,00298412516713142	-0,0172935985028744
1700	200	4	180,26	10	-7,87449385039508	-7,89505619555712	-0,00116508919745684	-0,0993474759161472	0,00134596601128578	-0,019216351211071
1800	300	4	190,26	10	-7,87560830824077	-7,8960438631475	-0,000927811488509178	-0,0991287687793374	0,000231508165597916	-0,0202040188014507
1900	400	4	200,26	10	-7,87626690231264	-7,89688954129815	-0,000877734273672104	-0,100461966358125	-0,000427085906267166	-0,0210496969521046
2000	500	4	210,26	10	-7,87696497514844	-7,89721618406475	-0,000884388573467731	-0,0975327845662832	-0,00112513080239296	-0,0213763117790222
2100	600	4	220,26	10	-7,87766746245325	-7,89771063253283	-0,00117634888738394	-0,0984111521393061	-0,00182759016752243	-0,0218707881867886
2200	700	4	230,26	10	-7,87791014648974	-7,89800114929676	-0,000895536504685879	-0,0979800336062908	-0,00207027420401573	-0,0221613049507141
2300	800	4	240,26	10	-7,87849101237953	-7,89836623705924	-0,00127579085528851	-0,0995834963396192	-0,00265114009380341	-0,0225263647735119
2400	900	4	250,26	10	-7,87889122031629	-7,89866245351732	-0,00120305921882391	-0,0993426656350493	-0,00305140390992165	-0,0228225812315941
2500	1000	4	260,26	10	-7,87834977731109	-7,8988956939429	-0,000447654165327549	-0,099596711806953	-0,00250993296504021	-0,0230558216571808
3001	1	5	310,591	0,196967	-7,89384783245623	-7,90030625648797	-0,0497378688305616	-0,101006696932018	-0,0180080160498619	-0,0244663842022419
3001	1	6	315,668	10	-7,89947792887688	-7,90338124148548	-0,0910023599863052	-0,12720032595098	-0,0236380845308304	-0,0275414250791073
3002	2	6	315,769	10	-7,89571411907673	-7,90953325107694	-0,0555367907509208	-0,16019023489207	-0,0198742747306824	-0,0336934067308903
3003	3	6	315,869	10	-7,89370592683554	-7,91197411715984	-0,0304698618128896	-0,169124095700681	-0,0178660824894905	-0,036134272813797
3004	4	6	315,969	10	-7,89467624388635	-7,91337663307786	-0,0280020153149962	-0,17070010304451	-0,0188364274799824	-0,0375367887318134
3005	5	6	316,069	10	-7,89513316936791	-7,9142857901752	-0,0259211380034685	-0,172088858671486	-0,0192932970821857	-0,0384459458291531
3006	6	6	316,169	10	-7,89544134400785	-7,91507975198329	-0,024350113235414	-0,174589552916586	-0,019601471722126	-0,0392398796975613
3007	7	6	316,269	10	-7,89534104056656	-7,9157951194793	-0,0222384417429566	-0,176373668946326	-0,0195011682808399	-0,0399552471935749
3008	8	6	316,369	10	-7,89566690102219	-7,91653960011899	-0,0214289966970682	-0,179261472076178	-0,0198270566761494	-0,0406997837126255
3009	9	6	316,469	10	-7,89559473283589	-7,91698277927935	-0,0195620534941554	-0,179780903272331	-0,0197548605501652	-0,0411429069936275
3010	10	6	316,569	10	-7,89572110399604	-7,91739975102246	-0,0188151653856039	-0,180162517353892	-0,019881259649992	-0,0415598787367344
3020	20	6	317,569	10	-7,89641981944442	-7,92176901362836	-0,0106607936322689	-0,189575678668916	-0,0205799750983715	-0,0459291413426399
3030	30	6	318,569	10	-7,89649849757552	-7,92457541450858	-0,00517009291797876	-0,193819822743535	-0,020658653229475	-0,0487355701625347
3040	40	6	319,569	10	-7,89703465998173	-7,92655410245061	-0,00348023604601622	-0,197491990402341	-0,0211948156356812	-0,0507142581045628
3050	50	6	320,569	10	-7,89758811704814	-7,92774634435773	-0,00241797883063555	-0,197421154007316	-0,0217482447624207	-0,0519065000116825
3060	60	6	321,569	10	-7,89821631275117	-7,9288471955806	-0,0019395723938942	-0,198134956881404	-0,0223764963448048	-0,053007323294878
3070	70	6	322,569	10	-7,89892438799143	-7,92958633974195	-0,0018460163846612	-0,197002761997283	-0,0230845436453819	-0,0537464953958988
3080	80	6	323,569	10	-7,89934795349836	-7,93049370869994	-0,00133100897073746	-0,199429746717215	-0,023508109152317	-0,0546538643538952
3090	90	6	324,569	10	-7,90027703158557	-7,931013610214	-0,0018990458920598	-0,198847642168403	-0,0244371592998505	-0,0551737658679485
3100	100	6	325,569	10	-7,90006399154663	-7,93157835491002	-0,000546262599527836	-0,199336092919111	-0,0242241472005844	-0,0557384826242924
3200	200	6	335,569	10	-7,90389893576503	-7,93461651541293	-0,00150012783706188	-0,198161033913493	-0,0280590914189815	-0,058776643127203
3300	300	6	345,569	10	-7,9055246617645	-7,93640554882586	-0,00123098492622375	-0,198760400526226	-0,0296848453581333	-0,0605657324194908
3400	400	6	355,569	10	-7,90749748237431	-7,93755537830293	-0,00206250231713057	-0,197828775271773	-0,0316576100885868	-0,0617155618965626
3500	500	6	365,569	10	-7,90779042989016	-7,93850747868419	-0,00108833890408278	-0,198591654188931	-0,0319505855441093	-0,0626676343381405
3600	600	6	375,569	10	-7,90908297523856	-7,93928026221693	-0,0014169979840517	-0,198244717903435	-0,0332431308925152	-0,0634403899312019
3700	700	6	385,569	10	-7,91002959944308	-7,94014010578394	-0,00201302114874125	-0,20041567273438	-0,0341897830367088	-0,0643002614378929
3800	800	6	395,569	10	-7,9108355473727	-7,94069205410779	-0,00206726137548685	-0,199729125015438	-0,0349956750869751	-0,0648521818220615
3900	900	6	405,569	10	-7,91098952293396	-7,94127901084721	-0,00146496575325727	-0,200560558587313	-0,0351496785879135	-0,0654391385614872
4000	1000	6	415,569	10	-7,91159427724779	-7,94149193912744	-0,00159750692546368	-0,196620402857661	-0,0357544049620628	-0,0656520947813988
4501	1	7	465,894	0,197355	-7,93437181971967	-7,94434762559831	-0,100199840962887	-0,201106178574264	-0,0585319474339485	-0,0685078091919422
4501	1	8	470,961	10	-7,94298972934484	-7,94929311610758	-0,181405344046652	-0,25532498024404	-0,0671498849987984	-0,0734532438218593
4502	2	8	471,062	10	-7,93686035089195	-7,9593136254698	-0,109812682494521	-0,321510443463922	-0,0610204786062241	-0,0834737531840801
4503	3	8	471,162	10	-7,9347001388669	-7,96472148969769	-0,0598734430968761	-0,334609928540885	-0,0588602945208549	-0,0888816453516483
4504	4	8	471,262	10	-7,93922795914113	-7,9708693921566	-0,0578542426228523	-0,338529595173895	-0,063388142734766	-0,0950295478105545
4505	5	8	471,362	10	-7,94418906792998	-7,98106242902577	-0,0534429820254445	-0,340473116375506	-0,0683492235839367	-0,105222556740046
