# Supplementary material for: Mechanical Behaviour of Dental Luting Cements: Static, Dynamic, and Finite Element Studies
Source: Dent J (Basel). 2025 Dec 15;13(12):601. doi: 10.3390/dj13120601 (PMC12731645; doi:10.3390/dj13120601)
Supplement: Supplementary file 1 [file dentistry-13-00601-s001.zip › File S1/dynamic/AphC/2021 farasztas_foszfatcement3/Test1/Test1.Stop.csv]

Total Time (s)	Cycle Elapsed Time (s)	Total Cycles	Elapsed Cycles	Step	Total Cycle Count(Linear Waveform)	Position(Linear:Position) (mm)	Load(Linear:Load) (kN)	Displacement(Linear:Digital Position) (mm)
465,369	0	4498	1498	6	4497	-7,94354382902384	-0,197078743949533	-0,0677039846777916
465,38	0,0109999999999673	4498	1498	6	4497	-7,94111439026892	-0,165191935375333	-0,0652745179831982
465,391	0,0219999999999914	4498	1498	6	4497	-7,93456644751132	-0,0985532160848379	-0,0587265752255917
465,405	0,0360000000000014	4498	1498	6	4497,25	-7,92174800299108	-0,020427075214684	-0,0459081307053566
465,416	0,0469999999999686	4498	1498	6	4497,25	-7,91312246583402	-0,000602873042225838	-0,0372826494276524
465,417	0,0480000000000018	4498	1498	6	4497,25	-7,91310478001833	-0,000669974833726883	-0,0372649356722832
465,418	0,0489999999999782	4498	1498	6	4497,25	-7,91318320669234	-0,000902046449482441	-0,0373433344066143
465,429	0,0600000000000023	4498	1498	6	4497,5	-7,92011342011392	-0,0198472198098898	-0,0442735478281975
465,44	0,0709999999999695	4498	1498	6	4497,5	-7,93245658278465	-0,0885426159948111	-0,0566167384386063
465,451	0,0819999999999936	4498	1498	6	4497,75	-7,93994368985295	-0,156945283524692	-0,0641038455069065
465,462	0,0929999999999609	4498	1498	6	4497,75	-7,94352608732879	-0,197515063919127	-0,0676862150430679
465,466	0,09699999999998	4498	1498	6	4497,75	-7,94358464889228	-0,198206235654652	-0,0677447766065598
465,469	0,0999999999999659	4498	1498	6	4498	-7,94349700212479	-0,196625171229243	-0,0676571577787399
465,48	0,0110000000000241	4499	1499	6	4498	-7,94128655456007	-0,167072075419128	-0,0654466822743416
465,491	0,0219999999999914	4499	1499	6	4498	-7,93458902277052	-0,0985598610714078	-0,0587491504848003
465,501	0,0320000000000391	4499	1499	6	4498,25	-7,9268139693886	-0,0439702440053225	-0,0509740971028805
465,512	0,0430000000000064	4499	1499	6	4498,25	-7,9157457780093	-0,00500940717756748	-0,0399059057235718
465,517	0,0480000000000018	4499	1499	6	4498,25	-7,91348814032972	-0,000918633304536343	-0,0376482680439949
465,525	0,05600000000004	4499	1499	6	4498,5	-7,91613092646003	-0,00764102209359407	-0,0402910821139812
465,536	0,0670000000000073	4499	1499	6	4498,5	-7,92816303670406	-0,0587531551718712	-0,052323192358017
465,547	0,0780000000000314	4499	1499	6	4498,75	-7,9374869260937	-0,132391890510917	-0,0616470538079739
465,558	0,0889999999999986	4499	1499	6	4498,75	-7,94275830499828	-0,187210533767939	-0,0669184327125549
465,566	0,0970000000000368	4499	1499	6	4498,75	-7,9437143728137	-0,199858052656054	-0,0678745284676552
465,569	0,100000000000023	4499	1499	6	4499	-7,94356545433402	-0,197198996320367	-0,0677256099879742
465,58	0,0109999999999673	4500	1500	6	4499	-7,94117071665823	-0,165690118446946	-0,0653308443725109
465,59	0,021000000000015	4500	1500	6	4499	-7,93577148579061	-0,109362346120179	-0,0599316135048866
465,601	0,0319999999999823	4500	1500	6	4499,25	-7,92620192281902	-0,040229675360024	-0,0503621064126492
465,612	0,0430000000000064	4500	1500	6	4499,25	-7,91622544638813	-0,00569920986890793	-0,0403856299817562
465,616	0,0469999999999686	4500	1500	6	4499,25	-7,91306155733764	-0,000430806539952755	-0,037221685051918
465,626	0,0570000000000164	4500	1500	6	4499,5	-7,91689049452543	-0,00977888703346252	-0,0410506501793861
465,637	0,0679999999999836	4500	1500	6	4499,5	-7,92931197211146	-0,0660026771947742	-0,0534721277654171
465,655	0,0860000000000127	4500	1500	6	4499,75	-7,94177985750139	-0,175777915865183	-0,0659399852156639
465,666	0,09699999999998	4500	1500	6	4499,75	-7,94365173205733	-0,198852755129337	-0,0678118877112865
465,669	0,0999999999999659	4500	1500	6	4500	-7,94355891644955	-0,197235802188516	-0,0677190721035004
465,679	0,0100000000000477	4501	1501	6	4500	-7,94147458858788	-0,16927651129663	-0,0656347721815109
465,69	0,021000000000015	4501	1501	6	4500	-7,93583750724793	-0,11015182826668	-0,0599976629018784
465,701	0,0320000000000391	4501	1501	6	4500	-7,92758088558912	-0,0478506088256836	-0,0517410412430763
465,712	0,0430000000000064	4501	1501	6	4500	-7,92058777995407	-0,0167568912729621	-0,0447479076683521
465,717	0,0480000000000018	4501	1501	6	4500	-7,91922929696739	-0,0129370484501123	-0,043389480561018
465,725	0,05600000000004	4501	1501	6	4500	-7,92106317356229	-0,0210878578945994	-0,0452233292162418
465,736	0,0670000000000073	4501	1501	6	4500	-7,92905123904347	-0,0642573181539774	-0,0532113946974277
465,746	0,077000000000055	4501	1501	6	4500	-7,93511115945876	-0,110137891024351	-0,0592712871730328
465,757	0,0880000000000223	4501	1501	6	4500	-7,93958933092654	-0,152726089581847	-0,0637495145201683
465,768	0,0990000000000464	4501	1501	6	4500	-7,94041774235666	-0,160905634984374	-0,0645778700709343
465,779	0,110000000000014	4501	1501	6	4500	-7,93914819136262	-0,145501513034105	-0,0633083470165729
465,79	0,121000000000038	4501	1501	6	4500	-7,93560789898038	-0,108702615834773	-0,0597680546343327
465,801	0,132000000000005	4501	1501	6	4500	-7,93234440498054	-0,0809219945222139	-0,0565045326948166
465,811	0,142000000000053	4501	1501	6	4500	-7,9302634857595	-0,0656319921836257	-0,0544236414134502
465,822	0,15300000000002	4501	1501	6	4500	-7,93015169911086	-0,0655423710122705	-0,0543118268251419
465,833	0,164000000000044	4501	1501	6	4500	-7,93171154335141	-0,0786186615005136	-0,0558716990053654
465,844	0,175000000000011	4501	1501	6	4500	-7,933444166556	-0,0931997923180461	-0,057604294270277
465,855	0,186000000000035	4501	1501	6	4500	-7,9349557030946	-0,10709302034229	-0,0591158308088779
465,866	0,197000000000003	4501	1501	6	4500	-7,93538784608245	-0,111254709772766	-0,0595480017364025
465,876	0,20700000000005	4501	1501	6	4500	-7,93514278717339	-0,107962191104889	-0,0593029148876667
465,887	0,218000000000018	4501	1501	6	4500	-7,93482514098287	-0,10500815231353	-0,0589852966368198
465,894	0,225000000000023	4501	1501	7	4500	-7,93473646044731	-0,104011362418532	-0,0588966161012649
465,894	0	4501	1	7	4500	-7,93473646044731	-0,104011362418532	-0,0588966161012649
465,905	0,0110000000000241	4501	1	7	4500	-7,93466043658555	-0,103373327292502	-0,0588205642998219
465,916	0,0219999999999914	4501	1	7	4500	-7,93438137508929	-0,100366757251322	-0,0585415028035641
465,917	0,0230000000000246	4501	1	7	4500	-7,93437181971967	-0,100278272293508	-0,0585319474339485
465,919	0,0249999999999773	4501	1	7	4500	-7,93440305627882	-0,100661227479577	-0,0585631839931011
465,929	0,035000000000025	4501	1	7	4500	-7,93437919579446	-0,100354636088014	-0,0585393235087395
465,94	0,0459999999999923	4501	1	7	4500	-7,93439855799079	-0,100632337853312	-0,058558713644743
465,951	0,0570000000000164	4501	1	7	4500	-7,93443406932056	-0,101248044520617	-0,0585941970348358
465,962	0,0679999999999836	4501	1	7	4500	-7,9344183113426	-0,100610847584903	-0,0585784949362278
465,972	0,0780000000000314	4501	1	7	4500	-7,93438204564154	-0,100421663373709	-0,0585421733558178
465,975	0,0810000000000173	4501	1	7	4500	-7,93437299318612	-0,100199840962887	-0,0585331209003925
465,986	0,0919999999999845	4501	1	7	4500	-7,93442434631288	-0,10093433316797	-0,0585844740271568
465,996	0,102000000000032	4501	1	7	4500	-7,93447312898934	-0,101424641907215	-0,0586332567036152
466,007	0,113	4501	1	7	4500	-7,93446530587971	-0,100993420928717	-0,0586254335939884
466,018	0,124000000000024	4501	1	7	4500	-7,93449288234115	-0,101646594703197	-0,0586530379951
466,029	0,134999999999991	4501	1	7	4500	-7,93449726887047	-0,101409899070859	-0,0586573965847492
466,04	0,146000000000015	4501	1	7	4500	-7,93454593978822	-0,102101941592991	-0,0587060675024986
466,051	0,156999999999982	4501	1	7	4500	-7,93456465937197	-0,102257453836501	-0,0587247870862484
466,061	0,16700000000003	4501	1	7	4500	-7,93461497873068	-0,102493651211262	-0,0587751343846321
466,072	0,177999999999997	4501	1	7	4500	-7,93469343334436	-0,103541007265449	-0,0588535889983177
466,083	0,189000000000021	4501	1	7	4500	-7,9346885997802	-0,103672626428306	-0,0588487833738327
466,094	0,199999999999989	4501	1	7	4500	-7,93471525423229	-0,103590544313192	-0,0588753819465637
466,105	0,211000000000013	4501	1	7	4500	-7,93469818308949	-0,10346791241318	-0,0588583387434483
466,116	0,22199999999998	4501	1	7	4500	-7,93478971347213	-0,104545918293297	-0,0589498691260815
466,126	0,232000000000028	4501	1	7	4500	-7,93476026505232	-0,104175694286823	-0,0589204207062721
466,137	0,242999999999995	4501	1	7	4500	-7,93478870764375	-0,104469759389758	-0,0589488632977009
466,148	0,254000000000019	4501	1	7	4500	-7,93478381820023	-0,104306475259364	-0,0589439459145069
466,159	0,264999999999986	4501	1	7	4500	-7,93483698740602	-0,104835317470133	-0,0589971430599689
466,171	0,276999999999987	4501	1	7	4500	-7,93482718057931	-0,104830879718065	-0,058987308293581
466,182	0,288000000000011	4501	1	7	4500	-7,93484520167112	-0,105006517842412	-0,0590053573250771
466,193	0,298999999999978	4501	1	7	4500	-7,9349138494581	-0,105495038442314	-0,0590739771723747
466,203	0,309000000000026	4501	1	7	4500	-7,93487973511219	-0,105268922634423	-0,0590398907661438
466,214	0,319999999999993	4501	1	7	4500	-7,93489362113178	-0,105431359261274	-0,0590537488460541
466,225	0,331000000000017	4501	1	7	4500	-7,93503792956471	-0,106928832828999	-0,059198085218668
466,236	0,341999999999985	4501	1	7	4500	-7,93503644876182	-0,106682167388499	-0,0591965764760971
466,246	0,352000000000032	4501	1	7	4500	-7,93519637547433	-0,108370389789343	-0,0593565031886101
466,257	0,363	4501	1	7	4500	-7,93507654219866	-0,107314442284405	-0,0592366978526115
466,268	0,374000000000024	4501	1	7	4500	-7,93506514281034	-0,107195265591145	-0,0592252984642982
466,279	0,384999999999991	4501	1	7	4500	-7,93507679365575	-0,106981885619462	-0,0592369213700294
466,29	0,396000000000015	4501	1	7	4500	-7,93509408831596	-0,107291806489229	-0,0592542439699173
466,301	0,406999999999982	4501	1	7	4500	-7,93514247983694	-0,10791334323585	-0,0593026354908943
466,311	0,41700000000003	4501	1	7	4500	-7,93513384647667	-0,107739656232297	-0,0592939741909504
466,322	0,427999999999997	4501	1	7	4500	-7,93517894111574	-0,108090112917125	-0,0593390688300133
466,333	0,439000000000021	4501	1	7	4500	-7,9351023864001	-0,107377790845931	-0,0592625141143799
466,344	0,449999999999989	4501	1	7	4500	-7,93526658788323	-0,109107382595539	-0,0594267435371876
466,355	0,461000000000013	4501	1	7	4500	-7,93523906730115	-0,108853466808796	-0,0593992508947849
466,366	0,47199999999998	4501	1	7	4500	-7,93520277366042	-0,108168800361454	-0,0593629293143749
466,376	0,482000000000028	4501	1	7	4500	-7,93523289263248	-0,108505897223949	-0,059393048286438
466,387	0,492999999999995	4501	1	7	4500	-7,93522431515157	-0,108581962995231	-0,0593844428658485
466,398	0,504000000000019	4501	1	7	4500	-7,93529642745852	-0,109357633627951	-0,0594565831124783
466,409	0,514999999999986	4501	1	7	4500	-7,93534364551306	-0,109601099975407	-0,0595038011670113
466,42	0,52600000000001	4501	1	7	4500	-7,93536359444261	-0,109907961450517	-0,0595237500965595
466,431	0,536999999999978	4501	1	7	4500	-7,93542793951929	-0,110637098550797	-0,0595880672335625
466,441	0,547000000000025	4501	1	7	4500	-7,93541718274355	-0,110480384901166	-0,0595773383975029
466,452	0,557999999999993	4501	1	7	4500	-7,93537043966353	-0,109858261421323	-0,0595305673778057
466,463	0,569000000000017	4501	1	7	4500	-7,93546588160098	-0,110879619605839	-0,0596260651946068
466,474	0,579999999999984	4501	1	7	4500	-7,93546702712774	-0,110890585929155	-0,0596271827816963
466,484	0,590000000000032	4501	1	7	4500	-7,9355488345027	-0,111803538165987	-0,0597089901566505
466,495	0,600999999999999	4501	1	7	4500	-7,93553142808378	-0,111344684846699	-0,0596915557980537
466,506	0,612000000000023	4501	1	7	4500	-7,93561804108322	-0,112380376085639	-0,059778168797493
466,517	0,62299999999999	4501	1	7	4500	-7,93559725396335	-0,11212102137506	-0,0597573816776276
466,528	0,634000000000015	4501	1	7	4500	-7,93557467870414	-0,111914267763495	-0,0597348064184189
466,539	0,644999999999982	4501	1	7	4500	-7,93560233898461	-0,11198618914932	-0,059762466698885
466,549	0,65500000000003	4501	1	7	4500	-7,93559605255723	-0,111948153935373	-0,0597562082111835
466,56	0,665999999999997	4501	1	7	4500	-7,93568870052695	-0,112947085872293	-0,0598488561809063
466,571	0,677000000000021	4501	1	7	4500	-7,93570320121944	-0,113164759241045	-0,0598633289337158
466,582	0,687999999999988	4501	1	7	4500	-7,93574463576078	-0,113636334426701	-0,0599047914147377
466,593	0,699000000000012	4501	1	7	4500	-7,93570160865784	-0,112834284082055	-0,0598617643117905
466,604	0,70999999999998	4501	1	7	4500	-7,93583546765149	-0,11438237503171	-0,0599955953657627
466,614	0,720000000000027	4501	1	7	4500	-7,93585482984781	-0,114603415131569	-0,0600149855017662
466,625	0,730999999999995	4501	1	7	4500	-7,93578771874309	-0,113985505886376	-0,0599478743970394
466,636	0,742000000000019	4501	1	7	4500	-7,93580716475844	-0,113900569267571	-0,0599673204123974
466,647	0,752999999999986	4501	1	7	4500	-7,93586505576968	-0,114488499239087	-0,0600252114236355
466,658	0,76400000000001	4501	1	7	4500	-7,93587475083768	-0,114607028663158	-0,06003487855196
466,674	0,78000000000003	4501	1	7	4500	-7,93588849715889	-0,114618977531791	-0,0600486248731613
466,685	0,790999999999997	4501	1	7	4500	-7,93587796390057	-0,11460873298347	-0,0600381195545196
466,696	0,802000000000021	4501	1	7	4500	-7,93590911664069	-0,114946011453867	-0,0600692443549633
466,707	0,812999999999988	4501	1	7	4500	-7,93598097749054	-0,115764369256794	-0,0601411052048206
466,718	0,824000000000012	4501	1	7	4500	-7,93598718009889	-0,115512968041003	-0,0601473078131676
466,729	0,83499999999998	4501	1	7	4500	-7,93605250306427	-0,116226100362837	-0,0602126307785511
466,739	0,845000000000027	4501	1	7	4500	-7,93605834245682	-0,11641985271126	-0,0602184981107712
466,75	0,855999999999995	4501	1	7	4500	-7,93608390726149	-0,116662732325494	-0,0602440349757671
466,761	0,867000000000019	4501	1	7	4500	-7,93617750518024	-0,11762413661927	-0,060337632894516
466,772	0,877999999999986	4501	1	7	4500	-7,93615400791168	-0,117076560854912	-0,0603141635656357
466,783	0,88900000000001	4501	1	7	4500	-7,93621027842164	-0,117779127322137	-0,0603704340755939
466,794	0,899999999999977	4501	1	7	4500	-7,93619150295854	-0,117548773996532	-0,0603516586124897
466,804	0,910000000000025	4501	1	7	4500	-7,93619426898658	-0,11761789675802	-0,0603543967008591
466,815	0,920999999999992	4501	1	7	4500	-7,93621846474707	-0,117588005959988	-0,0603785924613476
466,826	0,932000000000016	4501	1	7	4500	-7,93622734956443	-0,117967654950917	-0,0603874772787094
466,837	0,942999999999984	4501	1	7	4500	-7,93623768724501	-0,117961093783379	-0,0603978149592876
466,847	0,953000000000031	4501	1	7	4500	-7,93633751571178	-0,119180851615965	-0,0604976713657379
466,858	0,963999999999999	4501	1	7	4500	-7,93633704073727	-0,118793919682503	-0,0604971684515476
466,869	0,975000000000023	4501	1	7	4500	-7,93635601177812	-0,119022708386183	-0,0605161674320698
466,88	0,98599999999999	4501	1	7	4500	-7,93635592795908	-0,119026638567448	-0,0605160556733608
466,891	0,997000000000014	4501	1	7	4500	-7,93640127405524	-0,119609055109322	-0,0605614297091961
466,902	1,00799999999998	4501	1	7	4500	-7,93648411519825	-0,120159182697535	-0,0606442429125309
466,912	1,01800000000003	4501	1	7	4500	-7,93641096912325	-0,119481678120792	-0,0605710968375206
466,932	1,03800000000001	4501	1	7	4500	-7,9364800080657	-0,120226498693228	-0,0606401637196541
466,943	1,04899999999998	4501	1	7	4500	-7,93650437146425	-0,120341838337481	-0,060664527118206
466,953	1,05900000000003	4501	1	7	4500	-7,93646645732224	-0,119931236840785	-0,0606265850365162
466,964	1,06999999999999	4501	1	7	4500	-7,93660076335073	-0,121327978558838	-0,0607609190046787
466,975	1,08100000000002	4501	1	7	4500	-7,93656539171934	-0,121023692190647	-0,0607255473732948
466,986	1,09199999999998	4501	1	7	4500	-7,93657941743732	-0,121004502288997	-0,0607395730912685
466,996	1,10200000000003	4501	1	7	4500	-7,93660487048328	-0,121158575639129	-0,0607649981975555
467,007	1,113	4501	1	7	4500	-7,93659609742463	-0,121182603761554	-0,0607562251389027
467,018	1,12400000000002	4501	1	7	4500	-7,93666239827871	-0,121851237490773	-0,0608225539326668
467,029	1,13499999999999	4501	1	7	4500	-7,93667949736118	-0,122194951400161	-0,0608396530151367
467,04	1,14600000000002	4501	1	7	4500	-7,93680360540748	-0,123152206651866	-0,06096376106143
467,051	1,15699999999998	4501	1	7	4500	-7,93679617345333	-0,123119098134339	-0,0609563291072845
467,061	1,16700000000003	4501	1	7	4500	-7,93682467192411	-0,123324817977846	-0,0609848275780678
467,072	1,178	4501	1	7	4500	-7,93683526106179	-0,123607804998755	-0,0609954446554184
467,083	1,18900000000002	4501	1	7	4500	-7,93682637624443	-0,123204290866852	-0,0609865598380566
467,094	1,19999999999999	4501	1	7	4500	-7,93683417141437	-0,123358438722789	-0,0609943270683289
467,105	1,21100000000001	4501	1	7	4500	-7,93683936819434	-0,123537248000503	-0,0609995238482952
467,116	1,22199999999998	4501	1	7	4500	-7,93684992939234	-0,123671507462859	-0,0610100850462913
467,126	1,23200000000003	4501	1	7	4500	-7,93689376674592	-0,123726218007505	-0,0610538944602013
467,137	1,243	4501	1	7	4500	-7,93689890764654	-0,123946042731404	-0,0610590353608131
467,148	1,25400000000002	4501	1	7	4500	-7,93695414438844	-0,124523509293795	-0,0611143000423908
467,17	1,27600000000001	4501	1	7	4500	-7,93702801689505	-0,125004574656487	-0,0611881725490093
467,181	1,28699999999998	4501	1	7	4500	-7,93701793067157	-0,125094214454293	-0,061178058385849
467,191	1,29700000000003	4501	1	7	4500	-7,9370273463428	-0,125233209691942	-0,0611875019967556
467,202	1,30799999999999	4501	1	7	4500	-7,93709205463529	-0,125944134779274	-0,0612522102892399
467,213	1,31900000000002	4501	1	7	4500	-7,93711613863707	-0,125873661600053	-0,0612762942910194
467,224	1,32999999999998	4501	1	7	4500	-7,93710116297007	-0,125923864543438	-0,0612613186240196
467,234	1,34000000000003	4501	1	7	4500	-7,93716796673834	-0,126464511267841	-0,0613280944526195
467,245	1,351	4501	1	7	4500	-7,93715125881135	-0,126473396085203	-0,0613113865256309
467,256	1,36200000000002	4501	1	7	4500	-7,93715139850974	-0,126005774363875	-0,0613115541636944
467,267	1,37299999999999	4501	1	7	4500	-7,93717193417251	-0,126461694017053	-0,0613320618867874
467,278	1,38400000000001	4501	1	7	4500	-7,9371951520443	-0,126682757399976	-0,0613553076982498
467,289	1,39499999999998	4501	1	7	4500	-7,93723423965275	-0,127190491184592	-0,0613943673670292
467,299	1,40500000000003	4501	1	7	4500	-7,93733093887567	-0,127984909340739	-0,0614910945296288
467,31	1,416	4501	1	7	4500	-7,93729749508202	-0,127478167414665	-0,0614576227962971
467,321	1,42700000000002	4501	1	7	4500	-7,9373505525291	-0,128120775334537	-0,0615107081830501
467,332	1,43799999999999	4501	1	7	4500	-7,93736513704062	-0,128483404405415	-0,0615252926945686
467,343	1,44900000000001	4501	1	7	4500	-7,9373780451715	-0,128358094953001	-0,0615382008254528
467,354	1,45999999999998	4501	1	7	4500	-7,93747175484896	-0,129306991584599	-0,0616319105029106
467,364	1,47000000000003	4501	1	7	4500	-7,93746504932642	-0,129336840473115	-0,0616252049803734
467,375	1,48099999999999	4501	1	7	4500	-7,93747044168413	-0,129396780394018	-0,0616305693984032
467,386	1,49200000000002	4501	1	7	4500	-7,93749782256782	-0,129510425031185	-0,0616580061614513
467,397	1,50299999999999	4501	1	7	4500	-7,93747519142926	-0,129259577952325	-0,0616353750228882
467,408	1,51400000000001	4501	1	7	4500	-7,93748661875725	-0,129399388097227	-0,0616467744112015
467,419	1,52499999999998	4501	1	7	4500	-7,93753059580922	-0,129935895092785	-0,0616907514631748
467,429	1,53500000000003	4501	1	7	4500	-7,93752036988735	-0,129985040985048	-0,0616805255413055
467,44	1,54599999999999	4501	1	7	4500	-7,93758362531662	-0,130292754620314	-0,0617437809705734
467,451	1,55700000000002	4501	1	7	4500	-7,93759561143816	-0,130443349480629	-0,0617557391524315
467,462	1,56799999999998	4501	1	7	4500	-7,93764872476459	-0,130948387086391	-0,061808880418539
467,472	1,57800000000003	4501	1	7	4500	-7,93765297159553	-0,131085459142923	-0,0618131272494793
467,483	1,589	4501	1	7	4500	-7,93769884854555	-0,131395654752851	-0,0618590041995048
467,494	1,60000000000002	4501	1	7	4500	-7,93770404532552	-0,131518002599478	-0,0618642009794712
467,505	1,61099999999999	4501	1	7	4500	-7,93780490756035	-0,132723236456513	-0,0619650632143021
467,516	1,62200000000001	4501	1	7	4500	-7,93778635561466	-0,132347806356847	-0,0619465112686157
467,527	1,63299999999998	4501	1	7	4500	-7,93776202015579	-0,131938070990145	-0,0619221478700638
467,537	1,64300000000003	4501	1	7	4500	-7,93777417391539	-0,132146258838475	-0,0619343295693397
467,548	1,654	4501	1	7	4500	-7,93778610415757	-0,132232652977109	-0,0619462318718433
467,559	1,66500000000002	4501	1	7	4500	-7,93785978108644	-0,133043192327023	-0,0620199367403984
467,57	1,67599999999999	4501	1	7	4500	-7,93785978108644	-0,132864471524954	-0,0620199367403984
467,581	1,68700000000001	4501	1	7	4500	-7,93785930611193	-0,132784186862409	-0,0620194338262081
467,592	1,69799999999998	4501	1	7	4500	-7,93788313865662	-0,133200734853745	-0,0620432943105698
467,602	1,70800000000003	4501	1	7	4500	-7,93797371909022	-0,134286768734455	-0,0621338747441769
467,613	1,71899999999999	4501	1	7	4500	-7,93794164434075	-0,133582819253206	-0,0621017999947071
467,624	1,73000000000002	4501	1	7	4500	-7,93802135623991	-0,134561313316226	-0,0621814839541912
467,635	1,74099999999999	4501	1	7	4500	-7,93798162601888	-0,134101118892431	-0,0621417537331581
467,646	1,75200000000001	4501	1	7	4500	-7,93802342377603	-0,134508195333183	-0,0621835514903069
467,657	1,76299999999998	4501	1	7	4500	-7,93810841627419	-0,135283418931067	-0,0622685439884663
467,667	1,77300000000002	4501	1	7	4500	-7,93805642053485	-0,134746534749866	-0,0622165761888027
467,678	1,78399999999999	4501	1	7	4500	-7,93812375515699	-0,135497525334358	-0,0622839108109474
467,691	1,79700000000003	4501	1	7	4500	-7,9380979668349	-0,135173685848713	-0,0622580945491791
467,702	1,80799999999999	4501	1	7	4500	-7,9381101205945	-0,135090425610542	-0,062270276248455
467,713	1,81900000000002	4501	1	7	4500	-7,93811148963869	-0,135155017487705	-0,062271673232317
467,724	1,82999999999998	4501	1	7	4500	-7,9382596258074	-0,136941806413233	-0,0624198094010353
467,734	1,84000000000003	4501	1	7	4500	-7,93825129978359	-0,136814601719379	-0,0624114274978638
467,745	1,851	4501	1	7	4500	-7,93827560730278	-0,136872953735292	-0,0624357350170612
467,756	1,86200000000002	4501	1	7	4500	-7,93825409375131	-0,136555139906704	-0,0624142214655876
467,767	1,87299999999999	4501	1	7	4500	-7,93826806358993	-0,136768664233387	-0,0624281913042068
467,778	1,88400000000001	4501	1	7	4500	-7,93831519782543	-0,137347551062703	-0,0624753534793854
467,789	1,89499999999998	4501	1	7	4500	-7,93830069713294	-0,13685951475054	-0,0624608248472214
467,799	1,90500000000003	4501	1	7	4500	-7,93835990130901	-0,137527347542346	-0,0625200569629669
467,81	1,916	4501	1	7	4500	-7,93833103962243	-0,137433800846338	-0,0624911673367024
467,821	1,92700000000002	4501	1	7	4500	-7,93843044899404	-0,138510833494365	-0,0625906325876713
467,832	1,93799999999999	4501	1	7	4500	-7,93839745223522	-0,137678561732173	-0,0625576078891754
467,843	1,94900000000001	4501	1	7	4500	-7,93841946870089	-0,138160171918571	-0,0625796243548393
467,854	1,95999999999998	4501	1	7	4500	-7,93842547573149	-0,138311274349689	-0,0625856593251228
467,864	1,97000000000003	4501	1	7	4500	-7,93842860497534	-0,138255646452308	-0,0625887326896191
467,875	1,98099999999999	4501	1	7	4500	-7,93847048655152	-0,138797657564282	-0,0626306422054768
467,886	1,99200000000002	4501	1	7	4500	-7,93851591646671	-0,139037403278053	-0,0626760721206665
467,905	2,01100000000002	4501	1	7	4500	-7,93864527717233	-0,140672908164561	-0,0628054328262806
467,916	2,02199999999999	4501	1	7	4500	-7,93862144462764	-0,140268872492015	-0,0627815723419189
467,927	2,03300000000002	4501	1	7	4500	-7,93860778212547	-0,139979063533247	-0,0627679377794266
467,938	2,04399999999998	4501	1	7	4500	-7,93864536099136	-0,140425683930516	-0,0628054887056351
467,948	2,05400000000003	4501	1	7	4500	-7,93862409889698	-0,140140592120588	-0,0627842545509338
467,959	2,065	4501	1	7	4500	-7,93863477185369	-0,140372449532151	-0,0627949275076389
467,97	2,07600000000002	4501	1	7	4500	-7,93864575214684	-0,140065420418978	-0,0628058798611164
467,981	2,08699999999999	4501	1	7	4500	-7,93874929659069	-0,141441286541522	-0,0629094243049622
467,992	2,09800000000001	4501	1	7	4500	-7,93875731527805	-0,141534097492695	-0,0629174709320068
468,003	2,10899999999998	4501	1	7	4500	-7,93877069838345	-0,141710443422198	-0,0629308260977268
468,013	2,11900000000003	4501	1	7	4500	-7,93880794197321	-0,142010874114931	-0,0629680976271629
468,024	2,13	4501	1	7	4500	-7,93888578191399	-0,142783657647669	-0,0630459375679493
468,035	2,14100000000002	4501	1	7	4500	-7,93886985629797	-0,142709682695568	-0,0630300119519234
468,046	2,15199999999999	4501	1	7	4500	-7,93885731138289	-0,142550598829985	-0,063017439097166
468,057	2,16300000000001	4501	1	7	4500	-7,93886876665056	-0,14243246987462	-0,0630288943648338
468,068	2,17399999999998	4501	1	7	4500	-7,93884605169296	-0,142219844274223	-0,0630062073469162
468,078	2,18400000000003	4501	1	7	4500	-7,93892771936953	-0,143173513934016	-0,063087847083807
468,089	2,19499999999999	4501	1	7	4500	-7,938925428316	-0,143249174579978	-0,0630856119096279
468,1	2,20600000000002	4501	1	7	4500	-7,93895403854549	-0,143299154005945	-0,0631141662597656
468,111	2,21699999999998	4501	1	7	4500	-7,93895423412323	-0,143348877318203	-0,0631143897771835
468,121	2,22700000000003	4501	1	7	4500	-7,93897901661694	-0,143671231344342	-0,0631391443312168
468,132	2,238	4501	1	7	4500	-7,93907040730119	-0,144766634330153	-0,0632305629551411
468,143	2,24900000000002	4501	1	7	4500	-7,93908043764532	-0,144654358737171	-0,0632405653595924
468,154	2,25999999999999	4501	1	7	4500	-7,93908432126045	-0,144583862274885	-0,0632444769144058
468,165	2,27100000000002	4501	1	7	4500	-7,93910318054259	-0,145070175640285	-0,0632633082568645
468,176	2,28199999999998	4501	1	7	4500	-7,93911913409829	-0,145122651010752	-0,0632792897522449
468,186	2,29200000000003	4501	1	7	4500	-7,93919786810875	-0,146156926639378	-0,0633580237627029
468,197	2,303	4501	1	7	4500	-7,93921669945121	-0,146059049293399	-0,0633768551051617
468,208	2,31400000000002	4501	1	7	4500	-7,9392016120255	-0,145898917689919	-0,0633617676794529
468,223	2,32900000000001	4501	1	7	4500	-7,93920437805355	-0,146014341153204	-0,0633645616471767
468,234	2,34000000000003	4501	1	7	4500	-7,93923198245466	-0,145902498625219	-0,0633921101689339
468,245	2,351	4501	1	7	4500	-7,93929222039878	-0,146809807047248	-0,06345234811306
468,256	2,36200000000002	4501	1	7	4500	-7,93931485153735	-0,147134102880955	-0,0634749792516231
468,267	2,37299999999999	4501	1	7	4500	-7,93930937536061	-0,146940806880593	-0,0634695030748844
468,278	2,38400000000001	4501	1	7	4500	-7,93936145491898	-0,147413671948016	-0,0635215826332569
468,289	2,39499999999998	4501	1	7	4500	-7,93939221650362	-0,147769954055548	-0,0635523721575737
468,299	2,40500000000003	4501	1	7	4500	-7,93936464004218	-0,14751504175365	-0,0635247677564621
468,31	2,416	4501	1	7	4500	-7,93938257731497	-0,147759635001421	-0,0635427050292492
468,321	2,42700000000002	4501	1	7	4500	-7,93944678269327	-0,148402522318065	-0,0636069104075432
468,332	2,43799999999999	4501	1	7	4500	-7,93947064317763	-0,148515831679106	-0,0636307708919048
468,343	2,44900000000001	4501	1	7	4500	-7,93950084596872	-0,148824108764529	-0,0636610016226768
468,354	2,45999999999998	4501	1	7	4500	-7,93951579369605	-0,149044850841165	-0,0636759214103222
468,364	2,47000000000003	4501	1	7	4500	-7,93949112296104	-0,149007644504309	-0,0636512786149979
468,375	2,48099999999999	4501	1	7	4500	-7,93956485576928	-0,149429468438029	-0,0637249834835529
468,386	2,49200000000002	4501	1	7	4500	-7,93951747007668	-0,149002345278859	-0,0636775977909565
468,397	2,50299999999999	4501	1	7	4500	-7,93955890461802	-0,149417640641332	-0,0637190602719784
468,408	2,51400000000001	4501	1	7	4500	-7,93956893496215	-0,149479531683028	-0,0637291185557842
468,419	2,52499999999998	4501	1	7	4500	-7,93958005495369	-0,149432132020593	-0,0637402385473251
468,429	2,53500000000003	4501	1	7	4500	-7,93965479359031	-0,150445927865803	-0,0638149492442608
468,44	2,54599999999999	4501	1	7	4500	-7,93972134590149	-0,151271815411747	-0,0638815015554428
468,451	2,55700000000002	4501	1	7	4500	-7,93966909870505	-0,150664676912129	-0,0638292543590069
468,468	2,57400000000001	4501	1	7	4500	-7,93969784863293	-0,150743289850652	-0,063857976347208
468,479	2,58499999999998	4501	1	7	4500	-7,93971265666187	-0,150848994962871	-0,0638727843761444
468,489	2,59500000000003	4501	1	7	4500	-7,93975344859064	-0,15130425337702	-0,063913632184267
468,5	2,60599999999999	4501	1	7	4500	-7,93977552093565	-0,151818608865142	-0,063935648649931
468,511	2,61700000000002	4501	1	7	4500	-7,93980446644127	-0,151719003915787	-0,06396459415555
468,522	2,62799999999999	4501	1	7	4500	-7,93980197981	-0,151877901516855	-0,063962135463953
468,533	2,63900000000001	4501	1	7	4500	-7,9398173186928	-0,152062163688242	-0,0639775022864342
468,544	2,64999999999998	4501	1	7	4500	-7,93985526077449	-0,152435833588243	-0,0640153884887695
468,554	2,66000000000003	4501	1	7	4500	-7,93985889293253	-0,152239114977419	-0,0640190206468105
468,565	2,67099999999999	4501	1	7	4500	-7,93988596647978	-0,152591005899012	-0,0640461221337318
468,576	2,68200000000002	4501	1	7	4500	-7,93994592502713	-0,153377680107951	-0,0641060806810856
468,587	2,69299999999998	4501	1	7	4500	-7,93993458151817	-0,153371514752507	-0,0640947371721268
468,597	2,70300000000003	4501	1	7	4500	-7,9399405606091	-0,153081547468901	-0,0641007162630558
468,608	2,714	4501	1	7	4500	-7,93998207896948	-0,153634310699999	-0,0641422346234322
468,619	2,72500000000002	4501	1	7	4500	-7,94001680798829	-0,154005591757596	-0,0641769915819168
468,63	2,73599999999999	4501	1	7	4500	-7,94007531367242	-0,154733420349658	-0,0642354413866997
468,641	2,74700000000001	4501	1	7	4500	-7,94006193056703	-0,154324974864721	-0,0642220862209797
468,652	2,75799999999998	4501	1	7	4500	-7,94009548611939	-0,154566108249128	-0,0642556138336658
468,662	2,76800000000003	4501	1	7	4500	-7,94013627804816	-0,155172240920365	-0,064296405762434
468,673	2,779	4501	1	7	4500	-7,94009640812874	-0,154720675200224	-0,0642565637826919
468,684	2,79000000000002	4501	1	7	4500	-7,94015368446708	-0,155195593833923	-0,0643138401210308
468,695	2,80099999999999	4501	1	7	4500	-7,94015077874064	-0,155164250172675	-0,064310934394598
468,706	2,81200000000001	4501	1	7	4500	-7,94015625491738	-0,155289270915091	-0,0643164105713367
468,717	2,82299999999998	4501	1	7	4500	-7,94029966928065	-0,15711679123342	-0,064459852874279
468,731	2,83699999999999	4501	1	7	4500	-7,94020749628544	-0,155680766329169	-0,0643676519393921
468,742	2,84800000000001	4501	1	7	4500	-7,94028483331203	-0,156644023954868	-0,0644449889659882
468,753	2,85899999999998	4501	1	7	4500	-7,94028877280653	-0,156639642082155	-0,0644489005208015
468,763	2,86900000000003	4501	1	7	4500	-7,94031604193151	-0,15708030667156	-0,0644761696457863
468,774	2,88	4501	1	7	4500	-7,94033730402589	-0,157026937231421	-0,064497459679842
468,785	2,89100000000002	4501	1	7	4500	-7,94031503610313	-0,156810963526368	-0,0644751638174057
468,796	2,90199999999999	4501	1	7	4500	-7,94038776308298	-0,15770245809108	-0,0645479187369347
468,807	2,91300000000001	4501	1	7	4500	-7,94040880165994	-0,158124789595604	-0,064568929374218
468,818	2,92399999999998	4501	1	7	4500	-7,94041394256055	-0,157808852382004	-0,0645740702748299
468,828	2,93400000000003	4501	1	7	4500	-7,94046194292605	-0,15842248685658	-0,0646220706403255
468,839	2,94499999999999	4501	1	7	4500	-7,94048183597624	-0,158747425302863	-0,0646420195698738
468,85	2,95600000000002	4501	1	7	4500	-7,94045370072126	-0,158471018075943	-0,0646138563752174
468,861	2,96699999999998	4501	1	7	4500	-7,94053207151592	-0,159068712964654	-0,0646921992301941
468,871	2,97700000000003	4501	1	7	4500	-7,94051868841052	-0,158893442712724	-0,0646788440644741
468,882	2,988	4501	1	7	4500	-7,94053310528398	-0,159181100316346	-0,0646932609379292
468,893	2,99900000000002	4501	1	7	4500	-7,94055076315999	-0,159403174184263	-0,0647109188139438
468,904	3,00999999999999	4501	1	7	4500	-7,94057613238692	-0,159628288820386	-0,0647362880408764
468,915	3,02100000000002	4501	1	7	4500	-7,94058409519494	-0,159509829245508	-0,0647442229092121
468,926	3,03199999999998	4501	1	7	4500	-7,94070448726416	-0,161078698001802	-0,0648646429181099
468,936	3,04200000000003	4501	1	7	4500	-7,94071915559471	-0,161288441158831	-0,0648792833089828
468,947	3,053	4501	1	7	4500	-7,94069345109165	-0,160960415378213	-0,0648535788059235
468,958	3,06400000000002	4501	1	7	4500	-7,94067772105336	-0,160500928759575	-0,0648378767073154
468,969	3,07499999999999	4501	1	7	4500	-7,94066917151213	-0,160500328056514	-0,0648293271660805
468,98	3,08600000000001	4501	1	7	4500	-7,94067925773561	-0,16054542735219	-0,0648393854498863
468,991	3,09699999999998	4501	1	7	4500	-7,94076425023377	-0,161679149605334	-0,0649243779480457
469,001	3,10700000000003	4501	1	7	4500	-7,94082691892982	-0,162165113724768	-0,0649870745837688
469,012	3,118	4501	1	7	4500	-7,94081155210733	-0,161939831450582	-0,0649717077612877
469,023	3,12900000000002	4501	1	7	4500	-7,94080233201385	-0,161900189705193	-0,064962487667799
469,034	3,13999999999999	4501	1	7	4500	-7,94083189219236	-0,16231004614383	-0,0649920478463173
469,045	3,15100000000001	4501	1	7	4500	-7,94082292355597	-0,161902843974531	-0,0649830512702465
469,056	3,16199999999998	4501	1	7	4500	-7,94090677052736	-0,162965995259583	-0,0650669261813164
469,066	3,17200000000003	4501	1	7	4500	-7,94085899367929	-0,162550136446953	-0,0650191493332386
469,077	3,18299999999999	4501	1	7	4500	-7,94092068448663	-0,163320060819387	-0,0650808401405811
469,088	3,19400000000002	4501	1	7	4500	-7,94093278236687	-0,163060519844294	-0,0650929100811481
469,099	3,20499999999998	4501	1	7	4500	-7,9409390129149	-0,163150178268552	-0,0650991685688496
469,109	3,21500000000003	4501	1	7	4500	-7,94102481566369	-0,164345498196781	-0,0651849433779716
469,12	3,226	4501	1	7	4500	-7,94102305546403	-0,164446281269193	-0,0651832111179829
469,131	3,23700000000002	4501	1	7	4500	-7,94104074127972	-0,164126283489168	-0,0652008689939976
469,142	3,24799999999999	4501	1	7	4500	-7,94103655032814	-0,164106441661716	-0,0651967339217663
469,153	3,25900000000001	4501	1	7	4500	-7,94106736779213	-0,164601281285286	-0,0652275234460831
469,164	3,26999999999998	4501	1	7	4500	-7,94112179428339	-0,165319368243217	-0,0652819499373436
469,174	3,28000000000003	4501	1	7	4500	-7,9410373326391	-0,16396589577198	-0,0651974603533745
469,185	3,291	4501	1	7	4500	-7,94111584313214	-0,165066909976304	-0,0652759708464146
469,196	3,30200000000002	4501	1	7	4500	-7,9411462135613	-0,165525116026402	-0,06530636921525
469,207	3,31299999999999	4501	1	7	4500	-7,94118088670075	-0,165875405073166	-0,0653410144150257
469,225	3,33100000000002	4501	1	7	4500	-7,94121159240603	-0,166115034371614	-0,065371748059988
469,236	3,34199999999998	4501	1	7	4500	-7,94121106155217	-0,166043397039175	-0,0653711892664433
469,246	3,35200000000003	4501	1	7	4500	-7,94123847037554	-0,166484750807285	-0,0653986260294914
469,257	3,363	4501	1	7	4500	-7,94134835712612	-0,16789935529232	-0,0655084848403931
469,268	3,37400000000002	4501	1	7	4500	-7,94128795154393	-0,166801321320236	-0,065448135137558
469,279	3,38499999999999	4501	1	7	4500	-7,94129532761872	-0,166905992664397	-0,0654554553329945
469,29	3,39600000000002	4501	1	7	4500	-7,94129261747003	-0,167054310441017	-0,0654527731239796
469,301	3,40699999999998	4501	1	7	4500	-7,94132092036307	-0,167384278029203	-0,0654810480773449
469,311	3,41700000000003	4501	1	7	4500	-7,94133600778878	-0,167224537581205	-0,0654961355030537
469,322	3,428	4501	1	7	4500	-7,94138314202428	-0,167841822840273	-0,0655432976782322
469,333	3,43900000000002	4501	1	7	4500	-7,94139630161226	-0,168061098083854	-0,0655564852058887
469,344	3,44999999999999	4501	1	7	4500	-7,94143374077976	-0,16851729247719	-0,0655938684940338
469,355	3,46100000000001	4501	1	7	4500	-7,94149023480713	-0,16910205129534	-0,0656504184007645
469,366	3,47199999999998	4501	1	7	4500	-7,94149892404675	-0,16921061091125	-0,0656590797007084
469,376	3,48200000000003	4501	1	7	4500	-7,94152736663818	-0,169467478990555	-0,0656875222921371
469,387	3,493	4501	1	7	4500	-7,94151613488793	-0,169516312889755	-0,0656762905418873
469,398	3,50400000000002	4501	1	7	4500	-7,94152731075883	-0,169241637922823	-0,0656874664127827
469,409	3,51499999999999	4501	1	7	4500	-7,94152261689305	-0,169410705566406	-0,0656827725470066
469,42	3,52600000000001	4501	1	7	4500	-7,94157260097563	-0,170024484395981	-0,0657327845692635
469,431	3,53699999999998	4501	1	7	4500	-7,94157307595015	-0,169950914569199	-0,0657332316040993
469,441	3,54700000000003	4501	1	7	4500	-7,94164887629449	-0,1703693671152	-0,06580900400877
469,452	3,55799999999999	4501	1	7	4500	-7,94163619168103	-0,170435118488967	-0,0657963193953037
469,463	3,56900000000002	4501	1	7	4500	-7,94168430380523	-0,171009227633476	-0,0658444315195084
469,474	3,57999999999998	4501	1	7	4500	-7,94175415299833	-0,171972322277725	-0,0659142807126045
469,489	3,59500000000003	4501	1	7	4500	-7,94174384325743	-0,171554945409298	-0,0659039989113808
469,5	3,60599999999999	4501	1	7	4500	-7,94172196649015	-0,171300037764013	-0,0658820942044258
469,511	3,61700000000002	4501	1	7	4500	-7,94175046496093	-0,171668715775013	-0,065910592675209
469,522	3,62799999999999	4501	1	7	4500	-7,94181975536048	-0,172821152955294	-0,0659798830747604
469,533	3,63900000000001	4501	1	7	4500	-7,9417712520808	-0,17168234102428	-0,0659313797950745
469,544	3,64999999999998	4501	1	7	4500	-7,94180374592543	-0,172156146727502	-0,06596390157938
469,554	3,66000000000003	4501	1	7	4500	-7,94183358550072	-0,172564019449055	-0,0659937411546707
469,565	3,67099999999999	4501	1	7	4500	-7,94186929240823	-0,172977899201214	-0,0660294480621815
469,576	3,68200000000002	4501	1	7	4500	-7,94192894361913	-0,173507388681173	-0,0660890713334083
469,587	3,69299999999998	4501	1	7	4500	-7,94193145819008	-0,173563985154033	-0,0660916417837143
469,597	3,70300000000003	4501	1	7	4500	-7,9419575817883	-0,173926893621683	-0,066117737442255
469,608	3,714	4501	1	7	4500	-7,94194472953677	-0,173715939745307	-0,0661048851907253
469,619	3,72500000000002	4501	1	7	4500	-7,94199935160577	-0,174335045740008	-0,0661594793200493
469,63	3,73599999999999	4501	1	7	4500	-7,94189063832164	-0,172904655337334	-0,0660507939755917
469,641	3,74700000000001	4501	1	7	4500	-7,94197694398463	-0,174082429148257	-0,066137071698904
469,652	3,75799999999998	4501	1	7	4500	-7,94200946576893	-0,174459246918559	-0,0661695934832096
469,662	3,76800000000003	4501	1	7	4500	-7,94203790836036	-0,174617967568338	-0,0661980360746384
469,673	3,779	4501	1	7	4500	-7,94203916564584	-0,174731486476958	-0,0661993212997913
469,684	3,79000000000002	4501	1	7	4500	-7,9420662112534	-0,175183685496449	-0,0662263669073582
469,695	3,80099999999999	4501	1	7	4500	-7,94218844734132	-0,176671915687621	-0,0663485750555992
469,706	3,81200000000001	4501	1	7	4500	-7,94215000234544	-0,175872128456831	-0,0663101300597191
469,717	3,82299999999998	4501	1	7	4500	-7,94215360656381	-0,175957316532731	-0,0663137622177601
469,727	3,83300000000003	4501	1	7	4500	-7,94213519431651	-0,175761496648192	-0,0662953779101372
469,738	3,84399999999999	4501	1	7	4500	-7,94218942523003	-0,176494428887963	-0,0663495808839798
469,749	3,85500000000002	4501	1	7	4500	-7,9421850387007	-0,176262054592371	-0,0663451664149761
469,76	3,86599999999999	4501	1	7	4500	-7,94227735139429	-0,177305000834167	-0,066437479108572
469,771	3,87700000000001	4501	1	7	4500	-7,94227564707398	-0,177378305234015	-0,0664358027279377
469,782	3,88799999999998	4501	1	7	4500	-7,94233571738005	-0,178174874745309	-0,0664958730340004
469,792	3,89800000000002	4501	1	7	4500	-7,94235206209123	-0,17838170286268	-0,0665121898055077
469,803	3,90899999999999	4501	1	7	4500	-7,9423045925796	-0,177476550452411	-0,0664647482335567
469,814	3,92000000000002	4501	1	7	4500	-7,94235376641154	-0,17822006251663	-0,0665139220654964
469,825	3,93099999999998	4501	1	7	4500	-7,94230869971216	-0,17754478380084	-0,066468883305788
469,835	3,94100000000003	4501	1	7	4500	-7,94232208281755	-0,177845978178084	-0,066482238471508
469,846	3,952	4501	1	7	4500	-7,94236944057047	-0,178175941109657	-0,06652956828475
469,857	3,96300000000002	4501	1	7	4500	-7,94238480739295	-0,178435002453625	-0,0665449351072311
469,868	3,97399999999999	4501	1	7	4500	-7,94241540133953	-0,178826609626412	-0,0665755569934845
469,879	3,98500000000001	4501	1	7	4500	-7,94240981340408	-0,178725491277874	-0,0665699690580368
469,89	3,99599999999998	4501	1	7	4500	-7,9424917884171	-0,179606289602816	-0,0666519440710545
469,9	4,00600000000003	4501	1	7	4500	-7,94255297631025	-0,180339883081615	-0,0667131319642067
469,911	4,017	4501	1	7	4500	-7,94253014959395	-0,180214457213879	-0,0666902773082256
469,922	4,02800000000002	4501	1	7	4500	-7,94251243583858	-0,179914403706789	-0,0666725635528564
469,933	4,03899999999999	4501	1	7	4500	-7,94255523942411	-0,180250522680581	-0,0667153671383858
469,944	4,05000000000001	4501	1	7	4500	-7,94261874631047	-0,181050538085401	-0,066778901964426
469,955	4,06099999999998	4501	1	7	4500	-7,94257717207074	-0,180563353933394	-0,0667373277246952
469,965	4,07100000000003	4501	1	7	4500	-7,94255621731281	-0,180286979302764	-0,0667163729667664
469,984	4,09000000000003	4501	1	7	4500	-7,94265414588153	-0,181343746371567	-0,0668142735958099
469,995	4,101	4501	1	7	4500	-7,94266797602177	-0,181497391313314	-0,0668281316757202
470,006	4,11200000000002	4501	1	7	4500	-7,94267867691815	-0,181757169775665	-0,0668388046324253
470,017	4,12299999999999	4501	1	7	4500	-7,94271170161664	-0,182027169503272	-0,0668718293309212
470,028	4,13400000000001	4501	1	7	4500	-7,94270141981542	-0,181837314739823	-0,0668615475296974
470,039	4,14499999999998	4501	1	7	4500	-7,94276221655309	-0,18274636939168	-0,0669223442673683
470,049	4,15500000000003	4501	1	7	4500	-7,94273505918682	-0,182309024967253	-0,0668951869010925
470,06	4,166	4501	1	7	4500	-7,94276037253439	-0,182677335105836	-0,0669205561280251
470,071	4,17700000000002	4501	1	7	4500	-7,94274958781898	-0,182294030673802	-0,0669097155332565
470,082	4,18799999999999	4501	1	7	4500	-7,94282396323979	-0,183349815197289	-0,0669840909540653
470,093	4,19900000000001	4501	1	7	4500	-7,94281974434853	-0,183256193995476	-0,0669799000024796
470,104	4,20999999999998	4501	1	7	4500	-7,94287799857557	-0,18409694544971	-0,067038182169199
470,114	4,22000000000003	4501	1	7	4500	-7,94288040138781	-0,183842363767326	-0,067040529102087
470,125	4,23099999999999	4501	1	7	4500	-7,94292605482042	-0,184494578279555	-0,0670861825346947
470,136	4,24200000000002	4501	1	7	4500	-7,94289727695286	-0,184280420653522	-0,0670574046671391
470,147	4,25299999999999	4501	1	7	4500	-7,94289912097156	-0,184235353954136	-0,0670592486858368
470,158	4,26400000000001	4501	1	7	4500	-7,94292175211012	-0,184252471663058	-0,0670818798243999
470,169	4,27499999999998	4501	1	7	4500	-7,94294262304902	-0,18460126593709	-0,0671027787029743
470,179	4,28500000000003	4501	1	7	4500	-7,94302272610366	-0,185722257010639	-0,0671828538179398
470,19	4,29599999999999	4501	1	7	4500	-7,94301643967628	-0,185693083330989	-0,0671765953302383
470,201	4,30700000000002	4501	1	7	4500	-7,94300610199571	-0,185250281356275	-0,0671662576496601
470,212	4,31799999999998	4501	1	7	4500	-7,94302772730589	-0,185641855932772	-0,0671878829598427
470,222	4,32800000000003	4501	1	7	4500	-7,94304999522865	-0,186050613410771	-0,067210178822279
470,233	4,339	4501	1	7	4500	-7,94307321310043	-0,18640860915184	-0,0672333687543869
470,244	4,35000000000002	4501	1	7	4500	-7,94309229589999	-0,186315616592765	-0,0672524236142635
470,255	4,36099999999999	4501	1	7	4500	-7,94307637028396	-0,186179988086224	-0,0672364979982376
470,271	4,37700000000001	4501	1	7	4500	-7,94309478253126	-0,186598957516253	-0,067254938185215
470,282	4,38799999999998	4501	1	7	4500	-7,94311028905213	-0,186602836474776	-0,0672704167664051
470,292	4,39800000000002	4501	1	7	4500	-7,94315147213638	-0,187213644385338	-0,0673115998506546
470,303	4,40899999999999	4501	1	7	4500	-7,94317943975329	-0,187394744716585	-0,0673395954072475
470,314	4,42000000000002	4501	1	7	4500	-7,94322822242975	-0,188323319889605	-0,0673883780837059
470,325	4,43099999999998	4501	1	7	4500	-7,94328024610877	-0,189022072590888	-0,0674404017627239
470,335	4,44100000000003	4501	1	7	4500	-7,9432416614145	-0,188161223195493	-0,0674017891287804
470,346	4,452	4501	1	7	4500	-7,9432971496135	-0,189052643254399	-0,067457277327776
470,357	4,46300000000002	4501	1	7	4500	-7,94332103803754	-0,18937723711133	-0,0674811936914921
470,368	4,47399999999999	4501	1	7	4500	-7,94328424148262	-0,188945783302188	-0,0674443691968918
470,379	4,48500000000001	4501	1	7	4500	-7,94330650940537	-0,188955767080188	-0,0674666650593281
470,39	4,49599999999998	4501	1	7	4500	-7,94331944547594	-0,189211638644338	-0,0674795731902123
470,4	4,50600000000003	4501	1	7	4500	-7,94334836304188	-0,189631874673069	-0,0675085186958313
470,411	4,517	4501	1	7	4500	-7,94335847720504	-0,189825128763914	-0,0675186328589916
470,422	4,52800000000002	4501	1	7	4500	-7,94336560182273	-0,18974032253027	-0,0675257295370102
470,433	4,53899999999999	4501	1	7	4500	-7,9433841817081	-0,189908263273537	-0,067544337362051
470,444	4,55000000000001	4501	1	7	4500	-7,94342203997075	-0,190555583685637	-0,0675821676850319
470,455	4,56099999999998	4501	1	7	4500	-7,94342841021717	-0,190793834626675	-0,0675885379314423
470,465	4,57100000000003	4501	1	7	4500	-7,94342315755785	-0,190259204246104	-0,0675832852721214
470,476	4,58199999999999	4501	1	7	4500	-7,94347289018333	-0,191248678602278	-0,0676330178976059
470,487	4,59300000000002	4501	1	7	4500	-7,9434647038579	-0,191111606545746	-0,0676248595118523
470,498	4,60399999999999	4501	1	7	4500	-7,94351893477142	-0,192043106071651	-0,0676790624856949
470,513	4,61900000000003	4501	1	7	4500	-7,94354628771543	-0,192132759839296	-0,0677064433693886
470,515	4,62099999999998	4501	1	7	4500	-7,94352273456752	-0,191834052093327	-0,0676829181611538
470,525	4,63100000000003	4501	1	7	4500	-7,94352457858622	-0,191868063993752	-0,0676847063004971
470,536	4,642	4501	1	7	4500	-7,9435739479959	-0,192569736391306	-0,0677341036498547
470,547	4,65300000000002	4501	1	7	4500	-7,94355391524732	-0,192351746372879	-0,0677140429615974
470,558	4,66399999999999	4501	1	7	4500	-7,9436067212373	-0,192873175255954	-0,0677668489515781
470,569	4,67500000000001	4501	1	7	4500	-7,94359512627125	-0,192636959254742	-0,0677552819252014
470,58	4,68599999999998	4501	1	7	4500	-7,94369481503963	-0,194120202213526	-0,0678549706935883
470,59	4,69600000000003	4501	1	7	4500	-7,94367265887558	-0,193909676745534	-0,0678327865898609
470,601	4,70699999999999	4501	1	7	4500	-7,94366388581693	-0,193371693603694	-0,067824013531208
470,612	4,71800000000002	4501	1	7	4500	-7,94368827715516	-0,193846048787236	-0,0678484328091145
470,623	4,72899999999999	4501	1	7	4500	-7,94371853582561	-0,194293400272727	-0,067878719419241
470,633	4,73900000000003	4501	1	7	4500	-7,94374259188771	-0,194671200588346	-0,067902747541666
470,644	4,75	4501	1	7	4500	-7,94372588396072	-0,194136332720518	-0,0678860396146774
470,655	4,76100000000002	4501	1	7	4500	-7,94374158605933	-0,194292571395636	-0,0679017417132854
470,666	4,77199999999999	4501	1	7	4500	-7,94373379088938	-0,194254415109754	-0,0678939186036587
470,677	4,78300000000002	4501	1	7	4500	-7,94376002624631	-0,194826475344598	-0,0679201819002628
470,688	4,79399999999998	4501	1	7	4500	-7,94383786618709	-0,195500529371202	-0,0679980218410492
470,698	4,80400000000003	4501	1	7	4500	-7,94385750778019	-0,195798627100885	-0,0680176354944706
470,709	4,815	4501	1	7	4500	-7,94388419017196	-0,196278761141002	-0,0680443458259106
470,72	4,82600000000002	4501	1	7	4500	-7,94387499801815	-0,196474250406027	-0,0680351816117764
470,731	4,83699999999999	4501	1	7	4500	-7,94391025789082	-0,196422096341848	-0,0680703856050968
470,742	4,84800000000001	4501	1	7	4500	-7,94394635595381	-0,196699979715049	-0,0681064836680889
470,753	4,85899999999998	4501	1	7	4500	-7,94394604861736	-0,196753880009055	-0,0681062042713165
470,763	4,86900000000003	4501	1	7	4500	-7,94393707998097	-0,196603159420192	-0,0680972076952457
470,774	4,88	4501	1	7	4500	-7,94401975348592	-0,197883932851255	-0,0681799091398716
470,785	4,89100000000002	4501	1	7	4500	-7,94398206286132	-0,196939366869628	-0,0681421905755997
470,796	4,90199999999999	4501	1	7	4500	-7,94400340877473	-0,197171680629253	-0,0681635364890099
470,807	4,91300000000001	4501	1	7	4500	-7,9440145008266	-0,197312557138503	-0,0681746564805508
470,818	4,92399999999998	4501	1	7	4500	-7,94403729960322	-0,197664354927838	-0,0681974552571773
470,828	4,93400000000003	4501	1	7	4500	-7,94410320930183	-0,198500831611454	-0,0682633370161057
470,839	4,94499999999999	4501	1	7	4500	-7,94414249248803	-0,19891572650522	-0,0683026202023029
470,85	4,95600000000002	4501	1	7	4500	-7,94411737471819	-0,198518321849406	-0,0682775303721428
470,861	4,96699999999998	4501	1	7	4500	-7,94414835982025	-0,199076826684177	-0,068308487534523
470,871	4,97700000000003	4501	1	7	4500	-7,9441699013114	-0,198954562656581	-0,0683300569653511
470,882	4,988	4501	1	7	4500	-7,94416937045753	-0,198859013617039	-0,0683294981718063
470,893	4,99900000000002	4501	1	7	4500	-7,94420602731407	-0,199555940926075	-0,0683661550283432
470,894	5	4501	1	7	4500	-7,94420602731407	-0,199471772648394	-0,0683661550283432
470,905	5,01100000000002	4501	1	7	4500	-7,94417705386877	-0,199007182382047	-0,0683372095227242
470,916	5,02199999999999	4501	1	7	4500	-7,94421415776014	-0,199263198301196	-0,0683743134140968
470,927	5,03300000000002	4501	1	7	4500	-7,94425522908568	-0,199958784505725	-0,0684153847396374
470,938	5,04399999999998	4501	1	7	4500	-7,9443084821105	-0,200669788755476	-0,0684686377644539
470,948	5,05400000000003	4501	1	7	4500	-7,94429479166865	-0,200510527938604	-0,068454947322607
470,955	5,06099999999998	4501	1	7	4500	-7,94434762559831	-0,201106178574264	-0,0685078091919422
470,959	5,065	4501	1	7	4500	-7,94428979046643	-0,199930667877197	-0,0684499181807041
470,961	5,06700000000001	4501	1	8	4500	-7,9442890919745	-0,199742638505995	-0,0684492476284504
470,961	0	4501	1	8	4500	-7,9442890919745	-0,199742638505995	-0,0684492476284504
470,972	0,0110000000000241	4501	1	8	4500	-7,94430462643504	-0,200059828348458	-0,068464782088995
470,983	0,0219999999999914	4501	1	8	4500	-7,9442329891026	-0,199004281312227	-0,0683931447565556
470,994	0,0330000000000155	4501	1	8	4500,25	-7,94388902373612	-0,193909504450858	-0,0680492073297501
471,005	0,0439999999999827	4501	1	8	4500,25	-7,94320883229375	-0,184228760190308	-0,0673689879477024
471,008	0,0470000000000255	4501	1	8	4500,25	-7,94299984350801	-0,181405344046652	-0,0671599991619587
471,015	0,0539999999999736	4501	1	8	4500,5	-7,94298972934484	-0,181451444514096	-0,0671498849987984
471,019	0,0579999999999927	4501	1	8	4500,5	-7,94302359223366	-0,181891606189311	-0,0671837478876114
471,03	0,0690000000000168	4501	1	8	4500,5	-7,94402070343494	-0,195800717920065	-0,0681808590888977
471,041	0,0799999999999841	4501	1	8	4500,75	-7,9459625389427	-0,221487544476986	-0,070122666656971
471,052	0,0910000000000082	4501	1	8	4500,75	-7,94845732860267	-0,247870734892786	-0,0726174563169479
471,057	0,0960000000000036	4501	1	8	4500,75	-7,94922829605639	-0,25532498024404	-0,0733884237706661
471,062	0,100999999999999	4501	1	8	4501	-7,94929311610758	-0,253670657984912	-0,0734532438218593
471,073	0,0110000000000241	4502	2	8	4501	-7,94838915579021	-0,239030136726797	-0,0725492835044861
471,084	0,0219999999999914	4502	2	8	4501	-7,94528326950967	-0,19913911819458	-0,0694433972239494
471,095	0,0330000000000155	4502	2	8	4501,25	-7,94107533060014	-0,15060362406075	-0,0652354583144188
471,106	0,0439999999999827	4502	2	8	4501,25	-7,93738349340856	-0,114458687603474	-0,0615436211228371
471,109	0,0470000000000255	4502	2	8	4501,25	-7,93688032776117	-0,109812682494521	-0,0610404834151268
471,113	0,0509999999999877	4502	2	8	4501,5	-7,93686035089195	-0,11018093675375	-0,0610204786062241
471,115	0,0529999999999973	4502	2	8	4501,5	-7,93696062639356	-0,111156064085662	-0,0611207820475101
471,126	0,0640000000000214	4502	2	8	4501,5	-7,94087938964367	-0,153029724024236	-0,0650395452976227
471,137	0,0749999999999886	4502	2	8	4501,75	-7,94726039282977	-0,225961981341243	-0,0714205764234066
471,148	0,0860000000000127	4502	2	8	4501,75	-7,95359917916358	-0,293600843288004	-0,077759362757206
471,159	0,09699999999998	4502	2	8	4501,75	-7,95890193432569	-0,320942373946309	-0,0830620899796486
471,16	0,0980000000000132	4502	2	8	4501,75	-7,95913861133158	-0,321510443463922	-0,0832987390458584
471,161	0,0989999999999895	4502	2	8	4501,75	-7,95925855636597	-0,320575246587396	-0,0834187120199203
471,162	0,100000000000023	4502	2	8	4502	-7,9593136254698	-0,319256656803191	-0,0834737531840801
471,173	0,0109999999999673	4503	3	8	4502	-7,95727662742138	-0,282843187451363	-0,0814367830753326
471,184	0,0219999999999914	4503	3	8	4502	-7,9508840572089	-0,203558220528066	-0,075044184923172
471,195	0,0329999999999586	4503	3	8	4502,25	-7,94169408269227	-0,112364217638969	-0,0658542104065418
471,206	0,0439999999999827	4503	3	8	4502,25	-7,93550357222557	-0,0652248784899712	-0,0596637278795242
471,21	0,0480000000000018	4503	3	8	4502,25	-7,9347001388669	-0,0598734430968761	-0,0588602945208549
471,216	0,0539999999999736	4503	3	8	4502,5	-7,93555059470236	-0,067730275914073	-0,0597107224166393
471,227	0,0649999999999977	4503	3	8	4502,5	-7,9428525455296	-0,133286197669804	-0,0670127011835575
471,238	0,075999999999965	4503	3	8	4502,75	-7,95314697548747	-0,239699054509401	-0,0773071311414242
471,249	0,0869999999999891	4503	3	8	4502,75	-7,95958050526679	-0,311515727080405	-0,0837406329810619
471,257	0,0949999999999704	4503	3	8	4502,75	-7,96376695856452	-0,334609928540885	-0,0879271142184734
471,262	0,0999999999999659	4503	3	8	4503	-7,96472148969769	-0,327936043031514	-0,0888816453516483
471,278	0,0160000000000196	4504	4	8	4503	-7,96010169200599	-0,25161084253341	-0,0842618197202683
471,295	0,0330000000000155	4504	4	8	4503,25	-7,94627663679421	-0,108787971548736	-0,0704367645084858
471,306	0,0439999999999827	4504	4	8	4503,25	-7,93974431231618	-0,0604399852454662	-0,0639044679701328
471,31	0,0480000000000018	4504	4	8	4503,25	-7,93924011290073	-0,0578542426228523	-0,0634002685546875
471,311	0,049000000000035	4504	4	8	4503,25	-7,93922795914113	-0,0580298202112317	-0,063388142734766
471,312	0,0500000000000114	4504	4	8	4503,5	-7,93928640894592	-0,0587031105533242	-0,0634465366601944
471,323	0,0610000000000355	4504	4	8	4503,5	-7,94438626617193	-0,102660320699215	-0,0685464218258858
471,334	0,0720000000000027	4504	4	8	4503,5	-7,95497107319534	-0,205038972198963	-0,0791312009096146
471,345	0,0830000000000268	4504	4	8	4503,75	-7,96344581991434	-0,297967703081667	-0,0876059755682945
471,356	0,0939999999999941	4504	4	8	4503,75	-7,96872105449438	-0,335922730155289	-0,0928812101483345
471,36	0,0980000000000132	4504	4	8	4503,75	-7,97048689797521	-0,338529595173895	-0,0946470536291599
471,362	0,100000000000023	4504	4	8	4504	-7,9708693921566	-0,333984759636223	-0,0950295478105545
471,373	0,0109999999999673	4505	5	8	4504	-7,96864690259099	-0,286913528107107	-0,0928070582449436
471,383	0,021000000000015	4505	5	8	4504	-7,9625253751874	-0,211183801293373	-0,0866855308413505
471,394	0,0319999999999823	4505	5	8	4504,25	-7,95256085693836	-0,112465773709118	-0,0767210125923157
471,405	0,0430000000000064	4505	5	8	4504,25	-7,94515321031213	-0,0581173738464713	-0,0693133659660816
471,411	0,0489999999999782	4505	5	8	4504,25	-7,94418906792998	-0,0534429820254445	-0,0683492235839367
471,417	0,0550000000000068	4505	5	8	4504,5	-7,94559460133314	-0,0654468312859535	-0,0697547569870949
471,428	0,0659999999999741	4505	5	8	4504,5	-7,95438207685947	-0,142202386632562	-0,0785422325134277
471,439	0,0769999999999982	4505	5	8	4504,75	-7,96515005640686	-0,25246974080801	-0,0893102400004864
471,45	0,0879999999999654	4505	5	8	4504,75	-7,97202293761074	-0,324134253896773	-0,0961830653250217
471,457	0,0949999999999704	4505	5	8	4504,75	-7,9763572756201	-0,340473116375506	-0,100517459213734
471,462	0,0999999999999659	4505	5	8	4505	-7,98106242902577	-0,334938312880695	-0,105222556740046
471,472	0,0100000000000477	4506	6	8	4505	-8,01981191150844	-0,158679257147014	-0,143972039222717
471,475	0,0130000000000337	4506	6	8	4505	-8,10962146148086	-0,184251088649035	-0,233781617134809
471,477	0,0150000000000432	4506	6	8	4505	-8,1651618797332	-0,214453809894621	-0,289322063326836
471,488	0,0260000000000105	4506	6	8	4505	-8,22268037125468	-0,129696144722402	-0,346840526908636
471,493	0,0310000000000059	4506	6	8	4505	-8,3089564461261	-0,0507230311632156	-0,43311657384038
471,495	0,0330000000000155	4506	6	8	4505	-8,38929181918502	-0,0304961763322353	-0,513451974838972
471,497	0,035000000000025	4506	6	8	4505	-8,48215101286769	-0,00377766322344542	-0,606311168521643
471,499	0,0370000000000346	4506	6	8	4505	-8,55352783575654	0,00370042398571968	-0,677687991410494
471,502	0,0400000000000205	4506	6	8	4505	-8,58965797349811	0,0014480808749795	-0,71381812915206
471,513	0,0510000000000446	4506	6	8	4505	-8,57739815488458	0,00103144440799952	-0,70155831053853
471,524	0,0620000000000118	4506	6	8	4505	-8,57482695020735	0,00129905063658953	-0,698987077921629
471,535	0,0730000000000359	4506	6	8	4505	-8,56963153928518	0,00149810221046209	-0,693791694939136
471,546	0,0840000000000032	4506	6	8	4505	-8,56611611321568	0,00155993271619081	-0,690276268869638
471,557	0,0950000000000273	4506	6	8	4505	-8,5637002531439	0,00148700550198555	-0,687860436737537
471,568	0,105999999999995	4506	6	8	4505	-8,56071945279837	0,0013682758435607	-0,68487960845232
471,578	0,116000000000042	4506	6	8	4505	-8,55904790572822	0,00116954557597637	-0,683208033442497
471,589	0,12700000000001	4506	6	8	4505	-8,55629249475896	0,00148649793118238	-0,680452678352594
471,6	0,138000000000034	4506	6	8	4505	-8,55473603121936	0,00148444902151823	-0,67889615893364
471,611	0,149000000000001	4506	6	8	4505	-8,5525419563055	0,00151571352034807	-0,676702111959457
471,621	0,159000000000049	4506	6	8	4505	-8,5504905693233	0,00130170024931431	-0,674650724977255
471,632	0,170000000000016	4506	6	8	4505	-8,54899152182043	0,00141174998134375	-0,673151705414057
471,643	0,18100000000004	4506	6	8	4505	-8,54692029766738	0,00142470933496952	-0,671080481261015
471,654	0,192000000000007	4506	6	8	4505	-8,54459971189499	0,00141364987939596	-0,668759867548943
471,665	0,203000000000031	4506	6	8	4505	-8,54257182218134	0,00135676469653845	-0,66673194989562
471,676	0,213999999999999	4506	6	8	4505	-8,53964081034064	0,00147197861224413	-0,663800965994596
471,686	0,224000000000046	4506	6	8	4505	-8,53779695928097	0,00145915430039167	-0,661957114934921
471,697	0,235000000000014	4506	6	8	4505	-8,53454198688269	0,00139036681503057	-0,65870214253664
471,708	0,246000000000038	4506	6	8	4505	-8,5320648830384	0,00134574715048075	-0,656225010752678
471,719	0,257000000000005	4506	6	8	4505	-8,53005001321435	0,00161263160407543	-0,654210168868303
471,73	0,268000000000029	4506	6	8	4505	-8,52645820006728	0,00145331490784883	-0,650618355721235
471,741	0,278999999999996	4506	6	8	4505	-8,53195348754525	0,00137429684400558	-0,656113643199205
471,751	0,289000000000044	4506	6	8	4505	-8,53269570507109	0,00125930644571781	-0,656855888664722
471,762	0,300000000000011	4506	6	8	4505	-8,53271548636258	0,00152567401528358	-0,656875669956207
471,773	0,311000000000035	4506	6	8	4505	-8,53270643390715	0,00149817205965519	-0,656866617500782
471,784	0,322000000000003	4506	6	8	4505	-8,53269212879241	0,00149252824485302	-0,656852256506681
471,795	0,333000000000027	4506	6	8	4505	-8,53267653845251	0,00137649942189455	-0,656836666166782
471,806	0,343999999999994	4506	6	8	4505	-8,5326970461756	0,00157267320901155	-0,656857173889875
471,807	0,345000000000027	4506	6	8	4505	-8,53268598206341	0,00150094274431467	-0,656846109777689
