# Supplementary material for: Mechanical Behaviour of Dental Luting Cements: Static, Dynamic, and Finite Element Studies
Source: Dent J (Basel). 2025 Dec 15;13(12):601. doi: 10.3390/dj13120601 (PMC12731645; doi:10.3390/dj13120601)
Supplement: Supplementary file 1 [file dentistry-13-00601-s001.zip › File S1/dynamic/AphC/2021 farasztas_foszfatcement4/2021 farasztas_foszfatcement4.log]

2021. 01. 20.;14:32:10;2021 farasztas_foszfatcement4;;60101;Log File Created
2021. 01. 20.;14:32:10;2021 farasztas_foszfatcement4;;60104;Software Version;1.9.413.0
2021. 01. 20.;14:32:10;2021 farasztas_foszfatcement4;;60105;Console Version;9.1.17291.2
2021. 01. 20.;14:32:10;2021 farasztas_foszfatcement4;;60106;Controller Version;88.161900
2021. 01. 20.;14:32:10;2021 farasztas_foszfatcement4;;60107;User Name;SZTE FOK INSTRON
2021. 01. 20.;14:32:10;2021 farasztas_foszfatcement4;;60108;Computer Name;DESKTOP-ADS8NIA
2021. 01. 20.;14:32:10;2021 farasztas_foszfatcement4;;60109;System Name;
2021. 01. 20.;14:32:10;2021 farasztas_foszfatcement4;;60110;Frame Serial Number (System ID);E3LMTB16259
2021. 01. 20.;14:32:26;2021 farasztas_foszfatcement4;Test1;60110;Test Started
2021. 01. 20.;14:40:18;2021 farasztas_foszfatcement4;Test1;8800120;A limit has been tripped (Console)
2021. 01. 20.;14:40:18;2021 farasztas_foszfatcement4;Test1;880014;Device is not at full (high) power
2021. 01. 20.;14:40:18;2021 farasztas_foszfatcement4;Test1;60201;Test Status;Test Paused Unexpectedly
2021. 01. 20.;14:40:18;2021 farasztas_foszfatcement4;Test1;60120;Total Time;472,063
2021. 01. 20.;14:40:18;2021 farasztas_foszfatcement4;Test1;60121;Total Cycle Count(Linear Waveform);4506
2021. 01. 20.;14:40:18;2021 farasztas_foszfatcement4;Test1;60122;Step;8;Step 8
2021. 01. 20.;14:40:18;2021 farasztas_foszfatcement4;Test1;60111;Test Paused
2021. 01. 20.;14:42:18;2021 farasztas_foszfatcement4;Test1;62000;SHA-256,Test1.steps.tracking.csv,E187008A6A5B70B5C344405FEB17153163352D9CE66EEC07707BE77095E77877
2021. 01. 20.;14:42:18;2021 farasztas_foszfatcement4;Test1;62000;SHA-256,Test1.steps.trends.csv,C3D17E065580ED66E6BAA2D99E709494875BB50F60493399318BAEBC696C01CA
2021. 01. 20.;14:42:18;2021 farasztas_foszfatcement4;Test1;62000;SHA-256,Test1.Stop.csv,35BD58FA91FE3620FCC4ED9D73B6EA9EBCF8B76B9E00941650AEEC9E60F1EC2C
2021. 01. 20.;14:42:18;2021 farasztas_foszfatcement4;Test1;60103;Closed
