# Supplementary material for: Mechanical Behaviour of Dental Luting Cements: Static, Dynamic, and Finite Element Studies
Source: Dent J (Basel). 2025 Dec 15;13(12):601. doi: 10.3390/dj13120601 (PMC12731645; doi:10.3390/dj13120601)
Supplement: Supplementary file 1 [file dentistry-13-00601-s001.zip › File S1/dynamic/AphC/2021 farasztas_foszfatcement4/Test1/ResumeData.im_res.bak]

<?xml version="1.0"?>
<InstronFile xmlns:xsi="http://www.w3.org/2001/XMLSchema-instance" xmlns:xsd="http://www.w3.org/2001/XMLSchema" FileSections="3" Version="1.0.0">
  <Section index="0">
    <Node name="SystemMap">
      <Item name="VirtualHosts">
        <Value xsi:type="ArrayOfString">
          <string>PC</string>
          <string>Linear</string>
        </Value>
      </Item>
      <Item name="PhysicalHosts">
        <Value xsi:type="ArrayOfString">
          <string>PC</string>
          <string>Linear</string>
        </Value>
      </Item>
    </Node>
  </Section>
  <Section index="1">
    <Node name="TestData">
      <Item name="Time">
        <Value xsi:type="xsd:double">450.047</Value>
      </Item>
      <Item name="TransferCount">
        <Value xsi:type="xsd:long">6</Value>
      </Item>
      <Item name="Vectors">
        <Value xsi:type="xsd:long">450048</Value>
      </Item>
      <Item name="ColumnNames">
        <Value xsi:type="ArrayOfString">
          <string>Vector</string>
          <string>Total Time</string>
          <string>Step</string>
          <string>Linear:Transfer</string>
          <string>Linear:WaveformStatus</string>
          <string>Total Cycle Count(Linear Waveform)</string>
          <string>Position(Linear:Position)</string>
          <string>Load(Linear:Load)</string>
          <string>Displacement(Linear:Digital Position)</string>
        </Value>
      </Item>
      <Item name="ColumnValues">
        <Value xsi:type="ArrayOfDouble">
          <double>450047</double>
          <double>450.047</double>
          <double>6</double>
          <double>6</double>
          <double>1</double>
          <double>4343.5</double>
          <double>-0.0084982278384268285</double>
          <double>-91.878478415310383</double>
          <double>-4.0922407060861586E-05</double>
        </Value>
      </Item>
    </Node>
  </Section>
  <Section index="2">
    <Node name="TestSystem">
      <Item name="TestStopReason">
        <Value xsi:type="xsd:int">0</Value>
      </Item>
    </Node>
    <Node name="Sequencer">
      <Item name="CompletedStepCount">
        <Value xsi:type="xsd:int">5</Value>
      </Item>
      <Item name="Step0">
        <Value xsi:type="Node" name="Step0">
          <Item name="StepAcquisitionFilter - PC:Acquisition Filter">
            <Value xsi:type="Node" name="StepAcquisitionFilter - PC:Acquisition Filter">
              <Item name="ChunkerActive">
                <Value xsi:type="xsd:boolean">false</Value>
              </Item>
            </Value>
          </Item>
        </Value>
      </Item>
      <Item name="Step1">
        <Value xsi:type="Node" name="Step1">
          <Item name="SimpleCyclic - Linear:WaveformGenerator">
            <Value xsi:type="Node" name="SimpleCyclic - Linear:WaveformGenerator">
              <Item name="ElapsedQuarterCycleCount">
                <Value xsi:type="xsd:long">5991</Value>
              </Item>
            </Value>
          </Item>
          <Item name="StepAcquisitionFilter - PC:Acquisition Filter">
            <Value xsi:type="Node" name="StepAcquisitionFilter - PC:Acquisition Filter">
              <Item name="ChunkerActive">
                <Value xsi:type="xsd:boolean">false</Value>
              </Item>
            </Value>
          </Item>
        </Value>
      </Item>
      <Item name="Step2">
        <Value xsi:type="Node" name="Step2">
          <Item name="StepAcquisitionFilter - PC:Acquisition Filter">
            <Value xsi:type="Node" name="StepAcquisitionFilter - PC:Acquisition Filter">
              <Item name="ChunkerActive">
                <Value xsi:type="xsd:boolean">false</Value>
              </Item>
            </Value>
          </Item>
        </Value>
      </Item>
      <Item name="Step3">
        <Value xsi:type="Node" name="Step3">
          <Item name="SimpleCyclic - Linear:WaveformGenerator">
            <Value xsi:type="Node" name="SimpleCyclic - Linear:WaveformGenerator">
              <Item name="ElapsedQuarterCycleCount">
                <Value xsi:type="xsd:long">5994</Value>
              </Item>
            </Value>
          </Item>
          <Item name="StepAcquisitionFilter - PC:Acquisition Filter">
            <Value xsi:type="Node" name="StepAcquisitionFilter - PC:Acquisition Filter">
              <Item name="ChunkerActive">
                <Value xsi:type="xsd:boolean">false</Value>
              </Item>
            </Value>
          </Item>
        </Value>
      </Item>
      <Item name="Step4">
        <Value xsi:type="Node" name="Step4">
          <Item name="StepAcquisitionFilter - PC:Acquisition Filter">
            <Value xsi:type="Node" name="StepAcquisitionFilter - PC:Acquisition Filter">
              <Item name="ChunkerActive">
                <Value xsi:type="xsd:boolean">false</Value>
              </Item>
            </Value>
          </Item>
        </Value>
      </Item>
      <Item name="Step5">
        <Value xsi:type="Node" name="Step5">
          <Item name="SimpleCyclic - Linear:WaveformGenerator">
            <Value xsi:type="Node" name="SimpleCyclic - Linear:WaveformGenerator">
              <Item name="ElapsedQuarterCycleCount">
                <Value xsi:type="xsd:long">5362</Value>
              </Item>
            </Value>
          </Item>
          <Item name="StepAcquisitionFilter - PC:Acquisition Filter">
            <Value xsi:type="Node" name="StepAcquisitionFilter - PC:Acquisition Filter">
              <Item name="Total Cycles">
                <Value xsi:type="ArrayOfDouble">
                  <double>3001</double>
                  <double>3002</double>
                  <double>3003</double>
                  <double>3004</double>
                  <double>3005</double>
                  <double>3006</double>
                  <double>3007</double>
                  <double>3008</double>
                  <double>3009</double>
                  <double>3010</double>
                  <double>3020</double>
                  <double>3030</double>
                  <double>3040</double>
                  <double>3050</double>
                  <double>3060</double>
                  <double>3070</double>
                  <double>3080</double>
                  <double>3090</double>
                  <double>3100</double>
                  <double>3200</double>
                  <double>3300</double>
                  <double>3400</double>
                  <double>3500</double>
                  <double>3600</double>
                  <double>3700</double>
                  <double>3800</double>
                  <double>3900</double>
                  <double>4000</double>
                  <double>4343</double>
                </Value>
              </Item>
              <Item name="Elapsed Cycles">
                <Value xsi:type="ArrayOfDouble">
                  <double>1</double>
                  <double>2</double>
                  <double>3</double>
                  <double>4</double>
                  <double>5</double>
                  <double>6</double>
                  <double>7</double>
                  <double>8</double>
                  <double>9</double>
                  <double>10</double>
                  <double>20</double>
                  <double>30</double>
                  <double>40</double>
                  <double>50</double>
                  <double>60</double>
                  <double>70</double>
                  <double>80</double>
                  <double>90</double>
                  <double>100</double>
                  <double>200</double>
                  <double>300</double>
                  <double>400</double>
                  <double>500</double>
                  <double>600</double>
                  <double>700</double>
                  <double>800</double>
                  <double>900</double>
                  <double>1000</double>
                  <double>1343</double>
                </Value>
              </Item>
              <Item name="Step">
                <Value xsi:type="ArrayOfDouble">
                  <double>6</double>
                  <double>6</double>
                  <double>6</double>
                  <double>6</double>
                  <double>6</double>
                  <double>6</double>
                  <double>6</double>
                  <double>6</double>
                  <double>6</double>
                  <double>6</double>
                  <double>6</double>
                  <double>6</double>
                  <double>6</double>
                  <double>6</double>
                  <double>6</double>
                  <double>6</double>
                  <double>6</double>
                  <double>6</double>
                  <double>6</double>
                  <double>6</double>
                  <double>6</double>
                  <double>6</double>
                  <double>6</double>
                  <double>6</double>
                  <double>6</double>
                  <double>6</double>
                  <double>6</double>
                  <double>6</double>
                  <double>6</double>
                </Value>
              </Item>
              <Item name="PC:Cycle Start Time">
                <Value xsi:type="ArrayOfDouble">
                  <double>315.674</double>
                  <double>315.77500000000003</double>
                  <double>315.875</double>
                  <double>315.975</double>
                  <double>316.075</double>
                  <double>316.175</double>
                  <double>316.27500000000003</double>
                  <double>316.375</double>
                  <double>316.475</double>
                  <double>316.575</double>
                  <double>317.575</double>
                  <double>318.575</double>
                  <double>319.575</double>
                  <double>320.575</double>
                  <double>321.575</double>
                  <double>322.575</double>
                  <double>323.575</double>
                  <double>324.575</double>
                  <double>325.575</double>
                  <double>335.575</double>
                  <double>345.575</double>
                  <double>355.575</double>
                  <double>365.575</double>
                  <double>375.575</double>
                  <double>385.575</double>
                  <double>395.575</double>
                  <double>405.575</double>
                  <double>415.575</double>
                  <double>449.875</double>
                </Value>
              </Item>
              <Item name="PC:Frequency">
                <Value xsi:type="ArrayOfDouble">
                  <double>10</double>
                  <double>10</double>
                  <double>10</double>
                  <double>10</double>
                  <double>10</double>
                  <double>10</double>
                  <double>10</double>
                  <double>10</double>
                  <double>10</double>
                  <double>10</double>
                  <double>10</double>
                  <double>10</double>
                  <double>10</double>
                  <double>10</double>
                  <double>10</double>
                  <double>10</double>
                  <double>10</double>
                  <double>10</double>
                  <double>10</double>
                  <double>10</double>
                  <double>10</double>
                  <double>10</double>
                  <double>10</double>
                  <double>10</double>
                  <double>10</double>
                  <double>10</double>
                  <double>10</double>
                  <double>10</double>
                  <double>10</double>
                </Value>
              </Item>
              <Item name="Position(Linear:Position):Maximum">
                <Value xsi:type="ArrayOfDouble">
                  <double>-0.008474541306495666</double>
                  <double>-0.0084702797792851926</double>
                  <double>-0.0084669664688408371</double>
                  <double>-0.0084673828538507218</double>
                  <double>-0.0084672827459871761</double>
                  <double>-0.0084673297964036453</double>
                  <double>-0.0084672933910042037</double>
                  <double>-0.0084674057923257353</double>
                  <double>-0.0084667679574340574</double>
                  <double>-0.00846686608158052</double>
                  <double>-0.0084662174899131064</double>
                  <double>-0.0084663580544292929</double>
                  <double>-0.0084661241713911289</double>
                  <double>-0.0084666157979518177</double>
                  <double>-0.00846773718483746</double>
                  <double>-0.0084681530389934777</double>
                  <double>-0.0084686825796961782</double>
                  <double>-0.0084698764421045781</double>
                  <double>-0.0084702247101813549</double>
                  <double>-0.0084737749490886929</double>
                  <double>-0.0084751959331333636</double>
                  <double>-0.0084762567188590762</double>
                  <double>-0.00847666025161743</double>
                  <double>-0.0084775288682430987</double>
                  <double>-0.0084783186949789514</double>
                  <double>-0.0084789600782096391</double>
                  <double>-0.0084785647038370365</double>
                  <double>-0.0084793324023485182</double>
                  <double>-0.0084810196515172718</double>
                </Value>
              </Item>
              <Item name="Position(Linear:Position):Minimum">
                <Value xsi:type="ArrayOfDouble">
                  <double>-0.00847864712588489</double>
                  <double>-0.0084844877198338511</double>
                  <double>-0.008485964331775904</double>
                  <double>-0.0084864625800400977</double>
                  <double>-0.00848706616088748</double>
                  <double>-0.0084878117032349109</double>
                  <double>-0.00848823887296021</double>
                  <double>-0.00848879897966981</double>
                  <double>-0.0084891074337065213</double>
                  <double>-0.00848942787386477</double>
                  <double>-0.0084924302436411372</double>
                  <double>-0.00849397220648825</double>
                  <double>-0.0084951774682849642</double>
                  <double>-0.00849630195647478</double>
                  <double>-0.00849730865098536</double>
                  <double>-0.0084984361287206416</double>
                  <double>-0.0084991309326142069</double>
                  <double>-0.008499994995072483</double>
                  <double>-0.0085004532057791939</double>
                  <double>-0.0085032540187239651</double>
                  <double>-0.0085045609250664709</double>
                  <double>-0.0085054282844066621</double>
                  <double>-0.0085061661433428522</double>
                  <double>-0.00850658342242241</double>
                  <double>-0.0085070902481675145</double>
                  <double>-0.0085076681803911928</double>
                  <double>-0.008507882561534643</double>
                  <double>-0.0085081788897514339</double>
                  <double>-0.008509273873642087</double>
                </Value>
              </Item>
              <Item name="Load(Linear:Load):Maximum">
                <Value xsi:type="ArrayOfDouble">
                  <double>-91.527123004198074</double>
                  <double>-54.881679825484753</double>
                  <double>-29.10067792981863</double>
                  <double>-27.994541451334953</double>
                  <double>-26.080142706632614</double>
                  <double>-25.062132626771927</double>
                  <double>-23.241755552589893</double>
                  <double>-22.302223369479179</double>
                  <double>-18.536061979830265</double>
                  <double>-18.149130046367645</double>
                  <double>-8.9833745732903481</double>
                  <double>-5.784318782389164</double>
                  <double>-2.8260610997676849</double>
                  <double>-2.1605100482702255</double>
                  <double>-2.1371152251958847</double>
                  <double>-1.2617092579603195</double>
                  <double>-0.87654218077659607</double>
                  <double>-1.8612761050462723</double>
                  <double>-1.5026191249489784</double>
                  <double>-1.5281187370419502</double>
                  <double>-1.2635951861739159</double>
                  <double>-1.5980890020728111</double>
                  <double>-0.78650657087564468</double>
                  <double>-1.0785041376948357</double>
                  <double>-1.5571294352412224</double>
                  <double>-1.7213821411132813</double>
                  <double>-0.431770458817482</double>
                  <double>-0.88803935796022415</double>
                  <double>-1.7493218183517456</double>
                </Value>
              </Item>
              <Item name="Load(Linear:Load):Minimum">
                <Value xsi:type="ArrayOfDouble">
                  <double>-126.9015297293663</double>
                  <double>-164.07042276114225</double>
                  <double>-170.62587197870016</double>
                  <double>-169.96997874230146</double>
                  <double>-172.03322146087885</double>
                  <double>-176.22118815779686</double>
                  <double>-177.27296333760023</double>
                  <double>-180.34257926046848</double>
                  <double>-179.73060254007578</double>
                  <double>-181.02613277733326</double>
                  <double>-191.17181655019522</double>
                  <double>-193.26399080455303</double>
                  <double>-195.07469143718481</double>
                  <double>-196.73876464366913</double>
                  <double>-196.36398646980524</double>
                  <double>-199.71484784036875</double>
                  <double>-198.82869441062212</double>
                  <double>-201.35763566941023</double>
                  <double>-200.32895728945732</double>
                  <double>-198.02170339971781</double>
                  <double>-197.8711411356926</double>
                  <double>-198.0716222897172</double>
                  <double>-198.77193495631218</double>
                  <double>-197.61763513088226</double>
                  <double>-198.26548639684916</double>
                  <double>-200.26836544275284</double>
                  <double>-197.99529574811459</double>
                  <double>-197.59934861212969</double>
                  <double>-199.36746917665005</double>
                </Value>
              </Item>
              <Item name="Displacement(Linear:Digital Position):Maximum">
                <Value xsi:type="ArrayOfDouble">
                  <double>-1.7235875129699708E-05</double>
                  <double>-1.2974347919225693E-05</double>
                  <double>-9.6610374748706809E-06</double>
                  <double>-1.0077450424432754E-05</double>
                  <double>-9.9773146212100978E-06</double>
                  <double>-1.0024365037679672E-05</double>
                  <double>-9.9879316985607139E-06</double>
                  <double>-1.0100360959768296E-05</double>
                  <double>-9.4625540077686311E-06</double>
                  <double>-9.5606781542301168E-06</double>
                  <double>-8.9120306074619287E-06</double>
                  <double>-9.0526230633258822E-06</double>
                  <double>-8.8187120854854588E-06</double>
                  <double>-9.3103945255279533E-06</double>
                  <double>-1.0431725531816482E-05</double>
                  <double>-1.0847635567188263E-05</double>
                  <double>-1.1377148330211639E-05</double>
                  <double>-1.257101073861122E-05</double>
                  <double>-1.2919306755065918E-05</double>
                  <double>-1.6469545662403108E-05</double>
                  <double>-1.7890501767396926E-05</double>
                  <double>-1.8951315432786941E-05</double>
                  <double>-1.9354820251464842E-05</double>
                  <double>-2.02234648168087E-05</double>
                  <double>-2.1013263612985611E-05</double>
                  <double>-2.16546468436718E-05</double>
                  <double>-2.1259300410747528E-05</double>
                  <double>-2.2026970982551574E-05</double>
                  <double>-2.3714248090982437E-05</double>
                </Value>
              </Item>
              <Item name="Displacement(Linear:Digital Position):Minimum">
                <Value xsi:type="ArrayOfDouble">
                  <double>-2.1341722458600998E-05</double>
                  <double>-2.7182288467884062E-05</double>
                  <double>-2.8658900409936903E-05</double>
                  <double>-2.9157176613807677E-05</double>
                  <double>-2.9760729521512985E-05</double>
                  <double>-3.0506271868944169E-05</double>
                  <double>-3.0933469533920286E-05</double>
                  <double>-3.1493548303842547E-05</double>
                  <double>-3.180200234055519E-05</double>
                  <double>-3.21224145591259E-05</double>
                  <double>-3.5124812275171276E-05</double>
                  <double>-3.6666803061962128E-05</double>
                  <double>-3.7872064858675E-05</double>
                  <double>-3.8996525108814237E-05</double>
                  <double>-4.0003247559070584E-05</double>
                  <double>-4.1130725294351577E-05</double>
                  <double>-4.1825529187917709E-05</double>
                  <double>-4.2689591646194457E-05</double>
                  <double>-4.3147802352905272E-05</double>
                  <double>-4.5948587357997893E-05</double>
                  <double>-4.72554937005043E-05</double>
                  <double>-4.8122853040695187E-05</double>
                  <double>-4.8860739916563034E-05</double>
                  <double>-4.9277991056442257E-05</double>
                  <double>-4.9784816801548005E-05</double>
                  <double>-5.0362776964902873E-05</double>
                  <double>-5.0577130168676375E-05</double>
                  <double>-5.0873458385467528E-05</double>
                  <double>-5.1968414336442944E-05</double>
                </Value>
              </Item>
              <Item name="ChunkerActive">
                <Value xsi:type="xsd:boolean">true</Value>
              </Item>
              <Item name="TotalCycleCount">
                <Value xsi:type="xsd:long">4344</Value>
              </Item>
              <Item name="ElapsedCycleCount">
                <Value xsi:type="xsd:long">1344</Value>
              </Item>
            </Value>
          </Item>
        </Value>
      </Item>
      <Item name="Step6">
        <Value xsi:type="Node" name="Step6">
          <Item name="StepAcquisitionFilter - PC:Acquisition Filter">
            <Value xsi:type="Node" name="StepAcquisitionFilter - PC:Acquisition Filter">
              <Item name="ChunkerActive">
                <Value xsi:type="xsd:boolean">false</Value>
              </Item>
            </Value>
          </Item>
        </Value>
      </Item>
      <Item name="Step7">
        <Value xsi:type="Node" name="Step7">
          <Item name="SimpleCyclic - Linear:WaveformGenerator">
            <Value xsi:type="Node" name="SimpleCyclic - Linear:WaveformGenerator">
              <Item name="ElapsedQuarterCycleCount">
                <Value xsi:type="xsd:long">0</Value>
              </Item>
            </Value>
          </Item>
          <Item name="StepAcquisitionFilter - PC:Acquisition Filter">
            <Value xsi:type="Node" name="StepAcquisitionFilter - PC:Acquisition Filter">
              <Item name="ChunkerActive">
                <Value xsi:type="xsd:boolean">false</Value>
              </Item>
            </Value>
          </Item>
        </Value>
      </Item>
      <Item name="Step8">
        <Value xsi:type="Node" name="Step8">
          <Item name="StepAcquisitionFilter - PC:Acquisition Filter">
            <Value xsi:type="Node" name="StepAcquisitionFilter - PC:Acquisition Filter">
              <Item name="ChunkerActive">
                <Value xsi:type="xsd:boolean">false</Value>
              </Item>
            </Value>
          </Item>
        </Value>
      </Item>
      <Item name="Step9">
        <Value xsi:type="Node" name="Step9">
          <Item name="SimpleCyclic - Linear:WaveformGenerator">
            <Value xsi:type="Node" name="SimpleCyclic - Linear:WaveformGenerator">
              <Item name="ElapsedQuarterCycleCount">
                <Value xsi:type="xsd:long">0</Value>
              </Item>
            </Value>
          </Item>
          <Item name="StepAcquisitionFilter - PC:Acquisition Filter">
            <Value xsi:type="Node" name="StepAcquisitionFilter - PC:Acquisition Filter">
              <Item name="ChunkerActive">
                <Value xsi:type="xsd:boolean">false</Value>
              </Item>
            </Value>
          </Item>
        </Value>
      </Item>
      <Item name="Step10">
        <Value xsi:type="Node" name="Step10">
          <Item name="StepAcquisitionFilter - PC:Acquisition Filter">
            <Value xsi:type="Node" name="StepAcquisitionFilter - PC:Acquisition Filter">
              <Item name="ChunkerActive">
                <Value xsi:type="xsd:boolean">false</Value>
              </Item>
            </Value>
          </Item>
        </Value>
      </Item>
      <Item name="Step11">
        <Value xsi:type="Node" name="Step11">
          <Item name="SimpleCyclic - Linear:WaveformGenerator">
            <Value xsi:type="Node" name="SimpleCyclic - Linear:WaveformGenerator">
              <Item name="ElapsedQuarterCycleCount">
                <Value xsi:type="xsd:long">0</Value>
              </Item>
            </Value>
          </Item>
          <Item name="StepAcquisitionFilter - PC:Acquisition Filter">
            <Value xsi:type="Node" name="StepAcquisitionFilter - PC:Acquisition Filter">
              <Item name="ChunkerActive">
                <Value xsi:type="xsd:boolean">false</Value>
              </Item>
            </Value>
          </Item>
        </Value>
      </Item>
      <Item name="Step12">
        <Value xsi:type="Node" name="Step12">
          <Item name="StepAcquisitionFilter - PC:Acquisition Filter">
            <Value xsi:type="Node" name="StepAcquisitionFilter - PC:Acquisition Filter">
              <Item name="ChunkerActive">
                <Value xsi:type="xsd:boolean">false</Value>
              </Item>
            </Value>
          </Item>
        </Value>
      </Item>
      <Item name="Step13">
        <Value xsi:type="Node" name="Step13">
          <Item name="SimpleCyclic - Linear:WaveformGenerator">
            <Value xsi:type="Node" name="SimpleCyclic - Linear:WaveformGenerator">
              <Item name="ElapsedQuarterCycleCount">
                <Value xsi:type="xsd:long">0</Value>
              </Item>
            </Value>
          </Item>
          <Item name="StepAcquisitionFilter - PC:Acquisition Filter">
            <Value xsi:type="Node" name="StepAcquisitionFilter - PC:Acquisition Filter">
              <Item name="ChunkerActive">
                <Value xsi:type="xsd:boolean">false</Value>
              </Item>
            </Value>
          </Item>
        </Value>
      </Item>
      <Item name="Step14">
        <Value xsi:type="Node" name="Step14">
          <Item name="StepAcquisitionFilter - PC:Acquisition Filter">
            <Value xsi:type="Node" name="StepAcquisitionFilter - PC:Acquisition Filter">
              <Item name="ChunkerActive">
                <Value xsi:type="xsd:boolean">false</Value>
              </Item>
            </Value>
          </Item>
        </Value>
      </Item>
      <Item name="FinishedActions">
        <Value xsi:type="ArrayOfString" />
      </Item>
    </Node>
  </Section>
</InstronFile>
