# Supplementary material for: Mechanical Behaviour of Dental Luting Cements: Static, Dynamic, and Finite Element Studies
Source: Dent J (Basel). 2025 Dec 15;13(12):601. doi: 10.3390/dj13120601 (PMC12731645; doi:10.3390/dj13120601)
Supplement: Supplementary file 1 [file dentistry-13-00601-s001.zip › File S1/dynamic/AphC/2021 farasztas_foszfatcement4/Test1/Test1.steps.tracking.csv]

Total Time (s)	Cycle Elapsed Time (s)	Total Cycles	Elapsed Cycles	Step	Total Cycle Count(Linear Waveform)	Position(Linear:Position) (mm)	Load(Linear:Load) (kN)	Displacement(Linear:Digital Position) (mm)
0	0	1	1	1	0	-8,45641348510981	-0,0475969631224871	0,000891890376806259
0,01	0,01	1	1	1	0	-8,45640412531793	-0,0472653890028596	0,000901278108358383
0,02	0,02	1	1	1	0	-8,45640247687697	-0,0473169377073646	0,000902898609638214
0,031	0,031	1	1	1	0	-8,45641831867397	-0,04743040073663	0,000887028872966766
0,041	0,041	1	1	1	0	-8,45641136169434	-0,0475029973313212	0,000894013792276382
0,051	0,051	1	1	1	0	-8,45639378763735	-0,0471317628398538	0,000911615788936615
0,062	0,062	1	1	1	0	-8,45639736391604	-0,047158682718873	0,000907983630895615
0,069	0,069	1	1	1	0	-8,45651289448142	-0,0479110842570663	0,000792481005191803
0,07	0,07	1	1	1	0	-8,45651040785015	-0,0480123562738299	0,000794939696788788
0,081	0,081	1	1	1	0	-8,45643488690257	-0,0475780479609966	0,000870488584041595
0,092	0,092	1	1	1	0	-8,45641004852951	-0,0475512770935893	0,000895299017429352
0,102	0,102	1	1	1	0	-8,45646874979138	-0,0476655084639788	0,000836625695228577
0,113	0,113	1	1	1	0	-8,45646494999528	-0,0476772710680962	0,000840425491333008
0,124	0,124	1	1	1	0	-8,45637138001621	-0,0472752563655376	0,000933967530727386
0,134	0,134	1	1	1	0	-8,45637417398393	-0,0473721325397491	0,000931229442358017
0,144	0,144	1	1	1	0	-8,45633891411126	-0,0467951036989689	0,000966489315032959
0,155	0,155	1	1	1	0	-8,45630491152406	-0,0468026334419847	0,00100046396255493
0,165	0,165	1	1	1	0	-8,45629870891571	-0,0467940419912338	0,00100666657090187
0,175	0,175	1	1	1	0	-8,45629993826151	-0,0469452422112226	0,00100543722510338
0,186	0,186	1	1	1	0	-8,45633097924292	-0,0467978650704026	0,000974368304014206
0,196	0,196	1	1	1	0	-8,45633572898805	-0,0468479841947556	0,000969618558883667
0,206	0,206	1	1	1	0	-8,45632907934487	-0,0469149649143219	0,000976268202066422
0,217	0,217	1	1	1	0	-8,45629722811282	-0,0469215912744403	0,00100811943411827
0,227	0,227	1	1	1	0	-8,45631189644337	-0,0468852045014501	0,000993479043245316
0,237	0,237	1	1	1	0	-8,45628619194031	-0,0465604243800044	0,0010191835463047
0,251	0,251	1	1	1	0	-8,45634785480797	-0,0470950314775109	0,000957492738962173
0,261	0,261	1	1	1	0	-8,45617809332907	-0,0462521426379681	0,00112725421786308
0,271	0,271	1	1	1	0	-8,45615054480731	-0,0460519501939416	0,00115480273962021
0,281	0,281	1	1	1	0	-8,45612687990069	-0,0457778805866838	0,00117849558591843
0,292	0,292	1	1	1	0	-8,45619653351605	-0,0460800249129534	0,0011088140308857
0,302	0,302	1	1	1	0	-8,45610159449279	-0,0457659922540188	0,001203753054142
0,312	0,312	1	1	1	0	-8,45620022155344	-0,0464091170579195	0,00110512599349022
0,322	0,322	1	1	1	0	-8,45614403486252	-0,0458184722810984	0,00116134062409401
0,332	0,332	1	1	1	0	-8,45618287101388	-0,0460849236696959	0,00112250447273254
0,342	0,342	1	1	1	0	-8,45612338744104	-0,0458828499540687	0,001181960105896
0,353	0,353	1	1	1	0	-8,45623696222901	-0,0466581387445331	0,00106841325759888
0,363	0,363	1	1	1	0	-8,45615853555501	-0,0461606914177537	0,00114681199193001
0,373	0,373	1	1	1	0	-8,45617493614554	-0,0460723647847772	0,00113043934106827
0,383	0,383	1	1	1	0	-8,45615208148956	-0,0460450444370508	0,00115329399704933
0,393	0,393	1	1	1	0	-8,45611212775111	-0,0458121299743652	0,00119324773550034
0,403	0,403	1	1	1	0	-8,45611028373241	-0,0458010146394372	0,00119509175419807
0,413	0,413	1	1	1	0	-8,45610748976469	-0,0456750672310591	0,00119788572192192
0,424	0,424	1	1	1	0	-8,4561076015234	-0,0456390855833888	0,00119777396321297
0,434	0,434	1	1	1	0	-8,4561079647392	-0,0457957154139876	0,00119738280773163
0,444	0,444	1	1	1	0	-8,45609156414866	-0,0457401620224118	0,00121381133794785
0,454	0,454	1	1	1	0	-8,45608661882579	-0,0456244731321931	0,00121872872114182
0,464	0,464	1	1	1	0	-8,45609634183347	-0,0456549832597375	0,00120906159281731
0,474	0,474	1	1	1	0	-8,45609519630671	-0,0457307603210211	0,00121017917990684
0,485	0,485	1	1	1	0	-8,45608432777226	-0,0457017682492733	0,00122101977467537
0,495	0,495	1	1	1	0	-8,45607910305261	-0,045638638548553	0,0012262724339962
0,51	0,51	1	1	1	0	-8,45613551326096	-0,0457935268059373	0,0011698342859745
0,52	0,52	1	1	1	0	-8,45608332194388	-0,045637390576303	0,00122202560305595
0,53	0,53	1	1	1	0	-8,45614344812929	-0,0460180779919028	0,00116189941763878
0,54	0,54	1	1	1	0	-8,45601945184171	-0,0454469444230199	0,00128595158457756
0,55	0,55	1	1	1	0	-8,45590422861278	-0,0446522142738104	0,00140111893415451
0,56	0,56	1	1	1	0	-8,45589308068156	-0,0445783697068691	0,0014122948050499
0,57	0,57	1	1	1	0	-8,45596622675657	-0,0450139958411455	0,0013391487300396
0,581	0,581	1	1	1	0	-8,45589618198573	-0,0447094766423106	0,00140916556119919
0,591	0,591	1	1	1	0	-8,45592068508267	-0,044553242623806	0,00138469040393829
0,601	0,601	1	1	1	0	-8,45594256184995	-0,0448543531820178	0,00136278569698334
0,611	0,611	1	1	1	0	-8,45588274300098	-0,0446614529937506	0,00142263248562813
0,621	0,621	1	1	1	0	-8,45591037534177	-0,0447931792587042	0,00139502808451653
0,631	0,631	1	1	1	0	-8,4559671767056	-0,0452298484742641	0,00133819878101349
0,641	0,641	1	1	1	0	-8,45591403543949	-0,0446646008640528	0,00139134004712105
0,651	0,651	1	1	1	0	-8,45597983337939	-0,0450740940868855	0,00132551416754723
0,661	0,661	1	1	1	0	-8,45590107142925	-0,0447252579033375	0,0014043040573597
0,671	0,671	1	1	1	0	-8,45603249967098	-0,045439638197422	0,00127287581562996
0,681	0,681	1	1	1	0	-8,45595862716436	-0,0447675073519349	0,00134674832224846
0,691	0,691	1	1	1	0	-8,45590607263148	-0,0446330057457089	0,00139927491545677
0,701	0,701	1	1	1	0	-8,45584974624217	-0,0443443609401584	0,00145560130476952
0,712	0,712	1	1	1	0	-8,45589302480221	-0,0446435483172536	0,00141235068440437
0,722	0,722	1	1	1	0	-8,45584130845964	-0,0444208085536957	0,00146403908729553
0,737	0,737	1	1	1	0	-8,45583859831095	-0,044377651065588	0,0014667771756649
0,747	0,747	1	1	1	0	-8,45583418384194	-0,0443647149950266	0,00147119164466858
0,757	0,757	1	1	1	0	-8,45579520799219	-0,0441322382539511	0,00151019543409348
0,767	0,767	1	1	1	0	-8,45582214184105	-0,0444397004321218	0,00148320570588112
0,777	0,777	1	1	1	0	-8,45577190630138	-0,0437772925943136	0,00153344124555588
0,787	0,787	1	1	1	0	-8,45582365058362	-0,0442553451284766	0,00148169696331024
0,797	0,797	1	1	1	0	-8,45585804432631	-0,0444437982514501	0,00144733116030693
0,807	0,807	1	1	1	0	-8,45581904053688	-0,0443602120503783	0,00148633494973183
0,817	0,817	1	1	1	0	-8,45580255612731	-0,043904110789299	0,00150281935930252
0,827	0,827	1	1	1	0	-8,45579663291574	-0,0441227108240128	0,00150874257087708
0,838	0,838	1	1	1	0	-8,45579065382481	-0,0442182878032327	0,00151472166180611
0,848	0,848	1	1	1	0	-8,45578503794968	-0,044129453599453	0,0015203095972538
0,858	0,858	1	1	1	0	-8,45575416460633	-0,0439781975001097	0,00155121088027954
0,868	0,868	1	1	1	0	-8,45573446713388	-0,0437295623123646	0,00157088041305542
0,878	0,878	1	1	1	0	-8,45563301816583	-0,0431931857019663	0,00167235732078552
0,888	0,888	1	1	1	0	-8,45565265975893	-0,0434304634109139	0,00165268778800964
0,898	0,898	1	1	1	0	-8,45558666624129	-0,0432004081085324	0,0017186813056469
0,908	0,908	1	1	1	0	-8,45558275468647	-0,0428469153121114	0,00172259286046028
0,92	0,92	1	1	1	0	-8,45563639886677	-0,0432893121615052	0,00166894868016243
0,93	0,93	1	1	1	0	-8,45567177049816	-0,0434835301712155	0,00163357704877853
0,94	0,94	1	1	1	0	-8,45564025454223	-0,0434299139305949	0,00166509300470352
0,95	0,95	1	1	1	0	-8,45574268139899	-0,0439357338473201	0,00156266614794731
0,961	0,961	1	1	1	0	-8,4556426294148	-0,0432886648923159	0,00166274607181549
0,971	0,971	1	1	1	0	-8,45566512085497	-0,043431930243969	0,00164022669196129
0,981	0,981	1	1	1	0	-8,45562645234168	-0,0433372752740979	0,00167889520525932
0,991	0,991	1	1	1	0	-8,45565701834857	-0,0436561554670334	0,00164832919836044
1,001	1,001	1	1	1	0	-8,45557414926589	-0,0429680524393916	0,00173119828104973
1,011	1,011	1	1	1	0	-8,45559521578252	-0,0431600585579872	0,00171013176441193
1,021	1,021	1	1	1	0	-8,45556143671274	-0,0429262639954686	0,00174393877387047
1,032	1,032	1	1	1	0	-8,4555274900049	-0,0429200893267989	0,00177785754203796
1,042	1,042	1	1	1	0	-8,45558697357774	-0,0429058447480202	0,00171840190887451
1,052	1,052	1	1	1	0	-8,45557113178074	-0,0428905710577965	0,00173427164554596
1,062	1,062	1	1	1	0	-8,45552869141102	-0,0428328104317188	0,00177668407559395
1,072	1,072	1	1	1	0	-8,45544406212866	-0,0424913503229618	0,00186128541827202
1,082	1,082	1	1	1	0	-8,45544624142349	-0,0425826665014029	0,0018591620028019
1,092	1,092	1	1	1	0	-8,45562449656427	-0,0432498846203089	0,00168085098266602
1,102	1,102	1	1	1	0	-8,45552715472877	-0,0428844662383199	0,00177819281816483
1,112	1,112	1	1	1	0	-8,45541003160178	-0,0422061746940017	0,00189531594514847
1,122	1,122	1	1	1	0	-8,45541427843273	-0,0423925602808595	0,00189106911420822
1,132	1,132	1	1	1	0	-8,45547202974558	-0,042417636141181	0,00183334574103355
1,142	1,142	1	1	1	0	-8,45546781085432	-0,042472337372601	0,0018375925719738
1,152	1,152	1	1	1	0	-8,4555768314749	-0,0430938415229321	0,00172851607203484
1,163	1,163	1	1	1	0	-8,45543305389583	-0,0424258783459663	0,00187229365110397
1,173	1,173	1	1	1	0	-8,45537303946912	-0,0421118829399347	0,00193236395716667
1,192	1,192	1	1	1	0	-8,45553383231163	-0,042852284386754	0,00177154317498207
1,202	1,202	1	1	1	0	-8,45553567633033	-0,042992657981813	0,00176969915628433
1,212	1,212	1	1	1	0	-8,45551480539143	-0,0428347010165453	0,00179054215550423
1,222	1,222	1	1	1	0	-8,45539284870029	-0,0419602356851101	0,00191252678632736
1,232	1,232	1	1	1	0	-8,45535367727279	-0,0420067878440022	0,00195169821381569
1,242	1,242	1	1	1	0	-8,45539787784219	-0,0421413499861956	0,00190749764442444
1,252	1,252	1	1	1	0	-8,45539849251509	-0,0421518087387085	0,00190688297152519
1,262	1,262	1	1	1	0	-8,45533604733646	-0,0420173909515142	0,00196930021047592
1,274	1,274	1	1	1	0	-8,45538494177163	-0,0420347880572081	0,00192046165466309
1,284	1,284	1	1	1	0	-8,45536295324564	-0,0419173296540976	0,00194242224097252
1,294	1,294	1	1	1	0	-8,45518204383552	-0,041135661303997	0,00212330371141434
1,304	1,304	1	1	1	0	-8,45516061410308	-0,041301934979856	0,00214476138353348
1,314	1,314	1	1	1	0	-8,45528332516551	-0,0416440609842539	0,00202205032110214
1,324	1,324	1	1	1	0	-8,45522875897586	-0,0413412041962147	0,0020766444504261
1,334	1,334	1	1	1	0	-8,45528933219612	-0,0416926853358746	0,00201601535081863
1,344	1,344	1	1	1	0	-8,45524015836418	-0,0415307795628905	0,00206518918275833
1,354	1,354	1	1	1	0	-8,45526625402272	-0,0416248990222812	0,00203909352421761
1,364	1,364	1	1	1	0	-8,45520998351276	-0,0411238940432668	0,00209536403417587
1,374	1,374	1	1	1	0	-8,45522087998688	-0,0413620145991445	0,00208452343940735
1,384	1,384	1	1	1	0	-8,4552267473191	-0,0414374563843012	0,00207860022783279
1,394	1,394	1	1	1	0	-8,45527824014425	-0,0418784841895103	0,00202713534235954
1,404	1,404	1	1	1	0	-8,45521093346179	-0,0411811284720898	0,00209441408514977
1,415	1,415	1	1	1	0	-8,45520691014826	-0,04138576798141	0,00209849327802658
1,425	1,425	1	1	1	0	-8,45519841648638	-0,0411857198923826	0,0021069310605526
1,435	1,435	1	1	1	0	-8,45518117770553	-0,0412717182189226	0,00212419778108597
1,445	1,445	1	1	1	0	-8,45518846996129	-0,0411054864525795	0,00211687758564949
1,455	1,455	1	1	1	0	-8,4551490470767	-0,0409471616148949	0,0021563284099102
1,465	1,465	1	1	1	0	-8,45514854416251	-0,0410663057118654	0,00215683132410049
1,475	1,475	1	1	1	0	-8,45513736829162	-0,0410370342433453	0,00216800719499588
1,485	1,485	1	1	1	0	-8,45519196242094	-0,0412811432033777	0,00211341306567192
1,495	1,495	1	1	1	0	-8,4551855083555	-0,0411154376342893	0,00211989507079124
1,505	1,505	1	1	1	0	-8,4551300201565	-0,0409546634182334	0,00217532739043236
1,515	1,515	1	1	1	0	-8,45510699786246	-0,0408141175284982	0,00219834968447685
1,526	1,526	1	1	1	0	-8,45507444813848	-0,0407941825687885	0,0022309273481369
1,536	1,536	1	1	1	0	-8,45514879561961	-0,0407808693125844	0,00215655192732811
1,546	1,546	1	1	1	0	-8,45511255785823	-0,0406938092783093	0,00219281762838364
1,556	1,556	1	1	1	0	-8,45508917234838	-0,0407533254474401	0,00221617519855499
1,566	1,566	1	1	1	0	-8,45508987084031	-0,0408065365627408	0,00221550464630127
1,576	1,576	1	1	1	0	-8,45511272549629	-0,0409066071733832	0,00219264999032021
1,586	1,586	1	1	1	0	-8,45511110499501	-0,040680905804038	0,00219427049160004
1,596	1,596	1	1	1	0	-8,45505287870765	-0,040425262413919	0,002252496778965
1,606	1,606	1	1	1	0	-8,45510107465088	-0,0409052195027471	0,00220427289605141
1,616	1,616	1	1	1	0	-8,45510618761182	-0,0409046979621053	0,00219918787479401
1,626	1,626	1	1	1	0	-8,45503234304488	-0,0403190590441227	0,00227300450205803
1,636	1,636	1	1	1	0	-8,45494975335896	-0,0398155255243182	0,00235559418797493
1,646	1,646	1	1	1	0	-8,45490516163409	-0,0398944970220327	0,00240018591284752
1,656	1,656	1	1	1	0	-8,45487856306136	-0,0397563353180885	0,00242678448557854
1,667	1,667	1	1	1	0	-8,45487303100526	-0,0398365361616015	0,00243231654167175
1,677	1,677	1	1	1	0	-8,45492874272168	-0,0399631867185235	0,00237660482525826
1,687	1,687	1	1	1	0	-8,45499817281961	-0,040251798927784	0,00230720266699791
1,697	1,697	1	1	1	0	-8,45487822778523	-0,0397434318438172	0,0024271197617054
1,714	1,714	1	1	1	0	-8,45484260469675	-0,0394336692988873	0,00246277078986168
1,725	1,725	1	1	1	0	-8,45489085651934	-0,0396479340270162	0,00241454690694809
1,735	1,735	1	1	1	0	-8,45489420928061	-0,0397673482075334	0,002411138266325
1,745	1,745	1	1	1	0	-8,45487602055073	-0,0397386634722352	0,00242935493588448
1,755	1,755	1	1	1	0	-8,45487258397043	-0,0397707475349307	0,00243281945586205
1,765	1,765	1	1	1	0	-8,45487155020237	-0,0395321194082499	0,00243382528424263
1,775	1,775	1	1	1	0	-8,45488172024488	-0,0397330336272717	0,00242365524172783
1,785	1,785	1	1	1	0	-8,4548700414598	-0,0398131553083658	0,00243533402681351
1,796	1,796	1	1	1	0	-8,45487764105201	-0,039833621121943	0,00242773443460464
1,806	1,806	1	1	1	0	-8,45484215766191	-0,039473888464272	0,00246321782469749
1,816	1,816	1	1	1	0	-8,45477532595396	-0,0390808191150427	0,0025300495326519
1,826	1,826	1	1	1	0	-8,45485433936119	-0,0396096566691995	0,00245103612542152
1,836	1,836	1	1	1	0	-8,45482944510877	-0,0396405858919024	0,00247590243816376
1,846	1,846	1	1	1	0	-8,45476389862597	-0,0393159687519073	0,00254150480031967
1,856	1,856	1	1	1	0	-8,45477309077978	-0,0391378998756409	0,00253228470683098
1,866	1,866	1	1	1	0	-8,45473157241941	-0,039014439098537	0,00257380306720734
1,876	1,876	1	1	1	0	-8,45473232679069	-0,0391423376277089	0,00257302075624466
1,886	1,886	1	1	1	0	-8,45469368621707	-0,0390862394124269	0,00261168926954269
1,896	1,896	1	1	1	0	-8,45470388419926	-0,0387444207444787	0,00260146334767342
1,906	1,906	1	1	1	0	-8,45475350506604	-0,0390565954148769	0,00255189836025238
1,916	1,916	1	1	1	0	-8,45474470406771	-0,0392048247158527	0,00256067141890526
1,927	1,927	1	1	1	0	-8,45476308837533	-0,039342762902379	0,00254228711128235
1,937	1,937	1	1	1	0	-8,45480930060148	-0,0396567536517978	0,00249607488512993
1,947	1,947	1	1	1	0	-8,4548338316381	-0,0395022518932819	0,00247154384851456
1,957	1,957	1	1	1	0	-8,45474079251289	-0,0392122007906437	0,00256458297371864
1,967	1,967	1	1	1	0	-8,45473852939904	-0,0392473582178354	0,00256681814789772
1,977	1,977	1	1	1	0	-8,45470855012536	-0,0391600653529167	0,00259682536125183
1,987	1,987	1	1	1	0	-8,45456703566015	-0,038219653069973	0,00273831188678741
1,999	1,999	1	1	1	0	-8,45456873998046	-0,0382596394047141	0,00273663550615311
2,01	2,01	1	1	1	0	-8,4546660259366	-0,0388258043676615	0,00263934955000877
2,021	2,021	1	1	1	0	-8,45456846058369	-0,0384073611348867	0,00273691490292549
2,031	2,031	1	1	1	0	-8,45461864024401	-0,0384250376373529	0,00268673524260521
2,047	2,047	1	1	1	0	-8,45452364534139	-0,0381000991910696	0,00278173014521599
2,058	2,058	1	1	1	0	-8,45450556837022	-0,0381323276087642	0,00279977917671204
2,068	2,068	1	1	1	0	-8,4545440133661	-0,0383702479302883	0,00276133418083191
2,079	2,079	1	1	1	0	-8,45451870001853	-0,0380365597084165	0,00278664752840996
2,09	2,09	1	1	1	0	-8,45456762239337	-0,0382856093347073	0,00273775309324265
2,1	2,1	1	1	1	0	-8,45455667003989	-0,0383116025477648	0,00274870544672012
2,111	2,111	1	1	1	0	-8,45452059991658	-0,0381478713825345	0,00278474763035774
2,122	2,122	1	1	1	0	-8,45454281195998	-0,038083610124886	0,0027625635266304
2,132	2,132	1	1	1	0	-8,45454214140773	-0,0381745537742972	0,00276323407888412
2,143	2,143	1	1	1	0	-8,45451375469565	-0,038053747266531	0,0027916207909584
2,154	2,154	1	1	1	0	-8,45450844615698	-0,0382452737540007	0,00279692932963371
2,164	2,164	1	1	1	0	-8,45448084175587	-0,0378546537831426	0,00282453373074532
2,175	2,175	1	1	1	0	-8,45446650870144	-0,0378367397934198	0,00283889472484589
2,186	2,186	1	1	1	0	-8,45440953969955	-0,0375396804884076	0,00289583578705788
2,196	2,196	1	1	1	0	-8,45445089042187	-0,037938766181469	0,00285448506474495
2,207	2,207	1	1	1	0	-8,4543886128813	-0,0376390945166349	0,00291673466563225
2,217	2,217	1	1	1	0	-8,45437173731625	-0,0373106263577938	0,00293361023068428
2,228	2,228	1	1	1	0	-8,4544531814754	-0,0378652568906546	0,0028521940112114
2,239	2,239	1	1	1	0	-8,45440959557891	-0,0376581214368343	0,0028957799077034
2,249	2,249	1	1	1	0	-8,4544373396784	-0,03790442366153	0,00286800786852837
2,26	2,26	1	1	1	0	-8,45438699238002	-0,037484634667635	0,00291835516691208
2,271	2,271	1	1	1	0	-8,45449483953416	-0,0379978958517313	0,00281050801277161
2,281	2,281	1	1	1	0	-8,45435488969088	-0,0373749434947968	0,00295048579573631
2,292	2,292	1	1	1	0	-8,454420408234	-0,0378480181097984	0,00288499519228935
2,303	2,303	1	1	1	0	-8,45425237901509	-0,0368641782552004	0,003052968531847
2,313	2,313	1	1	1	0	-8,45423463732004	-0,0367697654291987	0,00307073816657066
2,324	2,324	1	1	1	0	-8,45428252592683	-0,0370969017967582	0,00302284955978394
2,334	2,334	1	1	1	0	-8,45423312857747	-0,0369275407865644	0,00307224690914154
2,345	2,345	1	1	1	0	-8,45425422303379	-0,0368518941104412	0,00305112451314926
2,356	2,356	1	1	1	0	-8,45428132452071	-0,0370630016550422	0,00302407890558243
2,366	2,366	1	1	1	0	-8,45424997620285	-0,0369926821440458	0,00305537134408951
2,377	2,377	1	1	1	0	-8,45422974787652	-0,0369497900828719	0,00307559967041016
2,388	2,388	1	1	1	0	-8,45422049984336	-0,0367446104064584	0,00308487564325333
2,398	2,398	1	1	1	0	-8,4541929513216	-0,0365172093734145	0,00311242416501045
2,409	2,409	1	1	1	0	-8,45412774011493	-0,0361911626532674	0,00317763537168503
2,42	2,42	1	1	1	0	-8,45417087897658	-0,0366485305130482	0,00313449651002884
2,43	2,43	1	1	1	0	-8,4542453661561	-0,0371264619752765	0,00306000933051109
2,441	2,441	1	1	1	0	-8,45419979654253	-0,0367242889478803	0,00310555100440979
2,451	2,451	1	1	1	0	-8,45417249947786	-0,0366683723405004	0,00313287600874901
2,462	2,462	1	1	1	0	-8,45416146330535	-0,036589726805687	0,00314394012093544
2,473	2,473	1	1	1	0	-8,45422600395977	-0,0370589643716812	0,00307939946651459
2,483	2,483	1	1	1	0	-8,45416735857725	-0,036420663818717	0,00313801690936089
2,494	2,494	1	1	1	0	-8,45419448800385	-0,0366220436990261	0,0031108595430851
2,505	2,505	1	1	1	0	-8,45418968237936	-0,0367707014083862	0,00311566516757011
2,515	2,515	1	1	1	0	-8,45416911877692	-0,0366008095443249	0,00313622877001762
2,526	2,526	1	1	1	0	-8,45409410074353	-0,0360638182610273	0,00321127474308014
2,537	2,537	1	1	1	0	-8,45407233573496	-0,0360385235399008	0,00323301181197166
2,547	2,547	1	1	1	0	-8,45408457331359	-0,0362525042146444	0,00322077423334122
2,559	2,559	1	1	1	0	-8,45403352752328	-0,0359256053343415	0,00327184796333313
2,57	2,57	1	1	1	0	-8,45400813035667	-0,0356136634945869	0,00329721719026566
2,58	2,58	1	1	1	0	-8,45400005578995	-0,0358158675953746	0,00330531969666481
2,591	2,591	1	1	1	0	-8,45415464602411	-0,0365200079977512	0,00315070152282715
2,602	2,602	1	1	1	0	-8,45406166277826	-0,0362312560901046	0,00324368476867676
2,612	2,612	1	1	1	0	-8,45392012037337	-0,0354462442919612	0,0033852830529213
2,623	2,623	1	1	1	0	-8,45387225970626	-0,035143936984241	0,00343311578035355
2,634	2,634	1	1	1	0	-8,45394333824515	-0,0356491236016154	0,00336203724145889
2,644	2,644	1	1	1	0	-8,45391198992729	-0,0355917913839221	0,00339338555932045
2,655	2,655	1	1	1	0	-8,45397722907364	-0,0359766604378819	0,0033281184732914
2,666	2,666	1	1	1	0	-8,45395521260798	-0,0355429807677865	0,00335019081830978
2,676	2,676	1	1	1	0	-8,45396052114666	-0,0356819713488221	0,00334482640028
2,687	2,687	1	1	1	0	-8,45396577380597	-0,0358692603185773	0,00333962962031364
2,698	2,698	1	1	1	0	-8,45393529161811	-0,0357340648770332	0,00337008386850357
2,708	2,708	1	1	1	0	-8,45402992330492	-0,0359729444608092	0,00327548012137413
2,719	2,719	1	1	1	0	-8,45389042049646	-0,0351906754076481	0,00341495499014854
2,729	2,729	1	1	1	0	-8,45380833372474	-0,0349964899942279	0,00349704176187515
2,74	2,74	1	1	1	0	-8,45374896191061	-0,0348521815612912	0,00355638563632965
2,759	2,759	1	1	1	0	-8,45376874320209	-0,0347381178289652	0,0035366602241993
2,769	2,769	1	1	1	0	-8,45389511436224	-0,035488186404109	0,00341026112437248
2,78	2,78	1	1	1	0	-8,45383113250136	-0,0353447161614895	0,00347424298524857
2,791	2,791	1	1	1	0	-8,45391204580665	-0,0357460835948586	0,00339332967996597
2,801	2,801	1	1	1	0	-8,45381383784115	-0,0349772069603205	0,00349150970578194
2,812	2,812	1	1	1	0	-8,45391601324081	-0,0355854956433177	0,00338936224579811
2,823	2,823	1	1	1	0	-8,45379235222936	-0,0350344786420465	0,00351302325725555
2,833	2,833	1	1	1	0	-8,45371121540665	-0,0348442234098911	0,00359416007995605
2,844	2,844	1	1	1	0	-8,45369165763259	-0,0345395458862185	0,00361371785402298
2,854	2,854	1	1	1	0	-8,45375935547054	-0,0348504725843668	0,00354599207639694
2,865	2,865	1	1	1	0	-8,45367662608624	-0,0345946196466684	0,00362874940037727
2,876	2,876	1	1	1	0	-8,45366531051695	-0,0345114199444652	0,00364003702998161
2,886	2,886	1	1	1	0	-8,45368361100554	-0,0344874383881688	0,00362176448106766
2,897	2,897	1	1	1	0	-8,45376692712307	-0,0348414806649089	0,00353844836354256
2,908	2,908	1	1	1	0	-8,45373135991395	-0,0347877759486437	0,00357398763298988
2,918	2,918	1	1	1	0	-8,45365620218217	-0,0344509538263083	0,00364914536476135
2,929	2,929	1	1	1	0	-8,45373200252652	-0,0344815105199814	0,00357337296009064
2,94	2,94	1	1	1	0	-8,45367877744138	-0,0344196194782853	0,00362657010555267
2,95	2,95	1	1	1	0	-8,45370615832508	-0,0347270676866174	0,00359918922185898
2,961	2,961	1	1	1	0	-8,45365005545318	-0,0345441978424788	0,00365529209375381
2,971	2,971	1	1	1	0	-8,45370054244995	-0,0348065886646509	0,00360483303666115
2,982	2,982	1	1	1	0	-8,45356039702892	-0,0339519139379263	0,00374497845768929
2,999	2,999	1	1	1	0	-8,45351681113243	-0,0338036939501762	0,00378856435418129
3,01	3,01	1	1	1	0	-8,45364030450583	-0,0345645193010569	0,00366507098078728
3,03	3,03	1	1	1	0	-8,45372621901333	-0,0348375272005796	0,00357912853360176
3,041	3,041	1	1	1	0	-8,45357093028724	-0,0340596307069063	0,00373447313904762
3,051	3,051	1	1	1	0	-8,45353069715202	-0,0340953189879656	0,00377470627427101
3,062	3,062	1	1	1	0	-8,45354273915291	-0,0341676268726587	0,00376263633370399
3,073	3,073	1	1	1	0	-8,45357587561011	-0,0340056465938687	0,00372949987649918
3,083	3,083	1	1	1	0	-8,45348328351974	-0,0338521413505077	0,00382209196686745
3,094	3,094	1	1	1	0	-8,45343883149326	-0,0335502345114946	0,00386657193303108
3,104	3,104	1	1	1	0	-8,45342455431819	-0,0335443019866943	0,0038808211684227
3,115	3,115	1	1	1	0	-8,45339217223227	-0,0332673452794552	0,00391317531466484
3,126	3,126	1	1	1	0	-8,45338208600879	-0,0331909721717238	0,00392328947782516
3,136	3,136	1	1	1	0	-8,45339608378708	-0,0333992345258594	0,00390926375985146
3,147	3,147	1	1	1	0	-8,45338705927134	-0,0334496144205332	0,00391831621527672
3,158	3,158	1	1	1	0	-8,45337825827301	-0,033228718675673	0,00392714515328407
3,168	3,168	1	1	1	0	-8,4533910267055	-0,0333470106124878	0,00391434878110886
3,179	3,179	1	1	1	0	-8,45335713587701	-0,0332111166790128	0,00394821166992188
3,19	3,19	1	1	1	0	-8,45324085094035	-0,032774331048131	0,00406455248594284
3,2	3,2	1	1	1	0	-8,45323719084263	-0,0324795302003622	0,00406818464398384
3,211	3,211	1	1	1	0	-8,45336325466633	-0,0331845320761204	0,00394212082028389
3,221	3,221	1	1	1	0	-8,45328046940267	-0,032978099770844	0,00402487814426422
3,232	3,232	1	1	1	0	-8,45325596630573	-0,0329419737681746	0,00404940918087959
3,243	3,243	1	1	1	0	-8,45325406640768	-0,0329086603596807	0,00405130907893181
3,253	3,253	1	1	1	0	-8,45350977033377	-0,0338537804782391	0,00379560515284538
3,264	3,264	1	1	1	0	-8,45331539399922	-0,0330136017873883	0,00399000942707062
3,275	3,275	1	1	1	0	-8,45335403457284	-0,0333600305020809	0,00395134091377258
3,285	3,285	1	1	1	0	-8,45317516475916	-0,0325868977233768	0,00413021072745323
3,296	3,296	1	1	1	0	-8,45326364971697	-0,0327840214595199	0,00404169782996178
3,307	3,307	1	1	1	0	-8,45325945876539	-0,0328295398503542	0,00404588878154755
3,317	3,317	1	1	1	0	-8,45315943472087	-0,0323991198092699	0,00414591282606125
3,328	3,328	1	1	1	0	-8,45304669812322	-0,0319791631773114	0,00425867736339569
3,339	3,339	1	1	1	0	-8,45305966213346	-0,0320813665166497	0,00424571335315704
3,349	3,349	1	1	1	0	-8,4532018750906	-0,0326017057523131	0,00410350039601326
3,36	3,36	1	1	1	0	-8,45314624719322	-0,0324189150705934	0,0041591003537178
3,37	3,37	1	1	1	0	-8,45328996889293	-0,0332975666970015	0,00401537865400314
3,381	3,381	1	1	1	0	-8,45312442630529	-0,0320570776239038	0,00418094918131828
3,392	3,392	1	1	1	0	-8,45325574278831	-0,032910848967731	0,0040496326982975
3,402	3,402	1	1	1	0	-8,45315149985254	-0,0324137695133686	0,00415384769439697
3,413	3,413	1	1	1	0	-8,45316742546856	-0,0326363323256373	0,00413792207837105
3,424	3,424	1	1	1	0	-8,45310718752444	-0,0323807261884212	0,00419816002249718
3,434	3,434	1	1	1	0	-8,45295961014926	-0,0314959930256009	0,00434573739767075
3,445	3,445	1	1	1	0	-8,45297718420625	-0,0317404698580503	0,00432819128036499
3,456	3,456	1	1	1	0	-8,45303792506456	-0,0320694735273719	0,00426745042204857
3,466	3,466	1	1	1	0	-8,45307773910463	-0,0322156399488449	0,004227664321661
3,477	3,477	1	1	1	0	-8,45302233472466	-0,0318871205672622	0,00428304076194763
3,487	3,487	1	1	1	0	-8,4530159085989	-0,0317998044192791	0,00428946688771248
3,498	3,498	1	1	1	0	-8,45300696790218	-0,0318891787901521	0,00429840758442879
3,509	3,509	1	1	1	0	-8,45297176390886	-0,0319449603557587	0,00433361157774925
3,519	3,519	1	1	1	0	-8,45296578481793	-0,031534731388092	0,00433959066867828
3,53	3,53	1	1	1	0	-8,45307447016239	-0,0321664242073894	0,00423090532422066
3,541	3,541	1	1	1	0	-8,45298855565488	-0,0318700401112437	0,0043167918920517
3,551	3,551	1	1	1	0	-8,45307162031531	-0,0323107745498419	0,00423375517129898
3,562	3,562	1	1	1	0	-8,45312219113112	-0,0322700385004282	0,00418318435549736
3,573	3,573	1	1	1	0	-8,45297371968627	-0,0318005681037903	0,00433165580034256
3,583	3,583	1	1	1	0	-8,45287936739624	-0,0313403410837054	0,00442598015069962
3,594	3,594	1	1	1	0	-8,45294675789773	-0,0316848047077656	0,00435864552855492
3,604	3,604	1	1	1	0	-8,45275355502963	-0,0309869227930903	0,00455182045698166
3,615	3,615	1	1	1	0	-8,45283812843263	-0,0311311287805438	0,00446721911430359
3,626	3,626	1	1	1	0	-8,45275319181382	-0,0308898370712996	0,004552211612463
3,636	3,636	1	1	1	0	-8,45272094942629	-0,0307903252542019	0,00458445399999618
3,647	3,647	1	1	1	0	-8,45275050960481	-0,0309498887509108	0,00455489382147789
3,658	3,658	1	1	1	0	-8,45280387438834	-0,0309396116062999	0,00450152903795242
3,668	3,668	1	1	1	0	-8,45286710187793	-0,0313472747802734	0,00443827360868454
3,679	3,679	1	1	1	0	-8,45278716646135	-0,0312659190967679	0,00451818108558655
3,69	3,69	1	1	1	0	-8,4527710173279	-0,0310724740847945	0,00453433021903038
3,7	3,7	1	1	1	0	-8,4527257271111	-0,0305907381698489	0,00457964837551117
3,711	3,711	1	1	1	0	-8,45269035547972	-0,0306272879242897	0,00461502000689507
3,722	3,722	1	1	1	0	-8,45270102843642	-0,0306698121130466	0,00460434705018997
3,732	3,732	1	1	1	0	-8,45275020226836	-0,0310765067115426	0,00455517321825027
3,743	3,743	1	1	1	0	-8,45274374820292	-0,0308083416894078	0,00456159934401512
3,753	3,753	1	1	1	0	-8,45281122252345	-0,0310185831040144	0,00449415296316147
3,764	3,764	1	1	1	0	-8,45271522179246	-0,0307512236759067	0,00459015369415283
3,775	3,775	1	1	1	0	-8,45275609754026	-0,0309238489717245	0,00454925000667572
3,785	3,785	1	1	1	0	-8,45267456956208	-0,0308080390095711	0,00463077798485756
3,796	3,796	1	1	1	0	-8,4527340810746	-0,0307850912213326	0,00457126647233963
3,807	3,807	1	1	1	0	-8,45266358926892	-0,0305839302018285	0,00464178621768951
3,817	3,817	1	1	1	0	-8,4525925386697	-0,030389754101634	0,00471280887722969
3,828	3,828	1	1	1	0	-8,45243247225881	-0,029812715947628	0,00487290322780609
3,839	3,839	1	1	1	0	-8,45246387645602	-0,0296860933303833	0,00484149903059006
3,849	3,849	1	1	1	0	-8,45246351324022	-0,0298386393114924	0,00484183430671692
3,86	3,86	1	1	1	0	-8,45249935984612	-0,0301093887537718	0,00480601564049721
3,87	3,87	1	1	1	0	-8,45271466299891	-0,0310117891058326	0,0045907124876976
3,881	3,881	1	1	1	0	-8,4526193048805	-0,0302745820954442	0,00468609854578972
3,892	3,892	1	1	1	0	-8,45264062285423	-0,0304880319163203	0,00466475263237953
3,902	3,902	1	1	1	0	-8,45252562314272	-0,0301611796021461	0,00477975234389305
3,913	3,913	1	1	1	0	-8,45252925530076	-0,030229976400733	0,00477612018585205
3,924	3,924	1	1	1	0	-8,45245837233961	-0,0296722957864404	0,0048469752073288
3,934	3,934	1	1	1	0	-8,45235901884734	-0,0293182395398617	0,00494638457894325
3,945	3,945	1	1	1	0	-8,45235678367317	-0,0294493138790131	0,00494856387376785
3,956	3,956	1	1	1	0	-8,45246803946793	-0,0299863098189235	0,00483730807900429
3,966	3,966	1	1	1	0	-8,45238687470555	-0,0296345492824912	0,00491850078105927
3,977	3,977	1	1	1	0	-8,45243789255619	-0,029675648547709	0,00486748293042183
3,987	3,987	1	1	1	0	-8,45236167311668	-0,0294493697583675	0,00494370236992836
3,998	3,998	1	1	1	0	-8,45238709822297	-0,0296460324898362	0,00491827726364136
4,009	4,009	1	1	1	0	-8,45237801782787	-0,0296152709051967	0,00492732971906662
4,02	4,02	1	1	1	0	-8,45236589200795	-0,0293061230331659	0,00493945553898811
4,031	4,031	1	1	1	0	-8,45235463231802	-0,0293951109051704	0,00495074316859245
4,041	4,041	1	1	1	0	-8,45238832756877	-0,0297784898430109	0,00491704791784286
4,052	4,052	1	1	1	0	-8,45260910689831	-0,0306156510487199	0,00469626858830452
4,063	4,063	1	1	1	0	-8,45247401855886	-0,0298872543498874	0,00483138486742973
4,083	4,083	1	1	1	0	-8,45224231481552	-0,0289988005533814	0,00506306067109108
4,095	4,095	1	1	1	0	-8,4522420912981	-0,0290433736518025	0,00506328418850899
4,105	4,105	1	1	1	0	-8,45218582078815	-0,0286028021946549	0,00511955469846725
4,116	4,116	1	1	1	0	-8,45221457071602	-0,028934059664607	0,00509077683091164
4,126	4,126	1	1	1	0	-8,45217048190534	-0,0288297748193145	0,00513486564159393
4,137	4,137	1	1	1	0	-8,45219545997679	-0,0289780274033546	0,00510988757014275
4,148	4,148	1	1	1	0	-8,45217688009143	-0,0288276094943285	0,00512849539518356
4,158	4,158	1	1	1	0	-8,45214558765292	-0,0285187689587474	0,00515978783369064
4,169	4,169	1	1	1	0	-8,45216109417379	-0,028679296374321	0,00514430925250053
4,18	4,18	1	1	1	0	-8,45217112451792	-0,0288694677874446	0,00513425096869469
4,19	4,19	1	1	1	0	-8,45215268433094	-0,0288387900218368	0,00515269115567207
4,201	4,201	1	1	1	0	-8,4521546959877	-0,0286303041502833	0,0051506794989109
4,212	4,212	1	1	1	0	-8,45233314670622	-0,0296144373714924	0,00497220084071159
4,222	4,222	1	1	1	0	-8,45220671966672	-0,0291292648762465	0,00509865581989288
4,233	4,233	1	1	1	0	-8,4520907420665	-0,0286864675581455	0,00521460548043251
4,243	4,243	1	1	1	0	-8,45206822268665	-0,028304704464972	0,00523712486028671
4,254	4,254	1	1	1	0	-8,45202603377402	-0,0282973237335682	0,00527931377291679
4,265	4,265	1	1	1	0	-8,45201399177313	-0,028280452825129	0,00529138371348381
4,275	4,275	1	1	1	0	-8,45201312564313	-0,0283175008371472	0,00529222190380096
4,286	4,286	1	1	1	0	-8,4521353058517	-0,0287034083157778	0,0051700696349144
4,297	4,297	1	1	1	0	-8,45210848376155	-0,0287034502252936	0,00519689172506332
4,307	4,307	1	1	1	0	-8,45204112119973	-0,028367810882628	0,0052642822265625
4,318	4,318	1	1	1	0	-8,45202824100852	-0,0284310942515731	0,00527713447809219
4,329	4,329	1	1	1	0	-8,45196627080441	-0,0278140278533101	0,00533910468220711
4,341	4,341	1	1	1	0	-8,45193997956812	-0,0278562167659402	0,00536536797881126
4,352	4,352	1	1	1	0	-8,45191944390535	-0,0279059400781989	0,00538593158125877
4,363	4,363	1	1	1	0	-8,45202089287341	-0,0284053338691592	0,00528445467352867
4,374	4,374	1	1	1	0	-8,45208993181586	-0,0285359844565392	0,00521544367074966
4,384	4,384	1	1	1	0	-8,45195909030735	-0,0280930008739233	0,00534625723958015
4,395	4,395	1	1	1	0	-8,45198021270335	-0,0282871164381504	0,00532513484358788
4,406	4,406	1	1	1	0	-8,45185227692127	-0,0278042163699865	0,00545309856534004
4,416	4,416	1	1	1	0	-8,45176940783858	-0,0276025198400021	0,00553596764802933
4,427	4,427	1	1	1	0	-8,45182402990758	-0,0275076786056161	0,00548131763935089
4,438	4,438	1	1	1	0	-8,45170400105417	-0,02710219938308	0,00560140237212181
4,448	4,448	1	1	1	0	-8,45173898153007	-0,0273804692551494	0,00556636601686478
4,459	4,459	1	1	1	0	-8,45170796848834	-0,0273374281823635	0,00559743493795395
4,47	4,47	1	1	1	0	-8,45184498466551	-0,0277532730251551	0,00546041876077652
4,48	4,48	1	1	1	0	-8,4517617803067	-0,0273827044293284	0,00554362311959267
4,491	4,491	1	1	1	0	-8,45178091898561	-0,0275402842089534	0,00552445650100708
4,501	4,501	1	1	1	0	-8,45170053653419	-0,0272461911663413	0,0056048110127449
4,512	4,512	1	1	1	0	-8,45165893435478	-0,0268478784710169	0,00564644113183022
4,523	4,523	1	1	1	0	-8,45166172832251	-0,0269421935081482	0,00564364716410637
4,533	4,533	1	1	1	0	-8,45168882980943	-0,0272435415536165	0,00561654567718506
4,544	4,544	1	1	1	0	-8,45176979899406	-0,0276145245879889	0,00553557649254799
4,555	4,555	1	1	1	0	-8,45186021178961	-0,0277080992236733	0,00544516369700432
4,565	4,565	1	1	1	0	-8,45170570537448	-0,0271850544959307	0,00559967011213303
4,576	4,576	1	1	1	0	-8,45163892954588	-0,0269953906536102	0,00566644594073296
4,587	4,587	1	1	1	0	-8,4515723772347	-0,0268527958542109	0,00573299825191498
4,597	4,597	1	1	1	0	-8,45152163878083	-0,0266783591359854	0,00578373670578003
4,608	4,608	1	1	1	0	-8,45149140805006	-0,0264000101014972	0,00581396743655205
4,619	4,619	1	1	1	0	-8,45150317065418	-0,0264578917995095	0,00580217689275742
4,629	4,629	1	1	1	0	-8,45152974128723	-0,0266627129167318	0,00577563419938087
4,64	4,64	1	1	1	0	-8,45150912180543	-0,0266061723232269	0,00579625368118286
4,65	4,65	1	1	1	0	-8,45162146724761	-0,0270018726587296	0,00568388029932976
4,661	4,661	1	1	1	0	-8,45160101540387	-0,0268132472410798	0,00570438802242279
4,672	4,672	1	1	1	0	-8,45177823677659	-0,0278883241117001	0,00552713871002197
4,682	4,682	1	1	1	0	-8,45153049565852	-0,0268315989524126	0,0057748518884182
4,693	4,693	1	1	1	0	-8,45152672380209	-0,0263233622536063	0,00577865168452263
4,704	4,704	1	1	1	0	-8,45148098655045	-0,0264378171414137	0,00582441687583923
4,714	4,714	1	1	1	0	-8,45139437355101	-0,0261283572763205	0,005910973995924
4,725	4,725	1	1	1	0	-8,45150579698384	-0,0267357146367431	0,00579960644245148
4,736	4,736	1	1	1	0	-8,45145813189447	-0,0263856770470738	0,00584721565246582
4,746	4,746	1	1	1	0	-8,45135883428156	-0,0259162718430161	0,00594651326537132
4,757	4,757	1	1	1	0	-8,45139088109136	-0,0262207398191094	0,00591449439525604
4,767	4,767	1	1	1	0	-8,45130918547511	-0,0259198434650898	0,00599619001150131
4,778	4,778	1	1	1	0	-8,45132365822792	-0,0258913263678551	0,00598171725869179
4,789	4,789	1	1	1	0	-8,45122134312987	-0,0254179211333394	0,00608403235673904
4,806	4,806	1	1	1	0	-8,45133047550917	-0,0260932696983218	0,0059748999774456
4,817	4,817	1	1	1	0	-8,45139632932842	-0,0264359312132001	0,00590907409787178
4,828	4,828	1	1	1	0	-8,45130083151162	-0,025811493396759	0,00600451603531837
4,839	4,839	1	1	1	0	-8,45125308260322	-0,0256118969991803	0,00605229288339615
4,85	4,85	1	1	1	0	-8,45123145729303	-0,025734300725162	0,00607391819357872
4,861	4,861	1	1	1	0	-8,45137802883983	-0,0264494959264994	0,00592734664678574
4,871	4,871	1	1	1	0	-8,45138118602335	-0,0261175911873579	0,00592416152358055
4,882	4,882	1	1	1	0	-8,45126632601023	-0,0258312420919538	0,00603904947638512
4,892	4,892	1	1	1	0	-8,45121586695313	-0,0256112730130553	0,00608950853347778
4,903	4,903	1	1	1	0	-8,45108273439109	-0,0251040700823069	0,00622261315584183
4,914	4,914	1	1	1	0	-8,45102003775537	-0,0247025256976485	0,00628530979156494
4,924	4,924	1	1	1	0	-8,45103478990495	-0,0249134935438633	0,00627055764198303
4,929	4,929	1	1	1	0	-8,450982067734	-0,0246470514684916	0,00632330775260925
4,94	4,94	1	1	1	0	-8,45103154890239	-0,0248804269358516	0,00627385452389717
4,951	4,951	1	1	1	0	-8,45103861764073	-0,0251443171873689	0,0062667578458786
4,962	4,962	1	1	1	0	-8,45103677362203	-0,0248927995562553	0,00626860186457634
4,972	4,972	1	1	1	0	-8,45134916715324	-0,0262113939970732	0,00595618039369583
4,983	4,983	1	1	1	0	-8,45117722637951	-0,0257198885083199	0,00612812116742134
4,994	4,994	1	1	1	0	-8,45117633230984	-0,0256177084520459	0,00612901523709297
5	5	1	1	1	0	-8,45116727985442	-0,0256154034286737	0,00613806769251823
5,011	5,011	1	1	1	0	-8,45125786028802	-0,0257273623719811	0,00604748725891113
5,022	5,022	1	1	1	0	-8,45110503025353	-0,0252556474879384	0,00620031729340553
5,033	5,033	1	1	1	0	-8,45110164955258	-0,0252938363701105	0,00620372593402863
5,042	5,042	1	1	1	0	-8,4509738534689	-0,0248635886237025	0,00633152201771736
5,052	5,052	1	1	1	0	-8,45106448978186	-0,0250590965151787	0,00624088570475578
5,053	5,053	1	1	2	0	-8,45104898326099	-0,0249860249459744	0,00625636428594589
5,053	0	1	1	2	0	-8,45104898326099	-0,0249860249459744	0,00625636428594589
5,064	0,0110000000000001	1	1	2	0	-8,45098662190139	-0,0248212460428476	0,00631872564554214
5,075	0,0220000000000002	1	1	2	0	-8,45100162550807	-0,0249564647674561	0,00630374997854233
5,087	0,0339999999999998	1	1	2	0,25	-8,4509863704443	-0,0250079436227679	0,00631900504231453
5,097	0,0440000000000005	1	1	2	0,25	-8,450588285923	-0,0232638418674469	0,00671708956360817
5,101	0,048	1	1	2	0,25	-8,45035132952034	-0,0225615967065096	0,00695401802659035
5,115	0,0620000000000003	1	1	2	0,5	-8,45048080198467	-0,0231046508997679	0,00682460144162178
5,126	0,0730000000000004	1	1	2	0,5	-8,45052625983953	-0,0234745582565665	0,00677911564707756
5,137	0,0840000000000005	1	1	2	0,75	-8,45109991729259	-0,025714710354805	0,00620545819401741
5,148	0,0949999999999998	1	1	2	0,75	-8,452242705971	-0,0299882981926203	0,00506266951560974
5,154	0,101	1	1	2	1	-8,45269521698356	-0,0318760238587856	0,00461015850305557
5,165	0,0110000000000001	2	2	2	1	-8,45243889838457	-0,0309047382324934	0,00486647710204124
5,176	0,0220000000000002	2	2	2	1	-8,45142664387822	-0,0268238084390759	0,00587873160839081
5,187	0,0330000000000004	2	2	2	1,25	-8,45030154101551	-0,0224090181291103	0,00700380653142929
5,198	0,0440000000000005	2	2	2	1,25	-8,44817164354026	-0,0159041164442897	0,00913370400667191
5,206	0,0520000000000005	2	2	2	1,5	-8,44751444645226	-0,0142907770350575	0,00979095697402954
5,212	0,0579999999999998	2	2	2	1,5	-8,44750774092972	-0,0144369341433048	0,0097976066172123
5,213	0,0590000000000002	2	2	2	1,5	-8,44753481447697	-0,0146610802039504	0,00977056100964546
5,224	0,0700000000000003	2	2	2	1,5	-8,44908879138529	-0,0197594007477164	0,00821655616164207
5,235	0,0810000000000004	2	2	2	1,75	-8,45183408819139	-0,0292472913861275	0,00547125935554504
5,246	0,0920000000000005	2	2	2	1,75	-8,45329728908837	-0,0352655304595828	0,00400805845856667
5,25	0,0960000000000001	2	2	2	1,75	-8,45407085493207	-0,0385710457339883	0,00323452055454254
5,253	0,0990000000000002	2	2	2	1,75	-8,45404881052673	-0,0385407404974103	0,00325659289956093
5,254	0,100000000000001	2	2	2	2	-8,45406286418438	-0,0386384455487132	0,00324251130223274
5,265	0,0109999999999992	3	3	2	2	-8,453772040084	-0,037153554148972	0,00353330746293068
5,275	0,0209999999999999	3	3	2	2	-8,45242244191468	-0,0308780884370208	0,00488290563225746
5,286	0,032	3	3	2	2,25	-8,44905017875135	-0,0188715429976583	0,00825522467494011
5,297	0,0429999999999993	3	3	2	2,25	-8,44639588147402	-0,0115079758688807	0,0109094940125942
5,305	0,0509999999999993	3	3	2	2,5	-8,44491921365261	-0,00819533597677946	0,0123861618340015
5,315	0,0609999999999999	3	3	2	2,5	-8,44574150629341	-0,0106391264125705	0,0115638412535191
5,326	0,0720000000000001	3	3	2	2,5	-8,44887608662248	-0,0194420060142875	0,00842928886413574
5,337	0,0829999999999993	3	3	2	2,75	-8,45215005800128	-0,0310977222397923	0,00515531748533249
5,347	0,093	3	3	2	2,75	-8,45384420827031	-0,0378780392929912	0,00346116721630096
5,35	0,0960000000000001	3	3	2	2,75	-8,45436461269855	-0,0402140663936734	0,00294076278805733
5,354	0,0999999999999996	3	3	2	3	-8,45431186258793	-0,0402222527191043	0,00299351289868355
5,37	0,016	4	4	2	3	-8,45337957143784	-0,0352829974144697	0,00392580404877663
5,381	0,0270000000000001	4	4	2	3,25	-8,45027533359825	-0,0231336848810315	0,00703001394867897
5,392	0,0380000000000003	4	4	2	3,25	-8,44734420999885	-0,0141862081363797	0,00996116548776627
5,402	0,048	4	4	2	3,25	-8,44549384899437	-0,00960152130573988	0,0118115544319153
5,413	0,0590000000000002	4	4	2	3,5	-8,44586393795908	-0,0106098968535662	0,0114414095878601
5,424	0,0700000000000003	4	4	2	3,5	-8,44813250005245	-0,0172488996759057	0,00917287543416023
5,435	0,0810000000000004	4	4	2	3,75	-8,45167483203113	-0,0291130831465125	0,00563051551580429
5,446	0,0919999999999996	4	4	2	3,75	-8,45409661531448	-0,0390983698889613	0,00320876017212868
5,452	0,0979999999999999	4	4	2	3,75	-8,45468429848552	-0,0419790111482143	0,00262107700109482
5,454	0,0999999999999996	4	4	2	4	-8,45469282008708	-0,0414078496396542	0,00261252745985985
5,464	0,0100000000000007	5	5	2	4	-8,45450573600829	-0,0404328759759665	0,00279966741800308
5,475	0,0210000000000008	5	5	2	4	-8,45295597799122	-0,0332652544602752	0,00434936955571175
5,486	0,032	5	5	2	4,25	-8,44920775853097	-0,019605322740972	0,00809764489531517
5,496	0,0420000000000007	5	5	2	4,25	-8,44553589820862	-0,00984804704785347	0,0117694772779942
5,507	0,0529999999999999	5	5	2	4,5	-8,44446069560945	-0,00703956931829453	0,0128446519374847
5,516	0,0620000000000003	5	5	2	4,5	-8,44557071104646	-0,0101148849353194	0,011734664440155
5,527	0,0730000000000004	5	5	2	4,5	-8,44936394132674	-0,0212976383045316	0,00794140622019768
5,538	0,0840000000000005	5	5	2	4,75	-8,45283480361104	-0,0337741570547223	0,0044705718755722
5,549	0,0950000000000006	5	5	2	4,75	-8,45467150211334	-0,0412789266556501	0,00263387337327003
5,554	0,100000000000001	5	5	2	5	-8,45500230789185	-0,0428937235847116	0,00230306759476662
5,565	0,0110000000000001	6	6	2	5	-8,45434913411736	-0,0393977109342813	0,00295624136924744
5,576	0,0220000000000002	6	6	2	5	-8,45215913839638	-0,0299985334277153	0,00514620915055275
5,587	0,0329999999999995	6	6	2	5,25	-8,44809821806848	-0,0162870530039072	0,00920712947845459
5,597	0,0430000000000001	6	6	2	5,25	-8,44542374834418	-0,00909519847482443	0,0118816271424294
5,605	0,0510000000000002	6	6	2	5,5	-8,44457290135324	-0,00734132714569569	0,0127324461936951
5,613	0,0590000000000002	6	6	2	5,5	-8,44561122357845	-0,01038515008986	0,0116941519081593
5,624	0,0700000000000003	6	6	2	5,5	-8,44815546646714	-0,0174460466951132	0,00914990901947021
5,635	0,0809999999999995	6	6	2	5,75	-8,45181908458471	-0,0294854678213596	0,00548629090189934
5,645	0,0910000000000002	6	6	2	5,75	-8,45416923053563	-0,0390939274802804	0,00313617289066315
5,653	0,0990000000000002	6	6	2	5,75	-8,45520758070052	-0,0438429648056626	0,00209782272577286
5,654	0,0999999999999996	6	6	2	6	-8,45519732683897	-0,0438318541273475	0,00210804864764214
5,665	0,0110000000000001	7	7	2	6	-8,45449117943645	-0,0401420518755913	0,00281419605016708
5,676	0,0220000000000002	7	7	2	6	-8,451903546229	-0,0287396972998977	0,00540180131793022
5,687	0,0330000000000004	7	7	2	6,25	-8,44801168888807	-0,0157567905262113	0,00929368659853935
5,698	0,0440000000000005	7	7	2	6,25	-8,44505298882723	-0,0082156527787447	0,0122523866593838
5,703	0,0490000000000004	7	7	2	6,25	-8,44489253126085	-0,00810402911156416	0,012412816286087
5,704	0,0499999999999998	7	7	2	6,5	-8,44488909468055	-0,00814261846244335	0,0124162808060646
5,705	0,0510000000000002	7	7	2	6,5	-8,4449084289372	-0,00816423911601305	0,0123969465494156
5,716	0,0620000000000003	7	7	2	6,5	-8,44589344225824	-0,0109283160418272	0,0114119052886963
5,727	0,0730000000000004	7	7	2	6,5	-8,44991815276444	-0,0224481290206313	0,0073871947824955
5,738	0,0840000000000005	7	7	2	6,75	-8,45326873473823	-0,0350413843989372	0,00403666868805885
5,749	0,0950000000000006	7	7	2	6,75	-8,45491125248373	-0,0423949072137475	0,00239409506320953
5,754	0,100000000000001	7	7	2	7	-8,45512968488038	-0,0432551698759198	0,00217566266655922
5,756	0,00199999999999978	8	8	2	7	-8,45516860485077	-0,0434802938252687	0,00213677063584328
5,758	0,00399999999999956	8	8	2	7	-8,4551177546382	-0,0432126969099045	0,00218762084841728
5,769	0,0149999999999997	8	8	2	7	-8,45427489839494	-0,0388803891837597	0,0030304491519928
5,78	0,0259999999999998	8	8	2	7,25	-8,45031620934606	-0,0227489043027163	0,00698916614055633
5,791	0,0369999999999999	8	8	2	7,25	-8,44671366736293	-0,0123075814917684	0,0105917081236839
5,802	0,048	8	8	2	7,25	-8,44429205171764	-0,00678237527608871	0,0130132958292961
5,804	0,0499999999999998	8	8	2	7,5	-8,44412888400257	-0,00633053947240114	0,0131764635443687
5,807	0,0529999999999999	8	8	2	7,5	-8,44434921629727	-0,00707000959664583	0,0129561312496662
5,818	0,0640000000000001	8	8	2	7,5	-8,44607876613736	-0,0112628797069192	0,0112266093492508
5,829	0,0749999999999993	8	8	2	7,75	-8,44994846731424	-0,0228160573169589	0,007356908172369
5,839	0,085	8	8	2	7,75	-8,45311224460602	-0,0343173509463668	0,00419313088059425
5,85	0,0960000000000001	8	8	2	7,75	-8,45510610379278	-0,0431230384856462	0,00219924375414848
5,854	0,0999999999999996	8	8	2	8	-8,45507422462106	-0,0429714098572731	0,00223115086555481
5,869	0,0149999999999997	9	9	2	8	-8,45436816103756	-0,0390025461092591	0,0029371865093708
5,879	0,0250000000000004	9	9	2	8,25	-8,45113425515592	-0,0255865138024092	0,0061710923910141
5,89	0,0359999999999996	9	9	2	8,25	-8,44760821200907	-0,0144602311775088	0,00969713553786278
5,9	0,0460000000000003	9	9	2	8,25	-8,444449827075	-0,00708783976733685	0,0128555484116077
5,907	0,0529999999999999	9	9	2	8,5	-8,44391444697976	-0,00568097457289696	0,0133909285068512
5,908	0,0540000000000003	9	9	2	8,5	-8,44391000457108	-0,00578355509787798	0,0133953429758549
5,909	0,0549999999999997	9	9	2	8,5	-8,44395473599434	-0,00588193070143461	0,0133506394922733
5,919	0,0650000000000004	9	9	2	8,5	-8,44657240435481	-0,0125644216313958	0,0107329711318016
5,93	0,0759999999999996	9	9	2	8,75	-8,45037940889597	-0,0240544136613607	0,00692596659064293
5,94	0,0860000000000003	9	9	2	8,75	-8,45389975234866	-0,037384545430541	0,0034056231379509
5,951	0,0970000000000004	9	9	2	8,75	-8,45523381605744	-0,0433316454291344	0,0020715594291687
5,953	0,0990000000000002	9	9	2	8,75	-8,45532339066267	-0,0438244128599763	0,00198198482394218
5,954	0,0999999999999996	9	9	2	9	-8,45531945116818	-0,0436506001278758	0,00198589637875557
5,964	0,0100000000000007	10	10	2	9	-8,45482642762363	-0,0410715816542506	0,00247891992330551
5,975	0,0210000000000008	10	10	2	9	-8,45279216766357	-0,0315858609974384	0,0045132078230381
5,986	0,032	10	10	2	9,25	-8,44819790683687	-0,0161359086632729	0,00910749658942223
5,996	0,0420000000000007	10	10	2	9,25	-8,44553237780929	-0,00899733975529671	0,0117729976773262
6,002	0,048	10	10	2	9,25	-8,44422273337841	-0,0061859143897891	0,013082642108202
6,012	0,0580000000000007	10	10	2	9,5	-8,4450984466821	-0,00846208073198795	0,0122069008648396
6,023	0,069	10	10	2	9,5	-8,44758295454085	-0,0151848001405597	0,00972239300608635
6,033	0,0790000000000006	10	10	2	9,75	-8,45170584507286	-0,0288250669836998	0,0055995024740696
6,044	0,0900000000000007	10	10	2	9,75	-8,45436176285148	-0,0391131453216076	0,00294361263513565
6,052	0,0980000000000008	10	10	2	9,75	-8,45556272193789	-0,0448613148182631	0,0017426535487175
6,054	0,100000000000001	10	10	2	10	-8,45550536178052	-0,0444456888362765	0,00179998576641083
6,954	0	20	20	2	19	-8,45653588883579	-0,0468598958104849	0,000769458711147308
6,964	0,0100000000000007	20	20	2	19	-8,45592758618295	-0,0434151105582714	0,00137776136398315
6,975	0,0210000000000008	20	20	2	19	-8,4534072317183	-0,0312510645017028	0,00389814376831055
6,986	0,032	20	20	2	19,25	-8,44893126748502	-0,0155871268361807	0,00837408006191254
6,996	0,0420000000000007	20	20	2	19,25	-8,44578238204122	-0,0076887896284461	0,0115229934453964
7,007	0,0530000000000008	20	20	2	19,5	-8,44493857584894	-0,00587218441069126	0,012366771697998
7,01	0,0560000000000001	20	20	2	19,5	-8,44455281272531	-0,00513084232807159	0,0127525627613068
7,015	0,0610000000000008	20	20	2	19,5	-8,4450931660831	-0,00645511317998171	0,0122122094035149
7,026	0,0720000000000001	20	20	2	19,5	-8,44920921139419	-0,0176352635025978	0,00809613615274429
7,036	0,0820000000000007	20	20	2	19,75	-8,45337202772498	-0,0320351356640458	0,00393334776163101
7,047	0,093	20	20	2	19,75	-8,45568277873099	-0,0422606430947781	0,00162256881594658
7,054	0,100000000000001	20	20	2	20	-8,45614143647254	-0,0445711333304644	0,00116391107439995
7,954	0	30	30	2	29	-8,45723303966224	-0,0474123703315854	7,23078846931458E-05
7,964	0,0100000000000007	30	30	2	29	-8,45666874200106	-0,0438137864693999	0,000636633485555649
7,975	0,0210000000000008	30	30	2	29	-8,4542259760201	-0,0315863313153386	0,00307939946651459
7,986	0,032	30	30	2	29,25	-8,44963965006173	-0,0149593688547611	0,00766569748520851
7,996	0,0420000000000007	30	30	2	29,25	-8,446448687464	-0,00704759266227484	0,0108566880226135
8,003	0,0490000000000004	30	30	2	29,25	-8,44372465275228	-0,00165014527738094	0,0135806947946548
8,014	0,0599999999999996	30	30	2	29,5	-8,44573734328151	-0,00615417491644621	0,0115680322051048
8,024	0,0700000000000012	30	30	2	29,5	-8,44901313073933	-0,0143574411049485	0,00829227268695831
8,035	0,0810000000000004	30	30	2	29,75	-8,45383588224649	-0,0311376992613077	0,00346949324011803
8,046	0,0919999999999996	30	30	2	29,75	-8,45666016452014	-0,0439409632235765	0,000645183026790619
8,054	0,100000000000001	30	30	2	30	-8,45733904279768	-0,0476249074563384	-3,36393713951111E-05
8,954	0	40	40	2	39	-8,45791960135102	-0,0482828170061111	-0,000614169985055923
8,965	0,0109999999999992	40	40	2	39	-8,45732755959034	-0,0442249700427055	-2,21282243728638E-05
8,976	0,0220000000000002	40	40	2	39	-8,45439677126706	-0,0294896401464939	0,00290857627987862
8,987	0,0329999999999995	40	40	2	39,25	-8,45005039125681	-0,0141088757663965	0,00725498422980309
8,998	0,0439999999999987	40	40	2	39,25	-8,44577752053738	-0,00389689579606056	0,0115278549492359
9,003	0,0489999999999995	40	40	2	39,25	-8,44461170956492	-0,00183380208909512	0,0126936659216881
9,004	0,0499999999999989	40	40	2	39,5	-8,44457287341356	-0,00191712751984596	0,0127325020730495
9,006	0,0519999999999996	40	40	2	39,5	-8,44464509747922	-0,00221961177885532	0,0126602500677109
9,017	0,0629999999999988	40	40	2	39,5	-8,4468687325716	-0,00678840093314648	0,0104366429150105
9,027	0,0730000000000004	40	40	2	39,5	-8,45106633380055	-0,0187999662011862	0,00623904168605804
9,038	0,0839999999999996	40	40	2	39,75	-8,45582040958107	-0,0371252186596394	0,0014849379658699
9,049	0,0949999999999989	40	40	2	39,75	-8,45763623714447	-0,0464735366404057	-0,000330805778503418
9,054	0,0999999999999996	40	40	2	40	-8,45794293098152	-0,048318263143301	-0,00063752755522728
9,954	0	50	50	2	49	-8,45801311545074	-0,0464418949559331	-0,000707712024450302
9,969	0,0149999999999988	50	50	2	49	-8,45715475268662	-0,0405016960576177	0,000150594860315323
9,979	0,0250000000000004	50	50	2	49,25	-8,45331131480634	-0,0230699777603149	0,00399403274059296
9,99	0,0359999999999996	50	50	2	49,25	-8,44830729067325	-0,00800066627562046	0,0089980848133564
10,001	0,0469999999999988	50	50	2	49,25	-8,44488769769669	-0,00131941400468349	0,0124176777899265
10,006	0,0519999999999996	50	50	2	49,5	-8,44459938816726	-0,00107553321868181	0,012705959379673
10,008	0,0540000000000003	50	50	2	49,5	-8,44491792842746	-0,00168540049344301	0,0123874470591545
10,019	0,0649999999999995	50	50	2	49,5	-8,44771946780383	-0,0076105585321784	0,00958587974309921
10,03	0,0759999999999987	50	50	2	49,75	-8,45372686162591	-0,0262848194688559	0,00357851386070251
10,04	0,0860000000000003	50	50	2	49,75	-8,45695883966982	-0,0406600767746568	0,000346507877111435
10,051	0,0969999999999995	50	50	2	49,75	-8,45804695039988	-0,0467824004590511	-0,000741519033908844
10,053	0,0990000000000002	50	50	2	49,75	-8,45814007334411	-0,0473817624151707	-0,000834614038467407
10,054	0,0999999999999996	50	50	2	50	-8,45812889747322	-0,0471660448238254	-0,000823494046926498
10,954	0	60	60	2	59	-8,45831547863781	-0,0462171388790011	-0,00101007521152496
10,966	0,0120000000000005	60	60	2	59	-8,4579228144139	-0,0432308949530125	-0,000617410987615585
10,977	0,0229999999999997	60	60	2	59	-8,45515318214893	-0,0289988378062844	0,00215219333767891
10,988	0,0339999999999989	60	60	2	59,25	-8,45050346106291	-0,0124891800805926	0,00680191442370415
10,998	0,0440000000000005	60	60	2	59,25	-8,44630021601915	-0,00288576353341341	0,0110051594674587
11,003	0,0489999999999995	60	60	2	59,25	-8,44544269144535	-0,00120018143206835	0,0118626840412617
11,014	0,0599999999999987	60	60	2	59,5	-8,4465891122818	-0,00367252621799707	0,010716263204813
11,024	0,0700000000000003	60	60	2	59,5	-8,45054970122874	-0,0140313291922212	0,00675564631819725
11,035	0,0809999999999995	60	60	2	59,75	-8,45573754049837	-0,0327447289600968	0,00156780704855919
11,046	0,0919999999999987	60	60	2	59,75	-8,45825300551951	-0,0460988795384765	-0,000947602093219757
11,052	0,097999999999999	60	60	2	59,75	-8,45844184979796	-0,0469756731763482	-0,0011364184319973
11,054	0,0999999999999996	60	60	2	60	-8,45842662267387	-0,046700332313776	-0,0011211633682251
11,954	0	70	70	2	69	-8,45921158790588	-0,0502031622454524	-0,00190615653991699
11,965	0,0109999999999992	70	70	2	69	-8,45833724364638	-0,0434764102101326	-0,00103181228041649
11,976	0,0220000000000002	70	70	2	69	-8,45579847693443	-0,0301774172112346	0,00150689855217934
11,987	0,0329999999999995	70	70	2	69,25	-8,4510263800621	-0,0128616904839873	0,00627899542450905
11,998	0,0440000000000005	70	70	2	69,25	-8,44682629220188	-0,00292719807475805	0,0104790553450584
12,002	0,048	70	70	2	69,25	-8,44606697559357	-0,00151268672198057	0,0112383998930454
12,003	0,0489999999999995	70	70	2	69,25	-8,44604283571243	-0,00155442859977484	0,0112625397741795
12,005	0,0510000000000002	70	70	2	69,5	-8,44609259627759	-0,00164683908224106	0,011212807148695
12,016	0,0619999999999994	70	70	2	69,5	-8,44773961231112	-0,00550472643226385	0,00956576317548752
12,027	0,0730000000000004	70	70	2	69,5	-8,452556328848	-0,0191974872723222	0,00474901869893074
12,038	0,0839999999999996	70	70	2	69,75	-8,45715092495084	-0,0381178548559546	0,000154450535774231
12,049	0,0949999999999989	70	70	2	69,75	-8,45863725990057	-0,0460019567981362	-0,00133182853460312
12,054	0,0999999999999996	70	70	2	70	-8,45874234102666	-0,0466527091339231	-0,00143693760037422
12,954	0	80	80	2	79	-8,45934871584177	-0,0494941417127848	-0,00204328447580338
12,955	0,000999999999999446	80	80	2	79	-8,45936475321651	-0,0494873989373446	-0,00205932185053825
12,957	0,00300000000000011	80	80	2	79	-8,4593182336539	-0,0490314234048128	-0,00201277434825897
12,968	0,0139999999999993	80	80	2	79	-8,45817184075713	-0,0410187803208828	-0,00086640939116478
12,979	0,0250000000000004	80	80	2	79,25	-8,45533344894648	-0,0270362989977002	0,00197192654013634
12,99	0,0359999999999996	80	80	2	79,25	-8,44989292323589	-0,00876390375196934	0,00741245225071907
13,001	0,0469999999999988	80	80	2	79,25	-8,44593160785735	-0,000872914679348469	0,0113737396895885
13,003	0,0489999999999995	80	80	2	79,25	-8,44563678838313	-0,000417726114392281	0,0116685591638088
13,004	0,0499999999999989	80	80	2	79,5	-8,44564022496342	-0,000376072712242603	0,0116651505231857
13,014	0,0600000000000005	80	80	2	79,5	-8,44713427126408	-0,00351338647305965	0,0101711042225361
13,025	0,0709999999999997	80	80	2	79,5	-8,4532550163567	-0,0206573447212577	0,0040503591299057
13,036	0,081999999999999	80	80	2	79,75	-8,45717268995941	-0,0367182120680809	0,000132657587528229
13,046	0,0920000000000005	80	80	2	79,75	-8,45857978798449	-0,0441408343613148	-0,00127438455820084
13,054	0,0999999999999996	80	80	2	80	-8,45913517288864	-0,0478259986266494	-0,00182976946234703
13,954	0	90	90	2	89	-8,4590873401612	-0,0461401743814349	-0,0017818808555603
13,965	0,0109999999999992	90	90	2	89	-8,45868249423802	-0,0432895263656974	-0,00137709081172943
13,976	0,0220000000000002	90	90	2	89	-8,45616901293397	-0,0296977395191789	0,00113636255264282
13,987	0,0329999999999995	90	90	2	89,25	-8,45199208706617	-0,0138741871342063	0,00531328842043877
13,998	0,0440000000000005	90	90	2	89,25	-8,44752352684736	-0,00297262333333492	0,0097818486392498
14,004	0,0499999999999989	90	90	2	89,5	-8,44663487747311	-0,00155153218656778	0,0106704980134964
14,011	0,0570000000000004	90	90	2	89,5	-8,4478884190321	-0,0042631896212697	0,00941695645451546
14,022	0,0679999999999996	90	90	2	89,5	-8,45129968598485	-0,0131831178441644	0,00600568950176239
14,033	0,0789999999999988	90	90	2	89,75	-8,45631117001176	-0,0316478824242949	0,000994205474853516
14,043	0,0890000000000004	90	90	2	89,75	-8,45884420908988	-0,0448828563094139	-0,00153880566358566
14,049	0,0949999999999989	90	90	2	89,75	-8,45922762528062	-0,0471851043403149	-0,00192219391465187
14,052	0,097999999999999	90	90	2	89,75	-8,45924343913794	-0,0471367128193378	-0,00193800777196884
14,054	0,0999999999999996	90	90	2	90	-8,45922935754061	-0,0471338257193565	-0,00192392617464066
14,954	0	100	100	2	99	-8,45968471840024	-0,0493108993396163	-0,00237928703427315
14,965	0,0109999999999992	100	100	2	99	-8,45893400721252	-0,0435547018423676	-0,00162860378623009
14,976	0,0220000000000002	100	100	2	99	-8,45627563074231	-0,0290157692506909	0,00102974474430084
14,987	0,0329999999999995	100	100	2	99,25	-8,45222868025303	-0,0138955004513264	0,00507669523358345
14,998	0,0440000000000005	100	100	2	99,25	-8,44826186075807	-0,00397269148379564	0,00904351472854614
15,002	0,048	100	100	2	99,25	-8,44671654514968	-0,00122240278869867	0,0105888023972511
15,003	0,0489999999999995	100	100	2	99,25	-8,44671006314456	-0,00126395840197802	0,0105952844023705
15,004	0,0499999999999989	100	100	2	99,5	-8,44673361629248	-0,00135271809995174	0,0105717591941357
15,014	0,0600000000000005	100	100	2	99,5	-8,44787727110088	-0,00367032829672098	0,00942813232541084
15,025	0,0709999999999997	100	100	2	99,5	-8,45240157097578	-0,0159804476425052	0,00490380451083183
15,036	0,081999999999999	100	100	2	99,75	-8,45752822235227	-0,0365408975630999	-0,000222790986299515
15,046	0,0920000000000005	100	100	2	99,75	-8,45930485054851	-0,0467821070924401	-0,00199941918253899
15,051	0,0969999999999995	100	100	2	99,75	-8,45982586964965	-0,0502835353836417	-0,00252043828368187
15,054	0,0999999999999996	100	100	2	100	-8,45974353142083	-0,0494359480217099	-0,00243812799453735
24,954	0	200	200	2	199	-8,46043081954122	-0,048495028167963	-0,0031253881752491
24,964	0,0100000000000016	200	200	2	199	-8,45985573716462	-0,0440905522555113	-0,00255027785897255
24,975	0,0210000000000008	200	200	2	199	-8,4576045256108	-0,0309250969439745	-0,000299122184514999
24,986	0,032	200	200	2	199,25	-8,45312358811498	-0,0132746389135718	0,00418178737163544
24,996	0,0420000000000016	200	200	2	199,25	-8,44930881634355	-0,00329838134348392	0,00799655914306641
25,005	0,0509999999999984	200	200	2	199,5	-8,44827370718122	-0,00137121882289648	0,00903166830539703
25,014	0,0599999999999987	200	200	2	199,5	-8,4493501111865	-0,0041811540722847	0,00795526430010796
25,024	0,0700000000000003	200	200	2	199,5	-8,45360236242414	-0,0163360824808478	0,00370301306247711
25,035	0,0809999999999995	200	200	2	199,75	-8,45803362317383	-0,0347774336114526	-0,000728219747543335
25,045	0,0910000000000011	200	200	2	199,75	-8,45979133620858	-0,044169956818223	-0,00248590484261513
25,054	0,100000000000001	200	200	2	200	-8,4601796977222	-0,0467463908717036	-0,00287426635622978
34,954	0	300	300	2	299	-8,46070096828043	-0,0488841347396374	-0,00339556485414505
34,955	0,000999999999997669	300	300	2	299	-8,46070376224816	-0,0488509843125939	-0,0033983588218689
34,956	0,00200000000000244	300	300	2	299	-8,46069261431694	-0,0486277369782329	-0,00338718295097351
34,967	0,0129999999999981	300	300	2	299	-8,45979938283563	-0,0417224550619721	-0,00249395146965981
34,977	0,0230000000000032	300	300	2	299	-8,45719940029085	-0,0273058237507939	0,000105947256088257
34,988	0,0339999999999989	300	300	2	299,25	-8,45339893363416	-0,012860712595284	0,00390641391277313
34,999	0,0450000000000017	300	300	2	299,25	-8,44927637837827	-0,00255418941378593	0,00802896916866302
35,007	0,0529999999999973	300	300	2	299,5	-8,44900698401034	-0,0021990155801177	0,00829841941595077
35,009	0,0549999999999997	300	300	2	299,5	-8,44902123324573	-0,0019476655870676	0,00828411430120468
35,02	0,0660000000000025	300	300	2	299,5	-8,45211178064346	-0,0102101871743798	0,00519359484314919
35,031	0,0769999999999982	300	300	2	299,75	-8,45727726817131	-0,0294582964852452	2,81073153018951E-05
35,041	0,0870000000000033	300	300	2	299,75	-8,45964174717665	-0,0416166242212057	-0,00233631581068039
35,052	0,097999999999999	300	300	2	299,75	-8,46040804870426	-0,0465654721483588	-0,00310264527797699
35,054	0,100000000000001	300	300	2	300	-8,46041967161	-0,0463972426950932	-0,00311421230435371
44,954	0	400	400	2	399	-8,46057917922735	-0,0467391405254602	-0,00327374786138535
44,965	0,0110000000000028	400	400	2	399	-8,46016033552587	-0,0432363385334611	-0,00285493209958076
44,976	0,0219999999999985	400	400	2	399	-8,45776355825364	-0,0293120369315147	-0,000458154827356339
44,986	0,0320000000000036	400	400	2	399,25	-8,45419300720096	-0,0148231629282236	0,00311236828565597
44,997	0,0429999999999993	400	400	2	399,25	-8,44975546002388	-0,00300257466733456	0,00754991546273232
45,005	0,0510000000000019	400	400	2	399,5	-8,44908094033599	-0,00179459806531668	0,00822443515062332
45,006	0,0519999999999996	400	400	2	399,5	-8,44910616986454	-0,00168800354003906	0,00819917768239975
45,017	0,0630000000000024	400	400	2	399,5	-8,45117211341858	-0,00697673298418522	0,00613326206803322
45,028	0,0739999999999981	400	400	2	399,5	-8,45578864216805	-0,0223555089905858	0,00151673331856728
45,038	0,0840000000000032	400	400	2	399,75	-8,45924167893827	-0,0385786266997457	-0,00193627551198006
45,049	0,0949999999999989	400	400	2	399,75	-8,46082627773285	-0,0488569354638457	-0,00352084636688232
45,051	0,0970000000000013	400	400	2	399,75	-8,46085594967008	-0,0486689759418368	-0,00355051830410957
45,053	0,0990000000000038	400	400	2	399,75	-8,46081753261387	-0,0482062622904778	-0,00351207330822945
45,054	0,100000000000001	400	400	2	400	-8,46080945804715	-0,0481244223192334	-0,00350402668118477
54,954	0	500	500	2	499	-8,46069593913853	-0,0468007568269968	-0,00339053571224213
54,965	0,0110000000000028	500	500	2	499	-8,46035236492753	-0,0438164547085762	-0,00304693356156349
54,976	0,0219999999999985	500	500	2	499	-8,45779323019087	-0,0290186423808336	-0,000487826764583588
54,986	0,0320000000000036	500	500	2	499,25	-8,45485020428896	-0,0166641641408205	0,00245517119765282
54,997	0,0429999999999993	500	500	2	499,25	-8,45017748884857	-0,0037077534943819	0,00712785869836807
55,004	0,0499999999999972	500	500	2	499,5	-8,44929409213364	-0,0017506955191493	0,00801131129264832
55,005	0,0510000000000019	500	500	2	499,5	-8,44929026439786	-0,00178993679583073	0,00801511108875275
55,006	0,0519999999999996	500	500	2	499,5	-8,4493738040328	-0,0020671496167779	0,00793157145380974
55,017	0,0630000000000024	500	500	2	499,5	-8,45133695751428	-0,00694626476615667	0,00596841797232628
55,028	0,0739999999999981	500	500	2	499,5	-8,45569423399865	-0,0214811088517308	0,00161116942763329
55,039	0,0850000000000009	500	500	2	499,75	-8,4593993704766	-0,0388040347024798	-0,00209396705031395
55,05	0,0960000000000036	500	500	2	499,75	-8,46077430993319	-0,0472467439249158	-0,00346887856721878
55,051	0,0970000000000013	500	500	2	499,75	-8,4607866872102	-0,0474290084093809	-0,00348128378391266
55,053	0,0990000000000038	500	500	2	499,75	-8,46077428199351	-0,047164773568511	-0,0034688226878643
55,054	0,100000000000001	500	500	2	500	-8,46077243797481	-0,0470964889973402	-0,00346703454852104
64,954	0	600	600	2	599	-8,46094566397369	-0,047904415987432	-0,00364020466804504
64,955	0,000999999999990564	600	600	2	599	-8,46094809472561	-0,0478145945817232	-0,00364266335964203
64,957	0,00300000000000011	600	600	2	599	-8,46094158478081	-0,047708903439343	-0,0036361813545227
64,968	0,0139999999999958	600	600	2	599	-8,46012096852064	-0,0418261624872684	-0,00281553715467453
64,979	0,0249999999999915	600	600	2	599,25	-8,45683584921062	-0,0240989681333303	0,000469498336315155
64,989	0,0349999999999966	600	600	2	599,25	-8,45278912223875	-0,00962839461863041	0,00451628118753433
65	0,0459999999999923	600	600	2	599,25	-8,44968899153173	-0,00229699071496725	0,00761635601520538
65,004	0,0499999999999972	600	600	2	599,5	-8,44879374839365	-0,00068186316639185	0,00851159915328026
65,014	0,0599999999999881	600	600	2	599,5	-8,45000280998647	-0,00367019791156054	0,00730253756046295
65,024	0,0699999999999932	600	600	2	599,5	-8,45428389497101	-0,0158894388005137	0,00302150845527649
65,034	0,0799999999999983	600	600	2	599,75	-8,45841592177749	-0,033470531925559	-0,00111049041152
65,045	0,090999999999994	600	600	2	599,75	-8,4605560451746	-0,0450903922319412	-0,0032506138086319
65,054	0,0999999999999943	600	600	2	600	-8,46092529594898	-0,04762077704072	-0,00361986458301544
74,954	0	700	700	2	699	-8,46104105003178	-0,0484129087999463	-0,00373564660549164
74,965	0,0109999999999957	700	700	2	699	-8,460692781955	-0,0454066134989262	-0,00338735058903694
74,975	0,0210000000000008	700	700	2	699	-8,45831053331494	-0,0309889158234	-0,00100510194897652
74,986	0,0319999999999965	700	700	2	699,25	-8,4542095195502	-0,0134677160531282	0,0030958279967308
74,997	0,0429999999999922	700	700	2	699,25	-8,4501170553267	-0,00287343747913837	0,00718832015991211
75,005	0,0509999999999877	700	700	2	699,5	-8,44954255968332	-0,00198414083570242	0,00776281580328941
75,006	0,0519999999999925	700	700	2	699,5	-8,44953761436045	-0,00198646448552608	0,00776773318648338
75,007	0,0529999999999973	700	700	2	699,5	-8,44955482520163	-0,00204526353627443	0,00775057822465897
75,018	0,063999999999993	700	700	2	699,5	-8,45202153548598	-0,00846462789922953	0,00528384000062943
75,028	0,0739999999999981	700	700	2	699,5	-8,45591085031628	-0,0215758243575692	0,00139452517032623
75,039	0,0849999999999937	700	700	2	699,75	-8,45976532436907	-0,0397874927148223	-0,00245992094278336
75,047	0,0929999999999893	700	700	2	699,75	-8,46106273122132	-0,0485444720834494	-0,00375732779502869
75,053	0,0989999999999895	700	700	2	699,75	-8,4610706102103	-0,0485226418823004	-0,00376520678400993
75,054	0,0999999999999943	700	700	2	700	-8,46106563694775	-0,0484555959701538	-0,00376023352146149
84,954	0	800	800	2	799	-8,46125504001975	-0,0495883962139487	-0,0039496086537838
84,965	0,0109999999999957	800	800	2	799	-8,46065696328878	-0,044487165287137	-0,00335153192281723
84,975	0,0210000000000008	800	800	2	799	-8,45827871002257	-0,0303964037448168	-0,000973306596279144
84,989	0,0349999999999966	800	800	2	799,25	-8,45326202921569	-0,0104892114177346	0,00404331833124161
85	0,0459999999999923	800	800	2	799,25	-8,44996830448508	-0,00270006712526083	0,00733707100152969
85,003	0,0489999999999924	800	800	2	799,25	-8,44974950887263	-0,00193614047020674	0,00755583867430687
85,004	0,0499999999999972	800	800	2	799,5	-8,44974112696946	-0,00194411259144545	0,00756427645683289
85,005	0,0509999999999877	800	800	2	799,5	-8,44975685700774	-0,00204828102141619	0,00754851847887039
85,015	0,0609999999999928	800	800	2	799,5	-8,45101442188024	-0,00542760826647282	0,00629095360636711
85,025	0,070999999999998	800	800	2	799,5	-8,45501284115016	-0,0177475577220321	0,00229250639677048
85,036	0,0819999999999936	800	800	2	799,75	-8,45893515273928	-0,0352378329262137	-0,00162972137331963
85,046	0,0919999999999987	800	800	2	799,75	-8,46092227846384	-0,0469935871660709	-0,00361684709787369
85,054	0,0999999999999943	800	800	2	800	-8,46108080819249	-0,0480185355991125	-0,00377537682652473
94,954	0	900	900	2	899	-8,46118502318859	-0,0485642487183213	-0,00387959182262421
94,965	0,0109999999999957	900	900	2	899	-8,46063321456313	-0,0441054673865438	-0,00332778319716454
94,975	0,0210000000000008	900	900	2	899	-8,45836593769491	-0,0306333880871534	-0,00106047838926315
94,986	0,0319999999999965	900	900	2	899,25	-8,45473185181618	-0,0151345506310463	0,00257352367043495
94,997	0,0429999999999922	900	900	2	899,25	-8,45029282383621	-0,00292428303509951	0,00701252371072769
95,003	0,0489999999999924	900	900	2	899,25	-8,44873323105276	-0,000163516961038113	0,00857217237353325
95,013	0,0589999999999975	900	900	2	899,5	-8,44994047656655	-0,00292076729238033	0,0073648989200592
95,024	0,0699999999999932	900	900	2	899,5	-8,45436223782599	-0,0154857244342566	0,00294316560029984
95,034	0,0799999999999983	900	900	2	899,75	-8,4583680331707	-0,0318311899900436	-0,00106260180473328
95,045	0,090999999999994	900	900	2	899,75	-8,46083949320018	-0,0460888771340251	-0,00353408977389336
95,053	0,0989999999999895	900	900	2	899,75	-8,46125520765781	-0,0492402818053961	-0,00394977629184723
95,054	0,0999999999999943	900	900	2	900	-8,46124316565692	-0,0490584829822183	-0,00393776223063469
104,954	0	1000	1000	2	999	-8,46112836152315	-0,0478810118511319	-0,0038229301571846
104,965	0,0109999999999957	1000	1000	2	999	-8,46078467555344	-0,0452360091730952	-0,00347927212715149
104,975	0,0210000000000008	1000	1000	2	999	-8,45851798541844	-0,0311495922505856	-0,00121258199214935
104,986	0,0319999999999965	1000	1000	2	999,25	-8,45433608628809	-0,013618073426187	0,00296926125884056
104,997	0,0429999999999922	1000	1000	2	999,25	-8,45053025521338	-0,00343394000083208	0,0067751482129097
105,005	0,0509999999999877	1000	1000	2	999,5	-8,44933510757983	-0,00106708146631718	0,00797023996710777
105,006	0,0519999999999925	1000	1000	2	999,5	-8,44933591783047	-0,00106471590697765	0,0079694576561451
105,016	0,0619999999999976	1000	1000	2	999,5	-8,45103601925075	-0,00531538389623165	0,00626932829618454
105,027	0,0729999999999933	1000	1000	2	999,5	-8,45567976124585	-0,0201717903837562	0,00162564218044281
105,037	0,0829999999999984	1000	1000	2	999,75	-8,45935525372624	-0,0366246281191707	-0,00204982236027718
105,045	0,090999999999994	1000	1000	2	999,75	-8,46119874157011	-0,0486063817515969	-0,00389333814382553
105,054	0,0999999999999943	1000	1000	2	1000	-8,4611418005079	-0,0480546616017818	-0,00383634120225906
155,282	0	1501	1	3	1500	-8,45768577419221	-0,0268486747518182	-0,000380370765924454
155,293	0,0109999999999957	1501	1	3	1500	-8,45746703445911	-0,0254399748519063	-0,000161603093147278
155,304	0,0219999999999914	1501	1	3	1500	-8,4574989695102	-0,0256761023774743	-0,000193566083908081
155,315	0,032999999999987	1501	1	3	1500	-8,45740523189306	-0,0253581441938877	-9,98005270957947E-05
155,322	0,039999999999992	1501	1	3	1500	-8,45732747577131	-0,0250094570219517	-2,20723450183868E-05
155,333	0,0509999999999877	1501	1	3	1500	-8,45736089162529	-0,025232695043087	-5,54323196411133E-05
155,344	0,0619999999999834	1501	1	3	1500	-8,45738735049963	-0,0250873016193509	-8,19191336631775E-05
155,359	0,0769999999999982	1501	1	3	1500	-8,45749852247536	-0,0257130246609449	-0,000193063169717789
155,37	0,0879999999999939	1501	1	3	1500	-8,45737617462873	-0,0251961685717106	-7,07432627677917E-05
155,381	0,0989999999999895	1501	1	3	1500	-8,45746974460781	-0,0254560867324471	-0,000164341181516647
155,392	0,109999999999985	1501	1	3	1500	-8,45746538601816	-0,0255771353840828	-0,000159982591867447
155,402	0,120000000000005	1501	1	3	1500	-8,45742844976485	-0,0254541914910078	-0,000123046338558197
155,413	0,131	1501	1	3	1500	-8,45739858224988	-0,0253933295607567	-9,31508839130402E-05
155,424	0,141999999999996	1501	1	3	1500	-8,45737212337554	-0,0251033343374729	-6,67199492454529E-05
155,426	0,144000000000005	1501	1	3	1500	-8,45736787654459	-0,0249082315713167	-6,24731183052063E-05
155,437	0,155000000000001	1501	1	3	1500	-8,45747848972678	-0,0256261928007007	-0,000173058360815048
155,448	0,165999999999997	1501	1	3	1500	-8,45743859186769	-0,0254129571840167	-0,000133160501718521
155,459	0,176999999999992	1501	1	3	1500	-8,45752288587391	-0,0260720122605562	-0,00021742656826973
155,47	0,187999999999988	1501	1	3	1500	-8,45743361860514	-0,0251376815140247	-0,000128187239170074
155,481	0,198999999999984	1501	1	3	1500	-8,45755222253501	-0,0259463954716921	-0,000246819108724594
155,491	0,209000000000003	1501	1	3	1500	-8,45749695785343	-0,0257359445095062	-0,000191554427146912
155,502	0,219999999999999	1501	1	3	1500	-8,45761008560658	-0,0263591017574072	-0,000304654240608215
155,513	0,230999999999995	1501	1	3	1500	-8,45757510513067	-0,0260909926146269	-0,000269673764705658
155,524	0,24199999999999	1501	1	3	1500	-8,45755937509239	-0,0259629217907786	-0,000253915786743164
155,535	0,252999999999986	1501	1	3	1500	-8,45759354531765	-0,0261981226503849	-0,000288113951683044
155,545	0,263000000000005	1501	1	3	1500	-8,45752235502005	-0,025971089489758	-0,000216923654079437
155,556	0,274000000000001	1501	1	3	1500	-8,45752836205065	-0,0259019713848829	-0,000222958624362946
155,567	0,284999999999997	1501	1	3	1500	-8,45756730996072	-0,0260736420750618	-0,000261906534433365
155,578	0,295999999999992	1501	1	3	1500	-8,45773262903094	-0,0268973037600517	-0,00042719766497612
155,589	0,306999999999988	1501	1	3	1500	-8,45763271674514	-0,0264526624232531	-0,000327285379171371
155,609	0,326999999999998	1501	1	3	1500	-8,45767923630774	-0,0264605041593313	-0,000373832881450653
155,62	0,337999999999994	1501	1	3	1500	-8,45776082016528	-0,0269847083836794	-0,000455360859632492
155,631	0,34899999999999	1501	1	3	1500	-8,45761016942561	-0,0263349013403058	-0,000304765999317169
155,642	0,359999999999985	1501	1	3	1500	-8,45760986208916	-0,0263797352090478	-0,000304430723190308
155,652	0,370000000000005	1501	1	3	1500	-8,45763020217419	-0,0261303083971143	-0,00032477080821991
155,663	0,381	1501	1	3	1500	-8,45761374570429	-0,0262537179514766	-0,000308286398649216
155,674	0,391999999999996	1501	1	3	1500	-8,45765467733145	-0,0264588044956326	-0,000349245965480804
155,685	0,402999999999992	1501	1	3	1500	-8,45772706903517	-0,0269460817798972	-0,000421609729528427
155,696	0,413999999999987	1501	1	3	1500	-8,45775699242949	-0,027012825012207	-0,000451561063528061
155,706	0,424000000000007	1501	1	3	1500	-8,45777006819844	-0,0270144315436482	-0,000464636832475662
155,717	0,435000000000002	1501	1	3	1500	-8,45787324942648	-0,027582892216742	-0,000567790120840073
155,728	0,445999999999998	1501	1	3	1500	-8,45780683681369	-0,0274275988340378	-0,000501405447721481
155,739	0,456999999999994	1501	1	3	1500	-8,45781527459621	-0,0272020418196917	-0,000509843230247497
155,75	0,467999999999989	1501	1	3	1500	-8,45776132307947	-0,0269530061632395	-0,000455919653177261
155,761	0,478999999999985	1501	1	3	1500	-8,45784083940089	-0,0275878608226776	-0,000535435974597931
155,771	0,489000000000004	1501	1	3	1500	-8,45781155861914	-0,0274202134460211	-0,00050615519285202
155,782	0,5	1501	1	3	1500	-8,4577972535044	-0,0270339380949736	-0,000491850078105927
155,793	0,510999999999996	1501	1	3	1500	-8,45778725109994	-0,0271016173064709	-0,000481847673654556
155,804	0,521999999999991	1501	1	3	1500	-8,45782927237451	-0,0273267924785614	-0,000523868948221207
155,815	0,532999999999987	1501	1	3	1500	-8,45782203599811	-0,0273530930280685	-0,000516604632139206
155,825	0,543000000000006	1501	1	3	1500	-8,45780225470662	-0,0269297044724226	-0,000496823340654373
155,836	0,554000000000002	1501	1	3	1500	-8,45783511176705	-0,0273584900423884	-0,000529680401086807
155,847	0,564999999999998	1501	1	3	1500	-8,45786601305008	-0,0275965966284275	-0,000560581684112549
155,858	0,575999999999993	1501	1	3	1500	-8,45786039717495	-0,0275737466290593	-0,000554993748664856
155,869	0,586999999999989	1501	1	3	1500	-8,45785131677985	-0,0272257439792156	-0,000545885413885117
155,88	0,597999999999985	1501	1	3	1500	-8,45790934748948	-0,027678762562573	-0,000603944063186646
155,89	0,608000000000004	1501	1	3	1500	-8,45791440457106	-0,027899444103241	-0,000608973205089569
155,903	0,620999999999981	1501	1	3	1500	-8,45804787240922	-0,0285218004137278	-0,000742413103580475
155,913	0,631	1501	1	3	1500	-8,45805868506432	-0,0283792847767472	-0,000753253698348999
155,924	0,641999999999996	1501	1	3	1500	-8,45804320648313	-0,0283484067767859	-0,00073777511715889
155,935	0,652999999999992	1501	1	3	1500	-8,45802613534033	-0,0283399922773242	-0,000720676034688949
155,946	0,663999999999987	1501	1	3	1500	-8,45804309472442	-0,0284885754808784	-0,000737663358449936
155,956	0,674000000000007	1501	1	3	1500	-8,45807544887066	-0,0284656882286072	-0,000770017504692078
155,967	0,685000000000002	1501	1	3	1500	-8,45803203061223	-0,0284046307206154	-0,000726599246263504
155,978	0,695999999999998	1501	1	3	1500	-8,45805457793176	-0,0283603183925152	-0,000749174505472183
155,989	0,706999999999994	1501	1	3	1500	-8,45803356729448	-0,0283962953835726	-0,000728163868188858
156	0,717999999999989	1501	1	3	1500	-8,45809310674667	-0,0287289544939995	-0,000787675380706787
156,011	0,728999999999985	1501	1	3	1500	-8,45803180709481	-0,0283319968730211	-0,000726375728845596
156,021	0,739000000000004	1501	1	3	1500	-8,45804991200566	-0,0284008402377367	-0,000744480639696121
156,032	0,75	1501	1	3	1500	-8,45807958394289	-0,0287436647340655	-0,00077415257692337
156,043	0,760999999999996	1501	1	3	1500	-8,45805762335658	-0,028624078258872	-0,000752191990613937
156,054	0,771999999999991	1501	1	3	1500	-8,45807053148746	-0,0284731993451715	-0,000765100121498108
156,065	0,782999999999987	1501	1	3	1500	-8,45805460587144	-0,0283193029463291	-0,000749174505472183
156,075	0,793000000000006	1501	1	3	1500	-8,45807525329292	-0,0285897636786103	-0,000769849866628647
156,086	0,804000000000002	1501	1	3	1500	-8,45810090191662	-0,0288973562419415	-0,000795498490333557
156,097	0,814999999999998	1501	1	3	1500	-8,45820846967399	-0,0291861779987812	-0,000903010368347168
156,109	0,826999999999998	1501	1	3	1500	-8,4582198690623	-0,0292906770482659	-0,000914465636014938
156,12	0,837999999999994	1501	1	3	1500	-8,45818474888801	-0,0291272392496467	-0,00087931752204895
156,131	0,84899999999999	1501	1	3	1500	-8,4581680689007	-0,029054912738502	-0,000862665474414825
156,142	0,859999999999985	1501	1	3	1500	-8,45831112004817	-0,0297187594696879	-0,00100571662187576
156,152	0,870000000000005	1501	1	3	1500	-8,45824034884572	-0,0294278236106038	-0,000934917479753494
156,163	0,881	1501	1	3	1500	-8,45824034884572	-0,029544890858233	-0,000934917479753494
156,174	0,891999999999996	1501	1	3	1500	-8,45825328491628	-0,029515353962779	-0,000947881489992142
156,185	0,902999999999992	1501	1	3	1500	-8,45822216011584	-0,02916787751019	-0,000916756689548492
156,196	0,913999999999987	1501	1	3	1500	-8,45823462121189	-0,0293186539784074	-0,000929217785596848
156,206	0,924000000000007	1501	1	3	1500	-8,45822252333164	-0,0293768523260951	-0,000917091965675354
156,217	0,935000000000002	1501	1	3	1500	-8,45828368328512	-0,0297295348718762	-0,000978223979473114
156,228	0,945999999999998	1501	1	3	1500	-8,45829220488667	-0,0294890720397234	-0,000986773520708084
156,239	0,956999999999994	1501	1	3	1500	-8,45831380225718	-0,0296813994646072	-0,00100839883089066
156,25	0,967999999999989	1501	1	3	1500	-8,45825786702335	-0,0294099515303969	-0,00095246359705925
156,261	0,978999999999985	1501	1	3	1500	-8,4582700766623	-0,029598162509501	-0,00096464529633522
156,271	0,989000000000004	1501	1	3	1500	-8,45828348770738	-0,0294804619625211	-0,000978056341409683
156,282	1	1501	1	3	1500	-8,45827577635646	-0,029596509411931	-0,000970344990491867
156,293	1,011	1501	1	3	1500	-8,45828706398606	-0,0296000298112631	-0,000981632620096207
156,304	1,02199999999999	1501	1	3	1500	-8,45835959538817	-0,0301038287580013	-0,00105416402220726
156,315	1,03299999999999	1501	1	3	1500	-8,45836856402457	-0,0298151187598705	-0,00106316059827805
156,325	1,04300000000001	1501	1	3	1500	-8,45836414955556	-0,029895044863224	-0,00105874612927437
156,336	1,054	1501	1	3	1500	-8,45841617323458	-0,030368659645319	-0,00111076980829239
156,347	1,065	1501	1	3	1500	-8,4584064502269	-0,0304414518177509	-0,0011010468006134
156,358	1,07599999999999	1501	1	3	1500	-8,4584085457027	-0,029998398385942	-0,00110311433672905
156,369	1,08699999999999	1501	1	3	1500	-8,45835065469146	-0,0298520550131798	-0,00104522332549095
156,39	1,108	1501	1	3	1500	-8,45846610143781	-0,0305755762383342	-0,00116067007184029
156,401	1,119	1501	1	3	1500	-8,45843575894833	-0,0303983315825462	-0,00113032758235931
156,412	1,13	1501	1	3	1500	-8,45848959870636	-0,0306235533207655	-0,00118419528007507
156,423	1,14099999999999	1501	1	3	1500	-8,45850935205817	-0,0307667441666126	-0,00120392069220543
156,434	1,15199999999999	1501	1	3	1500	-8,45844137482345	-0,0303545314818621	-0,00113597139716148
156,444	1,16200000000001	1501	1	3	1500	-8,45842690207064	-0,0302325328812003	-0,00112149864435196
156,455	1,173	1501	1	3	1500	-8,45849395729601	-0,0306235253810883	-0,00118855386972427
156,466	1,184	1501	1	3	1500	-8,45849979668856	-0,0306973932310939	-0,00119436532258987
156,477	1,19499999999999	1501	1	3	1500	-8,45856470055878	-0,0310104573145509	-0,00125929713249207
156,488	1,20599999999999	1501	1	3	1500	-8,45851882360876	-0,0308135570958257	-0,00121342018246651
156,499	1,21699999999998	1501	1	3	1500	-8,45864304341376	-0,0312891928479075	-0,00133763998746872
156,509	1,227	1501	1	3	1500	-8,45859593711793	-0,0310755660757422	-0,00129053369164467
156,52	1,238	1501	1	3	1500	-8,45861591398716	-0,0314093939960003	-0,00131048262119293
156,531	1,249	1501	1	3	1500	-8,45859275199473	-0,0313428835943341	-0,00128734856843948
156,542	1,25999999999999	1501	1	3	1500	-8,45858353190124	-0,0308994250372052	-0,00127812847495079
156,553	1,27099999999999	1501	1	3	1500	-8,45858467742801	-0,0310389092192054	-0,00127924606204033
156,563	1,28100000000001	1501	1	3	1500	-8,45861278474331	-0,0312333833426237	-0,00130735337734222
156,574	1,292	1501	1	3	1500	-8,45867341384292	-0,0317117804661393	-0,00136798247694969
156,592	1,31	1501	1	3	1500	-8,45866374671459	-0,0314843934029341	-0,00135831534862518
156,603	1,321	1501	1	3	1500	-8,45862259157002	-0,0311644887551665	-0,00131718814373016
156,614	1,33199999999999	1501	1	3	1500	-8,45874563790858	-0,0319285644218326	-0,00144023448228836
156,625	1,34299999999999	1501	1	3	1500	-8,45867570489645	-0,0312721589580178	-0,00137027353048325
156,636	1,35399999999998	1501	1	3	1500	-8,45870403572917	-0,0315938144922256	-0,00139860436320305
156,646	1,364	1501	1	3	1500	-8,45871409401298	-0,0317636923864484	-0,0014086626470089
156,657	1,375	1501	1	3	1500	-8,45872946083546	-0,0319222640246153	-0,00142402946949005
156,668	1,386	1501	1	3	1500	-8,45871540717781	-0,0316884135827422	-0,00140994787216187
156,679	1,39699999999999	1501	1	3	1500	-8,45871300436556	-0,0315489107742906	-0,00140760093927383
156,69	1,40799999999999	1501	1	3	1500	-8,45869828015566	-0,0317378947511315	-0,00139284878969193
156,7	1,41800000000001	1501	1	3	1500	-8,45873842947185	-0,0319617381319404	-0,00143302604556084
156,711	1,429	1501	1	3	1500	-8,45872663892806	-0,0319602014496922	-0,0014212355017662
156,722	1,44	1501	1	3	1500	-8,45871306024492	-0,0316594168543816	-0,00140760093927383
156,733	1,45099999999999	1501	1	3	1500	-8,45872605219483	-0,0317921862006187	-0,00142062082886696
156,744	1,46199999999999	1501	1	3	1500	-8,4587593562901	-0,0319390371441841	-0,00145392492413521
156,755	1,47299999999998	1501	1	3	1500	-8,458840129897	-0,0326163088902831	-0,00153472647070885
156,77	1,488	1501	1	3	1500	-8,45890598371625	-0,0327507453039289	-0,00160055235028267
156,781	1,499	1501	1	3	1500	-8,45894185826182	-0,0329528423026204	-0,00163642689585686
156,792	1,50999999999999	1501	1	3	1500	-8,45885225571692	-0,032430412247777	-0,00154685229063034
156,803	1,52099999999999	1501	1	3	1500	-8,4588767029345	-0,0322051253169775	-0,00157127156853676
156,813	1,53100000000001	1501	1	3	1500	-8,45887944102287	-0,0325319543480873	-0,00157400965690613
156,824	1,542	1501	1	3	1500	-8,45888416282832	-0,0326594430953264	-0,00157875940203667
156,835	1,553	1501	1	3	1500	-8,45885164104402	-0,0325852865353227	-0,00154623761773109
156,846	1,56399999999999	1501	1	3	1500	-8,45884979702532	-0,0324703473597765	-0,00154439359903336
156,857	1,57499999999999	1501	1	3	1500	-8,45889285206795	-0,0325591349974275	-0,00158742070198059
156,868	1,58599999999998	1501	1	3	1500	-8,45884568989277	-0,0323776947334409	-0,00154025852680206
156,878	1,596	1501	1	3	1500	-8,45897438004613	-0,0332008209079504	-0,00166894868016243
156,889	1,607	1501	1	3	1500	-8,45894456841052	-0,0331383058801293	-0,00163916498422623
156,9	1,618	1501	1	3	1500	-8,45896971412003	-0,0330553948879242	-0,00166431069374084
156,911	1,62899999999999	1501	1	3	1500	-8,45894171856344	-0,0328663224354386	-0,0016363151371479
156,922	1,63999999999999	1501	1	3	1500	-8,45894456841052	-0,0329386815428734	-0,00163916498422623
156,932	1,65000000000001	1501	1	3	1500	-8,45891802571714	-0,0328795425593853	-0,00161262229084969
156,943	1,661	1501	1	3	1500	-8,45898452214897	-0,0330321304500103	-0,00167911872267723
156,954	1,672	1501	1	3	1500	-8,45896831713617	-0,0331070413812995	-0,00166291370987892
156,965	1,68299999999999	1501	1	3	1500	-8,45897876657546	-0,0331569276750088	-0,00167336314916611
156,976	1,69399999999999	1501	1	3	1500	-8,45895800739527	-0,0330502167344093	-0,00165257602930069
156,987	1,70499999999998	1501	1	3	1500	-8,4589858353138	-0,032907142303884	-0,0016804039478302
156,997	1,715	1501	1	3	1500	-8,45912218093872	-0,033878399990499	-0,00181674957275391
157,008	1,726	1501	1	3	1500	-8,4590944647789	-0,0338392658159137	-0,00178903341293335
157,019	1,73699999999999	1501	1	3	1500	-8,45910829491913	-0,0339930970221758	-0,00180289149284363
157,03	1,74799999999999	1501	1	3	1500	-8,45906401053071	-0,0334448413923383	-0,00175857916474342
157,041	1,75899999999999	1501	1	3	1500	-8,45909217372537	-0,0336849549785256	-0,0017867423593998
157,051	1,76900000000001	1501	1	3	1500	-8,45905476249754	-0,0334687903523445	-0,00174935907125473
157,062	1,78	1501	1	3	1500	-8,4591547306627	-0,0342523539438844	-0,00184932723641396
157,073	1,791	1501	1	3	1500	-8,45912167802453	-0,0337405502796173	-0,00181624665856361
157,084	1,80199999999999	1501	1	3	1500	-8,45914296805859	-0,033904779702425	-0,00183753669261932
157,095	1,81299999999999	1501	1	3	1500	-8,45916604623198	-0,0340587133541703	-0,0018606148660183
157,106	1,82399999999998	1501	1	3	1500	-8,45912399701774	-0,0338835595175624	-0,00181859359145164
157,116	1,834	1501	1	3	1500	-8,45920792780817	-0,0341502670198679	-0,00190252438187599
157,131	1,84899999999999	1501	1	3	1500	-8,45917864702642	-0,0341557478532195	-0,0018731877207756
157,142	1,85999999999999	1501	1	3	1500	-8,45916325226426	-0,0341818993911147	-0,00185782089829445
157,152	1,87	1501	1	3	1500	-8,45917250029743	-0,0342035386711359	-0,00186704099178314
157,167	1,88499999999999	1501	1	3	1500	-8,45912522636354	-0,0337238237261772	-0,00181982293725014
157,178	1,89599999999999	1501	1	3	1500	-8,4592292457819	-0,0345214968547225	-0,0019238144159317
157,188	1,90600000000001	1501	1	3	1500	-8,45919032581151	-0,0343122566118836	-0,00188492238521576
157,199	1,917	1501	1	3	1500	-8,45931163989007	-0,0351336505264044	-0,00200623646378517
157,21	1,928	1501	1	3	1500	-8,45925360918045	-0,0344369187951088	-0,00194817781448364
157,221	1,93899999999999	1501	1	3	1500	-8,45925947651267	-0,0345847150310874	-0,00195404514670372
157,232	1,94999999999999	1501	1	3	1500	-8,45921829342842	-0,0344026042148471	-0,00191286206245422
157,243	1,96099999999998	1501	1	3	1500	-8,45923466607928	-0,0345589406788349	-0,00192923471331596
157,253	1,971	1501	1	3	1500	-8,45924469642341	-0,034358031116426	-0,00193929299712181
157,264	1,982	1501	1	3	1500	-8,45936472527683	-0,0351061020046473	-0,00205932185053825
157,275	1,993	1501	1	3	1500	-8,45936824567616	-0,0352965900674462	-0,0020628422498703
157,286	2,00399999999999	1501	1	3	1500	-8,45934284850955	-0,0350486906245351	-0,0020374171435833
157,297	2,01499999999999	1501	1	3	1500	-8,45931583084166	-0,0349049083888531	-0,00201042741537094
157,307	2,02500000000001	1501	1	3	1500	-8,45929652452469	-0,0346506992354989	-0,00199109315872192
157,318	2,036	1501	1	3	1500	-8,459313204512	-0,0348397484049201	-0,00200780108571053
157,329	2,047	1501	1	3	1500	-8,45930485054851	-0,0348897976800799	-0,00199941918253899
157,34	2,05799999999999	1501	1	3	1500	-8,45937062054873	-0,0350294914096594	-0,00206518918275833
157,351	2,06899999999999	1501	1	3	1500	-8,45933206379413	-0,0349701708182693	-0,00202663242816925
157,362	2,07999999999998	1501	1	3	1500	-8,45936165191233	-0,0351190380752087	-0,00205624848604202
157,372	2,09	1501	1	3	1500	-8,45934150740504	-0,0351496180519462	-0,00203607603907585
157,383	2,101	1501	1	3	1500	-8,45941007137299	-0,0353000918403268	-0,00210464000701904
157,394	2,11199999999999	1501	1	3	1500	-8,45940336585045	-0,0352900940924883	-0,00209793448448181
157,405	2,12299999999999	1501	1	3	1500	-8,45946097746491	-0,0357481418177485	-0,00215554609894753
157,425	2,143	1501	1	3	1500	-8,45945050008595	-0,0356284901499748	-0,00214509665966034
157,436	2,154	1501	1	3	1500	-8,45948827452958	-0,0357939070090652	-0,00218281522393227
157,447	2,16499999999999	1501	1	3	1500	-8,45944848842919	-0,0355793442577124	-0,00214308500289917
157,458	2,17599999999999	1501	1	3	1500	-8,45955058000982	-0,0363293709233403	-0,00224517658352852
157,469	2,18699999999998	1501	1	3	1500	-8,45946628600359	-0,0358332647010684	-0,00216085463762283
157,479	2,197	1501	1	3	1500	-8,45949201844632	-0,0357614178210497	-0,00218655914068222
157,49	2,208	1501	1	3	1500	-8,45951420255005	-0,0359701737761498	-0,00220879912376404
157,501	2,21899999999999	1501	1	3	1500	-8,4595606662333	-0,0363316992297769	-0,00225523486733437
157,512	2,22999999999999	1501	1	3	1500	-8,45948897302151	-0,0359217915683985	-0,00218354165554047
157,523	2,24099999999999	1501	1	3	1500	-8,45955239608884	-0,0361389899626374	-0,00224696472287178
157,533	2,251	1501	1	3	1500	-8,45952462404966	-0,0360338622704148	-0,00221919268369675
157,544	2,262	1501	1	3	1500	-8,45951652154326	-0,0360843166708946	-0,00221109017729759
157,555	2,273	1501	1	3	1500	-8,45953504554927	-0,0362992053851485	-0,00222964212298393
157,566	2,28399999999999	1501	1	3	1500	-8,45950962044299	-0,0357920536771417	-0,00220416113734245
157,577	2,29499999999999	1501	1	3	1500	-8,4595862030983	-0,0362839596346021	-0,00228077173233032
157,588	2,30599999999998	1501	1	3	1500	-8,45954236574471	-0,0361125310882926	-0,00223696231842041
157,598	2,316	1501	1	3	1500	-8,45954504795372	-0,0362202757969499	-0,0022396445274353
157,609	2,327	1501	1	3	1500	-8,45957217738032	-0,0362386787310243	-0,00226674601435661
157,62	2,33799999999999	1501	1	3	1500	-8,45963118597865	-0,0367017183452845	-0,00232575461268425
157,631	2,34899999999999	1501	1	3	1500	-8,45958072692156	-0,0363024091348052	-0,00227529555559158
157,642	2,35999999999999	1501	1	3	1500	-8,45960816368461	-0,0366447633132339	-0,00230273231863976
157,652	2,37	1501	1	3	1500	-8,45962084829807	-0,0363680440932512	-0,00231541693210602
157,669	2,387	1501	1	3	1500	-8,4596932400018	-0,0369791546836495	-0,00238783657550812
157,68	2,398	1501	1	3	1500	-8,4596817009151	-0,0368992192670703	-0,00237626954913139
157,691	2,40899999999999	1501	1	3	1500	-8,45967496745288	-0,036862688139081	-0,00236950814723969
157,702	2,41999999999999	1501	1	3	1500	-8,45978513360024	-0,0374774495139718	-0,00247970223426819
157,713	2,43099999999998	1501	1	3	1500	-8,45973467454314	-0,0371391605585814	-0,00242924317717552
157,723	2,441	1501	1	3	1500	-8,45970818772912	-0,03709661308676	-0,00240275636315346
157,734	2,452	1501	1	3	1500	-8,45971489325166	-0,0372088002040982	-0,00240946188569069
157,745	2,46299999999999	1501	1	3	1500	-8,45970246009529	-0,0368836754933	-0,00239705666899681
157,756	2,47399999999999	1501	1	3	1500	-8,45977895893157	-0,0373210618272424	-0,00247355550527573
157,767	2,48499999999999	1501	1	3	1500	-8,45974107272923	-0,0371093954890966	-0,00243566930294037
157,777	2,495	1501	1	3	1500	-8,45976194366813	-0,0375840533524752	-0,00245651230216026
157,788	2,506	1501	1	3	1500	-8,45972632057965	-0,0370998727157712	-0,00242091715335846
157,799	2,517	1501	1	3	1500	-8,45975317060947	-0,0372389145195484	-0,00244773924350739
157,81	2,52799999999999	1501	1	3	1500	-8,45973484218121	-0,0372232170775533	-0,00242941081523895
157,821	2,53899999999999	1501	1	3	1500	-8,45976303331554	-0,0374048482626677	-0,0024576298892498
157,831	2,54900000000001	1501	1	3	1500	-8,45973221585154	-0,0370279792696238	-0,00242678448557854
157,842	2,56	1501	1	3	1500	-8,45978178083897	-0,037353397347033	-0,00247634947299957
157,853	2,571	1501	1	3	1500	-8,45980921760201	-0,0376509875059128	-0,00250378623604774
157,864	2,58199999999999	1501	1	3	1500	-8,45982846803963	-0,0378520740196109	-0,00252306461334229
157,875	2,59299999999999	1501	1	3	1500	-8,45987445674837	-0,0378999160602689	-0,00256899744272232
157,886	2,60399999999999	1501	1	3	1500	-8,4598296135664	-0,03766437061131	-0,00252418220043182
157,896	2,614	1501	1	3	1500	-8,45989448949695	-0,0381155451759696	-0,00258905813097954
157,907	2,625	1501	1	3	1500	-8,45983629114926	-0,0378084927797318	-0,00253088772296906
157,918	2,636	1501	1	3	1500	-8,45997964963317	-0,0385288521647453	-0,00267421826720238
157,929	2,64699999999999	1501	1	3	1500	-8,45987384207547	-0,0378837855532765	-0,00256838276982307
157,949	2,667	1501	1	3	1500	-8,45994078554213	-0,0384070025756955	-0,00263532623648643
157,96	2,678	1501	1	3	1500	-8,45997252501547	-0,0386760011315346	-0,00266712158918381
157,971	2,68899999999999	1501	1	3	1500	-8,45992720685899	-0,0381631264463067	-0,00262180343270302
157,982	2,69999999999999	1501	1	3	1500	-8,45997422933578	-0,0385751714929938	-0,00266879796981812
157,993	2,71099999999998	1501	1	3	1500	-8,45996654592454	-0,0386220216751099	-0,00266114249825478
158,003	2,721	1501	1	3	1500	-8,45992379821837	-0,0383504666388035	-0,00261839479207993
158,014	2,732	1501	1	3	1500	-8,45997283235192	-0,0384509144350886	-0,00266740098595619
158,025	2,743	1501	1	3	1500	-8,45995805226266	-0,0383947603404522	-0,00265259295701981
158,036	2,75399999999999	1501	1	3	1500	-8,45996928401291	-0,0385758047923446	-0,00266382470726967
158,047	2,76499999999999	1501	1	3	1500	-8,45994925126433	-0,0384242087602615	-0,00264381989836693
158,057	2,77500000000001	1501	1	3	1500	-8,46001161262393	-0,0386001681908965	-0,00270618125796318
158,068	2,786	1501	1	3	1500	-8,45998182892799	-0,0384528189897537	-0,00267639756202698
158,079	2,797	1501	1	3	1500	-8,46003427170217	-0,0389760779216886	-0,00272886827588081
158,09	2,80799999999999	1501	1	3	1500	-8,4600099362433	-0,0389272533357143	-0,00270450487732887
158,101	2,81899999999999	1501	1	3	1500	-8,46007981337607	-0,0390725675970316	-0,00277435407042503
158,112	2,82999999999998	1501	1	3	1500	-8,46006900072098	-0,0390901556238532	-0,00276356935501099
158,122	2,84	1501	1	3	1500	-8,46012270078063	-0,0395447900518775	-0,00281726941466331
158,133	2,851	1501	1	3	1500	-8,46006735228002	-0,0391247821971774	-0,00276189297437668
158,144	2,86199999999999	1501	1	3	1500	-8,46008414402604	-0,0390438735485077	-0,00277871266007423
158,155	2,87299999999999	1501	1	3	1500	-8,46014306880534	-0,0393971428275108	-0,00283766537904739
158,166	2,88399999999999	1501	1	3	1500	-8,46009886823595	-0,0392642570659518	-0,00279346480965614
158,187	2,905	1501	1	3	1500	-8,46013150177896	-0,0392979336902499	-0,00282609835267067
158,198	2,916	1501	1	3	1500	-8,46010917797685	-0,0391959911212325	-0,0028037466108799
158,209	2,92699999999999	1501	1	3	1500	-8,46013532951474	-0,0394343864172697	-0,0028298981487751
158,22	2,93799999999999	1501	1	3	1500	-8,46011356450617	-0,039361510425806	-0,00280816107988358
158,231	2,94899999999998	1501	1	3	1500	-8,46013119444251	-0,03922323230654	-0,00282576307654381
158,241	2,959	1501	1	3	1500	-8,46012448891997	-0,0392698915675282	-0,00281905755400658
158,252	2,97	1501	1	3	1500	-8,46014502458274	-0,0394707685336471	-0,00283956527709961
158,263	2,98099999999999	1501	1	3	1500	-8,46022593788803	-0,0400807615369558	-0,00292053446173668
158,274	2,99199999999999	1501	1	3	1500	-8,46018640324473	-0,0395655026659369	-0,00288097187876701
158,285	3,00299999999999	1501	1	3	1500	-8,46018659882247	-0,0396957388147712	-0,00288113951683044
158,295	3,01300000000001	1501	1	3	1500	-8,46018441952765	-0,0397673016414046	-0,00287896022200584
158,306	3,024	1501	1	3	1500	-8,4601806756109	-0,0397757021710277	-0,00287527218461037
158,317	3,035	1501	1	3	1500	-8,46028173342347	-0,0404704362154007	-0,00297630205750465
158,328	3,04599999999999	1501	1	3	1500	-8,4602377563715	-0,0398948276415467	-0,00293232500553131
158,339	3,05699999999999	1501	1	3	1500	-8,46031302586198	-0,0405276473611593	-0,00300759449601173
158,35	3,06799999999998	1501	1	3	1500	-8,46027636900544	-0,0403864961117506	-0,00297093763947487
158,36	3,078	1501	1	3	1500	-8,46031098626554	-0,0405540224164724	-0,00300558283925056
158,371	3,089	1501	1	3	1500	-8,46027600578964	-0,0402366556227207	-0,00297054648399353
158,382	3,09999999999999	1501	1	3	1500	-8,46027480438352	-0,0401958683505654	-0,00296937301754951
158,393	3,11099999999999	1501	1	3	1500	-8,46027701161802	-0,0402566744014621	-0,00297155231237412
158,407	3,125	1501	1	3	1500	-8,46028726547956	-0,0403301836922765	-0,00298183411359787
158,418	3,136	1501	1	3	1500	-8,46031688153744	-0,0404337188228965	-0,00301145017147064
158,429	3,14699999999999	1501	1	3	1500	-8,46032733097672	-0,0405402295291424	-0,00302189961075783
158,44	3,15799999999999	1501	1	3	1500	-8,4603158198297	-0,0405763229355216	-0,00301038846373558
158,45	3,16800000000001	1501	1	3	1500	-8,46034138463437	-0,0407516164705157	-0,00303598120808601
158,463	3,18099999999998	1501	1	3	1500	-8,46036306582391	-0,0407710671424866	-0,00305766239762306
158,473	3,191	1501	1	3	1500	-8,46033803187311	-0,0406218972057104	-0,00303257256746292
158,484	3,202	1501	1	3	1500	-8,46035194583237	-0,0407844735309482	-0,00304654240608215
158,495	3,21299999999999	1501	1	3	1500	-8,46039502881467	-0,041002337820828	-0,00308962538838387
158,506	3,22399999999999	1501	1	3	1500	-8,46035297960043	-0,0404895097017288	-0,00304754823446274
158,517	3,23499999999999	1501	1	3	1500	-8,46038061194122	-0,0408397102728486	-0,00307520851492882
158,527	3,245	1501	1	3	1500	-8,46035901457071	-0,0408014003187418	-0,00305358320474625
158,538	3,256	1501	1	3	1500	-8,46044112928212	-0,041379788890481	-0,00313566997647285
158,549	3,267	1501	1	3	1500	-8,46045264042914	-0,0411923183128238	-0,00314723700284958
158,56	3,27799999999999	1501	1	3	1500	-8,46045062877238	-0,0412844400852919	-0,00314522534608841
158,571	3,28899999999999	1501	1	3	1500	-8,46045761369169	-0,0413333624601364	-0,00315215438604355
158,581	3,29900000000001	1501	1	3	1500	-8,46047482453287	-0,0416691275313497	-0,00316942110657692
158,592	3,31	1501	1	3	1500	-8,4604868106544	-0,0414238404482603	-0,00318137928843498
158,603	3,321	1501	1	3	1500	-8,46046216785908	-0,041292067617178	-0,00315673649311066
158,614	3,33199999999999	1501	1	3	1500	-8,46051053144038	-0,0416504545137286	-0,0032050721347332
158,625	3,34299999999999	1501	1	3	1500	-8,46048482693732	-0,04170972853899	-0,00317942351102829
158,636	3,35399999999999	1501	1	3	1500	-8,46052243374288	-0,0415469333529472	-0,00321703031659126
158,646	3,364	1501	1	3	1500	-8,46049709245563	-0,0415203534066677	-0,00319166108965874
158,657	3,375	1501	1	3	1500	-8,46058225259185	-0,042225094512105	-0,00327682122588158
158,668	3,386	1501	1	3	1500	-8,46053224056959	-0,0419745082035661	-0,00322680920362472
158,679	3,39699999999999	1501	1	3	1500	-8,46057638525963	-0,0419039279222488	-0,0032709538936615
158,69	3,40799999999999	1501	1	3	1500	-8,46052360720932	-0,0417000381276011	-0,00321820378303528
158,711	3,429	1501	1	3	1500	-8,4605832863599	-0,0421893829479814	-0,00327788293361664
158,722	3,44	1501	1	3	1500	-8,46060278825462	-0,042056804522872	-0,00329738482832909
158,733	3,45099999999999	1501	1	3	1500	-8,46056900918484	-0,0419233459979296	-0,00326357781887054
158,744	3,46199999999999	1501	1	3	1500	-8,46059390343726	-0,0422838190570474	-0,00328844413161278
158,755	3,47299999999998	1501	1	3	1500	-8,46061354503036	-0,0424971850588918	-0,00330811366438866
158,765	3,483	1501	1	3	1500	-8,46062893979251	-0,042254920117557	-0,00332348048686981
158,776	3,494	1501	1	3	1500	-8,46068445593119	-0,0426122965291142	-0,00337902456521988
158,787	3,505	1501	1	3	1500	-8,4605978988111	-0,0421403720974922	-0,00329246744513512
158,798	3,51599999999999	1501	1	3	1500	-8,46058672294021	-0,0420714914798737	-0,00328129157423973
158,809	3,52699999999999	1501	1	3	1500	-8,46061427146196	-0,0420555472373962	-0,00330884009599686
158,819	3,53700000000001	1501	1	3	1500	-8,46068833954632	-0,0428352644667029	-0,00338288024067879
158,83	3,548	1501	1	3	1500	-8,46065612509847	-0,042623900808394	-0,00335069373250008
158,841	3,559	1501	1	3	1500	-8,46065067686141	-0,0425787828862667	-0,00334527343511581
158,852	3,56999999999999	1501	1	3	1500	-8,46067045815289	-0,042620450258255	-0,00336505472660065
158,863	3,58099999999999	1501	1	3	1500	-8,46065799705684	-0,042415582574904	-0,00335259363055229
158,874	3,59199999999998	1501	1	3	1500	-8,46072957850993	-0,0430108699947596	-0,00342417508363724
158,887	3,60499999999999	1501	1	3	1500	-8,46074567176402	-0,0432134186848998	-0,00344021245837212
158,898	3,61599999999999	1501	1	3	1500	-8,46074600704014	-0,0430147349834442	-0,00344060361385345
158,908	3,626	1501	1	3	1500	-8,46075081266463	-0,04318259190768	-0,00344535335898399
158,921	3,63899999999998	1501	1	3	1500	-8,46074407920241	-0,0431116856634617	-0,00343864783644676
158,931	3,649	1501	1	3	1500	-8,46073706634343	-0,0431249104440212	-0,00343166291713715
158,942	3,66	1501	1	3	1500	-8,46073983237147	-0,043001021258533	-0,00343440100550652
158,953	3,67099999999999	1501	1	3	1500	-8,46074206754565	-0,0429129227995873	-0,00343663617968559
158,964	3,68199999999999	1501	1	3	1500	-8,46074027940631	-0,0430449470877647	-0,00343484804034233
158,975	3,69299999999998	1501	1	3	1500	-8,46077123656869	-0,0431540468707681	-0,00346580520272255
158,985	3,703	1501	1	3	1500	-8,46075131557882	-0,0430376827716827	-0,00344585627317429
158,996	3,714	1501	1	3	1500	-8,46085891127586	-0,0439288606867194	-0,00355347990989685
159,007	3,72499999999999	1501	1	3	1500	-8,46078621223569	-0,0435138680040836	-0,00348078086972237
159,018	3,73599999999999	1501	1	3	1500	-8,4608238749206	-0,0438301358371973	-0,00351844355463982
159,029	3,74699999999999	1501	1	3	1500	-8,46077838912606	-0,0433039432391524	-0,0034729577600956
159,039	3,75700000000001	1501	1	3	1500	-8,46088246442378	-0,0439549935981631	-0,00357706099748611
159,05	3,768	1501	1	3	1500	-8,46083396114409	-0,0437051709741354	-0,00352855771780014
159,061	3,779	1501	1	3	1500	-8,4608431532979	-0,0438138889148831	-0,00353772193193436
159,072	3,78999999999999	1501	1	3	1500	-8,46085343509912	-0,043945605866611	-0,00354800373315811
159,083	3,80099999999999	1501	1	3	1500	-8,46080026589334	-0,0433346070349216	-0,00349486246705055
159,094	3,81199999999998	1501	1	3	1500	-8,46083890646696	-0,0437024096027017	-0,00353347510099411
159,104	3,822	1501	1	3	1500	-8,4608312509954	-0,0436074705794454	-0,00352581962943077
159,115	3,833	1501	1	3	1500	-8,46091182902455	-0,0443743029609323	-0,0036063976585865
159,126	3,84399999999999	1501	1	3	1500	-8,46090978942811	-0,0440704403445125	-0,00360438600182533
159,137	3,85499999999999	1501	1	3	1500	-8,46092261373997	-0,0442730542272329	-0,00361718237400055
159,148	3,86599999999999	1501	1	3	1500	-8,46091087907553	-0,0442668562754989	-0,00360544770956039
159,158	3,876	1501	1	3	1500	-8,46091504208744	-0,0444158166646957	-0,00360963866114616
159,169	3,887	1501	1	3	1500	-8,46091490238905	-0,0441222963854671	-0,00360947102308273
159,18	3,898	1501	1	3	1500	-8,46093781292438	-0,0444134837016463	-0,00363238155841827
159,191	3,90899999999999	1501	1	3	1500	-8,4609401319176	-0,0444119703024626	-0,0036347284913063
159,205	3,923	1501	1	3	1500	-8,46098053269088	-0,0448886258527637	-0,00367507338523865
159,216	3,934	1501	1	3	1500	-8,46097234636545	-0,0444890698418021	-0,00366691499948502
159,227	3,94499999999999	1501	1	3	1500	-8,46091613173485	-0,0441923830658197	-0,00361070036888123
159,238	3,95599999999999	1501	1	3	1500	-8,46098243258893	-0,0447541987523437	-0,00367702916264534
159,249	3,96699999999998	1501	1	3	1500	-8,46096544526517	-0,044765267521143	-0,00366004183888435
159,259	3,977	1501	1	3	1500	-8,46097069792449	-0,0445527583360672	-0,00366529449820518
159,27	3,988	1501	1	3	1500	-8,46095013432205	-0,0443692319095135	-0,0036446750164032
159,281	3,999	1501	1	3	1500	-8,46097505651414	-0,044661439023912	-0,00366965308785438
159,292	4,00999999999999	1501	1	3	1500	-8,46100006252527	-0,0449542794376612	-0,00369463115930557
159,303	4,02099999999999	1501	1	3	1500	-8,4610082488507	-0,044658393599093	-0,00370284542441368
159,313	4,03100000000001	1501	1	3	1500	-8,4610272757709	-0,0449648220092058	-0,00372184440493584
159,324	4,042	1501	1	3	1500	-8,46100433729589	-0,0448971707373858	-0,00369887799024582
159,335	4,053	1501	1	3	1500	-8,46108279190957	-0,0456233043223619	-0,0037773884832859
159,346	4,06399999999999	1501	1	3	1500	-8,46108614467084	-0,0454637361690402	-0,00378068536520004
159,357	4,07499999999999	1501	1	3	1500	-8,46108723431826	-0,045456774532795	-0,00378180295228958
159,368	4,08599999999998	1501	1	3	1500	-8,46104800701141	-0,0451732939109206	-0,00374257564544678
159,378	4,096	1501	1	3	1500	-8,46104281023145	-0,0452291173860431	-0,00373737886548042
159,389	4,107	1501	1	3	1500	-8,46104878932237	-0,0450465083122253	-0,00374335795640945
159,4	4,118	1501	1	3	1500	-8,46121206879616	-0,0464034080505371	-0,00390663743019104
159,411	4,12899999999999	1501	1	3	1500	-8,46113545820117	-0,045863282866776	-0,00383002683520317
159,422	4,13999999999999	1501	1	3	1500	-8,46112819388509	-0,0458630500361323	-0,00382276251912117
159,432	4,15000000000001	1501	1	3	1500	-8,46113744191825	-0,0456193182617426	-0,00383203849196434
159,443	4,161	1501	1	3	1500	-8,46114638261497	-0,045869592577219	-0,00384097918868065
159,454	4,172	1501	1	3	1500	-8,4611193370074	-0,0456262798979878	-0,00381393358111382
159,465	4,18299999999999	1501	1	3	1500	-8,46113095991313	-0,0457918457686901	-0,00382555648684502
159,476	4,19399999999999	1501	1	3	1500	-8,46112039871514	-0,0453923642635345	-0,0038149394094944
159,487	4,20499999999998	1501	1	3	1500	-8,46112537197769	-0,0455494737252593	-0,00381996855139732
159,497	4,215	1501	1	3	1500	-8,46115255728364	-0,0458173779770732	-0,00384712591767311
159,508	4,226	1501	1	3	1500	-8,46113758161664	-0,0458246935158968	-0,00383215025067329
159,519	4,23699999999999	1501	1	3	1500	-8,46115571446717	-0,045822337269783	-0,0038503110408783
159,53	4,24799999999999	1501	1	3	1500	-8,46115535125136	-0,045756883919239	-0,00384991988539696
159,541	4,25899999999999	1501	1	3	1500	-8,46117552369833	-0,0459966016933322	-0,00387009233236313
159,551	4,26900000000001	1501	1	3	1500	-8,46116638742387	-0,0461238902062178	-0,00386098399758339
159,562	4,28	1501	1	3	1500	-8,46116507425904	-0,0460269954055548	-0,00385964289307594
159,573	4,291	1501	1	3	1500	-8,46118359826505	-0,0460004806518555	-0,00387819483876228
159,584	4,30199999999999	1501	1	3	1500	-8,46119614318013	-0,0461225118488073	-0,00389071181416512
159,595	4,31299999999999	1501	1	3	1500	-8,46119119785726	-0,0461644260212779	-0,00388573855161667
159,606	4,32399999999998	1501	1	3	1500	-8,46120388247073	-0,0463304668664932	-0,00389847904443741
159,616	4,334	1501	1	3	1500	-8,46124917268753	-0,0465201353654265	-0,00394374132156372
159,627	4,345	1501	1	3	1500	-8,46125207841396	-0,0466500222682953	-0,00394664704799652
159,638	4,35599999999999	1501	1	3	1500	-8,46131731756032	-0,047280490398407	-0,00401191413402557
159,649	4,36699999999999	1501	1	3	1500	-8,4612952452153	-0,0470851873978972	-0,00398984178900719
159,66	4,37799999999999	1501	1	3	1500	-8,46129133366048	-0,0467643979936838	-0,0039859302341938
159,67	4,38800000000001	1501	1	3	1500	-8,46126515418291	-0,0466402620077133	-0,00395972281694412
159,681	4,399	1501	1	3	1500	-8,4613105840981	-0,0471903430297971	-0,00400515273213387
159,692	4,41	1501	1	3	1500	-8,46128800883889	-0,0469165900722146	-0,00398257747292519
159,703	4,42099999999999	1501	1	3	1500	-8,46129451878369	-0,0468649435788393	-0,00398911535739899
159,714	4,43199999999999	1501	1	3	1500	-8,46130144782364	-0,0468961196020246	-0,00399604439735413
159,729	4,447	1501	1	3	1500	-8,46131918951869	-0,0471550179645419	-0,00401375815272331
159,74	4,458	1501	1	3	1500	-8,46133036538958	-0,0472927000373602	-0,0040249340236187
159,751	4,46899999999999	1501	1	3	1500	-8,46132620237768	-0,0469915382564068	-0,00402079895138741
159,762	4,47999999999999	1501	1	3	1500	-8,4613186866045	-0,0469889398664236	-0,00401325523853302
159,773	4,49099999999999	1501	1	3	1500	-8,46135369502008	-0,0474685430526733	-0,00404829159379005
159,783	4,501	1501	1	3	1500	-8,46135227009654	-0,0474899914115667	-0,00404683873057365
159,794	4,512	1501	1	3	1500	-8,46135238185525	-0,0472275307402015	-0,00404695048928261
159,805	4,523	1501	1	3	1500	-8,46138317137957	-0,047440268099308	-0,0040777400135994
159,816	4,53399999999999	1501	1	3	1500	-8,4614179842174	-0,0479538692161441	-0,00411255285143852
159,827	4,54499999999999	1501	1	3	1500	-8,46134084276855	-0,0473266281187534	-0,00403543934226036
159,837	4,55500000000001	1501	1	3	1500	-8,46136967651546	-0,0473611848428845	-0,00406427308917046
159,848	4,566	1501	1	3	1500	-8,4614232648164	-0,0478823157027364	-0,00411786139011383
159,859	4,577	1501	1	3	1500	-8,46142524853349	-0,0479625817388296	-0,00411981716752052
159,87	4,58799999999999	1501	1	3	1500	-8,46140398643911	-0,047887722030282	-0,00409852713346481
159,881	4,59899999999999	1501	1	3	1500	-8,4614338260144	-0,0478865439072251	-0,00412842258810997
159,892	4,60999999999999	1501	1	3	1500	-8,46143684349954	-0,04794976208359	-0,00413144007325172
159,902	4,62	1501	1	3	1500	-8,4614510089159	-0,0480749737471342	-0,00414557754993439
159,913	4,631	1501	1	3	1500	-8,46142306923866	-0,0479502091184258	-0,00411763787269592
159,924	4,642	1501	1	3	1500	-8,46143416129053	-0,0478173000738025	-0,00412870198488235
159,935	4,65299999999999	1501	1	3	1500	-8,46147386357188	-0,0481845252215862	-0,00416843220591545
159,949	4,667	1501	1	3	1500	-8,46148702315986	-0,0483725173398852	-0,00418161973357201
159,96	4,678	1501	1	3	1500	-8,46148632466793	-0,0482713291421533	-0,00418089330196381
159,971	4,68899999999999	1501	1	3	1500	-8,46146746538579	-0,0480328174307942	-0,00416206195950508
159,987	4,70499999999998	1501	1	3	1500	-8,46149954013526	-0,0483857840299606	-0,00419408082962036
159,997	4,715	1501	1	3	1500	-8,46148772165179	-0,0483227102085948	-0,00418229028582573
160,008	4,726	1501	1	3	1500	-8,46148269250989	-0,0481096375733614	-0,00417726114392281
160,019	4,73699999999999	1501	1	3	1500	-8,46156318672001	-0,0488511798903346	-0,00425778329372406
160,03	4,74799999999999	1501	1	3	1500	-8,46151669509709	-0,0485143158584833	-0,00421123579144478
160,041	4,75899999999999	1501	1	3	1500	-8,46150409430265	-0,0484473071992397	-0,00419866293668747
160,051	4,76900000000001	1501	1	3	1500	-8,46153683960438	-0,0487169623374939	-0,00423140823841095
160,062	4,78	1501	1	3	1500	-8,46156581304967	-0,048837224021554	-0,00426040962338448
160,073	4,791	1501	1	3	1500	-8,46154768019914	-0,0486330082640052	-0,00424224883317947
160,084	4,80199999999999	1501	1	3	1500	-8,4615998994559	-0,0491489050909877	-0,0042944960296154
160,095	4,81299999999999	1501	1	3	1500	-8,46157978288829	-0,0489974766969681	-0,00427437946200371
160,106	4,82399999999998	1501	1	3	1500	-8,4615767095238	-0,0487694144248962	-0,004271250218153
160,116	4,834	1501	1	3	1500	-8,46164032816887	-0,0493290880694985	-0,00433489680290222
160,127	4,845	1501	1	3	1500	-8,46161020919681	-0,0490565458312631	-0,00430477783083916
160,138	4,85599999999999	1501	1	3	1500	-8,46160269342363	-0,0491084391251206	-0,00429723411798477
160,149	4,86699999999999	1501	1	3	1500	-8,46160160377622	-0,048873657360673	-0,00429617241024971
160,16	4,87799999999999	1501	1	3	1500	-8,46161236055195	-0,0491144321858883	-0,00430695712566376
160,17	4,88800000000001	1501	1	3	1500	-8,46160096116364	-0,0490794610232115	-0,00429555773735046
160,181	4,899	1501	1	3	1500	-8,46162113361061	-0,049171126447618	-0,00431573018431664
160,192	4,91	1501	1	3	1500	-8,46163884736598	-0,0491160806268454	-0,00433344393968582
160,209	4,92699999999999	1501	1	3	1500	-8,46168363466859	-0,0496098957955837	-0,00437820330262184
160,22	4,93799999999999	1501	1	3	1500	-8,46168332733214	-0,0496489042416215	-0,00437786802649498
160,231	4,94899999999998	1501	1	3	1500	-8,46167868934572	-0,0492682540789247	-0,00437323004007339
160,241	4,959	1501	1	3	1500	-8,46169031225145	-0,0494208373129368	-0,0043848529458046
160,252	4,97	1501	1	3	1500	-8,46168296411633	-0,0495116738602519	-0,00437753275036812
160,263	4,98099999999999	1501	1	3	1500	-8,4617211855948	-0,0498152244836092	-0,00441575422883034
160,274	4,99199999999999	1501	1	3	1500	-8,46171858720481	-0,0495543330907822	-0,0044131837785244
160,282	5	1501	1	3	1500	-8,46171573735774	-0,0496295280754566	-0,0044102780520916
160,293	5,011	1501	1	3	1500	-8,46171135082841	-0,0496352976188064	-0,0044059194624424
160,304	5,02199999999999	1501	1	3	1500	-8,46174764446914	-0,0500443764030933	-0,0044422410428524
160,315	5,03299999999999	1501	1	3	1500	-8,46178583800793	-0,0503668142482638	-0,00448040664196014
160,317	5,035	1501	1	3	1500	-8,46180628985167	-0,0504698837175965	-0,0045008584856987
160,328	5,04599999999999	1501	1	3	1500	-8,46177795901895	-0,0500400923192501	-0,0044725276529789
160,338	5,05599999999998	1501	1	3	1500	-8,46182411536574	-0,0504263024777174	-0,00451868399977684
160,347	5,065	1501	1	4	1500	-8,46179662272334	-0,050333752296865	-0,00449119135737419
160,347	0	1501	1	4	1500	-8,46179662272334	-0,050333752296865	-0,00449119135737419
160,358	0,0109999999999957	1501	1	4	1500	-8,46180134452879	-0,050376015715301	-0,00449588522315025
160,369	0,0219999999999914	1501	1	4	1500	-8,46176798455417	-0,0497942417860031	-0,004462581127882
160,38	0,032999999999987	1501	1	4	1500,25	-8,46170819364488	-0,0492979073897004	-0,00440273433923721
160,39	0,0430000000000064	1501	1	4	1500,25	-8,4615511726588	-0,0479914946481586	-0,00424576923251152
160,401	0,054000000000002	1501	1	4	1500,5	-8,46140541136265	-0,0469265412539244	-0,00409997999668121
160,404	0,0569999999999879	1501	1	4	1500,5	-8,46139750443399	-0,0468907551839948	-0,00409210100769997
160,406	0,0589999999999975	1501	1	4	1500,5	-8,46140692010522	-0,046951537951827	-0,00410148873925209
160,408	0,061000000000007	1501	1	4	1500,5	-8,46141398884356	-0,0466662179678679	-0,00410858541727066
160,419	0,0720000000000027	1501	1	4	1500,5	-8,46158288419247	-0,048215938732028	-0,00427745282649994
160,43	0,0829999999999984	1501	1	4	1500,75	-8,46209747716784	-0,0527029018849134	-0,00479204580187798
160,441	0,0939999999999941	1501	1	4	1500,75	-8,46318631432951	-0,0595667911693454	-0,00588091090321541
160,448	0,100999999999999	1501	1	4	1501	-8,4634973667562	-0,0614916626363993	-0,00619193539023399
160,47	0,0219999999999914	1502	2	4	1501	-8,4628773573786	-0,0549392635002732	-0,00557195395231247
160,481	0,032999999999987	1502	2	4	1501,25	-8,46075430512428	-0,0405439408496022	-0,00344887375831604
160,491	0,0430000000000064	1502	2	4	1501,25	-8,45934656448662	-0,0326115963980556	-0,00204116106033325
160,502	0,054000000000002	1502	2	4	1501,5	-8,45879394561052	-0,0295670796185732	-0,00148851424455643
160,505	0,0569999999999879	1502	2	4	1501,5	-8,45888997428119	-0,0300461379811168	-0,00158457085490227
160,515	0,0670000000000073	1502	2	4	1501,5	-8,46053131856024	-0,0398652441799641	-0,00322591513395309
160,526	0,078000000000003	1502	2	4	1501,75	-8,46292907372117	-0,0559153268113732	-0,00562364235520363
160,537	0,0889999999999986	1502	2	4	1501,75	-8,46521789208055	-0,0717035820707679	-0,00791246071457863
160,547	0,0989999999999895	1502	2	4	1501,75	-8,46636431291699	-0,0780363939702511	-0,0090588815510273
160,548	0,0999999999999943	1502	2	4	1502	-8,46642857417464	-0,0782335456460714	-0,00912314280867577
160,559	0,0109999999999957	1503	3	4	1502	-8,466452434659	-0,0760897342115641	-0,00914700329303741
160,569	0,021000000000015	1503	3	4	1502	-8,46450149081647	-0,0605724286288023	-0,0071960873901844
160,58	0,0320000000000107	1503	3	4	1502,25	-8,46010657958686	-0,0338047789409757	-0,00280117616057396
160,591	0,0430000000000064	1503	3	4	1502,25	-8,45684526488185	-0,0192676624283195	0,000460110604763031
160,595	0,046999999999997	1503	3	4	1502,25	-8,45616267062724	-0,0167407980188727	0,00114273279905319
160,596	0,0480000000000018	1503	3	4	1502,25	-8,45614939928055	-0,0167604256421328	0,00115597620606422
160,597	0,0490000000000066	1503	3	4	1502,25	-8,4561681188643	-0,0168694043532014	0,00113725662231445
160,608	0,0600000000000023	1503	3	4	1502,5	-8,45743694342673	-0,0227133790031075	-0,00013154000043869
160,619	0,070999999999998	1503	3	4	1502,5	-8,46111207269132	-0,0414414471015334	-0,00380661338567734
160,63	0,0819999999999936	1503	3	4	1502,75	-8,46506796777248	-0,0659372005611658	-0,00776253640651703
160,64	0,092000000000013	1503	3	4	1502,75	-8,46654089167714	-0,0764247216284275	-0,00923546031117439
160,648	0,0999999999999943	1503	3	4	1503	-8,46740118227899	-0,0823423499241471	-0,0100957788527012
160,649	0,00100000000000477	1504	4	4	1503	-8,46748360432684	-0,0827125553041697	-0,0101782009005547
160,66	0,0120000000000005	1504	4	4	1503	-8,46709102392197	-0,0779328122735024	-0,00978559255599975
160,67	0,0220000000000198	1504	4	4	1503	-8,4644672088325	-0,0579713471233845	-0,00716177746653557
160,681	0,0330000000000155	1504	4	4	1503,25	-8,45978052355349	-0,0310266809538007	-0,0024750642478466
160,692	0,0440000000000111	1504	4	4	1503,25	-8,45646880567074	-0,0173878623172641	0,0008365698158741
160,7	0,0520000000000209	1504	4	4	1503,5	-8,45626138150692	-0,0169699173420668	0,00104399397969246
160,705	0,0570000000000164	1504	4	4	1503,5	-8,45649967901408	-0,0180334970355034	0,000805668532848358
160,716	0,0680000000000121	1504	4	4	1503,5	-8,46066945232451	-0,0380624132230878	-0,00336404889822006
160,727	0,0790000000000077	1504	4	4	1503,75	-8,46441230736673	-0,059667662717402	-0,00710690394043922
160,738	0,0900000000000034	1504	4	4	1503,75	-8,46683844923973	-0,0763867609202862	-0,00953301787376404
160,748	0,0999999999999943	1504	4	4	1504	-8,46752827987075	-0,0816243328154087	-0,0102228485047817
160,767	0,0190000000000055	1505	5	4	1504	-8,46520498394966	-0,0621092738583684	-0,00789955258369446
160,777	0,0290000000000248	1505	5	4	1504,25	-8,46224212087691	-0,0433299737051129	-0,00493671745061874
160,788	0,0400000000000205	1505	5	4	1504,25	-8,45741081982851	-0,0206870073452592	-0,000105388462543488
160,799	0,0510000000000161	1505	5	4	1504,5	-8,4557799808681	-0,0149621535092592	0,0015253946185112
160,8	0,0520000000000209	1505	5	4	1504,5	-8,45577171072364	-0,0150333251804113	0,00153366476297379
160,801	0,0530000000000257	1505	5	4	1504,5	-8,45579761080444	-0,0152080180123448	0,00150779262185097
160,812	0,0640000000000214	1505	5	4	1504,5	-8,4584772773087	-0,0265690591186285	-0,00117184594273567
160,823	0,0750000000000171	1505	5	4	1504,75	-8,46308070234954	-0,0509069673717022	-0,00577524304389954
160,834	0,0860000000000127	1505	5	4	1504,75	-8,46653977409005	-0,0734925363212824	-0,00923434272408485
160,845	0,0970000000000084	1505	5	4	1504,75	-8,46772659569979	-0,0827378500252962	-0,0104211643338203
160,848	0,100000000000023	1505	5	4	1505	-8,46795964054763	-0,0844399770721793	-0,0106542371213436
160,859	0,0109999999999957	1506	6	4	1505	-8,46757407300174	-0,0795819098129869	-0,0102686695754528
160,87	0,0219999999999914	1506	6	4	1505	-8,46474395133555	-0,0582899898290634	-0,0074385479092598
160,881	0,032999999999987	1506	6	4	1505,25	-8,45967563800514	-0,0294561451300979	-0,00237023457884789
160,892	0,0439999999999827	1506	6	4	1505,25	-8,45593926496804	-0,0154234282672405	0,00136608257889748
160,896	0,0480000000000018	1506	6	4	1505,25	-8,45523719675839	-0,0128332944586873	0,00206820666790009
160,905	0,0569999999999879	1506	6	4	1505,5	-8,45594113692641	-0,0156540982425213	0,00136423856019974
160,916	0,0679999999999836	1506	6	4	1505,5	-8,46007039770484	-0,0340722966939211	-0,00276496633887291
160,926	0,078000000000003	1506	6	4	1505,75	-8,46453753300011	-0,0594160752370954	-0,00723212957382202
160,937	0,0889999999999986	1506	6	4	1505,75	-8,46746063791215	-0,0793463317677379	-0,0101552344858646
160,945	0,09699999999998	1506	6	4	1505,75	-8,46828388050199	-0,0859463820233941	-0,0109784491360188
160,948	0,0999999999999943	1506	6	4	1506	-8,46827357076108	-0,0851143663749099	-0,0109681114554405
160,95	0,00200000000000955	1507	7	4	1506	-8,46834017895162	-0,0854932144284248	-0,0110347755253315
160,962	0,01400000000001	1507	7	4	1506	-8,46730562858284	-0,0758293131366372	-0,0100002251565456
160,973	0,0250000000000057	1507	7	4	1506,25	-8,46294798888266	-0,0460270326584578	-0,00564258545637131
160,984	0,0360000000000014	1507	7	4	1506,25	-8,45856084488332	-0,0245024776086211	-0,00125544145703316
160,995	0,046999999999997	1507	7	4	1506,25	-8,45539810135961	-0,0130579620599747	0,00190727412700653
160,998	0,0499999999999829	1507	7	4	1506,5	-8,45504391007125	-0,0121203297749162	0,0022614374756813
161,003	0,0550000000000068	1507	7	4	1506,5	-8,45545968040824	-0,0137087749317288	0,00184569507837296
161,014	0,0660000000000025	1507	7	4	1506,5	-8,45949294045567	-0,0309840822592378	-0,00218750908970833
161,025	0,0769999999999982	1507	7	4	1506,75	-8,46425319090486	-0,0569162191823125	-0,00694775953888893
161,036	0,0879999999999939	1507	7	4	1506,75	-8,46736365929246	-0,0774304568767548	-0,0100582279264927
161,047	0,0989999999999895	1507	7	4	1506,75	-8,4683483093977	-0,0853338837623596	-0,0110428780317307
161,048	0,0999999999999943	1507	7	4	1507	-8,4683699067682	-0,085417665541172	-0,0110644474625587
161,059	0,0109999999999957	1508	8	4	1507	-8,46799909137189	-0,0815101899206638	-0,0106936879456043
161,069	0,021000000000015	1508	8	4	1507	-8,46507771871984	-0,058915251865983	-0,00777225941419601
161,08	0,0320000000000107	1508	8	4	1507,25	-8,46019006334245	-0,0312033854424953	-0,00288465991616249
161,091	0,0430000000000064	1508	8	4	1507,25	-8,45593339763582	-0,0145567860454321	0,00137194991111755
161,1	0,0519999999999925	1508	8	4	1507,5	-8,45498280599713	-0,0118002342060208	0,00232256948947906
161,106	0,0579999999999927	1508	8	4	1507,5	-8,45608200877905	-0,0162097392603755	0,0012233667075634
161,116	0,0680000000000121	1508	8	4	1507,5	-8,46051103435457	-0,035696872510016	-0,00320557504892349
161,127	0,0790000000000077	1508	8	4	1507,75	-8,46538701094687	-0,0636648060753942	-0,00808160752058029
161,138	0,0900000000000034	1508	8	4	1507,75	-8,46781904809177	-0,0804377067834139	-0,0105136446654797
161,148	0,0999999999999943	1508	8	4	1508	-8,46858099102974	-0,086440471932292	-0,0112755596637726
161,158	0,0100000000000193	1509	9	4	1508	-8,46831682138145	-0,0833477592095733	-0,0110114179551601
161,169	0,021000000000015	1509	9	4	1508	-8,46524982713163	-0,0592351192608476	-0,00794442370533943
161,18	0,0320000000000107	1509	9	4	1508,25	-8,45993695780635	-0,0295949028804898	-0,002631526440382
161,191	0,0430000000000064	1509	9	4	1508,25	-8,4559384547174	-0,0145550258457661	0,00136692076921463
161,198	0,0500000000000114	1509	9	4	1508,5	-8,45517586916685	-0,0121641578152776	0,00212950631976128
161,199	0,0510000000000161	1509	9	4	1508,5	-8,45517184585333	-0,0121699599549174	0,00213352963328362
161,2	0,0520000000000209	1509	9	4	1508,5	-8,4552158229053	-0,0123765179887414	0,00208955258131027
161,211	0,0630000000000166	1509	9	4	1508,5	-8,45798031426966	-0,023542670533061	-0,000674910843372345
161,222	0,0740000000000123	1509	9	4	1508,5	-8,46296701580286	-0,0484236143529415	-0,00566158443689346
161,233	0,085000000000008	1509	9	4	1508,75	-8,46731593832374	-0,0759795913472772	-0,0100105069577694
161,244	0,0960000000000036	1509	9	4	1508,75	-8,46879587508738	-0,0877367006614804	-0,0114904157817364
161,246	0,0980000000000132	1509	9	4	1508,75	-8,46890995278955	-0,0885608326643705	-0,0116045214235783
161,248	0,0999999999999943	1509	9	4	1509	-8,46890333108604	-0,0880031799897552	-0,01159792765975
161,25	0,00200000000000955	1510	10	4	1509	-8,46890749409795	-0,0876374868676066	-0,0116020627319813
161,251	0,00300000000001432	1510	10	4	1509	-8,46890145912766	-0,087369647808373	-0,0115960277616978
161,262	0,01400000000001	1510	10	4	1509	-8,46776375547051	-0,0771889509633183	-0,0104583241045475
161,273	0,0250000000000057	1510	10	4	1509,25	-8,4635275695473	-0,047838450409472	-0,00622216612100601
161,283	0,035000000000025	1510	10	4	1509,25	-8,45892610028386	-0,0251102913171053	-0,00162066891789436
161,294	0,0460000000000207	1510	10	4	1509,25	-8,4552913159132	-0,0120887020602822	0,00201405957341194
161,301	0,0530000000000257	1510	10	4	1509,5	-8,45509702339768	-0,0116291921585798	0,00220835208892822
161,303	0,0550000000000068	1510	10	4	1509,5	-8,45530363731086	-0,0123366620391607	0,00200171023607254
161,313	0,0650000000000261	1510	10	4	1509,5	-8,45855710096657	-0,0257161352783442	-0,0012516975402832
161,324	0,0760000000000218	1510	10	4	1509,75	-8,46429714001715	-0,0556480791419744	-0,00699173659086227
161,335	0,0870000000000175	1510	10	4	1509,75	-8,46767705865204	-0,0777690624818206	-0,0103716552257538
161,346	0,0980000000000132	1510	10	4	1509,75	-8,46889126114547	-0,0873467978090048	-0,011585857719183
161,348	0,100000000000023	1510	10	4	1510	-8,46889249049127	-0,0871320301666856	-0,0115870870649815
162,248	0	1520	20	4	1519	-8,47042858600616	-0,0943056959658861	-0,0131231546401978
162,258	0,0100000000000193	1520	20	4	1519	-8,46990111283958	-0,089008086360991	-0,0125956535339355
162,269	0,021000000000015	1520	20	4	1519	-8,46568127162754	-0,0568864960223436	-0,00837581232190132
162,28	0,0320000000000107	1520	20	4	1519,25	-8,46068537794054	-0,0298195239156485	-0,00337997451424599
162,291	0,0430000000000064	1520	20	4	1519,25	-8,45424514263868	-0,00767180230468512	0,003060232847929
162,298	0,0500000000000114	1520	20	4	1519,5	-8,45362938009202	-0,00631761271506548	0,00367596745491028
162,299	0,0510000000000161	1520	20	4	1519,5	-8,45360767096281	-0,00633376184850931	0,0036977045238018
162,301	0,0530000000000257	1520	20	4	1519,5	-8,45364488661289	-0,00647864770144224	0,00366048887372017
162,312	0,0640000000000214	1520	20	4	1519,5	-8,45780328847468	-0,0211020419374108	-0,000497885048389435
162,323	0,0750000000000171	1520	20	4	1519,75	-8,46436455845833	-0,052397046238184	-0,00705912709236145
162,334	0,0860000000000127	1520	20	4	1519,75	-8,46896516159177	-0,0824027555063367	-0,0116597302258015
162,345	0,0970000000000084	1520	20	4	1519,75	-8,47053565084934	-0,0953869940713048	-0,0132302194833755
162,346	0,0980000000000132	1520	20	4	1519,75	-8,47056400962174	-0,0954584591090679	-0,0132586061954498
162,348	0,100000000000023	1520	20	4	1520	-8,47053159959614	-0,0946095772087574	-0,0132261961698532
163,248	0	1530	30	4	1529	-8,47121824510396	-0,096529508009553	-0,0139128416776657
163,249	0,00100000000000477	1530	30	4	1529	-8,4712734259665	-0,0968861160799861	-0,0139679946005344
163,25	0,00200000000000955	1530	30	4	1529	-8,47128082998097	-0,0967697706073523	-0,0139754265546799
163,251	0,00300000000001432	1530	30	4	1529	-8,47125247120857	-0,0963565846905112	-0,0139470398426056
163,262	0,01400000000001	1530	30	4	1529	-8,46941264346242	-0,0796072464436293	-0,0121072120964527
163,273	0,0250000000000057	1530	30	4	1529,25	-8,46453216858208	-0,0462923152372241	-0,00722670927643776
163,283	0,035000000000025	1530	30	4	1529,25	-8,45832782797515	-0,0180435413494706	-0,00102242454886436
163,294	0,0460000000000207	1530	30	4	1529,25	-8,45334517769516	-0,00434665475040674	0,00396016985177994
163,299	0,0510000000000161	1530	30	4	1529,5	-8,45260351896286	-0,00267853029072285	0,00470185652375221
163,303	0,0550000000000068	1530	30	4	1529,5	-8,45346556976438	-0,00536314211785793	0,00383980572223663
163,313	0,0650000000000261	1530	30	4	1529,5	-8,4585430752486	-0,0218970980495214	-0,00123767182230949
163,327	0,0790000000000077	1530	30	4	1529,75	-8,46714704297483	-0,0664232531562448	-0,00984163954854012
163,337	0,0890000000000271	1530	30	4	1529,75	-8,47044643945992	-0,0899077765643597	-0,0131409801542759
163,348	0,100000000000023	1530	30	4	1530	-8,47127384506166	-0,0963868480175734	-0,0139683857560158
164,248	0	1540	40	4	1539	-8,47190100699663	-0,0985011039301753	-0,0145955756306648
164,249	0,00100000000000477	1540	40	4	1539	-8,47190991975367	-0,0985402800142765	-0,0146045163273811
164,25	0,00200000000000955	1540	40	4	1539	-8,47189949825406	-0,0983410188928247	-0,0145940668880939
164,261	0,0130000000000052	1540	40	4	1539	-8,46999328583479	-0,0813275901600719	-0,0126878544688225
164,271	0,0230000000000246	1540	40	4	1539	-8,4660224430263	-0,0527626182883978	-0,00871701166033745
164,282	0,0340000000000202	1540	40	4	1539,25	-8,45924207009375	-0,0193383730947971	-0,0019366666674614
164,293	0,0450000000000159	1540	40	4	1539,25	-8,45374278724194	-0,00430216547101736	0,00356258824467659
164,299	0,0510000000000161	1540	40	4	1539,5	-8,45262343995273	-0,00214437022805214	0,00468190759420395
164,305	0,0570000000000164	1540	40	4	1539,5	-8,45381568185985	-0,0054509099572897	0,0034896656870842
164,316	0,0680000000000121	1540	40	4	1539,5	-8,46106443554163	-0,0306664686650038	-0,00375900417566299
164,327	0,0790000000000077	1540	40	4	1539,75	-8,46726084128022	-0,0642637489363551	-0,00995540991425514
164,337	0,0890000000000271	1540	40	4	1539,75	-8,47099917009473	-0,0907786516472697	-0,0136937387287617
164,348	0,100000000000023	1540	40	4	1540	-8,47170146182179	-0,0964315654709935	-0,0143960304558277
165,248	0	1550	50	4	1549	-8,47215559333563	-0,0987854273989797	-0,0148501619696617
165,258	0,0100000000000193	1550	50	4	1549	-8,47119371406734	-0,0889680301770568	-0,0138883106410503
165,269	0,021000000000015	1550	50	4	1549	-8,46682716161013	-0,0558961601927876	-0,0095217302441597
165,28	0,0320000000000107	1550	50	4	1549,25	-8,46092398278415	-0,0248026102781296	-0,003618523478508
165,291	0,0430000000000064	1550	50	4	1549,25	-8,45434226095676	-0,00500930938869715	0,0029631145298481
165,3	0,0520000000000209	1550	50	4	1549,5	-8,45272136852145	-0,00159882940351963	0,00458400696516037
165,306	0,0580000000000211	1550	50	4	1549,5	-8,45471455715597	-0,00685939099639654	0,00259079039096832
165,317	0,0690000000000168	1550	50	4	1549,5	-8,46208585426211	-0,0338289048522711	-0,00478042289614677
165,328	0,0800000000000125	1550	50	4	1549,75	-8,46832028590143	-0,0696010095998645	-0,0110148824751377
165,339	0,0910000000000082	1550	50	4	1549,75	-8,47134858369827	-0,0917111895978451	-0,0140431523323059
165,348	0,100000000000023	1550	50	4	1550	-8,47209935076535	-0,0978596182540059	-0,0147939473390579
166,248	0	1560	60	4	1559	-8,47249581478536	-0,0994456652551889	-0,0151904113590717
166,258	0,0100000000000193	1560	60	4	1559	-8,47151306457817	-0,0897299917414784	-0,0142076052725315
166,269	0,021000000000015	1560	60	4	1559	-8,46717026084661	-0,0566343031823635	-0,00986482948064804
166,28	0,0320000000000107	1560	60	4	1559,25	-8,4611758030951	-0,024756109341979	-0,00387037172913551
166,291	0,0430000000000064	1560	60	4	1559,25	-8,4538955334574	-0,00322152860462666	0,00340981408953667
166,296	0,0480000000000018	1560	60	4	1559,25	-8,45309469848871	-0,00179165508598089	0,00421067699790001
166,297	0,0490000000000066	1560	60	4	1559,25	-8,45306988805532	-0,00183029100298882	0,00423548743128777
166,299	0,0510000000000161	1560	60	4	1559,5	-8,45309883356094	-0,00209555961191654	0,00420654192566872
166,31	0,0620000000000118	1560	60	4	1559,5	-8,45703377388418	-0,0131021346896887	0,00027162954211235
166,321	0,0730000000000075	1560	60	4	1559,5	-8,46479653380811	-0,0461030285805464	-0,00749113038182259
166,331	0,0830000000000268	1560	60	4	1559,75	-8,46982112154365	-0,0783668737858534	-0,0125156901776791
166,342	0,0940000000000225	1560	60	4	1559,75	-8,47217562608421	-0,0965321389958262	-0,0148702226579189
166,348	0,100000000000023	1560	60	4	1560	-8,47250746563077	-0,0994274532422423	-0,0152020342648029
167,248	0	1570	70	4	1569	-8,47264604642987	-0,099346935749054	-0,0153406150639057
167,258	0,0100000000000193	1570	70	4	1569	-8,47170621156693	-0,0896806642413139	-0,0144007802009583
167,269	0,021000000000015	1570	70	4	1569	-8,46754311583936	-0,0577043276280165	-0,0102376565337181
167,28	0,0320000000000107	1570	70	4	1569,25	-8,46119049936533	-0,0240197172388434	-0,00388506799936295
167,291	0,0430000000000064	1570	70	4	1569,25	-8,45424343831837	-0,00322618987411261	0,00306196510791779
167,297	0,0490000000000066	1570	70	4	1569,25	-8,45288875512779	-0,00107740052044392	0,00441659241914749
167,298	0,0500000000000114	1570	70	4	1569,5	-8,45289629884064	-0,00103544443845749	0,00440904870629311
167,309	0,061000000000007	1570	70	4	1569,5	-8,45694207586348	-0,0120539683848619	0,000363271683454514
167,319	0,0710000000000264	1570	70	4	1569,5	-8,46348647028208	-0,0383362267166376	-0,00618103891611099
167,33	0,0820000000000221	1570	70	4	1569,75	-8,46967427060008	-0,0759993446990848	-0,0123688392341137
167,341	0,0930000000000177	1570	70	4	1569,75	-8,4720020648092	-0,0934159755706787	-0,0146966613829136
167,348	0,100000000000023	1570	70	4	1570	-8,47260178998113	-0,0986352097243071	-0,01529635861516
168,248	0	1580	80	4	1579	-8,47261073067784	-0,0977435242384672	-0,0153052993118763
168,258	0,0100000000000193	1580	80	4	1579	-8,47182168625295	-0,0899166194722056	-0,0145162828266621
168,269	0,021000000000015	1580	80	4	1579	-8,46762604080141	-0,0570273352786899	-0,0103206373751163
168,28	0,0320000000000107	1580	80	4	1579,25	-8,46134860999882	-0,0239982362836599	-0,00404315069317818
168,291	0,0430000000000064	1580	80	4	1579,25	-8,45481402240694	-0,00423374120146036	0,00249132513999939
168,298	0,0500000000000114	1580	80	4	1579,5	-8,45370518043637	-0,00237613450735807	0,00360019505023956
168,299	0,0510000000000161	1580	80	4	1579,5	-8,45370045863092	-0,00240812543779612	0,0036049447953701
168,3	0,0520000000000209	1580	80	4	1579,5	-8,4537494648248	-0,00250408425927162	0,00355588272213936
168,311	0,0630000000000166	1580	80	4	1579,5	-8,45819142647087	-0,0153290620073676	-0,000886023044586182
168,322	0,0740000000000123	1580	80	4	1579,5	-8,46557225100696	-0,048508532345295	-0,00826684758067131
168,333	0,085000000000008	1580	80	4	1579,75	-8,47055392339826	-0,0812843209132552	-0,0132484920322895
168,344	0,0960000000000036	1580	80	4	1579,75	-8,4725037496537	-0,0969142094254494	-0,0151983462274075
168,348	0,100000000000023	1580	80	4	1580	-8,47273710183799	-0,0986326532438397	-0,0154316425323486
169,248	0	1590	90	4	1589	-8,47263534553349	-0,0967051275074482	-0,0153298862278461
169,258	0,0100000000000193	1590	90	4	1589	-8,47199795767665	-0,0906012626364827	-0,0146925263106823
169,269	0,021000000000015	1590	90	4	1589	-8,46787973307073	-0,0582427810877562	-0,0105742737650871
169,28	0,0320000000000107	1590	90	4	1589,25	-8,46147886477411	-0,0235763937234879	-0,00417346134781837
169,291	0,0430000000000064	1590	90	4	1589,25	-8,45464068464935	-0,0034765899181366	0,00266466289758682
169,299	0,0510000000000161	1590	90	4	1589,5	-8,45346950925887	-0,00148812308907509	0,00383583828806877
169,305	0,0570000000000164	1590	90	4	1589,5	-8,45475168898702	-0,00486112665385008	0,00255368649959564
169,316	0,0680000000000121	1590	90	4	1589,5	-8,46186172217131	-0,0292610051110387	-0,00455629080533981
169,327	0,0790000000000077	1590	90	4	1589,75	-8,4686101321131	-0,0665702763944864	-0,0113047286868095
169,337	0,0890000000000271	1590	90	4	1589,75	-8,47171431407332	-0,0892785843461752	-0,0144088827073574
169,348	0,100000000000023	1590	90	4	1590	-8,47272271290421	-0,0977609306573868	-0,0154172815382481
170,248	0	1600	100	4	1599	-8,47300336696208	-0,0996268261224031	-0,0156979635357857
170,258	0,0100000000000193	1600	100	4	1599	-8,47191226668656	-0,0887072877958417	-0,0146068632602692
170,269	0,021000000000015	1600	100	4	1599	-8,46799389459193	-0,0582064315676689	-0,0106884352862835
170,28	0,0320000000000107	1600	100	4	1599,25	-8,46138666383922	-0,0228322856128216	-0,00408126041293144
170,291	0,0430000000000064	1600	100	4	1599,25	-8,45488842576742	-0,00377006363123655	0,0024169497191906
170,296	0,0480000000000018	1600	100	4	1599,25	-8,45332190394402	-0,00102214980870485	0,00398347154259682
170,297	0,0490000000000066	1600	100	4	1599,25	-8,45330159179866	-0,0010594492778182	0,00400375574827194
170,298	0,0500000000000114	1600	100	4	1599,5	-8,4533385001123	-0,00124542042613029	0,00396687537431717
170,309	0,061000000000007	1600	100	4	1599,5	-8,45688711851835	-0,0101991696283221	0,000418256968259811
170,319	0,0710000000000264	1600	100	4	1599,5	-8,46412860788405	-0,0392299005761743	-0,00682320445775986
170,33	0,0820000000000221	1600	100	4	1599,75	-8,46992592327297	-0,07515381090343	-0,0126205198466778
170,341	0,0930000000000177	1600	100	4	1599,75	-8,4725053422153	-0,095189306885004	-0,0151999108493328
170,348	0,100000000000023	1600	100	4	1600	-8,47289320081472	-0,0980793545022607	-0,0155877694487572
180,248	0	1700	200	4	1699	-8,47344283014536	-0,0984941050410271	-0,0161373987793922
180,258	0,0100000000000193	1700	200	4	1699	-8,4723399952054	-0,0875216396525502	-0,0150345638394356
180,269	0,021000000000015	1700	200	4	1699	-8,46871272660792	-0,0588382268324494	-0,0114073231816292
180,28	0,0320000000000107	1700	200	4	1699,25	-8,46213513985276	-0,0230952026322484	-0,00482970848679543
180,291	0,0430000000000064	1700	200	4	1699,25	-8,45570490695536	-0,00387338921427727	0,00160044059157372
180,298	0,0500000000000114	1700	200	4	1699,5	-8,45399346202612	-0,000875326804816723	0,00331191346049309
180,306	0,0580000000000211	1700	200	4	1699,5	-8,45605859532952	-0,005629095248878	0,00124678015708923
180,317	0,0690000000000168	1700	200	4	1699,5	-8,46342757344246	-0,032425862737	-0,00612214207649231
180,328	0,0800000000000125	1700	200	4	1699,75	-8,46973336301744	-0,0695411860942841	-0,0124279595911503
180,339	0,0910000000000082	1700	200	4	1699,75	-8,47274668514729	-0,0925690261647105	-0,0154412537813187
180,348	0,100000000000023	1700	200	4	1700	-8,47333400510252	-0,0970473000779748	-0,0160285457968712
190,248	0	1800	300	4	1799	-8,47361482679844	-0,0972206378355622	-0,0163093954324722
190,258	0,0100000000000193	1800	300	4	1799	-8,47257614135742	-0,0873019127175212	-0,0152707099914551
190,269	0,021000000000015	1800	300	4	1799	-8,46881392411887	-0,0573696941137314	-0,0115085206925869
190,28	0,0320000000000107	1800	300	4	1799,25	-8,46245859749615	-0,0229790667071939	-0,00515319406986237
190,291	0,0430000000000064	1800	300	4	1799,25	-8,45580817200243	-0,00322191510349512	0,00149717554450035
190,299	0,0510000000000161	1800	300	4	1799,5	-8,45482656732202	-0,00153504312038422	0,00247880816459656
190,305	0,0570000000000164	1800	300	4	1799,5	-8,45592730678618	-0,00440314412117004	0,00137809664011002
190,316	0,0680000000000121	1800	300	4	1799,5	-8,46323364414275	-0,0296961236745119	-0,00592824071645737
190,327	0,0790000000000077	1800	300	4	1799,75	-8,46945891156793	-0,0653957342728972	-0,0121534802019596
190,337	0,0890000000000271	1800	300	4	1799,75	-8,47271335311234	-0,0896481471136212	-0,0154079496860504
190,347	0,099000000000018	1800	300	4	1799,75	-8,473907019943	-0,100468602031469	-0,0166015885770321
190,348	0,100000000000023	1800	300	4	1800	-8,47388324327767	-0,10005431715399	-0,0165777839720249
200,248	0	1900	400	4	1899	-8,47383879125118	-0,0976805994287133	-0,0165333598852158
200,258	0,0100000000000193	1900	400	4	1899	-8,47306245937943	-0,0901142694056034	-0,0157570280134678
200,269	0,021000000000015	1900	400	4	1899	-8,46910385414958	-0,058279144577682	-0,0117984227836132
200,28	0,0320000000000107	1900	400	4	1899,25	-8,46263422630727	-0,0224643759429455	-0,00532882288098335
200,291	0,0430000000000064	1900	400	4	1899,25	-8,4564359486103	-0,00396812800318003	0,000869426876306534
200,299	0,0510000000000161	1900	400	4	1899,5	-8,45494288019836	-0,00111837405711412	0,00236246734857559
200,306	0,0580000000000211	1900	400	4	1899,5	-8,45683976076543	-0,00599909573793411	0,00046558678150177
200,317	0,0690000000000168	1900	400	4	1899,5	-8,46411120146513	-0,0328608741983771	-0,00680577009916305
200,328	0,0800000000000125	1900	400	4	1899,75	-8,47027136944234	-0,0696887588128448	-0,0129659660160542
200,339	0,0910000000000082	1900	400	4	1899,75	-8,47338351421058	-0,0937565881758928	-0,0160781107842922
200,348	0,100000000000023	1900	400	4	1900	-8,4740458521992	-0,0999330775812268	-0,0167404487729073
210,248	0	2000	500	4	1999	-8,47418622113764	-0,0997074134647846	-0,0168808177113533
210,258	0,0100000000000193	2000	500	4	1999	-8,47306251525879	-0,0885715009644628	-0,0157570838928223
210,269	0,021000000000015	2000	500	4	1999	-8,46949174068868	-0,0598315801471472	-0,012186337262392
210,28	0,0320000000000107	2000	500	4	1999,25	-8,46286400221288	-0,0228256732225418	-0,00555859878659248
210,291	0,0430000000000064	2000	500	4	1999,25	-8,45644754357636	-0,00345668289810419	0,000857803970575333
210,296	0,0480000000000018	2000	500	4	1999,25	-8,45534574240446	-0,0014880858361721	0,00195963308215141
210,299	0,0510000000000161	2000	500	4	1999,5	-8,45527145080268	-0,00153615605086088	0,00203389674425125
210,301	0,0530000000000257	2000	500	4	1999,5	-8,45548658631742	-0,00207759905606508	0,00181881710886955
210,312	0,0640000000000214	2000	500	4	1999,5	-8,46057442948222	-0,0170430028811097	-0,00326899811625481
210,323	0,0750000000000171	2000	500	4	1999,75	-8,46781393513083	-0,0520183239132166	-0,0105085037648678
210,334	0,0860000000000127	2000	500	4	1999,75	-8,47205593250692	-0,0814228877425194	-0,0147505290806293
210,345	0,0970000000000084	2000	500	4	1999,75	-8,47396144643426	-0,0975329941138625	-0,0166560150682926
210,348	0,100000000000023	2000	500	4	2000	-8,47410754300654	-0,0989421363919973	-0,0168021395802498
220,248	0	2100	600	4	2099	-8,47409446723759	-0,0975947082042694	-0,0167890638113022
220,249	0,00100000000000477	2100	600	4	2099	-8,4741067327559	-0,0976866437122226	-0,0168013013899326
220,25	0,00200000000000955	2100	600	4	2099	-8,47410916350782	-0,0976554956287146	-0,0168037600815296
220,251	0,00300000000001432	2100	600	4	2099	-8,47409885376692	-0,0974865164607763	-0,0167934224009514
220,262	0,01400000000001	2100	600	4	2099	-8,47224357537925	-0,0801579048857093	-0,0149381719529629
220,273	0,0250000000000057	2100	600	4	2099,25	-8,46739827655256	-0,0455132313072681	-0,0100928172469139
220,283	0,035000000000025	2100	600	4	2099,25	-8,46067537553608	-0,013928203843534	-0,00336997210979462
220,294	0,0460000000000207	2100	600	4	2099,25	-8,45539804548025	-0,00127507839351892	0,00190733000636101
220,295	0,0470000000000255	2100	600	4	2099,25	-8,45520288683474	-0,000943923369050026	0,00210246071219444
220,296	0,0480000000000018	2100	600	4	2099,25	-8,45516692847013	-0,000986396335065365	0,00213844701647758
220,297	0,0490000000000066	2100	600	4	2099,25	-8,45522236078977	-0,00118217431008816	0,00208301469683647
220,307	0,0590000000000259	2100	600	4	2099,5	-8,4576316550374	-0,00701291020959616	-0,00032622367143631
220,318	0,0700000000000216	2100	600	4	2099,5	-8,46530654467642	-0,0369555922225118	-0,00800114125013351
220,329	0,0810000000000173	2100	600	4	2099,75	-8,47125777974725	-0,0746367685496807	-0,0139523483812809
220,34	0,092000000000013	2100	600	4	2099,75	-8,47371317446232	-0,0942648900672793	-0,0164077430963516
220,348	0,100000000000023	2100	600	4	2100	-8,47406147047877	-0,0970739359036088	-0,0167560391128063
230,248	0	2200	700	4	2199	-8,47431952133775	-0,0987375155091286	-0,0170140899717808
230,25	0,00199999999998113	2200	700	4	2199	-8,4743323456496	-0,0988604268059134	-0,0170269422233105
230,252	0,00399999999999068	2200	700	4	2199	-8,47428713925183	-0,0983739783987403	-0,0169817358255386
230,263	0,0149999999999864	2200	700	4	2199	-8,47219588235021	-0,078872567974031	-0,0148904509842396
230,274	0,025999999999982	2200	700	4	2199,25	-8,46657743677497	-0,0396157568320632	-0,0092720054090023
230,285	0,0369999999999777	2200	700	4	2199,25	-8,46024764701724	-0,0122113432735205	-0,00294221565127373
230,294	0,0459999999999923	2200	700	4	2199,25	-8,45564760267735	-0,00137442722916603	0,00165777280926704
230,295	0,046999999999997	2200	700	4	2199,25	-8,45563782379031	-0,00142734963446856	0,00166755169630051
230,296	0,0479999999999734	2200	700	4	2199,25	-8,45569537952542	-0,00162212643772364	0,00160999596118927
230,306	0,0579999999999927	2200	700	4	2199,5	-8,45732465386391	-0,00589503906667233	-1,92224979400635E-05
230,317	0,0689999999999884	2200	700	4	2199,5	-8,46456955187023	-0,0327501865103841	-0,0072641484439373
230,328	0,0799999999999841	2200	700	4	2199,75	-8,47081281244755	-0,0706120813265443	-0,0135073810815811
230,339	0,0909999999999798	2200	700	4	2199,75	-8,47388980910182	-0,094983521848917	-0,0165843777358532
230,347	0,0989999999999895	2200	700	4	2199,75	-8,4743242431432	-0,0990658206865191	-0,0170187838375568
230,348	0,0999999999999943	2200	700	4	2200	-8,47432857379317	-0,099009033292532	-0,017023142427206
240,248	0	2300	800	4	2299	-8,4743092674762	-0,097893406637013	-0,017003808170557
240,259	0,0109999999999957	2300	800	4	2299	-8,47323755733669	-0,0874084373936057	-0,0159321539103985
240,27	0,0219999999999914	2300	800	4	2299	-8,46911282278597	-0,0547641050070524	-0,0118073634803295
240,281	0,032999999999987	2300	800	4	2299,25	-8,46229210495949	-0,0189051264896989	-0,00498667359352112
240,292	0,0439999999999827	2300	800	4	2299,25	-8,45641912892461	-0,00257145147770643	0,000886246562004089
240,298	0,0499999999999829	2300	800	4	2299,5	-8,45603546127677	-0,00195024069398642	0,00126991420984268
240,303	0,0549999999999784	2300	800	4	2299,5	-8,45649501308799	-0,00324735883623362	0,00081036239862442
240,313	0,0649999999999977	2300	800	4	2299,5	-8,46143407747149	-0,0183404888957739	-0,00412864610552788
240,324	0,0759999999999934	2300	800	4	2299,75	-8,46886837854981	-0,0566881988197565	-0,0115629471838474
240,335	0,0869999999999891	2300	800	4	2299,75	-8,47294857725501	-0,0859606172889471	-0,0156431458890438
240,346	0,0979999999999848	2300	800	4	2299,75	-8,47437682561576	-0,0987331755459309	-0,0170714221894741
240,348	0,0999999999999943	2300	800	4	2300	-8,47444879822433	-0,0993908615782857	-0,0171433947980404
250,248	0	2400	900	4	2399	-8,47435148432851	-0,0973573187366128	-0,0170460529625416
250,259	0,0109999999999957	2400	900	4	2399	-8,4733594302088	-0,0877816462889314	-0,0160539709031582
250,27	0,0219999999999914	2400	900	4	2399	-8,46920790150762	-0,0548208691179752	-0,0119024701416492
250,281	0,032999999999987	2400	900	4	2399,25	-8,46263065002858	-0,0199541728943586	-0,00532519072294235
250,292	0,0439999999999827	2400	900	4	2399,25	-8,45675049349666	-0,00284732785075903	0,000554881989955902
250,298	0,0499999999999829	2400	900	4	2399,5	-8,45569987781346	-0,000984738580882549	0,00160546973347664
250,305	0,0569999999999879	2400	900	4	2399,5	-8,45709557645023	-0,00453092157840729	0,00020977109670639
250,316	0,0679999999999836	2400	900	4	2399,5	-8,46416428685188	-0,0297613302245736	-0,00685885548591614
250,327	0,0789999999999793	2400	900	4	2399,75	-8,47052961587906	-0,0676589831709862	-0,013224184513092
250,337	0,0889999999999986	2400	900	4	2399,75	-8,47364477813244	-0,0909712025895715	-0,0163393467664719
250,344	0,0959999999999752	2400	900	4	2399,75	-8,47436458803713	-0,0977075146511197	-0,0170591846108437
250,348	0,0999999999999943	2400	900	4	2400	-8,47437380813062	-0,0975194247439504	-0,0170683488249779
260,248	0	2500	1000	4	2499	-8,47446377389133	-0,0979422405362129	-0,0171583704650402
260,259	0,0110000000000241	2500	1000	4	2499	-8,47338748164475	-0,0872509926557541	-0,0160820782184601
260,27	0,0219999999999914	2500	1000	4	2499	-8,46936271525919	-0,0555186113342643	-0,0120573118329048
260,28	0,0320000000000391	2500	1000	4	2499,25	-8,46350471489131	-0,0226685032248497	-0,00619931146502495
260,291	0,0430000000000064	2500	1000	4	2499,25	-8,45697035081685	-0,0032713869586587	0,000334996730089188
260,297	0,049000000000035	2500	1000	4	2499,25	-8,45557537861168	-0,000712787732481956	0,00172996893525124
260,298	0,0500000000000114	2500	1000	4	2499,5	-8,45557333901525	-0,000733579508960247	0,00173203647136688
260,299	0,0509999999999877	2500	1000	4	2499,5	-8,45574153587222	-0,00115134287625551	0,00156383961439133
260,309	0,0610000000000355	2500	1000	4	2499,5	-8,45933837816119	-0,0104376953095198	-0,00203294679522514
260,32	0,0720000000000027	2500	1000	4	2499,5	-8,46671464852989	-0,0423292955383658	-0,00940924510359764
260,331	0,0830000000000268	2500	1000	4	2499,75	-8,47224681638181	-0,07960454095155	-0,0149413570761681
260,342	0,0939999999999941	2500	1000	4	2499,75	-8,47452116198838	-0,0989647163078189	-0,017215758562088
260,343	0,0950000000000273	2500	1000	4	2499,75	-8,47457435913384	-0,099566993303597	-0,0172688998281956
260,345	0,0970000000000368	2500	1000	4	2499,75	-8,47451956942678	-0,098750782199204	-0,0172141380608082
260,348	0,100000000000023	2500	1000	4	2500	-8,47454415634274	-0,0985435163602233	-0,017238724976778
310,58	0	3001	1	5	3000	-8,46896253526211	-0,0522455899044871	-0,0116571038961411
310,59	0,0100000000000477	3001	1	5	3000	-8,4687277302146	-0,0506211072206497	-0,011422298848629
310,601	0,021000000000015	3001	1	5	3000	-8,46877492032945	-0,0507973879575729	-0,011469516903162
310,612	0,0320000000000391	3001	1	5	3000	-8,46868772059679	-0,0501522002741694	-0,0113822892308235
310,623	0,0430000000000064	3001	1	5	3000	-8,46864874474704	-0,0498923053964973	-0,0113432854413986
310,627	0,0470000000000255	3001	1	5	3000	-8,46864469349384	-0,0499952957034111	-0,0113392621278763
310,628	0,0480000000000018	3001	1	5	3000	-8,46864991821349	-0,0500463182106614	-0,0113445147871971
310,638	0,0580000000000496	3001	1	5	3000	-8,46867098473012	-0,0503144273534417	-0,0113655254244804
310,649	0,0690000000000168	3001	1	5	3000	-8,46869878470898	-0,0501667475327849	-0,0113933533430099
310,66	0,0800000000000409	3001	1	5	3000	-8,468675930053	-0,0501532619819045	-0,0113704986870289
310,671	0,0910000000000082	3001	1	5	3000	-8,46867243759334	-0,0503123505041003	-0,0113670341670513
310,682	0,102000000000032	3001	1	5	3000	-8,46866553649306	-0,050107641145587	-0,0113601051270962
310,693	0,113	3001	1	5	3000	-8,46872828900814	-0,0504523329436779	-0,0114228576421738
310,703	0,123000000000047	3001	1	5	3000	-8,46886293031275	-0,0513984076678753	-0,0115574710071087
310,714	0,134000000000015	3001	1	5	3000	-8,46888433210552	-0,0516741536557674	-0,0115789286792278
310,725	0,145000000000039	3001	1	5	3000	-8,46883079968393	-0,0513916835188866	-0,0115253962576389
310,736	0,156000000000006	3001	1	5	3000	-8,46881166100502	-0,0509623112156987	-0,0115062296390533
310,747	0,16700000000003	3001	1	5	3000	-8,46882171928883	-0,0510357413440943	-0,0115162879228592
310,758	0,177999999999997	3001	1	5	3000	-8,46888793632388	-0,0517583452165127	-0,0115825049579144
310,768	0,188000000000045	3001	1	5	3000	-8,46883817575872	-0,0515017099678516	-0,0115327723324299
310,779	0,199000000000012	3001	1	5	3000	-8,46893073990941	-0,051776897162199	-0,0116253085434437
310,79	0,210000000000036	3001	1	5	3000	-8,46885007806122	-0,0513673014938831	-0,0115446746349335
310,801	0,221000000000004	3001	1	5	3000	-8,46887835301459	-0,0515546044334769	-0,0115729495882988
310,812	0,232000000000028	3001	1	5	3000	-8,46887751482427	-0,0516714435070753	-0,0115720555186272
310,823	0,242999999999995	3001	1	5	3000	-8,46891081891954	-0,0516424654051661	-0,0116053596138954
310,833	0,253000000000043	3001	1	5	3000	-8,46894350834191	-0,0518688419833779	-0,0116381049156189
310,844	0,26400000000001	3001	1	5	3000	-8,46898737363517	-0,0523756118491292	-0,0116819143295288
310,855	0,275000000000034	3001	1	5	3000	-8,46912601031363	-0,0534733617678285	-0,0118205510079861
310,866	0,286000000000001	3001	1	5	3000	-8,46909108571708	-0,0528886215761304	-0,0117856822907925
310,876	0,296000000000049	3001	1	5	3000	-8,4690922871232	-0,0531331170350313	-0,0117868557572365
310,887	0,307000000000016	3001	1	5	3000	-8,46902947872877	-0,0526774721220136	-0,0117240473628044
310,898	0,31800000000004	3001	1	5	3000	-8,46906169317663	-0,053129605948925	-0,0117562897503376
310,909	0,329000000000008	3001	1	5	3000	-8,46906412392855	-0,0528632896021008	-0,0117586925625801
310,92	0,340000000000032	3001	1	5	3000	-8,4691216237843	-0,0532366335391998	-0,0118161924183369
310,931	0,350999999999999	3001	1	5	3000	-8,46906132996082	-0,0528921373188496	-0,0117558985948563
310,941	0,361000000000047	3001	1	5	3000	-8,46917822957039	-0,0537391053512692	-0,011872798204422
310,952	0,372000000000014	3001	1	5	3000	-8,4690876211971	-0,053013670258224	-0,0117822177708149
310,963	0,383000000000038	3001	1	5	3000	-8,46912207081914	-0,0530892563983798	-0,0118166394531727
310,974	0,394000000000005	3001	1	5	3000	-8,46916079521179	-0,0534761603921652	-0,0118553638458252
310,985	0,40500000000003	3001	1	5	3000	-8,46914699301124	-0,0536265783011913	-0,0118415616452694
310,996	0,415999999999997	3001	1	5	3000	-8,46928454004228	-0,0544534530490637	-0,0119791366159916
311,006	0,426000000000045	3001	1	5	3000	-8,46916515380144	-0,0534712383523583	-0,0118597224354744
311,017	0,437000000000012	3001	1	5	3000	-8,46921466290951	-0,0538459280505776	-0,011909231543541
311,028	0,448000000000036	3001	1	5	3000	-8,46919071860611	-0,0538918096572161	-0,0118852593004704
311,039	0,459000000000003	3001	1	5	3000	-8,46929996274412	-0,0547612877562642	-0,0119945593178272
311,05	0,470000000000027	3001	1	5	3000	-8,46924478188157	-0,0540407188236713	-0,011939350515604
311,061	0,480999999999995	3001	1	5	3000	-8,46926660276949	-0,0542620662599802	-0,0119611993432045
311,071	0,491000000000042	3001	1	5	3000	-8,46925500780344	-0,0541314762085676	-0,0119495764374733
311,082	0,50200000000001	3001	1	5	3000	-8,46931722946465	-0,0547039741650224	-0,0120118260383606
311,093	0,513000000000034	3001	1	5	3000	-8,46932262182236	-0,0545442849397659	-0,0120171904563904
311,104	0,524000000000001	3001	1	5	3000	-8,46935922279954	-0,0549872079864144	-0,0120537914335728
311,114	0,534000000000049	3001	1	5	3000	-8,46937688067555	-0,0551615282893181	-0,0120714493095875
311,125	0,545000000000016	3001	1	5	3000	-8,46944214776158	-0,0556907709687948	-0,0121367163956165
311,136	0,55600000000004	3001	1	5	3000	-8,46956460736692	-0,056444825604558	-0,01225920394063
311,147	0,567000000000007	3001	1	5	3000	-8,46941015683115	-0,0551966251805425	-0,0121046975255013
311,158	0,578000000000031	3001	1	5	3000	-8,46946338191628	-0,0556744821369648	-0,0121579505503178
311,169	0,588999999999999	3001	1	5	3000	-8,46948106773197	-0,0558489141985774	-0,0121756643056869
311,179	0,599000000000046	3001	1	5	3000	-8,46940141171217	-0,0550557440146804	-0,0120959803462029
311,19	0,610000000000014	3001	1	5	3000	-8,46945192664862	-0,0554854748770595	-0,01214649528265
311,201	0,621000000000038	3001	1	5	3000	-8,46946405246854	-0,0557408668100834	-0,0121586211025715
311,212	0,632000000000005	3001	1	5	3000	-8,46952934749424	-0,056233974173665	-0,012223944067955
311,223	0,643000000000029	3001	1	5	3000	-8,46949414350092	-0,0558083364740014	-0,0121887400746346
311,234	0,653999999999996	3001	1	5	3000	-8,46956829540431	-0,0563149340450764	-0,0122628919780254
311,244	0,664000000000044	3001	1	5	3000	-8,46958220936358	-0,0565462280064821	-0,0122768059372902
311,255	0,675000000000011	3001	1	5	3000	-8,46963859163225	-0,0570361409336329	-0,0123331882059574
311,27	0,689999999999998	3001	1	5	3000	-8,46959746442735	-0,0564985722303391	-0,0122920610010624
311,28	0,700000000000045	3001	1	5	3000	-8,46964524127543	-0,0568410521373153	-0,0123397819697857
311,291	0,711000000000013	3001	1	5	3000	-8,46967172808945	-0,0570391351357102	-0,0123663246631622
311,302	0,722000000000037	3001	1	5	3000	-8,4696398768574	-0,0570414308458567	-0,0123344734311104
311,313	0,733000000000004	3001	1	5	3000	-8,4696838259697	-0,0569841731339693	-0,0123783946037292
311,324	0,744000000000028	3001	1	5	3000	-8,46969419158995	-0,0571450684219599	-0,012388788163662
311,335	0,754999999999995	3001	1	5	3000	-8,4697394259274	-0,057687689550221	-0,0124339945614338
311,345	0,765000000000043	3001	1	5	3000	-8,4696886036545	-0,0573663180693984	-0,0123832002282143
311,356	0,77600000000001	3001	1	5	3000	-8,46973869949579	-0,0574532430619001	-0,0124332681298256
311,367	0,787000000000035	3001	1	5	3000	-8,46974546089768	-0,0575296487659216	-0,0124400295317173
311,378	0,798000000000002	3001	1	5	3000	-8,46987778320909	-0,0586158968508244	-0,0125723518431187
311,388	0,80800000000005	3001	1	5	3000	-8,46980505622923	-0,0580763537436724	-0,0124996528029442
311,399	0,819000000000017	3001	1	5	3000	-8,46983154304326	-0,0581396045163274	-0,0125261396169662
311,41	0,830000000000041	3001	1	5	3000	-8,46981536597013	-0,0580202229321003	-0,0125099346041679
311,421	0,841000000000008	3001	1	5	3000	-8,46981125883758	-0,0579913286492229	-0,0125058554112911
311,432	0,852000000000032	3001	1	5	3000	-8,4697865601629	-0,0579545879736543	-0,0124811567366123
311,443	0,863	3001	1	5	3000	-8,46979170106351	-0,0575606571510434	-0,0124862976372242
311,453	0,873000000000047	3001	1	5	3000	-8,46974934451282	-0,0574715016409755	-0,0124439410865307
311,464	0,884000000000015	3001	1	5	3000	-8,46987110562623	-0,0585509743541479	-0,0125657021999359
311,475	0,895000000000039	3001	1	5	3000	-8,46989552490413	-0,0586892431601882	-0,0125901214778423
311,486	0,906000000000006	3001	1	5	3000	-8,46988594159484	-0,0584376975893974	-0,0125805102288723
311,497	0,91700000000003	3001	1	5	3000	-8,46996269188821	-0,0591323943808675	-0,0126572884619236
311,508	0,927999999999997	3001	1	5	3000	-8,46990091726184	-0,0587383937090635	-0,0125954858958721
311,518	0,938000000000045	3001	1	5	3000	-8,46995361149311	-0,0590970506891608	-0,0126481801271439
311,529	0,949000000000012	3001	1	5	3000	-8,46996408887208	-0,0588356517255306	-0,0126586854457855
311,546	0,966000000000008	3001	1	5	3000	-8,4699593950063	-0,0591483106836677	-0,0126539915800095
311,557	0,977000000000032	3001	1	5	3000	-8,4701082855463	-0,06026322953403	-0,012802854180336
311,568	0,988	3001	1	5	3000	-8,47010356374085	-0,060261501930654	-0,0127981603145599
311,578	0,998000000000047	3001	1	5	3000	-8,47011390142143	-0,0601034704595804	-0,0128084979951382
311,589	1,00900000000001	3001	1	5	3000	-8,47009593620896	-0,0600511580705643	-0,0127905048429966
311,6	1,02000000000004	3001	1	5	3000	-8,47009054385125	-0,0600422546267509	-0,0127851404249668
311,611	1,03100000000001	3001	1	5	3000	-8,47012155689299	-0,0603579543530941	-0,0128161534667015
311,622	1,04200000000003	3001	1	5	3000	-8,47014782018959	-0,0602668011561036	-0,0128424167633057
311,633	1,053	3001	1	5	3000	-8,47010280936956	-0,0599835021421313	-0,0127973780035973
311,643	1,06300000000005	3001	1	5	3000	-8,47015759907663	-0,0605320790782571	-0,0128521956503391
311,654	1,07400000000001	3001	1	5	3000	-8,47015175968409	-0,060535091906786	-0,012846328318119
311,665	1,08500000000004	3001	1	5	3000	-8,47015310078859	-0,0602644681930542	-0,0128476694226265
311,676	1,096	3001	1	5	3000	-8,47016762942076	-0,0604998273774982	-0,0128621980547905
311,687	1,10700000000003	3001	1	5	3000	-8,47011876292527	-0,0600141752511263	-0,0128133594989777
311,698	1,118	3001	1	5	3000	-8,470224654302	-0,0610345229506493	-0,0129192508757114
311,708	1,12800000000004	3001	1	5	3000	-8,47023027017713	-0,0607486162334681	-0,0129248388111591
311,719	1,13900000000001	3001	1	5	3000	-8,4702683519572	-0,0612409040331841	-0,0129629485309124
311,73	1,15000000000003	3001	1	5	3000	-8,47023379057646	-0,0610081199556589	-0,0129283592104912
311,741	1,161	3001	1	5	3000	-8,470269581303	-0,0614145398139954	-0,0129641778767109
311,751	1,17100000000005	3001	1	5	3000	-8,47029877826571	-0,061391182243824	-0,0129933468997478
311,762	1,18200000000002	3001	1	5	3000	-8,47030182369053	-0,0613612867891788	-0,0129964202642441
311,773	1,19300000000004	3001	1	5	3000	-8,47030305303633	-0,0614476902410388	-0,0129975937306881
311,784	1,20400000000001	3001	1	5	3000	-8,47028899937868	-0,0614439090713859	-0,0129835680127144
311,795	1,21500000000003	3001	1	5	3000	-8,47032344900071	-0,061371847987175	-0,0130180455744266
311,807	1,22700000000003	3001	1	5	3000	-8,47033515572548	-0,061680949293077	-0,0130297243595123
311,818	1,238	3001	1	5	3000	-8,47053355537355	-0,0632331380620599	-0,0132281519472599
311,828	1,24800000000005	3001	1	5	3000	-8,47047549672425	-0,062918090261519	-0,0131700932979584
311,839	1,25900000000001	3001	1	5	3000	-8,47055414691567	-0,0631844298914075	-0,0132487155497074
311,85	1,27000000000004	3001	1	5	3000	-8,47049720585346	-0,0628381967544556	-0,0131917744874954
311,861	1,28100000000001	3001	1	5	3000	-8,47051058895886	-0,0629319390282035	-0,0132051855325699
311,872	1,29200000000003	3001	1	5	3000	-8,47049226053059	-0,0627598725259304	-0,0131868571043015
311,883	1,303	3001	1	5	3000	-8,47047703340649	-0,0623692478984594	-0,0131716020405293
311,893	1,31300000000005	3001	1	5	3000	-8,47042336128652	-0,0622743926942348	-0,0131179019808769
311,904	1,32400000000001	3001	1	5	3000	-8,4704690426588	-0,0626044580712914	-0,0131636112928391
311,915	1,33500000000004	3001	1	5	3000	-8,47061645239592	-0,0638786563649774	-0,0133110210299492
311,926	1,346	3001	1	5	3000	-8,47054218873382	-0,0629297411069274	-0,0132367573678493
311,937	1,35700000000003	3001	1	5	3000	-8,47062103450298	-0,0636168709024787	-0,0133156031370163
311,948	1,368	3001	1	5	3000	-8,4705070964992	-0,0627279281616211	-0,0132016651332378
311,958	1,37800000000004	3001	1	5	3000	-8,47057208418846	-0,0633352296426892	-0,0132666528224945
311,969	1,38900000000001	3001	1	5	3000	-8,47055629827082	-0,0629103276878595	-0,013250894844532
311,98	1,40000000000003	3001	1	5	3000	-8,47055811434984	-0,0630511390045285	-0,0132526829838753
311,991	1,411	3001	1	5	3000	-8,47057591192424	-0,0634221872314811	-0,0132705084979534
312,001	1,42100000000005	3001	1	5	3000	-8,47065889276564	-0,0640201009809971	-0,0133534893393517
312,012	1,43200000000002	3001	1	5	3000	-8,47069652751088	-0,0641611963510513	-0,0133910961449146
312,023	1,44300000000004	3001	1	5	3000	-8,47064428031445	-0,0637380359694362	-0,0133388489484787
312,034	1,45400000000001	3001	1	5	3000	-8,47066006623209	-0,0639463309198618	-0,0133546628057957
312,045	1,46500000000003	3001	1	5	3000	-8,47068836912513	-0,0641004182398319	-0,013382937759161
312,056	1,476	3001	1	5	3000	-8,47079423256218	-0,0648080138489604	-0,0134888291358948
312,066	1,48600000000005	3001	1	5	3000	-8,47076900303364	-0,0645465450361371	-0,0134635716676712
312,077	1,49700000000001	3001	1	5	3000	-8,47084100358188	-0,0653458805754781	-0,013535600155592
312,088	1,50800000000004	3001	1	5	3000	-8,4707791171968	-0,0648695835843682	-0,0134736858308315
312,099	1,51900000000001	3001	1	5	3000	-8,47084438428283	-0,0654555391520262	-0,0135389529168606
312,11	1,53000000000003	3001	1	5	3000	-8,47078892402351	-0,0647088466212153	-0,0134835205972195
312,121	1,541	3001	1	5	3000	-8,47078149206936	-0,0647656293585896	-0,013476088643074
312,131	1,55100000000004	3001	1	5	3000	-8,47079772502184	-0,0649279123172164	-0,0134922936558723
312,142	1,56200000000001	3001	1	5	3000	-8,47085268236697	-0,0655344314873219	-0,0135472230613232
312,153	1,57300000000004	3001	1	5	3000	-8,47086885944009	-0,0653905188664794	-0,0135634280741215
312,164	1,584	3001	1	5	3000	-8,47090034745634	-0,0657136831432581	-0,0135949440300465
312,175	1,59500000000003	3001	1	5	3000	-8,47081035375595	-0,0649364851415157	-0,0135049223899841
312,186	1,60599999999999	3001	1	5	3000	-8,4709146246314	-0,0661053229123354	-0,0136091932654381
312,196	1,61600000000004	3001	1	5	3000	-8,47097503021359	-0,0661227852106094	-0,0136695988476276
312,207	1,62700000000001	3001	1	5	3000	-8,47090314142406	-0,0656237034127116	-0,0135977379977703
312,218	1,63800000000003	3001	1	5	3000	-8,47100833430886	-0,0665262341499329	-0,0137029029428959
312,229	1,649	3001	1	5	3000	-8,47098475322127	-0,0665009161457419	-0,0136793218553066
312,239	1,65900000000005	3001	1	5	3000	-8,47098927944899	-0,0662998156622052	-0,0136838480830193
312,25	1,67000000000002	3001	1	5	3000	-8,47098198719323	-0,066192033700645	-0,0136765837669373
312,261	1,68100000000004	3001	1	5	3000	-8,4709704760462	-0,0660656252875924	-0,0136650167405605
312,272	1,69200000000001	3001	1	5	3000	-8,47102224826813	-0,0668041640892625	-0,0137168169021606
312,283	1,70300000000003	3001	1	5	3000	-8,47101889550686	-0,0664331810548902	-0,013713464140892
312,294	1,714	3001	1	5	3000	-8,47103795036674	-0,0666033523157239	-0,0137325190007687
312,304	1,72400000000005	3001	1	5	3000	-8,47111894749105	-0,0673104170709848	-0,0138134881854057
312,315	1,73500000000001	3001	1	5	3000	-8,47119712270796	-0,0679615745320916	-0,0138917192816734
312,326	1,74600000000004	3001	1	5	3000	-8,47118142060936	-0,0676597701385617	-0,0138760171830654
312,337	1,75700000000001	3001	1	5	3000	-8,47125490196049	-0,0682928785681725	-0,0139494985342026
312,348	1,76800000000003	3001	1	5	3000	-8,47115186043083	-0,0675138551741838	-0,0138464570045471
312,359	1,779	3001	1	5	3000	-8,47118298523128	-0,0677960366010666	-0,0138775259256363
312,369	1,78900000000004	3001	1	5	3000	-8,4711457695812	-0,0673160143196583	-0,0138403661549091
312,38	1,80000000000001	3001	1	5	3000	-8,47119505517185	-0,0677467556670308	-0,0138896517455578
312,391	1,81100000000004	3001	1	5	3000	-8,47118108533323	-0,0676280446350574	-0,0138756819069386
312,402	1,822	3001	1	5	3000	-8,4711935184896	-0,06792311090976	-0,0138880871236324
312,412	1,83200000000005	3001	1	5	3000	-8,47119840793312	-0,0676284777000546	-0,0138930045068264
312,423	1,84300000000002	3001	1	5	3000	-8,47120746038854	-0,0678234407678247	-0,0139020010828972
312,434	1,85400000000004	3001	1	5	3000	-8,47116954624653	-0,0675576645880938	-0,0138641148805618
312,445	1,86500000000001	3001	1	5	3000	-8,4712013695389	-0,067820749245584	-0,0138959661126137
312,456	1,87600000000003	3001	1	5	3000	-8,47128641791642	-0,0682706478983164	-0,0139810144901276
312,467	1,887	3001	1	5	3000	-8,47129287198186	-0,0681762117892504	-0,0139874406158924
312,477	1,89700000000005	3001	1	5	3000	-8,47131874412298	-0,0686722248792648	-0,0140133127570152
312,488	1,90800000000002	3001	1	5	3000	-8,47130784764886	-0,0686236843466759	-0,0140024162828922
312,499	1,91900000000004	3001	1	5	3000	-8,47142999991775	-0,0694815162569284	-0,0141245685517788
312,51	1,93000000000001	3001	1	5	3000	-8,4713576361537	-0,0689413258805871	-0,0140522047877312
312,521	1,94100000000003	3001	1	5	3000	-8,47136171534657	-0,0689647020772099	-0,014056283980608
312,532	1,952	3001	1	5	3000	-8,47140136174858	-0,0694623589515686	-0,0140959583222866
312,542	1,96200000000005	3001	1	5	3000	-8,47138158045709	-0,0691302074119449	-0,0140761211514473
312,553	1,97300000000001	3001	1	5	3000	-8,47152851521969	-0,070100212469697	-0,0142230838537216
312,569	1,98900000000003	3001	1	5	3000	-8,47148800268769	-0,0699703907594085	-0,0141825713217258
312,58	2	3001	1	5	3000	-8,47152460366488	-0,0704101100564003	-0,0142191722989082
312,59	2,01000000000005	3001	1	5	3000	-8,47144142724573	-0,0692891236394644	-0,0141360238194466
312,601	2,02100000000002	3001	1	5	3000	-8,47153371199965	-0,0702149933204055	-0,014228280633688
312,612	2,03200000000004	3001	1	5	3000	-8,47154315561056	-0,0703612854704261	-0,0142377242445946
312,623	2,04300000000001	3001	1	5	3000	-8,47151977010071	-0,0702534010633826	-0,0142143666744232
312,634	2,05400000000003	3001	1	5	3000	-8,4715455584228	-0,0700108101591468	-0,0142401270568371
312,645	2,065	3001	1	5	3000	-8,47154368646443	-0,0703454948961735	-0,0142382830381393
312,655	2,07500000000005	3001	1	5	3000	-8,47159299999475	-0,0705285929143429	-0,014287568628788
312,666	2,08600000000001	3001	1	5	3000	-8,4715437144041	-0,0703532481566072	-0,0142382830381393
312,677	2,09700000000004	3001	1	5	3000	-8,47165276296437	-0,0708843255415559	-0,0143473036587238
312,688	2,108	3001	1	5	3000	-8,47166508436203	-0,0712184235453606	-0,0143596529960632
312,699	2,11900000000003	3001	1	5	3000	-8,47167600877583	-0,0713426480069757	-0,0143706053495407
312,71	2,13	3001	1	5	3000	-8,47163756377995	-0,0709895556792617	-0,0143321603536606
312,72	2,14000000000004	3001	1	5	3000	-8,47165988758206	-0,0709259044378996	-0,0143544562160969
312,731	2,15100000000001	3001	1	5	3000	-8,47164672799408	-0,0709129171445966	-0,0143413245677948
312,742	2,16200000000003	3001	1	5	3000	-8,47168073058128	-0,0712558859959245	-0,0143752992153168
312,753	2,173	3001	1	5	3000	-8,47166170366108	-0,0712391966953874	-0,0143563002347946
312,763	2,18300000000005	3001	1	5	3000	-8,47168249078095	-0,0712237879633904	-0,01437708735466
312,774	2,19400000000002	3001	1	5	3000	-8,4716906491667	-0,0711607886478305	-0,0143852457404137
312,785	2,20500000000004	3001	1	5	3000	-8,47170135006309	-0,0713154254481196	-0,0143959186971188
312,796	2,21600000000001	3001	1	5	3000	-8,47179014235735	-0,072115994989872	-0,0144847109913826
312,807	2,22700000000003	3001	1	5	3000	-8,47175127826631	-0,0717000337317586	-0,0144458748400211
312,818	2,238	3001	1	5	3000	-8,47182836383581	-0,0721545564010739	-0,0145229324698448
312,831	2,25100000000003	3001	1	5	3000	-8,47183406352997	-0,0725476490333676	-0,0145286321640015
312,842	2,262	3001	1	5	3000	-8,47184934653342	-0,0724653014913201	-0,0145438872277737
312,852	2,27200000000005	3001	1	5	3000	-8,47183110192418	-0,0721953390166163	-0,0145256705582142
312,863	2,28300000000002	3001	1	5	3000	-8,47191195935011	-0,0728322193026543	-0,0146065279841423
312,874	2,29400000000004	3001	1	5	3000	-8,47186499275267	-0,0725605385378003	-0,0145595893263817
312,885	2,30500000000001	3001	1	5	3000	-8,47187823615968	-0,0729026412591338	-0,0145727768540382
312,896	2,31600000000003	3001	1	5	3000	-8,47191469743848	-0,0727979140356183	-0,0146092660725117
312,907	2,327	3001	1	5	3000	-8,47190567292273	-0,0727906404063106	-0,0146002694964409
312,917	2,33700000000005	3001	1	5	3000	-8,47191215492785	-0,0728911673650146	-0,0146067515015602
312,928	2,34800000000001	3001	1	5	3000	-8,47190268337727	-0,0729009881615639	-0,0145972520112991
312,939	2,35900000000004	3001	1	5	3000	-8,47199365496635	-0,0736199086531997	-0,0146882236003876
312,95	2,37	3001	1	5	3000	-8,47195565700531	-0,0731308292597532	-0,0146502256393433
312,961	2,38100000000003	3001	1	5	3000	-8,47196873277426	-0,0733261555433273	-0,0146633014082909
312,972	2,392	3001	1	5	3000	-8,47194294445216	-0,0731778703629971	-0,014637541025877
312,982	2,40200000000004	3001	1	5	3000	-8,47202866338193	-0,0738953379914165	-0,0147232599556446
312,993	2,41300000000001	3001	1	5	3000	-8,47199792973697	-0,0735206715762615	-0,0146925263106823
313,004	2,42400000000004	3001	1	5	3000	-8,47201388329267	-0,0736809521913528	-0,0147084519267082
313,015	2,435	3001	1	5	3000	-8,47215713001788	-0,0749572785571218	-0,0148517265915871
313,025	2,44500000000005	3001	1	5	3000	-8,4721103310585	-0,0744691072031856	-0,0148048996925354
313,036	2,45600000000002	3001	1	5	3000	-8,47215170972049	-0,0747132021933794	-0,0148463062942028
313,047	2,46700000000004	3001	1	5	3000	-8,47213637083769	-0,0745900254696608	-0,0148309394717216
313,064	2,48400000000004	3001	1	5	3000	-8,47209960222244	-0,0743139162659645	-0,0147941708564758
313,075	2,495	3001	1	5	3000	-8,47213653847575	-0,0743688596412539	-0,0148311071097851
313,086	2,50600000000003	3001	1	5	3000	-8,47215461544693	-0,0746375415474176	-0,0148492120206356
313,097	2,517	3001	1	5	3000	-8,4721860755235	-0,0748114241287112	-0,0148806720972061
313,107	2,52700000000004	3001	1	5	3000	-8,47215335816145	-0,0746841821819544	-0,0148479267954826
313,118	2,53800000000001	3001	1	5	3000	-8,47219445742667	-0,0748344836756587	-0,0148890540003777
313,129	2,54900000000004	3001	1	5	3000	-8,47217397764325	-0,0747070927172899	-0,0148685462772846
313,14	2,56	3001	1	5	3000	-8,47230375744402	-0,0758712273091078	-0,0149983540177345
313,15	2,57000000000005	3001	1	5	3000	-8,47227975726128	-0,0756980944424868	-0,0149743258953094
313,161	2,58100000000002	3001	1	5	3000	-8,47228154540062	-0,0754102971404791	-0,0149761140346527
313,172	2,59200000000004	3001	1	5	3000	-8,47226712852716	-0,0753659103065729	-0,0149616971611977
313,183	2,60300000000001	3001	1	5	3000	-8,47231219522655	-0,0759102590382099	-0,0150067359209061
313,194	2,61400000000003	3001	1	5	3000	-8,4723050147295	-0,0757955573499203	-0,014999583363533
313,205	2,625	3001	1	5	3000	-8,47229920327663	-0,0756700383499265	-0,0149937719106674
313,215	2,63500000000005	3001	1	5	3000	-8,47235888242722	-0,0761519558727741	-0,0150534510612488
313,226	2,64600000000002	3001	1	5	3000	-8,47237229347229	-0,0762352300807834	-0,0150668621063232
313,237	2,65700000000004	3001	1	5	3000	-8,47240012139082	-0,0766438152641058	-0,0150946900248528
313,248	2,66800000000001	3001	1	5	3000	-8,4723543561995	-0,0762072671204805	-0,0150489248335361
313,259	2,67900000000003	3001	1	5	3000	-8,47237478010356	-0,0763055123388767	-0,0150693207979202
313,27	2,69	3001	1	5	3000	-8,47238070331514	-0,0762752536684275	-0,0150752998888493
313,28	2,70000000000005	3001	1	5	3000	-8,47246547229588	-0,0771304871886969	-0,0151600688695908
313,291	2,71100000000001	3001	1	5	3000	-8,47244144417346	-0,0770742958411574	-0,0151360407471657
313,308	2,72800000000001	3001	1	5	3000	-8,47248391248286	-0,0770156877115369	-0,0151785090565681
313,319	2,73900000000003	3001	1	5	3000	-8,47247268073261	-0,0770489079877734	-0,0151672773063183
313,33	2,75	3001	1	5	3000	-8,4724723175168	-0,07723243907094	-0,0151668861508369
313,34	2,76000000000005	3001	1	5	3000	-8,47247720696032	-0,0769301457330585	-0,0151718035340309
313,351	2,77100000000002	3001	1	5	3000	-8,47249941900373	-0,0771661754697561	-0,0151939876377583
313,362	2,78200000000004	3001	1	5	3000	-8,47250746563077	-0,0772480526939034	-0,0152020342648029
313,373	2,79300000000001	3001	1	5	3000	-8,47255778498948	-0,077693248167634	-0,0152523815631866
313,384	2,80400000000003	3001	1	5	3000	-8,4725692961365	-0,0776176480576396	-0,0152638927102089
313,395	2,815	3001	1	5	3000	-8,47258754074574	-0,077781300060451	-0,0152821093797684
313,405	2,82500000000005	3001	1	5	3000	-8,47261358052492	-0,0780489481985569	-0,0153081491589546
313,416	2,83600000000001	3001	1	5	3000	-8,47262416966259	-0,0782665051519871	-0,0153187662363052
313,427	2,84700000000004	3001	1	5	3000	-8,47261933609843	-0,0778915174305439	-0,0153139047324657
313,438	2,858	3001	1	5	3000	-8,47266144119203	-0,0783838238567114	-0,0153560377657413
313,449	2,86900000000003	3001	1	5	3000	-8,47267001867294	-0,0785105302929878	-0,0153645873069763
313,46	2,88	3001	1	5	3000	-8,47271611914039	-0,0789439212530851	-0,0154106877744198
313,47	2,89000000000004	3001	1	5	3000	-8,47269787453115	-0,0784644018858671	-0,0153924711048603
313,481	2,90100000000001	3001	1	5	3000	-8,47269971854985	-0,0786436023190618	-0,015394315123558
313,492	2,91200000000003	3001	1	5	3000	-8,4727150015533	-0,0787598686292768	-0,0154095701873302
313,503	2,923	3001	1	5	3000	-8,47270080819726	-0,0787638127803802	-0,0153953768312931
313,513	2,93300000000005	3001	1	5	3000	-8,47276906482875	-0,079026292078197	-0,0154636055231094
313,524	2,94400000000002	3001	1	5	3000	-8,47283377312124	-0,0796898594126105	-0,0155283696949482
313,535	2,95500000000004	3001	1	5	3000	-8,47283788025379	-0,0797700509428978	-0,015532448887825
313,546	2,96600000000001	3001	1	5	3000	-8,47284631803632	-0,0800586584955454	-0,015540886670351
313,557	2,97700000000003	3001	1	5	3000	-8,47284908406436	-0,0796581851318479	-0,0155436806380749
313,568	2,988	3001	1	5	3000	-8,47284173592925	-0,0795396603643894	-0,0155363045632839
313,578	2,99800000000005	3001	1	5	3000	-8,47284737974405	-0,0797882070764899	-0,0155419483780861
313,589	3,00900000000001	3001	1	5	3000	-8,47282921895385	-0,0796657660976052	-0,0155237875878811
313,6	3,02000000000004	3001	1	5	3000	-8,47287425771355	-0,0800657691434026	-0,0155688263475895
313,611	3,03100000000001	3001	1	5	3000	-8,47283740527928	-0,0796894310042262	-0,0155319459736347
313,622	3,04200000000003	3001	1	5	3000	-8,47284603863955	-0,079659097827971	-0,0155406072735786
313,633	3,053	3001	1	5	3000	-8,47285693511367	-0,0799240823835135	-0,0155515037477016
313,643	3,06300000000005	3001	1	5	3000	-8,47286646254361	-0,0799832632765174	-0,0155610591173172
313,654	3,07400000000001	3001	1	5	3000	-8,47286556847393	-0,0797174964100122	-0,0155601650476456
313,665	3,08500000000004	3001	1	5	3000	-8,47300233319402	-0,0810077041387558	-0,0156969018280506
313,676	3,096	3001	1	5	3000	-8,47306352108717	-0,08155208081007	-0,0157580897212029
313,687	3,10700000000003	3001	1	5	3000	-8,47308464348316	-0,0817529624328017	-0,0157792121171951
313,698	3,118	3001	1	5	3000	-8,4730620123446	-0,0813389522954822	-0,015756580978632
313,708	3,12800000000004	3001	1	5	3000	-8,47303225658834	-0,0812507793307304	-0,0157268531620502
313,719	3,13900000000001	3001	1	5	3000	-8,47306910902262	-0,0817244173958898	-0,0157636776566505
313,73	3,15000000000003	3001	1	5	3000	-8,4730386827141	-0,0811656843870878	-0,0157332792878151
313,741	3,161	3001	1	5	3000	-8,47306217998266	-0,0813050847500563	-0,0157567486166954
313,751	3,17100000000005	3001	1	5	3000	-8,47302792593837	-0,0811189878731966	-0,015722494572401
313,762	3,18200000000002	3001	1	5	3000	-8,47313026897609	-0,082163498736918	-0,0158248096704483
313,773	3,19300000000004	3001	1	5	3000	-8,47310652025044	-0,0819159904494882	-0,0158011168241501
313,784	3,20400000000001	3001	1	5	3000	-8,47309419885278	-0,081546176224947	-0,0157887674868107
313,795	3,21500000000003	3001	1	5	3000	-8,47312202677131	-0,0818804977461696	-0,0158165954053402
313,806	3,226	3001	1	5	3000	-8,47310892306268	-0,0817160913720727	-0,0158035196363926
313,816	3,23600000000005	3001	1	5	3000	-8,47318324260414	-0,0824830494821072	-0,0158778391778469
313,828	3,24800000000005	3001	1	5	3000	-8,47314613871276	-0,081952759064734	-0,0158407352864742
313,839	3,25900000000001	3001	1	5	3000	-8,47317511215806	-0,0822688825428486	-0,0158696807920933
313,85	3,27000000000004	3001	1	5	3000	-8,47315446473658	-0,0821689516305923	-0,0158490613102913
313,861	3,28100000000001	3001	1	5	3000	-8,47325717099011	-0,0831031147390604	-0,0159517675638199
313,872	3,29200000000003	3001	1	5	3000	-8,47319712862372	-0,0822693249210715	-0,0158916972577572
313,883	3,303	3001	1	5	3000	-8,47319553606212	-0,0823318585753441	-0,0158901326358318
313,893	3,31300000000005	3001	1	5	3000	-8,47323708236218	-0,082727437838912	-0,0159316509962082
313,904	3,32400000000001	3001	1	5	3000	-8,47324459813535	-0,0829845014959574	-0,0159391947090626
313,915	3,33500000000004	3001	1	5	3000	-8,47331011667847	-0,0833021849393845	-0,0160046853125095
313,926	3,346	3001	1	5	3000	-8,473268346861	-0,0828809710219502	-0,0159629434347153
313,937	3,35700000000003	3001	1	5	3000	-8,47333992831409	-0,0836444040760398	-0,0160345248878002
313,948	3,368	3001	1	5	3000	-8,47329648211598	-0,0833508977666497	-0,0159910507500172
313,958	3,37800000000004	3001	1	5	3000	-8,4733683988452	-0,0837214896455407	-0,016062967479229
313,969	3,38900000000001	3001	1	5	3000	-8,47334230318666	-0,0835384055972099	-0,0160368718206882
313,98	3,40000000000003	3001	1	5	3000	-8,47336096689105	-0,0836854800581932	-0,0160555355250835
313,991	3,411	3001	1	5	3000	-8,47336728125811	-0,0838331785053015	-0,0160618498921394
314,001	3,42100000000005	3001	1	5	3000	-8,47338167019188	-0,0837170146405697	-0,0160762667655945
314,012	3,43200000000002	3001	1	5	3000	-8,47341586835682	-0,0840305117890239	-0,0161104649305344
314,023	3,44300000000004	3001	1	5	3000	-8,47339421510696	-0,0838588178157806	-0,0160887837409973
314,034	3,45400000000001	3001	1	5	3000	-8,47341916523874	-0,0841734791174531	-0,016113705933094
314,045	3,46500000000003	3001	1	5	3000	-8,47342167980969	-0,0840721884742379	-0,0161162763834
314,056	3,476	3001	1	5	3000	-8,47344129346311	-0,08419553283602	-0,0161358900368214
314,066	3,48600000000005	3001	1	5	3000	-8,47353637218475	-0,0852197082713246	-0,0162309408187866
314,077	3,49700000000001	3001	1	5	3000	-8,47359901294112	-0,0858302740380168	-0,0162935815751553
314,081	3,50100000000003	3001	1	5	3000	-8,47353441640734	-0,0852346746250987	-0,0162289850413799
314,092	3,512	3001	1	5	3000	-8,47353785298765	-0,0850272364914417	-0,0162324495613575
314,102	3,52200000000005	3001	1	5	3000	-8,47353483550251	-0,0850232224911451	-0,0162294320762157
314,113	3,53300000000002	3001	1	5	3000	-8,47353469580412	-0,0850154832005501	-0,0162292644381523
314,124	3,54400000000004	3001	1	5	3000	-8,47351555712521	-0,084912390448153	-0,0162101536989212
314,135	3,55500000000001	3001	1	5	3000	-8,47360108047724	-0,0854850606992841	-0,0162956491112709
314,146	3,56600000000003	3001	1	5	3000	-8,47355886362493	-0,0851285271346569	-0,0162534043192863
314,157	3,577	3001	1	5	3000	-8,47358839586377	-0,0855141505599022	-0,0162829644978046
314,167	3,58700000000005	3001	1	5	3000	-8,47360029816628	-0,0856446661055088	-0,0162948668003082
314,178	3,59800000000001	3001	1	5	3000	-8,47361404448747	-0,0854903645813465	-0,0163086131215095
314,189	3,60900000000004	3001	1	5	3000	-8,47360278479755	-0,0853347778320313	-0,0162973813712597
314,2	3,62	3001	1	5	3000	-8,47369308583438	-0,0863236794248223	-0,0163876265287399
314,211	3,63100000000003	3001	1	5	3000	-8,47366293892264	-0,0861490331590176	-0,0163575075566769
314,222	3,642	3001	1	5	3000	-8,47371177747846	-0,0864310143515468	-0,0164063461124897
314,232	3,65200000000004	3001	1	5	3000	-8,47366726957262	-0,0859423447400332	-0,0163618661463261
314,243	3,66300000000001	3001	1	5	3000	-8,47371010109782	-0,0865412084385753	-0,0164046697318554
314,254	3,67400000000004	3001	1	5	3000	-8,4737080335617	-0,0864280434325337	-0,0164026021957397
314,265	3,685	3001	1	5	3000	-8,47376419231296	-0,0866587879136205	-0,0164587609469891
314,275	3,69500000000005	3001	1	5	3000	-8,47376472316682	-0,0868089357391	-0,0164593197405338
314,286	3,70600000000002	3001	1	5	3000	-8,47374502569437	-0,0865494413301349	-0,0164395943284035
314,297	3,71700000000004	3001	1	5	3000	-8,47379014827311	-0,0870397500693798	-0,0164847448468208
314,308	3,72800000000001	3001	1	5	3000	-8,47373239696026	-0,0861473893746734	-0,0164269655942917
314,319	3,73900000000003	3001	1	5	3000	-8,473737007007	-0,0864331983029842	-0,0164315477013588
314,339	3,75900000000001	3001	1	5	3000	-8,47386200912297	-0,0877124490216374	-0,0165565498173237
314,35	3,77000000000004	3001	1	5	3000	-8,47383529879153	-0,0872769672423601	-0,0165298394858837
314,361	3,78100000000001	3001	1	5	3000	-8,47383798100054	-0,087261819280684	-0,0165325775742531
314,372	3,79200000000003	3001	1	5	3000	-8,47392182797194	-0,0882896408438683	-0,0166163966059685
314,383	3,803	3001	1	5	3000	-8,47391478717327	-0,0882056774571538	-0,0166093558073044
314,393	3,81300000000005	3001	1	5	3000	-8,47389176487923	-0,0878769531846046	-0,0165863335132599
314,404	3,82400000000001	3001	1	5	3000	-8,47389849834144	-0,0879013957455754	-0,0165930390357971
314,415	3,83500000000004	3001	1	5	3000	-8,47391878254712	-0,0880750734359026	-0,0166133232414722
314,426	3,846	3001	1	5	3000	-8,47391034476459	-0,0880985148251057	-0,0166049413383007
314,437	3,85700000000003	3001	1	5	3000	-8,47388709895313	-0,0878066103905439	-0,0165816955268383
314,448	3,868	3001	1	5	3000	-8,4739351272583	-0,088097807019949	-0,016629695892334
314,458	3,87800000000004	3001	1	5	3000	-8,47401891835034	-0,0889527285471559	-0,0167135149240494
314,469	3,88900000000001	3001	1	5	3000	-8,47401464357972	-0,0890026753768325	-0,0167092122137547
314,48	3,90000000000003	3001	1	5	3000	-8,47400763072073	-0,0889452965930104	-0,0167021714150906
314,491	3,911	3001	1	5	3000	-8,4740152861923	-0,0888137146830559	-0,0167098827660084
314,501	3,92100000000005	3001	1	5	3000	-8,47399123013019	-0,0886858068406582	-0,0166857987642288
314,512	3,93200000000002	3001	1	5	3000	-8,47400785423815	-0,0887473579496145	-0,0167024508118629
314,523	3,94300000000004	3001	1	5	3000	-8,47401928156614	-0,0889578694477677	-0,0167138502001762
[truncated: 1,119 more rows]
