# Supplementary material for: Mechanical Behaviour of Dental Luting Cements: Static, Dynamic, and Finite Element Studies
Source: Dent J (Basel). 2025 Dec 15;13(12):601. doi: 10.3390/dj13120601 (PMC12731645; doi:10.3390/dj13120601)
Supplement: Supplementary file 1 [file dentistry-13-00601-s001.zip › File S1/dynamic/AphC/2021 farasztas_foszfatcement4/Test1/Test1.steps.trends.csv]

Total Cycles	Elapsed Cycles	Step	PC:Cycle Start Time (s)	PC:Frequency (Hz)	Position(Linear:Position):Maximum (mm)	Position(Linear:Position):Minimum (mm)	Load(Linear:Load):Maximum (kN)	Load(Linear:Load):Minimum (kN)	Displacement(Linear:Digital Position):Maximum (mm)	Displacement(Linear:Digital Position):Minimum (mm)
1	1	1	0	0,197902	-8,4509738534689	-8,45651289448142	-0,0246470514684916	-0,0480123562738299	0,00633152201771736	0,000792481005191803
1	1	2	5,053	10	-8,45035132952034	-8,45269521698356	-0,0225615967065096	-0,0318760238587856	0,00695401802659035	0,00461015850305557
2	2	2	5,154	10	-8,44750774092972	-8,45407085493207	-0,0142907770350575	-0,0386384455487132	0,0097976066172123	0,00323452055454254
3	3	2	5,254	10	-8,44491921365261	-8,45436461269855	-0,00819533597677946	-0,0402222527191043	0,0123861618340015	0,00294076278805733
4	4	2	5,354	10	-8,44549384899437	-8,45469282008708	-0,00960152130573988	-0,0419790111482143	0,0118115544319153	0,00261252745985985
5	5	2	5,454	10	-8,44446069560945	-8,45500230789185	-0,00703956931829453	-0,0428937235847116	0,0128446519374847	0,00230306759476662
6	6	2	5,554	10	-8,44457290135324	-8,45520758070052	-0,00734132714569569	-0,0438429648056626	0,0127324461936951	0,00209782272577286
7	7	2	5,654	10	-8,44488909468055	-8,45519732683897	-0,00810402911156416	-0,0438318541273475	0,0124162808060646	0,00210804864764214
8	8	2	5,754	10	-8,44412888400257	-8,45516860485077	-0,00633053947240114	-0,0434802938252687	0,0131764635443687	0,00213677063584328
9	9	2	5,854	10	-8,44391000457108	-8,45532339066267	-0,00568097457289696	-0,0438244128599763	0,0133953429758549	0,00198198482394218
10	10	2	5,954	10	-8,44422273337841	-8,45556272193789	-0,0061859143897891	-0,0448613148182631	0,013082642108202	0,0017426535487175
20	20	2	6,954	10	-8,44455281272531	-8,45653588883579	-0,00513084232807159	-0,0468598958104849	0,0127525627613068	0,000769458711147308
30	30	2	7,954	10	-8,44372465275228	-8,45733904279768	-0,00165014527738094	-0,0476249074563384	0,0135806947946548	-3,36393713951111E-05
40	40	2	8,954	10	-8,44457287341356	-8,45794293098152	-0,00183380208909512	-0,048318263143301	0,0127325020730495	-0,00063752755522728
50	50	2	9,954	10	-8,44459938816726	-8,45814007334411	-0,00107553321868181	-0,0473817624151707	0,012705959379673	-0,000834614038467407
60	60	2	10,954	10	-8,44544269144535	-8,45844184979796	-0,00120018143206835	-0,0469756731763482	0,0118626840412617	-0,0011364184319973
70	70	2	11,954	10	-8,44604283571243	-8,45921158790588	-0,00151268672198057	-0,0502031622454524	0,0112625397741795	-0,00190615653991699
80	80	2	12,954	10	-8,44563678838313	-8,45936475321651	-0,000376072712242603	-0,0494941417127848	0,0116685591638088	-0,00205932185053825
90	90	2	13,954	10	-8,44663487747311	-8,45924343913794	-0,00155153218656778	-0,0471851043403149	0,0106704980134964	-0,00193800777196884
100	100	2	14,954	10	-8,44671006314456	-8,45982586964965	-0,00122240278869867	-0,0502835353836417	0,0105952844023705	-0,00252043828368187
200	200	2	24,954	10	-8,44827370718122	-8,46043081954122	-0,00137121882289648	-0,048495028167963	0,00903166830539703	-0,0031253881752491
300	300	2	34,954	10	-8,44900698401034	-8,46070376224816	-0,0019476655870676	-0,0488841347396374	0,00829841941595077	-0,0033983588218689
400	400	2	44,954	10	-8,44908094033599	-8,46085594967008	-0,00168800354003906	-0,0488569354638457	0,00822443515062332	-0,00355051830410957
500	500	2	54,954	10	-8,44929026439786	-8,4607866872102	-0,0017506955191493	-0,0474290084093809	0,00801511108875275	-0,00348128378391266
600	600	2	64,954	10	-8,44879374839365	-8,46094809472561	-0,00068186316639185	-0,047904415987432	0,00851159915328026	-0,00364266335964203
700	700	2	74,954	10	-8,44953761436045	-8,4610706102103	-0,00198414083570242	-0,0485444720834494	0,00776773318648338	-0,00376520678400993
800	800	2	84,954	10	-8,44974112696946	-8,46125504001975	-0,00193614047020674	-0,0495883962139487	0,00756427645683289	-0,0039496086537838
900	900	2	94,954	10	-8,44873323105276	-8,46125520765781	-0,000163516961038113	-0,0492402818053961	0,00857217237353325	-0,00394977629184723
1000	1000	2	104,954	10	-8,44933510757983	-8,46119874157011	-0,00106471590697765	-0,0486063817515969	0,00797023996710777	-0,00389333814382553
1501	1	3	155,282	0,197433	-8,45732747577131	-8,46182411536574	-0,0249082315713167	-0,0504698837175965	-2,20723450183868E-05	-0,00451868399977684
1501	1	4	160,347	10	-8,46139750443399	-8,4634973667562	-0,0466662179678679	-0,0614916626363993	-0,00409210100769997	-0,00619193539023399
1502	2	4	160,448	10	-8,45879394561052	-8,46642857417464	-0,0295670796185732	-0,0782335456460714	-0,00148851424455643	-0,00912314280867577
1503	3	4	160,548	10	-8,45614939928055	-8,46740118227899	-0,0167407980188727	-0,0823423499241471	0,00115597620606422	-0,0100957788527012
1504	4	4	160,648	10	-8,45626138150692	-8,46752827987075	-0,0169699173420668	-0,0827125553041697	0,00104399397969246	-0,0102228485047817
1505	5	4	160,748	10	-8,45577171072364	-8,46795964054763	-0,0149621535092592	-0,0844399770721793	0,00153366476297379	-0,0106542371213436
1506	6	4	160,848	10	-8,45523719675839	-8,46828388050199	-0,0128332944586873	-0,0859463820233941	0,00206820666790009	-0,0109784491360188
1507	7	4	160,948	10	-8,45504391007125	-8,4683699067682	-0,0121203297749162	-0,0854932144284248	0,0022614374756813	-0,0110644474625587
1508	8	4	161,048	10	-8,45498280599713	-8,46858099102974	-0,0118002342060208	-0,086440471932292	0,00232256948947906	-0,0112755596637726
1509	9	4	161,148	10	-8,45517184585333	-8,46890995278955	-0,0121641578152776	-0,0885608326643705	0,00213352963328362	-0,0116045214235783
1510	10	4	161,248	10	-8,45509702339768	-8,46890749409795	-0,0116291921585798	-0,0880031799897552	0,00220835208892822	-0,0116020627319813
1520	20	4	162,248	10	-8,45360767096281	-8,47056400962174	-0,00631761271506548	-0,0954584591090679	0,0036977045238018	-0,0132586061954498
1530	30	4	163,248	10	-8,45260351896286	-8,47128082998097	-0,00267853029072285	-0,0968861160799861	0,00470185652375221	-0,0139754265546799
1540	40	4	164,248	10	-8,45262343995273	-8,47190991975367	-0,00214437022805214	-0,0985402800142765	0,00468190759420395	-0,0146045163273811
1550	50	4	165,248	10	-8,45272136852145	-8,47215559333563	-0,00159882940351963	-0,0987854273989797	0,00458400696516037	-0,0148501619696617
1560	60	4	166,248	10	-8,45306988805532	-8,47250746563077	-0,00179165508598089	-0,0994456652551889	0,00423548743128777	-0,0152020342648029
1570	70	4	167,248	10	-8,45288875512779	-8,47264604642987	-0,00103544443845749	-0,099346935749054	0,00441659241914749	-0,0153406150639057
1580	80	4	168,248	10	-8,45370045863092	-8,47273710183799	-0,00237613450735807	-0,0986326532438397	0,0036049447953701	-0,0154316425323486
1590	90	4	169,248	10	-8,45346950925887	-8,47272271290421	-0,00148812308907509	-0,0977609306573868	0,00383583828806877	-0,0154172815382481
1600	100	4	170,248	10	-8,45330159179866	-8,47300336696208	-0,00102214980870485	-0,0996268261224031	0,00400375574827194	-0,0156979635357857
1700	200	4	180,248	10	-8,45399346202612	-8,47344283014536	-0,000875326804816723	-0,0984941050410271	0,00331191346049309	-0,0161373987793922
1800	300	4	190,248	10	-8,45482656732202	-8,473907019943	-0,00153504312038422	-0,100468602031469	0,00247880816459656	-0,0166015885770321
1900	400	4	200,248	10	-8,45494288019836	-8,4740458521992	-0,00111837405711412	-0,0999330775812268	0,00236246734857559	-0,0167404487729073
2000	500	4	210,248	10	-8,45527145080268	-8,47418622113764	-0,0014880858361721	-0,0997074134647846	0,00203389674425125	-0,0168808177113533
2100	600	4	220,248	10	-8,45516692847013	-8,47410916350782	-0,000943923369050026	-0,0976866437122226	0,00213844701647758	-0,0168037600815296
2200	700	4	230,248	10	-8,45563782379031	-8,4743323456496	-0,00137442722916603	-0,0990658206865191	0,00166755169630051	-0,0170269422233105
2300	800	4	240,248	10	-8,45603546127677	-8,47444879822433	-0,00195024069398642	-0,0993908615782857	0,00126991420984268	-0,0171433947980404
2400	900	4	250,248	10	-8,45569987781346	-8,47437380813062	-0,000984738580882549	-0,0977075146511197	0,00160546973347664	-0,0170683488249779
2500	1000	4	260,248	10	-8,45557333901525	-8,47457435913384	-0,000712787732481956	-0,099566993303597	0,00173203647136688	-0,0172688998281956
3001	1	5	310,58	0,196309	-8,46864469349384	-8,47536242567003	-0,0498923053964973	-0,100830253213644	-0,0113392621278763	-0,0180570222437382
3001	1	6	315,674	10	-8,47454130649567	-8,47864712588489	-0,0915271230041981	-0,126901529729366	-0,0172358751296997	-0,021341722458601
3002	2	6	315,775	10	-8,47027977928519	-8,48448771983385	-0,0548816798254848	-0,164070422761142	-0,0129743479192257	-0,0271822884678841
3003	3	6	315,875	10	-8,46696646884084	-8,4859643317759	-0,0291006779298186	-0,1706258719787	-0,00966103747487068	-0,0286589004099369
3004	4	6	315,975	10	-8,46738285385072	-8,4864625800401	-0,027994541451335	-0,169969978742301	-0,0100774504244328	-0,0291571766138077
3005	5	6	316,075	10	-8,46728274598718	-8,48706616088748	-0,0260801427066326	-0,172033221460879	-0,0099773146212101	-0,029760729521513
3006	6	6	316,175	10	-8,46732979640364	-8,48781170323491	-0,0250621326267719	-0,176221188157797	-0,0100243650376797	-0,0305062718689442
3007	7	6	316,275	10	-8,4672933910042	-8,48823887296021	-0,0232417555525899	-0,1772729633376	-0,00998793169856071	-0,0309334695339203
3008	8	6	316,375	10	-8,46740579232574	-8,48879897966981	-0,0223022233694792	-0,180342579260468	-0,0101003609597683	-0,0314935483038425
3009	9	6	316,475	10	-8,46676795743406	-8,48910743370652	-0,0185360619798303	-0,179730602540076	-0,00946255400776863	-0,0318020023405552
3010	10	6	316,575	10	-8,46686608158052	-8,48942787386477	-0,0181491300463676	-0,181026132777333	-0,00956067815423012	-0,0321224145591259
3020	20	6	317,575	10	-8,46621748991311	-8,49243024364114	-0,00898337457329035	-0,191171816550195	-0,00891203060746193	-0,0351248122751713
3030	30	6	318,575	10	-8,46635805442929	-8,49397220648825	-0,00578431878238916	-0,193263990804553	-0,00905262306332588	-0,0366668030619621
3040	40	6	319,575	10	-8,46612417139113	-8,49517746828496	-0,00282606109976768	-0,195074691437185	-0,00881871208548546	-0,037872064858675
3050	50	6	320,575	10	-8,46661579795182	-8,49630195647478	-0,00216051004827023	-0,196738764643669	-0,00931039452552795	-0,0389965251088142
3060	60	6	321,575	10	-8,46773718483746	-8,49730865098536	-0,00213711522519588	-0,196363986469805	-0,0104317255318165	-0,0400032475590706
3070	70	6	322,575	10	-8,46815303899348	-8,49843612872064	-0,00126170925796032	-0,199714847840369	-0,0108476355671883	-0,0411307252943516
3080	80	6	323,575	10	-8,46868257969618	-8,49913093261421	-0,000876542180776596	-0,198828694410622	-0,0113771483302116	-0,0418255291879177
3090	90	6	324,575	10	-8,46987644210458	-8,49999499507248	-0,00186127610504627	-0,20135763566941	-0,0125710107386112	-0,0426895916461945
3100	100	6	325,575	10	-8,47022471018136	-8,50045320577919	-0,00150261912494898	-0,200328957289457	-0,0129193067550659	-0,0431478023529053
3200	200	6	335,575	10	-8,47377494908869	-8,50325401872396	-0,00152811873704195	-0,198021703399718	-0,0164695456624031	-0,0459485873579979
3300	300	6	345,575	10	-8,47519593313336	-8,50456092506647	-0,00126359518617392	-0,197871141135693	-0,0178905017673969	-0,0472554937005043
3400	400	6	355,575	10	-8,47625671885908	-8,50542828440666	-0,00159808900207281	-0,198071622289717	-0,0189513154327869	-0,0481228530406952
3500	500	6	365,575	10	-8,47666025161743	-8,50616614334285	-0,000786506570875645	-0,198771934956312	-0,0193548202514648	-0,048860739916563
3600	600	6	375,575	10	-8,4775288682431	-8,50658342242241	-0,00107850413769484	-0,197617635130882	-0,0202234648168087	-0,0492779910564423
3700	700	6	385,575	10	-8,47831869497895	-8,50709024816751	-0,00155712943524122	-0,198265486396849	-0,0210132636129856	-0,049784816801548
3800	800	6	395,575	10	-8,47896007820964	-8,50766818039119	-0,00172138214111328	-0,200268365442753	-0,0216546468436718	-0,0503627769649029
3900	900	6	405,575	10	-8,47856470383704	-8,50788256153464	-0,000431770458817482	-0,197995295748115	-0,0212593004107475	-0,0505771301686764
4000	1000	6	415,575	10	-8,47933240234852	-8,50817888975143	-0,000888039357960224	-0,19759934861213	-0,0220269709825516	-0,0508734583854675
4501	1	7	465,916	0,197006	-8,49991707131266	-8,51032725535333	-0,099544720724225	-0,200543538667262	-0,0426116399466991	-0,053021851927042
4501	1	8	470,992	10	-8,50886701606214	-8,51551671512425	-0,181234213523567	-0,25435165502131	-0,0515615567564964	-0,0582113116979599
4502	2	8	471,093	10	-8,5023667383939	-8,59389424324036	-0,109100830741227	-0,340944221243262	-0,0450613349676132	-0,13658881187439
4503	3	8	471,193	10	-8,57535408809781	-8,60555131919682	-0,0616131257265806	-0,355510087683797	-0,118048656731844	-0,148245859891176
4504	4	8	471,293	10	-8,57892908155918	-8,61093127168715	-0,0544745521619916	-0,340752997435629	-0,121623650193214	-0,15362586826086
4505	5	8	471,393	10	-8,58347740955651	-8,68018819950521	-0,0519081624224782	-0,335471704602242	-0,126172006130219	-0,22288279607892
4506	6	8	471,493	10	-8,68018819950521	-13,9333594590425	0,00358525197952986	-0,304594617336988	-0,22288279607892	-5,47605402767658
