# Supplementary material for: Mechanical Behaviour of Dental Luting Cements: Static, Dynamic, and Finite Element Studies
Source: Dent J (Basel). 2025 Dec 15;13(12):601. doi: 10.3390/dj13120601 (PMC12731645; doi:10.3390/dj13120601)
Supplement: Supplementary file 1 [file dentistry-13-00601-s001.zip › File S1/dynamic/AphC/2021 farasztas_foszfatcement4/Test1/Test1.Stop.csv]

Total Time (s)	Cycle Elapsed Time (s)	Total Cycles	Elapsed Cycles	Step	Total Cycle Count(Linear Waveform)	Position(Linear:Position) (mm)	Load(Linear:Load) (kN)	Displacement(Linear:Digital Position) (mm)
465,475	0	4499	1499	6	4498	-8,50943810306489	-0,196516164578497	-0,0521326996386051
465,486	0,0109999999999673	4499	1499	6	4498	-8,50690048187971	-0,16565662343055	-0,0495950505137444
465,496	0,021000000000015	4499	1499	6	4498	-8,50125406868756	-0,108535485342145	-0,0439486652612686
465,507	0,0319999999999823	4499	1499	6	4498,25	-8,4924887213856	-0,041602523997426	-0,0351833179593086
465,518	0,0430000000000064	4499	1499	6	4498,25	-8,48321615718305	-0,00508707482367754	-0,0259106978774071
465,523	0,0480000000000018	4499	1499	6	4498,25	-8,48105929791927	-0,00099734403192997	-0,0237538665533066
465,531	0,0559999999999832	4499	1499	6	4498,5	-8,4836349170655	-0,00787319149821997	-0,0263295136392117
465,542	0,0670000000000073	4499	1499	6	4498,5	-8,49451540969312	-0,0608760770410299	-0,0372100062668323
465,553	0,0779999999999745	4499	1499	6	4498,75	-8,50331649184227	-0,133346798829734	-0,0460110604763031
465,564	0,0889999999999986	4499	1499	6	4498,75	-8,50857837125659	-0,186320603825152	-0,0512729398906231
465,573	0,0980000000000132	4499	1499	6	4498,75	-8,50956251844764	-0,198478922247887	-0,0522570870816708
465,575	0,0999999999999659	4499	1499	6	4499	-8,5094790905714	-0,19708895124495	-0,0521736592054367
465,585	0,0100000000000477	4500	1500	6	4499	-8,50727428682148	-0,169418011792004	-0,049968883395195
465,596	0,021000000000015	4500	1500	6	4499	-8,50126384757459	-0,108773112297058	-0,0439583882689476
465,607	0,0320000000000391	4500	1500	6	4499,25	-8,49251364357769	-0,041800569742918	-0,0352082401514053
465,618	0,0430000000000064	4500	1500	6	4499,25	-8,48322906531394	-0,00505918171256781	-0,0259236060082912
465,622	0,0470000000000255	4500	1500	6	4499,25	-8,48156349733472	-0,00191929284483194	-0,0242580659687519
465,631	0,05600000000004	4500	1500	6	4499,5	-8,48379629664123	-0,00813223887234926	-0,026490893214941
465,642	0,0670000000000073	4500	1500	6	4499,5	-8,49430362693965	-0,0594576122239232	-0,0369981676340103
465,661	0,0860000000000127	4500	1500	6	4499,75	-8,50779555737972	-0,178579124622047	-0,0504901260137558
465,672	0,0970000000000368	4500	1500	6	4499,75	-8,50950049236417	-0,19731898792088	-0,0521950609982014
465,675	0,100000000000023	4500	1500	6	4500	-8,50941175594926	-0,196078140288591	-0,052106324583292
465,686	0,0110000000000241	4501	1501	6	4500	-8,50695046596229	-0,165700181387365	-0,0496450066566467
465,697	0,0219999999999914	4501	1501	6	4500	-8,50065012462437	-0,102786980569363	-0,043344721198082
465,708	0,0330000000000155	4501	1501	6	4500	-8,49280058406293	-0,0435548136010766	-0,0354951806366444
465,719	0,0439999999999827	4501	1501	6	4500	-8,48668372258544	-0,0144608831033111	-0,0293782912194729
465,721	0,0459999999999923	4501	1501	6	4500	-8,48608925007284	-0,0124701904132962	-0,0287838466465473
465,722	0,0470000000000255	4501	1501	6	4500	-8,48608830012381	-0,0127578573301435	-0,0287828966975212
465,723	0,0480000000000018	4501	1501	6	4500	-8,48615295253694	-0,0132881989702582	-0,028847549110651
465,734	0,0590000000000259	4501	1501	6	4500	-8,48965482786298	-0,030782911926508	-0,0323493964970112
465,745	0,0699999999999932	4501	1501	6	4500	-8,49711078219116	-0,0797769241034985	-0,0398053787648678
465,756	0,0810000000000173	4501	1501	6	4500	-8,50286414846778	-0,129020209424198	-0,0455587171018124
465,767	0,0919999999999845	4501	1501	6	4500	-8,50598280318081	-0,158840185031295	-0,0486773997545242
465,778	0,103000000000009	4501	1501	6	4500	-8,50587925873697	-0,157189127057791	-0,0485738553106785
465,789	0,113999999999976	4501	1501	6	4500	-8,50383675657213	-0,135283297859132	-0,0465313531458378
465,799	0,124000000000024	4501	1501	6	4500	-8,50034189410508	-0,100484755821526	-0,0430364906787872
465,81	0,134999999999991	4501	1501	6	4500	-8,49697130732238	-0,0726373167708516	-0,0396659038960934
465,821	0,146000000000015	4501	1501	6	4500	-8,49559212103486	-0,062529961578548	-0,0382866896688938
465,832	0,156999999999982	4501	1501	6	4500	-8,49636395461857	-0,0696631707251072	-0,0390585511922836
465,843	0,168000000000006	4501	1501	6	4500	-8,49810688756406	-0,0846629682928324	-0,0408014841377735
465,854	0,178999999999974	4501	1501	6	4500	-8,49979743361473	-0,0995151791721582	-0,042492002248764
465,864	0,189000000000021	4501	1501	6	4500	-8,50095346570015	-0,110227935947478	-0,0436480343341827
465,875	0,199999999999989	4501	1501	6	4500	-8,50101923570037	-0,111043965443969	-0,0437138043344021
465,886	0,211000000000013	4501	1501	6	4500	-8,50082829594612	-0,108436378650367	-0,0435228645801544
465,897	0,22199999999998	4501	1501	6	4500	-8,50040243938565	-0,104104746133089	-0,0430970080196857
465,908	0,233000000000004	4501	1501	6	4500	-8,50027106702328	-0,103188594803214	-0,0429656356573105
465,916	0,240999999999985	4501	1501	7	4500	-8,50018716417253	-0,102262087166309	-0,0428817607462406
465,916	0	4501	1	7	4500	-8,50018716417253	-0,102262087166309	-0,0428817607462406
465,927	0,0110000000000241	4501	1	7	4500	-8,50003606639802	-0,100643867626786	-0,042730662971735
465,938	0,0219999999999914	4501	1	7	4500	-8,49993743933737	-0,0997342262417078	-0,0426320359110832
465,945	0,0289999999999964	4501	1	7	4500	-8,49991707131266	-0,09957788977772	-0,0426116399466991
465,949	0,0330000000000155	4501	1	7	4500	-8,49992014467716	-0,099544720724225	-0,0426147133111954
465,96	0,0440000000000396	4501	1	7	4500	-8,50001620128751	-0,100620076991618	-0,0427107699215412
465,971	0,0550000000000068	4501	1	7	4500	-8,50005540065467	-0,100753856822848	-0,042749997228384
465,982	0,0660000000000309	4501	1	7	4500	-8,50002818740904	-0,100497202947736	-0,0427227839827538
465,993	0,0769999999999982	4501	1	7	4500	-8,50008068606257	-0,101283211261034	-0,0427752546966076
466,004	0,0880000000000223	4501	1	7	4500	-8,50002477876842	-0,100696133449674	-0,0427193753421307
466,015	0,0989999999999895	4501	1	7	4500	-8,50014651194215	-0,101642827503383	-0,0428410805761814
466,025	0,109000000000037	4501	1	7	4500	-8,50015746429563	-0,101953572593629	-0,0428520329296589
466,036	0,120000000000005	4501	1	7	4500	-8,50016894750297	-0,102021228522062	-0,0428635440766811
466,047	0,131000000000029	4501	1	7	4500	-8,50014419294894	-0,101695787161589	-0,0428387895226479
466,058	0,141999999999996	4501	1	7	4500	-8,50017540156841	-0,10196600575	-0,042869970202446
466,069	0,15300000000002	4501	1	7	4500	-8,50013027898967	-0,101518495939672	-0,0428248755633831
466,08	0,163999999999987	4501	1	7	4500	-8,50017827935517	-0,101900855079293	-0,0428728759288788
466,09	0,174000000000035	4501	1	7	4500	-8,50030040368438	-0,103484503924847	-0,0429949723184109
466,101	0,185000000000002	4501	1	7	4500	-8,50028998218477	-0,102996230125427	-0,0429845787584782
466,112	0,196000000000026	4501	1	7	4500	-8,5003119148314	-0,103235230781138	-0,0430064834654331
466,123	0,206999999999994	4501	1	7	4500	-8,50030836649239	-0,103314933367074	-0,0430029630661011
466,134	0,218000000000018	4501	1	7	4500	-8,50035016424954	-0,103842793032527	-0,0430447608232498
466,145	0,228999999999985	4501	1	7	4500	-8,50034368224442	-0,103453835472465	-0,043038222938776
466,155	0,239000000000033	4501	1	7	4500	-8,50046935491264	-0,104937544092536	-0,0431639514863491
466,166	0,25	4501	1	7	4500	-8,5004784911871	-0,104876076802611	-0,0431730598211288
466,167	0,251000000000033	4501	1	7	4500	-8,50046555511653	-0,104864197783172	-0,0431600958108902
466,178	0,262	4501	1	7	4500	-8,50044323131442	-0,104668722487986	-0,0431377999484539
466,189	0,273000000000025	4501	1	7	4500	-8,5005203448236	-0,105179031379521	-0,0432149134576321
466,2	0,283999999999992	4501	1	7	4500	-8,50047715008259	-0,104740858078003	-0,0431717187166214
466,21	0,29400000000004	4501	1	7	4500	-8,50052850320935	-0,105373249389231	-0,0432230718433857
466,221	0,305000000000007	4501	1	7	4500	-8,50048595108092	-0,104904863983393	-0,0431805476546287
466,232	0,316000000000031	4501	1	7	4500	-8,5005621984601	-0,105439964681864	-0,0432567670941353
466,243	0,326999999999998	4501	1	7	4500	-8,5005188640207	-0,105260382406414	-0,0432134605944157
466,254	0,338000000000022	4501	1	7	4500	-8,50063352845609	-0,106332967989147	-0,0433281250298023
466,265	0,34899999999999	4501	1	7	4500	-8,50063914433122	-0,106449774466455	-0,04333371296525
466,275	0,359000000000037	4501	1	7	4500	-8,50067228078842	-0,106641817837954	-0,0433668494224548
466,286	0,370000000000005	4501	1	7	4500	-8,50071583874523	-0,107220434583724	-0,0434104353189468
466,297	0,381000000000029	4501	1	7	4500	-8,50074665620923	-0,107541535980999	-0,0434412248432636
466,308	0,391999999999996	4501	1	7	4500	-8,50072394125164	-0,107257911004126	-0,043418537825346
466,319	0,40300000000002	4501	1	7	4500	-8,50075020454824	-0,107331559993327	-0,0434448011219502
466,33	0,413999999999987	4501	1	7	4500	-8,50083933211863	-0,108231198973954	-0,0435339286923409
466,34	0,424000000000035	4501	1	7	4500	-8,50076537579298	-0,107461540028453	-0,0434599444270134
466,351	0,435000000000002	4501	1	7	4500	-8,50082790479064	-0,1082494109869	-0,0435224734246731
466,362	0,446000000000026	4501	1	7	4500	-8,50082932971418	-0,108110946603119	-0,0435239262878895
466,373	0,456999999999994	4501	1	7	4500	-8,50086229853332	-0,1084921695292	-0,0435568951070309
466,384	0,468000000000018	4501	1	7	4500	-8,50089034996927	-0,108739626593888	-0,0435849465429783
466,395	0,478999999999985	4501	1	7	4500	-8,50092139095068	-0,109274298883975	-0,043615959584713
466,405	0,489000000000033	4501	1	7	4500	-8,50088635459542	-0,10865181684494	-0,0435809232294559
466,416	0,5	4501	1	7	4500	-8,50091613829136	-0,108874249272048	-0,0436107069253922
466,427	0,511000000000024	4501	1	7	4500	-8,50093608722091	-0,109205027110875	-0,0436306558549404
466,438	0,521999999999991	4501	1	7	4500	-8,5010638833046	-0,110466005280614	-0,0437584519386292
466,448	0,532000000000039	4501	1	7	4500	-8,50108710117638	-0,110639999620616	-0,0437816977500916
466,459	0,543000000000006	4501	1	7	4500	-8,50112604908645	-0,110960262827575	-0,0438205897808075
466,47	0,55400000000003	4501	1	7	4500	-8,50107436068356	-0,110408314503729	-0,0437689013779163
466,481	0,564999999999998	4501	1	7	4500	-8,50110305473208	-0,110847018659115	-0,0437976233661175
466,492	0,576000000000022	4501	1	7	4500	-8,50112280808389	-0,110787339508533	-0,0438174046576023
466,503	0,586999999999989	4501	1	7	4500	-8,50109201855957	-0,110571496188641	-0,0437866151332855
466,513	0,597000000000037	4501	1	7	4500	-8,50114253349602	-0,111165815033019	-0,0438371300697327
466,524	0,608000000000004	4501	1	7	4500	-8,50115309469402	-0,111296996474266	-0,0438476353883743
466,535	0,619000000000028	4501	1	7	4500	-8,50118486210704	-0,111371926032007	-0,0438794307410717
466,546	0,629999999999995	4501	1	7	4500	-8,50120176561177	-0,111627569422126	-0,0438963063061237
466,557	0,64100000000002	4501	1	7	4500	-8,50127759389579	-0,112471780739725	-0,0439721904695034
466,568	0,651999999999987	4501	1	7	4500	-8,50134719163179	-0,112949567846954	-0,0440417602658272
466,578	0,662000000000035	4501	1	7	4500	-8,50135308690369	-0,113120903261006	-0,0440476275980473
466,589	0,673000000000002	4501	1	7	4500	-8,50129991769791	-0,112433000467718	-0,0439944863319397
466,6	0,684000000000026	4501	1	7	4500	-8,50132794119418	-0,112777822650969	-0,0440225377678871
466,611	0,694999999999993	4501	1	7	4500	-8,50143020041287	-0,113875088281929	-0,0441247411072254
466,621	0,705000000000041	4501	1	7	4500	-8,50144553929567	-0,11400121729821	-0,0441401079297066
466,632	0,716000000000008	4501	1	7	4500	-8,50148582831025	-0,114247477613389	-0,0441803969442844
466,643	0,727000000000032	4501	1	7	4500	-8,50149275735021	-0,114329094067216	-0,0441873259842396
466,654	0,738	4501	1	7	4500	-8,50146680139005	-0,114071583375335	-0,0441613979637623
466,665	0,749000000000024	4501	1	7	4500	-8,50140798836946	-0,113329249434173	-0,0441025570034981
466,676	0,759999999999991	4501	1	7	4500	-8,50150127895176	-0,114255896769464	-0,0441958755254745
466,686	0,770000000000039	4501	1	7	4500	-8,50155612453818	-0,114982812665403	-0,0442506931722164
466,697	0,781000000000006	4501	1	7	4500	-8,50153684616089	-0,114786587655544	-0,0442314147949219
466,708	0,79200000000003	4501	1	7	4500	-8,50156305357814	-0,115028815343976	-0,0442576222121715
466,719	0,802999999999997	4501	1	7	4500	-8,50158560089767	-0,115121742710471	-0,0442801974713802
466,73	0,814000000000021	4501	1	7	4500	-8,50176785141229	-0,117041245102882	-0,0444624200463295
466,741	0,824999999999989	4501	1	7	4500	-8,50171775557101	-0,116558675654233	-0,0444123521447182
466,751	0,835000000000036	4501	1	7	4500	-8,50175181403756	-0,116782146506011	-0,0444463826715946
466,762	0,846000000000004	4501	1	7	4500	-8,50173018872738	-0,116434176452458	-0,044424757361412
466,773	0,857000000000028	4501	1	7	4500	-8,50174066610634	-0,116539131850004	-0,0444352626800537
466,784	0,867999999999995	4501	1	7	4500	-8,50174161605537	-0,116641037166119	-0,0444361567497253
466,795	0,879000000000019	4501	1	7	4500	-8,50177134387195	-0,116803282871842	-0,0444659404456615
466,806	0,889999999999986	4501	1	7	4500	-8,50178590044379	-0,116861504502594	-0,0444804690778255
466,816	0,900000000000034	4501	1	7	4500	-8,50187818519771	-0,117802196182311	-0,0445727817714214
466,827	0,911000000000001	4501	1	7	4500	-8,50187497213483	-0,117802415043116	-0,0445695407688618
466,838	0,922000000000025	4501	1	7	4500	-8,50187603384256	-0,11788381729275	-0,0445706024765968
466,849	0,932999999999993	4501	1	7	4500	-8,50187212228775	-0,117613896727562	-0,0445666909217834
466,859	0,94300000000004	4501	1	7	4500	-8,50188349373638	-0,117869544774294	-0,0445780903100967
466,87	0,954000000000008	4501	1	7	4500	-8,50196762010455	-0,11877610348165	-0,0446621887385845
466,881	0,965000000000032	4501	1	7	4500	-8,50201657041907	-0,119317271746695	-0,0447111390531063
466,892	0,975999999999999	4501	1	7	4500	-8,50202690809965	-0,119060147553682	-0,0447214767336845
466,903	0,987000000000023	4501	1	7	4500	-8,50204247049987	-0,119299637153745	-0,0447370670735836
466,914	0,99799999999999	4501	1	7	4500	-8,5020521376282	-0,119388024322689	-0,0447467342019081
466,924	1,00800000000004	4501	1	7	4500	-8,50204853340983	-0,119466297328472	-0,0447431020438671
466,935	1,01900000000001	4501	1	7	4500	-8,50211726501584	-0,119832311756909	-0,0448118336498737
466,946	1,03000000000003	4501	1	7	4500	-8,50214956328273	-0,120280389674008	-0,0448441319167614
466,957	1,041	4501	1	7	4500	-8,50215677171946	-0,120297651737928	-0,0448513403534889
466,968	1,05200000000002	4501	1	7	4500	-8,50220971740782	-0,121013303287327	-0,0449042581021786
466,979	1,06299999999999	4501	1	7	4500	-8,50218831561506	-0,120417377911508	-0,0448828563094139
466,989	1,07300000000004	4501	1	7	4500	-8,50220832042396	-0,120732495561242	-0,0449029169976711
467	1,084	4501	1	7	4500	-8,50225355476141	-0,121399452909827	-0,044948123395443
467,011	1,09500000000003	4501	1	7	4500	-8,50228783674538	-0,12167033739388	-0,0449824333190918
467,022	1,10599999999999	4501	1	7	4500	-8,50226883776486	-0,121282003819942	-0,0449634343385696
467,033	1,11700000000002	4501	1	7	4500	-8,50232502445579	-0,122034372761846	-0,045019593089819
467,044	1,12799999999999	4501	1	7	4500	-8,50232401862741	-0,121859656646848	-0,0450185872614384
467,054	1,13800000000003	4501	1	7	4500	-8,5023728851229	-0,122455526143312	-0,0450674258172512
467,065	1,149	4501	1	7	4500	-8,50237908773124	-0,122192148119211	-0,0450736843049526
467,076	1,16000000000003	4501	1	7	4500	-8,50240627303719	-0,122584411874413	-0,0451008416712284
467,087	1,17099999999999	4501	1	7	4500	-8,50242326036095	-0,122848344035447	-0,0451178289949894
467,097	1,18100000000004	4501	1	7	4500	-8,5024319216609	-0,122977970167994	-0,0451264902949333
467,108	1,19200000000001	4501	1	7	4500	-8,5025039780885	-0,123461880721152	-0,0451985746622086
467,119	1,20300000000003	4501	1	7	4500	-8,50250464864075	-0,123416059650481	-0,0451992452144623
467,13	1,214	4501	1	7	4500	-8,50255114026368	-0,123979630880058	-0,0452457368373871
467,141	1,22500000000002	4501	1	7	4500	-8,50254946388304	-0,123915518634021	-0,0452440045773983
467,152	1,23599999999999	4501	1	7	4500	-8,50258246064186	-0,124028599821031	-0,0452770292758942
467,162	1,24600000000004	4501	1	7	4500	-8,5026216879487	-0,12464202940464	-0,045316256582737
467,173	1,25700000000001	4501	1	7	4500	-8,50261414423585	-0,124574792571366	-0,0453087128698826
467,184	1,26800000000003	4501	1	7	4500	-8,50260296836495	-0,124534890055656	-0,0452975369989872
467,199	1,28300000000002	4501	1	7	4500	-8,50266225636005	-0,124782174825668	-0,0453568249940872
467,21	1,29400000000004	4501	1	7	4500	-8,50272067822516	-0,12544387485832	-0,0454152747988701
467,221	1,30500000000001	4501	1	7	4500	-8,50287227891386	-0,127025009132922	-0,045566875487566
467,232	1,31600000000003	4501	1	7	4500	-8,50284738466144	-0,126538565382361	-0,0455419532954693
467,243	1,327	4501	1	7	4500	-8,50282075814903	-0,126298367977142	-0,0455153547227383
467,254	1,33800000000002	4501	1	7	4500	-8,50283235311508	-0,126547794789076	-0,045526921749115
467,265	1,34899999999999	4501	1	7	4500	-8,50281002931297	-0,126386899501085	-0,0455045700073242
467,275	1,35900000000004	4501	1	7	4500	-8,50283210165799	-0,126401819288731	-0,0455266982316971
467,286	1,37	4501	1	7	4500	-8,50284134969115	-0,126445479691029	-0,0455359183251858
467,297	1,38100000000003	4501	1	7	4500	-8,50287898443639	-0,126838036812842	-0,0455735251307487
467,308	1,392	4501	1	7	4500	-8,50290846079588	-0,127262743189931	-0,0456030294299126
467,319	1,40300000000002	4501	1	7	4500	-8,50294422358274	-0,127317793667316	-0,0456387922167778
467,33	1,41399999999999	4501	1	7	4500	-8,50297984667122	-0,127602959983051	-0,0456744432449341
467,34	1,42400000000004	4501	1	7	4500	-8,50296495482326	-0,127627747133374	-0,0456595234572887
467,351	1,435	4501	1	7	4500	-8,50300935097039	-0,12806034181267	-0,0457039475440979
467,362	1,44600000000003	4501	1	7	4500	-8,50303066894412	-0,128074418753386	-0,0457252375781536
467,373	1,45699999999999	4501	1	7	4500	-8,50310199894011	-0,12884377501905	-0,0457965955138206
467,384	1,46800000000002	4501	1	7	4500	-8,50307657383382	-0,128674684092402	-0,0457711704075336
467,395	1,47899999999998	4501	1	7	4500	-8,50312421098351	-0,129201109521091	-0,045818779617548
467,405	1,48900000000003	4501	1	7	4500	-8,50313044153154	-0,129090375266969	-0,0458250381052494
467,416	1,5	4501	1	7	4500	-8,50319995544851	-0,129791493527591	-0,0458945520222187
467,427	1,51100000000002	4501	1	7	4500	-8,5031907632947	-0,129760396666825	-0,04588533192873
467,438	1,52199999999999	4501	1	7	4500	-8,50320361554623	-0,130039690993726	-0,0458981841802597
467,448	1,53200000000004	4501	1	7	4500	-8,50326977670193	-0,130449184216559	-0,0459643453359604
467,459	1,54300000000001	4501	1	7	4500	-8,50323725491762	-0,130071602761745	-0,0459318235516548
467,47	1,55400000000003	4501	1	7	4500	-8,50327972322702	-0,130555308423936	-0,0459742918610573
467,481	1,565	4501	1	7	4500	-8,50325480103493	-0,130350645631552	-0,0459493696689606
467,492	1,57600000000002	4501	1	7	4500	-8,50332587957382	-0,130863590165973	-0,0460204482078552
467,503	1,58699999999999	4501	1	7	4500	-8,50331618450582	-0,130809997208416	-0,0460107810795307
467,513	1,59700000000004	4501	1	7	4500	-8,50340777076781	-0,131782218813896	-0,0461023114621639
467,524	1,608	4501	1	7	4500	-8,50339662283659	-0,131701552309096	-0,046091191470623
467,535	1,61900000000003	4501	1	7	4500	-8,50345088168979	-0,132078188471496	-0,0461454503238201
467,546	1,63	4501	1	7	4500	-8,50346012972295	-0,132017028518021	-0,0461547262966633
467,557	1,64100000000002	4501	1	7	4500	-8,5034716129303	-0,13235607650131	-0,0461661815643311
467,568	1,65199999999999	4501	1	7	4500	-8,50348295643925	-0,132602169178426	-0,0461775250732899
467,578	1,66200000000003	4501	1	7	4500	-8,50349077954888	-0,132443979382515	-0,0461853481829166
467,589	1,673	4501	1	7	4500	-8,50350690074265	-0,132588320411742	-0,0462014973163605
467,6	1,68400000000003	4501	1	7	4500	-8,50360446609557	-0,133543661795557	-0,0462990626692772
467,611	1,69499999999999	4501	1	7	4500	-8,50365408696234	-0,134098785929382	-0,0463486835360527
467,621	1,70500000000004	4501	1	7	4500	-8,50363299250603	-0,133842909708619	-0,0463275611400604
467,632	1,71600000000001	4501	1	7	4500	-8,50364819169044	-0,133821750059724	-0,0463427603244781
467,643	1,72700000000003	4501	1	7	4500	-8,50364042446017	-0,133925047703087	-0,0463349930942059
467,654	1,738	4501	1	7	4500	-8,50368613377213	-0,134339495562017	-0,046380702406168
467,665	1,74900000000002	4501	1	7	4500	-8,50372541695833	-0,134758958593011	-0,0464199855923653
467,676	1,75999999999999	4501	1	7	4500	-8,50368699990213	-0,134131330996752	-0,0463815964758396
467,686	1,77000000000004	4501	1	7	4500	-8,50372642278671	-0,134602631442249	-0,0464209914207458
467,697	1,78100000000001	4501	1	7	4500	-8,50374413654208	-0,13485683593899	-0,046438705176115
467,711	1,79500000000002	4501	1	7	4500	-8,50379811599851	-0,135087384842336	-0,0464926846325397
467,722	1,80600000000004	4501	1	7	4500	-8,50381202995777	-0,135394399985671	-0,0465065985918045
467,733	1,81700000000001	4501	1	7	4500	-8,50382572039962	-0,135666783899069	-0,0465202890336514
467,744	1,82800000000003	4501	1	7	4500	-8,50389744155109	-0,136354044079781	-0,0465920381247997
467,755	1,839	4501	1	7	4500	-8,50394577719271	-0,136593636125326	-0,0466403737664223
467,766	1,85000000000002	4501	1	7	4500	-8,50394686684012	-0,136688463389874	-0,0466414354741573
467,777	1,86099999999999	4501	1	7	4500	-8,50393027067184	-0,136632430367172	-0,0466248393058777
467,787	1,87100000000004	4501	1	7	4500	-8,50394094362855	-0,136619587428868	-0,0466355122625828
467,798	1,88200000000001	4501	1	7	4500	-8,50400174036622	-0,137069346383214	-0,0466963090002537
467,809	1,89300000000003	4501	1	7	4500	-8,50401283241808	-0,137340216897428	-0,0467073731124401
467,82	1,904	4501	1	7	4500	-8,50402845069766	-0,137362703680992	-0,0467230193316936
467,831	1,91500000000002	4501	1	7	4500	-8,50413548760116	-0,138771329075098	-0,046830028295517
467,842	1,92599999999999	4501	1	7	4500	-8,50404728204012	-0,137317255139351	-0,0467418506741524
467,852	1,93600000000004	4501	1	7	4500	-8,50413601845503	-0,138353207148612	-0,0468305870890617
467,863	1,947	4501	1	7	4500	-8,50412355735898	-0,138400737196207	-0,0468181259930134
467,874	1,95800000000003	4501	1	7	4500	-8,50413772277534	-0,138489017263055	-0,0468323193490505
467,885	1,96899999999999	4501	1	7	4500	-8,50415269844234	-0,13837372418493	-0,0468472950160503
467,896	1,98000000000002	4501	1	7	4500	-8,50423098541796	-0,139363864436746	-0,0469255819916725
467,907	1,99099999999999	4501	1	7	4500	-8,50425342097878	-0,1396115263924	-0,0469479896128178
467,917	2,00100000000003	4501	1	7	4500	-8,50422313436866	-0,139315701089799	-0,0469177030026913
467,928	2,012	4501	1	7	4500	-8,50426442921162	-0,1395781384781	-0,0469589978456497
467,939	2,02300000000002	4501	1	7	4500	-8,5042551252991	-0,139408074319363	-0,0469497218728065
467,95	2,03399999999999	4501	1	7	4500	-8,50426976568997	-0,139592299237847	-0,046964306384325
467,96	2,04400000000004	4501	1	7	4500	-8,50435151718557	-0,140587543137372	-0,0470461137592793
467,971	2,05500000000001	4501	1	7	4500	-8,50440158508718	-0,140846385620534	-0,0470961816608906
467,982	2,06600000000003	4501	1	7	4500	-8,50441340357065	-0,140994684770703	-0,0471079722046852
467,993	2,077	4501	1	7	4500	-8,50445254705846	-0,141523103229702	-0,0471471436321735
468,004	2,08800000000002	4501	1	7	4500	-8,50450596772134	-0,142112588509917	-0,047200508415699
468,015	2,09899999999999	4501	1	7	4500	-8,50447783246636	-0,141600938513875	-0,0471724011003971
468,025	2,10900000000004	4501	1	7	4500	-8,50444911047816	-0,141293192282319	-0,047143679112196
468,036	2,12	4501	1	7	4500	-8,50445232354105	-0,14136980753392	-0,0471469201147556
468,047	2,13100000000003	4501	1	7	4500	-8,50452750921249	-0,142219611443579	-0,0472220778465271
468,058	2,142	4501	1	7	4500	-8,50454200990498	-0,142255099490285	-0,0472365505993366
468,069	2,15300000000002	4501	1	7	4500	-8,50460319779813	-0,142807397060096	-0,0472977943718433
468,08	2,16399999999999	4501	1	7	4500	-8,50467301905155	-0,143669825047255	-0,047367587685585
468,09	2,17400000000004	4501	1	7	4500	-8,50463504903018	-0,143238273449242	-0,0473296456038952
468,101	2,185	4501	1	7	4500	-8,50459554232657	-0,14279967173934	-0,04729013890028
468,112	2,19600000000003	4501	1	7	4500	-8,50462979637086	-0,143012409098446	-0,0473243929445744
468,123	2,20699999999999	4501	1	7	4500	-8,50468754768371	-0,14372868463397	-0,047382116317749
468,134	2,21800000000002	4501	1	7	4500	-8,50468489341438	-0,143721653148532	-0,0473794899880886
468,145	2,22899999999999	4501	1	7	4500	-8,50471291691065	-0,143873966298997	-0,0474074855446815
468,155	2,23900000000003	4501	1	7	4500	-8,50481447763741	-0,144810187630355	-0,0475090742111206
468,166	2,25	4501	1	7	4500	-8,50480293855071	-0,144761074334383	-0,0474975071847439
468,177	2,26100000000002	4501	1	7	4500	-8,50476304069161	-0,144357057288289	-0,0474576093256474
468,188	2,27199999999999	4501	1	7	4500	-8,50490363314748	-0,145823517814279	-0,0475982017815113
468,203	2,28700000000003	4501	1	7	4500	-8,50483166053891	-0,144907291978598	-0,047526229172945
468,214	2,298	4501	1	7	4500	-8,50485630333424	-0,145324012264609	-0,0475508719682693
468,225	2,30900000000003	4501	1	7	4500	-8,50489522330463	-0,145698338747025	-0,0475898198783398
468,236	2,31999999999999	4501	1	7	4500	-8,50494244135916	-0,14590606559068	-0,0476370379328728
468,246	2,33000000000004	4501	1	7	4500	-8,50494291633368	-0,145990387536585	-0,0476374849677086
468,257	2,34100000000001	4501	1	7	4500	-8,50495068356395	-0,146126453764737	-0,0476452521979809
468,268	2,35200000000003	4501	1	7	4500	-8,50497272796929	-0,146381007507443	-0,0476673245429993
468,279	2,363	4501	1	7	4500	-8,50500918924809	-0,146568906493485	-0,0477037578821182
468,29	2,37400000000002	4501	1	7	4500	-8,50503441877663	-0,14681791421026	-0,0477290153503418
468,301	2,38499999999999	4501	1	7	4500	-8,50508482195437	-0,147470603697002	-0,04777941852808
468,311	2,39500000000004	4501	1	7	4500	-8,50509236566722	-0,14749436173588	-0,0477869622409344
468,322	2,40600000000001	4501	1	7	4500	-8,50510664284229	-0,147464671172202	-0,047801211476326
468,333	2,41700000000003	4501	1	7	4500	-8,50511161610484	-0,147507125511765	-0,0478061847388744
468,344	2,428	4501	1	7	4500	-8,50516165606678	-0,14810741879046	-0,0478562526404858
468,355	2,43900000000002	4501	1	7	4500	-8,50514131598175	-0,147939720191061	-0,0478359125554562
468,366	2,44999999999999	4501	1	7	4500	-8,50516903214156	-0,14781619887799	-0,0478635728359222
468,376	2,46000000000004	4501	1	7	4500	-8,50520342588425	-0,148481102660298	-0,04789799451828
468,387	2,471	4501	1	7	4500	-8,50526341237128	-0,149245476350188	-0,0479580089449883
468,398	2,48200000000003	4501	1	7	4500	-8,50525128655136	-0,149077856913209	-0,0479458831250668
468,409	2,493	4501	1	7	4500	-8,50531705655158	-0,149501003324986	-0,0480116531252861
468,42	2,50400000000002	4501	1	7	4500	-8,50533491000533	-0,149741168133914	-0,0480294786393642
468,431	2,51499999999999	4501	1	7	4500	-8,50533583201468	-0,149914817884564	-0,0480303727090359
468,441	2,52500000000003	4501	1	7	4500	-8,50536371581256	-0,150072542019188	-0,0480583123862743
468,452	2,536	4501	1	7	4500	-8,50534454919398	-0,149741075001657	-0,0480390898883343
468,463	2,54700000000003	4501	1	7	4500	-8,5054468922317	-0,150942956097424	-0,048141460865736
468,474	2,55799999999999	4501	1	7	4500	-8,50542378611863	-0,150628066621721	-0,048118382692337
468,484	2,56800000000004	4501	1	7	4500	-8,50544510409236	-0,1508719753474	-0,0481396727263927
468,495	2,57900000000001	4501	1	7	4500	-8,50546376779675	-0,150885763578117	-0,048158336430788
468,506	2,59000000000003	4501	1	7	4500	-8,505445914343	-0,15074179507792	-0,0481404550373554
468,517	2,601	4501	1	7	4500	-8,50545851513743	-0,150930578820407	-0,0481530837714672
468,528	2,61200000000002	4501	1	7	4500	-8,50555236451328	-0,152030321769416	-0,0482469610869884
468,539	2,62299999999999	4501	1	7	4500	-8,50558888167143	-0,152229084633291	-0,0482834503054619
468,549	2,63300000000004	4501	1	7	4500	-8,50556178018451	-0,15186077915132	-0,0482563488185406
468,56	2,64400000000001	4501	1	7	4500	-8,50562196224928	-0,152666107751429	-0,0483165308833122
468,571	2,65500000000003	4501	1	7	4500	-8,50566543638706	-0,153014729730785	-0,0483600050210953
468,582	2,666	4501	1	7	4500	-8,50565182976425	-0,152811193838716	-0,0483464263379574
468,593	2,67700000000002	4501	1	7	4500	-8,50568474270403	-0,153092890977859	-0,0483793392777443
468,604	2,68799999999999	4501	1	7	4500	-8,50569225847721	-0,153253790922463	-0,0483868271112442
468,614	2,69800000000004	4501	1	7	4500	-8,50571894086897	-0,153469019569457	-0,0484135374426842
468,625	2,709	4501	1	7	4500	-8,50577448494732	-0,154174868948758	-0,0484690815210342
468,636	2,72000000000003	4501	1	7	4500	-8,50575534626842	-0,15375544782728	-0,0484499149024487
468,647	2,73099999999999	4501	1	7	4500	-8,50576233118773	-0,153896319679916	-0,0484568998217583
468,658	2,74200000000002	4501	1	7	4500	-8,50575297139585	-0,153710693120956	-0,0484475679695606
468,669	2,75299999999999	4501	1	7	4500	-8,5057810228318	-0,154107133857906	-0,048475619405508
468,679	2,76300000000003	4501	1	7	4500	-8,50581021979451	-0,154092242009938	-0,048504788428545
468,69	2,774	4501	1	7	4500	-8,50586914457381	-0,154767893254757	-0,0485637411475182
468,701	2,78500000000003	4501	1	7	4500	-8,50588439963758	-0,155088100582361	-0,0485789962112904
468,712	2,79599999999999	4501	1	7	4500	-8,50595975294709	-0,155984302982688	-0,0486543215811253
468,722	2,80600000000004	4501	1	7	4500	-8,50599903613329	-0,156195927411318	-0,0486936047673225
468,735	2,81900000000002	4501	1	7	4500	-8,50599649362266	-0,156167908571661	-0,0486910901963711
468,746	2,83000000000004	4501	1	7	4500	-8,50596265867352	-0,155855379998684	-0,0486572273075581
468,757	2,84100000000001	4501	1	7	4500	-8,50597975775599	-0,156052936799824	-0,048674326390028
468,768	2,85200000000003	4501	1	7	4500	-8,50602510385215	-0,156525024212897	-0,0487196445465088
468,779	2,863	4501	1	7	4500	-8,50604281760752	-0,15659520868212	-0,0487374141812325
468,79	2,87400000000002	4501	1	7	4500	-8,50613979622722	-0,157772987149656	-0,0488343648612499
468,801	2,88499999999999	4501	1	7	4500	-8,50613381713629	-0,157456765882671	-0,0488283857703209
468,811	2,89500000000004	4501	1	7	4500	-8,50614001974463	-0,15754428692162	-0,0488345883786678
468,822	2,90600000000001	4501	1	7	4500	-8,50618656724691	-0,157917072065175	-0,0488811358809471
468,833	2,91700000000003	4501	1	7	4500	-8,50616438314318	-0,15784090384841	-0,0488589517772198
468,844	2,928	4501	1	7	4500	-8,50617039017379	-0,157745736651123	-0,0488649867475033
468,855	2,93900000000002	4501	1	7	4500	-8,50618042051792	-0,157879171893001	-0,0488749891519546
468,866	2,94999999999999	4501	1	7	4500	-8,50620791316032	-0,158071583136916	-0,0489024817943573
468,876	2,96000000000004	4501	1	7	4500	-8,50628804415464	-0,159051734954119	-0,0489826127886772
468,887	2,971	4501	1	7	4500	-8,50630433298647	-0,159372668713331	-0,0489989295601845
468,898	2,98200000000003	4501	1	7	4500	-8,50628575310111	-0,158820617944002	-0,0489803217351437
468,909	2,993	4501	1	7	4500	-8,50626298226416	-0,158550259657204	-0,0489575788378715
468,92	3,00400000000002	4501	1	7	4500	-8,50631942041218	-0,159348635934293	-0,0490140169858933
468,931	3,01499999999999	4501	1	7	4500	-8,50636035203934	-0,15980857424438	-0,0490549206733704
468,941	3,02500000000003	4501	1	7	4500	-8,50637619383633	-0,159744434058666	-0,0490707904100418
468,952	3,036	4501	1	7	4500	-8,50639086216688	-0,160027081146836	-0,0490854308009148
468,963	3,04700000000003	4501	1	7	4500	-8,50642821751535	-0,160381030291319	-0,0491228140890598
468,974	3,05799999999999	4501	1	7	4500	-8,50643967278302	-0,160560803487897	-0,0491342693567276
468,984	3,06800000000004	4501	1	7	4500	-8,50650996901095	-0,161184421740472	-0,0492045655846596
468,995	3,07900000000001	4501	1	7	4500	-8,50651550106704	-0,161143876612186	-0,0492100976407528
469,006	3,09000000000003	4501	1	7	4500	-8,50652469322085	-0,161419762298465	-0,049219261854887
469,017	3,101	4501	1	7	4500	-8,50653567351401	-0,161600583232939	-0,049230270087719
469,028	3,11200000000002	4501	1	7	4500	-8,50655746646225	-0,161426882259548	-0,049252063035965
469,039	3,12299999999999	4501	1	7	4500	-8,50656056776643	-0,161573314107955	-0,0492551364004612
469,049	3,13300000000004	4501	1	7	4500	-8,50663944147527	-0,162496934644878	-0,0493339821696281
469,06	3,14400000000001	4501	1	7	4500	-8,5066585522145	-0,162742710672319	-0,0493531487882137
469,071	3,15500000000003	4501	1	7	4500	-8,50666229613125	-0,16256277449429	-0,0493568927049637
469,082	3,166	4501	1	7	4500	-8,50666131824255	-0,162551836110651	-0,0493558868765831
469,093	3,17700000000002	4501	1	7	4500	-8,50673488341272	-0,163205866701901	-0,0494294241070747
469,104	3,18799999999999	4501	1	7	4500	-8,50678120739758	-0,163912549614906	-0,0494758039712906
469,114	3,19800000000004	4501	1	7	4500	-8,5067403037101	-0,163328512571752	-0,0494349002838135
469,125	3,209	4501	1	7	4500	-8,50679344497621	-0,163887641392648	-0,049488041549921
469,136	3,22000000000003	4501	1	7	4500	-8,50674703717232	-0,163497184403241	-0,0494416058063507
469,147	3,23099999999999	4501	1	7	4500	-8,50677670910954	-0,163773917593062	-0,049471277743578
469,158	3,24200000000002	4501	1	7	4500	-8,50678042508662	-0,163636798970401	-0,0494749657809734
469,169	3,25299999999999	4501	1	7	4500	-8,50686103105545	-0,164576484821737	-0,0495555996894836
469,179	3,26300000000003	4501	1	7	4500	-8,50684326142073	-0,164316026493907	-0,04953783005476
469,19	3,274	4501	1	7	4500	-8,50691146217286	-0,165148843079805	-0,0496060587465763
469,201	3,28500000000003	4501	1	7	4500	-8,50691741332412	-0,165119874291122	-0,0496119819581509
469,212	3,29599999999999	4501	1	7	4500	-8,50698734633625	-0,165773322805762	-0,049681942909956
469,222	3,30600000000004	4501	1	7	4500	-8,50699276663363	-0,165906511247158	-0,0496873632073402
469,233	3,31700000000001	4501	1	7	4500	-8,50703297182918	-0,166502664797008	-0,0497275404632092
469,246	3,33000000000004	4501	1	7	4500	-8,50700587034225	-0,165836266241968	-0,0497004389762878
469,257	3,34100000000001	4501	1	7	4500	-8,50703448057175	-0,166282625868917	-0,04972904920578
469,268	3,35200000000003	4501	1	7	4500	-8,50708994083107	-0,166974775493145	-0,0497844815254211
469,279	3,363	4501	1	7	4500	-8,5070485342294	-0,166598064824939	-0,0497431308031082
469,29	3,37400000000002	4501	1	7	4500	-8,50708669982851	-0,166599326767027	-0,049781296402216
469,301	3,38499999999999	4501	1	7	4500	-8,50713073275983	-0,167312272824347	-0,0498253293335438
469,311	3,39500000000004	4501	1	7	4500	-8,50721712224185	-0,168320485390723	-0,0499117188155651
469,322	3,40600000000001	4501	1	7	4500	-8,50720175541937	-0,16817033290863	-0,0498963519930839
469,333	3,41700000000003	4501	1	7	4500	-8,50718485191464	-0,167654063552618	-0,0498794205486774
469,344	3,428	4501	1	7	4500	-8,50720259360969	-0,167764518409967	-0,0498971901834011
469,355	3,43900000000002	4501	1	7	4500	-8,50725084543228	-0,16853213775903	-0,0499454140663147
469,366	3,44999999999999	4501	1	7	4500	-8,50722410716116	-0,168148004449904	-0,0499187037348747
469,376	3,46000000000004	4501	1	7	4500	-8,5072426032275	-0,167987369932234	-0,0499371998012066
469,387	3,471	4501	1	7	4500	-8,50725593045354	-0,168365542776883	-0,0499504990875721
469,398	3,48200000000003	4501	1	7	4500	-8,50732049904764	-0,169234429486096	-0,0500150956213474
469,409	3,493	4501	1	7	4500	-8,50741258822381	-0,170281301252544	-0,0501071847975254
469,42	3,50400000000002	4501	1	7	4500	-8,50739319808781	-0,169610418379307	-0,0500877946615219
469,431	3,51499999999999	4501	1	7	4500	-8,50741286762059	-0,170064102858305	-0,0501074641942978
469,441	3,52500000000003	4501	1	7	4500	-8,50744511000812	-0,170343448407948	-0,050139706581831
469,452	3,536	4501	1	7	4500	-8,50744837895036	-0,170442373491824	-0,0501429475843906
469,463	3,54700000000003	4501	1	7	4500	-8,50742141716182	-0,169937964528799	-0,0501160137355328
469,474	3,55799999999999	4501	1	7	4500	-8,50741993635893	-0,169879957102239	-0,0501145049929619
469,496	3,58000000000004	4501	1	7	4500	-8,50756159052253	-0,171685148961842	-0,0502561591565609
469,507	3,59100000000001	4501	1	7	4500	-8,50754795596004	-0,171091514639556	-0,0502425245940685
469,518	3,60200000000003	4501	1	7	4500	-8,50754083134234	-0,171284396201372	-0,0502353720366955
469,529	3,613	4501	1	7	4500	-8,50756080821157	-0,17151765525341	-0,0502553768455982
469,54	3,62400000000002	4501	1	7	4500	-8,50758670829237	-0,171884903684258	-0,0502813048660755
469,551	3,63499999999999	4501	1	7	4500	-8,50757949985564	-0,17141995485872	-0,0502740405499935
469,561	3,64500000000004	4501	1	7	4500	-8,50763188675046	-0,172141939401627	-0,0503264553844929
469,572	3,65600000000001	4501	1	7	4500	-8,50766010582447	-0,172417685389519	-0,0503546744585037
469,583	3,66700000000003	4501	1	7	4500	-8,50769095122814	-0,172815448604524	-0,050385519862175
469,594	3,678	4501	1	7	4500	-8,50763962604105	-0,171892060898244	-0,0503342226147652
469,605	3,68900000000002	4501	1	7	4500	-8,50778382271528	-0,17376767937094	-0,0504783913493156
469,616	3,69999999999999	4501	1	7	4500	-8,50771875120699	-0,173107739537954	-0,0504133477807045
469,626	3,71000000000004	4501	1	7	4500	-8,50779944099486	-0,17395778093487	-0,0504940375685692
469,637	3,721	4501	1	7	4500	-8,5078180488199	-0,173835051245987	-0,05051264539361
469,648	3,73200000000003	4501	1	7	4500	-8,50783227011561	-0,174198132008314	-0,0505268387496471
469,659	3,743	4501	1	7	4500	-8,50782263092697	-0,174216823652387	-0,0505171716213226
469,67	3,75400000000002	4501	1	7	4500	-8,50786881521344	-0,174712617881596	-0,0505633838474751
469,681	3,76499999999999	4501	1	7	4500	-8,50787177681923	-0,174471102654934	-0,0505663454532623
469,691	3,77500000000003	4501	1	7	4500	-8,50788007490337	-0,174518465064466	-0,0505746714770794
469,702	3,786	4501	1	7	4500	-8,50792818702757	-0,175184141844511	-0,050622783601284
469,713	3,79700000000003	4501	1	7	4500	-8,50795981474221	-0,175658157095313	-0,050654411315918
469,724	3,80799999999999	4501	1	7	4500	-8,507961910218	-0,175389274954796	-0,0506564788520336
469,734	3,81800000000004	4501	1	7	4500	-8,50801968947053	-0,176268727518618	-0,0507142581045628
469,745	3,82900000000001	4501	1	7	4500	-8,50809780880809	-0,177014810033143	-0,0507923774421215
469,756	3,84000000000003	4501	1	7	4500	-8,5080642811954	-0,176680195145309	-0,0507588498294353
469,767	3,851	4501	1	7	4500	-8,50807487033308	-0,176608273759484	-0,0507694110274315
469,778	3,86200000000002	4501	1	7	4500	-8,50806905888021	-0,176429850980639	-0,0507636554539204
469,789	3,87299999999999	4501	1	7	4500	-8,50820168852806	-0,178149547427893	-0,0508962571620941
469,799	3,88300000000004	4501	1	7	4500	-8,50818059407175	-0,177784725092351	-0,0508751906454563
469,81	3,89400000000001	4501	1	7	4500	-8,50814178586006	-0,177237843163311	-0,0508363544940948
469,821	3,90500000000003	4501	1	7	4500	-8,50814969278872	-0,177251761779189	-0,0508442893624306
469,832	3,916	4501	1	7	4500	-8,50819168612361	-0,177902411669493	-0,0508862547576427
469,843	3,92700000000002	4501	1	7	4500	-8,50820166058838	-0,177820567041636	-0,0508962571620941
469,854	3,93799999999999	4501	1	7	4500	-8,50822230800986	-0,177787211723626	-0,0509168766438961
469,864	3,94800000000004	4501	1	7	4500	-8,50823214277625	-0,178057509474456	-0,050926711410284
469,875	3,959	4501	1	7	4500	-8,50829347036779	-0,17880086787045	-0,0509880110621452
469,886	3,97000000000003	4501	1	7	4500	-8,50828025490046	-0,178803564049304	-0,0509748235344887
469,897	3,98099999999999	4501	1	7	4500	-8,50833582691848	-0,179082932882011	-0,0510304234921932
469,908	3,99200000000002	4501	1	7	4500	-8,50838826969266	-0,17992639914155	-0,0510828383266926
469,919	4,00299999999999	4501	1	7	4500	-8,5084018483758	-0,180052323266864	-0,0510964170098305
469,929	4,01300000000003	4501	1	7	4500	-8,50841715931892	-0,180343459360301	-0,0511117279529571
469,94	4,024	4501	1	7	4500	-8,50841484032571	-0,179891446605325	-0,0511093810200691
469,951	4,03500000000003	4501	1	7	4500	-8,5083866212517	-0,179728930816054	-0,0510812178254128
469,962	4,04599999999999	4501	1	7	4500	-8,50846337154508	-0,180722014047205	-0,0511579401791096
469,972	4,05600000000004	4501	1	7	4500	-8,50846401415765	-0,18062514718622	-0,0511586107313633
469,983	4,06700000000001	4501	1	7	4500	-8,50850779563189	-0,180987678468227	-0,0512023642659187
469,994	4,07800000000003	4501	1	7	4500	-8,50849301554263	-0,180981457233429	-0,0511876121163368
470,005	4,089	4501	1	7	4500	-8,50859415717423	-0,182024063542485	-0,0512887537479401
470,016	4,10000000000002	4501	1	7	4500	-8,50856389850378	-0,181899527087808	-0,0512584671378136
470,027	4,11099999999999	4501	1	7	4500	-8,50856716744602	-0,181451924145222	-0,0512617081403732
470,037	4,12100000000004	4501	1	7	4500	-8,50856725126505	-0,181526602245867	-0,0512618198990822
470,048	4,13200000000001	4501	1	7	4500	-8,50859281606972	-0,182058801874518	-0,0512874126434326
470,059	4,14300000000003	4501	1	7	4500	-8,50859896279871	-0,182107165455818	-0,0512935593724251
470,07	4,154	4501	1	7	4500	-8,50865221582353	-0,182406296953559	-0,0513467565178871
470,081	4,16500000000002	4501	1	7	4500	-8,50867406465113	-0,182808381505311	-0,0513686612248421
470,092	4,17599999999999	4501	1	7	4500	-8,50868174806237	-0,182906468398869	-0,0513763166964054
470,102	4,18600000000004	4501	1	7	4500	-8,50874793715775	-0,183731308206916	-0,0514425337314606
470,113	4,197	4501	1	7	4500	-8,50872891023755	-0,183238866738975	-0,0514234788715839
470,124	4,20800000000003	4501	1	7	4500	-8,50881940685213	-0,18436667509377	-0,0515140034258366
470,135	4,21899999999999	4501	1	7	4500	-8,50879143923521	-0,184004162438214	-0,0514860078692436
470,146	4,23000000000002	4501	1	7	4500	-8,50883357226849	-0,184715772047639	-0,0515281409025192
470,157	4,24099999999999	4501	1	7	4500	-8,50882885046303	-0,184360966086388	-0,0515234470367432
470,167	4,25100000000003	4501	1	7	4500	-8,50884941406548	-0,18467724788934	-0,0515440106391907
470,178	4,262	4501	1	7	4500	-8,50880996324122	-0,184191870503128	-0,0515045039355755
470,189	4,27300000000002	4501	1	7	4500	-8,50883941166103	-0,184509800747037	-0,0515340082347393
470,2	4,28399999999999	4501	1	7	4500	-8,50886288098991	-0,184631650336087	-0,0515574775636196
470,21	4,29400000000004	4501	1	7	4500	-8,50893130525947	-0,18541507422924	-0,0516258738934994
470,221	4,30500000000001	4501	1	7	4500	-8,50891350768507	-0,18535178154707	-0,0516080483794212
470,232	4,31600000000003	4501	1	7	4500	-8,50895578041673	-0,185912251472473	-0,0516503490507603
470,243	4,327	4501	1	7	4500	-8,5089750867337	-0,186053072102368	-0,0516696833074093
470,257	4,34100000000001	4501	1	7	4500	-8,50899020209908	-0,186179662123322	-0,0516847707331181
470,271	4,35500000000002	4501	1	7	4500	-8,50899802520871	-0,186372390016913	-0,0516925938427448
470,282	4,36599999999999	4501	1	7	4500	-8,50901763886213	-0,186436530202627	-0,0517122074961662
470,292	4,37600000000003	4501	1	7	4500	-8,50906214676797	-0,186938596889377	-0,0517566874623299
470,303	4,387	4501	1	7	4500	-8,50903177633881	-0,186430960893631	-0,0517263449728489
470,314	4,39800000000002	4501	1	7	4500	-8,50908047519624	-0,187332509085536	-0,0517750717699528
470,325	4,40899999999999	4501	1	7	4500	-8,50912093184888	-0,187582233920693	-0,0518155284225941
470,335	4,41900000000004	4501	1	7	4500	-8,50910785607994	-0,187345398589969	-0,0518024526536465
470,346	4,43000000000001	4501	1	7	4500	-8,50921075791121	-0,188897219486535	-0,0519053265452385
470,357	4,44100000000003	4501	1	7	4500	-8,50921276956796	-0,18890471663326	-0,0519073382019997
470,368	4,452	4501	1	7	4500	-8,50919220596552	-0,188359539024532	-0,0518867745995522
470,379	4,46300000000002	4501	1	7	4500	-8,50918882526457	-0,188336726278067	-0,0518833659589291
470,39	4,47399999999999	4501	1	7	4500	-8,50926141254604	-0,189428948797286	-0,0519560091197491
470,4	4,48400000000004	4501	1	7	4500	-8,50922852754593	-0,188892562873662	-0,0519230961799622
470,411	4,495	4501	1	7	4500	-8,50928108207881	-0,189625965431333	-0,0519756227731705
470,422	4,50600000000003	4501	1	7	4500	-8,50926954299212	-0,189129449427128	-0,0519641116261482
470,433	4,517	4501	1	7	4500	-8,50929910317063	-0,18975742161274	-0,0519936718046665
470,444	4,52800000000002	4501	1	7	4500	-8,50936437025666	-0,190660422667861	-0,0520589388906956
470,455	4,53899999999999	4501	1	7	4500	-8,50931106135249	-0,189738292247057	-0,0520056299865246
470,465	4,54900000000004	4501	1	7	4500	-8,50933726876974	-0,190003318712115	-0,0520318374037743
470,476	4,56	4501	1	7	4500	-8,50934771820903	-0,190280214883387	-0,0520422868430614
470,487	4,57100000000003	4501	1	7	4500	-8,50942960940301	-0,191461141221225	-0,0521242059767246
470,498	4,58199999999999	4501	1	7	4500	-8,50942804478109	-0,191210941411555	-0,0521226413547993
470,508	4,59200000000004	4501	1	7	4500	-8,50942295975983	-0,191044295206666	-0,0521175563335419
470,519	4,60300000000001	4501	1	7	4500	-8,50941631011665	-0,191019466146827	-0,0521109066903591
470,53	4,61400000000003	4501	1	7	4500	-8,50949328392744	-0,192234790883958	-0,0521878525614738
470,541	4,625	4501	1	7	4500	-8,50950149819255	-0,19221703056246	-0,052196066826582
470,552	4,63600000000002	4501	1	7	4500	-8,50952742621303	-0,192305590026081	-0,0522219948470592
470,563	4,64699999999999	4501	1	7	4500	-8,50957989692688	-0,193213350139558	-0,0522744655609131
470,573	4,65700000000004	4501	1	7	4500	-8,50954541936517	-0,192790469154716	-0,0522399879992008
470,584	4,66800000000001	4501	1	7	4500	-8,50957833230495	-0,19310103263706	-0,0522729009389877
470,595	4,67900000000003	4501	1	7	4500	-8,50953382439911	-0,192261096090078	-0,0522284209728241
470,606	4,69	4501	1	7	4500	-8,50957492366433	-0,192959816195071	-0,0522694922983646
470,617	4,70100000000002	4501	1	7	4500	-8,50959540344775	-0,193257918581367	-0,0522900000214577
470,628	4,71199999999999	4501	1	7	4500	-8,50961789488792	-0,193356806412339	-0,0523124635219574
470,638	4,72200000000004	4501	1	7	4500	-8,50964438170195	-0,193569948896766	-0,0523389503359795
470,649	4,733	4501	1	7	4500	-8,50966287776828	-0,193880330771208	-0,0523574464023113
470,66	4,74400000000003	4501	1	7	4500	-8,5096812620759	-0,19417101982981	-0,0523758307099342
470,671	4,755	4501	1	7	4500	-8,50974993780255	-0,195238515734673	-0,0524445064365864
470,682	4,76600000000002	4501	1	7	4500	-8,50977256894111	-0,195042514242232	-0,0524671375751495
470,693	4,77699999999999	4501	1	7	4500	-8,50975790061056	-0,194944934919477	-0,0524524971842766
470,703	4,78700000000003	4501	1	7	4500	-8,50979581475258	-0,195476827211678	-0,0524903833866119
470,714	4,798	4501	1	7	4500	-8,50976147688925	-0,194911141879857	-0,0524560175836086
470,725	4,80900000000003	4501	1	7	4500	-8,5098051186651	-0,195200266316533	-0,0524997152388096
470,736	4,81999999999999	4501	1	7	4500	-8,50979939103127	-0,195214031264186	-0,0524939596652985
470,746	4,83000000000004	4501	1	7	4500	-8,50989229045808	-0,196523386985064	-0,0525868311524391
470,757	4,84100000000001	4501	1	7	4500	-8,50988480262458	-0,196302779950202	-0,0525793433189392
470,77	4,85399999999999	4501	1	7	4500	-8,50992428138852	-0,196626363322139	-0,0526188500225544
470,783	4,86700000000002	4501	1	7	4500	-8,50992931053042	-0,196716384962201	-0,0526238791644573
470,794	4,87799999999999	4501	1	7	4500	-8,5099417436868	-0,196735220961273	-0,0526362843811512
470,804	4,88800000000003	4501	1	7	4500	-8,50998708978295	-0,197134837508202	-0,0526816584169865
470,815	4,899	4501	1	7	4500	-8,50999197922647	-0,197323756292462	-0,052686519920826
470,826	4,91000000000003	4501	1	7	4500	-8,51008406840265	-0,198378493078053	-0,0527786649763584
470,837	4,92099999999999	4501	1	7	4500	-8,51005674339831	-0,198014001362026	-0,0527513399720192
470,847	4,93100000000004	4501	1	7	4500	-8,51010547019541	-0,198370642028749	-0,0528000667691231
470,858	4,94200000000001	4501	1	7	4500	-8,51012885570526	-0,198628576472402	-0,0528234243392944
470,869	4,95300000000003	4501	1	7	4500	-8,5101302806288	-0,198723655194044	-0,0528248772025108
470,88	4,964	4501	1	7	4500	-8,51016908884048	-0,199000504799187	-0,0528636574745178
470,891	4,97500000000002	4501	1	7	4500	-8,51018166169524	-0,199008723720908	-0,0528762303292751
470,902	4,98599999999999	4501	1	7	4500	-8,51019814610481	-0,199170745909214	-0,0528927147388458
470,912	4,99600000000004	4501	1	7	4500	-8,51019023917615	-0,199133339338005	-0,0528847798705101
470,916	5	4501	1	7	4500	-8,51018546149135	-0,19905268214643	-0,0528800301253796
470,927	5,01100000000002	4501	1	7	4500	-8,51020758971572	-0,199411958456039	-0,0529021583497524
470,938	5,02199999999999	4501	1	7	4500	-8,5102130100131	-0,199016691185534	-0,0529075786471367
470,948	5,03200000000004	4501	1	7	4500	-8,51022002287209	-0,199345694854856	-0,0529145635664463
470,959	5,04300000000001	4501	1	7	4500	-8,51027704775333	-0,200112955644727	-0,0529716163873672
470,97	5,05400000000003	4501	1	7	4500	-8,5102757345885	-0,199970989488065	-0,0529702752828598
470,981	5,065	4501	1	7	4500	-8,51030149497092	-0,199911235831678	-0,0529960915446281
470,989	5,07300000000004	4501	1	7	4500	-8,51032725535333	-0,200543538667262	-0,053021851927042
470,992	5,07600000000002	4501	1	8	4500	-8,51032018661499	-0,200268845073879	-0,0530147552490234
470,992	0	4501	1	8	4500	-8,51032018661499	-0,200268845073879	-0,0530147552490234
471,003	0,0109999999999673	4501	1	8	4500	-8,51032166741788	-0,200325986370444	-0,0530162081122398
471,029	0,0369999999999777	4501	1	8	4500,25	-8,50961180403829	-0,190307768061757	-0,0523063726723194
471,04	0,0480000000000018	4501	1	8	4500,25	-8,50889973342419	-0,181500623002648	-0,0515943020582199
471,047	0,0550000000000068	4501	1	8	4500,5	-8,50886701606214	-0,181234213523567	-0,0515615567564964
471,049	0,0570000000000164	4501	1	8	4500,5	-8,50890099070966	-0,181641969829798	-0,0515955872833729
471,06	0,0679999999999836	4501	1	8	4500,5	-8,50994017906487	-0,194958592765033	-0,0526347197592258
471,071	0,0790000000000077	4501	1	8	4500,75	-8,51167755201459	-0,216539390385151	-0,0543721206486225
471,082	0,089999999999975	4501	1	8	4500,75	-8,51422710344195	-0,242461725138128	-0,0569216720759869
471,091	0,0989999999999895	4501	1	8	4500,75	-8,51551238447428	-0,25435165502131	-0,0582069531083107
471,092	0,0999999999999659	4501	1	8	4500,75	-8,51551671512425	-0,254069995135069	-0,0582113116979599
471,093	0,100999999999999	4501	1	8	4501	-8,51550967432558	-0,253554144874215	-0,0582042708992958
471,104	0,0109999999999673	4502	2	8	4501	-8,51456263102591	-0,238771717995405	-0,0572572275996208
471,114	0,021000000000015	4502	2	8	4501	-8,51151483133435	-0,201595271937549	-0,0542093999683857
471,125	0,0319999999999823	4502	2	8	4501,25	-8,50714322179556	-0,154059869237244	-0,0498377904295921
471,136	0,0430000000000064	4502	2	8	4501,25	-8,50300529971719	-0,114600751549006	-0,0456998683512211
471,143	0,0500000000000114	4502	2	8	4501,5	-8,5023667383939	-0,109100830741227	-0,0450613349676132
471,148	0,0550000000000068	4502	2	8	4501,5	-8,50313326343894	-0,117073808796704	-0,0458278320729732
471,159	0,0659999999999741	4502	2	8	4501,5	-8,50801580585539	-0,167506113648415	-0,0507104024291039
471,17	0,0769999999999982	4502	2	8	4501,75	-8,51482369937003	-0,243157674558461	-0,057518295943737
471,181	0,0879999999999654	4502	2	8	4501,75	-8,52164310403168	-0,300682806409895	-0,0643377006053925
471,188	0,0949999999999704	4502	2	8	4501,75	-8,58519508503377	-0,324534382671118	-0,127889681607485
471,189	0,0960000000000036	4502	2	8	4501,75	-8,59367656521499	-0,340944221243262	-0,136371161788702
471,19	0,09699999999998	4502	2	8	4501,75	-8,59389424324036	-0,316119287163019	-0,13658881187439
471,191	0,0980000000000132	4502	2	8	4501,75	-8,59086317941546	-0,277630421333015	-0,133557748049498
471,192	0,0989999999999895	4502	2	8	4501,75	-8,59035221859813	-0,271263564936817	-0,133046787232161
471,193	0,0999999999999659	4502	2	8	4502	-8,59387597069144	-0,308190435171127	-0,136570539325476
471,195	0,00200000000000955	4503	3	8	4502	-8,60072884708643	-0,355510087683797	-0,143423415720463
471,206	0,0130000000000337	4503	3	8	4502	-8,59675859101117	-0,274429684504867	-0,139453187584877
471,217	0,0240000000000009	4503	3	8	4502	-8,58937153592706	-0,184092032723129	-0,13206610456109
471,227	0,0340000000000487	4503	3	8	4502,25	-8,58155988156796	-0,108686252497137	-0,124254450201988
471,237	0,0440000000000396	4503	3	8	4502,25	-8,57552672736347	-0,0616131257265806	-0,118221323937178
471,242	0,049000000000035	4503	3	8	4502,25	-8,57535408809781	-0,0617043115198612	-0,118048656731844
471,244	0,0510000000000446	4503	3	8	4502,5	-8,57566150836647	-0,0644746702164412	-0,118356104940176
471,255	0,0620000000000118	4503	3	8	4502,5	-8,5811763536185	-0,110185425728559	-0,123870950192213
471,266	0,0730000000000359	4503	3	8	4502,5	-8,59168010763824	-0,212482190690935	-0,13437470421195
471,277	0,0840000000000032	4503	3	8	4502,75	-8,59977750107646	-0,300085567869246	-0,142472069710493
471,287	0,0940000000000509	4503	3	8	4502,75	-8,6043621506542	-0,335031840950251	-0,147056747227907
471,293	0,100000000000023	4503	3	8	4503	-8,60555131919682	-0,332128554582596	-0,148245859891176
471,304	0,0110000000000241	4504	4	8	4503	-8,60310880467296	-0,287752142176032	-0,14580337330699
471,315	0,0219999999999914	4504	4	8	4503	-8,59593375585973	-0,200020670890808	-0,138628296554089
471,326	0,0330000000000155	4504	4	8	4503,25	-8,58669287525117	-0,109889367595315	-0,129387471824884
471,337	0,0439999999999827	4504	4	8	4503,25	-8,57965713366866	-0,0581572856754065	-0,122351702302694
471,342	0,0489999999999782	4504	4	8	4503,25	-8,57892908155918	-0,0544745521619916	-0,121623650193214
471,345	0,0520000000000209	4504	4	8	4503,5	-8,57967590913177	-0,0599364005029202	-0,122370477765799
471,356	0,0629999999999882	4504	4	8	4503,5	-8,58644384890795	-0,114375622943044	-0,129138417541981
471,367	0,0740000000000123	4504	4	8	4503,5	-8,59754903241992	-0,223127347417176	-0,140243601053953
471,378	0,0849999999999795	4504	4	8	4503,75	-8,60540033318102	-0,310142589733005	-0,148094929754734
471,388	0,0950000000000273	4504	4	8	4503,75	-8,60992991365492	-0,339945643208921	-0,152624510228634
471,389	0,0960000000000036	4504	4	8	4503,75	-8,6103165987879	-0,340752997435629	-0,153011195361614
471,393	0,100000000000023	4504	4	8	4504	-8,61093127168715	-0,335471704602242	-0,15362586826086
471,404	0,0109999999999673	4505	5	8	4504	-8,60851339995861	-0,288216355256736	-0,151207968592644
471,415	0,0219999999999914	4505	5	8	4504	-8,60135505907238	-0,201410581357777	-0,144049655646086
471,426	0,0329999999999586	4505	5	8	4504,25	-8,59106990508735	-0,102585670538247	-0,133764501661062
471,436	0,0430000000000064	4505	5	8	4504,25	-8,58453813940286	-0,0572037929669023	-0,1272327080369
471,442	0,0489999999999782	4505	5	8	4504,25	-8,58347740955651	-0,0519081624224782	-0,126172006130219
471,447	0,0539999999999736	4505	5	8	4504,5	-8,58481362462044	-0,0619247509166598	-0,127508193254471
471,458	0,0649999999999977	4505	5	8	4504,5	-8,59342237003148	-0,130908819846809	-0,136116966605186
471,469	0,075999999999965	4505	5	8	4504,75	-8,60461902804673	-0,243255430832505	-0,147313624620438
471,48	0,0869999999999891	4505	5	8	4504,75	-8,61181184649467	-0,320340073667467	-0,154506415128708
471,491	0,0979999999999563	4505	5	8	4504,75	-8,65388005971908	-0,289366338402033	-0,196574628353119
471,493	0,0999999999999659	4505	5	8	4505	-8,68018819950521	-0,304594617336988	-0,22288279607892
471,499	0,00600000000002865	4506	6	8	4505	-8,74611102975905	-0,266410815529525	-0,28880562633276
471,504	0,0110000000000241	4506	6	8	4505	-8,81631955504417	-0,227179424837232	-0,359014123678207
471,508	0,0150000000000432	4506	6	8	4505	-8,87820582836866	-0,209019854664803	-0,420900397002697
471,513	0,0200000000000387	4506	6	8	4505	-8,95264411345124	-0,13192598707974	-0,495338682085276
471,516	0,0230000000000246	4506	6	8	4505	-9,03521977365017	-0,0579157331958413	-0,577914342284202
471,518	0,0250000000000341	4506	6	8	4505,25	-9,12012431770563	-0,0231384858489037	-0,662818886339664
471,52	0,0269999999999868	4506	6	8	4505,25	-9,21700081788003	-0,0185597455129027	-0,759695414453745
471,522	0,0289999999999964	4506	6	8	4505,25	-9,30701248347759	-0,0146536156535149	-0,849707052111626
471,525	0,0320000000000391	4506	6	8	4505,25	-9,41640252247453	-0,0229997979477048	-0,95909709110856
471,528	0,035000000000025	4506	6	8	4505,25	-9,49971159920096	-0,0385964754968882	-1,042406167835
471,531	0,0380000000000109	4506	6	8	4505,25	-9,58442497998476	-0,0429560197517276	-1,12711954861879
471,534	0,0409999999999968	4506	6	8	4505,25	-9,67468016780913	-0,0387746235355735	-1,21737476438284
471,536	0,0430000000000064	4506	6	8	4505,25	-9,73852515220642	-0,04832714330405	-1,28121972084045
471,538	0,0450000000000159	4506	6	8	4505,25	-9,79995843954384	-0,0458975555375218	-1,34265303611755
471,541	0,0480000000000018	4506	6	8	4505,25	-9,88433003425598	-0,0482793105766177	-1,42702460289001
471,546	0,0529999999999973	4506	6	8	4505,5	-10,026945238933	-0,0780586479231715	-1,56963977962732
471,549	0,05600000000004	4506	6	8	4505,5	-10,1022823993117	-0,106363813392818	-1,64497699588537
471,552	0,0590000000000259	4506	6	8	4505,5	-10,1700431015342	-0,120388204231858	-1,71273769810796
471,555	0,0620000000000118	4506	6	8	4505,5	-10,2494721952826	-0,11656085960567	-1,79216679185629
471,557	0,0640000000000214	4506	6	8	4505,5	-10,3141166456044	-0,101657016202807	-1,85681121423841
471,559	0,0660000000000309	4506	6	8	4505,5	-10,3931582719088	-0,0853236159309745	-1,93585284054279
471,561	0,0680000000000405	4506	6	8	4505,5	-10,4857129789889	-0,104183251969516	-2,02840754762292
471,563	0,0699999999999932	4506	6	8	4505,5	-10,5790745001286	-0,123873632401228	-2,12176904082298
471,565	0,0720000000000027	4506	6	8	4505,5	-10,6707339081913	-0,116807734593749	-2,21342850476503
471,567	0,0740000000000123	4506	6	8	4505,5	-10,7723711896688	-0,103798480704427	-2,31506578624249
471,569	0,0760000000000218	4506	6	8	4505,75	-10,8943153638393	-0,0941477622836828	-2,43700996041298
471,57	0,0769999999999982	4506	6	8	4505,75	-10,9641904570162	-0,086932685226202	-2,50688502565026
471,571	0,0780000000000314	4506	6	8	4505,75	-11,0400069784373	-0,0728818215429783	-2,58270157501101
471,572	0,0790000000000077	4506	6	8	4505,75	-11,1217677220702	-0,0564226182177663	-2,66446229070425
471,573	0,0800000000000409	4506	6	8	4505,75	-11,2095632683486	-0,0408643111586571	-2,75225786492229
471,574	0,0810000000000173	4506	6	8	4505,75	-11,3036708626896	-0,0263364519923925	-2,84636545926332
471,575	0,0819999999999936	4506	6	8	4505,75	-11,4042564388365	-0,0150983454659581	-2,94695103541017
471,576	0,0830000000000268	4506	6	8	4505,75	-11,5109100937843	-0,0104051921516657	-3,05360466241837
471,577	0,0840000000000032	4506	6	8	4505,75	-11,6225501149893	-0,0128822354599833	-3,16524468362331
471,578	0,0850000000000364	4506	6	8	4505,75	-11,7378210090101	-0,0142964627593756	-3,28051557764411
471,579	0,0860000000000127	4506	6	8	4505,75	-11,8561038561165	-0,00823515933007002	-3,39879842475057
471,58	0,0869999999999891	4506	6	8	4505,75	-11,9779962580651	-8,68272036314011E-05	-3,52069085463881
471,581	0,0880000000000223	4506	6	8	4505,75	-12,1043504588306	0,00358525197952986	-3,64704502746463
471,582	0,0889999999999986	4506	6	8	4505,75	-12,2352830506861	0,00291724689304829	-3,77797761932015
471,583	0,0900000000000318	4506	6	8	4505,75	-12,3703329730779	0,00140439253300428	-3,9130275696516
471,584	0,0910000000000082	4506	6	8	4505,75	-12,5091231800616	0,000864537432789803	-4,05181774869561
471,585	0,0920000000000414	4506	6	8	4505,75	-12,6516535878181	0,00108994543552399	-4,19434815645218
471,586	0,0930000000000177	4506	6	8	4505,75	-12,7982843108475	0,00149863306432962	-4,34097887948155
471,587	0,0939999999999941	4506	6	8	4505,75	-12,9493893217295	0,00170721206814051	-4,49208391830325
471,588	0,0950000000000273	4506	6	8	4505,75	-13,1048421096057	0,00168266240507364	-4,64753670617938
471,589	0,0960000000000036	4506	6	8	4505,75	-13,2640848308802	0,00166538637131453	-4,8067793995142
471,59	0,0970000000000368	4506	6	8	4505,75	-13,4266479872167	0,00163746532052755	-4,96934255585074
471,591	0,0980000000000132	4506	6	8	4505,75	-13,5923412814736	0,00154343899339437	-5,13503585010767
471,592	0,0989999999999895	4506	6	8	4505,75	-13,7611812260002	0,00150515232235193	-5,3038758225739
471,593	0,100000000000023	4506	6	8	4506	-13,9333594590425	0,00154534354805946	-5,47605402767658
471,594	0,000999999999976353	4507	7	8	4506	-14,1089323628694	0,00147102400660515	-5,65162695944309
471,595	0,00200000000000955	4507	7	8	4506	-14,2874941974878	0,001435955055058	-5,83018876612186
471,596	0,0029999999999859	4507	7	8	4506	-14,4683947227895	0,00150571577250957	-6,01108929142356
471,597	0,0040000000000191	4507	7	8	4506	-14,6511458326131	0,00149053055793047	-6,19384042918682
471,598	0,00499999999999545	4507	7	8	4506	-14,8355692159384	0,00148468650877476	-6,3782637566328
471,599	0,00599999999997181	4507	7	8	4506	-15,0218731630594	0,00161465723067522	-6,56456775963306
471,6	0,007000000000005	4507	7	8	4506	-15,210560336709	0,0016585411503911	-6,75325490534305
471,601	0,00799999999998136	4507	7	8	4506	-15,4019745066762	0,00154437031596899	-6,94466907531023
471,602	0,00900000000001455	4507	7	8	4506	-15,5960153415799	0,00148495193570852	-7,13870991021395
471,603	0,00999999999999091	4507	7	8	4506	-15,7923422008753	0,0014543067663908	-7,33503676950932
471,604	0,0109999999999673	4507	7	8	4506	-15,9905767254531	0,00138527248054743	-7,53327129408717
471,605	0,0120000000000005	4507	7	8	4506	-16,1904843617231	0,00145839061588049	-7,73317895829678
471,606	0,0129999999999768	4507	7	8	4506	-16,3921736832708	0,00155888497829437	-7,93486827984452
471,607	0,01400000000001	4507	7	8	4506	-16,5958831831813	0,00149306375533342	-8,13857775181532
471,608	0,0149999999999864	4507	7	8	4506	-16,8015479855239	0,00146502163261175	-8,34424255415797
471,609	0,0160000000000196	4507	7	8	4506	-17,0088273938745	0,00157856848090887	-8,55152199044824
471,61	0,0169999999999959	4507	7	8	4506	-17,2172062844038	0,0015624612569809	-8,75990085303783
471,611	0,0179999999999723	4507	7	8	4506	-17,4261104408652	0,0015166075900197	-8,96880498155952
471,612	0,0190000000000055	4507	7	8	4506	-17,6352105662227	-0,00207637436687946	-9,1779051348567
471,613	0,0199999999999818	4507	7	8	4506	-17,8415278717875	-0,222158012911677	-9,38422244042158
471,614	0,021000000000015	4507	7	8	4506	-18,0130076687783	-1,11364549491554	-9,55570226535201
471,615	0,0219999999999914	4507	7	8	4506	-18,0752365663648	-1,63082459941506	-9,6179311349988
471,616	0,0229999999999677	4507	7	8	4506	-18,0041006114334	-0,996054201386869	-9,5467952080071
471,617	0,0240000000000009	4507	7	8	4506	-17,8731095697731	-0,0892928149551153	-9,41580416634679
471,618	0,0249999999999773	4507	7	8	4506	-17,7683422341943	0,274280980229378	-9,31103680282831
471,62	0,0269999999999868	4507	7	8	4506	-17,7014852128923	-0,0291223917156458	-9,24417978152633
471,623	0,0299999999999727	4507	7	8	4506	-17,7719398587942	0,0151018099859357	-9,31463442742825
471,625	0,0319999999999823	4507	7	8	4506	-17,8957062307745	-1,0649673640728E-05	-9,43840082734823
471,626	0,0330000000000155	4507	7	8	4506	-17,9629705287516	-0,080837057903409	-9,50566509738564
471,628	0,0349999999999682	4507	7	8	4506	-18,0279313679785	-0,476623708382249	-9,57062590867281
471,63	0,0369999999999777	4507	7	8	4506	-17,9513211920857	-0,00474824104458094	-9,49401576071977
471,636	0,0430000000000064	4507	7	8	4506	-18,0144592188299	-0,319444886408746	-9,5571537874639
471,64	0,0469999999999686	4507	7	8	4506	-17,9502284992486	0,0841458840295672	-9,49292303994298
471,644	0,0509999999999877	4507	7	8	4506	-18,0229108035564	-0,332363755442202	-9,56560537219048
471,655	0,0620000000000118	4507	7	8	4506	-18,005062462762	-0,075839483179152	-9,54775705933571
471,666	0,0729999999999791	4507	7	8	4506	-18,0134538374841	-0,213994383811951	-9,55614840611815
471,677	0,0840000000000032	4507	7	8	4506	-18,0138689931482	-0,148394019342959	-9,55656358972192
471,688	0,0949999999999704	4507	7	8	4506	-18,0139625631273	-0,158855337649584	-9,55665713176131
471,698	0,105000000000018	4507	7	8	4506	-18,0139072146267	-0,16292427200824	-9,55660181120038
471,709	0,115999999999985	4507	7	8	4506	-18,0141675844789	-0,165292406454682	-9,55686215311289
471,72	0,12700000000001	4507	7	8	4506	-18,0144052393734	-0,157878906466067	-9,55709980800748
471,731	0,137999999999977	4507	7	8	4506	-18,0140785127878	-0,159518788568676	-9,55677308142185
471,742	0,149000000000001	4507	7	8	4506	-18,0140908062458	-0,15955604147166	-9,55678537487984
471,753	0,159999999999968	4507	7	8	4506	-18,0144894775003	-0,163493850268424	-9,55718407407403
471,763	0,170000000000016	4507	7	8	4506	-18,0140669178218	-0,163235547952354	-9,55676151439548
471,774	0,180999999999983	4507	7	8	4506	-18,014400433749	-0,157616510987282	-9,55709500238299
471,785	0,192000000000007	4507	7	8	4506	-18,0143920239061	-0,161861297674477	-9,55708662047982
471,796	0,202999999999975	4507	7	8	4506	-18,0140774790198	-0,166612039320171	-9,55677207559347
471,807	0,213999999999999	4507	7	8	4506	-18,0145128909498	-0,163540416397154	-9,5572074316442
471,818	0,224999999999966	4507	7	8	4506	-18,0143472645432	-0,160119500942528	-9,55704186111689
471,828	0,235000000000014	4507	7	8	4506	-18,0144473724067	-0,166999013163149	-9,55714194104075
471,839	0,245999999999981	4507	7	8	4506	-18,0145499669015	-0,165890622884035	-9,55724453553557
471,85	0,257000000000005	4507	7	8	4506	-18,0144479032606	-0,166390016674995	-9,55714244395494
471,861	0,267999999999972	4507	7	8	4506	-18,0144779104739	-0,166093371808529	-9,55717250704765
471,871	0,27800000000002	4507	7	8	4506	-18,011139202863	-0,0841756584122777	-9,55383377149701
471,882	0,288999999999987	4507	7	8	4506	-18,0111556593329	-0,092575759626925	-9,55385025590658
471,893	0,300000000000011	4507	7	8	4506	-18,0112263187766	-0,0967121729627252	-9,55392088741064
471,904	0,310999999999979	4507	7	8	4506	-18,0113439168781	-0,0927756307646632	-9,55403851345181
471,915	0,322000000000003	4507	7	8	4506	-18,0112197808921	-0,094928746111691	-9,55391434952617
471,926	0,33299999999997	4507	7	8	4506	-18,0112755764276	-0,0976308761164546	-9,55397011712193
471,936	0,343000000000018	4507	7	8	4506	-18,011365737766	-0,0925866467878222	-9,55406030640006
471,947	0,353999999999985	4507	7	8	4506	-18,0111849680543	-0,095087718218565	-9,55387953668833
471,958	0,365000000000009	4507	7	8	4506	-18,0112761072814	-0,0958568230271339	-9,55397067591548
471,969	0,375999999999976	4507	7	8	4506	-18,0112937930971	-0,0942627061158419	-9,55398838967085
471,98	0,387	4507	7	8	4506	-18,0112663283944	-0,0958016142249107	-9,55396089702845
471,991	0,397999999999968	4507	7	8	4506	-18,011325141415	-0,0929320650175214	-9,55401968210936
472,001	0,408000000000015	4507	7	8	4506	-18,0112834554166	-0,0945539446547627	-9,55397799611092
472,012	0,418999999999983	4507	7	8	4506	-18,0112651269883	-0,0966431759297848	-9,553959723562
472,023	0,430000000000007	4507	7	8	4506	-18,0112754087895	-0,0949329324066639	-9,55396994948387
472,034	0,440999999999974	4507	7	8	4506	-18,0112875346094	-0,093278675340116	-9,55398213118315
472,045	0,451999999999998	4507	7	8	4506	-18,0112669151276	-0,095215211622417	-9,55396151170135
472,056	0,462999999999965	4507	7	8	4506	-18,0112555157393	-0,09604646358639	-9,55395011231303
472,063	0,46999999999997	4507	7	8	4506	-18,0112489778548	-0,0958612561225891	-9,55394357442856
