# Supplementary material for: Mechanical Behaviour of Dental Luting Cements: Static, Dynamic, and Finite Element Studies
Source: Dent J (Basel). 2025 Dec 15;13(12):601. doi: 10.3390/dj13120601 (PMC12731645; doi:10.3390/dj13120601)
Supplement: Supplementary file 1 [file dentistry-13-00601-s001.zip › File S1/dynamic/AphC/2021 farasztas_foszfatcement5/2021 farasztas_foszfatcement5.log]

2021. 01. 20.;14:42:25;2021 farasztas_foszfatcement5;;60101;Log File Created
2021. 01. 20.;14:42:25;2021 farasztas_foszfatcement5;;60104;Software Version;1.9.413.0
2021. 01. 20.;14:42:25;2021 farasztas_foszfatcement5;;60105;Console Version;9.1.17291.2
2021. 01. 20.;14:42:25;2021 farasztas_foszfatcement5;;60106;Controller Version;88.161900
2021. 01. 20.;14:42:25;2021 farasztas_foszfatcement5;;60107;User Name;SZTE FOK INSTRON
2021. 01. 20.;14:42:25;2021 farasztas_foszfatcement5;;60108;Computer Name;DESKTOP-ADS8NIA
2021. 01. 20.;14:42:25;2021 farasztas_foszfatcement5;;60109;System Name;
2021. 01. 20.;14:42:25;2021 farasztas_foszfatcement5;;60110;Frame Serial Number (System ID);E3LMTB16259
2021. 01. 20.;14:42:47;2021 farasztas_foszfatcement5;Test1;60110;Test Started
2021. 01. 20.;14:48:09;2021 farasztas_foszfatcement5;Test1;8800120;A limit has been tripped (Console)
2021. 01. 20.;14:48:09;2021 farasztas_foszfatcement5;Test1;880014;Device is not at full (high) power
2021. 01. 20.;14:48:09;2021 farasztas_foszfatcement5;Test1;60201;Test Status;Test Paused Unexpectedly
2021. 01. 20.;14:48:09;2021 farasztas_foszfatcement5;Test1;60120;Total Time;321,791
2021. 01. 20.;14:48:09;2021 farasztas_foszfatcement5;Test1;60121;Total Cycle Count(Linear Waveform);3057
2021. 01. 20.;14:48:09;2021 farasztas_foszfatcement5;Test1;60122;Step;6;Step 6
2021. 01. 20.;14:48:09;2021 farasztas_foszfatcement5;Test1;60111;Test Paused
2021. 01. 20.;14:50:09;2021 farasztas_foszfatcement5;Test1;62000;SHA-256,Test1.steps.tracking.csv,761136E0E400480A0ED3572B14E2C11588A344ACE5D14A69B7B09F528DC653A5
2021. 01. 20.;14:50:09;2021 farasztas_foszfatcement5;Test1;62000;SHA-256,Test1.steps.trends.csv,9D872EF0B4A4F4DD9C1EAE8866142B05A0F799502D133A683C099E2EEAE1FF04
2021. 01. 20.;14:50:09;2021 farasztas_foszfatcement5;Test1;62000;SHA-256,Test1.Stop.csv,A907F869516E93BB22A0B9C59F52ED3C9CCDA6250DA87AD5CFFAC57E78C443CD
2021. 01. 20.;14:50:09;2021 farasztas_foszfatcement5;Test1;60103;Closed
