# Supplementary material for: Mechanical Behaviour of Dental Luting Cements: Static, Dynamic, and Finite Element Studies
Source: Dent J (Basel). 2025 Dec 15;13(12):601. doi: 10.3390/dj13120601 (PMC12731645; doi:10.3390/dj13120601)
Supplement: Supplementary file 1 [file dentistry-13-00601-s001.zip › File S1/dynamic/AphC/2021 farasztas_foszfatcement5/Test1/ResumeData.im_res.bak]

<?xml version="1.0"?>
<InstronFile xmlns:xsi="http://www.w3.org/2001/XMLSchema-instance" xmlns:xsd="http://www.w3.org/2001/XMLSchema" FileSections="3" Version="1.0.0">
  <Section index="0">
    <Node name="SystemMap">
      <Item name="VirtualHosts">
        <Value xsi:type="ArrayOfString">
          <string>PC</string>
          <string>Linear</string>
        </Value>
      </Item>
      <Item name="PhysicalHosts">
        <Value xsi:type="ArrayOfString">
          <string>PC</string>
          <string>Linear</string>
        </Value>
      </Item>
    </Node>
  </Section>
  <Section index="1">
    <Node name="TestData">
      <Item name="Time">
        <Value xsi:type="xsd:double">299.77500000000003</Value>
      </Item>
      <Item name="TransferCount">
        <Value xsi:type="xsd:long">4</Value>
      </Item>
      <Item name="Vectors">
        <Value xsi:type="xsd:long">299776</Value>
      </Item>
      <Item name="ColumnNames">
        <Value xsi:type="ArrayOfString">
          <string>Vector</string>
          <string>Total Time</string>
          <string>Step</string>
          <string>Linear:Transfer</string>
          <string>Linear:WaveformStatus</string>
          <string>Total Cycle Count(Linear Waveform)</string>
          <string>Position(Linear:Position)</string>
          <string>Load(Linear:Load)</string>
          <string>Displacement(Linear:Digital Position)</string>
        </Value>
      </Item>
      <Item name="ColumnValues">
        <Value xsi:type="ArrayOfDouble">
          <double>299775</double>
          <double>299.77500000000003</double>
          <double>4</double>
          <double>4</double>
          <double>1</double>
          <double>2893.75</double>
          <double>-0.0087625621072947978</double>
          <double>-96.095832996070385</double>
          <double>-1.843404024839401E-05</double>
        </Value>
      </Item>
    </Node>
  </Section>
  <Section index="2">
    <Node name="TestSystem">
      <Item name="TestStopReason">
        <Value xsi:type="xsd:int">0</Value>
      </Item>
    </Node>
    <Node name="Sequencer">
      <Item name="CompletedStepCount">
        <Value xsi:type="xsd:int">3</Value>
      </Item>
      <Item name="Step0">
        <Value xsi:type="Node" name="Step0">
          <Item name="StepAcquisitionFilter - PC:Acquisition Filter">
            <Value xsi:type="Node" name="StepAcquisitionFilter - PC:Acquisition Filter">
              <Item name="ChunkerActive">
                <Value xsi:type="xsd:boolean">false</Value>
              </Item>
            </Value>
          </Item>
        </Value>
      </Item>
      <Item name="Step1">
        <Value xsi:type="Node" name="Step1">
          <Item name="SimpleCyclic - Linear:WaveformGenerator">
            <Value xsi:type="Node" name="SimpleCyclic - Linear:WaveformGenerator">
              <Item name="ElapsedQuarterCycleCount">
                <Value xsi:type="xsd:long">5999</Value>
              </Item>
            </Value>
          </Item>
          <Item name="StepAcquisitionFilter - PC:Acquisition Filter">
            <Value xsi:type="Node" name="StepAcquisitionFilter - PC:Acquisition Filter">
              <Item name="ChunkerActive">
                <Value xsi:type="xsd:boolean">false</Value>
              </Item>
            </Value>
          </Item>
        </Value>
      </Item>
      <Item name="Step2">
        <Value xsi:type="Node" name="Step2">
          <Item name="StepAcquisitionFilter - PC:Acquisition Filter">
            <Value xsi:type="Node" name="StepAcquisitionFilter - PC:Acquisition Filter">
              <Item name="ChunkerActive">
                <Value xsi:type="xsd:boolean">false</Value>
              </Item>
            </Value>
          </Item>
        </Value>
      </Item>
      <Item name="Step3">
        <Value xsi:type="Node" name="Step3">
          <Item name="SimpleCyclic - Linear:WaveformGenerator">
            <Value xsi:type="Node" name="SimpleCyclic - Linear:WaveformGenerator">
              <Item name="ElapsedQuarterCycleCount">
                <Value xsi:type="xsd:long">5568</Value>
              </Item>
            </Value>
          </Item>
          <Item name="StepAcquisitionFilter - PC:Acquisition Filter">
            <Value xsi:type="Node" name="StepAcquisitionFilter - PC:Acquisition Filter">
              <Item name="Total Cycles">
                <Value xsi:type="ArrayOfDouble">
                  <double>1501</double>
                  <double>1502</double>
                  <double>1503</double>
                  <double>1504</double>
                  <double>1505</double>
                  <double>1506</double>
                  <double>1507</double>
                  <double>1508</double>
                  <double>1509</double>
                  <double>1510</double>
                  <double>1520</double>
                  <double>1530</double>
                  <double>1540</double>
                  <double>1550</double>
                  <double>1560</double>
                  <double>1570</double>
                  <double>1580</double>
                  <double>1590</double>
                  <double>1600</double>
                  <double>1700</double>
                  <double>1800</double>
                  <double>1900</double>
                  <double>2000</double>
                  <double>2100</double>
                  <double>2200</double>
                  <double>2300</double>
                  <double>2400</double>
                  <double>2500</double>
                  <double>2893</double>
                </Value>
              </Item>
              <Item name="Elapsed Cycles">
                <Value xsi:type="ArrayOfDouble">
                  <double>1</double>
                  <double>2</double>
                  <double>3</double>
                  <double>4</double>
                  <double>5</double>
                  <double>6</double>
                  <double>7</double>
                  <double>8</double>
                  <double>9</double>
                  <double>10</double>
                  <double>20</double>
                  <double>30</double>
                  <double>40</double>
                  <double>50</double>
                  <double>60</double>
                  <double>70</double>
                  <double>80</double>
                  <double>90</double>
                  <double>100</double>
                  <double>200</double>
                  <double>300</double>
                  <double>400</double>
                  <double>500</double>
                  <double>600</double>
                  <double>700</double>
                  <double>800</double>
                  <double>900</double>
                  <double>1000</double>
                  <double>1393</double>
                </Value>
              </Item>
              <Item name="Step">
                <Value xsi:type="ArrayOfDouble">
                  <double>4</double>
                  <double>4</double>
                  <double>4</double>
                  <double>4</double>
                  <double>4</double>
                  <double>4</double>
                  <double>4</double>
                  <double>4</double>
                  <double>4</double>
                  <double>4</double>
                  <double>4</double>
                  <double>4</double>
                  <double>4</double>
                  <double>4</double>
                  <double>4</double>
                  <double>4</double>
                  <double>4</double>
                  <double>4</double>
                  <double>4</double>
                  <double>4</double>
                  <double>4</double>
                  <double>4</double>
                  <double>4</double>
                  <double>4</double>
                  <double>4</double>
                  <double>4</double>
                  <double>4</double>
                  <double>4</double>
                  <double>4</double>
                </Value>
              </Item>
              <Item name="PC:Cycle Start Time">
                <Value xsi:type="ArrayOfDouble">
                  <double>160.38</double>
                  <double>160.481</double>
                  <double>160.58100000000002</double>
                  <double>160.681</double>
                  <double>160.781</double>
                  <double>160.881</double>
                  <double>160.981</double>
                  <double>161.08100000000002</double>
                  <double>161.181</double>
                  <double>161.281</double>
                  <double>162.281</double>
                  <double>163.281</double>
                  <double>164.281</double>
                  <double>165.281</double>
                  <double>166.281</double>
                  <double>167.281</double>
                  <double>168.281</double>
                  <double>169.281</double>
                  <double>170.281</double>
                  <double>180.281</double>
                  <double>190.281</double>
                  <double>200.281</double>
                  <double>210.281</double>
                  <double>220.281</double>
                  <double>230.281</double>
                  <double>240.281</double>
                  <double>250.281</double>
                  <double>260.281</double>
                  <double>299.581</double>
                </Value>
              </Item>
              <Item name="PC:Frequency">
                <Value xsi:type="ArrayOfDouble">
                  <double>10</double>
                  <double>10</double>
                  <double>10</double>
                  <double>10</double>
                  <double>10</double>
                  <double>10</double>
                  <double>10</double>
                  <double>10</double>
                  <double>10</double>
                  <double>10</double>
                  <double>10</double>
                  <double>10</double>
                  <double>10</double>
                  <double>10</double>
                  <double>10</double>
                  <double>10</double>
                  <double>10</double>
                  <double>10</double>
                  <double>10</double>
                  <double>10</double>
                  <double>10</double>
                  <double>10</double>
                  <double>10</double>
                  <double>10</double>
                  <double>10</double>
                  <double>10</double>
                  <double>10</double>
                  <double>10</double>
                  <double>10</double>
                </Value>
              </Item>
              <Item name="Position(Linear:Position):Maximum">
                <Value xsi:type="ArrayOfDouble">
                  <double>-0.00874527035281062</double>
                  <double>-0.0087424244172871115</double>
                  <double>-0.0087404218409210446</double>
                  <double>-0.0087405092921108</double>
                  <double>-0.008740199776366352</double>
                  <double>-0.0087400854472070924</double>
                  <double>-0.0087401163764297962</double>
                  <double>-0.0087399344611912965</double>
                  <double>-0.0087395124882459641</double>
                  <double>-0.0087395187467336644</double>
                  <double>-0.0087387858889997009</double>
                  <double>-0.0087381871137768019</double>
                  <double>-0.00873748074285686</double>
                  <double>-0.0087369896750897173</double>
                  <double>-0.00873682784847915</double>
                  <double>-0.00873717105947435</double>
                  <double>-0.008737050388008356</double>
                  <double>-0.0087372326664626587</double>
                  <double>-0.008737159352749586</double>
                  <double>-0.0087388373259454956</double>
                  <double>-0.0087381412088871</double>
                  <double>-0.0087393224425613876</double>
                  <double>-0.0087393829040229316</double>
                  <double>-0.0087400575913488855</double>
                  <double>-0.008740127133205532</double>
                  <double>-0.0087401097267866129</double>
                  <double>-0.0087398679926991452</double>
                  <double>-0.00874012635089457</double>
                  <double>-0.0087406088132411242</double>
                </Value>
              </Item>
              <Item name="Position(Linear:Position):Minimum">
                <Value xsi:type="ArrayOfDouble">
                  <double>-0.0087481163162738077</double>
                  <double>-0.00875135075300932</double>
                  <double>-0.008752877293154597</double>
                  <double>-0.0087535604182630775</double>
                  <double>-0.0087539619952440254</double>
                  <double>-0.0087542113289237021</double>
                  <double>-0.00875463363714516</double>
                  <double>-0.008755011577159166</double>
                  <double>-0.0087550627067685127</double>
                  <double>-0.0087553705461323253</double>
                  <double>-0.008757319869473576</double>
                  <double>-0.0087585099320858714</double>
                  <double>-0.0087590402550995344</double>
                  <double>-0.008759532077237963</double>
                  <double>-0.0087598072271794069</double>
                  <double>-0.0087600948661565783</double>
                  <double>-0.0087603047210723164</double>
                  <double>-0.0087603901047259569</double>
                  <double>-0.0087605015840381377</double>
                  <double>-0.0087611158099025477</double>
                  <double>-0.0087615151796489946</double>
                  <double>-0.0087619481049478042</double>
                  <double>-0.0087620089016854762</double>
                  <double>-0.0087621852569282049</double>
                  <double>-0.0087623821478337045</double>
                  <double>-0.00876242458820343</double>
                  <double>-0.0087625122349709265</double>
                  <double>-0.0087624872010201218</double>
                  <double>-0.0087628427892923345</double>
                </Value>
              </Item>
              <Item name="Load(Linear:Load):Maximum">
                <Value xsi:type="ArrayOfDouble">
                  <double>-45.738983899354935</double>
                  <double>-27.970080263912678</double>
                  <double>-16.85483381152153</double>
                  <double>-15.80339390784502</double>
                  <double>-14.024069532752037</double>
                  <double>-13.201907277107239</double>
                  <double>-12.744436971843243</double>
                  <double>-11.865557171404362</double>
                  <double>-10.331552475690842</double>
                  <double>-10.130009613931179</double>
                  <double>-6.5761152654886246</double>
                  <double>-4.2851502075791359</double>
                  <double>-2.497965469956398</double>
                  <double>-1.4310376718640328</double>
                  <double>-0.85322186350822449</double>
                  <double>-1.3251975178718567</double>
                  <double>-0.87302178144454956</double>
                  <double>-0.98258256912231445</double>
                  <double>-0.903853215277195</double>
                  <double>-1.8963916227221489</double>
                  <double>-0.650300644338131</double>
                  <double>-1.5460606664419174</double>
                  <double>-1.2452434748411179</double>
                  <double>-1.64771918207407</double>
                  <double>-1.6501778736710548</double>
                  <double>-1.5694042667746544</double>
                  <double>-0.99885743111371994</double>
                  <double>-1.1198502033948898</double>
                  <double>-1.1083437129855156</double>
                </Value>
              </Item>
              <Item name="Load(Linear:Load):Minimum">
                <Value xsi:type="ArrayOfDouble">
                  <double>-63.572549261152744</double>
                  <double>-78.173279762268066</double>
                  <double>-82.486467435956</double>
                  <double>-84.8151883110404</double>
                  <double>-84.686125628650188</double>
                  <double>-85.293878801167011</double>
                  <double>-86.717661470174789</double>
                  <double>-88.623068295419216</double>
                  <double>-87.779127061367035</double>
                  <double>-88.640479370951653</double>
                  <double>-94.6026761084795</double>
                  <double>-97.14584331959486</double>
                  <double>-97.895651124417782</double>
                  <double>-98.611777648329735</double>
                  <double>-98.691671155393124</double>
                  <double>-99.36340618878603</double>
                  <double>-99.609652534127235</double>
                  <double>-99.303144961595535</double>
                  <double>-99.198445677757263</double>
                  <double>-98.493164405226707</double>
                  <double>-99.026388488709927</double>
                  <double>-100.36454536020756</double>
                  <double>-98.9122549071908</double>
                  <double>-99.278390407562256</double>
                  <double>-99.700368009507656</double>
                  <double>-99.3865029886365</double>
                  <double>-98.99454191327095</double>
                  <double>-98.133464343845844</double>
                  <double>-98.90370536595583</double>
                </Value>
              </Item>
              <Item name="Displacement(Linear:Digital Position):Maximum">
                <Value xsi:type="ArrayOfDouble">
                  <double>-1.1422857642173767E-06</double>
                  <double>1.7035938799381256E-06</double>
                  <double>3.7061981856822968E-06</double>
                  <double>3.6187469959259032E-06</double>
                  <double>3.9282068610191346E-06</double>
                  <double>4.04253602027893E-06</double>
                  <double>4.0116347372531891E-06</double>
                  <double>4.1935220360755922E-06</double>
                  <double>4.6155229210853578E-06</double>
                  <double>4.6092644333839415E-06</double>
                  <double>5.3421221673488612E-06</double>
                  <double>5.9409253299236293E-06</double>
                  <double>6.6472962498664852E-06</double>
                  <double>7.1383640170097345E-06</double>
                  <double>7.30019062757492E-06</double>
                  <double>6.9569796323776245E-06</double>
                  <double>7.0776231586933136E-06</double>
                  <double>6.8953447043895719E-06</double>
                  <double>6.9686584174633026E-06</double>
                  <double>5.2906572818756105E-06</double>
                  <double>5.986802279949188E-06</double>
                  <double>4.8055686056613918E-06</double>
                  <double>4.7451071441173549E-06</double>
                  <double>4.070419818162918E-06</double>
                  <double>4.0009059011936184E-06</double>
                  <double>4.0182843804359431E-06</double>
                  <double>4.2600184679031371E-06</double>
                  <double>4.0016882121562955E-06</double>
                  <double>3.5192258656024931E-06</double>
                </Value>
              </Item>
              <Item name="Displacement(Linear:Digital Position):Minimum">
                <Value xsi:type="ArrayOfDouble">
                  <double>-3.988277167081833E-06</double>
                  <double>-7.22268596291542E-06</double>
                  <double>-8.7491981685161583E-06</double>
                  <double>-9.4323232769966118E-06</double>
                  <double>-9.8339281976223E-06</double>
                  <double>-1.0083261877298355E-05</double>
                  <double>-1.0505542159080505E-05</double>
                  <double>-1.0883510112762451E-05</double>
                  <double>-1.0934639722108841E-05</double>
                  <double>-1.1242479085922242E-05</double>
                  <double>-1.3191774487495422E-05</double>
                  <double>-1.4381837099790572E-05</double>
                  <double>-1.4912188053131104E-05</double>
                  <double>-1.5403982251882551E-05</double>
                  <double>-1.567913219332695E-05</double>
                  <double>-1.596679911017418E-05</double>
                  <double>-1.6176626086235047E-05</double>
                  <double>-1.6262009739875794E-05</double>
                  <double>-1.6373544931411742E-05</double>
                  <double>-1.6987770795822143E-05</double>
                  <double>-1.7387084662914274E-05</double>
                  <double>-1.7820037901401519E-05</double>
                  <double>-1.7880834639072416E-05</double>
                  <double>-1.8057189881801604E-05</double>
                  <double>-1.8254052847623825E-05</double>
                  <double>-1.8296521157026289E-05</double>
                  <double>-1.8384139984846115E-05</double>
                  <double>-1.8359161913394928E-05</double>
                  <double>-1.8714722245931624E-05</double>
                </Value>
              </Item>
              <Item name="ChunkerActive">
                <Value xsi:type="xsd:boolean">true</Value>
              </Item>
              <Item name="TotalCycleCount">
                <Value xsi:type="xsd:long">2894</Value>
              </Item>
              <Item name="ElapsedCycleCount">
                <Value xsi:type="xsd:long">1394</Value>
              </Item>
            </Value>
          </Item>
        </Value>
      </Item>
      <Item name="Step4">
        <Value xsi:type="Node" name="Step4">
          <Item name="StepAcquisitionFilter - PC:Acquisition Filter">
            <Value xsi:type="Node" name="StepAcquisitionFilter - PC:Acquisition Filter">
              <Item name="ChunkerActive">
                <Value xsi:type="xsd:boolean">false</Value>
              </Item>
            </Value>
          </Item>
        </Value>
      </Item>
      <Item name="Step5">
        <Value xsi:type="Node" name="Step5">
          <Item name="SimpleCyclic - Linear:WaveformGenerator">
            <Value xsi:type="Node" name="SimpleCyclic - Linear:WaveformGenerator">
              <Item name="ElapsedQuarterCycleCount">
                <Value xsi:type="xsd:long">0</Value>
              </Item>
            </Value>
          </Item>
          <Item name="StepAcquisitionFilter - PC:Acquisition Filter">
            <Value xsi:type="Node" name="StepAcquisitionFilter - PC:Acquisition Filter">
              <Item name="ChunkerActive">
                <Value xsi:type="xsd:boolean">false</Value>
              </Item>
            </Value>
          </Item>
        </Value>
      </Item>
      <Item name="Step6">
        <Value xsi:type="Node" name="Step6">
          <Item name="StepAcquisitionFilter - PC:Acquisition Filter">
            <Value xsi:type="Node" name="StepAcquisitionFilter - PC:Acquisition Filter">
              <Item name="ChunkerActive">
                <Value xsi:type="xsd:boolean">false</Value>
              </Item>
            </Value>
          </Item>
        </Value>
      </Item>
      <Item name="Step7">
        <Value xsi:type="Node" name="Step7">
          <Item name="SimpleCyclic - Linear:WaveformGenerator">
            <Value xsi:type="Node" name="SimpleCyclic - Linear:WaveformGenerator">
              <Item name="ElapsedQuarterCycleCount">
                <Value xsi:type="xsd:long">0</Value>
              </Item>
            </Value>
          </Item>
          <Item name="StepAcquisitionFilter - PC:Acquisition Filter">
            <Value xsi:type="Node" name="StepAcquisitionFilter - PC:Acquisition Filter">
              <Item name="ChunkerActive">
                <Value xsi:type="xsd:boolean">false</Value>
              </Item>
            </Value>
          </Item>
        </Value>
      </Item>
      <Item name="Step8">
        <Value xsi:type="Node" name="Step8">
          <Item name="StepAcquisitionFilter - PC:Acquisition Filter">
            <Value xsi:type="Node" name="StepAcquisitionFilter - PC:Acquisition Filter">
              <Item name="ChunkerActive">
                <Value xsi:type="xsd:boolean">false</Value>
              </Item>
            </Value>
          </Item>
        </Value>
      </Item>
      <Item name="Step9">
        <Value xsi:type="Node" name="Step9">
          <Item name="SimpleCyclic - Linear:WaveformGenerator">
            <Value xsi:type="Node" name="SimpleCyclic - Linear:WaveformGenerator">
              <Item name="ElapsedQuarterCycleCount">
                <Value xsi:type="xsd:long">0</Value>
              </Item>
            </Value>
          </Item>
          <Item name="StepAcquisitionFilter - PC:Acquisition Filter">
            <Value xsi:type="Node" name="StepAcquisitionFilter - PC:Acquisition Filter">
              <Item name="ChunkerActive">
                <Value xsi:type="xsd:boolean">false</Value>
              </Item>
            </Value>
          </Item>
        </Value>
      </Item>
      <Item name="Step10">
        <Value xsi:type="Node" name="Step10">
          <Item name="StepAcquisitionFilter - PC:Acquisition Filter">
            <Value xsi:type="Node" name="StepAcquisitionFilter - PC:Acquisition Filter">
              <Item name="ChunkerActive">
                <Value xsi:type="xsd:boolean">false</Value>
              </Item>
            </Value>
          </Item>
        </Value>
      </Item>
      <Item name="Step11">
        <Value xsi:type="Node" name="Step11">
          <Item name="SimpleCyclic - Linear:WaveformGenerator">
            <Value xsi:type="Node" name="SimpleCyclic - Linear:WaveformGenerator">
              <Item name="ElapsedQuarterCycleCount">
                <Value xsi:type="xsd:long">0</Value>
              </Item>
            </Value>
          </Item>
          <Item name="StepAcquisitionFilter - PC:Acquisition Filter">
            <Value xsi:type="Node" name="StepAcquisitionFilter - PC:Acquisition Filter">
              <Item name="ChunkerActive">
                <Value xsi:type="xsd:boolean">false</Value>
              </Item>
            </Value>
          </Item>
        </Value>
      </Item>
      <Item name="Step12">
        <Value xsi:type="Node" name="Step12">
          <Item name="StepAcquisitionFilter - PC:Acquisition Filter">
            <Value xsi:type="Node" name="StepAcquisitionFilter - PC:Acquisition Filter">
              <Item name="ChunkerActive">
                <Value xsi:type="xsd:boolean">false</Value>
              </Item>
            </Value>
          </Item>
        </Value>
      </Item>
      <Item name="Step13">
        <Value xsi:type="Node" name="Step13">
          <Item name="SimpleCyclic - Linear:WaveformGenerator">
            <Value xsi:type="Node" name="SimpleCyclic - Linear:WaveformGenerator">
              <Item name="ElapsedQuarterCycleCount">
                <Value xsi:type="xsd:long">0</Value>
              </Item>
            </Value>
          </Item>
          <Item name="StepAcquisitionFilter - PC:Acquisition Filter">
            <Value xsi:type="Node" name="StepAcquisitionFilter - PC:Acquisition Filter">
              <Item name="ChunkerActive">
                <Value xsi:type="xsd:boolean">false</Value>
              </Item>
            </Value>
          </Item>
        </Value>
      </Item>
      <Item name="Step14">
        <Value xsi:type="Node" name="Step14">
          <Item name="StepAcquisitionFilter - PC:Acquisition Filter">
            <Value xsi:type="Node" name="StepAcquisitionFilter - PC:Acquisition Filter">
              <Item name="ChunkerActive">
                <Value xsi:type="xsd:boolean">false</Value>
              </Item>
            </Value>
          </Item>
        </Value>
      </Item>
      <Item name="FinishedActions">
        <Value xsi:type="ArrayOfString" />
      </Item>
    </Node>
  </Section>
</InstronFile>
