# Supplementary material for: Mechanical Behaviour of Dental Luting Cements: Static, Dynamic, and Finite Element Studies
Source: Dent J (Basel). 2025 Dec 15;13(12):601. doi: 10.3390/dj13120601 (PMC12731645; doi:10.3390/dj13120601)
Supplement: Supplementary file 1 [file dentistry-13-00601-s001.zip › File S1/dynamic/AphC/2021 farasztas_foszfatcement5/Test1/Test1.steps.tracking.csv]

Total Time (s)	Cycle Elapsed Time (s)	Total Cycles	Elapsed Cycles	Step	Total Cycle Count(Linear Waveform)	Position(Linear:Position) (mm)	Load(Linear:Load) (kN)	Displacement(Linear:Digital Position) (mm)
0	0	1	1	1	0	-8,7440196890384	-0,0468421308323741	0,000108350068330765
0,01	0,01	1	1	1	0	-8,74400700442493	-0,0467503536492586	0,000120978802442551
0,02	0,02	1	1	1	0	-8,74405729584396	-0,0473228842020035	7,07432627677917E-05
0,031	0,031	1	1	1	0	-8,74401594512164	-0,0468145869672298	0,000112093985080719
0,041	0,041	1	1	1	0	-8,74402823857963	-0,0469367112964392	9,98005270957947E-05
0,051	0,051	1	1	1	0	-8,74406070448458	-0,0472864834591746	6,73346221446991E-05
0,06	0,06	1	1	1	0	-8,74420152045786	-0,0485338596627116	-7,34254717826843E-05
0,07	0,07	1	1	1	0	-8,74409236013889	-0,0473384419456124	3,56510281562805E-05
0,081	0,081	1	1	1	0	-8,74404424801469	-0,0469606602564454	8,37631523609161E-05
0,092	0,092	1	1	1	0	-8,74402997083962	-0,0469345599412918	9,80682671070099E-05
0,102	0,102	1	1	1	0	-8,74400228261947	-0,0468458514660597	0,00012572854757309
0,113	0,113	1	1	1	0	-8,74401301145554	-0,046834833920002	0,000114999711513519
0,124	0,124	1	1	1	0	-8,74399356544018	-0,0466268556192517	0,00013444572687149
0,134	0,134	1	1	1	0	-8,74401264823973	-0,0468302331864834	0,000115390866994858
0,144	0,144	1	1	1	0	-8,74409710988402	-0,0475582154467702	3,09012830257416E-05
0,155	0,155	1	1	1	0	-8,74404033645988	-0,0472371559590101	8,76747071743011E-05
0,165	0,165	1	1	1	0	-8,74421250075102	-0,0483581470325589	-8,44337046146393E-05
0,168	0,168	1	1	1	0	-8,744016001001	-0,0468146102502942	0,000112038105726242
0,179	0,179	1	1	1	0	-8,74397263862192	-0,0465036369860172	0,000155400484800339
0,189	0,189	1	1	1	0	-8,7439310643822	-0,0462268711999059	0,000196918845176697
0,199	0,199	1	1	1	0	-8,7440044619143	-0,0468335812911391	0,000123549252748489
0,21	0,21	1	1	1	0	-8,74399996362626	-0,0466681085526943	0,000128075480461121
0,22	0,22	1	1	1	0	-8,74389183707535	-0,0459284707903862	0,000236202031373978
0,23	0,23	1	1	1	0	-8,74392427504063	-0,0461551453918219	0,000203736126422882
0,247	0,247	1	1	1	0	-8,74409054405987	-0,0475018937140703	3,74950468540192E-05
0,257	0,257	1	1	1	0	-8,74392438679934	-0,0461463583633304	0,000203624367713928
0,267	0,267	1	1	1	0	-8,7439735326916	-0,0464899325743318	0,000154506415128708
0,277	0,277	1	1	1	0	-8,74398845247924	-0,0466937944293022	0,000139586627483368
0,287	0,287	1	1	1	0	-8,74400524422526	-0,0469479244202375	0,000122766941785812
0,298	0,298	1	1	1	0	-8,74403416179121	-0,0468937354162335	9,38214361667633E-05
0,308	0,308	1	1	1	0	-8,7439651787281	-0,046483688056469	0,00016283243894577
0,318	0,318	1	1	1	0	-8,74399904161692	-0,0468378653749824	0,000128969550132751
0,328	0,328	1	1	1	0	-8,74390633776784	-0,0460511725395918	0,000221673399209976
0,338	0,338	1	1	1	0	-8,74385216273367	-0,045376168563962	0,000275876373052597
0,348	0,348	1	1	1	0	-8,74384512193501	-0,0454957038164139	0,00028291717171669
0,359	0,359	1	1	1	0	-8,74383648857474	-0,0453435629606247	0,000291522592306137
0,369	0,369	1	1	1	0	-8,74384252354503	-0,0456315279006958	0,000285487622022629
0,379	0,379	1	1	1	0	-8,74396724626422	-0,0466238800436258	0,000160764902830124
0,389	0,389	1	1	1	0	-8,74388549476862	-0,0457718037068844	0,000242516398429871
0,399	0,399	1	1	1	0	-8,74389410018921	-0,0459310365840793	0,000233910977840424
0,409	0,409	1	1	1	0	-8,74386032111943	-0,0456884875893593	0,000267717987298965
0,42	0,42	1	1	1	0	-8,74387339688838	-0,045876489020884	0,000254642218351364
0,43	0,43	1	1	1	0	-8,74385652132332	-0,0453358143568039	0,000271517783403397
0,44	0,44	1	1	1	0	-8,74379376880825	-0,0450852513313293	0,000334270298480987
0,45	0,45	1	1	1	0	-8,74384498223662	-0,0455686217173934	0,000283028930425644
0,46	0,46	1	1	1	0	-8,74397481791675	-0,0466021290048957	0,000153221189975738
0,47	0,47	1	1	1	0	-8,74384081922472	-0,0454009231179953	0,000287219882011414
0,487	0,487	1	1	1	0	-8,74382360838354	-0,0453868741169572	0,000304430723190308
0,497	0,497	1	1	1	0	-8,7437616661191	-0,0449881376698613	0,000366345047950745
0,507	0,507	1	1	1	0	-8,74378907494247	-0,0452707707881927	0,00033896416425705
0,517	0,517	1	1	1	0	-8,74376278370619	-0,0447668693959713	0,000365227460861206
0,527	0,527	1	1	1	0	-8,74372878111899	-0,0446166004985571	0,000399257987737656
0,537	0,537	1	1	1	0	-8,74375040642917	-0,044901636429131	0,000377632677555084
0,547	0,547	1	1	1	0	-8,7437567487359	-0,0449256598949432	0,000371262431144714
0,557	0,557	1	1	1	0	-8,74382525682449	-0,0455240253359079	0,000302754342556
0,567	0,567	1	1	1	0	-8,74388521537185	-0,0458474736660719	0,000242795795202255
0,578	0,578	1	1	1	0	-8,74376862309873	-0,0449396530166268	0,000359416007995605
0,588	0,588	1	1	1	0	-8,74378815293312	-0,0451167114078999	0,00033985823392868
0,598	0,598	1	1	1	0	-8,74378954991698	-0,0453067664057016	0,000338461250066757
0,608	0,608	1	1	1	0	-8,74377421103418	-0,0449040159583092	0,000353828072547913
0,618	0,618	1	1	1	0	-8,74372841790318	-0,0445275707170367	0,000399593263864517
0,628	0,628	1	1	1	0	-8,74367999844253	-0,0444810930639505	0,000447984784841537
0,638	0,638	1	1	1	0	-8,74364381656051	-0,0442878762260079	0,000484194606542587
0,648	0,648	1	1	1	0	-8,74365390278399	-0,0442650727927685	0,000474080443382263
0,658	0,658	1	1	1	0	-8,74368983320892	-0,0444636167958379	0,000438205897808075
0,668	0,668	1	1	1	0	-8,74367826618254	-0,0444171205163002	0,000449772924184799
0,678	0,678	1	1	1	0	-8,74370190314949	-0,044607650488615	0,000426080077886581
0,688	0,688	1	1	1	0	-8,74379270710051	-0,045264377258718	0,000335332006216049
0,698	0,698	1	1	1	0	-8,74363481998444	-0,0439275987446308	0,000493191182613373
0,714	0,714	1	1	1	0	-8,74359922483563	-0,0437221117317677	0,000528786331415176
0,724	0,724	1	1	1	0	-8,74360500834882	-0,0439431332051754	0,000523030757904053
0,741	0,741	1	1	1	0	-8,74374356120825	-0,0447301892563701	0,00038444995880127
0,751	0,751	1	1	1	0	-8,74372403137386	-0,0447445502504706	0,000404007732868195
0,761	0,761	1	1	1	0	-8,74373777769506	-0,0448225904256105	0,00039026141166687
0,771	0,771	1	1	1	0	-8,74361101537943	-0,0440879538655281	0,000516995787620544
0,781	0,781	1	1	1	0	-8,74361917376518	-0,0441525969654322	0,000508837401866913
0,791	0,791	1	1	1	0	-8,74353714287281	-0,0434095179662108	0,000590868294239044
0,801	0,801	1	1	1	0	-8,74377890489995	-0,0450670486316085	0,000349134206771851
0,811	0,811	1	1	1	0	-8,74368902295828	-0,0444551464170218	0,000438988208770752
0,821	0,821	1	1	1	0	-8,74361612834036	-0,0440889084711671	0,000511910766363144
0,831	0,831	1	1	1	0	-8,74347031116486	-0,0428546080365777	0,000657700002193451
0,842	0,842	1	1	1	0	-8,7435008212924	-0,0431028986349702	0,000627189874649048
0,852	0,852	1	1	1	0	-8,74356974847615	-0,0437532411888242	0,000558290630578995
0,862	0,862	1	1	1	0	-8,74374235980213	-0,044976519420743	0,000385679304599762
0,872	0,872	1	1	1	0	-8,74351741746068	-0,0432448973879218	0,0006105937063694
0,882	0,882	1	1	1	0	-8,7436633463949	-0,044181477278471	0,000464692711830139
0,892	0,892	1	1	1	0	-8,74350260943174	-0,0431598862633109	0,000625401735305786
0,902	0,902	1	1	1	0	-8,74350291676819	-0,0431747222319245	0,000625066459178925
0,912	0,912	1	1	1	0	-8,7434826605022	-0,0432493397966027	0,00064535066485405
0,922	0,922	1	1	1	0	-8,7435991410166	-0,0438535725697875	0,00052889809012413
0,932	0,932	1	1	1	0	-8,74351671896875	-0,043214438483119	0,0006113201379776
0,942	0,942	1	1	1	0	-8,74363889917731	-0,0441787578165531	0,000489111989736557
0,952	0,952	1	1	1	0	-8,74348537065089	-0,043127154931426	0,000642668455839157
0,963	0,963	1	1	1	0	-8,74357977882027	-0,0436888867989182	0,000548232346773148
0,973	0,973	1	1	1	0	-8,74345796182752	-0,0427426397800446	0,000670049339532852
0,983	0,983	1	1	1	0	-8,74358290806413	-0,0437704799696803	0,00054510310292244
0,993	0,993	1	1	1	0	-8,74343203380704	-0,042737815529108	0,000695977360010147
1,003	1,003	1	1	1	0	-8,74349791556597	-0,0432827696204185	0,000630095601081848
1,021	1,021	1	1	1	0	-8,74342588707805	-0,0426371116191149	0,000702124089002609
1,032	1,032	1	1	1	0	-8,74339230358601	-0,0425096275284886	0,000735707581043243
1,042	1,042	1	1	1	0	-8,74343454837799	-0,0428519304841757	0,000693462789058685
1,052	1,052	1	1	1	0	-8,74341018497944	-0,0423777801916003	0,000717826187610626
1,062	1,062	1	1	1	0	-8,74339076690376	-0,042384504340589	0,000737272202968597
1,072	1,072	1	1	1	0	-8,74340060167015	-0,042539513669908	0,000727437436580658
1,082	1,082	1	1	1	0	-8,74356114305556	-0,0437364308163524	0,000566896051168442
1,092	1,092	1	1	1	0	-8,74343630857766	-0,042847041040659	0,000691730529069901
1,102	1,102	1	1	1	0	-8,74341912567615	-0,0425428338348866	0,000708885490894318
1,112	1,112	1	1	1	0	-8,74337668530643	-0,0423804065212607	0,000751297920942306
1,122	1,122	1	1	1	0	-8,74350864440203	-0,0434312038123608	0,000619366765022278
1,132	1,132	1	1	1	0	-8,74340571463108	-0,0426111463457346	0,000722296535968781
1,142	1,142	1	1	1	0	-8,74351177364588	-0,043200459331274	0,00061623752117157
1,152	1,152	1	1	1	0	-8,74335145577788	-0,0420618010684848	0,000776555389165878
1,163	1,163	1	1	1	0	-8,7434302456677	-0,0427236640825868	0,000697765499353409
1,173	1,173	1	1	1	0	-8,74322558753192	-0,0414488976821303	0,000902451574802399
1,183	1,183	1	1	1	0	-8,74322117306292	-0,0413717329502106	0,000906866043806076
1,193	1,193	1	1	1	0	-8,74327629804611	-0,0416846759617329	0,000851713120937347
1,203	1,203	1	1	1	0	-8,74327339231968	-0,041679753921926	0,000854618847370148
1,213	1,213	1	1	1	0	-8,74327755533159	-0,0417345110327005	0,000850483775138855
1,223	1,223	1	1	1	0	-8,74330429360271	-0,0420987978577614	0,000823717564344406
1,233	1,233	1	1	1	0	-8,74330387450754	-0,0419320492073894	0,000824164599180221
1,243	1,243	1	1	1	0	-8,74373741447926	-0,0450143124908209	0,000390596687793732
1,253	1,253	1	1	1	0	-8,74338339082897	-0,042485105805099	0,000744648277759552
1,263	1,263	1	1	1	0	-8,7432421837002	-0,0416105473414063	0,000885799527168274
1,273	1,273	1	1	1	0	-8,74321770854294	-0,0412081694230437	0,000910330563783646
1,284	1,284	1	1	1	0	-8,74337542802095	-0,0422995025292039	0,000752583146095276
1,294	1,294	1	1	1	0	-8,74319024384022	-0,041321087628603	0,000937767326831818
1,304	1,304	1	1	1	0	-8,74316113069654	-0,0409730290994048	0,000966880470514298
1,314	1,314	1	1	1	0	-8,74318105168641	-0,0412423675879836	0,000946987420320511
1,324	1,324	1	1	1	0	-8,74320982955396	-0,0413066195324063	0,000918153673410416
1,334	1,334	1	1	1	0	-8,74324953183532	-0,0415730616077781	0,000878479331731796
1,344	1,344	1	1	1	0	-8,74321762472391	-0,041423193179071	0,000910386443138123
1,354	1,354	1	1	1	0	-8,74320949427783	-0,0415175268426538	0,000918544828891754
1,364	1,364	1	1	1	0	-8,74329434707761	-0,041757826693356	0,000833664089441299
1,374	1,374	1	1	1	0	-8,7431968934834	-0,0412738649174571	0,000931117683649063
1,384	1,384	1	1	1	0	-8,74336000531912	-0,0423963135108352	0,000768005847930908
1,394	1,394	1	1	1	0	-8,74317429028451	-0,0411616638302803	0,000953748822212219
1,404	1,404	1	1	1	0	-8,74339291825891	-0,0426346575841308	0,000735092908143997
1,415	1,415	1	1	1	0	-8,74311184510589	-0,0406820187345147	0,00101616606116295
1,425	1,425	1	1	1	0	-8,74322670511901	-0,0414641760289669	0,00090133398771286
1,435	1,435	1	1	1	0	-8,74315788969397	-0,0410448992624879	0,000970121473073959
1,445	1,445	1	1	1	0	-8,74305314384401	-0,0404423382133245	0,0010748952627182
1,455	1,455	1	1	1	0	-8,74307591468096	-0,0403512269258499	0,00105209648609161
1,471	1,471	1	1	1	0	-8,74311712570488	-0,0407786248251796	0,00101091340184212
1,481	1,481	1	1	1	0	-8,74310695566237	-0,0407537771388888	0,00102108344435692
1,491	1,491	1	1	1	0	-8,7431501224637	-0,041194730438292	0,000977888703346252
1,501	1,501	1	1	1	0	-8,74312061816454	-0,0407060328871012	0,00100739300251007
1,511	1,511	1	1	1	0	-8,74313833191991	-0,0409141834825277	0,000989679247140884
1,521	1,521	1	1	1	0	-8,74319074675441	-0,0412220740690827	0,000937264412641525
1,531	1,531	1	1	1	0	-8,7431572470814	-0,0411212304607034	0,000970792025327682
1,542	1,542	1	1	1	0	-8,74310083687305	-0,0404049223288894	0,0010271742939949
1,552	1,552	1	1	1	0	-8,74305577017367	-0,040277112275362	0,00107221305370331
1,562	1,562	1	1	1	0	-8,74306289479136	-0,0404339516535401	0,00106511637568474
1,572	1,572	1	1	1	0	-8,74306946061552	-0,0404261983931065	0,00105857849121094
1,582	1,582	1	1	1	0	-8,74320276081562	-0,0415178807452321	0,000925250351428986
1,592	1,592	1	1	1	0	-8,74306504614651	-0,0404186081141233	0,00106299296021461
1,602	1,602	1	1	1	0	-8,74295594170689	-0,0398257886990905	0,00117206946015358
1,612	1,612	1	1	1	0	-8,74299304559827	-0,039999233558774	0,0011349655687809
1,622	1,622	1	1	1	0	-8,74324986711144	-0,0417949445545673	0,000878144055604935
1,632	1,632	1	1	1	0	-8,74326308257878	-0,0415306724607944	0,000864900648593903
1,642	1,642	1	1	1	0	-8,74309784732759	-0,0407412182539701	0,00103019177913666
1,652	1,652	1	1	1	0	-8,74294767156243	-0,0396775593981147	0,00118033960461616
1,662	1,662	1	1	1	0	-8,74284527264535	-0,0390558829531074	0,00128276646137238
1,673	1,673	1	1	1	0	-8,742905119434	-0,0394945265725255	0,00122291967272758
1,683	1,683	1	1	1	0	-8,74288626015186	-0,0392475305125117	0,00124175101518631
1,693	1,693	1	1	1	0	-8,742935070768	-0,0396513799205422	0,00119296833872795
1,703	1,703	1	1	1	0	-8,74288064427674	-0,0393313355743885	0,00124739482998848
1,713	1,713	1	1	1	0	-8,74292836524546	-0,0398009410127997	0,00119967386126518
1,723	1,723	1	1	1	0	-8,74321161769331	-0,0415085162967443	0,000916421413421631
1,733	1,733	1	1	1	0	-8,74295823276043	-0,0398609880357981	0,00116977840662003
1,743	1,743	1	1	1	0	-8,74308278784156	-0,0407251017168164	0,00104522332549095
1,753	1,753	1	1	1	0	-8,74288620427251	-0,0394878815859556	0,00124180689454079
1,763	1,763	1	1	1	0	-8,74288056045771	-0,0393220083788037	0,00124745070934296
1,775	1,775	1	1	1	0	-8,74288818798959	-0,0392426131293178	0,00123985111713409
1,785	1,785	1	1	1	0	-8,74286105856299	-0,0391192687675357	0,0012669526040554
1,796	1,796	1	1	1	0	-8,74294286593795	-0,0396616803482175	0,00118514522910118
1,806	1,806	1	1	1	0	-8,74307951889932	-0,0409906450659037	0,00104852020740509
1,816	1,816	1	1	1	0	-8,74290721490979	-0,0393348047509789	0,00122079625725746
1,826	1,826	1	1	1	0	-8,74299732036888	-0,0401164125651121	0,00113071873784065
1,836	1,836	1	1	1	0	-8,74280699528754	-0,0390055542811751	0,00132098793983459
1,846	1,846	1	1	1	0	-8,74281389638782	-0,0390325346961617	0,00131411477923393
1,856	1,856	1	1	1	0	-8,74284429475665	-0,0390451727434993	0,00128371641039848
1,866	1,866	1	1	1	0	-8,74278143048286	-0,0387084949761629	0,00134658068418503
1,876	1,876	1	1	1	0	-8,74287039041519	-0,0392331928014755	0,00125762075185776
1,886	1,886	1	1	1	0	-8,74292325228453	-0,0398129876703024	0,00120475888252258
1,896	1,896	1	1	1	0	-8,74282107688487	-0,0389779638499022	0,00130690634250641
1,906	1,906	1	1	1	0	-8,74279730021954	-0,0387186510488391	0,00133071094751358
1,916	1,916	1	1	1	0	-8,74282110482454	-0,0388463865965605	0,00130690634250641
1,927	1,927	1	1	1	0	-8,74290059320629	-0,0394838443025947	0,00122739002108574
1,937	1,937	1	1	1	0	-8,74283859506249	-0,0393400900065899	0,00128941610455513
1,947	1,947	1	1	1	0	-8,74273499473929	-0,038384310901165	0,00139301642775536
1,957	1,957	1	1	1	0	-8,74285234138369	-0,0390661414712667	0,00127566978335381
1,967	1,967	1	1	1	0	-8,74289182014763	-0,0394313363358378	0,00123621895909309
1,977	1,977	1	1	1	0	-8,74285256490111	-0,0393165554851294	0,0012754462659359
1,987	1,987	1	1	1	0	-8,74280523508787	-0,0387728493660688	0,00132277607917786
1,997	1,997	1	1	1	0	-8,74266975559294	-0,0380022963508964	0,00145828351378441
2,007	2,007	1	1	1	0	-8,74278062023222	-0,0387433357536793	0,00134741887450218
2,018	2,018	1	1	1	0	-8,74259163625538	-0,037651713937521	0,00153640285134315
2,031	2,031	1	1	1	0	-8,74257794581354	-0,0372915435582399	0,00155009329319
2,042	2,042	1	1	1	0	-8,74262848868966	-0,0378571171313524	0,00149952247738838
2,053	2,053	1	1	1	0	-8,74269557185471	-0,0382302328944206	0,00143241137266159
2,063	2,063	1	1	1	0	-8,74292735941708	-0,0398644572123885	0,00120067968964577
2,074	2,074	1	1	1	0	-8,74263198114932	-0,0378077104687691	0,00149605795741081
2,084	2,084	1	1	1	0	-8,74261155724525	-0,0375789916142821	0,00151645392179489
2,095	2,095	1	1	1	0	-8,74263279139996	-0,0377759570255876	0,00149521976709366
2,106	2,106	1	1	1	0	-8,7427707016468	-0,0389893678948283	0,0013573095202446
2,116	2,116	1	1	1	0	-8,7427244335413	-0,0386898126453161	0,0014035776257515
2,127	2,127	1	1	1	0	-8,74263122677803	-0,0378315430134535	0,00149678438901901
2,138	2,138	1	1	1	0	-8,74249211512506	-0,0369666982442141	0,00163592398166656
2,148	2,148	1	1	1	0	-8,74252276495099	-0,0371139775961638	0,00160524621605873
2,159	2,159	1	1	1	0	-8,74275173060596	-0,0388975767418742	0,00137625262141228
2,17	2,17	1	1	1	0	-8,7426329869777	-0,037840474396944	0,00149499624967575
2,18	2,18	1	1	1	0	-8,74272951856256	-0,0383863039314747	0,00139849260449409
2,191	2,191	1	1	1	0	-8,74259303323925	-0,0377422431483865	0,00153494998812675
2,201	2,201	1	1	1	0	-8,74253567308187	-0,0373566150665283	0,00159233808517456
2,212	2,212	1	1	1	0	-8,7426480744034	-0,037859920412302	0,00147996470332146
2,223	2,223	1	1	1	0	-8,74249725602567	-0,0369539298117161	0,00163078308105469
2,233	2,233	1	1	1	0	-8,74254888854921	-0,0374547624960542	0,00157915055751801
2,244	2,244	1	1	1	0	-8,74275248497725	-0,0387865956872702	0,00137552618980408
2,255	2,255	1	1	1	0	-8,74253254383802	-0,0371344061568379	0,00159546732902527
2,268	2,268	1	1	1	0	-8,74252977780998	-0,0373630877584219	0,00159826129674911
2,279	2,279	1	1	1	0	-8,74251142144203	-0,0371508859097958	0,00161658972501755
2,289	2,289	1	1	1	0	-8,74249535612762	-0,0372403534129262	0,0016326829791069
2,303	2,303	1	1	1	0	-8,74263877049088	-0,0379534717649221	0,00148924067616463
2,313	2,313	1	1	1	0	-8,74250220134854	-0,0371410930529237	0,00162580981850624
2,324	2,324	1	1	1	0	-8,74267813749611	-0,0383457820862532	0,00144984573125839
2,334	2,334	1	1	1	0	-8,74245679937303	-0,0369304232299328	0,00167123973369598
2,345	2,345	1	1	1	0	-8,7424680031836	-0,0367853743955493	0,00166000798344612
2,356	2,356	1	1	1	0	-8,74245132319629	-0,0368049181997776	0,00167671591043472
2,366	2,366	1	1	1	0	-8,74244880862534	-0,03684276714921	0,00167923048138618
2,377	2,377	1	1	1	0	-8,74249736778438	-0,0371974287554622	0,00163067132234573
2,388	2,388	1	1	1	0	-8,74251818284392	-0,0370992440730333	0,00160982832312584
2,398	2,398	1	1	1	0	-8,74269543215632	-0,0383920595049858	0,00143257901072502
2,409	2,409	1	1	1	0	-8,74251404777169	-0,037291650660336	0,00161396339535713
2,42	2,42	1	1	1	0	-8,74229086562991	-0,0358096743002534	0,00183714553713799
2,43	2,43	1	1	1	0	-8,74226697720587	-0,0356631213799119	0,00186106190085411
2,441	2,441	1	1	1	0	-8,74253693036735	-0,0374036654829979	0,00159110873937607
2,451	2,451	1	1	1	0	-8,74235610477626	-0,0361920427531004	0,00177193433046341
2,462	2,462	1	1	1	0	-8,7424947693944	-0,037232143804431	0,00163324177265167
2,473	2,473	1	1	1	0	-8,74221598729491	-0,0354952178895473	0,00191202387213707
2,486	2,486	1	1	1	0	-8,74225608073175	-0,0355568155646324	0,00187195837497711
2,497	2,497	1	1	1	0	-8,74249546788633	-0,0372597342357039	0,00163251534104347
2,507	2,507	1	1	1	0	-8,74222917482257	-0,0356738502159715	0,00189883634448051
2,518	2,518	1	1	1	0	-8,7423403467983	-0,0362397078424692	0,0017876923084259
2,529	2,529	1	1	1	0	-8,7424492277205	-0,0367862079292536	0,00167878344655037
2,539	2,539	1	1	1	0	-8,74238613992929	-0,0364941777661443	0,00174187123775482
2,55	2,55	1	1	1	0	-8,74223096296191	-0,035650972276926	0,00189704820513725
2,561	2,561	1	1	1	0	-8,74216231517494	-0,0351845379918814	0,0019657239317894
2,571	2,571	1	1	1	0	-8,74219249002635	-0,035242117010057	0,00193554908037186
2,582	2,582	1	1	1	0	-8,74251689761877	-0,0374125968664885	0,00161111354827881
2,592	2,592	1	1	1	0	-8,74225784093141	-0,0358432438224554	0,00187017023563385
2,603	2,603	1	1	1	0	-8,74242355115712	-0,0369979906827211	0,00170448794960976
2,614	2,614	1	1	1	0	-8,74220271594822	-0,0353122921660542	0,00192532315850258
2,624	2,624	1	1	1	0	-8,74223560094833	-0,0356002291664481	0,00189241021871567
2,635	2,635	1	1	1	0	-8,74209537170827	-0,0347754033282399	0,00203266739845276
2,646	2,646	1	1	1	0	-8,74210347421467	-0,0348534202203155	0,0020245648920536
2,656	2,656	1	1	1	0	-8,74220872297883	-0,0353386299684644	0,00191928818821907
2,667	2,667	1	1	1	0	-8,74230391345918	-0,035954168997705	0,00182406976819038
2,678	2,678	1	1	1	0	-8,74222258105874	-0,0357277225703001	0,00190543010830879
2,688	2,688	1	1	1	0	-8,74214904382825	-0,0351527659222484	0,00197896733880043
2,699	2,699	1	1	1	0	-8,74247342348099	-0,0370075646787882	0,00165458768606186
2,709	2,709	1	1	1	0	-8,742097299546	-0,0346763432025909	0,00203071162104607
2,72	2,72	1	1	1	0	-8,74209992587566	-0,0348041392862797	0,00202808529138565
2,735	2,735	1	1	1	0	-8,74205131083727	-0,0345753878355026	0,00207670032978058
2,752	2,752	1	1	1	0	-8,74213448725641	-0,0350608304142952	0,00199355185031891
2,763	2,763	1	1	1	0	-8,74242397025228	-0,0367999030277133	0,00170404091477394
2,773	2,773	1	1	1	0	-8,7421262729913	-0,0350710609927773	0,00200171023607254
2,784	2,784	1	1	1	0	-8,74206150881946	-0,0347365345805883	0,00206653028726578
2,795	2,795	1	1	1	0	-8,74207922257483	-0,0346186012029648	0,00204881653189659
2,805	2,805	1	1	1	0	-8,74206388369203	-0,0345361977815628	0,00206412747502327
2,816	2,816	1	1	1	0	-8,74233199283481	-0,036310451105237	0,00179601833224297
2,826	2,826	1	1	1	0	-8,74202792532742	-0,0345866894349456	0,00210011377930641
2,837	2,837	1	1	1	0	-8,74206092208624	-0,034561064094305	0,00206708908081055
2,848	2,848	1	1	1	0	-8,7420517578721	-0,0345074478536844	0,00207625329494476
2,858	2,858	1	1	1	0	-8,7419930845499	-0,0341829052194953	0,00213492661714554
2,869	2,869	1	1	1	0	-8,74208936467767	-0,0348756927996874	0,00203864648938179
2,88	2,88	1	1	1	0	-8,74226773157716	-0,0357880350202322	0,00186027958989143
2,89	2,89	1	1	1	0	-8,7421440705657	-0,0352361239492893	0,00198394060134888
2,901	2,901	1	1	1	0	-8,74196765944362	-0,0341538898646832	0,00216035172343254
2,912	2,912	1	1	1	0	-8,7419590819627	-0,034142266958952	0,00216895714402199
2,922	2,922	1	1	1	0	-8,74192834831774	-0,033631008118391	0,0021996907889843
2,933	2,933	1	1	1	0	-8,74197503551841	-0,0342818861827254	0,00215297564864159
2,944	2,944	1	1	1	0	-8,74219324439764	-0,0356428790837526	0,00193476676940918
2,954	2,954	1	1	1	0	-8,74201068654656	-0,0344183575361967	0,00211732462048531
2,965	2,965	1	1	1	0	-8,74208975583315	-0,0347792962566018	0,00203825533390045
2,975	2,975	1	1	1	0	-8,74189529567957	-0,0336031429469585	0,00223271548748016
2,986	2,986	1	1	1	0	-8,74187665991485	-0,0335083901882172	0,00225137919187546
2,997	2,997	1	1	1	0	-8,74202538281679	-0,0344993313774467	0,00210262835025787
3,007	3,007	1	1	1	0	-8,74205575324595	-0,034944131039083	0,00207222998142242
3,018	3,018	1	1	1	0	-8,74198880977929	-0,0342154456302524	0,00213922932744026
3,029	3,029	1	1	1	0	-8,74195301905274	-0,0339858280494809	0,0021749921143055
3,039	3,039	1	1	1	0	-8,74186294153333	-0,0336029333993793	0,00226506963372231
3,051	3,051	1	1	1	0	-8,74179571866989	-0,0333711598068476	0,00233229249715805
3,062	3,062	1	1	1	0	-8,74212725088	-0,0349258352071047	0,00200076028704643
3,073	3,073	1	1	1	0	-8,74178951606154	-0,0330997304990888	0,00233849510550499
3,083	3,083	1	1	1	0	-8,74195667915046	-0,0342148914933205	0,0021713599562645
3,094	3,094	1	1	1	0	-8,74186274595559	-0,0336475251242518	0,00226529315114021
3,104	3,104	1	1	1	0	-8,74182027764618	-0,0332287233322859	0,00230776146054268
3,115	3,115	1	1	1	0	-8,74186883680522	-0,0335333775728941	0,00225914642214775
3,126	3,126	1	1	1	0	-8,74189127236605	-0,0337626226246357	0,0022367388010025
3,136	3,136	1	1	1	0	-8,7417409569025	-0,0329059222713113	0,00238705426454544
3,147	3,147	1	1	1	0	-8,74182181432843	-0,0332423578947783	0,00230619683861732
3,158	3,158	1	1	1	0	-8,74190887436271	-0,0338741857558489	0,00221913680434227
3,168	3,168	1	1	1	0	-8,74196089804173	-0,034165782853961	0,00216711312532425
3,179	3,179	1	1	1	0	-8,74176311306655	-0,0331020541489124	0,0023648701608181
3,19	3,19	1	1	1	0	-8,74167267233133	-0,0322192721068859	0,00245533883571625
3,2	3,2	1	1	1	0	-8,74171078205109	-0,032644378952682	0,00241722911596298
3,211	3,211	1	1	1	0	-8,74170449562371	-0,0326554849743843	0,00242354348301887
3,221	3,221	1	1	1	0	-8,74192882329226	-0,0341808749362826	0,00219918787479401
3,232	3,232	1	1	1	0	-8,74197841621935	-0,0344333937391639	0,00214962288737297
3,243	3,243	1	1	1	0	-8,74193578027189	-0,0340131763368845	0,00219225883483887
3,253	3,253	1	1	1	0	-8,74161855317652	-0,0322870630770922	0,00250948593020439
3,264	3,264	1	1	1	0	-8,74176724813879	-0,0331511627882719	0,00236079096794128
3,275	3,275	1	1	1	0	-8,74157809652388	-0,0321433879435062	0,00254994258284569
3,285	3,285	1	1	1	0	-8,74153210781514	-0,0315534044057131	0,0025959312915802
3,292	3,292	1	1	1	0	-8,74160793609917	-0,03216034732759	0,00252010300755501
3,303	3,303	1	1	1	0	-8,74187126755714	-0,0337840290740132	0,00225674360990524
3,313	3,313	1	1	1	0	-8,74166093766689	-0,0325637403875589	0,0024670735001564
3,324	3,324	1	1	1	0	-8,74155820347369	-0,0317179597914219	0,00256983563303947
3,335	3,335	1	1	1	0	-8,74162159860134	-0,0321061257272959	0,00250641256570816
3,345	3,345	1	1	1	0	-8,74186534434557	-0,0338946841657162	0,0022626668214798
3,356	3,356	1	1	1	0	-8,74161743558943	-0,0323609914630651	0,00251060351729393
3,366	3,366	1	1	1	0	-8,74169340357184	-0,0326624931767583	0,00243460759520531
3,377	3,377	1	1	1	0	-8,74155473895371	-0,0319128343835473	0,00257330015301704
3,388	3,388	1	1	1	0	-8,7414941098541	-0,0315370224416256	0,00263392925262451
3,398	3,398	1	1	1	0	-8,74169982969761	-0,0329525070264935	0,00242818146944046
3,409	3,409	1	1	1	0	-8,74154328368604	-0,0320304837077856	0,00258475542068481
3,42	3,42	1	1	1	0	-8,74164844863117	-0,0323806516826153	0,00247959047555923
3,43	3,43	1	1	1	0	-8,74159086495638	-0,032113790512085	0,00253714621067047
3,441	3,441	1	1	1	0	-8,74153456650674	-0,0318074831739068	0,00259347259998322
3,452	3,452	1	1	1	0	-8,74151702038944	-0,0318317906931043	0,00261101871728897
3,462	3,462	1	1	1	0	-8,74179261736572	-0,0332080898806453	0,00233536586165428
3,473	3,473	1	1	1	0	-8,74146941117942	-0,0313855381682515	0,00265862792730331
3,483	3,483	1	1	1	0	-8,74171941541135	-0,0329212937504053	0,00240862369537354
3,494	3,494	1	1	1	0	-8,74151366762817	-0,031817383132875	0,00261437147855759
3,505	3,505	1	1	1	0	-8,74178065918386	-0,0334020424634218	0,00234737992286682
3,515	3,515	1	1	1	0	-8,74139822088182	-0,0310040824115276	0,00272981822490692
3,526	3,526	1	1	1	0	-8,74154761433601	-0,0320378551259637	0,00258039683103561
3,537	3,537	1	1	1	0	-8,74157295562327	-0,0322657125070691	0,00255502760410309
3,547	3,547	1	1	1	0	-8,74142264015973	-0,031080124899745	0,0027053989470005
3,558	3,558	1	1	1	0	-8,74127374961972	-0,0303178746253252	0,00285426154732704
3,571	3,571	1	1	1	0	-8,74134119600057	-0,0308201322332025	0,00278681516647339
3,582	3,582	1	1	1	0	-8,74133300967515	-0,0309191551059484	0,00279497355222702
3,593	3,593	1	1	1	0	-8,74138556420803	-0,0309423031285405	0,00274244695901871
3,603	3,603	1	1	1	0	-8,74139802530408	-0,0311525771394372	0,00272998586297035
3,614	3,614	1	1	1	0	-8,74148086644709	-0,0316589372232556	0,00264717265963554
3,624	3,624	1	1	1	0	-8,74142814427614	-0,0314180413261056	0,00269986689090729
3,635	3,635	1	1	1	0	-8,74142923392355	-0,0311522791162133	0,00269880518317223
3,646	3,646	1	1	1	0	-8,74143750406802	-0,0314338691532612	0,00269053503870964
3,656	3,656	1	1	1	0	-8,74131557531655	-0,030651087872684	0,00281240791082382
3,667	3,667	1	1	1	0	-8,74150947667658	-0,031824829056859	0,00261850655078888
3,678	3,678	1	1	1	0	-8,74166149646044	-0,0326383952051401	0,00246651470661163
3,688	3,688	1	1	1	0	-8,74132596887648	-0,0307865673676133	0,00280207023024559
3,699	3,699	1	1	1	0	-8,74131934717298	-0,03070417791605	0,00280866399407387
3,71	3,71	1	1	1	0	-8,74123248271644	-0,0304078869521618	0,00289555639028549
3,72	3,72	1	1	1	0	-8,74151827767491	-0,0320191355422139	0,002609733492136
3,731	3,731	1	1	1	0	-8,74134144745767	-0,0307471165433526	0,00278659164905548
3,741	3,741	1	1	1	0	-8,7413868214935	-0,0311954552307725	0,00274121761322021
3,752	3,752	1	1	1	0	-8,74124639667571	-0,030430480837822	0,00288164243102074
3,763	3,763	1	1	1	0	-8,74147812835872	-0,0318871438503265	0,00264991074800491
3,773	3,773	1	1	1	0	-8,74112237244844	-0,0295503716915846	0,00300563871860504
3,787	3,787	1	1	1	0	-8,74116702005267	-0,0299527682363987	0,00296099111437798
3,797	3,797	1	1	1	0	-8,74137081205845	-0,0310993054881692	0,00275719910860062
3,808	3,808	1	1	1	0	-8,74120733700693	-0,0304318871349096	0,00292064622044563
3,819	3,819	1	1	1	0	-8,74110918492079	-0,0294445781037211	0,0030188262462616
3,829	3,829	1	1	1	0	-8,74126981012523	-0,0306498678401113	0,0028582289814949
3,84	3,84	1	1	1	0	-8,74144555069506	-0,0316966744139791	0,00268243253231049
3,85	3,85	1	1	1	0	-8,74126268550754	-0,0306080747395754	0,00286532565951347
3,861	3,861	1	1	1	0	-8,74124128371477	-0,0302746286615729	0,00288672745227814
3,872	3,872	1	1	1	0	-8,74105635099113	-0,0292289862409234	0,00307163223624229
3,882	3,882	1	1	1	0	-8,74120909720659	-0,0302939396351576	0,00291891396045685
3,893	3,893	1	1	1	0	-8,74111343175173	-0,029795216396451	0,00301457941532135
3,904	3,904	1	1	1	0	-8,74114260077477	-0,0296618696302176	0,00298541039228439
3,914	3,914	1	1	1	0	-8,74118244275451	-0,0300051737576723	0,00294556841254234
3,925	3,925	1	1	1	0	-8,74115671031177	-0,0299471756443381	0,00297132879495621
3,936	3,936	1	1	1	0	-8,74112435616553	-0,0299219274893403	0,00300368294119835
3,946	3,946	1	1	1	0	-8,74113723635673	-0,0297457631677389	0,00299077481031418
3,957	3,957	1	1	1	0	-8,74125891365111	-0,0305928708985448	0,0028691254556179
3,968	3,968	1	1	1	0	-8,74111871235073	-0,0297164311632514	0,00300927087664604
3,978	3,978	1	1	1	0	-8,74106291681528	-0,0295555219054222	0,00306509435176849
3,989	3,989	1	1	1	0	-8,74113086611032	-0,0297774793580174	0,00299714505672455
3,999	3,999	1	1	1	0	-8,74131962656975	-0,0308310566470027	0,00280838459730148
4,009	4,009	1	1	1	0	-8,74093998223543	-0,0287131778895855	0,00318802893161774
4,02	4,02	1	1	1	0	-8,74093883670866	-0,0289200758561492	0,00318920239806175
4,031	4,031	1	1	1	0	-8,74093855731189	-0,0289253704249859	0,00318948179483414
4,041	4,041	1	1	1	0	-8,74117758125067	-0,030150837264955	0,00295042991638184
4,052	4,052	1	1	1	0	-8,74095811508596	-0,0289333146065474	0,00316992402076721
4,063	4,063	1	1	1	0	-8,74122412875295	-0,0304917059838772	0,00290388241410255
4,073	4,073	1	1	1	0	-8,74095037579536	-0,0290579535067081	0,00317763537168503
4,084	4,084	1	1	1	0	-8,74088714830577	-0,0284389033913612	0,00324083492159843
4,095	4,095	1	1	1	0	-8,74096269719303	-0,0288810627534986	0,0031653419137001
4,105	4,105	1	1	1	0	-8,74106660485267	-0,0296917231753469	0,00306140631437302
4,116	4,116	1	1	1	0	-8,74099122360349	-0,029256995767355	0,00313678756356239
4,126	4,126	1	1	1	0	-8,74105333350599	-0,029474189504981	0,00307470560073853
4,137	4,137	1	1	1	0	-8,74080478213727	-0,0280336011201143	0,0033232569694519
4,148	4,148	1	1	1	0	-8,74087907373905	-0,0286140013486147	0,00324893742799759
4,158	4,158	1	1	1	0	-8,74087113887072	-0,028751939535141	0,00325687229633331
4,169	4,169	1	1	1	0	-8,74089935794473	-0,0283976783975959	0,00322865322232246
4,18	4,18	1	1	1	0	-8,74086437746882	-0,0284390710294247	0,00326363369822502
4,19	4,19	1	1	1	0	-8,74090606346726	-0,0285747414454818	0,00322194769978523
4,201	4,201	1	1	1	0	-8,74087890610099	-0,0286929495632648	0,00324910506606102
4,212	4,212	1	1	1	0	-8,7411027867347	-0,0297820987179875	0,00302525237202644
4,222	4,222	1	1	1	0	-8,74125519767403	-0,0306738261133432	0,00287281349301338
4,233	4,233	1	1	1	0	-8,74079620465636	-0,0280982814729214	0,00333180651068687
4,243	4,243	1	1	1	0	-8,74095509760082	-0,029201484285295	0,00317294150590897
4,254	4,254	1	1	1	0	-8,7406703364104	-0,027589057572186	0,00345770269632339
4,265	4,265	1	1	1	0	-8,74070333316922	-0,0275396322831512	0,00342467799782753
4,275	4,275	1	1	1	0	-8,74076153151691	-0,0279634865000844	0,00336650758981705
4,286	4,286	1	1	1	0	-8,74090402387083	-0,0288774957880378	0,00322401523590088
4,297	4,297	1	1	1	0	-8,74070344492793	-0,0278297904878855	0,00342456623911858
4,307	4,307	1	1	1	0	-8,74085918068886	-0,028569670394063	0,00326883047819138
4,318	4,318	1	1	1	0	-8,74064723029733	-0,0272783963009715	0,00348078086972237
4,329	4,329	1	1	1	0	-8,74067514203489	-0,0275790225714445	0,0034528411924839
4,339	4,339	1	1	1	0	-8,74056008644402	-0,0270665530115366	0,00356795266270638
4,351	4,351	1	1	1	0	-8,74061135575175	-0,0271007744595408	0,00351665541529655
4,362	4,362	1	1	1	0	-8,74072507023811	-0,0278865266591311	0,003402940928936
4,373	4,373	1	1	1	0	-8,74068528413773	-0,0277223298326135	0,00344272702932358
4,384	4,384	1	1	1	0	-8,74090841040015	-0,0290833553299308	0,0032196007668972
4,395	4,395	1	1	1	0	-8,74096264131367	-0,0291562359780073	0,00316539779305458
4,406	4,406	1	1	1	0	-8,74061493203044	-0,0272042024880648	0,00351307913661003
4,416	4,416	1	1	1	0	-8,74058643355965	-0,0271320668980479	0,00354157760739326
4,427	4,427	1	1	1	0	-8,740573246032	-0,027196160517633	0,00355476513504982
4,438	4,438	1	1	1	0	-8,74084459617734	-0,0285356631502509	0,00328341498970985
4,448	4,448	1	1	1	0	-8,74075323343277	-0,02827406860888	0,00337477773427963
4,459	4,459	1	1	1	0	-8,74056986533105	-0,0271537946537137	0,00355817377567291
4,47	4,47	1	1	1	0	-8,74059040099382	-0,0274153891950846	0,0035376101732254
4,48	4,48	1	1	1	0	-8,74058254994452	-0,0270052440464497	0,00354548916220665
4,491	4,491	1	1	1	0	-8,74061113223433	-0,0271916203200817	0,00351687893271446
4,501	4,501	1	1	1	0	-8,74081498011947	-0,028483341448009	0,00331303104758263
4,512	4,512	1	1	1	0	-8,74063390307128	-0,0275674322620034	0,00349413603544235
4,523	4,523	1	1	1	0	-8,74080324545503	-0,0283432425931096	0,00332476571202278
4,533	4,533	1	1	1	0	-8,74055603519082	-0,0269319303333759	0,00357197597622871
4,544	4,544	1	1	1	0	-8,74055285006762	-0,0271488074213266	0,0035751610994339
4,555	4,555	1	1	1	0	-8,74066488817334	-0,0277781439945102	0,00346312299370766
4,565	4,565	1	1	1	0	-8,74044782482087	-0,026717483997345	0,00368021428585052
4,576	4,576	1	1	1	0	-8,7404784746468	-0,0265676900744438	0,00364953652024269
4,591	4,591	1	1	1	0	-8,74041994102299	-0,0264510558918118	0,00370804220438004
4,602	4,602	1	1	1	0	-8,74075387604535	-0,0285737635567784	0,00337416306138039
4,613	4,613	1	1	1	0	-8,7404241040349	-0,0263575697317719	0,00370390713214874
4,624	4,624	1	1	1	0	-8,74037632718682	-0,0260857678949833	0,00375168398022652
4,634	4,634	1	1	1	0	-8,74045754782856	-0,0267792027443647	0,00367043539881706
4,645	4,645	1	1	1	0	-8,74063809402287	-0,0278073875233531	0,00348994508385658
4,656	4,656	1	1	1	0	-8,74059347435832	-0,0271525606513023	0,00353453680872917
4,666	4,666	1	1	1	0	-8,74047009274363	-0,0265091424807906	0,00365791842341423
4,677	4,677	1	1	1	0	-8,74028619378805	-0,0257736584171653	0,0038418173789978
4,688	4,688	1	1	1	0	-8,74031262472272	-0,0259614270180464	0,00381538644433022
4,698	4,698	1	1	1	0	-8,74061920680106	-0,0277721416205168	0,00350883230566978
4,709	4,709	1	1	1	0	-8,74045548029244	-0,0265968032181263	0,00367255881428719
4,72	4,72	1	1	1	0	-8,74058607034385	-0,0273699080571532	0,0035419687628746
4,73	4,73	1	1	1	0	-8,74056441709399	-0,0273223174735904	0,00356359407305717
4,741	4,741	1	1	1	0	-8,7404836434871	-0,0269930576905608	0,00364439561963081
4,751	4,751	1	1	1	0	-8,74019245617092	-0,0252715079113841	0,00393558293581009
4,762	4,762	1	1	1	0	-8,74048735946417	-0,0271449564024806	0,00364065170288086
4,773	4,773	1	1	1	0	-8,74024640768766	-0,0256760977208614	0,00388160347938538
4,783	4,783	1	1	1	0	-8,74035654589534	-0,0265734409913421	0,00377146527171135
4,801	4,801	1	1	1	0	-8,74028415419161	-0,0258658640086651	0,00384382903575897
4,812	4,812	1	1	1	0	-8,74019385315478	-0,0254916725680232	0,00393418595194817
4,823	4,823	1	1	1	0	-8,74015487730503	-0,0252916943281889	0,00397313386201859
4,834	4,834	1	1	1	0	-8,740160074085	-0,025211744941771	0,00396793708205223
4,845	4,845	1	1	1	0	-8,74019159004092	-0,0254338420927525	0,00393642112612724
4,855	4,855	1	1	1	0	-8,74028041027486	-0,0258939107879996	0,00384757295250893
4,866	4,866	1	1	1	0	-8,74024450778961	-0,0258173700422049	0,00388350337743759
4,876	4,876	1	1	1	0	-8,74024101532996	-0,0259349774569273	0,00388702377676964
4,887	4,887	1	1	1	0	-8,74022073112428	-0,025523379445076	0,00390730798244476
4,898	4,898	1	1	1	0	-8,74016320332885	-0,0255362968891859	0,00396480783820152
4,908	4,908	1	1	1	0	-8,74020178802311	-0,0257485825568438	0,00392625108361244
4,919	4,919	1	1	1	0	-8,74035688117146	-0,026669348590076	0,00377112999558449
4,93	4,93	1	1	1	0	-8,74021846801043	-0,0255554122850299	0,00390954315662384
4,94	4,94	1	1	1	0	-8,74039446003735	-0,0265018874779344	0,00373357906937599
4,951	4,951	1	1	1	0	-8,74014498665929	-0,0253601092845201	0,003983024507761
4,962	4,962	1	1	1	0	-8,74036129564047	-0,026488034054637	0,00376671552658081
4,972	4,972	1	1	1	0	-8,74007558450103	-0,02471171785146	0,00405242666602135
4,983	4,983	1	1	1	0	-8,74016652815044	-0,0253124674782157	0,00396151095628738
4,994	4,994	1	1	1	0	-8,74007362872362	-0,0249510305002332	0,00405438244342804
5	5	1	1	1	0	-8,74017599970102	-0,0256208423525095	0,00395201146602631
5,011	5,011	1	1	1	0	-8,74001788906753	-0,0246401783078909	0,00411015003919601
5,022	5,022	1	1	1	0	-8,74018527567387	-0,0253970874473453	0,00394273549318314
5,033	5,033	1	1	1	0	-8,73983709141612	-0,0235512154176831	0,00429091975092888
5,044	5,044	1	1	1	0	-8,74025129713118	-0,0260129058733583	0,00387674197554588
5,055	5,055	1	1	1	0	-8,74001112766564	-0,0246906280517578	0,00411691144108772
5,06	5,06	1	1	1	0	-8,73978573828936	-0,0232866080477834	0,00434227287769318
5,066	5,066	1	1	2	0	-8,73992507345974	-0,0240948051214218	0,00420296564698219
5,066	0	1	1	2	0	-8,73992507345974	-0,0240948051214218	0,00420296564698219
5,076	0,0100000000000007	1	1	2	0	-8,74002808704972	-0,024712011218071	0,00409992411732674
5,088	0,0220000000000002	1	1	2	0	-8,74001610092819	-0,0247248588129878	0,0041118822991848
5,099	0,0330000000000004	1	1	2	0,25	-8,73970381915569	-0,0232371129095554	0,00442419201135635
5,11	0,0440000000000005	1	1	2	0,25	-8,73971083201468	-0,023035709746182	0,00441720709204674
5,113	0,0470000000000006	1	1	2	0,25	-8,73956725001335	-0,0224177958443761	0,00456076115369797
5,124	0,0579999999999998	1	1	2	0,5	-8,73960921540856	-0,0227688159793615	0,00451879575848579
5,134	0,0680000000000005	1	1	2	0,5	-8,73976855538785	-0,0236837100237608	0,00435942783951759
5,145	0,0790000000000006	1	1	2	0,75	-8,74032343737781	-0,0263512087985873	0,00380460172891617
5,156	0,0899999999999999	1	1	2	0,75	-8,7409751303494	-0,0298453727737069	0,00315288081765175
5,159	0,093	1	1	2	0,75	-8,74138981103897	-0,032320823520422	0,00273820012807846
5,167	0,101	1	1	2	1	-8,7412114161998	-0,0313209928572178	0,00291656702756882
5,177	0,0100000000000007	2	2	2	1	-8,74089424498379	-0,029422421939671	0,00323379412293434
5,188	0,0209999999999999	2	2	2	1	-8,74028999358416	-0,0262639252468944	0,00383801758289337
5,198	0,0310000000000006	2	2	2	1,25	-8,73918190598488	-0,0207134522497654	0,00494610518217087
5,209	0,0420000000000007	2	2	2	1,25	-8,73797074891627	-0,0157158821821213	0,0061572901904583
5,214	0,0470000000000006	2	2	2	1,25	-8,73785689473152	-0,0154882110655308	0,0062711164355278
5,216	0,0490000000000004	2	2	2	1,25	-8,73800153844058	-0,0161327049136162	0,00612650066614151
5,227	0,0600000000000005	2	2	2	1,5	-8,73810038901865	-0,0166913820430636	0,00602765008807182
5,238	0,0710000000000006	2	2	2	1,5	-8,73984198085964	-0,0247732829302549	0,00428605824708939
5,249	0,0819999999999999	2	2	2	1,75	-8,74095437116921	-0,0303722452372313	0,00317366793751717
5,259	0,0920000000000005	2	2	2	1,75	-8,74234437011182	-0,0381712056696415	0,00178366899490356
5,265	0,0979999999999999	2	2	2	1,75	-8,74259322881699	-0,0397633062675595	0,00153478235006332
5,266	0,0990000000000002	2	2	2	1,75	-8,74256981536746	-0,0396264949813485	0,00155819579958916
5,267	0,100000000000001	2	2	2	2	-8,74250566586852	-0,039167944341898	0,00162234529852867
5,278	0,0110000000000001	3	3	2	2	-8,74216410331428	-0,0370469503104687	0,00196393579244614
5,289	0,0219999999999994	3	3	2	2	-8,74027473852038	-0,0262277433648705	0,00385327264666557
5,299	0,032	3	3	2	2,25	-8,73804135248065	-0,0163893634453416	0,00608665868639946
5,31	0,0430000000000001	3	3	2	2,25	-8,7367201410234	-0,0119042955338955	0,00740787014365196
5,317	0,0499999999999998	3	3	2	2,5	-8,7358117941767	-0,00916270539164543	0,00831624493002892
5,328	0,0609999999999999	3	3	2	2,5	-8,73655219562352	-0,011666277423501	0,00757584348320961
5,339	0,0720000000000001	3	3	2	2,5	-8,73888314701617	-0,0212053488940001	0,00524483621120453
5,35	0,0830000000000002	3	3	2	2,75	-8,74119107611477	-0,0322734005749226	0,00293690711259842
5,361	0,0939999999999994	3	3	2	2,75	-8,74294239096344	-0,042442218400538	0,00118564814329147
5,362	0,0949999999999998	3	3	2	2,75	-8,74295049346983	-0,0424132542684674	0,00117754563689232
5,364	0,0969999999999995	3	3	2	2,75	-8,74292492866516	-0,0421926006674767	0,00120308250188828
5,367	0,0999999999999996	3	3	2	3	-8,74282470904291	-0,0413978658616543	0,00130327418446541
5,378	0,0110000000000001	4	4	2	3	-8,74236979521811	-0,0383043102920055	0,00175824388861656
5,389	0,0220000000000002	4	4	2	3	-8,74010916799307	-0,0258114980533719	0,00401884317398071
5,4	0,0330000000000004	4	4	2	3,25	-8,73842887580395	-0,0184273533523083	0,00569913536310196
5,411	0,0440000000000005	4	4	2	3,25	-8,73579505831003	-0,00920944381505251	0,00833295285701752
5,418	0,0510000000000002	4	4	2	3,5	-8,73537392355502	-0,00773434061557055	0,00875405967235565
5,425	0,0579999999999998	4	4	2	3,5	-8,7359671946615	-0,00994529109448195	0,00816084444522858
5,435	0,0680000000000005	4	4	2	3,5	-8,73808627948165	-0,0179106649011374	0,00604173168540001
5,446	0,0789999999999997	4	4	2	3,75	-8,74045592732728	-0,0287555204704404	0,00367211177945137
5,456	0,0890000000000004	4	4	2	3,75	-8,74227250926196	-0,0385284470394254	0,00185547396540642
5,467	0,100000000000001	4	4	2	4	-8,74277804978192	-0,0412045884877443	0,00134998932480812
5,478	0,0109999999999992	5	5	2	4	-8,74213697388768	-0,0369894364848733	0,00199103727936745
5,488	0,0209999999999999	5	5	2	4	-8,7407539319247	-0,0294552557170391	0,00337405130267143
5,499	0,032	5	5	2	4,25	-8,73789830133319	-0,0163204362615943	0,0062297098338604
5,51	0,0429999999999993	5	5	2	4,25	-8,73603533953428	-0,00969879794865847	0,00809267163276672
5,518	0,0509999999999993	5	5	2	4,5	-8,73525219038129	-0,00756480731070042	0,00887582078576088
5,525	0,0579999999999998	5	5	2	4,5	-8,7362620420754	-0,0111361127346754	0,00786596909165382
5,536	0,069	5	5	2	4,5	-8,73828560113907	-0,0189211359247565	0,0058424100279808
5,547	0,0799999999999992	5	5	2	4,75	-8,74080570414662	-0,0303800171241164	0,0033223070204258
5,557	0,0899999999999999	5	5	2	4,75	-8,74230324290693	-0,0386065524071455	0,00182479619979858
5,567	0,0999999999999996	5	5	2	5	-8,74296356923878	-0,0423024827614427	0,00116446986794472
5,586	0,0190000000000001	6	6	2	5	-8,74114399775863	-0,0312621146440506	0,00298401340842247
5,597	0,0300000000000002	6	6	2	5,25	-8,73860984109342	-0,0190320098772645	0,00551819801330566
5,608	0,0410000000000004	6	6	2	5,25	-8,7358164601028	-0,0091683492064476	0,00831155106425285
5,613	0,0460000000000003	6	6	2	5,25	-8,7351565528661	-0,00740365590900183	0,0089714303612709
5,628	0,0609999999999999	6	6	2	5,5	-8,73641143552959	-0,0119838723912835	0,00771654769778252
5,639	0,0720000000000001	6	6	2	5,5	-8,73929246328771	-0,0231464672833681	0,0048355758190155
5,65	0,0830000000000002	6	6	2	5,75	-8,74108624644577	-0,0319228321313858	0,00304179266095161
5,661	0,0940000000000003	6	6	2	5,75	-8,74311458319425	-0,0433918600901961	0,00101342797279358
5,664	0,0969999999999995	6	6	2	5,75	-8,74322541989386	-0,0440907292068005	0,000902619212865829
5,667	0,0999999999999996	6	6	2	6	-8,74308935366571	-0,0429841643199325	0,00103862956166267
5,677	0,0100000000000007	7	7	2	6	-8,74253709800541	-0,0392862968146801	0,00159094110131264
5,688	0,0209999999999999	7	7	2	6	-8,74046707525849	-0,0275748642161489	0,00366093590855598
5,698	0,0310000000000006	7	7	2	6,25	-8,73806700110435	-0,0169050507247448	0,00606101006269455
5,709	0,0420000000000007	7	7	2	6,25	-8,73547939583659	-0,00840583816170692	0,00864861533045769
5,715	0,048	7	7	2	6,25	-8,73509226366878	-0,00733633525669575	0,00903574749827385
5,725	0,0580000000000007	7	7	2	6,5	-8,73556363396347	-0,00878255348652601	0,00856440514326096
5,736	0,069	7	7	2	6,5	-8,73820432461798	-0,018604421056807	0,00592365860939026
5,746	0,0790000000000006	7	7	2	6,75	-8,74060736037791	-0,0297066569328308	0,00352067872881889
5,757	0,0900000000000007	7	7	2	6,75	-8,74288061633706	-0,0421294290572405	0,00124739482998848
5,759	0,0920000000000005	7	7	2	6,75	-8,74328864738345	-0,0447574071586132	0,000839363783597946
5,767	0,100000000000001	7	7	2	7	-8,74315087683499	-0,0432626157999039	0,000977162271738052
5,778	0,0110000000000001	8	8	2	7	-8,74264114536345	-0,0399830797687173	0,00148683786392212
5,789	0,0219999999999994	8	8	2	7	-8,74007466249168	-0,0255085760727525	0,00405332073569298
5,799	0,032	8	8	2	7,25	-8,73764776624739	-0,015627583488822	0,00648027285933494
5,81	0,0430000000000001	8	8	2	7,25	-8,73533232137561	-0,00814239494502544	0,00879568979144096
5,815	0,048	8	8	2	7,25	-8,73494303785264	-0,00675031449645758	0,00918494537472725
5,816	0,0489999999999995	8	8	2	7,25	-8,73494111001492	-0,0067970622330904	0,00918690115213394
5,817	0,0499999999999998	8	8	2	7,5	-8,73497494496405	-0,00701368786394596	0,0091530941426754
5,828	0,0609999999999999	8	8	2	7,5	-8,73603483662009	-0,0104066310450435	0,00809317454695702
5,839	0,0720000000000001	8	8	2	7,5	-8,73864672146737	-0,0204788008704782	0,00548126175999641
5,85	0,0830000000000002	8	8	2	7,75	-8,74151405878365	-0,0343007035553455	0,00261392444372177
5,861	0,0939999999999994	8	8	2	7,75	-8,74308432452381	-0,0431996490806341	0,00104371458292007
5,865	0,0979999999999999	8	8	2	7,75	-8,74339800328016	-0,044978098012507	0,000730007886886597
5,867	0,0999999999999996	8	8	2	8	-8,74325355514884	-0,0439407443627715	0,000874456018209457
5,878	0,0110000000000001	9	9	2	8	-8,74274265021086	-0,0405059615150094	0,00138536095619202
5,889	0,0220000000000002	9	9	2	8	-8,74024246819317	-0,0267696613445878	0,00388557091355324
5,9	0,0330000000000004	9	9	2	8,25	-8,73726152814925	-0,014046304859221	0,00686651095747948
5,911	0,0440000000000005	9	9	2	8,25	-8,73500349931419	-0,00703084748238325	0,00912453979253769
5,916	0,0490000000000004	9	9	2	8,25	-8,73465210199356	-0,00622461084276438	0,00947590917348862
5,924	0,0570000000000004	9	9	2	8,5	-8,73506859876215	-0,00768570229411125	0,00905944034457207
5,935	0,0680000000000005	9	9	2	8,5	-8,73753391206265	-0,0161137338727713	0,00659409910440445
5,946	0,0789999999999997	9	9	2	8,75	-8,74074571765959	-0,0303059397265315	0,00338232144713402
5,956	0,0890000000000004	9	9	2	8,75	-8,74229597859085	-0,0384476035833359	0,00183206051588058
5,967	0,100000000000001	9	9	2	9	-8,74314336106181	-0,0435202708467841	0,000984650105237961
5,978	0,0109999999999992	10	10	2	9	-8,74260381795466	-0,0399608863517642	0,00152416527271271
5,988	0,0209999999999999	10	10	2	9	-8,74047584831715	-0,0278712483122945	0,00365216284990311
5,999	0,032	10	10	2	9,25	-8,73757221736014	-0,0149726634845138	0,00655582174658775
6,01	0,0429999999999993	10	10	2	9,25	-8,73526588082314	-0,00788136851042509	0,00886213034391403
6,012	0,0449999999999999	10	10	2	9,25	-8,73466738499701	-0,00626587308943272	0,00946059823036194
6,013	0,0459999999999994	10	10	2	9,25	-8,7346429657191	-0,00630112830549479	0,00948501750826836
6,016	0,0489999999999995	10	10	2	9,25	-8,73474771156907	-0,0065769674256444	0,00938029959797859
6,027	0,0599999999999996	10	10	2	9,5	-8,73579924926162	-0,0100688962265849	0,00832876190543175
6,038	0,0709999999999997	10	10	2	9,5	-8,73870223760605	-0,0207179831340909	0,00542577356100082
6,049	0,0819999999999999	10	10	2	9,75	-8,74119711108506	-0,0325725600123405	0,00293092802166939
6,06	0,093	10	10	2	9,75	-8,74316590838134	-0,0438769068568945	0,000962130725383758
6,065	0,0979999999999999	10	10	2	9,75	-8,74330186285078	-0,0444870255887508	0,000826176255941391
6,067	0,0999999999999996	10	10	2	10	-8,74324433505535	-0,0441187806427479	0,000883676111698151
6,967	0	20	20	2	19	-8,74369483441114	-0,0466470047831535	0,000433176755905151
6,969	0,00199999999999978	20	20	2	19	-8,74372425489128	-0,046718493103981	0,00040372833609581
6,971	0,00399999999999956	20	20	2	19	-8,74363926239312	-0,0459392368793488	0,000488720834255219
6,982	0,0149999999999997	20	20	2	19	-8,74210081994534	-0,0362084107473493	0,00202719122171402
6,993	0,0259999999999998	20	20	2	19,25	-8,73895377852023	-0,0205618515610695	0,00517426058650017
7,004	0,0369999999999999	20	20	2	19,25	-8,73542460612953	-0,00832138583064079	0,00870337709784508
7,013	0,0459999999999994	20	20	2	19,25	-8,73312687501311	-0,00336372293531895	0,0110011361539364
7,014	0,0469999999999997	20	20	2	19,25	-8,73314425349236	-0,00331277959048748	0,0109837576746941
7,025	0,0579999999999998	20	20	2	19,5	-8,73409286141395	-0,0056451978161931	0,0100351497530937
7,036	0,069	20	20	2	19,5	-8,73766092583537	-0,0168074481189251	0,00646708533167839
7,047	0,0799999999999992	20	20	2	19,75	-8,74094101600349	-0,0314717646688223	0,00318702310323715
7,057	0,0899999999999999	20	20	2	19,75	-8,74298276379704	-0,0426864437758923	0,00114524737000465
7,067	0,0999999999999996	20	20	2	20	-8,74360562302172	-0,0459368852898479	0,000522416085004806
7,967	0	30	30	2	29	-8,74389918521047	-0,0473504653200507	0,000228825956583023
7,978	0,0109999999999992	30	30	2	29	-8,74286888167262	-0,0406500557437539	0,00125912949442863
7,988	0,0209999999999999	30	30	2	29	-8,74120683409274	-0,0311750220134854	0,0029212050139904
7,999	0,032	30	30	2	29,25	-8,73706335201859	-0,0129878474399447	0,00706465914845467
8,01	0,0429999999999993	30	30	2	29,25	-8,73356846161187	-0,00419399701058865	0,0105595774948597
8,016	0,0489999999999995	30	30	2	29,25	-8,7327937502414	-0,00275828409940004	0,0113342888653278
8,02	0,052999999999999	30	30	2	29,5	-8,73273686505854	-0,00278743915259838	0,0113911740481853
8,022	0,0549999999999997	30	30	2	29,5	-8,73280758038163	-0,00305584166198969	0,0113204307854176
8,033	0,0659999999999989	30	30	2	29,5	-8,73633516021073	-0,012153941206634	0,007792878895998
8,043	0,0760000000000005	30	30	2	29,75	-8,74018038623035	-0,0274772476404905	0,00394759699702263
8,054	0,0869999999999997	30	30	2	29,75	-8,74281892552972	-0,0410219049081206	0,00130908563733101
8,064	0,0969999999999995	30	30	2	29,75	-8,74397903680801	-0,0482186302542686	0,000148974359035492
8,067	0,0999999999999996	30	30	2	30	-8,74383520334959	-0,0470276456326246	0,000292807817459106
8,967	0	40	40	2	39	-8,74400088563561	-0,0480257114395499	0,000127125531435013
8,978	0,0109999999999992	40	40	2	39	-8,7432948499918	-0,0428194273263216	0,000833161175251007
8,989	0,0220000000000002	40	40	2	39	-8,74089924618602	-0,0289252400398254	0,00322876498103142
9	0,0329999999999995	40	40	2	39,25	-8,73704010620713	-0,0129497051239014	0,00708790495991707
9,011	0,0440000000000005	40	40	2	39,25	-8,73310558497906	-0,00337598845362663	0,0110224261879921
9,017	0,0499999999999989	40	40	2	39,5	-8,73117422685027	-0,000434764660894871	0,0129537843167782
9,027	0,0600000000000005	40	40	2	39,5	-8,73305627144873	-0,00393759924918413	0,0110717117786407
9,038	0,0709999999999997	40	40	2	39,5	-8,73829649761319	-0,0193227361887693	0,0058315135538578
9,049	0,081999999999999	40	40	2	39,75	-8,74200537800789	-0,0364705920219421	0,00212263315916061
9,059	0,0920000000000005	40	40	2	39,75	-8,74352090992033	-0,0446551386266947	0,00060712918639183
9,067	0,0999999999999996	40	40	2	40	-8,74376155436039	-0,0461128354072571	0,000366456806659698
9,967	0	50	50	2	49	-8,74409476295114	-0,0478632980957627	3,32482159137726E-05
9,978	0,0109999999999992	50	50	2	49	-8,7434158846736	-0,0431471457704902	0,000712126493453979
9,989	0,0220000000000002	50	50	2	49	-8,74100097455084	-0,0293914182111621	0,00312700867652893
10	0,0329999999999995	50	50	2	49,25	-8,73698190785944	-0,0122518092393875	0,00714613124728203
10,011	0,0440000000000005	50	50	2	49,25	-8,73180421069264	-0,00132795888930559	0,0123238004744053
10,018	0,0510000000000002	50	50	2	49,5	-8,7313275039196	-0,00084123108536005	0,012800507247448
10,023	0,0559999999999992	50	50	2	49,5	-8,73192748054862	-0,00188701320439577	0,0122005306184292
10,034	0,0670000000000002	50	50	2	49,5	-8,73602944426239	-0,0112787960097194	0,0080985389649868
10,045	0,0779999999999994	50	50	2	49,75	-8,74067899771035	-0,0291534792631865	0,00344904139637947
10,056	0,0890000000000004	50	50	2	49,75	-8,74348305165768	-0,0440960144624114	0,000644959509372711
10,064	0,0969999999999995	50	50	2	49,75	-8,74430221505463	-0,0493642687797546	-0,000174175947904587
10,065	0,097999999999999	50	50	2	49,75	-8,74430445022881	-0,0493239844217896	-0,000176411122083664
10,066	0,0990000000000002	50	50	2	49,75	-8,74427908100188	-0,0491240946575999	-0,000151041895151138
10,067	0,0999999999999996	50	50	2	50	-8,7442357186228	-0,0487585691735148	-0,000107623636722565
10,967	0	60	60	2	59	-8,7441663723439	-0,0476588075980544	-3,83332371711731E-05
10,982	0,0150000000000006	60	60	2	59	-8,74251343309879	-0,0367222726345062	0,00161457806825638
11,003	0,0359999999999996	60	60	2	59,25	-8,73571414500475	-0,00845766626298428	0,00841386616230011
11,012	0,0449999999999999	60	60	2	59,25	-8,73316207900643	-0,0031580263748765	0,0109659321606159
11,023	0,0559999999999992	60	60	2	59,5	-8,73386881314218	-0,00468504149466753	0,0102592259645462
11,034	0,0670000000000002	60	60	2	59,5	-8,73674785718322	-0,0127218058332801	0,00738015398383141
11,045	0,0779999999999994	60	60	2	59,75	-8,74069232493639	-0,0288916425779462	0,00343568623065948
11,056	0,0890000000000004	60	60	2	59,75	-8,74355259351432	-0,043911118991673	0,000575389713048935
11,063	0,0960000000000001	60	60	2	59,75	-8,74435996636748	-0,0491600437089801	-0,000231899321079254
11,067	0,0999999999999996	60	60	2	60	-8,74413541518152	-0,0471758609637618	-7,37607479095459E-06
11,967	0	70	70	2	69	-8,7442968506366	-0,0479257665574551	-0,000168755650520325
11,968	0,000999999999999446	70	70	2	69	-8,74429872259498	-0,0481100380420685	-0,00017065554857254
11,969	0,00199999999999889	70	70	2	69	-8,7442240677774	-0,0475228391587734	-9,60007309913635E-05
11,979	0,0120000000000005	70	70	2	69	-8,74342376366258	-0,0418416643515229	0,000704247504472733
11,99	0,0229999999999997	70	70	2	69	-8,74044924974442	-0,0255826907232404	0,00367876142263412
12,001	0,0339999999999989	70	70	2	69,25	-8,73648687265813	-0,0104165822267532	0,00764116644859314
12,011	0,0440000000000005	70	70	2	69,25	-8,73291235417128	-0,00233720522373915	0,0112156569957733
12,015	0,048	70	70	2	69,25	-8,73250273056328	-0,00185925047844648	0,0116253085434437
12,027	0,0600000000000005	70	70	2	69,5	-8,73393793590367	-0,00492020975798368	0,0101901032030582
12,038	0,0709999999999997	70	70	2	69,5	-8,73801838606596	-0,0172591069713235	0,00610962510108948
12,049	0,081999999999999	70	70	2	69,75	-8,74240505509079	-0,036693480797112	0,00172292813658714
12,059	0,0920000000000005	70	70	2	69,75	-8,74389943666756	-0,0454302132129669	0,000228602439165115
12,067	0,0999999999999996	70	70	2	70	-8,74421769753098	-0,0474638724699616	-8,96304845809937E-05
12,967	0	80	80	2	79	-8,74431448057294	-0,0476927636191249	-0,000186413526535034
12,979	0,0120000000000005	80	80	2	79	-8,74319798313081	-0,0396524230018258	0,000930055975914001
12,99	0,0229999999999997	80	80	2	79	-8,74035034328699	-0,0245270086452365	0,00377766788005829
13,001	0,0339999999999989	80	80	2	79,25	-8,7370808981359	-0,0117699895054102	0,00704711303114891
13,011	0,0440000000000005	80	80	2	79,25	-8,73305328190327	-0,00256854109466076	0,0110747292637825
13,016	0,0489999999999995	80	80	2	79,25	-8,73193379491568	-0,00109634827822447	0,0121942162513733
13,017	0,0499999999999989	80	80	2	79,5	-8,73187732882798	-0,00111400615423918	0,0122507102787495
13,02	0,052999999999999	80	80	2	79,5	-8,73199721798301	-0,0013128574937582	0,012130793184042
13,03	0,0630000000000006	80	80	2	79,5	-8,73490864410996	-0,00700741540640593	0,00921936705708504
13,041	0,0739999999999998	80	80	2	79,5	-8,73967738822102	-0,023577967658639	0,00445062294602394
13,053	0,0860000000000003	80	80	2	79,75	-8,74327844940126	-0,0412536365911365	0,000849589705467224
13,064	0,0969999999999995	80	80	2	79,75	-8,74417860992253	-0,046685803681612	-5,05149364471435E-05
13,067	0,0999999999999996	80	80	2	80	-8,7444628123194	-0,0486850738525391	-0,000334717333316803
13,967	0	90	90	2	89	-8,74445269815624	-0,0479158386588097	-0,000324603170156479
13,978	0,0109999999999992	90	90	2	89	-8,7434771284461	-0,0410440238192678	0,000650882720947266
13,989	0,0220000000000002	90	90	2	89	-8,74105844646692	-0,0277658784762025	0,00306956470012665
14	0,0329999999999995	90	90	2	89,25	-8,737304918468	-0,0122758094221354	0,0068230926990509
14,011	0,0440000000000005	90	90	2	89,25	-8,7328562233597	-0,00194712076336145	0,0112718157470226
14,019	0,0519999999999996	90	90	2	89,5	-8,73188422992825	-0,000824541784822941	0,0122437812387943
14,026	0,0589999999999993	90	90	2	89,5	-8,73313413932919	-0,00295125879347324	0,0109938718378544
14,037	0,0700000000000003	90	90	2	89,5	-8,73878130689263	-0,0198274292051792	0,00534670427441597
14,048	0,0809999999999995	90	90	2	89,75	-8,74170667491853	-0,0321995420381427	0,00242136418819427
14,059	0,0920000000000005	90	90	2	89,75	-8,74421417713165	-0,0463243620470166	-8,61100852489471E-05
14,064	0,0969999999999995	90	90	2	89,75	-8,74449005350471	-0,048264916986227	-0,000361986458301544
14,067	0,0999999999999996	90	90	2	90	-8,74441984109581	-0,0476190121844411	-0,000291746109724045
14,967	0	100	100	2	99	-8,7445065099746	-0,0480004074051976	-0,000378470867872238
14,978	0,0109999999999992	100	100	2	99	-8,7439255323261	-0,0435399170964956	0,00020250678062439
14,989	0,0220000000000002	100	100	2	99	-8,74104539863765	-0,0272627174854279	0,00308264046907425
15	0,0329999999999995	100	100	2	99,25	-8,73696844093502	-0,0108167808502913	0,00715959817171097
15,011	0,0440000000000005	100	100	2	99,25	-8,73387046158314	-0,00361467245966196	0,0102575495839119
15,017	0,0499999999999989	100	100	2	99,5	-8,73170834966004	-0,000595711171627045	0,0124196894466877
15,027	0,0600000000000005	100	100	2	99,5	-8,73365851119161	-0,00363258179277182	0,0104694999754429
15,038	0,0709999999999997	100	100	2	99,5	-8,73953922651708	-0,0224648183211684	0,00458881258964539
15,049	0,081999999999999	100	100	2	99,75	-8,74204784631729	-0,0336418487131596	0,00208016484975815
15,059	0,0920000000000005	100	100	2	99,75	-8,7444400973618	-0,0475813308730721	-0,00031203031539917
15,06	0,093	100	100	2	99,75	-8,74452397227287	-0,0482523068785667	-0,00039590522646904
15,065	0,097999999999999	100	100	2	99,75	-8,74453397467732	-0,0481470767408609	-0,00040590763092041
15,066	0,0990000000000002	100	100	2	99,75	-8,74447870999575	-0,0477382307872176	-0,000350642949342728
15,067	0,0999999999999996	100	100	2	100	-8,7444069609046	-0,0471473718062043	-0,000278893858194351
24,967	0	200	200	2	199	-8,74483094550669	-0,0481450092047453	-0,000702850520610809
24,977	0,0100000000000016	200	200	2	199	-8,74441883526742	-0,0452892296016216	-0,00029074028134346
24,987	0,0200000000000031	200	200	2	199	-8,74154233373702	-0,0285354675725102	0,00258570536971092
24,998	0,0310000000000024	200	200	2	199,25	-8,73843505047262	-0,0151240080595016	0,0056929886341095
25,009	0,0420000000000016	200	200	2	199,25	-8,73388468287885	-0,00295362900942564	0,0102433562278748
25,019	0,0520000000000032	200	200	2	199,5	-8,73324670828879	-0,00223558396100998	0,0108813308179379
25,02	0,0530000000000008	200	200	2	199,5	-8,73303344473243	-0,0019547063857317	0,0110945664346218
25,021	0,054000000000002	200	200	2	199,5	-8,73300410807133	-0,00199537258595228	0,0111239030957222
25,022	0,0550000000000033	200	200	2	199,5	-8,73314201831818	-0,00228906515985727	0,0109859928488731
25,033	0,0660000000000025	200	200	2	199,5	-8,7366889603436	-0,0108176236972213	0,00743905082345009
25,044	0,0770000000000017	200	200	2	199,75	-8,74096294865012	-0,0272365380078554	0,00316506251692772
25,054	0,0870000000000033	200	200	2	199,75	-8,74411585740745	-0,0436998391523957	1,21258199214935E-05
25,06	0,0930000000000035	200	200	2	199,75	-8,744927784428	-0,0491720670834184	-0,000799745321273804
25,067	0,100000000000001	200	200	2	200	-8,7448747549206	-0,0485707493498921	-0,000746715813875198
34,967	0	300	300	2	299	-8,74488928355277	-0,047722514718771	-0,000761188566684723
34,968	0,00100000000000477	300	300	2	299	-8,74488830566406	-0,0478272652253509	-0,000760238617658615
34,979	0,0120000000000005	300	300	2	299	-8,74395377933979	-0,0413574697449803	0,000174231827259064
34,99	0,0230000000000032	300	300	2	299	-8,74103310517967	-0,0255782948806882	0,00309493392705917
35,001	0,0339999999999989	300	300	2	299,25	-8,73705360107124	-0,010253582149744	0,00707443803548813
35,011	0,044000000000004	300	300	2	299,25	-8,73415399342775	-0,0033677788451314	0,00997401773929596
35,015	0,0480000000000018	300	300	2	299,25	-8,73256556689739	-0,00112990383058786	0,0115624442696571
35,026	0,0590000000000046	300	300	2	299,5	-8,73415220528841	-0,00386674422770739	0,00997580587863922
35,037	0,0700000000000003	300	300	2	299,5	-8,73841261491179	-0,01675711479038	0,00571539625525475
35,047	0,0800000000000054	300	300	2	299,75	-8,7421518098563	-0,0322483340278268	0,00197622925043106
35,058	0,0910000000000011	300	300	2	299,75	-8,74464673921466	-0,0464285584166646	-0,000518672168254852
35,067	0,100000000000001	300	300	2	300	-8,74487204477191	-0,0477202050387859	-0,000743977725505829
44,967	0	400	400	2	399	-8,74493510462344	-0,04802490118891	-0,000807065516710281
44,98	0,0130000000000052	400	400	2	399	-8,74365742318332	-0,0391598511487246	0,000470615923404694
44,991	0,0240000000000009	400	400	2	399	-8,74075127765536	-0,0240687280893326	0,00337673351168633
45,002	0,0350000000000037	400	400	2	399,25	-8,73649556189775	-0,00832460820674896	0,00763244926929474
45,013	0,0459999999999994	400	400	2	399,25	-8,73325612396002	-0,00211385078728199	0,0108718872070313
45,018	0,0510000000000019	400	400	2	399,5	-8,73260443098843	-0,00102191232144833	0,0115236081182957
45,019	0,0519999999999996	400	400	2	399,5	-8,73261697590351	-0,000973735004663467	0,0115110352635384
45,029	0,0620000000000047	400	400	2	399,5	-8,73600281774998	-0,00804169569164515	0,0081251934170723
45,04	0,0730000000000004	400	400	2	399,5	-8,74005200341344	-0,0227903388440609	0,00407600775361061
45,053	0,0860000000000056	400	400	2	399,75	-8,74415930360556	-0,0430745398625731	-3,12365591526031E-05
45,064	0,0970000000000013	400	400	2	399,75	-8,74487436376512	-0,0473431218415499	-0,00074632465839386
45,067	0,100000000000001	400	400	2	400	-8,74494340270758	-0,0476515758782625	-0,000815335661172867
54,967	0	500	500	2	499	-8,74498017132282	-0,0478138402104378	-0,000852104276418686
54,969	0,00200000000000244	500	500	2	499	-8,74507044441998	-0,0486134085804224	-0,000942349433898926
54,971	0,00400000000000489	500	500	2	499	-8,74491591006517	-0,0474767433479428	-0,000787843018770218
54,982	0,0150000000000006	500	500	2	499	-8,74314028769732	-0,0357655482366681	0,000987723469734192
54,992	0,0250000000000057	500	500	2	499,25	-8,74051077291369	-0,0225232355296612	0,00361723825335503
55,003	0,0360000000000014	500	500	2	499,25	-8,73638561926782	-0,00783673021942377	0,00774241983890534
55,014	0,0470000000000042	500	500	2	499,25	-8,73347215354443	-0,0021632295101881	0,0106558576226234
55,021	0,054000000000002	500	500	2	499,5	-8,73313545249403	-0,00166399404406548	0,0109925866127014
55,022	0,0549999999999997	500	500	2	499,5	-8,73319314792752	-0,00165150500833988	0,0109348632395267
55,032	0,0650000000000048	500	500	2	499,5	-8,73717729002237	-0,0115098478272557	0,00695072114467621
55,043	0,0760000000000005	500	500	2	499,75	-8,74066083692014	-0,0250880094245076	0,00346720218658447
55,053	0,0860000000000056	500	500	2	499,75	-8,74368466436863	-0,0398651231080294	0,000443346798419952
55,064	0,0970000000000013	500	500	2	499,75	-8,74489777721465	-0,0475425319746137	-0,000769738107919693
55,067	0,100000000000001	500	500	2	500	-8,74506720341742	-0,0483316276222467	-0,000939108431339264
64,967	0	600	600	2	599	-8,74516717158258	-0,0490639079362154	-0,00103907659649849
64,97	0,00300000000000011	600	600	2	599	-8,74522455967963	-0,0494676968082786	-0,0010964646935463
64,971	0,00400000000000489	600	600	2	599	-8,74523436650634	-0,049466323107481	-0,00110629945993423
64,972	0,00500000000000966	600	600	2	599	-8,74516543932259	-0,0488472077995539	-0,0010373443365097
64,983	0,0160000000000053	600	600	2	599	-8,74293716624379	-0,0344041083008051	0,00119084492325783
64,994	0,027000000000001	600	600	2	599,25	-8,73982915654778	-0,0194266112521291	0,0042988546192646
65,004	0,0370000000000061	600	600	2	599,25	-8,7365436181426	-0,00825321767479181	0,00758439302444458
65,015	0,0480000000000018	600	600	2	599,25	-8,7336194794625	-0,00233124010264874	0,0105085596442223
65,019	0,0520000000000067	600	600	2	599,5	-8,73335503041744	-0,00180564355105162	0,0107729807496071
65,024	0,0570000000000022	600	600	2	599,5	-8,73380402103066	-0,00264576636254787	0,010323990136385
65,034	0,0670000000000073	600	600	2	599,5	-8,73758803121745	-0,0128220347687602	0,00654000788927078
65,045	0,078000000000003	600	600	2	599,75	-8,74153149314225	-0,0288330391049385	0,00259654596447945
65,055	0,0880000000000081	600	600	2	599,75	-8,74418235383928	-0,0425547827035189	-5,42588531970978E-05
65,066	0,0990000000000038	600	600	2	599,75	-8,74508852139115	-0,0481647858396173	-0,000960454344749451
65,067	0,100000000000009	600	600	2	600	-8,74516583047807	-0,0488989287987351	-0,00103773549199104
74,967	0	700	700	2	699	-8,74524291604757	-0,0493085151538253	-0,0011148490011692
74,977	0,0100000000000051	700	700	2	699	-8,74429944902658	-0,042241713963449	-0,00017138198018074
74,988	0,0210000000000008	700	700	2	699	-8,74212940223515	-0,0301112979650497	0,00199863687157631
75,003	0,0360000000000014	700	700	2	699,25	-8,7368449755013	-0,00914862379431725	0,0072830356657505
75,013	0,0460000000000065	700	700	2	699,25	-8,73363093473017	-0,00206772703677416	0,0104971043765545
75,017	0,0499999999999972	700	700	2	699,5	-8,73266877606511	-0,000820914283394814	0,0114592351019382
75,024	0,0570000000000022	700	700	2	699,5	-8,73383777216077	-0,00277713406831026	0,0102902390062809
75,034	0,0670000000000073	700	700	2	699,5	-8,73757883906364	-0,0128206005319953	0,006549172103405
75,045	0,078000000000003	700	700	2	699,75	-8,74153573997319	-0,0286153145134449	0,0025922991335392
75,055	0,0880000000000081	700	700	2	699,75	-8,74420671723783	-0,0422757025808096	-7,86781311035156E-05
75,066	0,0990000000000038	700	700	2	699,75	-8,74508030712605	-0,0481464108452201	-0,000952240079641342
75,067	0,100000000000009	700	700	2	700	-8,74505784362555	-0,047985976561904	-0,000929776579141617
84,967	0	800	800	2	799	-8,74504705891013	-0,0476002367213368	-0,00091899186372757
84,977	0,0100000000000051	800	800	2	799	-8,74430562369525	-0,0421924609690905	-0,000177528709173203
84,988	0,0210000000000008	800	800	2	799	-8,74208992347121	-0,0296897115185857	0,00203808769583702
84,998	0,0310000000000059	800	800	2	799,25	-8,7380351498723	-0,0125968502834439	0,0060928612947464
85,009	0,0420000000000016	800	800	2	799,25	-8,7348107714206	-0,0038868235424161	0,00931726768612862
85,016	0,0490000000000066	800	800	2	799,25	-8,73263888061047	-0,000819987617433071	0,0114891305565834
85,027	0,0600000000000023	800	800	2	799,5	-8,73424773104489	-0,00356385018676519	0,00988025218248367
85,037	0,0700000000000074	800	800	2	799,5	-8,7386317178607	-0,0164564978331327	0,00549629330635071
85,048	0,0810000000000031	800	800	2	799,75	-8,74306926503777	-0,0359725020825863	0,00105874612927437
85,058	0,0910000000000082	800	800	2	799,75	-8,74459133483469	-0,0444784807041287	-0,000463239848613739
85,067	0,100000000000009	800	800	2	800	-8,74509290792048	-0,047913221642375	-0,000964812934398651
94,967	0	900	900	2	899	-8,74519237317145	-0,0486326776444912	-0,00106433406472206
94,977	0,0100000000000051	900	900	2	899	-8,74434359371662	-0,0425040489062667	-0,000215526670217514
94,987	0,0200000000000102	900	900	2	899	-8,74262371100485	-0,0321514857932925	0,00150427222251892
94,998	0,0310000000000059	900	900	2	899,25	-8,73833050020039	-0,0133545696735382	0,00579748302698135
95,009	0,0420000000000016	900	900	2	899,25	-8,73480850830674	-0,00395414885133505	0,00931950286030769
95,016	0,0490000000000066	900	900	2	899,25	-8,73237004503608	-0,000692284666001797	0,0117579661309719
95,026	0,0589999999999975	900	900	2	899,5	-8,73483074828982	-0,00448453705757856	0,00929726287722587
95,036	0,0690000000000026	900	900	2	899,5	-8,73841046355665	-0,0152341742068529	0,00571751967072487
95,046	0,0790000000000077	900	900	2	899,75	-8,74225180596113	-0,0318469759076834	0,00187620520591736
95,057	0,0900000000000034	900	900	2	899,75	-8,74479182995856	-0,0457352586090565	-0,000663734972476959
95,066	0,0990000000000038	900	900	2	899,75	-8,74521656893194	-0,048849880695343	-0,00108852982521057
95,067	0,100000000000009	900	900	2	900	-8,74519636854529	-0,0487363804131746	-0,00106830149888992
104,967	0	1000	1000	2	999	-8,7452853564173	-0,0488392170518637	-0,00115726143121719
104,977	0,0100000000000051	1000	1000	2	999	-8,74457387253642	-0,043397075496614	-0,000445805490016937
104,987	0,0200000000000102	1000	1000	2	999	-8,74273396097124	-0,0327957095578313	0,00139407813549042
104,998	0,0310000000000059	1000	1000	2	999,25	-8,73851453885436	-0,0139199988916516	0,00561347231268883
105,009	0,0420000000000016	1000	1000	2	999,25	-8,73459991067648	-0,00331704970449209	0,00952810049057007
105,017	0,0499999999999972	1000	1000	2	999,5	-8,73263281770051	-0,000686133280396461	0,0114952214062214
105,027	0,0600000000000023	1000	1000	2	999,5	-8,73468811623752	-0,00437194481492043	0,00943992286920547
105,037	0,0700000000000074	1000	1000	2	999,5	-8,73855429701507	-0,0158950313925743	0,00557374209165573
105,048	0,0810000000000031	1000	1000	2	999,75	-8,74262097291648	-0,0332536129280925	0,00150701031088829
105,058	0,0910000000000082	1000	1000	2	999,75	-8,74485271051526	-0,0458029005676508	-0,000724643468856811
105,064	0,0970000000000084	1000	1000	2	999,75	-8,74534042552114	-0,0494668260216713	-0,00121235847473145
105,067	0,100000000000009	1000	1000	2	1000	-8,74522157013416	-0,0482535175979137	-0,00109350308775902
155,304	0	1501	1	3	1500	-8,74140271916986	-0,025849137455225	0,00272529199719429
155,315	0,0109999999999957	1501	1	3	1500	-8,74131767079234	-0,0254565943032503	0,00281034037470818
155,325	0,021000000000015	1501	1	3	1500	-8,74118951149285	-0,0249032024294138	0,00293852761387825
155,336	0,0320000000000107	1501	1	3	1500	-8,74132848344743	-0,0252935802564025	0,00279955565929413
155,347	0,0430000000000064	1501	1	3	1500	-8,74120429158211	-0,0248754676431417	0,00292371958494186
155,358	0,054000000000002	1501	1	3	1500	-8,7411515135318	-0,0246113631874323	0,00297652557492256
155,369	0,0649999999999977	1501	1	3	1500	-8,74121197499335	-0,0248978706076741	0,00291606411337852
155,384	0,0800000000000125	1501	1	3	1500	-8,74108043499291	-0,0241647148504853	0,00304754823446274
155,385	0,0809999999999889	1501	1	3	1500	-8,74108747579157	-0,0240581622347236	0,00304050743579865
155,395	0,0910000000000082	1501	1	3	1500	-8,74146678484976	-0,0261236634105444	0,00266125425696373
155,406	0,102000000000004	1501	1	3	1500	-8,74115690588951	-0,0247500604018569	0,0029711052775383
155,417	0,113	1501	1	3	1500	-8,74125226400793	-0,0251988973468542	0,00287577509880066
155,428	0,123999999999995	1501	1	3	1500	-8,7412986997515	-0,0252043223008513	0,00282933935523033
155,438	0,134000000000015	1501	1	3	1500	-8,74122312292457	-0,0248636770993471	0,00290488824248314
155,449	0,14500000000001	1501	1	3	1500	-8,74131202697754	-0,0255099684000015	0,00281598418951035
155,46	0,156000000000006	1501	1	3	1500	-8,74141761101782	-0,0260341772809625	0,00271042808890343
155,471	0,167000000000002	1501	1	3	1500	-8,74127573333681	-0,0249861367046833	0,00285230576992035
155,482	0,177999999999997	1501	1	3	1500	-8,74141255393624	-0,0256848800927401	0,00271545723080635
155,493	0,188999999999993	1501	1	3	1500	-8,7415998056531	-0,0268694013357162	0,00252820551395416
155,503	0,199000000000012	1501	1	3	1500	-8,74138212762773	-0,0258622970432043	0,00274591147899628
155,514	0,210000000000008	1501	1	3	1500	-8,74137422069907	-0,0255120918154716	0,00275379046797752
155,525	0,221000000000004	1501	1	3	1500	-8,74141464941204	-0,0258880108594894	0,00271333381533623
155,536	0,231999999999999	1501	1	3	1500	-8,74153221957386	-0,0265703303739429	0,00259581953287125
155,547	0,242999999999995	1501	1	3	1500	-8,74143258668482	-0,0261850887909532	0,00269545242190361
155,557	0,253000000000014	1501	1	3	1500	-8,74141791835427	-0,025729238986969	0,00271009281277657
155,568	0,26400000000001	1501	1	3	1500	-8,74141400679946	-0,0257916981354356	0,00271400436758995
155,579	0,275000000000006	1501	1	3	1500	-8,74140299856663	-0,0258109625428915	0,00272501260042191
155,59	0,286000000000001	1501	1	3	1500	-8,74130163341761	-0,0254418700933456	0,00282637774944305
155,601	0,296999999999997	1501	1	3	1500	-8,74140294268727	-0,0256950408220291	0,00272506847977638
155,612	0,307999999999993	1501	1	3	1500	-8,74167001806199	-0,0270407181233168	0,00245802104473114
155,622	0,318000000000012	1501	1	3	1500	-8,74153026379645	-0,0265950476750731	0,00259777531027794
155,633	0,329000000000008	1501	1	3	1500	-8,74178901314735	-0,0278422795236111	0,00233899801969528
155,646	0,342000000000013	1501	1	3	1500	-8,74158186838031	-0,0265646353363991	0,00254614278674126
155,657	0,353000000000009	1501	1	3	1500	-8,74147988855839	-0,0261537171900272	0,00264812260866165
155,668	0,364000000000004	1501	1	3	1500	-8,74153959564865	-0,0265066232532263	0,00258838757872581
155,679	0,375	1501	1	3	1500	-8,74163051135838	-0,0270210299640894	0,00249747186899185
155,69	0,385999999999996	1501	1	3	1500	-8,74157583341002	-0,0265192380174994	0,00255217775702477
155,7	0,396000000000015	1501	1	3	1500	-8,74153791926801	-0,0264468975365162	0,00259006395936012
155,711	0,407000000000011	1501	1	3	1500	-8,74157164245844	-0,0265712011605501	0,00255636870861053
155,722	0,418000000000006	1501	1	3	1500	-8,74166906811297	-0,0272822007536888	0,00245891511440277
155,733	0,429000000000002	1501	1	3	1500	-8,74157139100134	-0,0263663893565536	0,00255664810538292
155,744	0,439999999999998	1501	1	3	1500	-8,74161693267524	-0,0267589325085282	0,00251110643148422
155,755	0,450999999999993	1501	1	3	1500	-8,74163836240768	-0,0270974542945623	0,00248964875936508
155,765	0,461000000000013	1501	1	3	1500	-8,7415265198797	-0,0265570590272546	0,00260151922702789
155,776	0,472000000000008	1501	1	3	1500	-8,74170868657529	-0,0272169662639499	0,00241935253143311
155,787	0,483000000000004	1501	1	3	1500	-8,7416613008827	-0,0269248709082603	0,00246673822402954
155,798	0,494	1501	1	3	1500	-8,74170963652432	-0,0273306248709559	0,002418402582407
155,809	0,504999999999995	1501	1	3	1500	-8,74180812388659	-0,0278890458866954	0,00231988728046417
155,819	0,515000000000015	1501	1	3	1500	-8,7417063396424	-0,0271726306527853	0,00242169946432114
155,83	0,52600000000001	1501	1	3	1500	-8,7416610494256	-0,0270352466031909	0,00246696174144745
155,841	0,537000000000006	1501	1	3	1500	-8,74165808781981	-0,0270340405404568	0,00246992334723473
155,852	0,548000000000002	1501	1	3	1500	-8,74179848469794	-0,0276886066421866	0,00232955440878868
155,869	0,564999999999998	1501	1	3	1500	-8,74172528274357	-0,0272467546164989	0,00240275636315346
155,88	0,575999999999993	1501	1	3	1500	-8,7418438307941	-0,0278581725433469	0,00228418037295341
155,89	0,586000000000013	1501	1	3	1500	-8,741858555004	-0,0280680041760206	0,00226948410272598
155,901	0,597000000000008	1501	1	3	1500	-8,74178213998675	-0,0277880718931556	0,00234587118029594
155,912	0,608000000000004	1501	1	3	1500	-8,74195670709014	-0,028379880823195	0,00217130407691002
155,923	0,619	1501	1	3	1500	-8,7417893204838	-0,0276752654463053	0,00233866274356842
155,934	0,629999999999995	1501	1	3	1500	-8,7419908773154	-0,0288908183574677	0,00213710591197014
155,944	0,640000000000015	1501	1	3	1500	-8,74180524609983	-0,0277667678892612	0,00232279300689697
155,955	0,65100000000001	1501	1	3	1500	-8,74188020825386	-0,0280785467475653	0,00224780291318893
155,966	0,662000000000006	1501	1	3	1500	-8,74180586077273	-0,0276816310361028	0,00232217833399773
155,977	0,673000000000002	1501	1	3	1500	-8,74183343723416	-0,0277465861290693	0,00229457393288612
155,988	0,683999999999998	1501	1	3	1500	-8,74189959838986	-0,0282504083588719	0,00222841277718544
155,999	0,694999999999993	1501	1	3	1500	-8,74191541224718	-0,028220359236002	0,00221259891986847
156,009	0,705000000000013	1501	1	3	1500	-8,74192281626165	-0,0283012026920915	0,00220522284507751
156,02	0,716000000000008	1501	1	3	1500	-8,74177750200033	-0,0274411402642727	0,00235050916671753
156,031	0,727000000000004	1501	1	3	1500	-8,74198355711997	-0,0287716230377555	0,00214442610740662
156,042	0,738	1501	1	3	1500	-8,74202275648713	-0,0287231244146824	0,00210525467991829
156,053	0,748999999999995	1501	1	3	1500	-8,74208218418062	-0,0289982464164495	0,00204585492610931
156,063	0,759000000000015	1501	1	3	1500	-8,74203809536994	-0,0290693156421185	0,00208994373679161
156,074	0,77000000000001	1501	1	3	1500	-8,74204250983894	-0,0290965475142002	0,00208552926778793
156,085	0,781000000000006	1501	1	3	1500	-8,74196916818619	-0,0285205943509936	0,00215884298086166
156,096	0,792000000000002	1501	1	3	1500	-8,7421112973243	-0,0293431058526039	0,00201674178242683
156,107	0,802999999999997	1501	1	3	1500	-8,74200713820755	-0,0287368893623352	0,00212090089917183
156,118	0,813999999999993	1501	1	3	1500	-8,742173044011	-0,0298501458019018	0,00195499509572983
156,128	0,824000000000012	1501	1	3	1500	-8,74199585057795	-0,0285065220668912	0,00213213264942169
156,139	0,835000000000008	1501	1	3	1500	-8,74198313802481	-0,0285067968070507	0,00214487314224243
156,15	0,846000000000004	1501	1	3	1500	-8,74203566461802	-0,0289062736555934	0,00209234654903412
156,161	0,856999999999999	1501	1	3	1500	-8,74211881309748	-0,0293764751404524	0,00200919806957245
156,172	0,867999999999995	1501	1	3	1500	-8,74220285564661	-0,0296025397256017	0,00192515552043915
156,182	0,878000000000014	1501	1	3	1500	-8,74215200543404	-0,0294145056977868	0,00197600573301315
156,193	0,88900000000001	1501	1	3	1500	-8,74220131896436	-0,0296923099085689	0,00192666426301002
156,204	0,900000000000006	1501	1	3	1500	-8,74204963445663	-0,029142377898097	0,00207837671041489
156,215	0,911000000000001	1501	1	3	1500	-8,74227474443614	-0,0300690624862909	0,00185329467058182
156,226	0,921999999999997	1501	1	3	1500	-8,74217170290649	-0,0294922525063157	0,00195633620023727
156,237	0,932999999999993	1501	1	3	1500	-8,74211696907878	-0,0292907329276204	0,00201104208827019
156,247	0,943000000000012	1501	1	3	1500	-8,74212669208646	-0,0294514838606119	0,0020013190805912
156,258	0,954000000000008	1501	1	3	1500	-8,74223671853542	-0,0298701692372561	0,00189129263162613
156,269	0,965000000000003	1501	1	3	1500	-8,74210727401078	-0,0290450500324368	0,00202076509594917
156,28	0,975999999999999	1501	1	3	1500	-8,7422367464751	-0,0298853404819965	0,00189129263162613
156,291	0,986999999999995	1501	1	3	1500	-8,74220031313598	-0,0298410281538963	0,00192772597074509
156,301	0,997000000000014	1501	1	3	1500	-8,74215013347566	-0,0295863067731261	0,00197790563106537
156,312	1,00800000000001	1501	1	3	1500	-8,74230120331049	-0,0302298320457339	0,00182680785655975
156,323	1,01900000000001	1501	1	3	1500	-8,74226474203169	-0,0301403133198619	0,00186329707503319
156,334	1,03	1501	1	3	1500	-8,74255609698593	-0,0317236827686429	0,00157194212079048
156,345	1,041	1501	1	3	1500	-8,74227851629257	-0,0302803050726652	0,00184949487447739
156,356	1,05199999999999	1501	1	3	1500	-8,74225359410048	-0,0298861647024751	0,0018744170665741
156,366	1,06200000000001	1501	1	3	1500	-8,74222082085907	-0,029670693911612	0,00190721824765205
156,377	1,07300000000001	1501	1	3	1500	-8,74227616935968	-0,0301938876509666	0,00185184180736542
156,388	1,084	1501	1	3	1500	-8,74222420156002	-0,0298828771337867	0,00190380960702896
156,399	1,095	1501	1	3	1500	-8,74232411384583	-0,0301584228873253	0,00180389732122421
156,41	1,10599999999999	1501	1	3	1500	-8,74225842766464	-0,0298720365390182	0,0018695555627346
156,42	1,11600000000001	1501	1	3	1500	-8,74234710820019	-0,0304313655942678	0,00178093090653419
156,431	1,12700000000001	1501	1	3	1500	-8,74248300679028	-0,0312573788687587	0,0016450323164463
156,442	1,13800000000001	1501	1	3	1500	-8,74242489226162	-0,0307780550792813	0,00170314684510231
156,453	1,149	1501	1	3	1500	-8,74233542941511	-0,0302994949743152	0,0017925538122654
156,464	1,16	1501	1	3	1500	-8,74231729656458	-0,0301790563389659	0,0018107146024704
156,475	1,17099999999999	1501	1	3	1500	-8,74258230440319	-0,0318933604285121	0,0015457347035408
156,485	1,18100000000001	1501	1	3	1500	-8,74244366772473	-0,030902880243957	0,00168437138199806
156,496	1,19200000000001	1501	1	3	1500	-8,74259121716022	-0,0318063795566559	0,00153679400682449
156,507	1,203	1501	1	3	1500	-8,74243011698127	-0,0308042205870152	0,00169789418578148
156,518	1,214	1501	1	3	1500	-8,74233607202768	-0,0303102191537619	0,00179193913936615
156,529	1,22499999999999	1501	1	3	1500	-8,7424174323678	-0,0305930757895112	0,00171057879924774
156,539	1,23500000000001	1501	1	3	1500	-8,74229821376503	-0,0300550553947687	0,00182982534170151
156,55	1,24600000000001	1501	1	3	1500	-8,74257579445839	-0,031657381914556	0,00155221670866013
156,562	1,25800000000001	1501	1	3	1500	-8,74244757927954	-0,0310627790167928	0,00168045982718468
156,573	1,26900000000001	1501	1	3	1500	-8,74282007105649	-0,0329153705388308	0,00130796805024147
156,584	1,28	1501	1	3	1500	-8,74246914871037	-0,0310381921008229	0,00165889039635658
156,595	1,291	1501	1	3	1500	-8,74257565476	-0,0316198915243149	0,00155238434672356
156,606	1,30199999999999	1501	1	3	1500	-8,74251401983202	-0,0312594324350357	0,00161401927471161
156,616	1,31200000000001	1501	1	3	1500	-8,74249530024827	-0,0309756305068731	0,00163273885846138
156,627	1,32300000000001	1501	1	3	1500	-8,74248390085995	-0,031067468225956	0,00164413824677467
156,638	1,334	1501	1	3	1500	-8,74253986403346	-0,0314063858240843	0,00158814713358879
156,649	1,345	1501	1	3	1500	-8,74252377077937	-0,0312973512336612	0,00160424038767815
156,66	1,35599999999999	1501	1	3	1500	-8,74259912408888	-0,0315869553014636	0,00152891501784325
156,67	1,36600000000001	1501	1	3	1500	-8,74254098162055	-0,031319628469646	0,00158702954649925
156,681	1,37700000000001	1501	1	3	1500	-8,74259065836668	-0,0317064812406898	0,00153735280036926
156,692	1,38800000000001	1501	1	3	1500	-8,74288637191057	-0,033570290543139	0,00124163925647736
156,704	1,40000000000001	1501	1	3	1500	-8,74256051145494	-0,0313657941296697	0,0015675276517868
156,715	1,411	1501	1	3	1500	-8,74266408383846	-0,0320665538311005	0,00146392732858658
156,726	1,422	1501	1	3	1500	-8,74262200668454	-0,0318549340590835	0,00150600448250771
156,737	1,43299999999999	1501	1	3	1500	-8,74269635416567	-0,0322654051706195	0,00143168494105339
156,747	1,44300000000001	1501	1	3	1500	-8,74269389547408	-0,0320249237120152	0,00143414363265038
156,758	1,45400000000001	1501	1	3	1500	-8,74255743809044	-0,0312738865613937	0,00157060101628304
156,769	1,465	1501	1	3	1500	-8,74269328080118	-0,0321845849975944	0,00143475830554962
156,78	1,476	1501	1	3	1500	-8,74265830032527	-0,0320062646642327	0,00146973878145218
156,791	1,48699999999999	1501	1	3	1500	-8,74282409437001	-0,0327797094359994	0,00130394473671913
156,801	1,49700000000001	1501	1	3	1500	-8,74275432899594	-0,0324089452624321	0,00137368217110634
156,812	1,50800000000001	1501	1	3	1500	-8,74286790378392	-0,0330847641453147	0,00126013532280922
156,823	1,51900000000001	1501	1	3	1500	-8,74265978112817	-0,0321240117773414	0,0014682300388813
156,834	1,53	1501	1	3	1500	-8,74270630069077	-0,032098270021379	0,0014217384159565
156,845	1,541	1501	1	3	1500	-8,74273024499416	-0,0322924461215734	0,00139776617288589
156,856	1,55199999999999	1501	1	3	1500	-8,74277282506227	-0,0327560771256685	0,00135518610477448
156,866	1,56200000000001	1501	1	3	1500	-8,74280481599271	-0,03285460639745	0,00132322311401367
156,877	1,57300000000001	1501	1	3	1500	-8,74278576113284	-0,032646949402988	0,0013422779738903
156,888	1,584	1501	1	3	1500	-8,74271155335009	-0,0321961473673582	0,00141648575663567
156,904	1,59999999999999	1501	1	3	1500	-8,74284270219505	-0,0329609028995037	0,00128533691167831
156,914	1,61000000000001	1501	1	3	1500	-8,74287893995643	-0,0333689944818616	0,00124907121062279
156,925	1,62100000000001	1501	1	3	1500	-8,74273823574185	-0,0321861635893583	0,00138977542519569
156,936	1,63200000000001	1501	1	3	1500	-8,7428608071059	-0,0330762006342411	0,00126723200082779
156,947	1,643	1501	1	3	1500	-8,74283652752638	-0,0329373124986887	0,00129148364067078
156,958	1,654	1501	1	3	1500	-8,74288201332092	-0,0333351315930486	0,00124599784612656
156,969	1,66499999999999	1501	1	3	1500	-8,74283138662577	-0,03272560890764	0,00129662454128265
156,979	1,67500000000001	1501	1	3	1500	-8,74280258081853	-0,0326846074312925	0,00132545828819275
156,99	1,68600000000001	1501	1	3	1500	-8,74286413192749	-0,0330116786062717	0,00126387923955917
157,001	1,697	1501	1	3	1500	-8,74301852658391	-0,033991108648479	0,00110948458313942
157,012	1,708	1501	1	3	1500	-8,74297035858035	-0,0334598124027252	0,00115765258669853
157,023	1,71899999999999	1501	1	3	1500	-8,74298958107829	-0,0337972259148955	0,00113843008875847
157,033	1,72900000000001	1501	1	3	1500	-8,74300363473594	-0,0338623160496354	0,00112440437078476
157,044	1,74000000000001	1501	1	3	1500	-8,74284231103957	-0,0330075901001692	0,00128572806715965
157,055	1,751	1501	1	3	1500	-8,74315280467272	-0,0346012180671096	0,00097520649433136
157,066	1,762	1501	1	3	1500	-8,74295638874173	-0,0334439054131508	0,00117162242531776
157,084	1,78	1501	1	3	1500	-8,74286955222487	-0,0329868774861097	0,00125845894217491
157,095	1,791	1501	1	3	1500	-8,74313243664801	-0,0347557058557868	0,000995602458715439
157,106	1,80199999999999	1501	1	3	1500	-8,74282951466739	-0,0326775014400482	0,00129852443933487
157,116	1,81200000000001	1501	1	3	1500	-8,74310874380171	-0,0342651410028338	0,00101929530501366
157,127	1,82300000000001	1501	1	3	1500	-8,7429226655513	-0,0333038531243801	0,00120537355542183
157,138	1,834	1501	1	3	1500	-8,74305286444724	-0,0341450702399015	0,00107517465949059
157,149	1,845	1501	1	3	1500	-8,74304484575987	-0,0336828827857971	0,00108316540718079
157,163	1,85900000000001	1501	1	3	1500	-8,74306289479136	-0,0339865405112505	0,00106511637568474
157,174	1,87	1501	1	3	1500	-8,74317702837288	-0,0348655181005597	0,00095101073384285
157,185	1,881	1501	1	3	1500	-8,74306141398847	-0,0342275528237224	0,00106656923890114
157,196	1,892	1501	1	3	1500	-8,74316920526326	-0,0345826707780361	0,00095883384346962
157,206	1,90200000000002	1501	1	3	1500	-8,74307035468519	-0,0341088185086846	0,00105768442153931
157,217	1,91300000000001	1501	1	3	1500	-8,7431825324893	-0,0347267696633935	0,000945478677749634
157,228	1,92400000000001	1501	1	3	1500	-8,74303322285414	-0,0339597556740046	0,00109478831291199
157,239	1,935	1501	1	3	1500	-8,74315811321139	-0,0344857014715672	0,000969897955656052
157,25	1,946	1501	1	3	1500	-8,74320960603654	-0,0347533356398344	0,0009184330701828
157,261	1,95699999999999	1501	1	3	1500	-8,74320642091334	-0,0350712332874537	0,000921618193387985
157,271	1,96700000000001	1501	1	3	1500	-8,74310111626983	-0,0342585239559412	0,00102689489722252
157,282	1,97800000000001	1501	1	3	1500	-8,74312707222998	-0,0342775555327535	0,00100096687674522
157,293	1,989	1501	1	3	1500	-8,74340781010687	-0,0359245203435421	0,000720228999853134
157,304	2	1501	1	3	1500	-8,74319697730243	-0,0348068308085203	0,000931061804294586
157,315	2,011	1501	1	3	1500	-8,74314928427339	-0,0345065305009484	0,000978726893663406
157,325	2,02100000000002	1501	1	3	1500	-8,74318183399737	-0,0345198065042496	0,000946149230003357
157,336	2,03200000000001	1501	1	3	1500	-8,74331396073103	-0,0353310303762555	0,000814050436019897
157,347	2,04300000000001	1501	1	3	1500	-8,74334855005145	-0,0356688862666488	0,000779461115598678
157,358	2,054	1501	1	3	1500	-8,74328733421862	-0,0354736065492034	0,000840704888105392
157,369	2,065	1501	1	3	1500	-8,74323192983866	-0,0347972149029374	0,000896081328392029
157,38	2,07599999999999	1501	1	3	1500	-8,74329834245145	-0,0352554302662611	0,000829696655273438
157,39	2,08600000000001	1501	1	3	1500	-8,74330063350499	-0,0352254090830684	0,000827405601739883
157,401	2,09700000000001	1501	1	3	1500	-8,74325422570109	-0,0351810641586781	0,000873785465955734
157,412	2,108	1501	1	3	1500	-8,74333187006414	-0,0352550391107798	0,00079616904258728
157,423	2,119	1501	1	3	1500	-8,74327316880226	-0,0352059025317431	0,000854842364788055
157,434	2,13	1501	1	3	1500	-8,7434677965939	-0,0363524910062552	0,000660214573144913
157,444	2,14000000000001	1501	1	3	1500	-8,74332262203097	-0,0354881677776575	0,000805389136075974
157,455	2,15100000000001	1501	1	3	1500	-8,7434471771121	-0,0359994731843472	0,000680834054946899
157,466	2,16200000000001	1501	1	3	1500	-8,74334631487727	-0,0355540169402957	0,000781696289777756
157,477	2,173	1501	1	3	1500	-8,74337646178901	-0,0357968267053366	0,000751577317714691
157,488	2,184	1501	1	3	1500	-8,74340468086302	-0,0359453493729234	0,000723302364349365
157,499	2,19499999999999	1501	1	3	1500	-8,74328644014895	-0,0349741196259856	0,000841598957777023
157,509	2,20500000000001	1501	1	3	1500	-8,74342985451221	-0,0358619401231408	0,000698156654834747
157,52	2,21600000000001	1501	1	3	1500	-8,74340387061238	-0,0358404777944088	0,000724140554666519
157,531	2,227	1501	1	3	1500	-8,74346064403653	-0,0362494867295027	0,000667367130517959
157,542	2,238	1501	1	3	1500	-8,74337760731578	-0,035531590692699	0,000750403851270676
157,553	2,249	1501	1	3	1500	-8,74350998550653	-0,036434717476368	0,000618025660514832
157,563	2,25900000000001	1501	1	3	1500	-8,74338861554861	-0,0358062097802758	0,000739395618438721
157,574	2,27000000000001	1501	1	3	1500	-8,7436050362885	-0,0371006457135081	0,000522974878549576
157,585	2,28100000000001	1501	1	3	1500	-8,74346396885812	-0,0361252995207906	0,000664070248603821
157,596	2,292	1501	1	3	1500	-8,74352437444031	-0,0364588480442762	0,000603664666414261
157,607	2,303	1501	1	3	1500	-8,74343323521316	-0,0359577033668756	0,000694803893566132
157,618	2,31399999999999	1501	1	3	1500	-8,74363255687058	-0,0372739369049668	0,00049542635679245
157,628	2,32400000000001	1501	1	3	1500	-8,74346164986491	-0,0361703336238861	0,000666361302137375
157,644	2,34	1501	1	3	1500	-8,74355848878622	-0,0365935871377587	0,000569522380828857
157,655	2,351	1501	1	3	1500	-8,74363303184509	-0,0371988397091627	0,000494979321956635
157,666	2,36199999999999	1501	1	3	1500	-8,74343683943152	-0,0360700860619545	0,000691171735525131
157,676	2,37200000000001	1501	1	3	1500	-8,74358307570219	-0,0367181655019522	0,000544935464859009
157,687	2,38300000000001	1501	1	3	1500	-8,74353401362896	-0,0364568131044507	0,000593997538089752
157,698	2,39400000000001	1501	1	3	1500	-8,74362987466156	-0,0371090089902282	0,000498164445161819
157,709	2,405	1501	1	3	1500	-8,74355466105044	-0,0366991106420755	0,000573378056287766
157,72	2,416	1501	1	3	1500	-8,74353867955506	-0,0363653339445591	0,00058930367231369
157,731	2,42699999999999	1501	1	3	1500	-8,74369704164564	-0,0372856948524714	0,000430997461080551
157,741	2,43700000000001	1501	1	3	1500	-8,7435685750097	-0,0367364520207047	0,00055946409702301
157,752	2,44800000000001	1501	1	3	1500	-8,74366742558777	-0,0374490302056074	0,000460613518953323
157,763	2,459	1501	1	3	1500	-8,74361305497587	-0,0367263378575444	0,000514984130859375
157,774	2,47	1501	1	3	1500	-8,74371788464487	-0,0374686531722546	0,00041009858250618
157,785	2,48099999999999	1501	1	3	1500	-8,74358450062573	-0,0367679027840495	0,000543538480997086
157,795	2,49100000000001	1501	1	3	1500	-8,74379991553724	-0,0381337711587548	0,000328067690134048
157,806	2,50200000000001	1501	1	3	1500	-8,74364867806435	-0,0369322299957275	0,000479333102703094
157,817	2,51300000000001	1501	1	3	1500	-8,74363959766924	-0,0369942747056484	0,000488441437482834
157,828	2,524	1501	1	3	1500	-8,74368974938989	-0,0372998090460896	0,000438261777162552
157,839	2,535	1501	1	3	1500	-8,74375199899077	-0,0377806415781379	0,000376012176275253
157,85	2,54599999999999	1501	1	3	1500	-8,74371101148426	-0,037312232889235	0,000417027622461319
157,86	2,55600000000001	1501	1	3	1500	-8,74366242438555	-0,0371136888861656	0,00046558678150177
157,871	2,56700000000001	1501	1	3	1500	-8,74380402266979	-0,0380219565704465	0,000323988497257233
157,882	2,578	1501	1	3	1500	-8,74381338246167	-0,038213049992919	0,000314600765705109
157,893	2,589	1501	1	3	1500	-8,74396291561425	-0,0389482034370303	0,000165123492479324
157,904	2,59999999999999	1501	1	3	1500	-8,74374596402049	-0,0375619297847152	0,000382047146558762
157,914	2,61000000000001	1501	1	3	1500	-8,74385828152299	-0,0383186433464289	0,000269729644060135
157,925	2,62100000000001	1501	1	3	1500	-8,74374032020569	-0,0377303408458829	0,000387690961360931
157,943	2,63900000000001	1501	1	3	1500	-8,74378616921604	-0,0377134932205081	0,00034186989068985
157,954	2,65000000000001	1501	1	3	1500	-8,74391284771264	-0,0386530766263604	0,000215191394090652
157,965	2,661	1501	1	3	1500	-8,74374663457274	-0,0375462928786874	0,000381376594305038
157,976	2,672	1501	1	3	1500	-8,74376088380814	-0,037863408215344	0,000367127358913422
157,987	2,68299999999999	1501	1	3	1500	-8,74376200139522	-0,0375353870913386	0,000366009771823883
157,997	2,69300000000001	1501	1	3	1500	-8,74388962984085	-0,0384121155366302	0,000238381326198578
158,008	2,70400000000001	1501	1	3	1500	-8,7438347004354	-0,0380956428125501	0,000293310731649399
158,019	2,715	1501	1	3	1500	-8,74392192810774	-0,0388336414471269	0,000206083059310913
158,03	2,726	1501	1	3	1500	-8,74385878443718	-0,0381103856489062	0,000269226729869843
158,041	2,73699999999999	1501	1	3	1500	-8,74400172382593	-0,039016455411911	0,000126287341117859
158,051	2,74700000000001	1501	1	3	1500	-8,74403765425086	-0,0392944971099496	9,03569161891937E-05
158,062	2,75800000000001	1501	1	3	1500	-8,74391684308648	-0,0387442717328668	0,000211168080568314
158,073	2,76900000000001	1501	1	3	1500	-8,74385990202427	-0,0379553064703941	0,000268109142780304
158,084	2,78	1501	1	3	1500	-8,74393517151475	-0,0386234698817134	0,000192839652299881
158,095	2,791	1501	1	3	1500	-8,74390591867268	-0,0385795533657074	0,000222120434045792
158,106	2,80199999999999	1501	1	3	1500	-8,74398979358375	-0,0390745885670185	0,000138245522975922
158,123	2,81899999999999	1501	1	3	1500	-8,74397928826511	-0,0387803697958589	0,000148694962263107
158,133	2,82900000000001	1501	1	3	1500	-8,74408635310829	-0,039506396278739	4,16859984397888E-05
158,144	2,84	1501	1	3	1500	-8,74398954212666	-0,0390533078461885	0,000138469040393829
158,155	2,851	1501	1	3	1500	-8,7441785261035	-0,0402853079140186	-5,04590570926666E-05
158,166	2,86199999999999	1501	1	3	1500	-8,74404589645565	-0,0392516190186143	8,21426510810852E-05
158,176	2,87200000000001	1501	1	3	1500	-8,74405995011329	-0,0393785117194057	6,80610537528992E-05
158,187	2,88300000000001	1501	1	3	1500	-8,7439530249685	-0,0387571938335896	0,000175014138221741
158,198	2,89400000000001	1501	1	3	1500	-8,74397484585643	-0,0389634724706411	0,000153165310621262
158,209	2,905	1501	1	3	1500	-8,74401806853712	-0,0388369290158153	0,000109914690256119
158,22	2,916	1501	1	3	1500	-8,74402921646833	-0,0391798140481114	9,879469871521E-05
158,231	2,92699999999999	1501	1	3	1500	-8,74415963888168	-0,0400618882849813	-3,15718352794647E-05
158,241	2,93700000000001	1501	1	3	1500	-8,74413141980767	-0,0400250544771552	-3,35276126861572E-06
158,252	2,94800000000001	1501	1	3	1500	-8,74423342756927	-0,0403619185090065	-0,000105388462543488
158,263	2,959	1501	1	3	1500	-8,74412516131997	-0,0397014198824763	2,84984707832336E-06
158,274	2,97	1501	1	3	1500	-8,744235355407	-0,0404427899047732	-0,000107288360595703
158,285	2,98099999999999	1501	1	3	1500	-8,74405455775559	-0,0393073027953506	7,34813511371612E-05
158,295	2,99100000000001	1501	1	3	1500	-8,74416276812553	-0,0397496903315187	-3,47010791301727E-05
158,306	3,00200000000001	1501	1	3	1500	-8,74405341222882	-0,0392204895615578	7,45989382266998E-05
158,317	3,01300000000001	1501	1	3	1500	-8,74415614642203	-0,039948346093297	-2,80514359474182E-05
158,328	3,024	1501	1	3	1500	-8,74411937780678	-0,0398050248622894	8,66129994392395E-06
158,339	3,035	1501	1	3	1500	-8,74410236254334	-0,0394525844603777	2,56486237049103E-05
158,35	3,04599999999999	1501	1	3	1500	-8,74418763443828	-0,039960159920156	-5,9567391872406E-05
158,36	3,05600000000001	1501	1	3	1500	-8,74416978098452	-0,0399806210771203	-4,16859984397888E-05
158,371	3,06700000000001	1501	1	3	1500	-8,74417718499899	-0,0399054447188973	-4,91179525852203E-05
158,382	3,078	1501	1	3	1500	-8,74424225650728	-0,0401501078158617	-0,000114161521196365
158,393	3,089	1501	1	3	1500	-8,74428964219987	-0,0406186422333121	-0,000161547213792801
158,404	3,09999999999999	1501	1	3	1500	-8,74423862434924	-0,040374998934567	-0,000110529363155365
158,422	3,118	1501	1	3	1500	-8,74428056180477	-0,0407603150233626	-0,000152494758367538
158,432	3,12800000000001	1501	1	3	1500	-8,74441489577293	-0,0413303775712848	-0,000286828726530075
158,449	3,14500000000001	1501	1	3	1500	-8,74420858919621	-0,0400488404557109	-8,05221498012543E-05
158,46	3,15600000000001	1501	1	3	1500	-8,7442594114691	-0,0405982322990894	-0,000131316483020782
158,471	3,167	1501	1	3	1500	-8,74427131377161	-0,0402499921619892	-0,000143218785524368
158,482	3,178	1501	1	3	1500	-8,74427354894578	-0,0404137140139937	-0,000145509839057922
158,493	3,18899999999999	1501	1	3	1500	-8,74427715316415	-0,0406297482550144	-0,000149086117744446
158,503	3,19900000000001	1501	1	3	1500	-8,74431109987199	-0,0409228820353746	-0,000183004885911942
158,514	3,21000000000001	1501	1	3	1500	-8,7442934140563	-0,040486310608685	-0,000165347009897232
158,525	3,221	1501	1	3	1500	-8,74430361203849	-0,0405257614329457	-0,000175517052412033
158,536	3,232	1501	1	3	1500	-8,74442948028445	-0,0415482837706804	-0,000301413238048553
158,547	3,243	1501	1	3	1500	-8,74433705583215	-0,0410204939544201	-0,000208988785743713
158,557	3,25300000000001	1501	1	3	1500	-8,74445867724717	-0,0415978906676173	-0,00033058226108551
158,568	3,26400000000001	1501	1	3	1500	-8,74432227574289	-0,0407020002603531	-0,000194236636161804
158,579	3,27500000000001	1501	1	3	1500	-8,74437035992742	-0,0410784594714642	-0,000242292881011963
158,59	3,286	1501	1	3	1500	-8,74439802020788	-0,0413148617371917	-0,000269953161478043
158,601	3,297	1501	1	3	1500	-8,74440564773977	-0,0413153693079948	-0,000277552753686905
158,612	3,30799999999999	1501	1	3	1500	-8,74440564773977	-0,0412496319040656	-0,000277608633041382
158,622	3,31800000000001	1501	1	3	1500	-8,74449631199241	-0,041875964961946	-0,00036824494600296
158,633	3,32900000000001	1501	1	3	1500	-8,74451341107488	-0,0419751740992069	-0,0003853440284729
158,644	3,34	1501	1	3	1500	-8,74444406479597	-0,0416317256167531	-0,000315997749567032
158,655	3,351	1501	1	3	1500	-8,74442908912897	-0,0413101445883513	-0,000301022082567215
158,666	3,36199999999999	1501	1	3	1500	-8,7444170191884	-0,0413229316473007	-0,000288952142000198
158,676	3,37200000000001	1501	1	3	1500	-8,74442665837705	-0,0414546672254801	-0,000298619270324707
158,687	3,38300000000001	1501	1	3	1500	-8,74451304785907	-0,0421615689992905	-0,000384952872991562
158,698	3,39400000000001	1501	1	3	1500	-8,74451290816069	-0,0418367795646191	-0,000384841114282608
158,709	3,405	1501	1	3	1500	-8,74450438655913	-0,0417454447597265	-0,000376291573047638
158,72	3,416	1501	1	3	1500	-8,74453665688634	-0,0421467423439026	-0,000408589839935303
158,731	3,42699999999999	1501	1	3	1500	-8,74453905969858	-0,0422204378992319	-0,000410992652177811
158,741	3,43700000000001	1501	1	3	1500	-8,74461069703102	-0,0424256082624197	-0,000482629984617233
158,752	3,44800000000001	1501	1	3	1500	-8,74461326748133	-0,0425469456240535	-0,000485200434923172
158,763	3,459	1501	1	3	1500	-8,74448276124895	-0,0419000396504998	-0,000354722142219543
158,774	3,47	1501	1	3	1500	-8,74448597431183	-0,0416950089856982	-0,000357907265424728
158,785	3,48099999999999	1501	1	3	1500	-8,74449413269758	-0,0416332809254527	-0,00036606565117836
158,795	3,49100000000001	1501	1	3	1500	-8,74469993636012	-0,0431480212137103	-0,000571869313716888
158,806	3,50200000000001	1501	1	3	1500	-8,74461846426129	-0,0426003988832235	-0,000490397214889526
158,817	3,51300000000001	1501	1	3	1500	-8,74460712075233	-0,0424296408891678	-0,00047905370593071
158,828	3,524	1501	1	3	1500	-8,74463735148311	-0,042517026886344	-0,000509284436702728
158,839	3,535	1501	1	3	1500	-8,74465065076947	-0,0427238177508116	-0,000522583723068237
158,85	3,54599999999999	1501	1	3	1500	-8,74455884099007	-0,0421414664015174	-0,000430773943662643
158,86	3,55600000000001	1501	1	3	1500	-8,74458909966051	-0,0424470193684101	-0,000461004674434662
158,871	3,56700000000001	1501	1	3	1500	-8,74459569342434	-0,0421262253075838	-0,000467598438262939
158,882	3,578	1501	1	3	1500	-8,74468185938895	-0,0428767129778862	-0,000553764402866364
158,893	3,589	1501	1	3	1500	-8,74471474438906	-0,0432235049083829	-0,000586677342653274
158,904	3,59999999999999	1501	1	3	1500	-8,74459882266819	-0,0424956483766437	-0,000470727682113647
158,914	3,61000000000001	1501	1	3	1500	-8,74458566308022	-0,0420909142121673	-0,000457596033811569
158,925	3,62100000000001	1501	1	3	1500	-8,74465766362846	-0,0426701083779335	-0,000529568642377853
158,936	3,63200000000001	1501	1	3	1500	-8,74471108429134	-0,0431973114609718	-0,000582989305257797
158,947	3,643	1501	1	3	1500	-8,74473463743925	-0,0434166379272938	-0,000606570392847061
158,958	3,654	1501	1	3	1500	-8,74485273845494	-0,0440277485176921	-0,000724643468856811
158,969	3,66499999999999	1501	1	3	1500	-8,74474760144949	-0,0431897956877947	-0,000619534403085709
158,979	3,67500000000001	1501	1	3	1500	-8,74473483301699	-0,0432170554995537	-0,000606793910264969
158,99	3,68600000000001	1501	1	3	1500	-8,74473488889635	-0,0432278029620647	-0,000606793910264969
159,001	3,697	1501	1	3	1500	-8,74471141956746	-0,0428874511271715	-0,000583380460739136
159,012	3,708	1501	1	3	1500	-8,74483457766473	-0,0438838312402368	-0,000706538558006287
159,023	3,71899999999999	1501	1	3	1500	-8,74469747766852	-0,0429030880331993	-0,000569410622119904
159,033	3,72900000000001	1501	1	3	1500	-8,74480792321265	-0,0437844078987837	-0,000679828226566315
159,044	3,74000000000001	1501	1	3	1500	-8,74477224424481	-0,0431709922850132	-0,000644177198410034
159,055	3,751	1501	1	3	1500	-8,74472916126251	-0,0430253520607948	-0,000601094216108322
159,066	3,762	1501	1	3	1500	-8,74471234157681	-0,0430615665391088	-0,000584274530410767
159,077	3,773	1501	1	3	1500	-8,74480169266462	-0,0437221676111221	-0,000673625618219376
159,087	3,78300000000002	1501	1	3	1500	-8,74482717365026	-0,043883016332984	-0,000699106603860855
159,098	3,79400000000001	1501	1	3	1500	-8,7448482401669	-0,0439037708565593	-0,000720173120498657
159,109	3,80500000000001	1501	1	3	1500	-8,7448547501117	-0,0441088946536183	-0,000726655125617981
159,12	3,816	1501	1	3	1500	-8,74484754167497	-0,0439571402966976	-0,000719446688890457
159,131	3,827	1501	1	3	1500	-8,7449115794152	-0,0445709517225623	-0,000783484429121017
159,142	3,83799999999999	1501	1	3	1500	-8,74484485946596	-0,0437856838107109	-0,000716764479875565
159,152	3,84800000000001	1501	1	3	1500	-8,74483971856534	-0,0438551185652614	-0,000711623579263687
159,163	3,85900000000001	1501	1	3	1500	-8,74484790489078	-0,0440284376963973	-0,000719837844371796
159,174	3,87	1501	1	3	1500	-8,74499810859561	-0,0452505052089691	-0,00087004154920578
159,185	3,881	1501	1	3	1500	-8,74488431029022	-0,0440973788499832	-0,000756215304136276
159,196	3,892	1501	1	3	1500	-8,74495225958526	-0,0446254573762417	-0,000824164599180221
159,207	3,90299999999999	1501	1	3	1500	-8,74494396150112	-0,0446442048996687	-0,000815894454717636
159,217	3,91300000000001	1501	1	3	1500	-8,74491224996746	-0,0444288738071918	-0,000784154981374741
159,228	3,92400000000001	1501	1	3	1500	-8,74490196816623	-0,0441273208707571	-0,000773873180150986
159,239	3,935	1501	1	3	1500	-8,74498958699405	-0,0449277367442846	-0,000861547887325287
159,25	3,946	1501	1	3	1500	-8,74496592208743	-0,0447755306959152	-0,000837855041027069
159,261	3,95699999999999	1501	1	3	1500	-8,74496634118259	-0,0448491983115673	-0,000838246196508408
159,271	3,96700000000001	1501	1	3	1500	-8,7449745554477	-0,0445949146524072	-0,000846460461616516
159,282	3,97800000000001	1501	1	3	1500	-8,74496195465326	-0,0446830969303846	-0,000833887606859207
159,293	3,989	1501	1	3	1500	-8,74500545673072	-0,0449623027816415	-0,000877361744642258
159,304	4	1501	1	3	1500	-8,74491699971258	-0,0444784201681614	-0,000788904726505279
159,315	4,011	1501	1	3	1500	-8,74501671642065	-0,0449351035058498	-0,000888649374246597
159,325	4,02100000000002	1501	1	3	1500	-8,74497296288609	-0,0447888625785708	-0,000844895839691162
159,336	4,03200000000001	1501	1	3	1500	-8,74503096565604	-0,0451978808268905	-0,000902898609638214
159,347	4,04300000000001	1501	1	3	1500	-8,74503113329411	-0,0451966328546405	-0,000903066247701645
159,358	4,054	1501	1	3	1500	-8,74505289830267	-0,0452340627089143	-0,00092480331659317
159,369	4,065	1501	1	3	1500	-8,74503253027797	-0,0450982246547937	-0,000904463231563568
159,38	4,07599999999999	1501	1	3	1500	-8,74497195705771	-0,0447189109399915	-0,000843890011310577
159,39	4,08600000000001	1501	1	3	1500	-8,74506038613617	-0,0454455241560936	-0,000932347029447555
159,401	4,09700000000001	1501	1	3	1500	-8,74506077729166	-0,0453149294480681	-0,000932682305574417
159,412	4,108	1501	1	3	1500	-8,74514808878303	-0,045963185839355	-0,00102002173662186
159,423	4,119	1501	1	3	1500	-8,7450949754566	-0,0456244964152575	-0,000966880470514298
159,443	4,13900000000001	1501	1	3	1500	-8,74515968374908	-0,0459635816514492	-0,00103158876299858
159,454	4,15000000000001	1501	1	3	1500	-8,74513163231313	-0,0456931348890066	-0,00100353732705116
159,465	4,161	1501	1	3	1500	-8,74508061446249	-0,0454310793429613	-0,000952519476413727
159,476	4,172	1501	1	3	1500	-8,74508240260184	-0,0455570267513394	-0,000954307615756989
159,487	4,18299999999999	1501	1	3	1500	-8,74507536180317	-0,0451349141076207	-0,000947266817092896
159,497	4,19300000000001	1501	1	3	1500	-8,74511243775487	-0,0456572650000453	-0,000984370708465576
159,508	4,20400000000001	1501	1	3	1500	-8,74513205140829	-0,0457711098715663	-0,00100398436188698
159,519	4,215	1501	1	3	1500	-8,74515392817557	-0,0460852775722742	-0,00102583318948746
159,53	4,226	1501	1	3	1500	-8,74515063129365	-0,0457491353154182	-0,00102253630757332
159,541	4,23699999999999	1501	1	3	1500	-8,74515635892749	-0,0459296070039272	-0,00102829188108444
159,551	4,24700000000001	1501	1	3	1500	-8,74517102725804	-0,0460535520687699	-0,0010429322719574
159,562	4,25800000000001	1501	1	3	1500	-8,7452080193907	-0,0463913613930345	-0,0010799802839756
159,573	4,26900000000001	1501	1	3	1500	-8,74519578181207	-0,0460733426734805	-0,00106774270534515
159,584	4,28	1501	1	3	1500	-8,74514521099627	-0,0457977270707488	-0,00101711601018906
159,595	4,291	1501	1	3	1500	-8,74529206193984	-0,0470084091648459	-0,00116396695375443
159,606	4,30199999999999	1501	1	3	1500	-8,74521014280617	-0,046464647166431	-0,00108210369944572
159,616	4,31200000000001	1501	1	3	1500	-8,74524498358369	-0,0468014692887664	-0,00111691653728485
159,627	4,32300000000001	1501	1	3	1500	-8,74517245218158	-0,0459493463858962	-0,0010443851351738
159,638	4,334	1501	1	3	1500	-8,7452376075089	-0,0464543933048844	-0,0011095404624939
159,649	4,345	1501	1	3	1500	-8,7451627291739	-0,0458879070356488	-0,00103466212749481
159,66	4,35599999999999	1501	1	3	1500	-8,74524629674852	-0,0467022834345698	-0,00111820176243782
159,67	4,36600000000001	1501	1	3	1500	-8,74524920247495	-0,046493960544467	-0,00112110748887062
159,681	4,37700000000001	1501	1	3	1500	-8,74529278837144	-0,0470565771684051	-0,00116469338536263
159,692	4,38800000000001	1501	1	3	1500	-8,74532505869865	-0,0474134972319007	-0,00119699165225029
159,703	4,399	1501	1	3	1500	-8,74521656893194	-0,0464121159166098	-0,00108847394585609
159,714	4,41	1501	1	3	1500	-8,74525247141719	-0,0465176859870553	-0,00112440437078476
159,725	4,42099999999999	1501	1	3	1500	-8,74532064422965	-0,0471348781138659	-0,00119257718324661
159,735	4,43100000000001	1501	1	3	1500	-8,74540901742876	-0,0478645460680127	-0,00128092244267464
159,746	4,44200000000001	1501	1	3	1500	-8,74533198773861	-0,0473164953291416	-0,00120392069220543
159,757	4,453	1501	1	3	1500	-8,74531463719904	-0,0468644173815846	-0,0011865422129631
159,768	4,464	1501	1	3	1500	-8,74534637667239	-0,0472741527482867	-0,001218281686306
159,779	4,47499999999999	1501	1	3	1500	-8,74536666087806	-0,0475016003474593	-0,00123856589198112
159,789	4,48500000000001	1501	1	3	1500	-8,74526554718613	-0,0467012729495764	-0,00113748013973236
159,8	4,49600000000001	1501	1	3	1500	-8,74528904445469	-0,0465787202119827	-0,00116094946861267
159,811	4,50700000000001	1501	1	3	1500	-8,74527046456933	-0,0465763919055462	-0,00114239752292633
159,822	4,518	1501	1	3	1500	-8,74532690271735	-0,047148778103292	-0,00119883567094803
159,833	4,529	1501	1	3	1500	-8,74551124870777	-0,0486050499603152	-0,00138318166136742
159,844	4,53999999999999	1501	1	3	1500	-8,74542178586125	-0,0477585289627314	-0,00129371881484985
159,854	4,55000000000001	1501	1	3	1500	-8,74537713825703	-0,0474328082054853	-0,00124907121062279
159,865	4,56100000000001	1501	1	3	1500	-8,74539574608207	-0,0476336618885398	-0,0012676790356636
159,876	4,572	1501	1	3	1500	-8,74548428691924	-0,0484444433823228	-0,00135619193315506
159,887	4,583	1501	1	3	1500	-8,7454077322036	-0,0475446088239551	-0,00127969309687614
159,898	4,59399999999999	1501	1	3	1500	-8,74538535252213	-0,0474340282380581	-0,0012572854757309
159,908	4,60400000000001	1501	1	3	1500	-8,74541734345257	-0,0476153753697872	-0,0012892484664917
159,919	4,61500000000001	1501	1	3	1500	-8,74552295543253	-0,0487391091883183	-0,00139491632580757
159,93	4,626	1501	1	3	1500	-8,745470456779	-0,0480196205899119	-0,00134238973259926
159,941	4,637	1501	1	3	1500	-8,74546551145613	-0,0480730924755335	-0,00133741647005081
159,952	4,648	1501	1	3	1500	-8,74557576142251	-0,0488448422402143	-0,00144772231578827
159,962	4,65800000000002	1501	1	3	1500	-8,74542360194027	-0,0477004563435912	-0,00129556283354759
159,973	4,66900000000001	1501	1	3	1500	-8,74553966335952	-0,0485835038125515	-0,0014115683734417
159,984	4,68000000000001	1501	1	3	1500	-8,74539144337177	-0,0474046031013131	-0,00126337632536888
159,995	4,691	1501	1	3	1500	-8,74559098854661	-0,0489880470559001	-0,00146292150020599
160,006	4,702	1501	1	3	1500	-8,74548062682152	-0,048221293836832	-0,00135255977511406
160,017	4,71299999999999	1501	1	3	1500	-8,7455210275948	-0,0482901837676764	-0,00139296054840088
160,027	4,72300000000001	1501	1	3	1500	-8,7454919423908	-0,0481170555576682	-0,0013638474047184
160,038	4,73400000000001	1501	1	3	1500	-8,74551750719547	-0,0483672041445971	-0,00138944014906883
160,049	4,745	1501	1	3	1500	-8,74553787522018	-0,0486005749553442	-0,00140978023409843
160,06	4,756	1501	1	3	1500	-8,74551756307483	-0,0481646414846182	-0,00138949602842331
160,071	4,767	1501	1	3	1500	-8,74551683664322	-0,0482301786541939	-0,00138876959681511
160,081	4,77700000000002	1501	1	3	1500	-8,74555427581072	-0,048570423386991	-0,00142620876431465
160,092	4,78800000000001	1501	1	3	1500	-8,74567994847894	-0,0498003559187055	-0,00155188143253326
160,103	4,79900000000001	1501	1	3	1500	-8,74565499834716	-0,0492750387638807	-0,00152690336108208
160,114	4,81	1501	1	3	1500	-8,74563571996987	-0,049231587909162	-0,00150768086314201
160,125	4,821	1501	1	3	1500	-8,74553586356342	-0,0483454018831253	-0,00140782445669174
160,136	4,83199999999999	1501	1	3	1500	-8,74555874615908	-0,0486523844301701	-0,00143067911267281
160,146	4,84200000000001	1501	1	3	1500	-8,74557768926024	-0,0486770737916231	-0,00144962221384048
160,157	4,85300000000001	1501	1	3	1500	-8,74569305218756	-0,0495181977748871	-0,00156495720148087
160,168	4,864	1501	1	3	1500	-8,74561484903097	-0,0488721812143922	-0,00148678198456764
160,179	4,875	1501	1	3	1500	-8,7456180062145	-0,0490508042275906	-0,00148991122841835
160,19	4,886	1501	1	3	1500	-8,74569808132946	-0,0494954455643892	-0,00157004222273827
160,2	4,89600000000002	1501	1	3	1500	-8,74567637220025	-0,0492693996056914	-0,00154830515384674
160,211	4,90700000000001	1501	1	3	1500	-8,74570107087493	-0,0493593094870448	-0,00157300382852554
160,222	4,91800000000001	1501	1	3	1500	-8,74568905681372	-0,0494878133758903	-0,001560989767313
160,233	4,929	1501	1	3	1500	-8,74580478295684	-0,0502830650657415	-0,00167671591043472
160,246	4,94200000000001	1501	1	3	1500	-8,74567405320704	-0,049119871109724	-0,00154595822095871
160,257	4,953	1501	1	3	1500	-8,7457256577909	-0,0494374008849263	-0,00159759074449539
160,268	4,964	1501	1	3	1500	-8,74577899463475	-0,0501432223245502	-0,00165089964866638
160,279	4,97499999999999	1501	1	3	1500	-8,74573599547148	-0,0495046563446522	-0,00160792842507362
160,289	4,98500000000001	1501	1	3	1500	-8,74571554362774	-0,0492867548018694	-0,00158747658133507
160,3	4,99600000000001	1501	1	3	1500	-8,74579874798656	-0,0501519022509456	-0,00167068094015121
160,304	5	1501	1	3	1500	-8,74573102220893	-0,049609849229455	-0,00160295516252518
160,315	5,011	1501	1	3	1500	-8,74577754177153	-0,0500135263428092	-0,00164950266480446
160,325	5,02100000000002	1501	1	3	1500	-8,74575865454972	-0,0495973229408264	-0,00163055956363678
160,333	5,029	1501	1	3	1500	-8,74589466489851	-0,0506498804315925	-0,00176656991243362
160,338	5,03399999999999	1501	1	3	1500	-8,74575675465167	-0,0495459465309978	-0,00162865966558456
160,348	5,04400000000001	1501	1	3	1500	-8,74575865454972	-0,0496798474341631	-0,00163055956363678
160,359	5,05500000000001	1501	1	3	1500	-8,74576264992356	-0,0497954757884145	-0,00163458287715912
160,37	5,066	1501	1	3	1500	-8,74579131603241	-0,0497310515493155	-0,00166324898600578
160,38	5,07599999999999	1501	1	4	1500	-8,74580148607492	-0,0498870247974992	-0,00167341902852058
160,38	0	1501	1	4	1500	-8,74580148607492	-0,0498870247974992	-0,00167341902852058
160,39	0,0100000000000193	1501	1	4	1500	-8,74580022878945	-0,0499120960012078	-0,00167213380336761
160,401	0,021000000000015	1501	1	4	1500	-8,74579578638077	-0,0500036776065826	-0,00166771933436394
160,412	0,0320000000000107	1501	1	4	1500,25	-8,74570769257843	-0,0490232184529305	-0,00157959759235382
160,423	0,0430000000000064	1501	1	4	1500,25	-8,74558615498245	-0,0479753455147147	-0,0014580599963665
160,434	0,054000000000002	1501	1	4	1500,5	-8,74538169242442	-0,046621710062027	-0,00125359743833542
160,439	0,0589999999999975	1501	1	4	1500,5	-8,74527035281062	-0,0457389838993549	-0,00114228576421738
160,445	0,0649999999999977	1501	1	4	1500,5	-8,7454018369317	-0,0467259390279651	-0,00127376988530159
160,455	0,0750000000000171	1501	1	4	1500,5	-8,74595283530653	-0,0509219011291862	-0,00182474032044411
160,466	0,0860000000000127	1501	1	4	1500,75	-8,74656918458641	-0,0552795315161347	-0,00244108960032463
160,477	0,0970000000000084	1501	1	4	1500,75	-8,74805171974003	-0,063453670591116	-0,00392362475395203
160,478	0,0980000000000132	1501	1	4	1500,75	-8,74808834865689	-0,0635725492611527	-0,00396028161048889
160,481	0,100999999999999	1501	1	4	1501	-8,74811631627381	-0,0633934326469898	-0,00398827716708183
160,494	0,0130000000000052	1502	2	4	1501	-8,74792660586536	-0,06121342536062	-0,00379851087927818
160,505	0,0240000000000009	1502	2	4	1501	-8,74652534723282	-0,0507895322516561	-0,00239728018641472
160,515	0,0340000000000202	1502	2	4	1501,25	-8,74460594728589	-0,03939563408494	-0,000477880239486694
160,526	0,0450000000000159	1502	2	4	1501,25	-8,742661094293	-0,0291419168934226	0,00146694481372833
160,528	0,046999999999997	1502	2	4	1501,25	-8,74242441728711	-0,0279700802639127	0,00170359387993813
160,537	0,0560000000000116	1502	2	4	1501,5	-8,74270057305694	-0,0295840622857213	0,00142743811011314
160,548	0,0670000000000073	1502	2	4	1501,5	-8,74457694590092	-0,0398477539420128	-0,000448878854513168
160,559	0,078000000000003	1502	2	4	1501,75	-8,74737261794508	-0,0572304613888264	-0,00324452295899391
160,569	0,0880000000000223	1502	2	4	1501,75	-8,74946228228509	-0,0706484680995345	-0,00533424317836761
160,58	0,099000000000018	1502	2	4	1501,75	-8,75127151608467	-0,0779171148315072	-0,00714344903826713
160,581	0,100000000000023	1502	2	4	1502	-8,75135075300932	-0,0781732797622681	-0,00722268596291542
160,592	0,0109999999999957	1503	3	4	1502	-8,75126821920276	-0,0745453545823693	-0,007140152156353
160,603	0,0219999999999914	1503	3	4	1502	-8,74807761982083	-0,0528238760307431	-0,00394955277442932
160,614	0,032999999999987	1503	3	4	1502,25	-8,74445574358106	-0,0336043071001768	-0,00032767653465271
160,625	0,0439999999999827	1503	3	4	1502,25	-8,74094311147928	-0,0188066344708204	0,00318489968776703
160,629	0,0479999999999734	1503	3	4	1502,25	-8,74042184092104	-0,0168944289907813	0,0037061981856823
160,63	0,0489999999999782	1503	3	4	1502,25	-8,74045277014375	-0,0168548338115215	0,00367524102330208
160,64	0,0589999999999975	1503	3	4	1502,5	-8,74185115098953	-0,0232836091890931	0,00227686017751694
160,651	0,0699999999999932	1503	3	4	1502,5	-8,74563820660114	-0,0418131705373526	-0,001510139554739
160,662	0,0809999999999889	1503	3	4	1502,75	-8,74958856962621	-0,0639485288411379	-0,00546053051948547
160,673	0,0919999999999845	1503	3	4	1502,75	-8,75219363719225	-0,0803636992350221	-0,00806557014584541
160,681	0,0999999999999943	1503	3	4	1503	-8,7528772931546	-0,082486467435956	-0,00874919816851616
160,692	0,0109999999999957	1504	4	4	1503	-8,75206556171179	-0,0746357114985585	-0,00793749466538429
160,703	0,0219999999999914	1504	4	4	1503	-8,7492380104959	-0,0560375023633242	-0,00510994344949722
160,714	0,032999999999987	1504	4	4	1503,25	-8,74488324858248	-0,0333780236542225	-0,000755153596401214
160,725	0,0439999999999827	1504	4	4	1503,25	-8,74054175801575	-0,015803393907845	0,00358628109097481
160,73	0,0489999999999782	1504	4	4	1503,25	-8,7405092921108	-0,0159482099115849	0,0036187469959259
160,731	0,0499999999999829	1504	4	4	1503,5	-8,74059221707284	-0,0163296796381474	0,00353576615452766
160,741	0,0600000000000023	1504	4	4	1503,5	-8,74222428537905	-0,0234925979748368	0,00190369784832001
160,752	0,070999999999998	1504	4	4	1503,5	-8,74641643837094	-0,04362927749753	-0,00228837132453918
160,767	0,0859999999999843	1504	4	4	1503,75	-8,75180351547897	-0,0737350154668093	-0,0076754204928875
160,776	0,0949999999999989	1504	4	4	1503,75	-8,75356041826308	-0,0848151883110404	-0,00943232327699661
160,781	0,0999999999999943	1504	4	4	1504	-8,75354588963091	-0,0834426889196038	-0,00941779464483261
160,792	0,0109999999999957	1505	5	4	1504	-8,75266509130597	-0,0754464836791158	-0,00853702425956726
160,803	0,0219999999999914	1505	5	4	1504	-8,74937527813017	-0,0541330082342029	-0,00524718314409256
160,813	0,0320000000000107	1505	5	4	1504,25	-8,74558009207249	-0,0345596531406045	-0,00145202502608299
160,824	0,0430000000000064	1505	5	4	1504,25	-8,74099041335285	-0,0166285317391157	0,00313762575387955
160,828	0,046999999999997	1505	5	4	1504,25	-8,74019977636635	-0,014024069532752	0,00392820686101913
160,837	0,0560000000000116	1505	5	4	1504,5	-8,74117503874004	-0,0182386673986912	0,00295300036668777
160,848	0,0670000000000073	1505	5	4	1504,5	-8,74495438300073	-0,0348004605621099	-0,000826343894004822
160,859	0,078000000000003	1505	5	4	1504,75	-8,74990657903254	-0,0600044475868344	-0,0057784840464592
160,87	0,0889999999999986	1505	5	4	1504,75	-8,75307938084006	-0,0796103477478027	-0,00895131379365921
160,881	0,0999999999999943	1505	5	4	1505	-8,75396199524403	-0,0846861256286502	-0,0098339281976223
160,882	0,00100000000000477	1506	6	4	1505	-8,754046484828	-0,085293878801167	-0,00991841778159142
160,893	0,0120000000000005	1506	6	4	1505	-8,75281814485788	-0,0747691700235009	-0,00869007781147957
160,904	0,0229999999999961	1506	6	4	1505	-8,74937416054308	-0,0525252101942897	-0,00524606555700302
160,914	0,0330000000000155	1506	6	4	1505,25	-8,74526261352003	-0,0324637861922383	-0,00113457441329956
160,925	0,0440000000000111	1506	6	4	1505,25	-8,74063552357256	-0,0149417761713266	0,00349251553416252
160,928	0,046999999999997	1506	6	4	1505,25	-8,74008544720709	-0,0132019072771072	0,00404253602027893
160,936	0,0550000000000068	1506	6	4	1505,5	-8,74071110039949	-0,0159195717424154	0,00341691076755524
160,947	0,0660000000000025	1506	6	4	1505,5	-8,74439771287143	-0,0313136680051684	-0,000269673764705658
160,958	0,0769999999999982	1506	6	4	1505,75	-8,74953464604914	-0,0565109541639686	-0,00540655106306076
160,969	0,0879999999999939	1506	6	4	1505,75	-8,75334911048412	-0,0797762488946319	-0,00922104343771935
160,979	0,0980000000000132	1506	6	4	1505,75	-8,75415455549955	-0,0848463783040643	-0,0100264884531498
160,98	0,0989999999999895	1506	6	4	1505,75	-8,7542113289237	-0,0851953495293856	-0,0100832618772984
160,981	0,0999999999999943	1506	6	4	1506	-8,75420412048697	-0,0850134482607245	-0,0100760534405708
160,991	0,0100000000000193	1507	7	4	1506	-8,75362565740943	-0,0792687432840467	-0,00949759036302567
161,002	0,021000000000015	1507	7	4	1506	-8,75008050352335	-0,05561129655689	-0,00595243647694588
161,017	0,0360000000000014	1507	7	4	1506,25	-8,74302752315998	-0,0228217570111156	0,00110048800706863
161,027	0,0460000000000207	1507	7	4	1506,25	-8,74033782631159	-0,0134188355877995	0,00379018485546112
161,03	0,0490000000000066	1507	7	4	1506,25	-8,7401163764298	-0,0127444369718432	0,00401163473725319
161,032	0,0510000000000161	1507	7	4	1506,5	-8,74049674719572	-0,0143189122900367	0,00363126397132874
161,043	0,0620000000000118	1507	7	4	1506,5	-8,74311106279492	-0,0250979885458946	0,00101694837212563
161,054	0,0730000000000075	1507	7	4	1506,5	-8,74814280308783	-0,0486345449462533	-0,00401470810174942
161,065	0,0840000000000032	1507	7	4	1506,75	-8,75243632122874	-0,072525991126895	-0,00830825418233871
161,075	0,0940000000000225	1507	7	4	1506,75	-8,75429344363511	-0,0849295733496547	-0,010165348649025
161,08	0,099000000000018	1507	7	4	1506,75	-8,75463363714516	-0,0867176614701748	-0,0105055421590805
161,081	0,100000000000023	1507	7	4	1507	-8,75461832620204	-0,0864751031622291	-0,0104902312159538
161,092	0,0109999999999957	1508	8	4	1507	-8,75358374789357	-0,0773194013163447	-0,00945568084716797
161,103	0,0219999999999914	1508	8	4	1507	-8,75001663342118	-0,0543799577280879	-0,00588856637477875
161,114	0,032999999999987	1508	8	4	1507,25	-8,7452654633671	-0,0310892285779119	-0,00113742426037788
161,125	0,0439999999999827	1508	8	4	1507,25	-8,74048132449389	-0,0136271864175797	0,00364668667316437
161,128	0,046999999999997	1508	8	4	1507,25	-8,7399344611913	-0,0118655571714044	0,00419352203607559
161,131	0,0499999999999829	1508	8	4	1507,5	-8,74049062840641	-0,0141522381454706	0,00363735482096672
161,142	0,0609999999999786	1508	8	4	1507,5	-8,7422298733145	-0,0212428579106927	0,00189816579222679
161,152	0,070999999999998	1508	8	4	1507,5	-8,74703851528466	-0,0422386825084686	-0,00291042029857636
161,163	0,0819999999999936	1508	8	4	1507,75	-8,7519667390734	-0,0684605212882161	-0,00783864408731461
161,174	0,0929999999999893	1508	8	4	1507,75	-8,7547109182924	-0,0865830341354012	-0,0105828233063221
161,176	0,0949999999999989	1508	8	4	1507,75	-8,75500389374793	-0,0886230682954192	-0,0108758546411991
161,181	0,0999999999999943	1508	8	4	1508	-8,75501157715917	-0,087779127061367	-0,0108835101127625
161,192	0,0109999999999957	1509	9	4	1508	-8,75399082899094	-0,078682298772037	-0,00986276194453239
161,203	0,0219999999999914	1509	9	4	1508	-8,75048498623073	-0,0557768531143665	-0,00635694712400436
161,214	0,032999999999987	1509	9	4	1508,25	-8,744743661955	-0,0282905623316765	-0,000615566968917847
161,225	0,0439999999999827	1509	9	4	1508,25	-8,74027535319328	-0,0125678908079863	0,00385265797376633
161,229	0,0480000000000018	1509	9	4	1508,25	-8,73951248824596	-0,0103315524756908	0,00461552292108536
161,234	0,0529999999999973	1509	9	4	1508,5	-8,74034184962511	-0,013688774779439	0,00378616154193878
161,245	0,063999999999993	1509	9	4	1508,5	-8,7438350636512	-0,0274623464792967	0,00029291957616806
161,256	0,0749999999999886	1509	9	4	1508,75	-8,74955847859382	-0,0540865678340197	-0,00543041154742241
161,267	0,0859999999999843	1509	9	4	1508,75	-8,75366650521755	-0,0777709530666471	-0,0095384381711483
161,279	0,0979999999999848	1509	9	4	1508,75	-8,75498475506902	-0,0864289794117212	-0,0108566880226135
161,281	0,0999999999999943	1509	9	4	1509	-8,75506270676851	-0,0868409965187311	-0,0109346397221088
161,292	0,0109999999999957	1510	10	4	1509	-8,75427550636232	-0,0798757467418909	-0,0101474672555923
161,303	0,0219999999999914	1510	10	4	1509	-8,7502858042717	-0,053761200979352	-0,00615773722529411
161,313	0,0320000000000107	1510	10	4	1509,25	-8,74531287699938	-0,0299059599637985	-0,00118480995297432
161,324	0,0430000000000064	1510	10	4	1509,25	-8,74063264578581	-0,0133995758369565	0,00349536538124084
161,329	0,0480000000000018	1510	10	4	1509,25	-8,73951874673366	-0,0101300096139312	0,00460926443338394
161,333	0,0519999999999925	1510	10	4	1509,5	-8,74067430384457	-0,0147929880768061	0,00345373526215553
161,344	0,0629999999999882	1510	10	4	1509,5	-8,74331108294427	-0,0246987584978342	0,000816956162452698
161,354	0,0730000000000075	1510	10	4	1509,5	-8,74828398227692	-0,0468178000301123	-0,00415591523051262
161,365	0,0840000000000032	1510	10	4	1509,75	-8,75341650098562	-0,0754245417192578	-0,00928843393921852
161,373	0,0919999999999845	1510	10	4	1509,75	-8,75528555363417	-0,0886404793709517	-0,0111574865877628
161,38	0,0989999999999895	1510	10	4	1509,75	-8,75537054613233	-0,088331843726337	-0,0112424790859222
161,381	0,0999999999999943	1510	10	4	1510	-8,75536509789526	-0,0881459750235081	-0,0112370029091835
162,281	0	1520	20	4	1519	-8,75709559768438	-0,093349926173687	-0,0129675306379795
162,292	0,0109999999999957	1520	20	4	1519	-8,75637321732938	-0,0866866484284401	-0,0122451223433018
162,303	0,0219999999999914	1520	20	4	1519	-8,75144647434354	-0,0542212603613734	-0,0073184072971344
162,313	0,0320000000000107	1520	20	4	1519,25	-8,74577522277832	-0,0280297640711069	-0,00164715573191643
162,324	0,0430000000000064	1520	20	4	1519,25	-8,73976609669626	-0,00899004284292459	0,00436188653111458
162,328	0,046999999999997	1520	20	4	1519,25	-8,7387858889997	-0,00657611526548862	0,00534212216734886
162,337	0,0560000000000116	1520	20	4	1519,5	-8,73978054150939	-0,00990872271358967	0,00434746965765953
162,348	0,0670000000000073	1520	20	4	1519,5	-8,74540817923844	-0,0301306741312146	-0,00128008425235748
162,359	0,078000000000003	1520	20	4	1519,75	-8,75248518772423	-0,0634967256337404	-0,00835714861750603
162,37	0,0889999999999986	1520	20	4	1519,75	-8,75679460354149	-0,0910100247710943	-0,0126665644347668
162,378	0,0970000000000084	1520	20	4	1519,75	-8,75731498003006	-0,0946026761084795	-0,0131869129836559
162,379	0,0979999999999848	1520	20	4	1519,75	-8,75731986947358	-0,094440090470016	-0,0131917744874954
162,38	0,0989999999999895	1520	20	4	1519,75	-8,75730380415916	-0,0940779456868768	-0,0131757371127605
162,381	0,0999999999999943	1520	20	4	1520	-8,75728284940124	-0,0937489094212651	-0,0131547823548317
163,281	0	1530	30	4	1529	-8,75828200019896	-0,0959661556407809	-0,0141539052128792
163,294	0,0130000000000052	1530	30	4	1529	-8,75681670382619	-0,083515951409936	-0,0126886367797852
163,305	0,0240000000000009	1530	30	4	1529	-8,75122597441077	-0,0487881992012262	-0,00709790736436844
163,317	0,0360000000000014	1530	30	4	1529,25	-8,74276553280652	-0,0156826479360461	0,00136250630021095
163,328	0,046999999999997	1530	30	4	1529,25	-8,73834257014096	-0,00442468095570803	0,00578546896576881
163,329	0,0480000000000018	1530	30	4	1529,25	-8,7382426019758	-0,00428515020757914	0,00588538125157356
163,331	0,0500000000000114	1530	30	4	1529,5	-8,7381871137768	-0,00435248017311096	0,00594092532992363
163,333	0,0519999999999925	1530	30	4	1529,5	-8,73828738927841	-0,0045707868412137	0,00584062188863754
163,344	0,0629999999999882	1530	30	4	1529,5	-8,74302889220417	-0,018778913654387	0,00109914690256119
163,354	0,0730000000000075	1530	30	4	1529,5	-8,75050923787057	-0,0494693452492356	-0,00638114288449287
163,365	0,0840000000000032	1530	30	4	1529,75	-8,75623340718448	-0,0814717728644609	-0,0121053121984005
163,376	0,0949999999999989	1530	30	4	1529,75	-8,75842625275254	-0,0970162777230144	-0,0142981857061386
163,381	0,0999999999999943	1530	30	4	1530	-8,75850993208587	-0,0971458433195949	-0,0143818370997906
164,281	0	1540	40	4	1539	-8,7590232398361	-0,0977100431919098	-0,0148951448500156
164,282	0,00100000000000477	1540	40	4	1539	-8,75904025509954	-0,0978956511244178	-0,0149121880531311
164,283	0,00200000000000955	1540	40	4	1539	-8,75901058316231	-0,0976930372416973	-0,0148825161159039
164,294	0,0130000000000052	1540	40	4	1539	-8,75741050578654	-0,0841118767857552	-0,013282410800457
164,305	0,0240000000000009	1540	40	4	1539	-8,75176593661308	-0,0487792026251554	-0,007637869566679
164,316	0,0349999999999966	1540	40	4	1539,25	-8,74378667213023	-0,0175331858918071	0,000341366976499557
164,327	0,0459999999999923	1540	40	4	1539,25	-8,73762371018529	-0,00266946852207184	0,00650430098176003
164,328	0,046999999999997	1540	40	4	1539,25	-8,73748074285686	-0,0024979654699564	0,00664729624986649
164,33	0,0490000000000066	1540	40	4	1539,25	-8,73763667419553	-0,00290517695248127	0,00649133697152138
164,342	0,061000000000007	1540	40	4	1539,5	-8,74164674431085	-0,0132801895961165	0,00248126685619354
164,353	0,0720000000000027	1540	40	4	1539,5	-8,75006315298378	-0,044965404085815	-0,00593505799770355
164,364	0,0829999999999984	1540	40	4	1539,75	-8,75659477896988	-0,0806892244145274	-0,0124666839838028
164,375	0,0939999999999941	1540	40	4	1539,75	-8,75892408192158	-0,0968861300498247	-0,0147960148751736
164,381	0,0999999999999943	1540	40	4	1540	-8,75898364931345	-0,0970513606444001	-0,014855582267046
165,281	0	1550	50	4	1549	-8,75934787094593	-0,096785007044673	-0,0152198038995266
165,292	0,0109999999999957	1550	50	4	1549	-8,75856704078615	-0,089842677116394	-0,014438945800066
165,303	0,0219999999999914	1550	50	4	1549	-8,75331625342369	-0,0553342141211033	-0,00918818637728691
165,313	0,0320000000000107	1550	50	4	1549,25	-8,74657186679542	-0,0252963835373521	-0,002443827688694
165,324	0,0430000000000064	1550	50	4	1549,25	-8,73871131800115	-0,003880993463099	0,00541672110557556
165,33	0,0490000000000066	1550	50	4	1549,25	-8,73700621537864	-0,00143103767186403	0,00712182372808456
165,331	0,0500000000000114	1550	50	4	1549,5	-8,73698967508972	-0,00146046746522188	0,00713836401700973
165,332	0,0509999999999877	1550	50	4	1549,5	-8,73701283708215	-0,00156392343342304	0,00711517408490181
165,342	0,061000000000007	1550	50	4	1549,5	-8,74144577421248	-0,0119714112952352	0,00268226489424706
165,353	0,0720000000000027	1550	50	4	1549,5	-8,75063513405621	-0,0460283178836107	-0,00650703907012939
165,366	0,085000000000008	1550	50	4	1549,75	-8,75755305401981	-0,0840071402490139	-0,0134250149130821
165,377	0,0960000000000036	1550	50	4	1549,75	-8,75928525812924	-0,0966409454122186	-0,015157163143158
165,38	0,0989999999999895	1550	50	4	1549,75	-8,75953207723796	-0,0986117776483297	-0,0154039822518826
165,381	0,0999999999999943	1550	50	4	1550	-8,7595234438777	-0,0984425656497478	-0,0153953768312931
166,281	0	1560	60	4	1559	-8,75980722717941	-0,0986916711553931	-0,015679132193327
166,292	0,0109999999999957	1560	60	4	1559	-8,75889988616109	-0,0901974784210324	-0,0147718191146851
166,303	0,0219999999999914	1560	60	4	1559	-8,753323238343	-0,0533125083893538	-0,00919517129659653
166,313	0,0320000000000107	1560	60	4	1559,25	-8,74678722582757	-0,0252605183050036	-0,00265918672084808
166,324	0,0430000000000064	1560	60	4	1559,25	-8,73933557420969	-0,00480162911117077	0,00479243695735931
166,331	0,0500000000000114	1560	60	4	1559,5	-8,73682784847915	-0,000853221863508224	0,00730019062757492
166,339	0,0579999999999927	1560	60	4	1559,5	-8,73950539156794	-0,00630516093224287	0,00462261959910393
166,35	0,0689999999999884	1560	60	4	1559,5	-8,7479542940855	-0,0330172060057521	-0,00382622703909874
166,36	0,0790000000000077	1560	60	4	1559,75	-8,75516541302204	-0,0678743608295918	-0,0110373459756374
166,371	0,0900000000000034	1560	60	4	1559,75	-8,75905064865947	-0,0921008782461286	-0,0149225816130638
166,381	0,0999999999999943	1560	60	4	1560	-8,75972248613834	-0,0973734073340893	-0,0155944190919399
167,281	0	1570	70	4	1569	-8,75988023355603	-0,0972722470760345	-0,0157521665096283
167,292	0,0109999999999957	1570	70	4	1569	-8,75896302983165	-0,0892193848267198	-0,014834962785244
167,303	0,0219999999999914	1570	70	4	1569	-8,75351021066308	-0,0529239885509014	-0,00938214361667633
167,313	0,0320000000000107	1570	70	4	1569,25	-8,74649989418685	-0,0233985995873809	-0,00237179920077324
167,324	0,0430000000000064	1570	70	4	1569,25	-8,7392108514905	-0,00420179683715105	0,00491715967655182
167,332	0,0509999999999877	1570	70	4	1569,5	-8,73717105947435	-0,00132519751787186	0,00695697963237762
167,338	0,0569999999999879	1570	70	4	1569,5	-8,73946747742593	-0,00574644189327955	0,00466056168079376
167,348	0,0670000000000073	1570	70	4	1569,5	-8,74669454991817	-0,0274581415578723	-0,00256648287177086
167,359	0,078000000000003	1570	70	4	1569,75	-8,75485422089696	-0,0645923241972923	-0,0107261538505554
167,37	0,0889999999999986	1570	70	4	1569,75	-8,75913449563086	-0,0916354963555932	-0,0150064006447792
167,38	0,0989999999999895	1570	70	4	1569,75	-8,76009486615658	-0,099363406188786	-0,0159667991101742
167,381	0,0999999999999943	1570	70	4	1570	-8,76006089150906	-0,0988974096253514	-0,0159328244626522
168,281	0	1580	80	4	1579	-8,76014068722725	-0,0981862423941493	-0,0160126201808453
168,292	0,0109999999999957	1580	80	4	1579	-8,75908308662474	-0,0886950688436627	-0,0149549916386604
168,303	0,0219999999999914	1580	80	4	1579	-8,75360213220119	-0,053139547817409	-0,00947406515479088
168,313	0,0320000000000107	1580	80	4	1579,25	-8,74662126414478	-0,0230215396732092	-0,00249322503805161
168,324	0,0430000000000064	1580	80	4	1579,25	-8,73935817740857	-0,00410055741667748	0,00476980581879616
168,329	0,0480000000000018	1580	80	4	1579,25	-8,73705038800836	-0,00087302178144455	0,00707762315869331
168,339	0,0579999999999927	1580	80	4	1579,5	-8,73976221308112	-0,00614360440522432	0,00436579808592796
168,35	0,0689999999999884	1580	80	4	1579,5	-8,74852353706956	-0,0337837776169181	-0,00439547002315521
168,36	0,0790000000000077	1580	80	4	1579,75	-8,75570283271372	-0,0684896623715758	-0,0115747377276421
168,371	0,0900000000000034	1580	80	4	1579,75	-8,75950802117586	-0,0932848267257214	-0,0153799541294575
168,381	0,0999999999999943	1580	80	4	1580	-8,76030472107232	-0,0996096525341272	-0,016176626086235
169,281	0	1590	90	4	1589	-8,76016781665385	-0,0970712909474969	-0,0160397216677666
169,292	0,0109999999999957	1590	90	4	1589	-8,75922203063965	-0,0884916493669152	-0,0150939635932446
169,303	0,0219999999999914	1590	90	4	1589	-8,7541579362005	-0,0553466426208615	-0,0100298412144184
169,313	0,0320000000000107	1590	90	4	1589,25	-8,74703569337726	-0,0243269745260477	-0,00290762633085251
169,324	0,0430000000000064	1590	90	4	1589,25	-8,73917483724654	-0,00350501853972673	0,00495320186018944
169,33	0,0490000000000066	1590	90	4	1589,25	-8,73723266646266	-0,000982582569122314	0,00689534470438957
169,339	0,0579999999999927	1590	90	4	1589,5	-8,73977495357394	-0,00580450519919395	0,00435305759310722
169,35	0,0689999999999884	1590	90	4	1589,5	-8,74829499050975	-0,0321513554081321	-0,00416692346334457
169,36	0,0790000000000077	1590	90	4	1589,75	-8,75596538186073	-0,0693095941096544	-0,0118373148143291
169,371	0,0900000000000034	1590	90	4	1589,75	-8,75953185372054	-0,092019597068429	-0,0154037587344646
169,38	0,0989999999999895	1590	90	4	1589,75	-8,76039010472596	-0,0993031449615955	-0,0162620097398758
169,381	0,0999999999999943	1590	90	4	1590	-8,76038468442857	-0,0991018302738667	-0,0162565894424915
170,281	0	1600	100	4	1599	-8,76050158403814	-0,0991984456777573	-0,0163735449314117
170,292	0,0109999999999957	1600	100	4	1599	-8,75952892005444	-0,0902387965470552	-0,0154008530080318
170,303	0,0219999999999914	1600	100	4	1599	-8,75399817712605	-0,0534539856016636	-0,00987013801932335
170,313	0,0320000000000107	1600	100	4	1599,25	-8,74705583788455	-0,023792595602572	-0,0029277428984642
170,324	0,0430000000000064	1600	100	4	1599,25	-8,73910219408572	-0,00343990046530962	0,00502584502100945
170,33	0,0490000000000066	1600	100	4	1599,25	-8,73715935274959	-0,000903853215277195	0,0069686584174633
170,338	0,0569999999999879	1600	100	4	1599,5	-8,73926259577274	-0,00448917038738728	0,00486541539430618
170,348	0,0670000000000073	1600	100	4	1599,5	-8,74643356539309	-0,0248529855161905	-0,00230547040700912
170,359	0,078000000000003	1600	100	4	1599,75	-8,75547492876649	-0,0655158841982484	-0,0113468617200851
170,37	0,0889999999999986	1600	100	4	1599,75	-8,7595499586314	-0,091478256508708	-0,0154218636453152
170,381	0,0999999999999943	1600	100	4	1600	-8,76045637764037	-0,09855424053967	-0,0163282826542854
180,281	0	1700	200	4	1699	-8,76106906682253	-0,0977981649339199	-0,016940999776125
180,292	0,0109999999999957	1700	200	4	1699	-8,76006055623293	-0,0886450475081801	-0,0159324891865253
180,303	0,0219999999999914	1700	200	4	1699	-8,7546415720135	-0,0530186342075467	-0,0105134770274162
180,313	0,0320000000000107	1700	200	4	1699,25	-8,74773762188852	-0,0235702842473984	-0,00360952690243721
180,324	0,0430000000000064	1700	200	4	1699,25	-8,73986961320043	-0,0032143946737051	0,00425839796662331
180,329	0,0480000000000018	1700	200	4	1699,25	-8,73886780813336	-0,00189639162272215	0,00526020303368568
180,333	0,0519999999999925	1700	200	4	1699,5	-8,73883732594549	-0,00206223223358393	0,00529065728187561
180,335	0,054000000000002	1700	200	4	1699,5	-8,73904927633703	-0,00234121456742287	0,0050787627696991
180,346	0,0649999999999977	1700	200	4	1699,5	-8,74586236663163	-0,0204817717894912	-0,00173432752490044
180,357	0,0759999999999934	1700	200	4	1699,75	-8,75454789027572	-0,0559115782380104	-0,0104198232293129
180,368	0,0869999999999891	1700	200	4	1699,75	-8,75995676033199	-0,0892301229760051	-0,0158286653459072
180,378	0,0970000000000084	1700	200	4	1699,75	-8,7611111998558	-0,0984931644052267	-0,0169831328094006
180,379	0,0979999999999848	1700	200	4	1699,75	-8,76111580990255	-0,0984499324113131	-0,0169877707958221
180,38	0,0989999999999895	1700	200	4	1699,75	-8,7611001636833	-0,098158516921103	-0,0169720686972141
180,381	0,0999999999999943	1700	200	4	1700	-8,76110262237489	-0,0980848586186767	-0,0169745832681656
190,281	0	1800	300	4	1799	-8,76143739558756	-0,0979908648878336	-0,0173093564808369
190,292	0,0109999999999957	1800	300	4	1799	-8,76022917218506	-0,087138251401484	-0,0161010771989822
190,303	0,0219999999999914	1800	300	4	1799	-8,75566561706364	-0,0562615785747766	-0,0115375779569149
190,313	0,0320000000000107	1800	300	4	1799,25	-8,74746512621641	-0,0211938936263323	-0,00333705917000771
190,324	0,0430000000000064	1800	300	4	1799,25	-8,74026736244559	-0,00320220366120338	0,00386064872145653
190,332	0,0509999999999877	1800	300	4	1799,5	-8,7381412088871	-0,000650300644338131	0,00598680227994919
190,338	0,0569999999999879	1800	300	4	1799,5	-8,74033869244158	-0,00444677658379078	0,00378929078578949
190,348	0,0670000000000073	1800	300	4	1799,5	-8,7489427998662	-0,0294861337170005	-0,00481473281979561
190,359	0,078000000000003	1800	300	4	1799,75	-8,75601855106652	-0,0619433866813779	-0,0118904560804367
190,37	0,0889999999999986	1800	300	4	1799,75	-8,76066011376679	-0,0918020494282246	-0,0165320746600628
190,376	0,0949999999999989	1800	300	4	1799,75	-8,761515179649	-0,0990263884887099	-0,0173870846629143
190,381	0,0999999999999943	1800	300	4	1800	-8,76148249022663	-0,0984046934172511	-0,0173543952405453
200,281	0	1900	400	4	1899	-8,76174322329462	-0,0981117691844702	-0,0176151283085346
200,292	0,0109999999999957	1900	400	4	1899	-8,76056648790836	-0,0875532347708941	-0,0164384208619595
200,303	0,0219999999999914	1900	400	4	1899	-8,75568235293031	-0,0547549966722727	-0,0115542858839035
200,313	0,0320000000000107	1900	400	4	1899,25	-8,74852585606277	-0,0237161852419376	-0,00439776107668877
200,324	0,0430000000000064	1900	400	4	1899,25	-8,7409233301878	-0,00379877630621195	0,00320468097925186
200,328	0,046999999999997	1900	400	4	1899,25	-8,73932244256139	-0,00154606066644192	0,00480556860566139
200,338	0,0569999999999879	1900	400	4	1899,5	-8,74100320972502	-0,00479324255138636	0,00312477350234985
200,348	0,0670000000000073	1900	400	4	1899,5	-8,74907073564827	-0,0286451773717999	-0,00494269654154777
200,359	0,078000000000003	1900	400	4	1899,75	-8,75655666925013	-0,0632580742239952	-0,0124285742640495
200,37	0,0889999999999986	1900	400	4	1899,75	-8,76086924225092	-0,0909457076340914	-0,0167411752045155
200,379	0,0979999999999848	1900	400	4	1899,75	-8,7619481049478	-0,100364545360208	-0,0178200379014015
200,381	0,0999999999999943	1900	400	4	1900	-8,76179345883429	-0,0985161028802395	-0,0176653638482094
210,281	0	2000	500	4	1999	-8,76192164607346	-0,0979972537606955	-0,0177935510873795
210,282	0,00100000000000477	2000	500	4	1999	-8,76200890168548	-0,0989122549071908	-0,0178808346390724
210,284	0,0029999999999859	2000	500	4	1999	-8,7618522439152	-0,0973491184413433	-0,0177241489291191
210,294	0,0130000000000052	2000	500	4	1999	-8,76008187420666	-0,0818345090374351	-0,0159537792205811
210,305	0,0240000000000009	2000	500	4	1999	-8,75447725877166	-0,0475318590179086	-0,0103491917252541
210,316	0,0349999999999966	2000	500	4	1999,25	-8,74618202447891	-0,0157420383766294	-0,00205395743250847
210,327	0,0459999999999923	2000	500	4	1999,25	-8,73970820568502	-0,00162950716912746	0,00441977754235268
210,329	0,0480000000000018	2000	500	4	1999,25	-8,73938290402293	-0,00124524347484112	0,00474510714411735
210,333	0,0519999999999925	2000	500	4	1999,5	-8,73976858332753	-0,00207559671252966	0,00435942783951759
210,343	0,0620000000000118	2000	500	4	1999,5	-8,74507142230868	-0,0146812619641423	-0,000943355262279511
210,354	0,0730000000000075	2000	500	4	1999,5	-8,75339915044606	-0,0456465594470501	-0,0092710554599762
210,365	0,0840000000000032	2000	500	4	1999,75	-8,76017874106765	-0,0845572305843234	-0,016050674021244
210,376	0,0949999999999989	2000	500	4	1999,75	-8,76166362315416	-0,0958889210596681	-0,0175355561077595
210,381	0,0999999999999943	2000	500	4	2000	-8,76196523196995	-0,0981617020443082	-0,0178371369838715
220,281	0	2100	600	4	2099	-8,762036729604	-0,0975521374493837	-0,0179086625576019
220,292	0,0109999999999957	2100	600	4	2099	-8,76091869547963	-0,087259910069406	-0,0167906284332275
220,303	0,0219999999999914	2100	600	4	2099	-8,75521880574524	-0,0504505634307861	-0,0110907107591629
220,313	0,0320000000000107	2100	600	4	2099,25	-8,74829666689038	-0,0214708363637328	-0,00416859984397888
220,324	0,0430000000000064	2100	600	4	2099,25	-8,74243995174766	-0,00565718393772841	0,00168805941939354
220,329	0,0480000000000018	2100	600	4	2099,25	-8,74005759134888	-0,00164771918207407	0,00407041981816292
220,34	0,0589999999999975	2100	600	4	2099,5	-8,74257895164192	-0,00720854848623276	0,00154908746480942
220,351	0,0699999999999932	2100	600	4	2099,5	-8,75117115676403	-0,0351840211078525	-0,00704308971762657
220,361	0,0800000000000125	2100	600	4	2099,75	-8,7587069068104	-0,0737041747197509	-0,0145788118243217
220,372	0,0910000000000082	2100	600	4	2099,75	-8,76133695244789	-0,0916326371952891	-0,0172088854014873
220,381	0,0999999999999943	2100	600	4	2100	-8,76218525692821	-0,0992783904075623	-0,0180571898818016
230,281	0	2200	700	4	2199	-8,7623821478337	-0,0997003680095077	-0,0182540528476238
230,292	0,0109999999999957	2200	700	4	2199	-8,76114746555686	-0,0883194897323847	-0,0170193985104561
230,303	0,0219999999999914	2200	700	4	2199	-8,75581107102334	-0,0526447454467416	-0,0116829760372639
230,313	0,0320000000000107	2200	700	4	2199,25	-8,74883344396949	-0,0227991538122296	-0,00470537692308426
230,324	0,0430000000000064	2200	700	4	2199,25	-8,74202454462647	-0,00461708288639784	0,00210346654057503
230,329	0,0480000000000018	2200	700	4	2199,25	-8,74014364555478	-0,00165017787367105	0,00398436561226845
230,33	0,0490000000000066	2200	700	4	2199,25	-8,74012713320553	-0,00168214086443186	0,00400090590119362
230,331	0,0500000000000114	2200	700	4	2199,5	-8,74017488211393	-0,00184882897883654	0,00395312905311584
230,342	0,061000000000007	2200	700	4	2199,5	-8,74461103230715	-0,0124074053019285	-0,000482965260744095
230,353	0,0720000000000027	2200	700	4	2199,5	-8,75352331437171	-0,0444092741236091	-0,00939527526497841
230,364	0,0829999999999984	2200	700	4	2199,75	-8,7594697996974	-0,0775215402245522	-0,0153417326509953
230,375	0,0939999999999941	2200	700	4	2199,75	-8,76192019321024	-0,0956273637712002	-0,0177920982241631
230,381	0,0999999999999943	2200	700	4	2200	-8,76219213008881	-0,0979405641555786	-0,0180640630424023
240,281	0	2300	800	4	2299	-8,76238781958818	-0,0987566728144884	-0,0182597525417805
240,292	0,0109999999999957	2300	800	4	2299	-8,76128392294049	-0,0886394968256354	-0,0171558558940887
240,303	0,0219999999999914	2300	800	4	2299	-8,75605347566307	-0,0534431543201208	-0,0119253806769848
240,313	0,0320000000000107	2300	800	4	2299,25	-8,74900918453932	-0,0230774329975247	-0,0048811174929142
240,324	0,0430000000000064	2300	800	4	2299,25	-8,74168700538576	-0,00374661758542061	0,00244103372097015
240,332	0,0509999999999877	2300	800	4	2299,5	-8,74010972678661	-0,00156940426677465	0,00401828438043594
240,338	0,0569999999999879	2300	800	4	2299,5	-8,74239924363792	-0,00607185065746307	0,00172879546880722
240,348	0,0670000000000073	2300	800	4	2299,5	-8,74925195239484	-0,026570949703455	-0,00512385740876198
240,359	0,078000000000003	2300	800	4	2299,75	-8,75755517743528	-0,0653732195496559	-0,0134270824491978
240,37	0,0889999999999986	2300	800	4	2299,75	-8,76136109232903	-0,0900146272033453	-0,0172330252826214
240,378	0,0970000000000084	2300	800	4	2299,75	-8,76242458820343	-0,0993865029886365	-0,0182965211570263
240,381	0,0999999999999943	2300	800	4	2300	-8,76228547655046	-0,097760921344161	-0,0181573815643787
250,281	0	2400	900	4	2399	-8,76250728964806	-0,0988567294552922	-0,0183792226016521
250,282	0,00100000000000477	2400	900	4	2399	-8,76251223497093	-0,098994541913271	-0,0183841399848461
250,283	0,00200000000000955	2400	900	4	2399	-8,76247792504728	-0,0986579898744822	-0,0183498300611973
250,294	0,0130000000000052	2400	900	4	2399	-8,76038569025695	-0,0805184477940202	-0,0162575952708721
250,305	0,0240000000000009	2400	900	4	2399	-8,75468160957098	-0,0456217676401138	-0,0105535425245762
250,316	0,0349999999999966	2400	900	4	2399,25	-8,74727295711637	-0,0170950032770634	-0,00314489006996155
250,327	0,0459999999999923	2400	900	4	2399,25	-8,74071001075208	-0,00204074196517468	0,00341802835464478
250,33	0,0490000000000066	2400	900	4	2399,25	-8,73986799269914	-0,00099885743111372	0,00426001846790314
250,335	0,054000000000002	2400	900	4	2399,5	-8,74099105596542	-0,00302004162222147	0,00313695520162582
250,346	0,0649999999999977	2400	900	4	2399,5	-8,74761739745736	-0,0208680797368288	-0,00348933041095734
250,366	0,085000000000008	2400	900	4	2399,75	-8,76048596575856	-0,083263530395925	-0,0163578987121582
250,377	0,0960000000000036	2400	900	4	2399,75	-8,76247026957572	-0,0989008322358131	-0,0183422304689884
250,381	0,0999999999999943	2400	900	4	2400	-8,76244747079909	-0,0983411818742752	-0,0183193758130074
260,281	0	2500	1000	4	2499	-8,76241525635123	-0,0968541577458382	-0,0182871893048286
260,294	0,0129999999999768	2500	1000	4	2499	-8,76089044846594	-0,083888596855104	-0,0167623534798622
260,304	0,0230000000000246	2500	1000	4	2499	-8,75544154085219	-0,0492685008794069	-0,0113135017454624
260,315	0,0339999999999918	2500	1000	4	2499,25	-8,74864384531975	-0,0212738150730729	-0,00451577827334404
260,326	0,0450000000000159	2500	1000	4	2499,25	-8,74137874692678	-0,00276931561529636	0,00274926424026489
260,33	0,0489999999999782	2500	1000	4	2499,25	-8,74013305641711	-0,00111985020339489	0,00399498268961906
260,331	0,0500000000000114	2500	1000	4	2499,5	-8,74012635089457	-0,00114358495920897	0,0040016882121563
260,333	0,0520000000000209	2500	1000	4	2499,5	-8,74019818380475	-0,0012777466326952	0,00392982736229897
260,344	0,0629999999999882	2500	1000	4	2499,5	-8,74629526399076	-0,0163205713033676	-0,00216716900467873
260,355	0,0740000000000123	2500	1000	4	2499,5	-8,75529097393155	-0,051739071495831	-0,0111629068851471
260,366	0,0849999999999795	2500	1000	4	2499,75	-8,76084423623979	-0,0850823987275362	-0,0167161412537098
260,376	0,0950000000000273	2500	1000	4	2499,75	-8,76248720102012	-0,0981334643438458	-0,0183591619133949
260,381	0,100000000000023	2500	1000	4	2500	-8,76247420907021	-0,0976362358778715	-0,0183461420238018
310,598	0	3001	1	5	3000	-8,75625017099082	-0,0533758196979761	-0,0121220760047436
310,609	0,0109999999999673	3001	1	5	3000	-8,75600829720497	-0,0519079202786088	-0,0118802301585674
310,619	0,021000000000015	3001	1	5	3000	-8,75591380521655	-0,0515473261475563	-0,0117857381701469
310,63	0,0319999999999823	3001	1	5	3000	-8,75568956136703	-0,0501377647742629	-0,011561494320631
310,641	0,0430000000000064	3001	1	5	3000	-8,75571107491851	-0,0500380480661988	-0,0115830078721046
310,646	0,0480000000000018	3001	1	5	3000	-8,75560314394534	-0,0494292331859469	-0,0114750489592552
310,65	0,0520000000000209	3001	1	5	3000	-8,75573353841901	-0,0502391718327999	-0,0116054713726044
310,661	0,0629999999999882	3001	1	5	3000	-8,75581819564104	-0,0509939203038812	-0,0116901285946369
310,672	0,0740000000000123	3001	1	5	3000	-8,75577852129936	-0,0505939451977611	-0,0116504542529583
310,683	0,0849999999999795	3001	1	5	3000	-8,75586921349168	-0,0510401604697108	-0,0117411464452744
310,694	0,0960000000000036	3001	1	5	3000	-8,75575273297727	-0,0504018599167466	-0,01162463799119
310,705	0,106999999999971	3001	1	5	3000	-8,7558476999402	-0,0509943021461368	-0,0117196328938007
310,715	0,117000000000019	3001	1	5	3000	-8,75584641471505	-0,0509960949420929	-0,0117183476686478
310,726	0,127999999999986	3001	1	5	3000	-8,75580419786274	-0,050549078732729	-0,0116761587560177
310,737	0,13900000000001	3001	1	5	3000	-8,75579243525863	-0,0504672713577747	-0,0116643682122231
310,748	0,149999999999977	3001	1	5	3000	-8,75583856366575	-0,0509785301983356	-0,0117104686796665
310,759	0,161000000000001	3001	1	5	3000	-8,75606850720942	-0,0522841978818178	-0,0119404122233391
310,77	0,171999999999969	3001	1	5	3000	-8,75580453313887	-0,0505177304148674	-0,0116764940321445
310,78	0,182000000000016	3001	1	5	3000	-8,75612410716712	-0,0526568479835987	-0,0119960121810436
310,791	0,192999999999984	3001	1	5	3000	-8,75594280660152	-0,0515056541189551	-0,0118147395551205
310,802	0,204000000000008	3001	1	5	3000	-8,75588494352996	-0,0512084225192666	-0,0117568485438824
310,813	0,214999999999975	3001	1	5	3000	-8,75594805926084	-0,0513629987835884	-0,0118199922144413
310,824	0,225999999999999	3001	1	5	3000	-8,75613047741354	-0,0526318652555346	-0,012002382427454
310,835	0,236999999999966	3001	1	5	3000	-8,7559671420604	-0,05153963342309	-0,0118390470743179
310,845	0,247000000000014	3001	1	5	3000	-8,7559381686151	-0,0514455046504736	-0,0118101015686989
310,856	0,257999999999981	3001	1	5	3000	-8,75603310763836	-0,0518317008391023	-0,0119050405919552
310,867	0,269000000000005	3001	1	5	3000	-8,75612030737102	-0,0524898990988731	-0,0119922682642937
310,878	0,279999999999973	3001	1	5	3000	-8,75603886321187	-0,0520415976643562	-0,0119107961654663
310,888	0,29000000000002	3001	1	5	3000	-8,75612569972873	-0,0527592329308391	-0,0119976326823235
310,899	0,300999999999988	3001	1	5	3000	-8,75608965754509	-0,0520525826141238	-0,0119615904986858
310,91	0,312000000000012	3001	1	5	3000	-8,75611502677202	-0,0523083936423063	-0,0119869597256184
310,921	0,322999999999979	3001	1	5	3000	-8,75624388456345	-0,053214761428535	-0,0121158175170422
310,932	0,334000000000003	3001	1	5	3000	-8,75620982609689	-0,0533108692616224	-0,0120817869901657
310,943	0,34499999999997	3001	1	5	3000	-8,75620923936367	-0,0528476387262344	-0,0120811723172665
310,953	0,355000000000018	3001	1	5	3000	-8,75621968880296	-0,0530972750857472	-0,0120916217565536
310,964	0,365999999999985	3001	1	5	3000	-8,75644689425826	-0,0546614639461041	-0,0123188272118568
310,975	0,37700000000001	3001	1	5	3000	-8,75623628497124	-0,053269462659955	-0,0121082179248333
310,986	0,387999999999977	3001	1	5	3000	-8,75624871812761	-0,0530839990824461	-0,0121206790208817
310,997	0,399000000000001	3001	1	5	3000	-8,75631141476333	-0,0536074116826057	-0,0121833756566048
311,008	0,409999999999968	3001	1	5	3000	-8,75645533204079	-0,0546123972162604	-0,0123272649943829
311,018	0,420000000000016	3001	1	5	3000	-8,75640065409243	-0,0542850513011217	-0,0122725591063499
311,034	0,435999999999979	3001	1	5	3000	-8,75648790970445	-0,0546135380864143	-0,0123598426580429
311,045	0,447000000000003	3001	1	5	3000	-8,75634206458926	-0,0536027504131198	-0,0122139975428581
311,056	0,45799999999997	3001	1	5	3000	-8,75644264742732	-0,0543697271496058	-0,0123145803809166
311,066	0,468000000000018	3001	1	5	3000	-8,75643437728286	-0,0543784955516458	-0,012306310236454
311,077	0,478999999999985	3001	1	5	3000	-8,75643270090222	-0,0540962954983115	-0,0123046338558197
311,088	0,490000000000009	3001	1	5	3000	-8,75637827441096	-0,0538599910214543	-0,0122502073645592
311,099	0,500999999999976	3001	1	5	3000	-8,75653750263154	-0,0549978110939264	-0,0124094635248184
311,11	0,512	3001	1	5	3000	-8,75649274326861	-0,0546683836728334	-0,0123646482825279
311,121	0,522999999999968	3001	1	5	3000	-8,7568589206785	-0,0569263566285372	-0,0127308815717697
311,131	0,533000000000015	3001	1	5	3000	-8,75663238577545	-0,0553627451881766	-0,0125042907893658
311,142	0,543999999999983	3001	1	5	3000	-8,75662299804389	-0,0553351640701294	-0,0124949589371681
311,153	0,555000000000007	3001	1	5	3000	-8,75646337866783	-0,0543745001778007	-0,0123353116214275
311,164	0,565999999999974	3001	1	5	3000	-8,75668463297188	-0,0555665977299213	-0,0125565379858017
311,175	0,576999999999998	3001	1	5	3000	-8,75671011395752	-0,0559460092335939	-0,0125820189714432
311,186	0,587999999999965	3001	1	5	3000	-8,75662746839225	-0,0554267084226012	-0,0124993734061718
311,196	0,598000000000013	3001	1	5	3000	-8,75665549188852	-0,0556787848472595	-0,0125274248421192
311,207	0,60899999999998	3001	1	5	3000	-8,756586285308	-0,0548968650400639	-0,0124581903219223
311,218	0,620000000000005	3001	1	5	3000	-8,75671841204166	-0,055805929005146	-0,0125903449952602
311,229	0,630999999999972	3001	1	5	3000	-8,75670544803142	-0,0558059616014361	-0,0125773809850216
311,239	0,64100000000002	3001	1	5	3000	-8,75679320655763	-0,0564829679206014	-0,0126651115715504
311,25	0,651999999999987	3001	1	5	3000	-8,7566882930696	-0,0555420899763703	-0,0125602260231972
311,261	0,663000000000011	3001	1	5	3000	-8,7568745110184	-0,0567229697480798	-0,0127464719116688
311,272	0,673999999999978	3001	1	5	3000	-8,75674705021083	-0,0560304708778858	-0,0126189552247524
311,292	0,694000000000017	3001	1	5	3000	-8,75686819665134	-0,0566228991374373	-0,0127401016652584
311,303	0,704999999999984	3001	1	5	3000	-8,75678862445056	-0,0562022440135479	-0,0126605853438377
311,314	0,716000000000008	3001	1	5	3000	-8,75687532126904	-0,0568499742075801	-0,0127472542226315
311,325	0,726999999999975	3001	1	5	3000	-8,75684419646859	-0,0566184194758534	-0,0127161294221878
311,336	0,738	3001	1	5	3000	-8,75682514160872	-0,0562609871849418	-0,0126970745623112
311,347	0,748999999999967	3001	1	5	3000	-8,75688504427671	-0,0567200966179371	-0,0127569772303104
311,357	0,759000000000015	3001	1	5	3000	-8,75687163323164	-0,0567187275737524	-0,012743566185236
311,368	0,769999999999982	3001	1	5	3000	-8,75699004158377	-0,0576452817767859	-0,0128619745373726
311,379	0,781000000000006	3001	1	5	3000	-8,75707031227648	-0,0577728962525725	-0,0129422172904015
311,39	0,791999999999973	3001	1	5	3000	-8,75712795183063	-0,058276578783989	-0,0129998847842216
311,4	0,802000000000021	3001	1	5	3000	-8,75712490640581	-0,0582351256161928	-0,0129968672990799
311,411	0,812999999999988	3001	1	5	3000	-8,757099006325	-0,0580302812159061	-0,0129709392786026
311,422	0,824000000000012	3001	1	5	3000	-8,7571419775486	-0,0583886355161667	-0,0130139105021954
311,433	0,83499999999998	3001	1	5	3000	-8,75698051415384	-0,0570990098640323	-0,012852419167757
311,444	0,846000000000004	3001	1	5	3000	-8,75702734105289	-0,0575026497244835	-0,0128992460668087
311,455	0,856999999999971	3001	1	5	3000	-8,7571485992521	-0,0583921978250146	-0,0130205042660236
311,465	0,867000000000019	3001	1	5	3000	-8,7571713142097	-0,0585758639499545	-0,0130432471632957
311,476	0,877999999999986	3001	1	5	3000	-8,75718589872122	-0,0584401236847043	-0,0130578316748142
311,487	0,88900000000001	3001	1	5	3000	-8,75715857371688	-0,0583206675946712	-0,013030506670475
311,498	0,899999999999977	3001	1	5	3000	-8,75724080018699	-0,0590095343068242	-0,0131127052009106
311,509	0,911000000000001	3001	1	5	3000	-8,75717679038644	-0,0582932168617845	-0,0130487233400345
311,52	0,921999999999969	3001	1	5	3000	-8,757473398	-0,0602120161056519	-0,013345330953598
311,53	0,932000000000016	3001	1	5	3000	-8,75731637701392	-0,0593717535957694	-0,0131883099675179
311,541	0,942999999999984	3001	1	5	3000	-8,75763927586377	-0,0613137893378735	-0,0135111808776855
311,552	0,954000000000008	3001	1	5	3000	-8,75727832317352	-0,058982721529901	-0,0131502561271191
311,563	0,964999999999975	3001	1	5	3000	-8,75731674022973	-0,0589170819148421	-0,0131886452436447
311,574	0,975999999999999	3001	1	5	3000	-8,75726924277842	-0,0587939750403166	-0,0131411477923393
311,585	0,986999999999966	3001	1	5	3000	-8,75735459849238	-0,0592894060537219	-0,0132265314459801
311,595	0,997000000000014	3001	1	5	3000	-8,75737362541258	-0,0596663076430559	-0,0132455863058567
311,606	1,00799999999998	3001	1	5	3000	-8,75739396549761	-0,0594763783738017	-0,0132658705115318
311,617	1,01900000000001	3001	1	5	3000	-8,75741293653846	-0,0596033409237862	-0,013284869492054
311,628	1,02999999999997	3001	1	5	3000	-8,75745330937207	-0,0600810023024678	-0,0133252143859863
311,638	1,04000000000002	3001	1	5	3000	-8,75743704847991	-0,0600250065326691	-0,0133089534938335
311,649	1,05099999999999	3001	1	5	3000	-8,75741176307201	-0,0595424743369222	-0,01328369602561
311,66	1,06200000000001	3001	1	5	3000	-8,75753508880734	-0,0604482786729932	-0,0134070217609406
311,671	1,07299999999998	3001	1	5	3000	-8,75753534026444	-0,0606196513399482	-0,0134072452783585
311,682	1,084	3001	1	5	3000	-8,75770560465753	-0,0617189798504114	-0,0135775096714497
311,693	1,09499999999997	3001	1	5	3000	-8,75760759226978	-0,0608444958925247	-0,0134794972836971
311,703	1,10500000000002	3001	1	5	3000	-8,75773097388446	-0,0617574620991945	-0,0136028788983822
311,714	1,11599999999999	3001	1	5	3000	-8,75762136653066	-0,0610135123133659	-0,0134932994842529
311,725	1,12700000000001	3001	1	5	3000	-8,75762687064707	-0,0611662724986672	-0,0134987756609917
311,736	1,13799999999998	3001	1	5	3000	-8,75760175287724	-0,0607070745900273	-0,0134736858308315
311,747	1,149	3001	1	5	3000	-8,75759141519666	-0,0605917116627097	-0,0134633481502533
311,758	1,15999999999997	3001	1	5	3000	-8,75767068006098	-0,0613197172060609	-0,0135425850749016
311,768	1,17000000000002	3001	1	5	3000	-8,75767735764384	-0,0613947585225105	-0,0135492905974388
311,779	1,18099999999998	3001	1	5	3000	-8,75769635662436	-0,0612587528303266	-0,013568289577961
311,79	1,19200000000001	3001	1	5	3000	-8,75763595104218	-0,0609085243195295	-0,0135078839957714
311,806	1,20799999999997	3001	1	5	3000	-8,75773966312408	-0,0617135828360915	-0,0136115960776806
311,816	1,21800000000002	3001	1	5	3000	-8,7578811775893	-0,0623183464631438	-0,0137530826032162
311,827	1,22899999999998	3001	1	5	3000	-8,75782256014645	-0,0620969804003835	-0,0136944651603699
311,838	1,24000000000001	3001	1	5	3000	-8,75793906860053	-0,0628219498321414	-0,0138109736144543
311,849	1,25099999999998	3001	1	5	3000	-8,75774955376983	-0,0617513619363308	-0,013621486723423
311,86	1,262	3001	1	5	3000	-8,75789671204984	-0,0622829701751471	-0,0137686170637608
311,871	1,27299999999997	3001	1	5	3000	-8,75789565034211	-0,0627247476950288	-0,0137676112353802
311,881	1,28300000000002	3001	1	5	3000	-8,75798360444605	-0,0631969003006816	-0,0138555094599724
311,892	1,29399999999998	3001	1	5	3000	-8,75776645727455	-0,0615332322195172	-0,013638362288475
311,903	1,30500000000001	3001	1	5	3000	-8,75790484249592	-0,0624562753364444	-0,0137767754495144
311,914	1,31599999999997	3001	1	5	3000	-8,75801246613264	-0,0631099985912442	-0,013884399086237
311,925	1,327	3001	1	5	3000	-8,7579576484859	-0,0629688566550612	-0,0138295814394951
311,936	1,33799999999997	3001	1	5	3000	-8,75801702030003	-0,0632829824462533	-0,0138889253139496
311,946	1,34800000000001	3001	1	5	3000	-8,75803383998573	-0,0632081413641572	-0,0139057449996471
311,957	1,35899999999998	3001	1	5	3000	-8,75807630829513	-0,0636341096833348	-0,0139482133090496
311,968	1,37	3001	1	5	3000	-8,7580185290426	-0,0631954567506909	-0,0138904340565205
311,979	1,38099999999997	3001	1	5	3000	-8,75813509337604	-0,0640496052801609	-0,0140069983899593
311,989	1,39100000000002	3001	1	5	3000	-8,7579760607332	-0,0628867233172059	-0,013847965747118
312	1,40199999999999	3001	1	5	3000	-8,75810486264527	-0,063678240403533	-0,0139768235385418
312,011	1,41300000000001	3001	1	5	3000	-8,75809877179563	-0,0636704219505191	-0,0139706768095493
312,022	1,42399999999998	3001	1	5	3000	-8,75822480767965	-0,0645679607987404	-0,0140967406332493
312,033	1,435	3001	1	5	3000	-8,75818027183413	-0,0642193201929331	-0,0140522047877312
312,052	1,45400000000001	3001	1	5	3000	-8,75824866816401	-0,0645196624100208	-0,0141206011176109
312,063	1,46499999999997	3001	1	5	3000	-8,75828800722956	-0,0650148279964924	-0,0141599401831627
312,074	1,476	3001	1	5	3000	-8,7580956146121	-0,0636355672031641	-0,0139675475656986
312,085	1,48699999999997	3001	1	5	3000	-8,75831094570458	-0,0648504169657826	-0,0141828507184982
312,095	1,49700000000001	3001	1	5	3000	-8,75819968990982	-0,0641966611146927	-0,0140715949237347
312,106	1,50799999999998	3001	1	5	3000	-8,75820066779852	-0,0641179364174604	-0,0140726007521152
312,117	1,51900000000001	3001	1	5	3000	-8,75831921584904	-0,0651008961722255	-0,0141911208629608
312,128	1,52999999999997	3001	1	5	3000	-8,75829870812595	-0,0646968325600028	-0,0141706131398678
312,138	1,54000000000002	3001	1	5	3000	-8,75847126357257	-0,0659247627481818	-0,0143431685864925
312,149	1,55099999999999	3001	1	5	3000	-8,75835441984236	-0,0651198253035545	-0,0142263807356358
312,16	1,56200000000001	3001	1	5	3000	-8,75832776539028	-0,0651859818026423	-0,0141997262835503
312,171	1,57299999999998	3001	1	5	3000	-8,75826509669423	-0,0643953634425998	-0,0141370296478271
312,182	1,584	3001	1	5	3000	-8,75842524692416	-0,0656018313020468	-0,014297179877758
312,193	1,59499999999997	3001	1	5	3000	-8,75843212008476	-0,0656767096370459	-0,0143040530383587
312,203	1,60500000000002	3001	1	5	3000	-8,75846394337714	-0,066069969907403	-0,0143358483910561
312,214	1,61599999999999	3001	1	5	3000	-8,75862462446094	-0,0668409373611212	-0,0144965574145317
312,225	1,62700000000001	3001	1	5	3000	-8,75843139365315	-0,0654632365331054	-0,0143033266067505
312,236	1,63799999999998	3001	1	5	3000	-8,75859425403178	-0,0668134447187185	-0,0144662149250507
312,251	1,65300000000002	3001	1	5	3000	-8,75864122062922	-0,0669973948970437	-0,0145131535828114
312,262	1,66399999999999	3001	1	5	3000	-8,75854167155921	-0,0662701576948166	-0,0144135765731335
312,273	1,67500000000001	3001	1	5	3000	-8,75860079191625	-0,0666727870702744	-0,0144727528095245
312,284	1,68599999999998	3001	1	5	3000	-8,75859973020852	-0,0667095417156816	-0,014471635222435
312,295	1,697	3001	1	5	3000	-8,75852686353028	-0,0661925226449966	-0,0143987685441971
312,306	1,70799999999997	3001	1	5	3000	-8,75860221683979	-0,0664675515145063	-0,0144741497933865
312,316	1,71800000000002	3001	1	5	3000	-8,75860853120684	-0,0666955905035138	-0,0144804641604424
312,327	1,72899999999998	3001	1	5	3000	-8,75866142101586	-0,067115630954504	-0,014533381909132
312,338	1,74000000000001	3001	1	5	3000	-8,75867888331413	-0,0672208843752742	-0,0145508162677288
312,349	1,75099999999998	3001	1	5	3000	-8,75869240611792	-0,0672253640368581	-0,0145643390715122
312,36	1,762	3001	1	5	3000	-8,75880651175976	-0,0680871354416013	-0,0146784447133541
312,371	1,77299999999997	3001	1	5	3000	-8,75878047198057	-0,0678253686055541	-0,0146524049341679
312,381	1,78300000000002	3001	1	5	3000	-8,75894718803465	-0,0691491086035967	-0,0148190930485725
312,392	1,79399999999998	3001	1	5	3000	-8,75870766118169	-0,0671061780303717	-0,0145795941352844
312,403	1,80500000000001	3001	1	5	3000	-8,75886166468263	-0,0681040761992335	-0,0147335976362228
312,414	1,81599999999997	3001	1	5	3000	-8,75880693085492	-0,0678262067958713	-0,0146788917481899
312,425	1,827	3001	1	5	3000	-8,7588738463819	-0,0684586027637124	-0,0147457793354988
312,436	1,83799999999997	3001	1	5	3000	-8,75886873342097	-0,0680853333324194	-0,0147406384348869
312,446	1,84800000000001	3001	1	5	3000	-8,75885294750333	-0,0680577848106623	-0,0147248804569244
312,457	1,85899999999998	3001	1	5	3000	-8,75886588357389	-0,0682737864553928	-0,0147377885878086
312,468	1,87	3001	1	5	3000	-8,75883190892637	-0,0681423768401146	-0,0147038698196411
312,479	1,88099999999997	3001	1	5	3000	-8,7589952442795	-0,0689037889242172	-0,0148671492934227
312,489	1,89100000000002	3001	1	5	3000	-8,75893042422831	-0,0685240747407079	-0,0148023292422295
312,5	1,90199999999999	3001	1	5	3000	-8,75902916304767	-0,0694198533892632	-0,0149010680615902
312,511	1,91300000000001	3001	1	5	3000	-8,75881168060005	-0,0677756685763597	-0,0146836414933205
312,522	1,92399999999998	3001	1	5	3000	-8,75900901854038	-0,0689946161583066	-0,0148809514939785
312,533	1,935	3001	1	5	3000	-8,75891511328518	-0,0682844314724207	-0,0147870182991028
312,544	1,94599999999997	3001	1	5	3000	-8,75900859944522	-0,0691742636263371	-0,0148805044591427
312,561	1,96299999999997	3001	1	5	3000	-8,75908618792892	-0,0695110717788339	-0,0149581208825111
312,571	1,97300000000001	3001	1	5	3000	-8,75901200808585	-0,0690456107258797	-0,0148839130997658
312,582	1,98399999999998	3001	1	5	3000	-8,75919149257243	-0,0703397067263722	-0,0150633975863457
312,593	1,995	3001	1	5	3000	-8,75912387855351	-0,069902022369206	-0,0149958394467831
312,604	2,00599999999997	3001	1	5	3000	-8,75904838554561	-0,0690134800970554	-0,0149202905595303
312,614	2,01600000000002	3001	1	5	3000	-8,7591203302145	-0,0696680648252368	-0,0149922631680965
312,625	2,02699999999999	3001	1	5	3000	-8,75918727368116	-0,0701774284243584	-0,0150592066347599
312,636	2,03800000000001	3001	1	5	3000	-8,7592117767781	-0,0704586878418922	-0,0150836817920208
312,647	2,04899999999998	3001	1	5	3000	-8,75911686569452	-0,0694247847422957	-0,014988798648119
312,658	2,06	3001	1	5	3000	-8,75940732657909	-0,071795848198235	-0,01527925953269
312,669	2,07099999999997	3001	1	5	3000	-8,75920912250876	-0,0703822448849678	-0,0150810554623604
312,679	2,08100000000002	3001	1	5	3000	-8,75918942503631	-0,0700293108820915	-0,01506133005023
312,69	2,09199999999998	3001	1	5	3000	-8,75924790278077	-0,0704978359863162	-0,0151198357343674
312,701	2,10300000000001	3001	1	5	3000	-8,75929816626012	-0,0706793228164315	-0,0151700712740421
312,712	2,11399999999998	3001	1	5	3000	-8,75921194441616	-0,0700616976246238	-0,0150838494300842
312,731	2,13299999999998	3001	1	5	3000	-8,7594920117408	-0,0724464515224099	-0,0153639167547226
312,742	2,14400000000001	3001	1	5	3000	-8,75935675576329	-0,0709818815812469	-0,0152286887168884
312,753	2,15499999999997	3001	1	5	3000	-8,75943954102695	-0,0718097202479839	-0,0153114460408688
312,763	2,16500000000002	3001	1	5	3000	-8,75927318818867	-0,0705858832225204	-0,0151450932025909
312,774	2,17599999999999	3001	1	5	3000	-8,75929185189307	-0,0705646583810449	-0,0151637569069862
312,785	2,18700000000001	3001	1	5	3000	-8,75951285474002	-0,0722950091585517	-0,0153847597539425
312,796	2,19799999999998	3001	1	5	3000	-8,7595112901181	-0,0722206570208073	-0,0153831951320171
312,807	2,209	3001	1	5	3000	-8,75945582985878	-0,0718000950291753	-0,015327762812376
312,818	2,21999999999997	3001	1	5	3000	-8,75953059643507	-0,0725383823737502	-0,0154025293886662
312,828	2,23000000000002	3001	1	5	3000	-8,75948217697442	-0,0718571245670319	-0,0153541378676891
312,839	2,24099999999999	3001	1	5	3000	-8,7595940195024	-0,0726441713050008	-0,0154659524559975
312,85	2,25200000000001	3001	1	5	3000	-8,75942724756896	-0,0716664688661695	-0,0152991525828838
312,861	2,26299999999998	3001	1	5	3000	-8,75955507159233	-0,0726577965542674	-0,015427004545927
312,872	2,274	3001	1	5	3000	-8,75967968255281	-0,0732342340052128	-0,0155516155064106
312,883	2,28499999999997	3001	1	5	3000	-8,75960622914135	-0,0729287602007389	-0,0154781341552734
312,893	2,29500000000002	3001	1	5	3000	-8,75963472761214	-0,0731021165847778	-0,0155066326260567
312,904	2,30599999999998	3001	1	5	3000	-8,75968904234469	-0,0732917059212923	-0,0155609473586082
312,915	2,31700000000001	3001	1	5	3000	-8,75961424782872	-0,0727465795353055	-0,0154861807823181
312,926	2,32799999999997	3001	1	5	3000	-8,75963830389082	-0,0727742724120617	-0,0155102647840977
312,937	2,339	3001	1	5	3000	-8,75954831019044	-0,0720512773841619	-0,0154202431440353
312,948	2,34999999999997	3001	1	5	3000	-8,75966311432421	-0,0732557056471705	-0,0155350193381309
312,958	2,36000000000001	3001	1	5	3000	-8,75977101735771	-0,0735435727983713	-0,0156429223716259
312,969	2,37099999999998	3001	1	5	3000	-8,75966602005064	-0,0728605827316642	-0,0155379250645638
312,98	2,38200000000001	3001	1	5	3000	-8,75976417213678	-0,0739693827927113	-0,0156361050903797
312,991	2,39299999999997	3001	1	5	3000	-8,75975718721747	-0,0738287996500731	-0,0156291201710701
313,001	2,40300000000002	3001	1	5	3000	-8,75985436141491	-0,0742479553446174	-0,0157262943685055
313,012	2,41399999999999	3001	1	5	3000	-8,75985106453299	-0,074181417003274	-0,0157229974865913
313,023	2,42500000000001	3001	1	5	3000	-8,75979328528047	-0,0739078130573034	-0,0156652182340622
313,034	2,43599999999998	3001	1	5	3000	-8,75967255793512	-0,0729358941316605	-0,0155444629490376
313,045	2,447	3001	1	5	3000	-8,75986643135547	-0,0742940464988351	-0,0157383643090725
313,056	2,45799999999997	3001	1	5	3000	-8,75990901142359	-0,0746923498809338	-0,0157809443771839
313,071	2,47300000000001	3001	1	5	3000	-8,75990937463939	-0,0747383898124099	-0,0157812796533108
313,082	2,48399999999998	3001	1	5	3000	-8,75991923734546	-0,0749219721183181	-0,0157911702990532
313,093	2,495	3001	1	5	3000	-8,75983078032732	-0,0739878974854946	-0,0157027132809162
313,104	2,50599999999997	3001	1	5	3000	-8,75993144698441	-0,0747719779610634	-0,0158033519983292
313,114	2,51600000000002	3001	1	5	3000	-8,75998425297439	-0,0752841681241989	-0,0158561579883099
313,125	2,52699999999999	3001	1	5	3000	-8,75997844152153	-0,075073498301208	-0,0158503465354443
313,136	2,53800000000001	3001	1	5	3000	-8,75985799357295	-0,0741491746157408	-0,0157299265265465
313,147	2,54899999999998	3001	1	5	3000	-8,76000716350973	-0,0752627849578857	-0,0158791244029999
313,158	2,56	3001	1	5	3000	-8,75998732633889	-0,0750292371958494	-0,0158592872321606
313,169	2,57099999999997	3001	1	5	3000	-8,75994379632175	-0,0750351464375854	-0,0158157013356686
313,179	2,58100000000002	3001	1	5	3000	-8,76015326008201	-0,0760582415387034	-0,0160251930356026
313,19	2,59199999999998	3001	1	5	3000	-8,76014767214656	-0,0761410314589739	-0,0160196051001549
313,201	2,60300000000001	3001	1	5	3000	-8,76015384681523	-0,0764242373406887	-0,0160257518291473
313,212	2,61399999999998	3001	1	5	3000	-8,76000897958875	-0,0753767881542444	-0,0158809125423431
313,223	2,625	3001	1	5	3000	-8,76011431217194	-0,0757301785051823	-0,0159862451255322
313,234	2,63599999999997	3001	1	5	3000	-8,76008114777505	-0,0756823224946857	-0,0159530527889729
313,244	2,64600000000002	3001	1	5	3000	-8,76008539460599	-0,0757231703028083	-0,0159572996199131
313,255	2,65699999999998	3001	1	5	3000	-8,76014208421111	-0,0761431688442826	-0,0160140171647072
313,266	2,66800000000001	3001	1	5	3000	-8,76019785180688	-0,0764372665435076	-0,0160697847604752
313,277	2,67899999999997	3001	1	5	3000	-8,76018667593598	-0,0762571021914482	-0,0160586088895798
313,287	2,68900000000002	3001	1	5	3000	-8,76023691147566	-0,0768616748973727	-0,0161088444292545
313,298	2,69999999999999	3001	1	5	3000	-8,76030184328556	-0,077466513030231	-0,0161737762391567
313,312	2,714	3001	1	5	3000	-8,76025881618261	-0,0767640583217144	-0,0161307491362095
313,324	2,726	3001	1	5	3000	-8,7602059263736	-0,0765376770868897	-0,0160778872668743
313,335	2,73699999999997	3001	1	5	3000	-8,7602904997766	-0,0770548591390252	-0,0161624327301979
313,345	2,74700000000001	3001	1	5	3000	-8,76027066260576	-0,0770342582836747	-0,0161425955593586
313,356	2,75799999999998	3001	1	5	3000	-8,76022707670927	-0,0763244507834315	-0,0160990096628666
313,367	2,76900000000001	3001	1	5	3000	-8,76032355241477	-0,0772282527759671	-0,0161954574286938
313,378	2,77999999999997	3001	1	5	3000	-8,76032338477671	-0,0772936129942536	-0,0161952897906303
313,388	2,79000000000002	3001	1	5	3000	-8,76033277250826	-0,0774131622165442	-0,0162046775221825
313,399	2,80099999999999	3001	1	5	3000	-8,76043209806085	-0,0779680442065001	-0,0163040310144424
313,41	2,81200000000001	3001	1	5	3000	-8,76045992597937	-0,0783874187618494	-0,016331858932972
313,421	2,82299999999998	3001	1	5	3000	-8,76049378886819	-0,0786460377275944	-0,016365721821785
313,432	2,834	3001	1	5	3000	-8,76034839078784	-0,0773634994402528	-0,016220323741436
313,443	2,84499999999997	3001	1	5	3000	-8,76051725819707	-0,0785402487963438	-0,0163891911506653
313,453	2,85500000000002	3001	1	5	3000	-8,76052061095834	-0,0786097208037972	-0,0163925439119339
313,464	2,86599999999999	3001	1	5	3000	-8,76043763011694	-0,0779830384999514	-0,0163095630705357
313,475	2,87700000000001	3001	1	5	3000	-8,76055422239005	-0,0790845882147551	-0,0164261274039745
313,486	2,88799999999998	3001	1	5	3000	-8,76052334904671	-0,0784466788172722	-0,0163952820003033
313,497	2,899	3001	1	5	3000	-8,76073664054275	-0,0803806819021702	-0,0166085734963417
313,508	2,90999999999997	3001	1	5	3000	-8,76058680005372	-0,0792022468522191	-0,0164587050676346
313,518	2,92000000000002	3001	1	5	3000	-8,76050904393196	-0,0784718804061413	-0,0163809768855572
313,529	2,93099999999998	3001	1	5	3000	-8,76058355905115	-0,0787731166929007	-0,0164554640650749
313,54	2,94200000000001	3001	1	5	3000	-8,76064452342689	-0,0795194553211331	-0,0165164843201637
313,551	2,95299999999997	3001	1	5	3000	-8,76057925634086	-0,0790936267003417	-0,0164511613547802
313,562	2,964	3001	1	5	3000	-8,76066100783646	-0,0796419149264693	-0,0165329128503799
313,573	2,97499999999997	3001	1	5	3000	-8,76068123616278	-0,0795369828119874	-0,0165531411767006
313,583	2,98500000000001	3001	1	5	3000	-8,76065505668521	-0,0794127210974693	-0,0165269896388054
313,594	2,99599999999998	3001	1	5	3000	-8,76066796481609	-0,0797103438526392	-0,0165398977696896
313,605	3,00700000000001	3001	1	5	3000	-8,76066626049578	-0,0795255461707711	-0,0165381655097008
313,616	3,01799999999997	3001	1	5	3000	-8,76070967875421	-0,0797036662697792	-0,0165815837681293
313,626	3,02800000000002	3001	1	5	3000	-8,76072666607797	-0,0798219069838524	-0,0165985710918903
313,637	3,03899999999999	3001	1	5	3000	-8,76084753312171	-0,0808685179799795	-0,0167194381356239
313,648	3,05000000000001	3001	1	5	3000	-8,76071210950613	-0,0799335213378072	-0,0165840424597263
313,659	3,06099999999998	3001	1	5	3000	-8,76084689050913	-0,080672949552536	-0,0167188234627247
313,67	3,072	3001	1	5	3000	-8,76072666607797	-0,0798788433894515	-0,0165985710918903
313,681	3,08299999999997	3001	1	5	3000	-8,76085150055587	-0,0809563742950559	-0,0167234055697918
313,691	3,09300000000002	3001	1	5	3000	-8,76089986413717	-0,0811999524012208	-0,0167717970907688
313,702	3,10399999999999	3001	1	5	3000	-8,76085415482521	-0,0806444650515914	-0,0167260877788067
313,713	3,11500000000001	3001	1	5	3000	-8,76089103519917	-0,0809778878465295	-0,0167629681527615
313,724	3,12599999999998	3001	1	5	3000	-8,76092347316444	-0,0815501715987921	-0,0167953781783581
313,739	3,14100000000002	3001	1	5	3000	-8,76098499633372	-0,0815960299223661	-0,0168569572269917
313,75	3,15199999999999	3001	1	5	3000	-8,76096591353416	-0,0815244577825069	-0,0168378464877605
313,761	3,16300000000001	3001	1	5	3000	-8,76101838424802	-0,0819872599095106	-0,0168903172016144
313,772	3,17399999999998	3001	1	5	3000	-8,76092864200473	-0,0812998786568642	-0,0168005749583244
313,783	3,185	3001	1	5	3000	-8,76096448861063	-0,0813579326495528	-0,0168363936245441
313,794	3,19599999999997	3001	1	5	3000	-8,76100315712392	-0,0816773716360331	-0,0168751180171967
313,804	3,20600000000002	3001	1	5	3000	-8,76098591834307	-0,0815127277746797	-0,0168578512966633
313,815	3,21699999999998	3001	1	5	3000	-8,7609869800508	-0,0815398618578911	-0,0168589130043983
313,826	3,22800000000001	3001	1	5	3000	-8,76098186708987	-0,081483656540513	-0,0168537721037865
313,837	3,23899999999998	3001	1	5	3000	-8,76091623678803	-0,0810207612812519	-0,0167881697416306
313,848	3,25	3001	1	5	3000	-8,76096859574318	-0,0814053462818265	-0,0168405286967754
313,859	3,26099999999997	3001	1	5	3000	-8,76112690195441	-0,0827868608757854	-0,0169988349080086
313,869	3,27100000000002	3001	1	5	3000	-8,76111801713705	-0,0826920196413994	-0,0169899500906467
313,88	3,28199999999998	3001	1	5	3000	-8,76123335212469	-0,0833660503849387	-0,0171052850782871
313,891	3,29300000000001	3001	1	5	3000	-8,76112011261284	-0,0826382869854569	-0,0169920176267624
313,902	3,30399999999997	3001	1	5	3000	-8,7611555121839	-0,0830408930778503	-0,0170274451375008
313,912	3,31400000000002	3001	1	5	3000	-8,76127406023443	-0,0838722428306937	-0,0171459652483463
313,923	3,32499999999999	3001	1	5	3000	-8,76120345667005	-0,0831142393872142	-0,017075389623642
313,934	3,33600000000001	3001	1	5	3000	-8,76120932400226	-0,0831259600818157	-0,017081256955862
313,945	3,34699999999998	3001	1	5	3000	-8,76115274615586	-0,0827991310507059	-0,0170246511697769
313,956	3,358	3001	1	5	3000	-8,76133633777499	-0,0841981172561646	-0,0172082707285881
313,967	3,36899999999997	3001	1	5	3000	-8,76121460460126	-0,082950028590858	-0,0170865096151829
313,977	3,37900000000002	3001	1	5	3000	-8,76125738024712	-0,0833255425095558	-0,0171293132007122
313,988	3,38999999999999	3001	1	5	3000	-8,76130362041294	-0,0838300073519349	-0,0171755254268646
313,999	3,40100000000001	3001	1	5	3000	-8,7613898422569	-0,0847841426730156	-0,017261803150177
314,01	3,41199999999998	3001	1	5	3000	-8,7611367367208	-0,0823770277202129	-0,0170086696743965
314,021	3,423	3001	1	5	3000	-8,76128029078245	-0,0835132459178567	-0,0171522237360477
314,032	3,43399999999997	3001	1	5	3000	-8,76134804449975	-0,0841946620494127	-0,0172199495136738
314,042	3,44400000000002	3001	1	5	3000	-8,7613695859909	-0,0843579042702913	-0,0172415189445019
314,053	3,45499999999998	3001	1	5	3000	-8,76128660514951	-0,0833968352526426	-0,0171585381031036
314,064	3,46600000000001	3001	1	5	3000	-8,7616045307368	-0,0862357206642628	-0,0174764357507229
314,081	3,483	3001	1	5	3000	-8,76154373399913	-0,0857154652476311	-0,0174156948924065
314,092	3,49399999999997	3001	1	5	3000	-8,76133005134761	-0,0837395060807467	-0,0172019563615322
314,102	3,50400000000002	3001	1	5	3000	-8,76143764704466	-0,0845479825511575	-0,0173095799982548
314,113	3,51499999999999	3001	1	5	3000	-8,76155829057097	-0,0857161311432719	-0,0174302235245705
314,124	3,52600000000001	3001	1	5	3000	-8,7614606693387	-0,085003050044179	-0,0173326022922993
314,135	3,53699999999998	3001	1	5	3000	-8,76144723035395	-0,0844566291198134	-0,0173191353678703
314,146	3,548	3001	1	5	3000	-8,7614188157022	-0,0843200925737619	-0,0172907486557961
314,157	3,55899999999997	3001	1	5	3000	-8,76154351048171	-0,0854897685348988	-0,0174154154956341
314,167	3,56900000000002	3001	1	5	3000	-8,76150855794549	-0,0851492583751678	-0,017380490899086
314,178	3,57999999999998	3001	1	5	3000	-8,76162051223218	-0,085848132148385	-0,0174924172461033
314,189	3,59100000000001	3001	1	5	3000	-8,76158175989985	-0,0856433669105172	-0,0174536928534508
314,2	3,60199999999998	3001	1	5	3000	-8,76170726493001	-0,0867642182856798	-0,017579197883606
314,211	3,613	3001	1	5	3000	-8,76152677461505	-0,0853044679388404	-0,0173987075686455
314,222	3,62399999999997	3001	1	5	3000	-8,76181080937385	-0,0874756788834929	-0,0176827423274517
314,232	3,63400000000001	3001	1	5	3000	-8,76174204982817	-0,086972052231431	-0,0176139548420906
314,243	3,64499999999998	3001	1	5	3000	-8,76165431924164	-0,0862503470852971	-0,0175262242555618
314,254	3,65600000000001	3001	1	5	3000	-8,76165803521872	-0,0862408615648746	-0,0175299681723118
314,265	3,66699999999997	3001	1	5	3000	-8,76162562519312	-0,0858311075717211	-0,0174975581467152
314,275	3,67700000000002	3001	1	5	3000	-8,76170162111521	-0,0863400381058455	-0,0175735540688038
314,286	3,68799999999999	3001	1	5	3000	-8,76166764646769	-0,0862680468708277	-0,0175395794212818
314,297	3,69900000000001	3001	1	5	3000	-8,76173327676952	-0,0869423802942038	-0,0176051817834377
314,308	3,70999999999998	3001	1	5	3000	-8,76166770234704	-0,0861331727355719	-0,0175396353006363
314,319	3,721	3001	1	5	3000	-8,76184771768749	-0,0876197963953018	-0,0177196227014065
314,337	3,73899999999998	3001	1	5	3000	-8,76179927028716	-0,0873356871306896	-0,017671175301075
314,348	3,75	3001	1	5	3000	-8,76177742145956	-0,0872991699725389	-0,017649382352829
314,359	3,76099999999997	3001	1	5	3000	-8,76182313077152	-0,0874005071818829	-0,0176950357854366
314,369	3,77100000000002	3001	1	5	3000	-8,76183718442917	-0,0875498401001096	-0,0177091173827648
314,38	3,78199999999998	3001	1	5	3000	-8,76189124770463	-0,0882473913952708	-0,017763152718544
314,391	3,79300000000001	3001	1	5	3000	-8,76185724511743	-0,0878373812884092	-0,017729178071022
314,402	3,80399999999997	3001	1	5	3000	-8,76187392510474	-0,0878051901236176	-0,0177458859980106
314,412	3,81400000000002	3001	1	5	3000	-8,76186512410641	-0,0876931566745043	-0,0177370570600033
314,423	3,82499999999999	3001	1	5	3000	-8,7618553172797	-0,0876693753525615	-0,0177272222936153
314,434	3,83600000000001	3001	1	5	3000	-8,76189812086522	-0,0882103713229299	-0,0177700258791447
314,445	3,84699999999998	3001	1	5	3000	-8,76189177855849	-0,0878167152404785	-0,0177637115120888
314,456	3,858	3001	1	5	3000	-8,7619817443192	-0,0886924937367439	-0,0178536772727966
314,467	3,86899999999997	3001	1	5	3000	-8,76196115277708	-0,0885366508737206	-0,0178331136703491
314,477	3,87900000000002	3001	1	5	3000	-8,76196417026222	-0,0885047577321529	-0,0178361311554909
314,488	3,88999999999999	3001	1	5	3000	-8,7619813811034	-0,0884283147752285	-0,0178532861173153
314,499	3,90100000000001	3001	1	5	3000	-8,7620725762099	-0,0894987862557173	-0,0179444812238216
314,51	3,91199999999998	3001	1	5	3000	-8,76196662895381	-0,0883702374994755	-0,0178385339677334
314,521	3,923	3001	1	5	3000	-8,76203851774335	-0,089141265489161	-0,0179104506969452
314,532	3,93399999999997	3001	1	5	3000	-8,76200898550451	-0,0886676274240017	-0,0178809463977814
314,542	3,94400000000002	3001	1	5	3000	-8,76214602962136	-0,0900289183482528	-0,0180179625749588
314,553	3,95499999999998	3001	1	5	3000	-8,76204988919199	-0,0891892611980438	-0,017921794205904
314,564	3,96600000000001	3001	1	5	3000	-8,76208771951496	-0,0895809568464756	-0,0179596804082394
314,575	3,97699999999998	3001	1	5	3000	-8,76210727728903	-0,0894760945811868	-0,0179791823029518
314,586	3,988	3001	1	5	3000	-8,76212222501636	-0,089676296338439	-0,0179941579699516
314,597	3,99899999999997	3001	1	5	3000	-8,76216360367835	-0,090119163505733	-0,0180355086922646
314,607	4,00900000000001	3001	1	5	3000	-8,76215770840645	-0,0900558289140463	-0,0180296413600445
314,623	4,02499999999998	3001	1	5	3000	-8,76217964105308	-0,0900361873209476	-0,0180515460669994
314,634	4,036	3001	1	5	3000	-8,7621891964227	-0,0901608588173985	-0,018061101436615
[truncated: 279 more rows]
