# Supplementary material for: Mechanical Behaviour of Dental Luting Cements: Static, Dynamic, and Finite Element Studies
Source: Dent J (Basel). 2025 Dec 15;13(12):601. doi: 10.3390/dj13120601 (PMC12731645; doi:10.3390/dj13120601)
Supplement: Supplementary file 1 [file dentistry-13-00601-s001.zip › File S1/dynamic/AphC/2021 farasztas_foszfatcement5/Test1/Test1.steps.trends.csv]

Total Cycles	Elapsed Cycles	Step	PC:Cycle Start Time (s)	PC:Frequency (Hz)	Position(Linear:Position):Maximum (mm)	Position(Linear:Position):Minimum (mm)	Load(Linear:Load):Maximum (kN)	Load(Linear:Load):Minimum (kN)	Displacement(Linear:Digital Position):Maximum (mm)	Displacement(Linear:Digital Position):Minimum (mm)
1	1	1	0	0,197394	-8,73978573828936	-8,74421250075102	-0,0232866080477834	-0,0485338596627116	0,00434227287769318	-8,44337046146393E-05
1	1	2	5,066	10	-8,73956725001335	-8,74138981103897	-0,0224177958443761	-0,032320823520422	0,00456076115369797	0,00273820012807846
2	2	2	5,167	10	-8,73785689473152	-8,74259322881699	-0,0154882110655308	-0,0397633062675595	0,0062711164355278	0,00153478235006332
3	3	2	5,267	10	-8,7358117941767	-8,74295049346983	-0,00916270539164543	-0,042442218400538	0,00831624493002892	0,00117754563689232
4	4	2	5,367	10	-8,73537392355502	-8,74282470904291	-0,00773434061557055	-0,0413978658616543	0,00875405967235565	0,00130327418446541
5	5	2	5,467	10	-8,73525219038129	-8,74296356923878	-0,00756480731070042	-0,0423024827614427	0,00887582078576088	0,00116446986794472
6	6	2	5,567	10	-8,7351565528661	-8,74322541989386	-0,00740365590900183	-0,0440907292068005	0,0089714303612709	0,000902619212865829
7	7	2	5,667	10	-8,73509226366878	-8,74328864738345	-0,00733633525669575	-0,0447574071586132	0,00903574749827385	0,000839363783597946
8	8	2	5,767	10	-8,73494111001492	-8,74339800328016	-0,00675031449645758	-0,044978098012507	0,00918690115213394	0,000730007886886597
9	9	2	5,867	10	-8,73465210199356	-8,74325355514884	-0,00622461084276438	-0,0439407443627715	0,00947590917348862	0,000874456018209457
10	10	2	5,967	10	-8,7346429657191	-8,74330186285078	-0,00626587308943272	-0,0444870255887508	0,00948501750826836	0,000826176255941391
20	20	2	6,967	10	-8,73312687501311	-8,74372425489128	-0,00331277959048748	-0,046718493103981	0,0110011361539364	0,00040372833609581
30	30	2	7,967	10	-8,73273686505854	-8,74397903680801	-0,00275828409940004	-0,0482186302542686	0,0113911740481853	0,000148974359035492
40	40	2	8,967	10	-8,73117422685027	-8,74400088563561	-0,000434764660894871	-0,0480257114395499	0,0129537843167782	0,000127125531435013
50	50	2	9,967	10	-8,7313275039196	-8,74430445022881	-0,00084123108536005	-0,0493642687797546	0,012800507247448	-0,000176411122083664
60	60	2	10,967	10	-8,73316207900643	-8,74435996636748	-0,0031580263748765	-0,0491600437089801	0,0109659321606159	-0,000231899321079254
70	70	2	11,967	10	-8,73250273056328	-8,74429872259498	-0,00185925047844648	-0,0481100380420685	0,0116253085434437	-0,00017065554857254
80	80	2	12,967	10	-8,73187732882798	-8,7444628123194	-0,00109634827822447	-0,0486850738525391	0,0122507102787495	-0,000334717333316803
90	90	2	13,967	10	-8,73188422992825	-8,74449005350471	-0,000824541784822941	-0,048264916986227	0,0122437812387943	-0,000361986458301544
100	100	2	14,967	10	-8,73170834966004	-8,74453397467732	-0,000595711171627045	-0,0482523068785667	0,0124196894466877	-0,00040590763092041
200	200	2	24,967	10	-8,73300410807133	-8,744927784428	-0,0019547063857317	-0,0491720670834184	0,0111239030957222	-0,000799745321273804
300	300	2	34,967	10	-8,73256556689739	-8,74488928355277	-0,00112990383058786	-0,0478272652253509	0,0115624442696571	-0,000761188566684723
400	400	2	44,967	10	-8,73260443098843	-8,74494340270758	-0,000973735004663467	-0,04802490118891	0,0115236081182957	-0,000815335661172867
500	500	2	54,967	10	-8,73313545249403	-8,74507044441998	-0,00165150500833988	-0,0486134085804224	0,0109925866127014	-0,000942349433898926
600	600	2	64,967	10	-8,73335503041744	-8,74523436650634	-0,00180564355105162	-0,0494676968082786	0,0107729807496071	-0,00110629945993423
700	700	2	74,967	10	-8,73266877606511	-8,74524291604757	-0,000820914283394814	-0,0493085151538253	0,0114592351019382	-0,0011148490011692
800	800	2	84,967	10	-8,73263888061047	-8,74509290792048	-0,000819987617433071	-0,047913221642375	0,0114891305565834	-0,000964812934398651
900	900	2	94,967	10	-8,73237004503608	-8,74521656893194	-0,000692284666001797	-0,048849880695343	0,0117579661309719	-0,00108852982521057
1000	1000	2	104,967	10	-8,73263281770051	-8,74534042552114	-0,000686133280396461	-0,0494668260216713	0,0114952214062214	-0,00121235847473145
1501	1	3	155,304	0,197006	-8,74108043499291	-8,74589466489851	-0,0240581622347236	-0,0506498804315925	0,00304754823446274	-0,00176656991243362
1501	1	4	160,38	10	-8,74527035281062	-8,74811631627381	-0,0457389838993549	-0,0635725492611527	-0,00114228576421738	-0,00398827716708183
1502	2	4	160,481	10	-8,74242441728711	-8,75135075300932	-0,0279700802639127	-0,0781732797622681	0,00170359387993813	-0,00722268596291542
1503	3	4	160,581	10	-8,74042184092104	-8,7528772931546	-0,0168548338115215	-0,082486467435956	0,0037061981856823	-0,00874919816851616
1504	4	4	160,681	10	-8,7405092921108	-8,75356041826308	-0,015803393907845	-0,0848151883110404	0,0036187469959259	-0,00943232327699661
1505	5	4	160,781	10	-8,74019977636635	-8,75396199524403	-0,014024069532752	-0,0846861256286502	0,00392820686101913	-0,0098339281976223
1506	6	4	160,881	10	-8,74008544720709	-8,7542113289237	-0,0132019072771072	-0,085293878801167	0,00404253602027893	-0,0100832618772984
1507	7	4	160,981	10	-8,7401163764298	-8,75463363714516	-0,0127444369718432	-0,0867176614701748	0,00401163473725319	-0,0105055421590805
1508	8	4	161,081	10	-8,7399344611913	-8,75501157715917	-0,0118655571714044	-0,0886230682954192	0,00419352203607559	-0,0108835101127625
1509	9	4	161,181	10	-8,73951248824596	-8,75506270676851	-0,0103315524756908	-0,087779127061367	0,00461552292108536	-0,0109346397221088
1510	10	4	161,281	10	-8,73951874673366	-8,75537054613233	-0,0101300096139312	-0,0886404793709517	0,00460926443338394	-0,0112424790859222
1520	20	4	162,281	10	-8,7387858889997	-8,75731986947358	-0,00657611526548862	-0,0946026761084795	0,00534212216734886	-0,0131917744874954
1530	30	4	163,281	10	-8,7381871137768	-8,75850993208587	-0,00428515020757914	-0,0971458433195949	0,00594092532992363	-0,0143818370997906
1540	40	4	164,281	10	-8,73748074285686	-8,75904025509954	-0,0024979654699564	-0,0978956511244178	0,00664729624986649	-0,0149121880531311
1550	50	4	165,281	10	-8,73698967508972	-8,75953207723796	-0,00143103767186403	-0,0986117776483297	0,00713836401700973	-0,0154039822518826
1560	60	4	166,281	10	-8,73682784847915	-8,75980722717941	-0,000853221863508224	-0,0986916711553931	0,00730019062757492	-0,015679132193327
1570	70	4	167,281	10	-8,73717105947435	-8,76009486615658	-0,00132519751787186	-0,099363406188786	0,00695697963237762	-0,0159667991101742
1580	80	4	168,281	10	-8,73705038800836	-8,76030472107232	-0,00087302178144455	-0,0996096525341272	0,00707762315869331	-0,016176626086235
1590	90	4	169,281	10	-8,73723266646266	-8,76039010472596	-0,000982582569122314	-0,0993031449615955	0,00689534470438957	-0,0162620097398758
1600	100	4	170,281	10	-8,73715935274959	-8,76050158403814	-0,000903853215277195	-0,0991984456777573	0,0069686584174633	-0,0163735449314117
1700	200	4	180,281	10	-8,73883732594549	-8,76111580990255	-0,00189639162272215	-0,0984931644052267	0,00529065728187561	-0,0169877707958221
1800	300	4	190,281	10	-8,7381412088871	-8,761515179649	-0,000650300644338131	-0,0990263884887099	0,00598680227994919	-0,0173870846629143
1900	400	4	200,281	10	-8,73932244256139	-8,7619481049478	-0,00154606066644192	-0,100364545360208	0,00480556860566139	-0,0178200379014015
2000	500	4	210,281	10	-8,73938290402293	-8,76200890168548	-0,00124524347484112	-0,0989122549071908	0,00474510714411735	-0,0178808346390724
2100	600	4	220,281	10	-8,74005759134888	-8,76218525692821	-0,00164771918207407	-0,0992783904075623	0,00407041981816292	-0,0180571898818016
2200	700	4	230,281	10	-8,74012713320553	-8,7623821478337	-0,00165017787367105	-0,0997003680095077	0,00400090590119362	-0,0182540528476238
2300	800	4	240,281	10	-8,74010972678661	-8,76242458820343	-0,00156940426677465	-0,0993865029886365	0,00401828438043594	-0,0182965211570263
2400	900	4	250,281	10	-8,73986799269914	-8,76251223497093	-0,00099885743111372	-0,098994541913271	0,00426001846790314	-0,0183841399848461
2500	1000	4	260,281	10	-8,74012635089457	-8,76248720102012	-0,00111985020339489	-0,0981334643438458	0,0040016882121563	-0,0183591619133949
3001	1	5	310,598	0,196696	-8,75560314394534	-8,76355770975351	-0,0494292331859469	-0,101326182484627	-0,0114750489592552	-0,0194296427071095
3001	1	6	315,682	10	-8,76259239390492	-8,76747599802911	-0,0913825770840049	-0,128856506198645	-0,0184643268585205	-0,0233479589223862
3002	2	6	315,783	10	-8,75806991010904	-8,7741912715137	-0,0567698152735829	-0,16214516479522	-0,0139418430626392	-0,0300632044672966
3003	3	6	315,883	10	-8,75438896939158	-8,77665527164936	-0,0307752517983317	-0,168084893375635	-0,0102609023451805	-0,0325272046029568
3004	4	6	315,983	10	-8,75546000897884	-8,7783526070416	-0,0281645078212023	-0,172647670842707	-0,0113319419324398	-0,0342245399951935
3005	5	6	316,083	10	-8,75670720823109	-8,77978493459523	-0,0277816178277135	-0,174232106655836	-0,0125791132450104	-0,0356568396091461
3006	6	6	316,183	10	-8,75769786536694	-8,78096859902143	-0,0263118883594871	-0,174269485287368	-0,0135697983205318	-0,0368405319750309
3007	7	6	316,283	10	-8,75791129656136	-8,78213876858354	-0,0230797380208969	-0,177274071611464	-0,0137832015752792	-0,0380107015371323
3008	8	6	316,383	10	-8,75841312110424	-8,78303895704448	-0,0218807253986597	-0,17930256202817	-0,0142850540578365	-0,0389108620584011
3009	9	6	316,483	10	-8,75872381031513	-8,78402480855584	-0,0206635380163789	-0,181037783622742	-0,0145957432687283	-0,0398967415094376
3010	10	6	316,583	10	-8,75935594551265	-8,78523853607476	-0,0188199151307344	-0,180711140856147	-0,0152278505265713	-0,0411104410886765
3020	20	6	317,583	10	-8,76527035608887	-8,79535124637187	-0,0100182089954615	-0,190995736047626	-0,0211422890424728	-0,0512232072651386
3030	30	6	318,583	10	-8,76916858367622	-8,80152370780706	-0,00552347861230373	-0,194429154507816	-0,0250404886901379	-0,0573956407606602
3040	40	6	319,583	10	-8,77153085544705	-8,80608094856143	-0,00333912670612335	-0,196335706859827	-0,02740278840065	-0,0619528815150261
3050	50	6	320,583	10	-8,77689136192203	-8,81181827746332	-0,00318666454404593	-0,195632558315992	-0,0327632948756218	-0,0676901824772358
