# Supplementary material for: Mechanical Behaviour of Dental Luting Cements: Static, Dynamic, and Finite Element Studies
Source: Dent J (Basel). 2025 Dec 15;13(12):601. doi: 10.3390/dj13120601 (PMC12731645; doi:10.3390/dj13120601)
Supplement: Supplementary file 1 [file dentistry-13-00601-s001.zip › File S1/dynamic/AphC/2021 farasztas_foszfatcement5/Test1/Test1.Stop.csv]

Total Time (s)	Cycle Elapsed Time (s)	Total Cycles	Elapsed Cycles	Step	Total Cycle Count(Linear Waveform)	Position(Linear:Position) (mm)	Load(Linear:Load) (kN)	Displacement(Linear:Digital Position) (mm)
320,383	0	3048	48	6	3047	-8,80983115173876	-0,19437097478658	-0,0657031126320362
320,393	0,0100000000000477	3048	48	6	3047	-8,80790233612061	-0,170749314129353	-0,0637742690742016
320,404	0,021000000000015	3048	48	6	3047	-8,80046806298196	-0,104298894293606	-0,056339967995882
320,415	0,0320000000000391	3048	48	6	3047,25	-8,79102987237275	-0,0458008702844381	-0,0469018332660198
320,426	0,0430000000000064	3048	48	6	3047,25	-8,77864114008844	-0,00756103079766035	-0,0345130451023579
320,431	0,0480000000000018	3048	48	6	3047,25	-8,7752699945122	-0,0029210839420557	-0,0311419554054737
320,432	0,049000000000035	3048	48	6	3047,25	-8,77518539316952	-0,00299185980111361	-0,0310572981834412
320,434	0,0510000000000446	3048	48	6	3047,5	-8,77529586665332	-0,00332611612975597	-0,0311677716672421
320,445	0,0620000000000118	3048	48	6	3047,5	-8,78539086319506	-0,0313795963302255	-0,0412627682089806
320,456	0,0730000000000359	3048	48	6	3047,5	-8,79815770313144	-0,0989997992292047	-0,0540296360850334
320,467	0,0840000000000032	3048	48	6	3047,75	-8,80683520808816	-0,166872120462358	-0,0627071410417557
320,477	0,0940000000000509	3048	48	6	3047,75	-8,81046521477401	-0,197465079836547	-0,0663371197879314
320,482	0,0990000000000464	3048	48	6	3047,75	-8,81071798503399	-0,197388865053654	-0,0665899179875851
320,483	0,100000000000023	3048	48	6	3048	-8,81055487319827	-0,194614548236132	-0,0664268061518669
320,494	0,0110000000000241	3049	49	6	3048	-8,80802292376757	-0,165047282353044	-0,0638948567211628
320,505	0,0219999999999914	3049	49	6	3048	-8,80052363499999	-0,0995653262361884	-0,0563955679535866
320,516	0,0330000000000155	3049	49	6	3048,25	-8,79091297276318	-0,0419216183945537	-0,0467849336564541
320,527	0,0439999999999827	3049	49	6	3048,25	-8,77832170575857	-0,00587303657084703	-0,0341936387121677
320,532	0,0489999999999782	3049	49	6	3048,25	-8,77595071680844	-0,00307717826217413	-0,0318226218223572
320,538	0,0550000000000068	3049	49	6	3048,5	-8,77853885293007	-0,00885267276316881	-0,0344107858836651
320,549	0,0660000000000309	3049	49	6	3048,5	-8,7910406012088	-0,0524083897471428	-0,0469125062227249
320,56	0,0769999999999982	3049	49	6	3048,75	-8,80227251909673	-0,123559469357133	-0,058144424110651
320,571	0,0880000000000223	3049	49	6	3048,75	-8,80924156866968	-0,180991720408201	-0,0651135295629501
320,579	0,0960000000000036	3049	49	6	3048,75	-8,81127499043942	-0,197623418644071	-0,0671469233930111
320,58	0,09699999999998	3049	49	6	3048,75	-8,81128988228738	-0,197068867273629	-0,067161787301302
320,581	0,0980000000000132	3049	49	6	3048,75	-8,81125034764409	-0,19597212318331	-0,0671222805976868
320,583	0,100000000000023	3049	49	6	3049	-8,81122229620814	-0,194825045764446	-0,0670942291617393
320,594	0,0109999999999673	3050	50	6	3049	-8,808629270643	-0,164312995038927	-0,0645012035965919
320,605	0,0219999999999914	3050	50	6	3049	-8,80107401870191	-0,0990243023261428	-0,0569459237158298
320,616	0,0329999999999586	3050	50	6	3049,25	-8,79115339368582	-0,0403268076479435	-0,0470253266394138
320,626	0,0430000000000064	3050	50	6	3049,25	-8,7807937245816	-0,00895026605576277	-0,0366656854748726
320,632	0,0489999999999782	3050	50	6	3049,25	-8,77689136192203	-0,00318666454404593	-0,0327632948756218
320,641	0,0579999999999927	3050	50	6	3049,5	-8,78180486150086	-0,0150150014087558	-0,0376767665147781
320,652	0,06899999999996	3050	50	6	3049,5	-8,79589260555804	-0,0760722486302257	-0,0517645664513111
320,662	0,0790000000000077	3050	50	6	3049,75	-8,80488239228725	-0,139295756816864	-0,0607543252408504
320,673	0,089999999999975	3050	50	6	3049,75	-8,81063821725547	-0,187039603479207	-0,066510122269392
320,68	0,09699999999998	3050	50	6	3049,75	-8,81181109696627	-0,195632558315992	-0,0676830299198627
320,681	0,0979999999999563	3050	50	6	3049,75	-8,81181827746332	-0,195173318497837	-0,0676901824772358
320,682	0,0989999999999895	3050	50	6	3049,75	-8,81178307347	-0,194190824404359	-0,0676549784839153
320,683	0,0999999999999659	3050	50	6	3050	-8,8117696903646	-0,193659258075058	-0,0676416233181953
320,694	0,0110000000000241	3051	51	6	3050	-8,80948291160166	-0,166748859919608	-0,0653548166155815
320,705	0,0219999999999914	3051	51	6	3050	-8,80187317728996	-0,100376163609326	-0,0577451102435589
320,715	0,0320000000000391	3051	51	6	3050,25	-8,79240897484124	-0,0428962334990501	-0,0482808798551559
320,726	0,0430000000000064	3051	51	6	3050,25	-8,78072116523981	-0,00764030963182449	-0,0365930981934071
320,732	0,049000000000035	3051	51	6	3050,25	-8,77700650133192	-0,00250435434281826	-0,0328784063458443
320,733	0,0500000000000114	3051	51	6	3050,5	-8,77691050060093	-0,00251773744821548	-0,0327824056148529
320,734	0,0509999999999877	3051	51	6	3050,5	-8,777124742046	-0,00305579975247383	-0,0329966470599175
320,744	0,0610000000000355	3051	51	6	3050,5	-8,78560921177268	-0,0250194175168872	-0,0414811447262764
320,755	0,0720000000000027	3051	51	6	3050,5	-8,80025376565754	-0,100464439019561	-0,056125670671463
320,767	0,0840000000000032	3051	51	6	3050,75	-8,80920267663896	-0,170293161645532	-0,0650746375322342
320,778	0,0950000000000273	3051	51	6	3050,75	-8,81264895200729	-0,198972434736788	-0,0685208849608898
320,779	0,0960000000000036	3051	51	6	3050,75	-8,81272142753005	-0,198594499379396	-0,0685933604836464
320,78	0,0970000000000368	3051	51	6	3050,75	-8,81263157352805	-0,19649759400636	-0,0685035064816475
320,783	0,100000000000023	3051	51	6	3051	-8,81259245797992	-0,194895276799798	-0,0684643909335136
320,794	0,0109999999999673	3052	52	6	3051	-8,81011323072016	-0,165853849612176	-0,0659851357340813
320,804	0,021000000000015	3052	52	6	3051	-8,80319050513208	-0,104979369789362	-0,0590624660253525
320,815	0,0319999999999823	3052	52	6	3051,25	-8,79348311573267	-0,0446840468794107	-0,0493550486862659
320,826	0,0430000000000064	3052	52	6	3051,25	-8,78096220083535	-0,00702009536325932	-0,0368341058492661
320,832	0,0489999999999782	3052	52	6	3051,25	-8,77725231461227	-0,00235364772379398	-0,0331242196261883
320,833	0,0500000000000114	3052	52	6	3051,5	-8,77722099423409	-0,00247463118284941	-0,0330929271876812
320,834	0,0509999999999877	3052	52	6	3051,5	-8,77738874405622	-0,00284899026155472	-0,0332606770098209
320,845	0,0620000000000118	3052	52	6	3051,5	-8,78762243315578	-0,0298944627866149	-0,0434943661093712
320,856	0,0729999999999791	3052	52	6	3051,5	-8,80131667479873	-0,103091415949166	-0,0571886077523231
320,867	0,0840000000000032	3052	52	6	3051,75	-8,80956991575658	-0,167327476665378	-0,0654418207705021
320,878	0,0949999999999704	3052	52	6	3051,75	-8,81307955831289	-0,196178057231009	-0,068951491266489
320,882	0,0989999999999895	3052	52	6	3051,75	-8,81334182806313	-0,196645963005722	-0,0692137330770493
320,883	0,0999999999999659	3052	52	6	3052	-8,81333330646157	-0,19605197943747	-0,0692052394151688
320,893	0,0100000000000477	3053	53	6	3052	-8,81117309443653	-0,169958462938666	-0,0670449994504452
320,904	0,021000000000015	3053	53	6	3052	-8,80425699055195	-0,108009781688452	-0,0601289235055447
320,915	0,0320000000000391	3053	53	6	3052,25	-8,79438249394297	-0,045800469815731	-0,0502544268965721
320,926	0,0430000000000064	3053	53	6	3052,25	-8,78159651532769	-0,0069931847974658	-0,0374684482812881
320,931	0,0480000000000018	3053	53	6	3052,25	-8,77775363624096	-0,00208846293389797	-0,0336255691945553
320,932	0,049000000000035	3053	53	6	3052,25	-8,77764235250652	-0,00211659353226423	-0,0335142575204372
320,933	0,0500000000000114	3053	53	6	3052,5	-8,77779456786811	-0,00252446625381708	-0,0336665287613869
320,944	0,0610000000000355	3053	53	6	3052,5	-8,78766587935388	-0,0275411922484636	-0,0435378402471542
320,955	0,0720000000000027	3053	53	6	3052,5	-8,80091948434711	-0,0958762271329761	-0,0567914173007011
320,965	0,0820000000000505	3053	53	6	3052,75	-8,80887357518077	-0,155310132540762	-0,0647455081343651
320,976	0,0930000000000177	3053	53	6	3052,75	-8,81362298503518	-0,194550449959934	-0,0694949179887771
320,978	0,0950000000000273	3053	53	6	3052,75	-8,81436221301556	-0,200796714052558	-0,0702341459691525
320,983	0,100000000000023	3053	53	6	3053	-8,81439951248467	-0,19748596008867	-0,0702714174985886
320,994	0,0110000000000241	3054	54	6	3053	-8,81180964410305	-0,166420228779316	-0,0676815770566463
321,005	0,0219999999999914	3054	54	6	3053	-8,80409650504589	-0,0996367912739515	-0,0599684379994869
321,018	0,035000000000025	3054	54	6	3053,25	-8,79070325754583	-0,0267406133934855	-0,0465751625597477
321,029	0,0459999999999923	3054	54	6	3053,25	-8,78032512031496	-0,00389843247830868	-0,0361970812082291
321,032	0,0489999999999782	3054	54	6	3053,25	-8,7791340239346	-0,00258928630501032	-0,0350059568881989
321,036	0,0529999999999973	3054	54	6	3053,5	-8,78043634817004	-0,00566087197512388	-0,0363082811236382
321,047	0,0640000000000214	3054	54	6	3053,5	-8,79180318675935	-0,0401178747415543	-0,0476750917732716
321,058	0,0749999999999886	3054	54	6	3053,75	-8,80405141040683	-0,11111194267869	-0,059923343360424
321,069	0,0860000000000127	3054	54	6	3053,75	-8,81226788274944	-0,176738575100899	-0,0681397877633572
321,08	0,09699999999998	3054	54	6	3053,75	-8,81502675823867	-0,195956006646156	-0,0708986632525921
321,082	0,0989999999999895	3054	54	6	3053,75	-8,81518883630633	-0,196764231659472	-0,0710607692599297
321,083	0,100000000000023	3054	54	6	3054	-8,81515162065625	-0,195794152095914	-0,071023553609848
321,094	0,0109999999999673	3055	55	6	3054	-8,81244147196412	-0,163845233619213	-0,068313404917717
321,105	0,0219999999999914	3055	55	6	3054	-8,80493614822626	-0,0997456256300211	-0,0608080811798573
321,116	0,0329999999999586	3055	55	6	3054,25	-8,79510509781539	-0,0409944029524922	-0,0509770587086678
321,126	0,0430000000000064	3055	55	6	3054,25	-8,7832263763994	-0,0067908875644207	-0,0390982814133167
321,131	0,0480000000000018	3055	55	6	3054,25	-8,77956619486213	-0,00238999258726835	-0,0354381278157234
321,14	0,0569999999999595	3055	55	6	3054,5	-8,78374946303666	-0,0114658707752824	-0,0396213680505752
321,15	0,0670000000000073	3055	55	6	3054,5	-8,79620569758117	-0,0570994848385453	-0,0520776584744453
321,161	0,0779999999999745	3055	55	6	3054,75	-8,80795760080218	-0,133360256440938	-0,0638295337557793
321,172	0,0889999999999986	3055	55	6	3054,75	-8,81427699699998	-0,184525833465159	-0,0701489299535751
321,18	0,09699999999998	3055	55	6	3054,75	-8,81612179800868	-0,197045300155878	-0,0719937309622765
321,181	0,0979999999999563	3055	55	6	3054,75	-8,81614624522626	-0,196101441979408	-0,0720181502401829
321,183	0,0999999999999659	3055	55	6	3055	-8,81613185629249	-0,194290704093874	-0,0720037892460823
321,194	0,0110000000000241	3056	56	6	3055	-8,81378863938153	-0,165429692715406	-0,0696605443954468
321,205	0,0219999999999914	3056	56	6	3055	-8,80641032941639	-0,101282917894423	-0,0622822344303131
321,215	0,0320000000000391	3056	56	6	3055,25	-8,79681969992816	-0,0434401212260127	-0,0526916049420834
321,226	0,0430000000000064	3056	56	6	3055,25	-8,78447122871876	-0,00693134032189846	-0,0403431616723537
321,23	0,0470000000000255	3056	56	6	3055,25	-8,78155189566314	-0,00329962931573391	-0,0374238006770611
321,231	0,0480000000000018	3056	56	6	3055,25	-8,78145678900182	-0,00332358293235302	-0,0373286940157413
321,233	0,0500000000000114	3056	56	6	3055,5	-8,78158989362419	-0,00389519613236189	-0,0374617986381054
321,244	0,0610000000000355	3056	56	6	3055,5	-8,79052852280438	-0,0275878794491291	-0,0464004836976528
321,255	0,0720000000000027	3056	56	6	3055,5	-8,80390922538936	-0,0958292884752154	-0,0597811304032803
321,268	0,0850000000000364	3056	56	6	3055,75	-8,81419437937438	-0,174199370667338	-0,0700663402676582
321,279	0,0960000000000036	3056	56	6	3055,75	-8,81811076775193	-0,197408986277878	-0,0739827007055282
321,283	0,100000000000023	3056	56	6	3056	-8,81854360923171	-0,193028505891562	-0,0744155421853065
321,294	0,0109999999999673	3057	57	6	3056	-8,81666564382613	-0,164327719248831	-0,0725376047194004
321,304	0,021000000000015	3057	57	6	3056	-8,81023918278515	-0,107987835071981	-0,0661111436784267
321,315	0,0319999999999823	3057	57	6	3056,25	-8,80013566464186	-0,0454343436285853	-0,0560075975954533
321,326	0,0430000000000064	3057	57	6	3056,25	-8,78734024241567	-0,00689978711307049	-0,0432121753692627
321,331	0,0480000000000018	3057	57	6	3056,25	-8,78316393122077	-0,00216859392821789	-0,039035864174366
321,332	0,0489999999999782	3057	57	6	3056,25	-8,78308832645416	-0,00230425968766212	-0,0389602594077587
321,333	0,0500000000000114	3057	57	6	3056,5	-8,78316974267364	-0,00258809886872768	-0,0390416756272316
321,344	0,0609999999999786	3057	57	6	3056,5	-8,79260474815965	-0,0251151109114289	-0,0484766811132431
321,355	0,0720000000000027	3057	57	6	3056,5	-8,80684398114681	-0,0964732747524977	-0,0627159141004086
321,366	0,08299999999997	3057	57	6	3056,75	-8,81584379822016	-0,16082676127553	-0,0717157311737537
321,376	0,0930000000000177	3057	57	6	3056,75	-8,82560533471406	-0,184145867824554	-0,0814772956073284
321,383	0,0999999999999659	3057	57	6	3057	-8,85024645365775	-0,159001252613962	-0,106118358671665
321,39	0,007000000000005	3058	58	6	3057	-8,91559844836593	-0,140211554244161	-0,171470381319523
321,396	0,0130000000000337	3058	58	6	3057	-8,98623626679182	-0,0883363047614694	-0,242108199745417
321,398	0,0150000000000432	3058	58	6	3057	-9,02217457070947	-0,0634282547980547	-0,278046503663063
321,401	0,0180000000000291	3058	58	6	3057	-9,08806135877967	-0,0574424443766475	-0,343933291733265
321,408	0,0250000000000341	3058	58	6	3057	-9,1349096596241	-9,0794637799263E-05	-0,390781592577696
321,419	0,0360000000000014	3058	58	6	3057	-9,17365056462586	-0,0211543356999755	-0,429522469639778
321,438	0,0550000000000068	3058	58	6	3057	-9,18086986988783	-0,0378417549654841	-0,436741802841425
321,449	0,0660000000000309	3058	58	6	3057	-9,18043490499258	-0,0317093031480908	-0,436306837946176
321,46	0,0769999999999982	3058	58	6	3057	-9,18039981275797	-0,0282839825376868	-0,436271745711565
321,47	0,0870000000000459	3058	58	6	3057	-9,18033694848418	-0,0261983508244157	-0,436208881437778
321,481	0,0980000000000132	3058	58	6	3057	-9,17958333157003	-0,0230534747242928	-0,435455292463303
321,492	0,109000000000037	3058	58	6	3057	-9,17937627062201	-0,021935636177659	-0,435248203575611
321,503	0,120000000000005	3058	58	6	3057	-9,17931865900755	-0,0209101755172014	-0,435190591961145
321,513	0,130000000000052	3058	58	6	3057	-9,17878719046712	-0,0184330064803362	-0,434659123420715
321,524	0,14100000000002	3058	58	6	3057	-9,1783288680017	-0,0174547312781215	-0,434200800955296
321,535	0,152000000000044	3058	58	6	3057	-9,17808428406715	-0,0166820921003819	-0,43395621702075
321,546	0,163000000000011	3058	58	6	3057	-9,17763585224747	-0,015828525647521	-0,433507785201073
321,557	0,174000000000035	3058	58	6	3057	-9,17757944203913	-0,0151688512414694	-0,433451347053051
321,568	0,185000000000002	3058	58	6	3057	-9,17693163268268	-0,0134176388382912	-0,4328035376966
321,578	0,19500000000005	3058	58	6	3057	-9,17636873200536	-0,0118323462083936	-0,432240664958954
321,589	0,206000000000017	3058	58	6	3057	-9,17650390416384	-0,00939236488193274	-0,432375837117433
321,6	0,217000000000041	3058	58	6	3057	-9,17717001400888	-0,00917433295398951	-0,433041919022799
321,611	0,228000000000009	3058	58	6	3057	-9,17682523839176	-0,00813539139926434	-0,43269719928503
321,622	0,239000000000033	3058	58	6	3057	-9,17677690275013	-0,00783391296863556	-0,432648807764053
321,633	0,25	3058	58	6	3057	-9,17636658065021	-0,00681371428072453	-0,432238485664129
321,643	0,260000000000048	3058	58	6	3057	-9,17544471099973	-0,00486002303659916	-0,431316643953323
321,654	0,271000000000015	3058	58	6	3057	-9,18313748203218	-0,0202033063396811	-0,439009387046099
321,659	0,27600000000001	3058	58	6	3057	-9,24510517157614	-0,0691951485350728	-0,500977076590061
321,67	0,287000000000035	3058	58	6	3057	-9,27308893762529	-0,0389535957947373	-0,528960842639208
321,673	0,29000000000002	3058	58	6	3057	-9,27989076822996	-0,0515550374984741	-0,535762701183558
321,684	0,301000000000045	3058	58	6	3057	-9,27835995331406	-0,0432486552745104	-0,534231886267662
321,695	0,312000000000012	3058	58	6	3057	-9,27877348847687	-0,0413676165044308	-0,534645393490791
321,706	0,323000000000036	3058	58	6	3057	-9,27874465472996	-0,0401827553287148	-0,534616559743881
321,717	0,334000000000003	3058	58	6	3057	-9,27895761094987	-0,0401074765250087	-0,534829515963793
321,727	0,344000000000051	3058	58	6	3057	-9,27902963943779	-0,0400102930143476	-0,534901600331068
321,738	0,355000000000018	3058	58	6	3057	-9,27906174212694	-0,0396704720333219	-0,534933675080538
321,749	0,366000000000042	3058	58	6	3057	-9,27911703474819	-0,0394678534939885	-0,534988939762115
321,76	0,37700000000001	3058	58	6	3057	-9,2791588883847	-0,0393407931551337	-0,535030793398619
321,771	0,388000000000034	3058	58	6	3057	-9,27918241359293	-0,0393969472497702	-0,535054318606853
321,782	0,399000000000001	3058	58	6	3057	-9,27922057919204	-0,0390567164868116	-0,535092484205961
321,791	0,408000000000015	3058	58	6	3057	-9,27927947603166	-0,0392281729727983	-0,53515138104558
