# Supplementary material for: Mechanical Behaviour of Dental Luting Cements: Static, Dynamic, and Finite Element Studies
Source: Dent J (Basel). 2025 Dec 15;13(12):601. doi: 10.3390/dj13120601 (PMC12731645; doi:10.3390/dj13120601)
Supplement: Supplementary file 1 [file dentistry-13-00601-s001.zip › File S1/dynamic/AphC/2021 farasztas_foszfatcement6/Test1/ResumeData.im_res.bak]

<?xml version="1.0"?>
<InstronFile xmlns:xsi="http://www.w3.org/2001/XMLSchema-instance" xmlns:xsd="http://www.w3.org/2001/XMLSchema" FileSections="3" Version="1.0.0">
  <Section index="0">
    <Node name="SystemMap">
      <Item name="VirtualHosts">
        <Value xsi:type="ArrayOfString">
          <string>PC</string>
          <string>Linear</string>
        </Value>
      </Item>
      <Item name="PhysicalHosts">
        <Value xsi:type="ArrayOfString">
          <string>PC</string>
          <string>Linear</string>
        </Value>
      </Item>
    </Node>
  </Section>
  <Section index="1">
    <Node name="TestData">
      <Item name="Time">
        <Value xsi:type="xsd:double">450.047</Value>
      </Item>
      <Item name="TransferCount">
        <Value xsi:type="xsd:long">6</Value>
      </Item>
      <Item name="Vectors">
        <Value xsi:type="xsd:long">450048</Value>
      </Item>
      <Item name="ColumnNames">
        <Value xsi:type="ArrayOfString">
          <string>Vector</string>
          <string>Total Time</string>
          <string>Step</string>
          <string>Linear:Transfer</string>
          <string>Linear:WaveformStatus</string>
          <string>Total Cycle Count(Linear Waveform)</string>
          <string>Position(Linear:Position)</string>
          <string>Load(Linear:Load)</string>
          <string>Displacement(Linear:Digital Position)</string>
        </Value>
      </Item>
      <Item name="ColumnValues">
        <Value xsi:type="ArrayOfDouble">
          <double>450047</double>
          <double>450.047</double>
          <double>6</double>
          <double>6</double>
          <double>1</double>
          <double>4343.5</double>
          <double>-0.0084473368059843779</double>
          <double>-1.794113777577877</double>
          <double>-3.6200210452079773E-05</double>
        </Value>
      </Item>
    </Node>
  </Section>
  <Section index="2">
    <Node name="TestSystem">
      <Item name="TestStopReason">
        <Value xsi:type="xsd:int">0</Value>
      </Item>
    </Node>
    <Node name="Sequencer">
      <Item name="CompletedStepCount">
        <Value xsi:type="xsd:int">5</Value>
      </Item>
      <Item name="Step0">
        <Value xsi:type="Node" name="Step0">
          <Item name="StepAcquisitionFilter - PC:Acquisition Filter">
            <Value xsi:type="Node" name="StepAcquisitionFilter - PC:Acquisition Filter">
              <Item name="ChunkerActive">
                <Value xsi:type="xsd:boolean">false</Value>
              </Item>
            </Value>
          </Item>
        </Value>
      </Item>
      <Item name="Step1">
        <Value xsi:type="Node" name="Step1">
          <Item name="SimpleCyclic - Linear:WaveformGenerator">
            <Value xsi:type="Node" name="SimpleCyclic - Linear:WaveformGenerator">
              <Item name="ElapsedQuarterCycleCount">
                <Value xsi:type="xsd:long">5995</Value>
              </Item>
            </Value>
          </Item>
          <Item name="StepAcquisitionFilter - PC:Acquisition Filter">
            <Value xsi:type="Node" name="StepAcquisitionFilter - PC:Acquisition Filter">
              <Item name="ChunkerActive">
                <Value xsi:type="xsd:boolean">false</Value>
              </Item>
            </Value>
          </Item>
        </Value>
      </Item>
      <Item name="Step2">
        <Value xsi:type="Node" name="Step2">
          <Item name="StepAcquisitionFilter - PC:Acquisition Filter">
            <Value xsi:type="Node" name="StepAcquisitionFilter - PC:Acquisition Filter">
              <Item name="ChunkerActive">
                <Value xsi:type="xsd:boolean">false</Value>
              </Item>
            </Value>
          </Item>
        </Value>
      </Item>
      <Item name="Step3">
        <Value xsi:type="Node" name="Step3">
          <Item name="SimpleCyclic - Linear:WaveformGenerator">
            <Value xsi:type="Node" name="SimpleCyclic - Linear:WaveformGenerator">
              <Item name="ElapsedQuarterCycleCount">
                <Value xsi:type="xsd:long">5989</Value>
              </Item>
            </Value>
          </Item>
          <Item name="StepAcquisitionFilter - PC:Acquisition Filter">
            <Value xsi:type="Node" name="StepAcquisitionFilter - PC:Acquisition Filter">
              <Item name="ChunkerActive">
                <Value xsi:type="xsd:boolean">false</Value>
              </Item>
            </Value>
          </Item>
        </Value>
      </Item>
      <Item name="Step4">
        <Value xsi:type="Node" name="Step4">
          <Item name="StepAcquisitionFilter - PC:Acquisition Filter">
            <Value xsi:type="Node" name="StepAcquisitionFilter - PC:Acquisition Filter">
              <Item name="ChunkerActive">
                <Value xsi:type="xsd:boolean">false</Value>
              </Item>
            </Value>
          </Item>
        </Value>
      </Item>
      <Item name="Step5">
        <Value xsi:type="Node" name="Step5">
          <Item name="SimpleCyclic - Linear:WaveformGenerator">
            <Value xsi:type="Node" name="SimpleCyclic - Linear:WaveformGenerator">
              <Item name="ElapsedQuarterCycleCount">
                <Value xsi:type="xsd:long">5363</Value>
              </Item>
            </Value>
          </Item>
          <Item name="StepAcquisitionFilter - PC:Acquisition Filter">
            <Value xsi:type="Node" name="StepAcquisitionFilter - PC:Acquisition Filter">
              <Item name="Total Cycles">
                <Value xsi:type="ArrayOfDouble">
                  <double>3001</double>
                  <double>3002</double>
                  <double>3003</double>
                  <double>3004</double>
                  <double>3005</double>
                  <double>3006</double>
                  <double>3007</double>
                  <double>3008</double>
                  <double>3009</double>
                  <double>3010</double>
                  <double>3020</double>
                  <double>3030</double>
                  <double>3040</double>
                  <double>3050</double>
                  <double>3060</double>
                  <double>3070</double>
                  <double>3080</double>
                  <double>3090</double>
                  <double>3100</double>
                  <double>3200</double>
                  <double>3300</double>
                  <double>3400</double>
                  <double>3500</double>
                  <double>3600</double>
                  <double>3700</double>
                  <double>3800</double>
                  <double>3900</double>
                  <double>4000</double>
                  <double>4343</double>
                </Value>
              </Item>
              <Item name="Elapsed Cycles">
                <Value xsi:type="ArrayOfDouble">
                  <double>1</double>
                  <double>2</double>
                  <double>3</double>
                  <double>4</double>
                  <double>5</double>
                  <double>6</double>
                  <double>7</double>
                  <double>8</double>
                  <double>9</double>
                  <double>10</double>
                  <double>20</double>
                  <double>30</double>
                  <double>40</double>
                  <double>50</double>
                  <double>60</double>
                  <double>70</double>
                  <double>80</double>
                  <double>90</double>
                  <double>100</double>
                  <double>200</double>
                  <double>300</double>
                  <double>400</double>
                  <double>500</double>
                  <double>600</double>
                  <double>700</double>
                  <double>800</double>
                  <double>900</double>
                  <double>1000</double>
                  <double>1343</double>
                </Value>
              </Item>
              <Item name="Step">
                <Value xsi:type="ArrayOfDouble">
                  <double>6</double>
                  <double>6</double>
                  <double>6</double>
                  <double>6</double>
                  <double>6</double>
                  <double>6</double>
                  <double>6</double>
                  <double>6</double>
                  <double>6</double>
                  <double>6</double>
                  <double>6</double>
                  <double>6</double>
                  <double>6</double>
                  <double>6</double>
                  <double>6</double>
                  <double>6</double>
                  <double>6</double>
                  <double>6</double>
                  <double>6</double>
                  <double>6</double>
                  <double>6</double>
                  <double>6</double>
                  <double>6</double>
                  <double>6</double>
                  <double>6</double>
                  <double>6</double>
                  <double>6</double>
                  <double>6</double>
                  <double>6</double>
                </Value>
              </Item>
              <Item name="PC:Cycle Start Time">
                <Value xsi:type="ArrayOfDouble">
                  <double>315.695</double>
                  <double>315.796</double>
                  <double>315.896</double>
                  <double>315.996</double>
                  <double>316.096</double>
                  <double>316.196</double>
                  <double>316.296</double>
                  <double>316.396</double>
                  <double>316.496</double>
                  <double>316.596</double>
                  <double>317.596</double>
                  <double>318.596</double>
                  <double>319.596</double>
                  <double>320.596</double>
                  <double>321.596</double>
                  <double>322.596</double>
                  <double>323.596</double>
                  <double>324.596</double>
                  <double>325.596</double>
                  <double>335.596</double>
                  <double>345.596</double>
                  <double>355.596</double>
                  <double>365.596</double>
                  <double>375.596</double>
                  <double>385.596</double>
                  <double>395.596</double>
                  <double>405.596</double>
                  <double>415.596</double>
                  <double>449.896</double>
                </Value>
              </Item>
              <Item name="PC:Frequency">
                <Value xsi:type="ArrayOfDouble">
                  <double>10</double>
                  <double>10</double>
                  <double>10</double>
                  <double>10</double>
                  <double>10</double>
                  <double>10</double>
                  <double>10</double>
                  <double>10</double>
                  <double>10</double>
                  <double>10</double>
                  <double>10</double>
                  <double>10</double>
                  <double>10</double>
                  <double>10</double>
                  <double>10</double>
                  <double>10</double>
                  <double>10</double>
                  <double>10</double>
                  <double>10</double>
                  <double>10</double>
                  <double>10</double>
                  <double>10</double>
                  <double>10</double>
                  <double>10</double>
                  <double>10</double>
                  <double>10</double>
                  <double>10</double>
                  <double>10</double>
                  <double>10</double>
                </Value>
              </Item>
              <Item name="Position(Linear:Position):Maximum">
                <Value xsi:type="ArrayOfDouble">
                  <double>-0.0084342256095260373</double>
                  <double>-0.0084295758046209809</double>
                  <double>-0.0084254934545606366</double>
                  <double>-0.0084265688806772227</double>
                  <double>-0.0084266823995858432</double>
                  <double>-0.0084270089585334051</double>
                  <double>-0.0084275859687477344</double>
                  <double>-0.00842789732851088</double>
                  <double>-0.00842835229821503</double>
                  <double>-0.0084286514762789</double>
                  <double>-0.0084308470878750076</double>
                  <double>-0.008433368001133203</double>
                  <double>-0.0084345039725303647</double>
                  <double>-0.0084355001617223025</double>
                  <double>-0.0084366143122315412</double>
                  <double>-0.0084368965867906813</double>
                  <double>-0.00843718310818076</double>
                  <double>-0.0084373077470809212</double>
                  <double>-0.0084375449270009985</double>
                  <double>-0.0084412393625825644</double>
                  <double>-0.0084422625973820681</double>
                  <double>-0.0084427765756845477</double>
                  <double>-0.0084437152091413736</double>
                  <double>-0.00844474864192307</double>
                  <double>-0.0084446697961539034</double>
                  <double>-0.0084454043861478569</double>
                  <double>-0.0084455671627074475</double>
                  <double>-0.00844657341018319</double>
                  <double>-0.0084467918425798413</double>
                </Value>
              </Item>
              <Item name="Position(Linear:Position):Minimum">
                <Value xsi:type="ArrayOfDouble">
                  <double>-0.0084390837047249069</double>
                  <double>-0.0084456223156303169</double>
                  <double>-0.0084475960303097963</double>
                  <double>-0.0084502306580543519</double>
                  <double>-0.0084512562677264216</double>
                  <double>-0.0084523124154657122</double>
                  <double>-0.0084532052278518677</double>
                  <double>-0.0084545028861612078</double>
                  <double>-0.0084555020928382876</double>
                  <double>-0.008456563353538513</double>
                  <double>-0.00846380422823131</double>
                  <double>-0.0084673890285193922</double>
                  <double>-0.0084701008815318349</double>
                  <double>-0.0084718073531985273</double>
                  <double>-0.0084729838091880082</double>
                  <double>-0.0084737297985702752</double>
                  <double>-0.0084744876343756919</double>
                  <double>-0.00847491410560906</double>
                  <double>-0.0084753088653087612</double>
                  <double>-0.0084772720467299213</double>
                  <double>-0.00847845822572708</double>
                  <double>-0.0084792956616729486</double>
                  <double>-0.0084797762520611285</double>
                  <double>-0.0084801372606307258</double>
                  <double>-0.00848060910589993</double>
                  <double>-0.0084808887820690872</double>
                  <double>-0.008481203690171241</double>
                  <double>-0.0084814598131924858</double>
                  <double>-0.0084820935688912861</double>
                </Value>
              </Item>
              <Item name="Load(Linear:Load):Maximum">
                <Value xsi:type="ArrayOfDouble">
                  <double>-91.399508528411388</double>
                  <double>-57.358271442353725</double>
                  <double>-30.855387449264526</double>
                  <double>-30.016903765499592</double>
                  <double>-25.591603480279446</double>
                  <double>-24.409065954387188</double>
                  <double>-24.246117100119591</double>
                  <double>-22.569019347429276</double>
                  <double>-21.143890917301178</double>
                  <double>-19.729961641132832</double>
                  <double>-9.7273942083120346</double>
                  <double>-6.969044916331768</double>
                  <double>-4.2865565046668053</double>
                  <double>-2.7308380231261253</double>
                  <double>-2.200007438659668</double>
                  <double>-1.5748851001262665</double>
                  <double>-1.2123771011829376</double>
                  <double>-0.88062603026628494</double>
                  <double>-0.74121169745922089</double>
                  <double>-1.4021014794707298</double>
                  <double>-1.1223135516047478</double>
                  <double>-0.76744239777326584</double>
                  <double>-0.98423101007938385</double>
                  <double>-1.3947207480669022</double>
                  <double>-0.89424662292003632</double>
                  <double>-1.3971002772450447</double>
                  <double>-0.86850952357053757</double>
                  <double>-1.8083816394209862</double>
                  <double>-1.1130888015031815</double>
                </Value>
              </Item>
              <Item name="Load(Linear:Load):Minimum">
                <Value xsi:type="ArrayOfDouble">
                  <double>-126.70433148741722</double>
                  <double>-161.50751616805792</double>
                  <double>-168.66585705429316</double>
                  <double>-171.79084476083517</double>
                  <double>-174.11348875612021</double>
                  <double>-175.37550069391727</double>
                  <double>-177.48745623975992</double>
                  <double>-178.73350530862808</double>
                  <double>-179.86849416047335</double>
                  <double>-180.70452380925417</double>
                  <double>-191.52382388710976</double>
                  <double>-193.29197704792023</double>
                  <double>-197.06517457962036</double>
                  <double>-197.80044443905354</double>
                  <double>-197.72778265178204</double>
                  <double>-197.97377288341522</double>
                  <double>-200.00865682959557</double>
                  <double>-199.89639054983854</double>
                  <double>-199.98001400381327</double>
                  <double>-197.17396702617407</double>
                  <double>-198.40162713080645</double>
                  <double>-199.46573302149773</double>
                  <double>-198.64631351083517</double>
                  <double>-198.02975468337536</double>
                  <double>-198.78112711012363</double>
                  <double>-198.82875494658947</double>
                  <double>-199.07754380255938</double>
                  <double>-198.98186903446913</double>
                  <double>-197.90216814726591</double>
                </Value>
              </Item>
              <Item name="Displacement(Linear:Digital Position):Maximum">
                <Value xsi:type="ArrayOfDouble">
                  <double>-2.3089013993740081E-05</double>
                  <double>-1.8439237028360366E-05</double>
                  <double>-1.4356859028339386E-05</double>
                  <double>-1.5432313084602356E-05</double>
                  <double>-1.5545804053545E-05</double>
                  <double>-1.5872363001108169E-05</double>
                  <double>-1.6449373215436936E-05</double>
                  <double>-1.6760732978582383E-05</double>
                  <double>-1.7215702682733533E-05</double>
                  <double>-1.7514880746603011E-05</double>
                  <double>-1.9710492342710495E-05</double>
                  <double>-2.2231433540582657E-05</double>
                  <double>-2.3367404937744138E-05</double>
                  <double>-2.4363566190004349E-05</double>
                  <double>-2.5477744638919831E-05</double>
                  <double>-2.5760047137737274E-05</double>
                  <double>-2.6046540588140486E-05</double>
                  <double>-2.6171207427978515E-05</double>
                  <double>-2.64083594083786E-05</double>
                  <double>-3.0102822929620743E-05</double>
                  <double>-3.1126029789447784E-05</double>
                  <double>-3.1640008091926572E-05</double>
                  <double>-3.2578613609075543E-05</double>
                  <double>-3.3612046390771862E-05</double>
                  <double>-3.3533200621604919E-05</double>
                  <double>-3.4267790615558626E-05</double>
                  <double>-3.4430623054504393E-05</double>
                  <double>-3.5436842590570447E-05</double>
                  <double>-3.5655274987220762E-05</double>
                </Value>
              </Item>
              <Item name="Displacement(Linear:Digital Position):Minimum">
                <Value xsi:type="ArrayOfDouble">
                  <double>-2.7947165071964261E-05</double>
                  <double>-3.4485720098018648E-05</double>
                  <double>-3.6459434777498242E-05</double>
                  <double>-3.9094090461730956E-05</double>
                  <double>-4.0119700133800504E-05</double>
                  <double>-4.1175819933414457E-05</double>
                  <double>-4.2068660259246824E-05</double>
                  <double>-4.3366346508264537E-05</double>
                  <double>-4.43655252456665E-05</double>
                  <double>-4.5426785945892333E-05</double>
                  <double>-5.2667632699012752E-05</double>
                  <double>-5.625246092677116E-05</double>
                  <double>-5.8964341878890987E-05</double>
                  <double>-6.0670785605907435E-05</double>
                  <double>-6.1847213655710223E-05</double>
                  <double>-6.2593203037977221E-05</double>
                  <double>-6.3351038843393329E-05</double>
                  <double>-6.3777510076761247E-05</double>
                  <double>-6.4172297716140743E-05</double>
                  <double>-6.61354511976242E-05</double>
                  <double>-6.7321658134460451E-05</double>
                  <double>-6.8159122020006183E-05</double>
                  <double>-6.8639684468507769E-05</double>
                  <double>-6.90007209777832E-05</double>
                  <double>-6.9472566246986381E-05</double>
                  <double>-6.9752186536788937E-05</double>
                  <double>-7.0067122578620911E-05</double>
                  <double>-7.0323273539543146E-05</double>
                  <double>-7.0957001298666E-05</double>
                </Value>
              </Item>
              <Item name="ChunkerActive">
                <Value xsi:type="xsd:boolean">true</Value>
              </Item>
              <Item name="TotalCycleCount">
                <Value xsi:type="xsd:long">4344</Value>
              </Item>
              <Item name="ElapsedCycleCount">
                <Value xsi:type="xsd:long">1344</Value>
              </Item>
            </Value>
          </Item>
        </Value>
      </Item>
      <Item name="Step6">
        <Value xsi:type="Node" name="Step6">
          <Item name="StepAcquisitionFilter - PC:Acquisition Filter">
            <Value xsi:type="Node" name="StepAcquisitionFilter - PC:Acquisition Filter">
              <Item name="ChunkerActive">
                <Value xsi:type="xsd:boolean">false</Value>
              </Item>
            </Value>
          </Item>
        </Value>
      </Item>
      <Item name="Step7">
        <Value xsi:type="Node" name="Step7">
          <Item name="SimpleCyclic - Linear:WaveformGenerator">
            <Value xsi:type="Node" name="SimpleCyclic - Linear:WaveformGenerator">
              <Item name="ElapsedQuarterCycleCount">
                <Value xsi:type="xsd:long">0</Value>
              </Item>
            </Value>
          </Item>
          <Item name="StepAcquisitionFilter - PC:Acquisition Filter">
            <Value xsi:type="Node" name="StepAcquisitionFilter - PC:Acquisition Filter">
              <Item name="ChunkerActive">
                <Value xsi:type="xsd:boolean">false</Value>
              </Item>
            </Value>
          </Item>
        </Value>
      </Item>
      <Item name="Step8">
        <Value xsi:type="Node" name="Step8">
          <Item name="StepAcquisitionFilter - PC:Acquisition Filter">
            <Value xsi:type="Node" name="StepAcquisitionFilter - PC:Acquisition Filter">
              <Item name="ChunkerActive">
                <Value xsi:type="xsd:boolean">false</Value>
              </Item>
            </Value>
          </Item>
        </Value>
      </Item>
      <Item name="Step9">
        <Value xsi:type="Node" name="Step9">
          <Item name="SimpleCyclic - Linear:WaveformGenerator">
            <Value xsi:type="Node" name="SimpleCyclic - Linear:WaveformGenerator">
              <Item name="ElapsedQuarterCycleCount">
                <Value xsi:type="xsd:long">0</Value>
              </Item>
            </Value>
          </Item>
          <Item name="StepAcquisitionFilter - PC:Acquisition Filter">
            <Value xsi:type="Node" name="StepAcquisitionFilter - PC:Acquisition Filter">
              <Item name="ChunkerActive">
                <Value xsi:type="xsd:boolean">false</Value>
              </Item>
            </Value>
          </Item>
        </Value>
      </Item>
      <Item name="Step10">
        <Value xsi:type="Node" name="Step10">
          <Item name="StepAcquisitionFilter - PC:Acquisition Filter">
            <Value xsi:type="Node" name="StepAcquisitionFilter - PC:Acquisition Filter">
              <Item name="ChunkerActive">
                <Value xsi:type="xsd:boolean">false</Value>
              </Item>
            </Value>
          </Item>
        </Value>
      </Item>
      <Item name="Step11">
        <Value xsi:type="Node" name="Step11">
          <Item name="SimpleCyclic - Linear:WaveformGenerator">
            <Value xsi:type="Node" name="SimpleCyclic - Linear:WaveformGenerator">
              <Item name="ElapsedQuarterCycleCount">
                <Value xsi:type="xsd:long">0</Value>
              </Item>
            </Value>
          </Item>
          <Item name="StepAcquisitionFilter - PC:Acquisition Filter">
            <Value xsi:type="Node" name="StepAcquisitionFilter - PC:Acquisition Filter">
              <Item name="ChunkerActive">
                <Value xsi:type="xsd:boolean">false</Value>
              </Item>
            </Value>
          </Item>
        </Value>
      </Item>
      <Item name="Step12">
        <Value xsi:type="Node" name="Step12">
          <Item name="StepAcquisitionFilter - PC:Acquisition Filter">
            <Value xsi:type="Node" name="StepAcquisitionFilter - PC:Acquisition Filter">
              <Item name="ChunkerActive">
                <Value xsi:type="xsd:boolean">false</Value>
              </Item>
            </Value>
          </Item>
        </Value>
      </Item>
      <Item name="Step13">
        <Value xsi:type="Node" name="Step13">
          <Item name="SimpleCyclic - Linear:WaveformGenerator">
            <Value xsi:type="Node" name="SimpleCyclic - Linear:WaveformGenerator">
              <Item name="ElapsedQuarterCycleCount">
                <Value xsi:type="xsd:long">0</Value>
              </Item>
            </Value>
          </Item>
          <Item name="StepAcquisitionFilter - PC:Acquisition Filter">
            <Value xsi:type="Node" name="StepAcquisitionFilter - PC:Acquisition Filter">
              <Item name="ChunkerActive">
                <Value xsi:type="xsd:boolean">false</Value>
              </Item>
            </Value>
          </Item>
        </Value>
      </Item>
      <Item name="Step14">
        <Value xsi:type="Node" name="Step14">
          <Item name="StepAcquisitionFilter - PC:Acquisition Filter">
            <Value xsi:type="Node" name="StepAcquisitionFilter - PC:Acquisition Filter">
              <Item name="ChunkerActive">
                <Value xsi:type="xsd:boolean">false</Value>
              </Item>
            </Value>
          </Item>
        </Value>
      </Item>
      <Item name="FinishedActions">
        <Value xsi:type="ArrayOfString" />
      </Item>
    </Node>
  </Section>
</InstronFile>
