# Supplementary material for: Mechanical Behaviour of Dental Luting Cements: Static, Dynamic, and Finite Element Studies
Source: Dent J (Basel). 2025 Dec 15;13(12):601. doi: 10.3390/dj13120601 (PMC12731645; doi:10.3390/dj13120601)
Supplement: Supplementary file 1 [file dentistry-13-00601-s001.zip › File S1/dynamic/AphC/2021 farasztas_foszfatcement6/Test1/Test1.log]

2021. 01. 20.;14:50:31;2021 farasztas_foszfatcement6;Test1;60101;Log File Created
2021. 01. 20.;14:50:31;2021 farasztas_foszfatcement6;Test1;60104;Software Version;1.9.413.0
2021. 01. 20.;14:50:31;2021 farasztas_foszfatcement6;Test1;60105;Console Version;9.1.17291.2
2021. 01. 20.;14:50:31;2021 farasztas_foszfatcement6;Test1;60106;Controller Version;88.161900
2021. 01. 20.;14:50:31;2021 farasztas_foszfatcement6;Test1;60107;User Name;SZTE FOK INSTRON
2021. 01. 20.;14:50:31;2021 farasztas_foszfatcement6;Test1;60108;Computer Name;DESKTOP-ADS8NIA
2021. 01. 20.;14:50:31;2021 farasztas_foszfatcement6;Test1;60109;System Name;
2021. 01. 20.;14:50:31;2021 farasztas_foszfatcement6;Test1;60110;Frame Serial Number (System ID);E3LMTB16259
2021. 01. 20.;14:50:31;2021 farasztas_foszfatcement6;Test1;60110;Test Started
2021. 01. 20.;14:58:24;2021 farasztas_foszfatcement6;Test1;8800120;A limit has been tripped (Console)
2021. 01. 20.;14:58:24;2021 farasztas_foszfatcement6;Test1;880014;Device is not at full (high) power
2021. 01. 20.;14:58:24;2021 farasztas_foszfatcement6;Test1;60201;Test Status;Test Paused Unexpectedly
2021. 01. 20.;14:58:24;2021 farasztas_foszfatcement6;Test1;60120;Total Time;472,319
2021. 01. 20.;14:58:24;2021 farasztas_foszfatcement6;Test1;60121;Total Cycle Count(Linear Waveform);4510
2021. 01. 20.;14:58:24;2021 farasztas_foszfatcement6;Test1;60122;Step;8;Step 8
2021. 01. 20.;14:58:24;2021 farasztas_foszfatcement6;Test1;60111;Test Paused
2021. 01. 20.;14:59:56;2021 farasztas_foszfatcement6;Test1;62000;SHA-256,Test1.steps.tracking.csv,8DEC13C75E65D57CB7C2BEB1E942802D3FD4084C661FAF118F9ABB1D6F5235BE
2021. 01. 20.;14:59:56;2021 farasztas_foszfatcement6;Test1;62000;SHA-256,Test1.steps.trends.csv,43E1EE17DAEB1695467DB65F1DAC1D608C840F04FC4925C1B76FD76E6A7944A1
2021. 01. 20.;14:59:56;2021 farasztas_foszfatcement6;Test1;62000;SHA-256,Test1.Stop.csv,F4D8104F003B89614BA88E8158119C482A5E319D2FC7D5200E9BBEF17C94396B
2021. 01. 20.;14:59:56;2021 farasztas_foszfatcement6;Test1;60103;Closed
