# Supplementary material for: Mechanical Behaviour of Dental Luting Cements: Static, Dynamic, and Finite Element Studies
Source: Dent J (Basel). 2025 Dec 15;13(12):601. doi: 10.3390/dj13120601 (PMC12731645; doi:10.3390/dj13120601)
Supplement: Supplementary file 1 [file dentistry-13-00601-s001.zip › File S1/dynamic/AphC/2021 farasztas_foszfatcement6/Test1/Test1.steps.tracking.csv]

Total Time (s)	Cycle Elapsed Time (s)	Total Cycles	Elapsed Cycles	Step	Total Cycle Count(Linear Waveform)	Position(Linear:Position) (mm)	Load(Linear:Load) (kN)	Displacement(Linear:Digital Position) (mm)
0	0	1	1	1	0	-8,41144451871514	-0,0556149892508984	-0,000307951122522354
0,01	0,01	1	1	1	0	-8,41145245358348	-0,0553676346316934	-0,000315885990858078
0,02	0,02	1	1	1	0	-8,41146488673985	-0,0557073391973972	-0,000328291207551956
0,031	0,031	1	1	1	0	-8,41154149733484	-0,0561391049996018	-0,000404901802539825
0,041	0,041	1	1	1	0	-8,41143521480262	-0,0555211259052157	-0,000298619270324707
0,051	0,051	1	1	1	0	-8,411466171965	-0,0554647343233228	-0,000329576432704926
0,062	0,062	1	1	1	0	-8,41151218861341	-0,0558331236243248	-0,000375621020793915
0,072	0,072	1	1	1	0	-8,41161615215242	-0,0566083611920476	-0,000479556620121002
0,083	0,083	1	1	1	0	-8,41155094094574	-0,0562894251197577	-0,000414401292800903
0,094	0,094	1	1	1	0	-8,41154739260674	-0,0559542002156377	-0,00041082501411438
0,104	0,104	1	1	1	0	-8,41170307248831	-0,0571929756551981	-0,000566504895687103
0,105	0,105	1	1	1	0	-8,41170840896666	-0,0571495806798339	-0,000571813434362412
0,106	0,106	1	1	1	0	-8,41169673018157	-0,0569933606311679	-0,000560134649276733
0,116	0,116	1	1	1	0	-8,41151003725827	-0,0560385873541236	-0,000373441725969315
0,127	0,127	1	1	1	0	-8,41152476146817	-0,056091072037816	-0,000388193875551224
0,137	0,137	1	1	1	0	-8,4114121645689	-0,0552159314975142	-0,000275596976280212
0,148	0,148	1	1	1	0	-8,41144119389355	-0,0555020291358233	-0,000304654240608215
0,158	0,158	1	1	1	0	-8,41138861142099	-0,0552051328122616	-0,000252015888690948
0,168	0,168	1	1	1	0	-8,41146770864725	-0,0557216443121433	-0,00033114105463028
0,179	0,179	1	1	1	0	-8,41136245988309	-0,0550852064043283	-0,000225864350795746
0,189	0,189	1	1	1	0	-8,41137299314141	-0,0549748912453651	-0,000236425548791885
0,199	0,199	1	1	1	0	-8,41141090728343	-0,0553431734442711	-0,000274311751127243
0,21	0,21	1	1	1	0	-8,41141968034208	-0,0553632201626897	-0,000283140689134598
0,22	0,22	1	1	1	0	-8,41136779636145	-0,055184094235301	-0,000231228768825531
0,23	0,23	1	1	1	0	-8,41144016012549	-0,0552943162620068	-0,000303592532873154
0,241	0,241	1	1	1	0	-8,41133457608521	-0,0547181162983179	-0,000197980552911758
0,251	0,251	1	1	1	0	-8,41133211739361	-0,0548276072368026	-0,000195521861314774
0,261	0,261	1	1	1	0	-8,41134332120419	-0,0549503555521369	-0,000206753611564636
0,271	0,271	1	1	1	0	-8,41129836626351	-0,0545587204396725	-0,000161770731210709
0,281	0,281	1	1	1	0	-8,41128009371459	-0,0544115388765931	-0,000143498182296753
0,292	0,292	1	1	1	0	-8,41135642491281	-0,0549466442316771	-0,000219885259866714
0,302	0,302	1	1	1	0	-8,41132091358304	-0,0547139765694737	-0,000184345990419388
0,312	0,312	1	1	1	0	-8,41130951419473	-0,0548899453133345	-0,000172946602106094
0,322	0,322	1	1	1	0	-8,411277635023	-0,0543600553646684	-0,000141039490699768
0,332	0,332	1	1	1	0	-8,41125036589801	-0,0542950443923473	-0,000113770365715027
0,342	0,342	1	1	1	0	-8,41125293634832	-0,0543382717296481	-0,000116340816020966
0,353	0,353	1	1	1	0	-8,41123678721488	-0,0543835433200002	-0,000100191682577133
0,363	0,363	1	1	1	0	-8,41123019345105	-0,0540075683966279	-9,35979187488556E-05
0,373	0,373	1	1	1	0	-8,41120795346797	-0,0540190236642957	-7,1357935667038E-05
0,383	0,383	1	1	1	0	-8,41112357564271	-0,0535714440047741	1,29081308841705E-05
0,393	0,393	1	1	1	0	-8,41130456887186	-0,0547819165512919	-0,000168029218912125
0,403	0,403	1	1	1	0	-8,41120144352317	-0,0541738653555512	-6,48759305477142E-05
0,413	0,413	1	1	1	0	-8,41119074262679	-0,0537727028131485	-5,42029738426208E-05
0,424	0,424	1	1	1	0	-8,41130842454731	-0,0547328032553196	-0,000171884894371033
0,434	0,434	1	1	1	0	-8,41117143630981	-0,0539398426190019	-3,48687171936035E-05
0,444	0,444	1	1	1	0	-8,41116953641176	-0,0539637496694922	-3,29688191413879E-05
0,454	0,454	1	1	1	0	-8,41114729642868	-0,0535476999357343	-1,07288360595703E-05
0,464	0,464	1	1	1	0	-8,4111403953284	-0,0536547275260091	-3,79979610443115E-06
0,474	0,474	1	1	1	0	-8,41102765873075	-0,0529817910864949	0,000108852982521057
0,487	0,487	1	1	1	0	-8,41110432520509	-0,0534548005089164	3,21865081787109E-05
0,497	0,497	1	1	1	0	-8,41112402267754	-0,0534689007326961	1,2516975402832E-05
0,507	0,507	1	1	1	0	-8,4110736194998	-0,0532535696402192	6,29201531410217E-05
0,517	0,517	1	1	1	0	-8,41104079037905	-0,0530710862949491	9,57213342189789E-05
0,527	0,527	1	1	1	0	-8,41112005524337	-0,053671607747674	1,6484409570694E-05
0,537	0,537	1	1	1	0	-8,41107887215912	-0,0534203555434942	5,76674938201904E-05
0,547	0,547	1	1	1	0	-8,41103249229491	-0,0529405754059553	0,000103991478681564
0,557	0,557	1	1	1	0	-8,41098574921489	-0,0526571925729513	0,000150762498378754
0,567	0,567	1	1	1	0	-8,41097398661077	-0,0525534758344293	0,000162497162818909
0,578	0,578	1	1	1	0	-8,41096239164472	-0,0526321399956942	0,00017412006855011
0,588	0,588	1	1	1	0	-8,41095878742635	-0,0525953620672226	0,000177696347236633
0,598	0,598	1	1	1	0	-8,41096099466085	-0,0524838687852025	0,000175517052412033
0,608	0,608	1	1	1	0	-8,41105196624994	-0,0531444838270545	8,45454633235931E-05
0,618	0,618	1	1	1	0	-8,41100818477571	-0,0530123058706522	0,000128298997879028
0,628	0,628	1	1	1	0	-8,41105685569346	-0,0529442261904478	7,96839594841003E-05
0,638	0,638	1	1	1	0	-8,41099580749869	-0,0527634704485536	0,000140704214572906
0,648	0,648	1	1	1	0	-8,41082476079464	-0,0517543870955706	0,000311750918626785
0,658	0,658	1	1	1	0	-8,4108844678849	-0,0522047746926546	0,000252071768045425
0,668	0,668	1	1	1	0	-8,41092101298273	-0,0524994637817144	0,000215526670217514
0,678	0,678	1	1	1	0	-8,41088821180165	-0,0520598609000444	0,000248327851295471
0,688	0,688	1	1	1	0	-8,41091648675501	-0,0522926589474082	0,000219997018575668
0,698	0,698	1	1	1	0	-8,41089262627065	-0,052234516479075	0,000243913382291794
0,709	0,709	1	1	1	0	-8,41090947389603	-0,0523626571521163	0,000227037817239761
0,719	0,719	1	1	1	0	-8,41075141914189	-0,0511641195043921	0,000385120511054993
0,731	0,731	1	1	1	0	-8,41078852303326	-0,0514853000640869	0,000347960740327835
0,741	0,741	1	1	1	0	-8,41083375737071	-0,0518841901794076	0,000302754342556
0,751	0,751	1	1	1	0	-8,41082403436303	-0,0518075842410326	0,000312477350234985
0,761	0,761	1	1	1	0	-8,41084741987288	-0,0517457071691751	0,000289119780063629
0,771	0,771	1	1	1	0	-8,41076209209859	-0,0512629095464945	0,000374391674995422
0,781	0,781	1	1	1	0	-8,41081243939698	-0,0516856927424669	0,000324100255966187
0,791	0,791	1	1	1	0	-8,41080017387867	-0,0516571011394262	0,000336337834596634
0,801	0,801	1	1	1	0	-8,41071068309247	-0,0511067919433117	0,000425856560468674
0,811	0,811	1	1	1	0	-8,41075524687767	-0,0512043852359056	0,000381264835596085
0,821	0,821	1	1	1	0	-8,41073675081134	-0,0513250380754471	0,000399760901927948
0,831	0,831	1	1	1	0	-8,41075315140188	-0,0513839162886143	0,000383332371711731
0,842	0,842	1	1	1	0	-8,41072233393788	-0,0512508302927017	0,000414177775382996
0,852	0,852	1	1	1	0	-8,41070140711963	-0,0508604478091002	0,000435132533311844
0,862	0,862	1	1	1	0	-8,41068048030138	-0,0509145483374596	0,000456031411886215
0,872	0,872	1	1	1	0	-8,4107656404376	-0,0514493184164166	0,000370871275663376
0,882	0,882	1	1	1	0	-8,41072387062013	-0,051278923638165	0,000412613153457642
0,892	0,892	1	1	1	0	-8,41069243848324	-0,0510126398876309	0,000444073230028152
0,902	0,902	1	1	1	0	-8,41059512458742	-0,0502787111327052	0,000541415065526962
0,912	0,912	1	1	1	0	-8,41066620312631	-0,0507712783291936	0,000470336526632309
0,922	0,922	1	1	1	0	-8,41059347614646	-0,05047048907727	0,000543035566806793
0,932	0,932	1	1	1	0	-8,41059668920934	-0,0506375730037689	0,000539794564247131
0,942	0,942	1	1	1	0	-8,41055173426867	-0,0499759754166007	0,000584777444601059
0,952	0,952	1	1	1	0	-8,41058677062392	-0,0503684533759952	0,000549741089344025
0,963	0,963	1	1	1	0	-8,41060199774802	-0,0504615204408765	0,0005345419049263
0,973	0,973	1	1	1	0	-8,41050580143929	-0,0500217266380787	0,000630710273981094
0,983	0,983	1	1	1	0	-8,41055472381413	-0,0499945692718029	0,000581759959459305
1,001	1,001	1	1	1	0	-8,41050454415381	-0,0498514389619231	0,000631995499134064
1,011	1,011	1	1	1	0	-8,41053161770105	-0,0502821290865541	0,000604894012212753
1,021	1,021	1	1	1	0	-8,41054257005453	-0,0501917907968163	0,000593941658735275
1,032	1,032	1	1	1	0	-8,41052502393723	-0,0499859731644392	0,000611487776041031
1,042	1,042	1	1	1	0	-8,41053161770105	-0,0501054339110851	0,000604894012212753
1,052	1,052	1	1	1	0	-8,41061786748469	-0,0506810192018747	0,000518672168254852
1,062	1,062	1	1	1	0	-8,41047814115882	-0,0498233316466212	0,000658370554447174
1,072	1,072	1	1	1	0	-8,41045872308314	-0,0494404463097453	0,000677816569805145
1,082	1,082	1	1	1	0	-8,41058297082782	-0,0503138219937682	0,000553540885448456
1,092	1,092	1	1	1	0	-8,41047937050462	-0,0498313130810857	0,000657141208648682
1,102	1,102	1	1	1	0	-8,41049222275615	-0,0500682275742292	0,000644288957118988
1,112	1,112	1	1	1	0	-8,41041524894536	-0,0496468832716346	0,000721290707588196
1,122	1,122	1	1	1	0	-8,41044472530484	-0,0494996132329106	0,000691786408424377
1,132	1,132	1	1	1	0	-8,41035956516862	-0,0490404805168509	0,000776946544647217
1,142	1,142	1	1	1	0	-8,41035082004964	-0,0489817932248116	0,000785719603300095
1,152	1,152	1	1	1	0	-8,410385241732	-0,0492618372663856	0,000751297920942306
1,163	1,163	1	1	1	0	-8,41036881320179	-0,0491110747680068	0,000767726451158523
1,173	1,173	1	1	1	0	-8,41037152335048	-0,0490617193281651	0,000764988362789154
1,183	1,183	1	1	1	0	-8,41036811470985	-0,0490856589749455	0,000768397003412247
1,193	1,193	1	1	1	0	-8,41036515310407	-0,0493327993899584	0,000771358609199524
1,203	1,203	1	1	1	0	-8,41031178832054	-0,0489581795409322	0,000824723392724991
1,224	1,224	1	1	1	0	-8,41033235192299	-0,0489902263507247	0,000804159790277481
1,234	1,234	1	1	1	0	-8,41029929928482	-0,0488774385303259	0,000837240368127823
1,244	1,244	1	1	1	0	-8,41032402589917	-0,0489935651421547	0,000812485814094543
1,254	1,254	1	1	1	0	-8,4102650731802	-0,0484185153618455	0,000871438533067703
1,264	1,264	1	1	1	0	-8,41029597446322	-0,0486590759828687	0,000840537250041962
1,274	1,274	1	1	1	0	-8,41026451438665	-0,0484831165522337	0,000871997326612473
1,284	1,284	1	1	1	0	-8,41031391173601	-0,0490186223760247	0,000822599977254868
1,294	1,294	1	1	1	0	-8,41027954593301	-0,0485673220828176	0,000856965780258179
1,304	1,304	1	1	1	0	-8,41022201813757	-0,0481995334848762	0,000914521515369415
1,314	1,314	1	1	1	0	-8,41021453030407	-0,0483415136113763	0,000922009348869324
1,324	1,324	1	1	1	0	-8,41031832620502	-0,0490458216518164	0,00081818550825119
1,334	1,334	1	1	1	0	-8,4102226048708	-0,048400042578578	0,000913906842470169
1,344	1,344	1	1	1	0	-8,41022324748337	-0,0482885213568807	0,000913292169570923
1,354	1,354	1	1	1	0	-8,41017242521047	-0,0479122577235103	0,000964086502790451
1,364	1,364	1	1	1	0	-8,41026043519378	-0,0485618785023689	0,000876076519489288
1,374	1,374	1	1	1	0	-8,41017032973468	-0,0480687944218516	0,000966209918260574
1,384	1,384	1	1	1	0	-8,41005795635283	-0,0472935754805803	0,00107858330011368
1,394	1,394	1	1	1	0	-8,41008321382105	-0,0475049298256636	0,00105332583189011
1,404	1,404	1	1	1	0	-8,41012084856629	-0,0480190245434642	0,00101566314697266
1,415	1,415	1	1	1	0	-8,41006147675216	-0,0474900100380182	0,00107506290078163
1,425	1,425	1	1	1	0	-8,40997972525656	-0,0470002274960279	0,00115681439638138
1,435	1,435	1	1	1	0	-8,40998858213425	-0,0468814838677645	0,00114792957901955
1,445	1,445	1	1	1	0	-8,4101776778698	-0,0479925936087966	0,00095883384346962
1,455	1,455	1	1	1	0	-8,4101005923003	-0,0476649915799499	0,00103594735264778
1,465	1,465	1	1	1	0	-8,41008620336652	-0,0477743474766612	0,00105030834674835
1,475	1,475	1	1	1	0	-8,41005088761449	-0,0472735473886132	0,00108562409877777
1,485	1,485	1	1	1	0	-8,41006337665021	-0,0473357504233718	0,00107316300272942
1,495	1,495	1	1	1	0	-8,41001582331955	-0,04723044577986	0,00112071633338928
1,505	1,505	1	1	1	0	-8,40994851663709	-0,0469763670116663	0,0011879950761795
1,515	1,515	1	1	1	0	-8,40991336852312	-0,0463941926136613	0,00122314319014549
1,529	1,529	1	1	1	0	-8,41003331355751	-0,047215549275279	0,001103226095438
1,54	1,54	1	1	1	0	-8,4099175594747	-0,0466692540794611	0,00121895223855972
1,55	1,55	1	1	1	0	-8,40999498032033	-0,0472484435886145	0,0011415034532547
1,56	1,56	1	1	1	0	-8,4098710399121	-0,0462785409763455	0,001265499740839
1,57	1,57	1	1	1	0	-8,40991677716374	-0,0465880334377289	0,0012197345495224
1,58	1,58	1	1	1	0	-8,40981862507761	-0,046143289655447	0,00131791457533836
1,59	1,59	1	1	1	0	-8,40994404628873	-0,0469025829806924	0,00119246542453766
1,6	1,6	1	1	1	0	-8,40976562350988	-0,0458532758057117	0,00137088820338249
1,61	1,61	1	1	1	0	-8,40988844633102	-0,0464770430698991	0,0012480653822422
1,62	1,62	1	1	1	0	-8,40979046188295	-0,0458633946254849	0,00134607776999474
1,63	1,63	1	1	1	0	-8,40988978743553	-0,0465761870145798	0,00124672427773476
1,64	1,64	1	1	1	0	-8,40975545346737	-0,0457536661997437	0,00138105824589729
1,65	1,65	1	1	1	0	-8,40978881344199	-0,0459287408739328	0,00134769827127457
1,66	1,66	1	1	1	0	-8,40973282232881	-0,0455561233684421	0,00140368938446045
1,671	1,671	1	1	1	0	-8,4098419547081	-0,0463632820174098	0,00129455700516701
1,681	1,681	1	1	1	0	-8,40985838323832	-0,0464709429070354	0,00127812847495079
1,691	1,691	1	1	1	0	-8,40977624058723	-0,0458827195689082	0,00136027112603188
1,701	1,701	1	1	1	0	-8,40974668040872	-0,0455079786479473	0,00138983130455017
1,711	1,711	1	1	1	0	-8,40979454107582	-0,0459513254463673	0,00134194269776344
1,721	1,721	1	1	1	0	-8,40966397896409	-0,0453097559511662	0,00147253274917603
1,731	1,731	1	1	1	0	-8,40980359353125	-0,0461811339482665	0,00133294612169266
1,741	1,741	1	1	1	0	-8,40964280068874	-0,0450061401352286	0,00149371102452278
1,759	1,759	1	1	1	0	-8,40969619341195	-0,0455086072906852	0,00144034624099731
1,769	1,769	1	1	1	0	-8,40982421301305	-0,0463436590507627	0,00131232663989067
1,779	1,779	1	1	1	0	-8,40965777635574	-0,0454084668308496	0,00147873535752296
1,789	1,789	1	1	1	0	-8,40966288931668	-0,0452382024377584	0,00147365033626556
1,8	1,8	1	1	1	0	-8,40960376895964	-0,0449524354189634	0,00153271481394768
1,81	1,81	1	1	1	0	-8,40953257866204	-0,0445790030062199	0,00160396099090576
1,82	1,82	1	1	1	0	-8,40957032516599	-0,0448157778009772	0,00156618654727936
1,83	1,83	1	1	1	0	-8,40967766940594	-0,0452947523444891	0,00145884230732918
1,84	1,84	1	1	1	0	-8,40961148031056	-0,0449712434783578	0,00152500346302986
1,85	1,85	1	1	1	0	-8,40972200967371	-0,0457159848883748	0,00141452997922897
1,86	1,86	1	1	1	0	-8,40954403392971	-0,0446443213149905	0,00159250572323799
1,87	1,87	1	1	1	0	-8,40944822877645	-0,0440361956134439	0,00168828293681145
1,88	1,88	1	1	1	0	-8,40942990034819	-0,0439433753490448	0,00170661136507988
1,89	1,89	1	1	1	0	-8,40948589146137	-0,0443306984379888	0,001650620251894
1,9	1,9	1	1	1	0	-8,40940419584513	-0,0438533956184983	0,00173231586813927
1,91	1,91	1	1	1	0	-8,40943459421396	-0,0442374870181084	0,00170191749930382
1,921	1,921	1	1	1	0	-8,40947264805436	-0,0441044475883245	0,00166386365890503
1,931	1,931	1	1	1	0	-8,40972469188273	-0,0457257963716984	0,00141184777021408
1,941	1,941	1	1	1	0	-8,40963338501751	-0,0452948594465852	0,00150315463542938
1,951	1,951	1	1	1	0	-8,4094783756882	-0,044377138838172	0,00165816396474838
1,961	1,961	1	1	1	0	-8,40942450799048	-0,0438465224578977	0,00171203166246414
1,971	1,971	1	1	1	0	-8,40939958579838	-0,0437392294406891	0,00173695385456085
1,981	1,981	1	1	1	0	-8,4093692433089	-0,0436793128028512	0,00176724046468735
1,991	1,991	1	1	1	0	-8,40947289951146	-0,0443774601444602	0,00166358426213264
2,002	2,002	1	1	1	0	-8,40944163501263	-0,0442634057253599	0,00169487670063972
2,013	2,013	1	1	1	0	-8,4093476459384	-0,0434493087232113	0,00178886577486992
2,033	2,033	1	1	1	0	-8,40932856313884	-0,0435017375275493	0,00180797651410103
2,043	2,043	1	1	1	0	-8,40933049097657	-0,0435619568452239	0,00180602073669434
2,054	2,054	1	1	1	0	-8,40939589776099	-0,0437830574810505	0,00174058601260185
2,064	2,064	1	1	1	0	-8,40941634960472	-0,0439834408462048	0,00172019004821777
2,075	2,075	1	1	1	0	-8,40943045914173	-0,0440709525719285	0,00170605257153511
2,086	2,086	1	1	1	0	-8,40944096446037	-0,044344961643219	0,00169554725289345
2,096	2,096	1	1	1	0	-8,40925234369934	-0,0428914139047265	0,00188414007425308
2,107	2,107	1	1	1	0	-8,40936047025025	-0,0437353365123272	0,0017760694026947
2,118	2,118	1	1	1	0	-8,40927575714886	-0,0433315895497799	0,00186078250408173
2,128	2,128	1	1	1	0	-8,40939810499549	-0,0438855681568384	0,00173840671777725
2,139	2,139	1	1	1	0	-8,40924426913261	-0,0429533421993256	0,00189224258065224
2,15	2,15	1	1	1	0	-8,40919319540262	-0,042710592970252	0,00194331631064415
2,16	2,16	1	1	1	0	-8,40911840088665	-0,0423265341669321	0,00201808288693428
2,171	2,171	1	1	1	0	-8,40914902277291	-0,042623900808394	0,0019875168800354
2,182	2,182	1	1	1	0	-8,40915519744158	-0,0424381159245968	0,00198131427168846
2,192	2,192	1	1	1	0	-8,40919308364391	-0,0426680920645595	0,0019434280693531
2,203	2,203	1	1	1	0	-8,40908671729267	-0,0423613050952554	0,00204982236027718
2,213	2,213	1	1	1	0	-8,40907456353307	-0,0422585429623723	0,00206194818019867
2,224	2,224	1	1	1	0	-8,40913904830813	-0,0425748806446791	0,00199746340513229
2,241	2,241	1	1	1	0	-8,40908216312527	-0,0422071386128664	0,00205434858798981
2,252	2,252	1	1	1	0	-8,40914860367775	-0,0425132596865296	0,00198790803551674
2,263	2,263	1	1	1	0	-8,4091480448842	-0,0427462859079242	0,00198846682906151
2,273	2,273	1	1	1	0	-8,40907422825694	-0,0419283472001553	0,00206228345632553
2,284	2,284	1	1	1	0	-8,40915089473128	-0,0425309780985117	0,00198561698198318
2,295	2,295	1	1	1	0	-8,40906755067408	-0,0421342300251126	0,00206893309950829
2,305	2,305	1	1	1	0	-8,40892435982823	-0,041380999609828	0,00221215188503265
2,316	2,316	1	1	1	0	-8,40895612724125	-0,0414787558838725	0,00218041241168976
2,326	2,326	1	1	1	0	-8,4090331569314	-0,0418685702607036	0,00210335478186607
2,337	2,337	1	1	1	0	-8,40901857241988	-0,0419628620147705	0,00211793929338455
2,348	2,348	1	1	1	0	-8,40916212648153	-0,0427635619416833	0,00197438523173332
2,358	2,358	1	1	1	0	-8,40899622067809	-0,0419245287775993	0,00214029103517532
2,369	2,369	1	1	1	0	-8,40889368206263	-0,0411373330280185	0,00224282965064049
2,38	2,38	1	1	1	0	-8,40885126963258	-0,0408904626965523	0,00228524208068848
2,39	2,39	1	1	1	0	-8,40888423845172	-0,04122921731323	0,00225227326154709
2,401	2,401	1	1	1	0	-8,40890720486641	-0,041480022482574	0,00222930684685707
2,412	2,412	1	1	1	0	-8,40885417535901	-0,0408162409439683	0,00228233635425568
2,422	2,422	1	1	1	0	-8,40890270657837	-0,0411977525800467	0,0022338330745697
2,433	2,433	1	1	1	0	-8,40896244160831	-0,0416377000510693	0,00217404216527939
2,443	2,443	1	1	1	0	-8,40894235298038	-0,0415511848405004	0,00219415873289108
2,454	2,454	1	1	1	0	-8,40888345614076	-0,0410743104293942	0,00225305557250977
2,465	2,465	1	1	1	0	-8,40886146761477	-0,0409340439364314	0,0022750161588192
2,475	2,475	1	1	1	0	-8,40879119932651	-0,0406851107254624	0,00234531238675117
2,486	2,486	1	1	1	0	-8,40881855227053	-0,0409671757370234	0,00231793150305748
2,497	2,497	1	1	1	0	-8,40871746651828	-0,0401516351848841	0,00241907313466072
2,513	2,513	1	1	1	0	-8,4088793490082	-0,0412393733859062	0,00225719064474106
2,523	2,523	1	1	1	0	-8,40889915823936	-0,0413464661687613	0,00223735347390175
2,534	2,534	1	1	1	0	-8,40876127593219	-0,0406965054571629	0,00237526372075081
2,545	2,545	1	1	1	0	-8,40881114825606	-0,0408065412193537	0,00232536345720291
2,555	2,555	1	1	1	0	-8,408711431548	-0,0402344577014446	0,00242510810494423
2,566	2,566	1	1	1	0	-8,40880813077092	-0,0409114081412554	0,00232838094234467
2,576	2,576	1	1	1	0	-8,40864068828523	-0,040014311671257	0,00249585136771202
2,587	2,587	1	1	1	0	-8,4087723121047	-0,0405326066538692	0,00236419960856438
2,598	2,598	1	1	1	0	-8,40871484018862	-0,0404189759865403	0,00242169946432114
2,608	2,608	1	1	1	0	-8,40872772037983	-0,0404987717047334	0,00240879133343697
2,619	2,619	1	1	1	0	-8,40855035930872	-0,039543816819787	0,00258615240454674
2,63	2,63	1	1	1	0	-8,408656809479	-0,0399013236165047	0,00247970223426819
2,64	2,64	1	1	1	0	-8,40859615243971	-0,0397091126069427	0,00254038721323013
2,651	2,651	1	1	1	0	-8,40851241722703	-0,0392284151166677	0,00262409448623657
2,662	2,662	1	1	1	0	-8,40850833803415	-0,0391787383705378	0,00262817367911339
2,672	2,672	1	1	1	0	-8,40860081836581	-0,0399286486208439	0,00253569334745407
2,683	2,683	1	1	1	0	-8,40859243646264	-0,0396474730223417	0,00254407525062561
2,694	2,694	1	1	1	0	-8,4085632674396	-0,039528077468276	0,00257324427366257
2,704	2,704	1	1	1	0	-8,4086205996573	-0,0398664502426982	0,00251591205596924
2,715	2,715	1	1	1	0	-8,40859349817038	-0,0399188138544559	0,00254301354289055
2,725	2,725	1	1	1	0	-8,40866776183248	-0,0402547838166356	0,00246874988079071
2,736	2,736	1	1	1	0	-8,40858581475914	-0,0396958971396089	0,00255072489380836
2,747	2,747	1	1	1	0	-8,408522028476	-0,0393958622589707	0,00261448323726654
2,757	2,757	1	1	1	0	-8,40839875862002	-0,0388356810435653	0,00273775309324265
2,768	2,768	1	1	1	0	-8,40858103707433	-0,0397185841575265	0,0025554746389389
2,779	2,779	1	1	1	0	-8,40838593430817	-0,0386938825249672	0,00275060534477234
2,789	2,789	1	1	1	0	-8,40859643183649	-0,0399071583524346	0,00254005193710327
2,8	2,8	1	1	1	0	-8,40841705910861	-0,0390330236405134	0,00271942466497421
2,811	2,811	1	1	1	0	-8,40843175537884	-0,0388065353035927	0,00270472839474678
2,821	2,821	1	1	1	0	-8,40830376371741	-0,0381764629855752	0,00283274799585342
2,832	2,832	1	1	1	0	-8,40834757313132	-0,0386234885081649	0,00278893858194351
2,842	2,842	1	1	1	0	-8,40836863964796	-0,0386058073490858	0,00276787206530571
2,853	2,853	1	1	1	0	-8,4083388838917	-0,0382150430232286	0,00279765576124191
2,864	2,864	1	1	1	0	-8,40833150781691	-0,0382782146334648	0,00280503183603287
2,874	2,874	1	1	1	0	-8,40836989693344	-0,0386004243046045	0,00276664271950722
2,885	2,885	1	1	1	0	-8,40845335274935	-0,0391804007813334	0,00268315896391869
2,896	2,896	1	1	1	0	-8,40819155797362	-0,0377582386136055	0,0029449537396431
2,906	2,906	1	1	1	0	-8,40835120528936	-0,0384390307590365	0,00278530642390251
2,917	2,917	1	1	1	0	-8,40839001350105	-0,0386427529156208	0,00274652615189552
2,928	2,928	1	1	1	0	-8,40829127468169	-0,038215764798224	0,00284526497125626
2,938	2,938	1	1	1	0	-8,40819577686488	-0,0379649735987186	0,00294076278805733
2,949	2,949	1	1	1	0	-8,40827473439276	-0,0380115862935781	0,00286180526018143
2,959	2,959	1	1	1	0	-8,40818781405687	-0,0377447344362736	0,00294869765639305
2,97	2,97	1	1	1	0	-8,40832541696727	-0,0385242700576782	0,00281112268567085
2,981	2,981	1	1	1	0	-8,40807479806244	-0,0371280498802662	0,00306174159049988
2,991	2,991	1	1	1	0	-8,40813023038208	-0,0371915753930807	0,00300630927085876
3,004	3,004	1	1	1	0	-8,40818764641881	-0,0377355236560106	0,00294886529445648
3,014	3,014	1	1	1	0	-8,40814515016973	-0,0375379482284188	0,00299138948321342
3,025	3,025	1	1	1	0	-8,40813643299043	-0,0375671545043588	0,00300010666251183
3,035	3,035	1	1	1	0	-8,40808765031397	-0,0370385590940714	0,00304883345961571
3,046	3,046	1	1	1	0	-8,40810237452388	-0,0371890887618065	0,00303413718938827
3,057	3,057	1	1	1	0	-8,40808566659689	-0,0373462308198214	0,00305084511637688
3,067	3,067	1	1	1	0	-8,40815166011453	-0,0376053340733051	0,00298485159873962
3,078	3,078	1	1	1	0	-8,40807127766311	-0,036908290348947	0,00306526198983192
3,088	3,088	1	1	1	0	-8,40817901305854	-0,0376698700711131	0,00295752659440041
3,099	3,099	1	1	1	0	-8,40804006904364	-0,0369474152103066	0,00309644266963005
3,11	3,11	1	1	1	0	-8,40806647203862	-0,0371463922783732	0,00307001173496246
3,12	3,12	1	1	1	0	-8,40795692056417	-0,0365793565288186	0,00317959114909172
3,131	3,131	1	1	1	0	-8,40800570324063	-0,0367424031719565	0,00313080847263336
3,142	3,142	1	1	1	0	-8,4079791046679	-0,0366420624777675	0,00315740704536438
3,152	3,152	1	1	1	0	-8,40799913741648	-0,0368260964751244	0,00313740223646164
3,163	3,163	1	1	1	0	-8,40779864229262	-0,0358548713847995	0,00333789736032486
3,174	3,174	1	1	1	0	-8,40786592103541	-0,0361032970249653	0,00327061861753464
3,184	3,184	1	1	1	0	-8,40784597210586	-0,0359349930658937	0,0032905675470829
3,195	3,195	1	1	1	0	-8,40795798227191	-0,0368164898827672	0,00317852944135666
3,206	3,206	1	1	1	0	-8,40791520662606	-0,0365539081394672	0,00322127714753151
3,216	3,216	1	1	1	0	-8,40787522494793	-0,0360803073272109	0,00326128676533699
3,227	3,227	1	1	1	0	-8,40791755355895	-0,0363995833322406	0,00321898609399795
3,237	3,237	1	1	1	0	-8,40816138312221	-0,0378650519996881	0,00297512859106064
3,248	3,248	1	1	1	0	-8,40801576152444	-0,0371795007959008	0,00312075018882751
3,259	3,259	1	1	1	0	-8,40774030424654	-0,0352472020313144	0,00339623540639877
3,269	3,269	1	1	1	0	-8,40787642635405	-0,0360992737114429	0,00326011329889297
3,28	3,28	1	1	1	0	-8,40767464600503	-0,0352685898542404	0,00346189364790916
3,291	3,291	1	1	1	0	-8,40783672407269	-0,0361547339707613	0,00329978764057159
3,301	3,301	1	1	1	0	-8,40775589458644	-0,0353483855724335	0,00338058918714523
3,312	3,312	1	1	1	0	-8,40771133080125	-0,0351928919553757	0,00342518091201782
3,327	3,327	1	1	1	0	-8,40786564163864	-0,0363128492608666	0,00327089801430702
3,337	3,337	1	1	1	0	-8,40772119350731	-0,0355749716982245	0,00341534614562988
3,348	3,348	1	1	1	0	-8,40780107304454	-0,0358084077015519	0,00333543866872787
3,358	3,358	1	1	1	0	-8,40773376636207	-0,0355769181624055	0,0034027174115181
3,369	3,369	1	1	1	0	-8,40768269263208	-0,0353683577850461	0,00345384702086449
3,38	3,38	1	1	1	0	-8,40762516483665	-0,0348993809893727	0,00351134687662125
3,39	3,39	1	1	1	0	-8,40764592401683	-0,0349876610562205	0,00349061563611031
3,401	3,401	1	1	1	0	-8,40761644765735	-0,0349500542506576	0,00352006405591965
3,412	3,412	1	1	1	0	-8,40762373991311	-0,0348551757633686	0,00351279973983765
3,422	3,422	1	1	1	0	-8,40760356746614	-0,0349262915551662	0,00353297218680382
3,433	3,433	1	1	1	0	-8,40762966312468	-0,0349999265745282	0,00350687652826309
3,444	3,444	1	1	1	0	-8,40764530934393	-0,0350327836349607	0,00349123030900955
3,454	3,454	1	1	1	0	-8,40761083178222	-0,0350062828511	0,00352570787072182
3,465	3,465	1	1	1	0	-8,40757573954761	-0,0348164653405547	0,00356080010533333
3,475	3,475	1	1	1	0	-8,40750840492547	-0,0345754297450185	0,00362813472747803
3,486	3,486	1	1	1	0	-8,40763379819691	-0,0349916657432914	0,0035027414560318
3,497	3,497	1	1	1	0	-8,40737457387149	-0,0336284376680851	0,00376196578145027
3,507	3,507	1	1	1	0	-8,4076339378953	-0,035102516412735	0,00350257381796837
3,518	3,518	1	1	1	0	-8,40741170570254	-0,0339684635400772	0,00372480601072311
3,529	3,529	1	1	1	0	-8,40749904513359	-0,0343407737091184	0,00363746657967567
3,539	3,539	1	1	1	0	-8,4074027929455	-0,0338997226208448	0,00373374670743942
3,55	3,55	1	1	1	0	-8,4074829518795	-0,0344366580247879	0,00365355983376503
3,561	3,561	1	1	1	0	-8,40744749642909	-0,0343323359265924	0,0036889873445034
3,571	3,571	1	1	1	0	-8,40740106068552	-0,0337832281365991	0,00373542308807373
3,582	3,582	1	1	1	0	-8,40727393515408	-0,0331537704914808	0,00386260449886322
3,593	3,593	1	1	1	0	-8,40743989683688	-0,0343367690220475	0,00369658693671227
3,603	3,603	1	1	1	0	-8,40737166814506	-0,0339324260130525	0,00376487150788307
3,614	3,614	1	1	1	0	-8,40734607540071	-0,0335879717022181	0,00379046425223351
3,624	3,624	1	1	1	0	-8,40752243064344	-0,0345313176512718	0,00361410900950432
3,635	3,635	1	1	1	0	-8,40725258924067	-0,0330730061978102	0,00388395041227341
3,646	3,646	1	1	1	0	-8,40749183669686	-0,0345966964960098	0,0036446750164032
3,656	3,656	1	1	1	0	-8,40731919743121	-0,0336160557344556	0,00381728634238243
3,667	3,667	1	1	1	0	-8,40738848783076	-0,0340539589524269	0,00374805182218552
3,678	3,678	1	1	1	0	-8,40725110843778	-0,033187223598361	0,00388540327548981
3,688	3,688	1	1	1	0	-8,4072925709188	-0,0335820997133851	0,00384394079446793
3,699	3,699	1	1	1	0	-8,40712225064635	-0,0327440118417144	0,0040142610669136
3,71	3,71	1	1	1	0	-8,40743249282241	-0,0341399805620313	0,0037040188908577
3,72	3,72	1	1	1	0	-8,40720900334418	-0,0331520847976208	0,00392753630876541
3,731	3,731	1	1	1	0	-8,40724920853972	-0,0334511743858457	0,00388730317354202
3,741	3,741	1	1	1	0	-8,40716156177223	-0,0330326333642006	0,00397497788071632
3,752	3,752	1	1	1	0	-8,40711358934641	-0,0325021659955382	0,00402292236685753
3,763	3,763	1	1	1	0	-8,40711138211191	-0,032585309818387	0,00402515754103661
3,773	3,773	1	1	1	0	-8,4071150701493	-0,0327253621071577	0,00402146950364113
3,784	3,784	1	1	1	0	-8,4071877412498	-0,033225785009563	0,00394877046346664
3,795	3,795	1	1	1	0	-8,40712311677635	-0,0326198572292924	0,00401342287659645
3,805	3,805	1	1	1	0	-8,40703527443111	-0,032238676212728	0,00410126522183418
3,816	3,816	1	1	1	0	-8,40713060460985	-0,0328470813110471	0,00400593504309654
3,832	3,832	1	1	1	0	-8,40713060460985	-0,0328657776117325	0,00400593504309654
3,843	3,843	1	1	1	0	-8,40704804286361	-0,0322570651769638	0,00408846884965897
3,853	3,853	1	1	1	0	-8,4070214163512	-0,0322871655225754	0,00411506742238998
3,864	3,864	1	1	1	0	-8,40704432688653	-0,0324437441304326	0,00409221276640892
3,874	3,874	1	1	1	0	-8,4070098772645	-0,0323275523260236	0,00412663444876671
3,885	3,885	1	1	1	0	-8,4071240387857	-0,0327467359602451	0,00401247292757034
3,896	3,896	1	1	1	0	-8,40688308700919	-0,0315279280766845	0,00425342470407486
3,906	3,906	1	1	1	0	-8,4069394133985	-0,0319433957338333	0,00419709831476211
3,917	3,917	1	1	1	0	-8,40693430043757	-0,0320541812106967	0,00420223921537399
3,928	3,928	1	1	1	0	-8,40707989409566	-0,0325050391256809	0,00405661761760712
3,938	3,938	1	1	1	0	-8,40694793500006	-0,0319876614958048	0,00418860465288162
3,949	3,949	1	1	1	0	-8,40689552016556	-0,0316882785409689	0,0042409636080265
3,96	3,96	1	1	1	0	-8,4068426862359	-0,0315481517463923	0,00429382547736168
3,97	3,97	1	1	1	0	-8,40679926797748	-0,0311297364532948	0,00433724373579025
3,981	3,981	1	1	1	0	-8,40682111680508	-0,0313232094049454	0,00431539490818977
3,991	3,991	1	1	1	0	-8,4067573864013	-0,0310657359659672	0,00437915325164795
4,001	4,001	1	1	1	0	-8,40680418536067	-0,0313269672915339	0,00433232635259628
4,012	4,012	1	1	1	0	-8,40671371668577	-0,0308577297255397	0,00442279502749443
4,023	4,023	1	1	1	0	-8,40686844661832	-0,0315527711063623	0,00426806509494781
4,033	4,033	1	1	1	0	-8,40686875395477	-0,0316944299265742	0,00426778569817543
4,044	4,044	1	1	1	0	-8,40694304555655	-0,0321833742782474	0,00419346615672112
4,055	4,055	1	1	1	0	-8,40665752999485	-0,030778874643147	0,00447900965809822
4,073	4,073	1	1	1	0	-8,40669429861009	-0,0308309448882937	0,0044422410428524
4,084	4,084	1	1	1	0	-8,40669468976557	-0,0308195594698191	0,00444184988737106
4,095	4,095	1	1	1	0	-8,40666395612061	-0,0308729335665703	0,00447258353233337
4,105	4,105	1	1	1	0	-8,40658259578049	-0,0301595451310277	0,00455394387245178
4,116	4,116	1	1	1	0	-8,40660246089101	-0,0304642459377646	0,004534050822258
4,126	4,126	1	1	1	0	-8,40683818794787	-0,0318451598286629	0,00429829582571983
4,137	4,137	1	1	1	0	-8,40653507038951	-0,0301705207675695	0,00460144132375717
4,148	4,148	1	1	1	0	-8,40656055137515	-0,0302296876907349	0,00457596033811569
4,158	4,158	1	1	1	0	-8,40655842795968	-0,0301635591313243	0,00457808375358581
4,169	4,169	1	1	1	0	-8,40659748762846	-0,0305409217253327	0,00453902408480644
4,18	4,18	1	1	1	0	-8,40649676509202	-0,0301093421876431	0,00463977456092834
4,19	4,19	1	1	1	0	-8,406434180215	-0,029540522955358	0,0047023594379425
4,201	4,201	1	1	1	0	-8,40650542639196	-0,0299657555297017	0,00463105738162994
4,212	4,212	1	1	1	0	-8,40652470476925	-0,0302125047892332	0,00461183488368988
4,222	4,222	1	1	1	0	-8,40648151002824	-0,0300449784845114	0,00465497374534607
4,233	4,233	1	1	1	0	-8,40650919824839	-0,0302961887791753	0,00462731346487999
4,243	4,243	1	1	1	0	-8,40648832730949	-0,0299393758177757	0,00464821234345436
4,254	4,254	1	1	1	0	-8,40645982883871	-0,0298633333295584	0,00467671081423759
4,265	4,265	1	1	1	0	-8,40646097436547	-0,0299473106861115	0,00467553734779358
4,275	4,275	1	1	1	0	-8,40632773004472	-0,0293285818770528	0,00480875372886658
4,286	4,286	1	1	1	0	-8,40646737255156	-0,0300062168389559	0,00466916710138321
4,297	4,297	1	1	1	0	-8,40634435415268	-0,0294464593753219	0,00479215756058693
4,307	4,307	1	1	1	0	-8,40650436468422	-0,0301043363288045	0,00463211908936501
4,318	4,318	1	1	1	0	-8,40632311999798	-0,0294255977496505	0,00481339171528816
4,329	4,329	1	1	1	0	-8,40634220279753	-0,0293405540287495	0,00479433685541153
4,339	4,339	1	1	1	0	-8,40614955872297	-0,0284049799665809	0,0049869529902935
4,345	4,345	1	1	1	0	-8,40634251013398	-0,0296258321031928	0,00479400157928467
4,355	4,355	1	1	1	0	-8,4063156042248	-0,0294653931632638	0,00482087954878807
4,366	4,366	1	1	1	0	-8,40629210695624	-0,029445169493556	0,00484440475702286
4,376	4,376	1	1	1	0	-8,40629601851106	-0,029271524399519	0,00484049320220947
4,387	4,387	1	1	1	0	-8,4063627384603	-0,0297477142885327	0,00477377325296402
4,398	4,398	1	1	1	0	-8,406150508672	-0,0286468584090471	0,00498600304126739
4,408	4,408	1	1	1	0	-8,40633974410594	-0,0296366447582841	0,00479679554700851
4,419	4,419	1	1	1	0	-8,40606822632253	-0,0280857784673572	0,00506831333041191
4,43	4,43	1	1	1	0	-8,40600592084229	-0,0279023125767708	0,00513061881065369
4,44	4,44	1	1	1	0	-8,40605679899454	-0,0282625341787934	0,0050797127187252
4,451	4,451	1	1	1	0	-8,40609985403717	-0,0285727204754949	0,00503668561577797
4,462	4,462	1	1	1	0	-8,40602349489927	-0,0279636308550835	0,00511301681399345
4,472	4,472	1	1	1	0	-8,40602986514568	-0,0280393473803997	0,00510664656758308
4,483	4,483	1	1	1	0	-8,40620242059231	-0,0288827763870358	0,00493409112095833
4,493	4,493	1	1	1	0	-8,40609356760979	-0,0285872397944331	0,00504294410347939
4,504	4,504	1	1	1	0	-8,40610343031585	-0,0282668368890882	0,00503310933709145
4,515	4,515	1	1	1	0	-8,40604025870562	-0,0281667290255427	0,00509625300765037
4,525	4,525	1	1	1	0	-8,40615986846387	-0,0288923131301999	0,00497667118906975
4,536	4,536	1	1	1	0	-8,40588239952922	-0,0276487460359931	0,0052541121840477
4,547	4,547	1	1	1	0	-8,40591207146645	-0,0275223143398762	0,00522444024682045
4,557	4,557	1	1	1	0	-8,40589759871364	-0,0276826415210962	0,00523891299962997
4,568	4,568	1	1	1	0	-8,40602318756282	-0,0281987339258194	0,00511335209012032
4,579	4,579	1	1	1	0	-8,40582459233701	-0,0274965167045593	0,00531189143657684
4,589	4,589	1	1	1	0	-8,40603956021369	-0,0284932507202029	0,0050969235599041
4,6	4,6	1	1	1	0	-8,40574881993234	-0,0267802691087127	0,00538771972060203
4,611	4,611	1	1	1	0	-8,40575153008103	-0,0269899424165487	0,00538498163223267
4,621	4,621	1	1	1	0	-8,40581109747291	-0,0273081054911017	0,00532541424036026
4,632	4,632	1	1	1	0	-8,40577036142349	-0,0272999005392194	0,00536615028977394
4,642	4,642	1	1	1	0	-8,40580240823329	-0,0271463487297297	0,00533413141965866
4,653	4,653	1	1	1	0	-8,40593023225665	-0,0278772739693522	0,00520627945661545
4,664	4,664	1	1	1	0	-8,40597068890929	-0,028173471800983	0,00516582280397415
4,674	4,674	1	1	1	0	-8,40592626482248	-0,0279251951724291	0,00521024689078331
4,685	4,685	1	1	1	0	-8,4058103710413	-0,027270563878119	0,00532614067196846
4,696	4,696	1	1	1	0	-8,40577625669539	-0,0271013379096985	0,00536028295755386
4,706	4,706	1	1	1	0	-8,40579994954169	-0,027421205304563	0,00533659011125565
4,717	4,717	1	1	1	0	-8,40567028149962	-0,0267632491886616	0,00546623021364212
4,728	4,728	1	1	1	0	-8,40566826984286	-0,0265707308426499	0,00546824187040329
4,738	4,738	1	1	1	0	-8,40552697889507	-0,0259933108463883	0,00560956075787544
4,749	4,749	1	1	1	0	-8,40568746440113	-0,026863687671721	0,0054490752518177
4,759	4,759	1	1	1	0	-8,40552549809217	-0,0262526283040643	0,00561101362109184
4,77	4,77	1	1	1	0	-8,40554136782885	-0,0260406173765659	0,00559514388442039
4,781	4,781	1	1	1	0	-8,40553136542439	-0,02602219581604	0,00560514628887177
4,791	4,791	1	1	1	0	-8,40538644231856	-0,0256198504939675	0,00575009733438492
4,802	4,802	1	1	1	0	-8,40559498406947	-0,0266745872795582	0,00554155558347702
4,813	4,813	1	1	1	0	-8,405601689592	-0,0265453569591045	0,00553479418158531
4,823	4,823	1	1	1	0	-8,40564862824976	-0,0266886968165636	0,00548785552382469
4,834	4,834	1	1	1	0	-8,40556668117642	-0,026489938609302	0,00556983053684235
4,845	4,845	1	1	1	0	-8,40552683919668	-0,026345131918788	0,0056096725165844
4,855	4,855	1	1	1	0	-8,4053766913712	-0,0257678376510739	0,0057598203420639
4,866	4,866	1	1	1	0	-8,40561060234904	-0,0268473103642464	0,00552590936422348
4,876	4,876	1	1	1	0	-8,40545084327459	-0,0259030191227794	0,00568566843867302
4,887	4,887	1	1	1	0	-8,4055446088314	-0,0264500034973025	0,00559190288186073
4,898	4,898	1	1	1	0	-8,40534799732268	-0,0255778757855296	0,00578854233026505
4,908	4,908	1	1	1	0	-8,40535674244165	-0,0252982974052429	0,00577976927161217
4,919	4,919	1	1	1	0	-8,40526736341417	-0,0251499377191067	0,00586917623877525
4,93	4,93	1	1	1	0	-8,40525819920003	-0,0251402473077178	0,00587834045290947
4,94	4,94	1	1	1	0	-8,40530519373715	-0,0255765253677964	0,00583134591579437
4,951	4,951	1	1	1	0	-8,40530924499035	-0,0252012396231294	0,00582726672291756
4,962	4,962	1	1	1	0	-8,40532564558089	-0,0253603234887123	0,00581089407205582
4,972	4,972	1	1	1	0	-8,40522453188896	-0,0250369450077415	0,00591197982430458
4,983	4,983	1	1	1	0	-8,40528817847371	-0,0254414975643158	0,00584833323955536
4,994	4,994	1	1	1	0	-8,40524540282786	-0,0250319065526128	0,00589113682508469
5	5	1	1	1	0	-8,40514473617077	-0,0246393866837025	0,00599177554249763
5,011	5,011	1	1	1	0	-8,40507410466671	-0,0242492603138089	0,00606240704655647
5,013	5,013	1	1	1	0	-8,40521053411067	-0,0250428868457675	0,00592600554227829
5,024	5,024	1	1	1	0	-8,40518946759403	-0,025046207010746	0,00594707205891609
5,035	5,035	1	1	1	0	-8,40516264550388	-0,0248655350878835	0,00597389414906502
5,046	5,046	1	1	1	0	-8,40540736913681	-0,0260320957750082	0,00572914257645607
5,057	5,057	1	1	1	0	-8,40519086457789	-0,0251502729952335	0,00594567507505417
5,062	5,062	1	1	2	0	-8,40511447750032	-0,0247586518526077	0,00602206215262413
5,062	0	1	1	2	0	-8,40511447750032	-0,0247586518526077	0,00602206215262413
5,08	0,0179999999999998	1	1	2	0	-8,4049616754055	-0,0239532580599189	0,00617483630776405
5,091	0,0289999999999999	1	1	2	0,25	-8,40491641312838	-0,0237750960513949	0,00622009858489037
5,102	0,04	1	1	2	0,25	-8,40484094806015	-0,0235214689746499	0,00629553571343422
5,108	0,0460000000000003	1	1	2	0,25	-8,40454861521721	-0,0223113829270005	0,00658789649605751
5,116	0,0540000000000003	1	1	2	0,5	-8,40450732037425	-0,0223418138921261	0,00662919133901596
5,118	0,0560000000000001	1	1	2	0,5	-8,40455160476267	-0,0226221419870853	0,00658493489027023
5,129	0,0670000000000002	1	1	2	0,5	-8,40480336919427	-0,023600198328495	0,00633314251899719
5,14	0,0779999999999994	1	1	2	0,75	-8,40524439699948	-0,0256489915773273	0,00589214265346527
5,15	0,0880000000000001	1	1	2	0,75	-8,4057255461812	-0,0280205998569727	0,00541096553206444
5,161	0,0990000000000002	1	1	2	0,75	-8,40620200149715	-0,0304195703938603	0,00493453815579414
5,163	0,101	1	1	2	1	-8,40639668516815	-0,0314269587397575	0,00473979860544205
5,174	0,0110000000000001	2	2	2	1	-8,40623231604695	-0,0303091155365109	0,00490419566631317
5,185	0,0220000000000002	2	2	2	1	-8,40514034964144	-0,0249462947249413	0,00599613413214684
5,196	0,0329999999999995	2	2	2	1,25	-8,40402787551284	-0,020460095256567	0,00710863620042801
5,206	0,0430000000000001	2	2	2	1,25	-8,40229880064726	-0,0154278660193086	0,00883771106600761
5,217	0,0540000000000003	2	2	2	1,5	-8,40186696499586	-0,014272010885179	0,00926954671740532
5,218	0,0549999999999997	2	2	2	1,5	-8,40183522552252	-0,0142673682421446	0,00930128619074821
5,219	0,0560000000000001	2	2	2	1,5	-8,40190376155078	-0,0144993048161268	0,0092327781021595
5,23	0,0670000000000002	2	2	2	1,5	-8,40324693359435	-0,0193798169493675	0,00788955017924309
5,241	0,0780000000000003	2	2	2	1,75	-8,40509556233883	-0,0267922692000866	0,00604094937443733
5,252	0,0889999999999995	2	2	2	1,75	-8,40705877169967	-0,0360205816105008	0,0040777400135994
5,262	0,0990000000000002	2	2	2	1,75	-8,40753419324756	-0,0380193814635277	0,00360231846570969
5,263	0,0999999999999996	2	2	2	2	-8,4075869154185	-0,0383163755759597	0,00354962423443794
5,274	0,0110000000000001	3	3	2	2	-8,40723375789821	-0,0364349782466888	0,00390272587537765
5,285	0,0220000000000002	3	3	2	2	-8,40567282401025	-0,0286879483610392	0,00546371564269066
5,296	0,0330000000000004	3	3	2	2,25	-8,4027439635247	-0,0171478558331728	0,0083925761282444
5,307	0,0440000000000005	3	3	2	2,25	-8,40062999166548	-0,0111568998545408	0,0105065479874611
5,311	0,048	3	3	2	2,25	-8,39955515228212	-0,00890688970685005	0,0115813873708248
5,322	0,0590000000000002	3	3	2	2,5	-8,40006340295076	-0,0108516635373235	0,0110731087625027
5,333	0,0700000000000003	3	3	2	2,5	-8,40238636359572	-0,017994805239141	0,00875014811754227
5,344	0,0810000000000004	3	3	2	2,75	-8,4056288190186	-0,0304008135572076	0,005507692694664
5,355	0,0920000000000005	3	3	2	2,75	-8,40749217197299	-0,0389141356572509	0,00364433974027634
5,363	0,100000000000001	3	3	2	3	-8,40838562697172	-0,0432403478771448	0,00275088474154472
5,364	0,000999999999999446	4	4	2	3	-8,40840708464384	-0,043314415961504	0,00272942706942558
5,365	0,00199999999999978	4	4	2	3	-8,40834645554423	-0,0429109856486321	0,00279005616903305
5,376	0,0129999999999999	4	4	2	3	-8,40715818107128	-0,0365128228440881	0,00397833064198494
5,387	0,024	4	4	2	3	-8,40484203770757	-0,0254293996840715	0,00629447400569916
5,398	0,0349999999999993	4	4	2	3,25	-8,40191968716681	-0,0152268446981907	0,00921685248613358
5,408	0,0449999999999999	4	4	2	3,25	-8,40017798356712	-0,0104916794225574	0,010958556085825
5,414	0,0509999999999993	4	4	2	3,5	-8,39931668713689	-0,00845734495669603	0,0118198245763779
5,415	0,0519999999999996	4	4	2	3,5	-8,39930528774857	-0,00860547181218863	0,0118312239646912
5,417	0,0539999999999994	4	4	2	3,5	-8,39933554641902	-0,00884694512933493	0,0118009373545647
5,427	0,0640000000000001	4	4	2	3,5	-8,40119328349829	-0,014420966617763	0,00994322821497917
5,438	0,0749999999999993	4	4	2	3,75	-8,40392684563994	-0,023338864557445	0,0072096660733223
5,448	0,085	4	4	2	3,75	-8,40628819540143	-0,0332566630095243	0,00484831631183624
5,459	0,0960000000000001	4	4	2	3,75	-8,40800106525421	-0,0415188306942582	0,00313544645905495
5,463	0,0999999999999996	4	4	2	4	-8,40824914164841	-0,0427005020901561	0,00288734212517738
5,474	0,0110000000000001	5	5	2	4	-8,40748624876142	-0,0384315103292465	0,00365026295185089
5,485	0,0220000000000002	5	5	2	4	-8,40581146068871	-0,0296615902334452	0,00532502308487892
5,496	0,0330000000000004	5	5	2	4,25	-8,40208690613508	-0,0157081056386232	0,00904960557818413
5,507	0,0439999999999996	5	5	2	4,25	-8,39968278072774	-0,0093933055177331	0,011453703045845
5,512	0,0490000000000004	5	5	2	4,25	-8,39888770133257	-0,00766849145293236	0,0122488103806973
5,513	0,0499999999999998	5	5	2	4,5	-8,39886448346078	-0,00770289450883865	0,0122720561921597
5,514	0,0510000000000002	5	5	2	4,5	-8,39893883094192	-0,00803692266345024	0,0121976807713509
5,525	0,0620000000000003	5	5	2	4,5	-8,39989534579217	-0,0109561299905181	0,0112411379814148
5,536	0,0730000000000004	5	5	2	4,5	-8,40324330143631	-0,0210799975320697	0,00789318233728409
5,547	0,0839999999999996	5	5	2	4,75	-8,40624469332397	-0,0334312627092004	0,00489184632897377
5,557	0,0940000000000003	5	5	2	4,75	-8,40777953155339	-0,0406486354768276	0,00335700809955597
5,563	0,0999999999999996	5	5	2	5	-8,40832284651697	-0,0433138990774751	0,00281369313597679
5,573	0,0100000000000007	6	6	2	5	-8,40766162611544	-0,0391473947092891	0,00347491353750229
5,584	0,0210000000000008	6	6	2	5	-8,40563454665244	-0,029004467651248	0,00550193712115288
5,595	0,032	6	6	2	5,25	-8,4026600047946	-0,0176095822826028	0,00847650691866875
5,605	0,0420000000000007	6	6	2	5,25	-8,40022190473974	-0,0110027892515063	0,0109145790338516
5,611	0,048	6	6	2	5,25	-8,39861660264432	-0,00733381137251854	0,0125198811292648
5,624	0,0610000000000008	6	6	2	5,5	-8,40027630329132	-0,0119206216186285	0,0108602084219456
5,635	0,0720000000000001	6	6	2	5,5	-8,4035505540669	-0,0220846245065331	0,00758595764636993
5,645	0,0820000000000007	6	6	2	5,75	-8,40604620985687	-0,0327622471377254	0,00509032979607582
5,656	0,093	6	6	2	5,75	-8,40756836347282	-0,0395934842526913	0,00356812030076981
5,663	0,100000000000001	6	6	2	6	-8,40815912000835	-0,0422462727874517	0,00297736376523972
5,666	0,00300000000000011	7	7	2	6	-8,40821639634669	-0,0425267452374101	0,00292008742690086
5,668	0,00499999999999989	7	7	2	6	-8,40811254456639	-0,0419803475961089	0,00302396714687347
5,679	0,016	7	7	2	6	-8,40672709979117	-0,0345326773822308	0,00440938398241997
5,69	0,0270000000000001	7	7	2	6,25	-8,40419830754399	-0,0230736751109362	0,00693820416927338
5,701	0,0380000000000003	7	7	2	6,25	-8,40048925951123	-0,0117054721340537	0,010647252202034
5,712	0,0489999999999995	7	7	2	6,25	-8,39832348749042	-0,00642359256744385	0,0128130242228508
5,722	0,0590000000000002	7	7	2	6,5	-8,39946177788079	-0,00976209063082933	0,0116747617721558
5,733	0,0700000000000003	7	7	2	6,5	-8,40204865671694	-0,0175025640055537	0,00908788293600082
5,744	0,0809999999999995	7	7	2	6,75	-8,40552893467247	-0,0304682040587068	0,00560754910111427
5,754	0,0910000000000002	7	7	2	6,75	-8,40739980340004	-0,0388523144647479	0,0037367083132267
5,763	0,0999999999999996	7	7	2	7	-8,40816314332187	-0,0423650024458766	0,00297339633107185
5,765	0,00199999999999978	8	8	2	7	-8,40842840261757	-0,0437372550368309	0,00270813703536987
5,769	0,00600000000000023	8	8	2	7	-8,40814805589616	-0,0422944454476237	0,00298848375678062
5,78	0,0170000000000003	8	8	2	7	-8,40643507428467	-0,0331775611266494	0,00470146536827087
5,791	0,0280000000000005	8	8	2	7,25	-8,40312098152936	-0,0191090349107981	0,00801550224423409
5,802	0,0390000000000006	8	8	2	7,25	-8,40047470293939	-0,0113615533336997	0,0106618367135525
5,813	0,0499999999999998	8	8	2	7,5	-8,39873244054616	-0,00759922433644533	0,0124040991067886
5,818	0,0550000000000006	8	8	2	7,5	-8,39859489351511	-0,00726227648556232	0,0125416181981564
5,82	0,0570000000000004	8	8	2	7,5	-8,39892231859267	-0,00840574502944946	0,012214221060276
5,831	0,0680000000000005	8	8	2	7,5	-8,40143431909382	-0,0155650172382593	0,0097021646797657
5,842	0,0790000000000006	8	8	2	7,75	-8,40502448379993	-0,028237197548151	0,00611202791333199
5,853	0,0899999999999999	8	8	2	7,75	-8,40729508548975	-0,0384688004851341	0,00384142622351646
5,863	0,100000000000001	8	8	2	8	-8,40827618725598	-0,0431929109618068	0,00286029651761055
5,866	0,00300000000000011	9	9	2	8	-8,40848788619041	-0,0443062605336308	0,00264862552285194
5,87	0,00699999999999967	9	9	2	8	-8,4082474373281	-0,0428584776818752	0,00288907438516617
5,881	0,0179999999999998	9	9	2	8	-8,40614749118686	-0,0317358132451773	0,00498902052640915
5,892	0,0289999999999999	9	9	2	8,25	-8,40345220640302	-0,0200426811352372	0,00768430531024933
5,903	0,04	9	9	2	8,25	-8,3997153583914	-0,00978251453489065	0,0114211812615395
5,913	0,0499999999999998	9	9	2	8,5	-8,39790819212794	-0,00597306992858648	0,0132283195853233
5,924	0,0609999999999999	9	9	2	8,5	-8,39951206929982	-0,0103965913876891	0,0116244703531265
5,935	0,0720000000000001	9	9	2	8,5	-8,40295286849141	-0,0203582970425487	0,00818364322185516
5,946	0,0829999999999993	9	9	2	8,75	-8,40588603168726	-0,0322067970409989	0,0052504800260067
5,956	0,093	9	9	2	8,75	-8,40803707949817	-0,0424150051549077	0,00309940427541733
5,963	0,0999999999999996	9	9	2	9	-8,40846885927022	-0,0444103730842471	0,00266768038272858
5,964	0,00100000000000033	10	10	2	9	-8,40848241001368	-0,0445203017443419	0,00265410169959068
5,965	0,00199999999999978	10	10	2	9	-8,40844865888357	-0,0443021627143025	0,00268785282969475
5,975	0,0120000000000005	10	10	2	9	-8,4076174814254	-0,039188121445477	0,00351905822753906
5,986	0,0229999999999997	10	10	2	9	-8,40540938079357	-0,0283791311085224	0,0057271309196949
5,996	0,0330000000000004	10	10	2	9,25	-8,40158633887768	-0,0145523529499769	0,00955017283558846
6,007	0,0440000000000005	10	10	2	9,25	-8,39873942546546	-0,00766098964959383	0,012397114187479
6,012	0,0490000000000004	10	10	2	9,25	-8,39823693037033	-0,00680872239172459	0,0128995813429356
6,016	0,0529999999999999	10	10	2	9,5	-8,39827417396009	-0,00676054041832685	0,0128623656928539
6,027	0,0640000000000001	10	10	2	9,5	-8,40018818154931	-0,0121020711958408	0,0109483301639557
6,038	0,0750000000000002	10	10	2	9,75	-8,40379619970918	-0,0235983869060874	0,00734031200408935
6,049	0,0860000000000003	10	10	2	9,75	-8,4071590192616	-0,0383222801610827	0,00397749245166779
6,06	0,0970000000000004	10	10	2	9,75	-8,40804417617619	-0,0421886378899217	0,00309236347675323
6,063	0,0999999999999996	10	10	2	10	-8,40828116051853	-0,0432302197441459	0,00285537913441658
6,963	0	20	20	2	19	-8,40863381512463	-0,0458186818286777	0,00250272452831268
6,974	0,0110000000000001	20	20	2	19	-8,40791308321059	-0,0415559858083725	0,00322345644235611
6,985	0,0220000000000002	20	20	2	19	-8,4056182578206	-0,0299589289352298	0,00551825389266014
6,996	0,0330000000000004	20	20	2	19,25	-8,4010424092412	-0,0127389328554273	0,0100941024720669
7,007	0,0440000000000005	20	20	2	19,25	-8,39732252061367	-0,00505706295371056	0,013813991099596
7,012	0,0490000000000004	20	20	2	19,25	-8,3961601741612	-0,00317537691444159	0,0149763375520706
7,022	0,0590000000000002	20	20	2	19,5	-8,39747347868979	-0,00634171534329653	0,0136630609631538
7,033	0,0700000000000003	20	20	2	19,5	-8,40142018161714	-0,0164620066061616	0,00971635803580284
7,044	0,0810000000000004	20	20	2	19,75	-8,40607350692153	-0,0339261023327708	0,0050630047917366
7,055	0,0919999999999996	20	20	2	19,75	-8,40824721381068	-0,0441223429515958	0,00288929790258408
7,063	0,0999999999999996	20	20	2	20	-8,4087697416544	-0,0466974126175046	0,00236677005887032
7,963	0	30	30	2	29	-8,40881614945829	-0,0472101243212819	0,00232039019465446
7,965	0,00199999999999978	30	30	2	29	-8,40891868807375	-0,047821132466197	0,00221779569983482
7,967	0,00400000000000045	30	30	2	29	-8,40877474285662	-0,0470694806426764	0,00236179679632187
7,978	0,0149999999999997	30	30	2	29	-8,40730072930455	-0,0383283523842692	0,00383578240871429
7,988	0,0250000000000004	30	30	2	29,25	-8,40368986129761	-0,0215995311737061	0,00744665041565895
7,999	0,0360000000000005	30	30	2	29,25	-8,40006574988365	-0,0107491249218583	0,0110707618296146
8,01	0,0469999999999997	30	30	2	29,25	-8,39687503874302	-0,00460484996438026	0,0142614729702473
8,015	0,0520000000000005	30	30	2	29,5	-8,3960013370961	-0,00348985195159912	0,0151352025568485
8,023	0,0599999999999996	30	30	2	29,5	-8,39701959863305	-0,00531712081283331	0,0141169130802155
8,034	0,0710000000000006	30	30	2	29,5	-8,40215248055756	-0,0187118770554662	0,00898400321602821
8,045	0,0819999999999999	30	30	2	29,75	-8,40639531612396	-0,0359374796971679	0,00474119558930397
8,056	0,0930000000000009	30	30	2	29,75	-8,40832692570984	-0,0449986523017287	0,00280961394309998
8,063	0,100000000000001	30	30	2	30	-8,40881399810314	-0,0471220863983035	0,00232251361012459
8,963	0	40	40	2	39	-8,4088433906436	-0,0472893379628658	0,00229312106966972
8,974	0,0109999999999992	40	40	2	39	-8,40799374505877	-0,0424603372812271	0,00314276665449142
8,985	0,0219999999999985	40	40	2	39	-8,40576739981771	-0,0310706906020641	0,00536911189556122
8,995	0,032	40	40	2	39,25	-8,40127168223262	-0,0138062704354525	0,00986482948064804
9,006	0,0429999999999993	40	40	2	39,25	-8,39740927331149	-0,00544683542102575	0,0137272663414478
9,013	0,0499999999999989	40	40	2	39,5	-8,39400261640549	-0,00109302345663309	0,0171338953077793
9,014	0,0509999999999984	40	40	2	39,5	-8,39400166645646	-0,00113940332084894	0,0171348452568054
9,015	0,0519999999999996	40	40	2	39,5	-8,39409898035228	-0,00128949992358685	0,0170375593006611
9,026	0,0629999999999988	40	40	2	39,5	-8,39703829027712	-0,00626466237008572	0,0140982493758202
9,037	0,0739999999999998	40	40	2	39,5	-8,40281705372036	-0,021679406054318	0,00831948593258858
9,048	0,0849999999999991	40	40	2	39,75	-8,40710945427418	-0,0391156366094947	0,00402705743908882
9,059	0,0960000000000001	40	40	2	39,75	-8,40874054469168	-0,0469673238694668	0,00239599496126175
9,061	0,097999999999999	40	40	2	39,75	-8,40887532569468	-0,0477997912093997	0,0022612139582634
9,063	0,0999999999999996	40	40	2	40	-8,40886431746185	-0,0476063089445233	0,00227222219109535
9,963	0	50	50	2	49	-8,40890527702868	-0,0479129236191511	0,00223126262426376
9,965	0,00199999999999889	50	50	2	49	-8,40913910418749	-0,0492606637999415	0,00199740752577782
9,971	0,00799999999999912	50	50	2	49	-8,40880734845996	-0,0473144417628646	0,00232916325330734
9,982	0,0190000000000001	50	50	2	49	-8,40610139071941	-0,0326152984052897	0,00503512099385262
9,993	0,0299999999999994	50	50	2	49,25	-8,40135695412755	-0,0138868717476726	0,00977955758571625
10,004	0,0409999999999986	50	50	2	49,25	-8,39661936275661	-0,00423114746809006	0,0145171768963337
10,012	0,0489999999999995	50	50	2	49,25	-8,39458052068949	-0,00181575305759907	0,0165559910237789
10,023	0,0599999999999987	50	50	2	49,5	-8,39655485004187	-0,00527953263372183	0,0145816616714001
10,034	0,0709999999999997	50	50	2	49,5	-8,4016595967114	-0,0176881765946746	0,0094769150018692
10,045	0,081999999999999	50	50	2	49,75	-8,40640023350716	-0,0359999667853117	0,00473627820611
10,056	0,093	50	50	2	49,75	-8,40828141197562	-0,0449309451505542	0,0028550997376442
10,063	0,0999999999999996	50	50	2	50	-8,40869684703648	-0,0470576668158174	0,00243963673710823
10,963	0	60	60	2	59	-8,40887619182467	-0,0479241739958525	0,00226031988859177
10,966	0,00300000000000011	60	60	2	59	-8,40914541855454	-0,0491131469607353	0,00199109315872192
10,969	0,00599999999999845	60	60	2	59	-8,40878717601299	-0,0470178574323654	0,00234933570027351
10,979	0,016	60	60	2	59	-8,40673855505884	-0,0357522908598185	0,0043979287147522
10,998	0,0350000000000001	60	60	2	59,25	-8,39950053021312	-0,00936239957809448	0,0116359815001488
11,009	0,0459999999999994	60	60	2	59,25	-8,39495538733899	-0,00238755717873573	0,0161810964345932
11,014	0,0509999999999984	60	60	2	59,5	-8,39452517218888	-0,00171426683664322	0,0166113674640656
11,016	0,052999999999999	60	60	2	59,5	-8,39451159350574	-0,00177831389009953	0,016624890267849
11,017	0,0539999999999985	60	60	2	59,5	-8,39454456232488	-0,00187875237315893	0,0165919214487076
11,027	0,0640000000000001	60	60	2	59,5	-8,3976979739964	-0,00734877772629261	0,0134385377168655
11,038	0,0749999999999993	60	60	2	59,75	-8,40342010371387	-0,0239818543195724	0,00771643593907356
11,049	0,0859999999999985	60	60	2	59,75	-8,40731659904122	-0,0405519502237439	0,00381991267204285
11,059	0,0960000000000001	60	60	2	59,75	-8,40866474434733	-0,0467806681990623	0,00247176736593246
11,063	0,0999999999999996	60	60	2	60	-8,40886948630214	-0,0477401725947857	0,002267025411129
11,963	0	70	70	2	69	-8,40891142375767	-0,0479553872719407	0,0022251158952713
11,965	0,00199999999999889	70	70	2	69	-8,40892111882567	-0,0479190843179822	0,00221539288759232
11,966	0,00300000000000011	70	70	2	69	-8,40890460647643	-0,0477973371744156	0,00223187729716301
11,977	0,0139999999999993	70	70	2	69	-8,40706220827997	-0,0377123616635799	0,00407427549362183
11,988	0,0249999999999986	70	70	2	69,25	-8,4039110597223	-0,0231380481272936	0,00722547993063927
11,998	0,0350000000000001	70	70	2	69,25	-8,39985737577081	-0,0100885890424252	0,0112791359424591
12,009	0,0459999999999994	70	70	2	69,25	-8,39434621855617	-0,00169051811099052	0,0167902931571007
12,012	0,0489999999999995	70	70	2	69,25	-8,39385154657066	-0,0011576060205698	0,0172849930822849
12,024	0,0609999999999999	70	70	2	69,5	-8,39566038921475	-0,00410366337746382	0,0154761224985123
12,035	0,0719999999999992	70	70	2	69,5	-8,40165269561112	-0,0176992826163769	0,00948378816246986
12,046	0,0829999999999984	70	70	2	69,75	-8,40699439868331	-0,0388489477336407	0,00414211302995682
12,056	0,093	70	70	2	69,75	-8,40874627232552	-0,0475424248725176	0,00239023938775063
12,063	0,0999999999999996	70	70	2	70	-8,40889228507876	-0,0480441609397531	0,00224422663450241
12,963	0	80	80	2	79	-8,40895486995578	-0,048419781960547	0,00218164175748825
12,965	0,00199999999999889	80	80	2	79	-8,40909426100552	-0,0491717690601945	0,00204227864742279
12,969	0,00599999999999845	80	80	2	79	-8,40887029655278	-0,0478976545855403	0,00226618722081184
12,979	0,016	80	80	2	79	-8,40676238760352	-0,035891798324883	0,00437412410974502
12,99	0,0269999999999992	80	80	2	79,25	-8,40303098782897	-0,0196214299649	0,00810552388429642
13,001	0,0379999999999985	80	80	2	79,25	-8,39808837510645	-0,00674443319439888	0,0130481645464897
13,011	0,048	80	80	2	79,25	-8,39486287906766	-0,00249225646257401	0,016273632645607
13,012	0,0489999999999995	80	80	2	79,25	-8,39454780332744	-0,00204217154532671	0,0165886804461479
13,013	0,0499999999999989	80	80	2	79,5	-8,3945132419467	-0,00207372009754181	0,0166232697665691
13,014	0,0510000000000002	80	80	2	79,5	-8,39464623481035	-0,0023714080452919	0,016490276902914
13,025	0,0619999999999994	80	80	2	79,5	-8,39673296548426	-0,00545324292033911	0,0144035741686821
13,036	0,0729999999999986	80	80	2	79,5	-8,4031705185771	-0,0231084832921624	0,00796599313616753
13,049	0,0859999999999985	80	80	2	79,75	-8,40687724761665	-0,0383668625727296	0,00425923615694046
13,059	0,0960000000000001	80	80	2	79,75	-8,40877532958984	-0,0475201476365328	0,00236118212342262
13,063	0,0999999999999996	80	80	2	80	-8,40886319987476	-0,0475725065916777	0,00227328389883041
13,963	0	90	90	2	89	-8,40879167430103	-0,0474279699847102	0,00234486535191536
13,974	0,0109999999999992	90	90	2	89	-8,40781233273447	-0,0418067257851362	0,00332420691847801
13,985	0,0219999999999985	90	90	2	89	-8,40485500171781	-0,0273752538487315	0,00628150999546051
13,995	0,032	90	90	2	89,25	-8,40060180053115	-0,0119483191519976	0,0105347111821175
14,006	0,0429999999999993	90	90	2	89,25	-8,39647689834237	-0,00426908954977989	0,0146596133708954
14,015	0,0519999999999996	90	90	2	89,5	-8,39435571804643	-0,00179809983819723	0,0167807936668396
14,024	0,0609999999999999	90	90	2	89,5	-8,39656457304955	-0,00532994046807289	0,0145719386637211
14,035	0,0719999999999992	90	90	2	89,5	-8,4019832778722	-0,0189661839976907	0,00915326178073883
14,046	0,0830000000000002	90	90	2	89,75	-8,40619624592364	-0,0351686589419842	0,00494029372930527
14,057	0,0939999999999994	90	90	2	89,75	-8,40845835395157	-0,0459235068410635	0,00267818570137024
14,062	0,0990000000000002	90	90	2	89,75	-8,40895618312061	-0,0485476525500417	0,0021803006529808
14,063	0,0999999999999996	90	90	2	90	-8,40895316563546	-0,0484418403357267	0,00218337401747704
14,963	0	100	100	2	99	-8,40903751552105	-0,0488916411995888	0,00209899619221687
14,974	0,0109999999999992	100	100	2	99	-8,40811785310507	-0,0434706546366215	0,00301865860819817
14,985	0,0219999999999985	100	100	2	99	-8,40503688901663	-0,0275469431653619	0,00609962269663811
14,995	0,032	100	100	2	99,25	-8,40109675191343	-0,0133874733000994	0,0100397877395153
15,006	0,0429999999999993	100	100	2	99,25	-8,39622901752591	-0,00400477554649115	0,014907494187355
15,012	0,0489999999999995	100	100	2	99,25	-8,39371567592025	-0,00122992321848869	0,0174208357930183
15,023	0,0599999999999987	100	100	2	99,5	-8,39590329676867	-0,00463024247437716	0,0152332149446011
15,034	0,0709999999999997	100	100	2	99,5	-8,40147024951875	-0,0172764249145985	0,00966623425483703
15,045	0,081999999999999	100	100	2	99,75	-8,40623670257628	-0,0354494247585535	0,00489983707666397
15,056	0,093	100	100	2	99,75	-8,40865393169224	-0,047264639288187	0,00248255208134651
15,063	0,0999999999999996	100	100	2	100	-8,40910420753062	-0,0495220115408301	0,0020323321223259
24,963	0	200	200	2	199	-8,40900977142155	-0,0490193860605359	0,00212671235203743
24,974	0,0109999999999992	200	200	2	199	-8,40802134945989	-0,0429244991391897	0,00311516225337982
24,984	0,0210000000000008	200	200	2	199	-8,4052427764982	-0,0287638325244188	0,0058937631547451
24,995	0,032	200	200	2	199,25	-8,40090190060437	-0,012875609099865	0,0102345831692219
25,006	0,0429999999999993	200	200	2	199,25	-8,39627740904689	-0,00425869133323431	0,014859102666378
25,016	0,0530000000000008	200	200	2	199,5	-8,39342828840017	-0,000772005878388882	0,0177082233130932
25,017	0,0539999999999985	200	200	2	199,5	-8,39338716119528	-0,000689709559082985	0,0177493505179882
25,018	0,0549999999999997	200	200	2	199,5	-8,39349430985749	-0,000897087156772614	0,0176422297954559
25,028	0,0650000000000013	200	200	2	199,5	-8,39753497391939	-0,00710101798176765	0,0136015377938747
25,039	0,0760000000000005	200	200	2	199,75	-8,40335355140269	-0,0237903464585543	0,00778298825025558
25,05	0,0869999999999997	200	200	2	199,75	-8,40759577229619	-0,0419120071455836	0,00354073941707611
25,06	0,0970000000000013	200	200	2	199,75	-8,4089388884604	-0,0484915357083082	0,00219762325286865
25,063	0,0999999999999979	200	200	2	200	-8,40892173349857	-0,0481739034876227	0,00221477821469307
34,963	0	300	300	2	299	-8,40889792889357	-0,0481813913211226	0,00223858281970024
34,974	0,0110000000000028	300	300	2	299	-8,40804420411587	-0,0429356610402465	0,00309230759739876
34,985	0,0219999999999985	300	300	2	299	-8,40421618893743	-0,0243511935696006	0,00692032277584076
34,996	0,0330000000000013	300	300	2	299,25	-8,4002236649394	-0,0110332015901804	0,0109128467738628
35,007	0,0439999999999969	300	300	2	299,25	-8,39488042518496	-0,00256259925663471	0,0162560865283012
35,013	0,0499999999999972	300	300	2	299,5	-8,39446987956762	-0,00183472875505686	0,0166666321456432
35,02	0,0570000000000022	300	300	2	299,5	-8,39493594132364	-0,00264220871031284	0,0162005424499512
35,031	0,0679999999999978	300	300	2	299,5	-8,39991205371916	-0,0123378168791533	0,0112244300544262
35,041	0,078000000000003	300	300	2	299,75	-8,40488037094474	-0,0296880025416613	0,00625614076852798
35,052	0,0889999999999986	300	300	2	299,75	-8,40776841156185	-0,0426781829446554	0,00336812809109688
35,058	0,0949999999999989	300	300	2	299,75	-8,40900172479451	-0,0487543316558003	0,00213481485843658
35,063	0,100000000000001	300	300	2	300	-8,40892614796758	-0,0480903591960669	0,00221036374568939
44,963	0	400	400	2	399	-8,40901507996023	-0,0486915837973356	0,0021214596927166
44,974	0,0110000000000028	400	400	2	399	-8,40830384753644	-0,044360626488924	0,00283269211649895
44,985	0,0219999999999985	400	400	2	399	-8,4046274330467	-0,0260055717080832	0,00650910660624504
44,996	0,0330000000000013	400	400	2	399,25	-8,4014552179724	-0,0145794730633497	0,00968132168054581
45,007	0,0439999999999969	400	400	2	399,25	-8,39514032006264	-0,00278686638921499	0,015996191650629
45,011	0,0480000000000018	400	400	2	399,25	-8,39363381266594	-0,000868053175508976	0,017502699047327
45,012	0,0489999999999995	400	400	2	399,25	-8,39357527904212	-0,000884472392499447	0,0175612606108189
45,013	0,0499999999999972	400	400	2	399,5	-8,39369318448007	-0,00110190827399492	0,0174432992935181
45,023	0,0600000000000023	400	400	2	399,5	-8,39533564634621	-0,00338840764015913	0,0158008933067322
45,034	0,070999999999998	400	400	2	399,5	-8,40128288604319	-0,016482868231833	0,00985365360975265
45,049	0,0859999999999985	400	400	2	399,75	-8,4073134418577	-0,0405248813331127	0,00382304191589355
45,06	0,0970000000000013	400	400	2	399,75	-8,40891589410603	-0,0479900324717164	0,00222064554691315
45,063	0,100000000000001	400	400	2	400	-8,40883651748299	-0,0475162547081709	0,00229999423027039
54,963	0	500	500	2	499	-8,40900538489223	-0,0485725747421384	0,00213112682104111
54,974	0,0110000000000028	500	500	2	499	-8,40811673551798	-0,0431259209290147	0,0030197761952877
54,985	0,0219999999999985	500	500	2	499	-8,40449695475399	-0,0253820093348622	0,00663958489894867
54,995	0,0320000000000036	500	500	2	499,25	-8,40130775235593	-0,0139103503897786	0,00982873141765594
55,006	0,0429999999999993	500	500	2	499,25	-8,39583464898169	-0,00328494235873222	0,0153018906712532
55,016	0,0529999999999973	500	500	2	499,5	-8,39336631819606	-0,000878898426890373	0,0177701935172081
55,025	0,0619999999999976	500	500	2	499,5	-8,39626732282341	-0,00475971028208733	0,0148692168295383
55,035	0,0720000000000027	500	500	2	499,5	-8,40202412568033	-0,0188388675451279	0,0091124139726162
55,046	0,0829999999999984	500	500	2	499,75	-8,40630009770393	-0,0353084551170468	0,00483641400933266
55,056	0,0930000000000035	500	500	2	499,75	-8,40886252932251	-0,0478899851441383	0,00227401033043861
55,062	0,0989999999999966	500	500	2	499,75	-8,4090983401984	-0,0490417098626494	0,00203819945454597
55,063	0,100000000000001	500	500	2	500	-8,40907593257725	-0,048960754647851	0,00206060707569122
64,963	0	600	600	2	599	-8,40893631801009	-0,0479683838784695	0,00220019370317459
64,974	0,0109999999999957	600	600	2	599	-8,408227795735	-0,0437952531501651	0,00290874391794205
64,985	0,0219999999999914	600	600	2	599	-8,4049341827631	-0,0271918904036283	0,0062023289501667
64,995	0,0319999999999965	600	600	2	599,25	-8,40076731517911	-0,0119209429249167	0,0103691965341568
65,006	0,0429999999999922	600	600	2	599,25	-8,39554083533585	-0,00288794282823801	0,0155957043170929
65,01	0,046999999999997	600	600	2	599,25	-8,39448628015816	-0,00190677586942911	0,016650203615427
65,023	0,0599999999999881	600	600	2	599,5	-8,39556500315666	-0,00360342208296061	0,0155715085566044
65,033	0,0699999999999932	600	600	2	599,5	-8,40119082480669	-0,0159651460126042	0,00994568690657616
65,043	0,0799999999999983	600	600	2	599,75	-8,40618442744016	-0,0346535211429	0,0049520842730999
65,054	0,090999999999994	600	600	2	599,75	-8,40868768282235	-0,0468387408182025	0,00244880095124245
65,061	0,097999999999999	600	600	2	599,75	-8,40903849340975	-0,0486994907259941	0,00209799036383629
65,063	0,0999999999999943	600	600	2	600	-8,40900840237737	-0,0484141334891319	0,00212810933589935
74,963	0	700	700	2	699	-8,40904483571649	-0,0482219876721501	0,0020916759967804
74,964	0,000999999999990564	700	700	2	699	-8,40907199308276	-0,0484190043061972	0,00206451863050461
74,965	0,00199999999999534	700	700	2	699	-8,40904436074197	-0,0482646888121963	0,00209212303161621
74,975	0,0120000000000005	700	700	2	699	-8,40800707228482	-0,0423892214894295	0,00312941148877144
74,986	0,0229999999999961	700	700	2	699	-8,40463497675955	-0,0257810112088919	0,00650156289339066
74,998	0,0349999999999966	700	700	2	699,25	-8,39910663664341	-0,00805836636573076	0,0120298750698566
75,009	0,0459999999999923	700	700	2	699,25	-8,39462706819177	-0,0017763115465641	0,0165094435214996
75,017	0,0539999999999878	700	700	2	699,5	-8,39415287598968	-0,00145174562931061	0,0169836357235909
75,02	0,0569999999999879	700	700	2	699,5	-8,39466484263539	-0,00217999331653118	0,0164716690778732
75,03	0,0669999999999931	700	700	2	699,5	-8,39933688752353	-0,0103482697159052	0,0117996521294117
75,04	0,0769999999999982	700	700	2	699,75	-8,40444230474531	-0,0273722596466541	0,00669423490762711
75,051	0,0879999999999939	700	700	2	699,75	-8,40783152729273	-0,0423470884561539	0,00330498442053795
75,061	0,097999999999999	700	700	2	699,75	-8,40902986004949	-0,0483519909903407	0,00210665166378021
75,063	0,0999999999999943	700	700	2	700	-8,40899837203324	-0,0479336688295007	0,0021381676197052
84,963	0	800	800	2	799	-8,40923482552171	-0,0492564029991627	0,00190168619155884
84,964	0,000999999999990564	800	800	2	799	-8,4092534892261	-0,0494257546961308	0,00188302248716354
84,965	0,00199999999999534	800	800	2	799	-8,40922887437046	-0,0492750387638807	0,00190760940313339
84,975	0,0120000000000005	800	800	2	799	-8,40795239433646	-0,0418604584410787	0,00318411737680435
84,986	0,0229999999999961	800	800	2	799	-8,40475779958069	-0,0259997509419918	0,00637868419289589
84,997	0,0339999999999918	800	800	2	799,25	-8,3998414222151	-0,00971041154116392	0,0112951174378395
85,007	0,0439999999999969	800	800	2	799,25	-8,39477975852787	-0,00195634551346302	0,0163567252457142
85,016	0,0529999999999973	800	800	2	799,5	-8,39427407830954	-0,00164507888257504	0,0168624334037304
85,02	0,0569999999999879	800	800	2	799,5	-8,39486857876182	-0,00250141602009535	0,0162679329514503
85,03	0,0669999999999931	800	800	2	799,5	-8,4005971904844	-0,0137488311156631	0,010539349168539
85,04	0,0769999999999982	800	800	2	799,75	-8,40489590540528	-0,0291892001405358	0,0062406063079834
85,051	0,0879999999999939	800	800	2	799,75	-8,4076954331249	-0,041366103105247	0,00344110652804375
85,061	0,097999999999999	800	800	2	799,75	-8,40898185968399	-0,0479343952611089	0,00215465202927589
85,063	0,0999999999999943	800	800	2	800	-8,40903162024915	-0,0482222530990839	0,00210491940379143
94,963	0	900	900	2	899	-8,40899985283613	-0,0479624094441533	0,00213665887713432
94,975	0,0120000000000005	900	900	2	899	-8,40805641375482	-0,0424167234450579	0,00308007001876831
94,986	0,0229999999999961	900	900	2	899	-8,40497419238091	-0,0270937662571669	0,00616231933236122
94,997	0,0339999999999918	900	900	2	899,25	-8,40031516738236	-0,0105106458067894	0,0108213722705841
95,007	0,0439999999999969	900	900	2	899,25	-8,39526509866118	-0,00257114879786968	0,0158714130520821
95,015	0,0519999999999925	900	900	2	899,5	-8,39355337433517	-0,000860849395394325	0,0175831653177738
95,023	0,0599999999999881	900	900	2	899,5	-8,39542675763369	-0,00333289615809917	0,0157097540795803
95,033	0,0699999999999932	900	900	2	899,5	-8,40084621682763	-0,0146014662459493	0,0102902948856354
95,043	0,0799999999999983	900	900	2	899,75	-8,40524302795529	-0,0299278413876891	0,00589348375797272
95,054	0,090999999999994	900	900	2	899,75	-8,40881497599185	-0,047249011695385	0,00232156366109848
95,063	0,0999999999999943	900	900	2	900	-8,40908227488399	-0,0485152704641223	0,00205423682928085
104,963	0	1000	1000	2	999	-8,40923538431525	-0,0492563797160983	0,00190112739801407
104,974	0,0109999999999957	1000	1000	2	999	-8,4082077909261	-0,0433592544868588	0,00292874872684479
104,984	0,0210000000000008	1000	1000	2	999	-8,40495575219393	-0,0263220444321632	0,00618075951933861
104,995	0,0319999999999965	1000	1000	2	999,25	-8,40135511010885	-0,0134123535826802	0,00978140160441398
105,006	0,0429999999999922	1000	1000	2	999,25	-8,39617883786559	-0,00357601791620255	0,0149576738476753
105,011	0,0479999999999876	1000	1000	2	999,25	-8,39403429999948	-0,00126700848340988	0,0171022117137909
105,021	0,0579999999999927	1000	1000	2	999,5	-8,39504320174456	-0,00265596434473991	0,0160933099687099
105,031	0,0679999999999978	1000	1000	2	999,5	-8,40010439045727	-0,012051910161972	0,0110320933163166
105,042	0,0789999999999935	1000	1000	2	999,75	-8,4056118875742	-0,0319190789014101	0,00552462413907051
105,052	0,0889999999999986	1000	1000	2	999,75	-8,40834103524685	-0,0445649167522788	0,00279547646641731
105,063	0,0999999999999943	1000	1000	2	1000	-8,40905039571226	-0,0482718832790852	0,0020860880613327
155,296	0	1501	1	3	1500	-8,40456258505583	-0,0253618694841862	0,00657392665743828
155,306	0,0100000000000193	1501	1	3	1500	-8,40450190007687	-0,0251967879012227	0,00663461163640022
155,317	0,021000000000015	1501	1	3	1500	-8,40465495362878	-0,0258615706115961	0,00648155808448791
155,33	0,0340000000000202	1501	1	3	1500	-8,40451240539551	-0,0253126909956336	0,00662410631775856
155,341	0,0450000000000159	1501	1	3	1500	-8,40449988842011	-0,0251222494989634	0,00663662329316139
155,344	0,0480000000000018	1501	1	3	1500	-8,40424790047109	-0,023909006267786	0,00688858330249786
155,354	0,0580000000000211	1501	1	3	1500	-8,40430953539908	-0,024262429215014	0,00682700425386429
155,365	0,0690000000000168	1501	1	3	1500	-8,40438927523792	-0,0247583631426096	0,00674726441502571
155,376	0,0800000000000125	1501	1	3	1500	-8,40447183698416	-0,0251290248706937	0,00666467472910881
155,387	0,0910000000000082	1501	1	3	1500	-8,40446867980063	-0,0249308766797185	0,00666780397295952
155,398	0,102000000000004	1501	1	3	1500	-8,40482622385025	-0,0267044175416231	0,00631028786301613
155,408	0,112000000000023	1501	1	3	1500	-8,40454529039562	-0,0255080265924335	0,00659124925732613
155,419	0,123000000000019	1501	1	3	1500	-8,40467987582087	-0,0261323992162943	0,0064566358923912
155,43	0,134000000000015	1501	1	3	1500	-8,40451195836067	-0,0250697042793036	0,00662455335259437
155,441	0,14500000000001	1501	1	3	1500	-8,40448220260441	-0,0251111760735512	0,0066542811691761
155,452	0,156000000000006	1501	1	3	1500	-8,40454051271081	-0,0254508992657065	0,00659599900245667
155,463	0,167000000000002	1501	1	3	1500	-8,40459351427853	-0,0257406011223793	0,00654296949505806
155,473	0,177000000000021	1501	1	3	1500	-8,40463383123279	-0,0256477575749159	0,00650268048048019
155,484	0,188000000000017	1501	1	3	1500	-8,40457485057414	-0,0254093203693628	0,00656168907880783
155,495	0,199000000000012	1501	1	3	1500	-8,40462086722255	-0,0257694441825151	0,00651564449071884
155,506	0,210000000000008	1501	1	3	1500	-8,40469867922366	-0,0262947520241141	0,00643780454993248
155,517	0,221000000000004	1501	1	3	1500	-8,40486587025225	-0,02682498190552	0,00627066940069199
155,527	0,231000000000023	1501	1	3	1500	-8,40464749373496	-0,0257412809878588	0,00648904591798782
155,538	0,242000000000019	1501	1	3	1500	-8,40481409803033	-0,0267038075253367	0,00632241368293762
155,549	0,253000000000014	1501	1	3	1500	-8,4046939574182	-0,0262137968093157	0,00644255429506302
155,56	0,26400000000001	1501	1	3	1500	-8,40483896434307	-0,0265785679221153	0,00629754737019539
155,571	0,275000000000006	1501	1	3	1500	-8,40470720082521	-0,0262847635895014	0,00642931088805199
155,581	0,285000000000025	1501	1	3	1500	-8,40487313456833	-0,0270710699260235	0,00626340508460999
155,592	0,296000000000021	1501	1	3	1500	-8,40461751446128	-0,0258299801498652	0,00651899725198746
155,603	0,307000000000016	1501	1	3	1500	-8,40460008010268	-0,0254751974716783	0,00653643161058426
155,614	0,318000000000012	1501	1	3	1500	-8,40470599941909	-0,0260036950930953	0,00643054023385048
155,625	0,329000000000008	1501	1	3	1500	-8,40473871678114	-0,0262536341324449	0,006397794932127
155,636	0,340000000000003	1501	1	3	1500	-8,40496902354062	-0,0274175172671676	0,00616751611232758
155,647	0,350999999999999	1501	1	3	1500	-8,40490347705781	-0,0269970716908574	0,00623306259512901
155,657	0,361000000000018	1501	1	3	1500	-8,40482437983155	-0,0266174599528313	0,00631213188171387
155,668	0,372000000000014	1501	1	3	1500	-8,40480783954263	-0,0265637924894691	0,00632867217063904
155,679	0,38300000000001	1501	1	3	1500	-8,4049897827208	-0,0275648292154074	0,00614672899246216
155,69	0,394000000000005	1501	1	3	1500	-8,40490096248686	-0,0270461570471525	0,00623557716608047
155,7	0,404000000000025	1501	1	3	1500	-8,40491658076644	-0,0271025765687227	0,00621993094682693
155,711	0,41500000000002	1501	1	3	1500	-8,40487528592348	-0,0268680928274989	0,00626122578978539
155,722	0,426000000000016	1501	1	3	1500	-8,40481110848486	-0,0266310898587108	0,00632543116807938
155,733	0,437000000000012	1501	1	3	1500	-8,40481203049421	-0,0266529386863112	0,00632448121905327
155,744	0,448000000000008	1501	1	3	1500	-8,40486173518002	-0,0266645709052682	0,00627480447292328
155,755	0,459000000000003	1501	1	3	1500	-8,40499430894852	-0,0275396555662155	0,00614220276474953
155,765	0,469000000000023	1501	1	3	1500	-8,40494882315397	-0,0271583627909422	0,00618768855929375
155,776	0,480000000000018	1501	1	3	1500	-8,40501353144646	-0,0277459481731057	0,00612298026680946
155,797	0,501000000000005	1501	1	3	1500	-8,40492409653962	-0,0270444387570024	0,00621244311332703
155,807	0,511000000000024	1501	1	3	1500	-8,40498860925436	-0,0275030173361301	0,00614790245890617
155,818	0,52200000000002	1501	1	3	1500	-8,40498888865113	-0,0275476090610027	0,00614762306213379
155,829	0,533000000000015	1501	1	3	1500	-8,40493242256343	-0,0268633989617229	0,00620406121015549
155,84	0,544000000000011	1501	1	3	1500	-8,40516940690577	-0,0281809270381927	0,00596707686781883
155,851	0,555000000000007	1501	1	3	1500	-8,40506787411869	-0,0278397789224982	0,00606866553425789
155,862	0,566000000000003	1501	1	3	1500	-8,40505169704556	-0,0278921844437718	0,00608481466770172
155,872	0,576000000000022	1501	1	3	1500	-8,40497746132314	-0,0270841270685196	0,00615907832980156
155,883	0,587000000000018	1501	1	3	1500	-8,40502476319671	-0,0274431752040982	0,0061117485165596
155,894	0,598000000000013	1501	1	3	1500	-8,40508324094117	-0,0278387730941176	0,00605329871177673
155,905	0,609000000000009	1501	1	3	1500	-8,40520192869008	-0,0286194076761603	0,00593455508351326
155,916	0,620000000000005	1501	1	3	1500	-8,40512408874929	-0,0280023645609617	0,00601239502429962
155,926	0,630000000000024	1501	1	3	1500	-8,40510788373649	-0,027886675670743	0,00602865591645241
155,937	0,64100000000002	1501	1	3	1500	-8,40510981157422	-0,0280799483880401	0,00602670013904572
155,948	0,652000000000015	1501	1	3	1500	-8,40509640052915	-0,027956604026258	0,00604011118412018
155,959	0,663000000000011	1501	1	3	1500	-8,40534816496074	-0,0289971148595214	0,00578837469220161
155,97	0,674000000000007	1501	1	3	1500	-8,40522347018123	-0,0283628888428211	0,00591304153203964
155,981	0,685000000000002	1501	1	3	1500	-8,4052374958992	-0,0285396492108703	0,00589901581406593
155,991	0,695000000000022	1501	1	3	1500	-8,4051579516381	-0,0281512597575784	0,00597858801484108
156,002	0,706000000000017	1501	1	3	1500	-8,40526297688484	-0,0284436717629433	0,00587353482842445
156,013	0,717000000000013	1501	1	3	1500	-8,40520050376654	-0,0282960664480925	0,00593600794672966
156,024	0,728000000000009	1501	1	3	1500	-8,40511333197355	-0,0279114814475179	0,00602317973971367
156,035	0,739000000000004	1501	1	3	1500	-8,40516761876643	-0,0282702036201954	0,00596886500716209
156,045	0,749000000000024	1501	1	3	1500	-8,40520072728395	-0,0283386977389455	0,00593578442931175
156,056	0,760000000000019	1501	1	3	1500	-8,40529868379235	-0,0288511719554663	0,0058378279209137
156,067	0,771000000000015	1501	1	3	1500	-8,40533944778144	-0,0290260603651404	0,00579709187150002
156,078	0,782000000000011	1501	1	3	1500	-8,40537437237799	-0,0292327348142862	0,00576216727495193
156,089	0,793000000000006	1501	1	3	1500	-8,40529069304466	-0,0287594739347696	0,0058458186686039
156,1	0,804000000000002	1501	1	3	1500	-8,40548573993146	-0,0298294425010681	0,00565079972147942
156,11	0,814000000000021	1501	1	3	1500	-8,40527622029185	-0,0287334155291319	0,00586029142141342
156,121	0,825000000000017	1501	1	3	1500	-8,40524802915752	-0,0285651395097375	0,00588845461606979
156,132	0,836000000000013	1501	1	3	1500	-8,40528901666403	-0,0288155628368258	0,00584749504923821
156,143	0,847000000000008	1501	1	3	1500	-8,40533819049597	-0,0288604153320193	0,00579832121729851
156,154	0,858000000000004	1501	1	3	1500	-8,40530421584845	-0,0287712784484029	0,00583229586482048
156,164	0,868000000000023	1501	1	3	1500	-8,40547632426023	-0,029681995511055	0,00566018745303154
156,175	0,879000000000019	1501	1	3	1500	-8,40545609593391	-0,0295505858957767	0,00568041577935219
156,186	0,890000000000015	1501	1	3	1500	-8,40537962503731	-0,0291014602407813	0,00575685873627663
156,197	0,90100000000001	1501	1	3	1500	-8,40537959709764	-0,0290598720312119	0,0057569146156311
156,208	0,912000000000006	1501	1	3	1500	-8,40545919723809	-0,0295471074059606	0,00567734241485596
156,219	0,923000000000002	1501	1	3	1500	-8,4056440461427	-0,0306160794571042	0,00549249351024628
156,229	0,933000000000021	1501	1	3	1500	-8,40553441084921	-0,0297487387433648	0,00560207292437553
156,24	0,944000000000017	1501	1	3	1500	-8,4056796412915	-0,0305356830358505	0,00545689836144447
156,251	0,955000000000013	1501	1	3	1500	-8,40547364205122	-0,0295036705210805	0,00566286966204643
156,262	0,966000000000008	1501	1	3	1500	-8,40547601692379	-0,0295551680028439	0,0056605227291584
156,273	0,977000000000004	1501	1	3	1500	-8,40545824728906	-0,0294180260971189	0,00567823648452759
156,283	0,987000000000023	1501	1	3	1500	-8,40543899685144	-0,029390836134553	0,00569751486182213
156,294	0,998000000000019	1501	1	3	1500	-8,40556307695806	-0,0300162378698587	0,00557340681552887
156,305	1,00900000000001	1501	1	3	1500	-8,40551831759512	-0,0298792822286487	0,00561816617846489
156,316	1,02000000000001	1501	1	3	1500	-8,40556399896741	-0,0298074213787913	0,00557251274585724
156,327	1,03100000000001	1501	1	3	1500	-8,40554614551365	-0,0298829795792699	0,00559039413928986
156,338	1,042	1501	1	3	1500	-8,40581372380257	-0,0312322610989213	0,00532278791069984
156,348	1,05200000000002	1501	1	3	1500	-8,40554782189429	-0,0300517538562417	0,00558871775865555
156,359	1,06300000000002	1501	1	3	1500	-8,40550032444298	-0,0294791860505939	0,00563615933060646
156,37	1,07400000000001	1501	1	3	1500	-8,40558202005923	-0,0298893870785832	0,00555451959371567
156,388	1,09200000000001	1501	1	3	1500	-8,40571557171643	-0,030716541223228	0,00542091205716133
156,399	1,10300000000001	1501	1	3	1500	-8,40580397285521	-0,0311202788725495	0,00533256679773331
156,41	1,114	1501	1	3	1500	-8,40565139427781	-0,0302753411233425	0,00548511743545532
156,42	1,12400000000002	1501	1	3	1500	-8,40571166016161	-0,0306821241974831	0,00542482361197472
156,431	1,13500000000002	1501	1	3	1500	-8,40578075498343	-0,030970866791904	0,00535575672984123
156,442	1,14600000000002	1501	1	3	1500	-8,40572725050151	-0,0308681139722466	0,00540928915143013
156,453	1,15700000000001	1501	1	3	1500	-8,4055935870856	-0,0298715196549892	0,00554289668798447
156,464	1,16800000000001	1501	1	3	1500	-8,4057083632797	-0,0305996555835009	0,00542817637324333
156,475	1,179	1501	1	3	1500	-8,40572107583284	-0,0307280011475086	0,00541543588042259
156,485	1,18900000000002	1501	1	3	1500	-8,4056328702718	-0,0302897533401847	0,00550366938114166
156,496	1,20000000000002	1501	1	3	1500	-8,40568944811821	-0,0303333066403866	0,00544706359505653
156,507	1,21100000000001	1501	1	3	1500	-8,40584431774914	-0,0312050711363554	0,00529222190380096
156,518	1,22200000000001	1501	1	3	1500	-8,40590173378587	-0,0316530046984553	0,00523477792739868
156,529	1,233	1501	1	3	1500	-8,40579913929105	-0,0311695737764239	0,00533737242221832
156,539	1,24300000000002	1501	1	3	1500	-8,40597356669605	-0,0317328190430999	0,00516291707754135
156,55	1,25400000000002	1501	1	3	1500	-8,40577684342861	-0,0308180879801512	0,00535966828465462
156,561	1,26500000000001	1501	1	3	1500	-8,40581048280001	-0,0310870446264744	0,00532602891325951
156,572	1,27600000000001	1501	1	3	1500	-8,40582107193768	-0,0311672128736973	0,00531541183590889
156,583	1,28700000000001	1501	1	3	1500	-8,40586049482226	-0,0312381191179156	0,00527601689100266
156,594	1,298	1501	1	3	1500	-8,40578835457563	-0,0309918355196714	0,00534815713763237
156,604	1,30800000000002	1501	1	3	1500	-8,40593875385821	-0,0317642139270902	0,00519778579473495
156,615	1,31900000000002	1501	1	3	1500	-8,40587183833122	-0,0314514013007283	0,00526467338204384
156,626	1,33000000000001	1501	1	3	1500	-8,40600066818297	-0,0318890484049916	0,00513587146997452
156,637	1,34100000000001	1501	1	3	1500	-8,40591313317418	-0,031594792380929	0,00522337853908539
156,648	1,352	1501	1	3	1500	-8,40582995675504	-0,0311555434018373	0,00530658289790154
156,663	1,36700000000002	1501	1	3	1500	-8,40596845373511	-0,03197165671736	0,00516805797815323
156,674	1,37800000000001	1501	1	3	1500	-8,40591450221836	-0,0313759595155716	0,00522203743457794
156,685	1,38900000000001	1501	1	3	1500	-8,4059242811054	-0,031578978523612	0,00521225854754448
156,696	1,40000000000001	1501	1	3	1500	-8,40593811124563	-0,0315248779952526	0,0051984004676342
156,706	1,41000000000003	1501	1	3	1500	-8,40601217932999	-0,0321255950257182	0,00512436032295227
156,717	1,42100000000002	1501	1	3	1500	-8,40591486543417	-0,0313787115737796	0,0052216462790966
156,728	1,43200000000002	1501	1	3	1500	-8,40610248036683	-0,0324330106377602	0,00503405928611755
156,739	1,44300000000001	1501	1	3	1500	-8,40613754466176	-0,0327311363071203	0,00499896705150604
156,75	1,45400000000001	1501	1	3	1500	-8,40598594397306	-0,0319375330582261	0,00515056774020195
156,761	1,465	1501	1	3	1500	-8,40617805719375	-0,0327672204002738	0,00495845451951027
156,771	1,47500000000002	1501	1	3	1500	-8,4061484131962	-0,0327585358172655	0,00498812645673752
156,782	1,48600000000002	1501	1	3	1500	-8,40619680471718	-0,0329615781083703	0,0049397349357605
156,793	1,49700000000001	1501	1	3	1500	-8,4060194157064	-0,0319719593971968	0,00511709600687027
156,804	1,50800000000001	1501	1	3	1500	-8,40598580427468	-0,0316852005198598	0,00515073537826538
156,815	1,51900000000001	1501	1	3	1500	-8,4060737863183	-0,0323067791759968	0,00506272539496422
156,825	1,52900000000002	1501	1	3	1500	-8,40609633363783	-0,0323391379788518	0,00504015013575554
156,836	1,54000000000002	1501	1	3	1500	-8,40616366825998	-0,0328197842463851	0,00497287139296532
156,847	1,55100000000002	1501	1	3	1500	-8,40618104673922	-0,0327059952542186	0,00495549291372299
156,858	1,56200000000001	1501	1	3	1500	-8,40621597133577	-0,0329563673585653	0,00492051243782043
156,869	1,57300000000001	1501	1	3	1500	-8,40601888485253	-0,0318058207631111	0,00511765480041504
156,88	1,584	1501	1	3	1500	-8,4062047675252	-0,0331571279093623	0,0049317441880703
156,89	1,59400000000002	1501	1	3	1500	-8,40614550746977	-0,0323929451406002	0,00499103218317032
156,901	1,60500000000002	1501	1	3	1500	-8,4062927775085	-0,0332661205902696	0,00484373420476913
156,923	1,62700000000001	1501	1	3	1500	-8,40619225054979	-0,0328587461262941	0,00494426116347313
156,934	1,63800000000001	1501	1	3	1500	-8,40616878122091	-0,0325343431904912	0,00496773049235344
156,944	1,64800000000002	1501	1	3	1500	-8,40627861209214	-0,0331475725397468	0,00485792756080627
156,955	1,65900000000002	1501	1	3	1500	-8,40621490962803	-0,0329555245116353	0,00492163002490997
156,966	1,67000000000002	1501	1	3	1500	-8,40617283247411	-0,0327630573883653	0,0049637071788311
156,977	1,68100000000001	1501	1	3	1500	-8,40637050569057	-0,0335136661306024	0,00476600602269173
156,988	1,69200000000001	1501	1	3	1500	-8,40629112906754	-0,0332287373021245	0,00484541058540344
156,999	1,703	1501	1	3	1500	-8,4063133969903	-0,0334144709631801	0,00482311472296715
157,009	1,71300000000002	1501	1	3	1500	-8,40627592988312	-0,033346931450069	0,00486060976982117
157,02	1,72400000000002	1501	1	3	1500	-8,40626388788223	-0,0330837536603212	0,00487262383103371
157,031	1,73500000000001	1501	1	3	1500	-8,4064406901598	-0,0338894035667181	0,0046958215534687
157,042	1,74600000000001	1501	1	3	1500	-8,4063532948494	-0,0334799475967884	0,00478321686387062
157,053	1,75700000000001	1501	1	3	1500	-8,40642116032541	-0,0339202024042606	0,00471532344818115
157,063	1,76700000000002	1501	1	3	1500	-8,40641372837126	-0,0340452045202255	0,00472281128168106
157,074	1,77800000000002	1501	1	3	1500	-8,40642479248345	-0,0339162116870284	0,00471174716949463
157,085	1,78900000000002	1501	1	3	1500	-8,40636217966676	-0,0335568096488714	0,00477433204650879
157,096	1,80000000000001	1501	1	3	1500	-8,40637737885118	-0,0337130716070533	0,00475913286209106
157,107	1,81100000000001	1501	1	3	1500	-8,40637866407633	-0,0338257942348719	0,0047578476369381
157,118	1,822	1501	1	3	1500	-8,40650481171906	-0,0342924380674958	0,00463172793388367
157,128	1,83200000000002	1501	1	3	1500	-8,40642993338406	-0,0339715229347348	0,00470660626888275
157,139	1,84300000000002	1501	1	3	1500	-8,40654451400042	-0,0346538051962852	0,00459199771285057
157,15	1,85400000000001	1501	1	3	1500	-8,40637274086475	-0,0337677355855703	0,00476377084851265
157,169	1,87300000000002	1501	1	3	1500	-8,40646195225418	-0,0339860748499632	0,00467458739876747
157,18	1,88400000000001	1501	1	3	1500	-8,40640864335	-0,0337264174595475	0,00472789630293846
157,191	1,89500000000001	1501	1	3	1500	-8,40646795928478	-0,0341339549049735	0,00466855242848396
157,202	1,90600000000001	1501	1	3	1500	-8,40646670199931	-0,0339771760627627	0,00466983765363693
157,213	1,917	1501	1	3	1500	-8,40655437670648	-0,0345359183847904	0,00458216294646263
157,223	1,92700000000002	1501	1	3	1500	-8,40660570189357	-0,0347894104197621	0,00453080981969833
157,234	1,93800000000002	1501	1	3	1500	-8,40652230195701	-0,0343948882073164	0,00461418181657791
157,245	1,94900000000001	1501	1	3	1500	-8,40650185011327	-0,0340760499238968	0,00463468953967094
157,256	1,96000000000001	1501	1	3	1500	-8,40661997906864	-0,034871413372457	0,00451656058430672
157,267	1,971	1501	1	3	1500	-8,40657577849925	-0,0346390344202518	0,00456076115369797
157,277	1,98100000000002	1501	1	3	1500	-8,40676325373352	-0,0357569940388203	0,00437328591942787
157,288	1,99200000000002	1501	1	3	1500	-8,40665987692773	-0,034847054630518	0,00447660684585571
157,307	2,01100000000002	1501	1	3	1500	-8,40677496045828	-0,0355946365743876	0,00436155125498772
157,318	2,02200000000002	1501	1	3	1500	-8,40661749243736	-0,034798108972609	0,0045190192759037
157,329	2,03300000000002	1501	1	3	1500	-8,40653674677014	-0,0344640202820301	0,00459976494312286
157,34	2,04400000000001	1501	1	3	1500	-8,40670731849968	-0,0352398492395878	0,0044291652739048
157,351	2,05500000000001	1501	1	3	1500	-8,40670952573419	-0,0353287765756249	0,0044269859790802
157,362	2,066	1501	1	3	1500	-8,40676196850836	-0,0355780916288495	0,00437451526522636
157,372	2,07600000000002	1501	1	3	1500	-8,40665523894131	-0,0350343529134989	0,00448130071163177
157,383	2,08700000000002	1501	1	3	1500	-8,40672751888633	-0,0352226756513119	0,00440899282693863
157,394	2,09800000000001	1501	1	3	1500	-8,40672830119729	-0,0352973304688931	0,00440821051597595
157,405	2,10900000000001	1501	1	3	1500	-8,40669066645205	-0,0350862368941307	0,0044458732008934
157,416	2,12	1501	1	3	1500	-8,40678784064948	-0,0357019668444991	0,00434869900345802
157,429	2,13300000000001	1501	1	3	1500	-8,40665814466774	-0,0349006988108158	0,00447839498519897
157,44	2,14400000000001	1501	1	3	1500	-8,4067630302161	-0,0354622770100832	0,00437350943684578
157,45	2,15400000000002	1501	1	3	1500	-8,40669488534331	-0,0351969199255109	0,00444162636995316
157,461	2,16500000000002	1501	1	3	1500	-8,40689563192427	-0,0365108763799071	0,00424090772867203
157,472	2,17600000000002	1501	1	3	1500	-8,40673944912851	-0,0351658510044217	0,00439709052443504
157,483	2,18700000000001	1501	1	3	1500	-8,4067546762526	-0,0353758269920945	0,00438183546066284
157,494	2,19800000000001	1501	1	3	1500	-8,40684480965137	-0,0358155323192477	0,00429170206189155
157,505	2,209	1501	1	3	1500	-8,40689476579428	-0,0362592237070203	0,00424174591898918
157,515	2,21900000000002	1501	1	3	1500	-8,40688850730657	-0,0359886698424816	0,0042480044066906
157,526	2,23000000000002	1501	1	3	1500	-8,40679879300296	-0,0355722289532423	0,00433769077062607
157,537	2,24100000000001	1501	1	3	1500	-8,40700811706483	-0,0367857748642564	0,00412836670875549
157,548	2,25200000000001	1501	1	3	1500	-8,40686545707285	-0,036123632453382	0,00427102670073509
157,559	2,26300000000001	1501	1	3	1500	-8,40690155513585	-0,0360336015000939	0,00423498451709747
157,569	2,27300000000002	1501	1	3	1500	-8,40682349167764	-0,0356555404141545	0,00431304797530174
157,58	2,28400000000002	1501	1	3	1500	-8,4068785328418	-0,036228122189641	0,00425795093178749
157,591	2,29500000000002	1501	1	3	1500	-8,40693494305015	-0,0363869545981288	0,00420156866312027
157,602	2,30600000000001	1501	1	3	1500	-8,40703144669533	-0,0368018774315715	0,00410506501793861
157,613	2,31700000000001	1501	1	3	1500	-8,40685349889099	-0,0359006132930517	0,00428304076194763
157,624	2,328	1501	1	3	1500	-8,40695413760841	-0,0363608309999108	0,00418240204453468
157,634	2,33800000000002	1501	1	3	1500	-8,406932791695	-0,0363310007378459	0,00420374795794487
157,645	2,34900000000002	1501	1	3	1500	-8,40697520412505	-0,0363278388977051	0,0041612796485424
157,656	2,36000000000001	1501	1	3	1500	-8,40704835020006	-0,0368369743227959	0,00408818945288658
157,667	2,37100000000001	1501	1	3	1500	-8,40687249787152	-0,0360104208812118	0,00426404178142548
157,678	2,38200000000001	1501	1	3	1500	-8,40707925148308	-0,037053981795907	0,00405728816986084
157,692	2,39600000000002	1501	1	3	1500	-8,40702021494508	-0,0365729816257954	0,00411629676818848
157,703	2,40700000000001	1501	1	3	1500	-8,40704315342009	-0,0368226505815983	0,00409333035349846
157,714	2,41800000000001	1501	1	3	1500	-8,40700688771904	-0,0366801116615534	0,00412965193390846
157,725	2,429	1501	1	3	1500	-8,40702295303345	-0,0369179667904973	0,00411355867981911
157,735	2,43900000000002	1501	1	3	1500	-8,40711537748575	-0,0371672678738832	0,00402113422751427
157,746	2,45000000000002	1501	1	3	1500	-8,40722129680216	-0,037839999422431	0,00391518697142601
157,757	2,46100000000001	1501	1	3	1500	-8,4071989171207	-0,0376412132754922	0,00393759459257126
157,768	2,47200000000001	1501	1	3	1500	-8,40717069804668	-0,0376497069373727	0,00396581366658211
157,779	2,483	1501	1	3	1500	-8,4071927703917	-0,0375477224588394	0,00394374132156372
157,789	2,49300000000002	1501	1	3	1500	-8,40710107237101	-0,0370349315926433	0,00403543934226036
157,8	2,50400000000002	1501	1	3	1500	-8,40709319338202	-0,0370405381545424	0,00404331833124161
157,811	2,51500000000001	1501	1	3	1500	-8,40711775235832	-0,0372048886492848	0,00401878729462624
157,822	2,52600000000001	1501	1	3	1500	-8,40722291730344	-0,0376239977777004	0,00391362234950066
157,833	2,53700000000001	1501	1	3	1500	-8,40715044178068	-0,0373274181038141	0,00398609787225723
157,844	2,548	1501	1	3	1500	-8,40721721760929	-0,0377138610929251	0,0039193220436573
157,854	2,55800000000002	1501	1	3	1500	-8,40732651762664	-0,03839704208076	0,00381002202630043
157,871	2,57500000000002	1501	1	3	1500	-8,40717768296599	-0,0372942863032222	0,00395882874727249
157,882	2,58600000000001	1501	1	3	1500	-8,40729924850166	-0,0380918988958001	0,00383729115128517
157,893	2,59700000000001	1501	1	3	1500	-8,40718542225659	-0,0374637963250279	0,00395111739635468
157,904	2,608	1501	1	3	1500	-8,407191792503	-0,0375098595395684	0,00394469127058983
157,914	2,61800000000002	1501	1	3	1500	-8,40722286142409	-0,0375040853396058	0,00391362234950066
157,925	2,62900000000002	1501	1	3	1500	-8,40724468231201	-0,037733050994575	0,00389182940125465
157,936	2,64000000000001	1501	1	3	1500	-8,40733780525625	-0,0383315561339259	0,00379867851734161
157,947	2,65100000000001	1501	1	3	1500	-8,40722808614373	-0,0378878181800246	0,0039084255695343
157,958	2,66200000000001	1501	1	3	1500	-8,40741243213415	-0,0385801633819938	0,00372407957911491
157,969	2,673	1501	1	3	1500	-8,40726382099092	-0,037765116430819	0,00387266278266907
157,979	2,68300000000002	1501	1	3	1500	-8,40744839049876	-0,0388580048456788	0,00368814915418625
157,99	2,69400000000002	1501	1	3	1500	-8,40728793293238	-0,0381450261920691	0,00384857878088951
158,001	2,70500000000001	1501	1	3	1500	-8,40752650983632	-0,0392590370029211	0,0036100298166275
158,012	2,71600000000001	1501	1	3	1500	-8,40733389370143	-0,038138241507113	0,00380264595150948
158,023	2,727	1501	1	3	1500	-8,40736395679414	-0,0383191648870707	0,00377252697944641
158,033	2,73700000000002	1501	1	3	1500	-8,40733403339982	-0,0382475648075342	0,00380247831344604
158,044	2,74800000000002	1501	1	3	1500	-8,40743905864656	-0,0386291416361928	0,0036974810063839
158,055	2,75900000000001	1501	1	3	1500	-8,40740676037967	-0,0384636176750064	0,00372972339391708
158,066	2,77000000000001	1501	1	3	1500	-8,40735951438546	-0,0382310850545764	0,00377699732780457
158,077	2,78100000000001	1501	1	3	1500	-8,40747443027794	-0,0389526411890984	0,003662109375
158,088	2,792	1501	1	3	1500	-8,4074505418539	-0,0387278757989407	0,00368596985936165
158,098	2,80200000000002	1501	1	3	1500	-8,40762692503631	-0,0396702066063881	0,00350955873727798
158,109	2,81300000000002	1501	1	3	1500	-8,40750379487872	-0,0390225509181619	0,00363271683454514
158,12	2,82400000000001	1501	1	3	1500	-8,40765363536775	-0,0400005001574755	0,00348284840583801
158,128	2,83200000000002	1501	1	3	1500	-8,40748099610209	-0,0390987237915397	0,00365551561117172
158,139	2,84300000000002	1501	1	3	1500	-8,40744942426682	-0,0386200472712517	0,00368708744645119
158,15	2,85400000000001	1501	1	3	1500	-8,40742296539247	-0,0385822728276253	0,00371357426047325
158,161	2,86500000000001	1501	1	3	1500	-8,40753198601305	-0,0391058763489127	0,00360449776053429
158,172	2,876	1501	1	3	1500	-8,4075032081455	-0,0391213735565543	0,00363333150744438
158,182	2,88600000000002	1501	1	3	1500	-8,4075238276273	-0,0389754073694348	0,0036127120256424
158,193	2,89700000000002	1501	1	3	1500	-8,40757112950087	-0,0393216917291284	0,00356538221240044
158,204	2,90800000000002	1501	1	3	1500	-8,40759607963264	-0,0396388070657849	0,00354046002030373
158,215	2,91900000000001	1501	1	3	1500	-8,40766014531255	-0,0399410165846348	0,00347636640071869
158,226	2,93000000000001	1501	1	3	1500	-8,40768339112401	-0,0398390833288431	0,00345312058925629
158,237	2,941	1501	1	3	1500	-8,40764167718589	-0,0397392967715859	0,00349486246705055
158,247	2,95100000000002	1501	1	3	1500	-8,40761334635317	-0,0394839001819491	0,00352319329977036
158,258	2,96200000000002	1501	1	3	1500	-8,40770848095417	-0,0401331065222621	0,00342803075909615
158,269	2,97300000000001	1501	1	3	1500	-8,40758129954338	-0,0392677867785096	0,00355521216988563
158,28	2,98400000000001	1501	1	3	1500	-8,40778961777687	-0,0404043728485703	0,00334689393639565
158,291	2,995	1501	1	3	1500	-8,40767350047827	-0,0398519728332758	0,0034630112349987
158,301	3,00500000000002	1501	1	3	1500	-8,40772150084376	-0,0402423227205873	0,00341501086950302
158,312	3,01600000000002	1501	1	3	1500	-8,40762843377888	-0,0393053097650409	0,00350804999470711
158,323	3,02700000000002	1501	1	3	1500	-8,407680708915	-0,0397633761167526	0,00345580279827118
158,334	3,03800000000001	1501	1	3	1500	-8,40771962888539	-0,039977733977139	0,00341685488820076
158,345	3,04900000000001	1501	1	3	1500	-8,40776081196964	-0,0403016898781061	0,00337572768330574
158,356	3,06	1501	1	3	1500	-8,40780034661293	-0,0402775919064879	0,00333616510033607
158,366	3,07000000000002	1501	1	3	1500	-8,40776754543185	-0,0402561016380787	0,00336896628141403
158,377	3,08100000000002	1501	1	3	1500	-8,40777833014727	-0,0402946956455708	0,00335818156599998
158,388	3,09200000000001	1501	1	3	1500	-8,40771448798478	-0,0400264002382755	0,00342199578881264
158,399	3,10300000000001	1501	1	3	1500	-8,40780769474804	-0,0404606014490128	0,00332878902554512
158,41	3,114	1501	1	3	1500	-8,40778757818043	-0,0401081284508109	0,00334896147251129
158,42	3,12400000000002	1501	1	3	1500	-8,40780076570809	-0,0404170528054237	0,00333577394485474
158,431	3,13500000000002	1501	1	3	1500	-8,40778752230108	-0,0404825946316123	0,00334896147251129
158,442	3,14600000000002	1501	1	3	1500	-8,40781632810831	-0,0406228844076395	0,00332018360495567
158,453	3,15700000000001	1501	1	3	1500	-8,40781459584832	-0,0404102960601449	0,00332191586494446
158,464	3,16800000000001	1501	1	3	1500	-8,40779000893235	-0,0402927258983254	0,00334650278091431
158,475	3,179	1501	1	3	1500	-8,4078674018383	-0,0409348867833614	0,00326910987496376
158,485	3,18900000000002	1501	1	3	1500	-8,40788953006268	-0,0410807691514492	0,0032469816505909
158,496	3,20000000000002	1501	1	3	1500	-8,40799662284553	-0,0413298280909657	0,00313986092805862
158,507	3,21100000000001	1501	1	3	1500	-8,40795239433646	-0,041265613399446	0,00318411737680435
158,518	3,22200000000001	1501	1	3	1500	-8,4079528413713	-0,0412518018856645	0,00318367034196854
158,529	3,233	1501	1	3	1500	-8,40789483860135	-0,0411602854728699	0,00324167311191559
158,539	3,24300000000002	1501	1	3	1500	-8,40804761275649	-0,0415600743144751	0,00308889895677567
158,55	3,25400000000002	1501	1	3	1500	-8,40793881565332	-0,0411379290744662	0,00319769605994225
158,561	3,26500000000001	1501	1	3	1500	-8,40808611363172	-0,0420301267877221	0,00305039808154106
158,572	3,27600000000001	1501	1	3	1500	-8,4080246463418	-0,0417061243206263	0,00311186537146568
158,583	3,28700000000001	1501	1	3	1500	-8,40789405629039	-0,0406869780272245	0,00324245542287827
158,594	3,298	1501	1	3	1500	-8,40795585885644	-0,0411567743867636	0,00318065285682678
158,604	3,30800000000002	1501	1	3	1500	-8,40795113705099	-0,0411822553724051	0,00318534672260284
158,615	3,31900000000002	1501	1	3	1500	-8,40785600244999	-0,0405555637553334	0,00328050926327705
158,626	3,33000000000001	1501	1	3	1500	-8,40807192027569	-0,041716112755239	0,0030645914375782
158,637	3,34100000000001	1501	1	3	1500	-8,40809606015682	-0,0418593408539891	0,00304045155644417
158,648	3,352	1501	1	3	1500	-8,40803710743785	-0,0416452065110207	0,00309940427541733
158,658	3,36200000000002	1501	1	3	1500	-8,40807918459177	-0,0419541401788592	0,0030573271214962
158,669	3,37300000000002	1501	1	3	1500	-8,40798357501626	-0,0411371840164065	0,00315293669700623
158,68	3,38400000000001	1501	1	3	1500	-8,40816465206444	-0,0422476790845394	0,0029718317091465
158,691	3,39500000000001	1501	1	3	1500	-8,40809069573879	-0,0419252878054976	0,00304581597447395
158,702	3,40600000000001	1501	1	3	1500	-8,4080708026886	-0,0418627355247736	0,00306570902466774
158,712	3,41600000000003	1501	1	3	1500	-8,40816146694124	-0,0421477667987347	0,00297507271170616
158,723	3,42700000000002	1501	1	3	1500	-8,40816054493189	-0,0422295648604631	0,00297596678137779
158,734	3,43800000000002	1501	1	3	1500	-8,40812277048826	-0,0419600075110793	0,0030137412250042
158,745	3,44900000000001	1501	1	3	1500	-8,40820379555225	-0,0425077183172107	0,00293271616101265
158,756	3,46000000000001	1501	1	3	1500	-8,40814378112555	-0,0419214647263289	0,00299273058772087
158,767	3,471	1501	1	3	1500	-8,40815895237029	-0,0420424249023199	0,00297758728265762
158,777	3,48100000000002	1501	1	3	1500	-8,40815325267613	-0,0421366235241294	0,00298323109745979
158,788	3,49200000000002	1501	1	3	1500	-8,40816764160991	-0,0423246435821056	0,00296887010335922
158,799	3,50300000000001	1501	1	3	1500	-8,40831577777863	-0,0428128661587834	0,00282073393464088
158,81	3,51400000000001	1501	1	3	1500	-8,40829303488135	-0,0426940619945526	0,00284347683191299
158,821	3,52500000000001	1501	1	3	1500	-8,40825964696705	-0,0426511699333787	0,00287683680653572
158,831	3,53500000000003	1501	1	3	1500	-8,40816881507635	-0,0422315392643213	0,00296769663691521
158,842	3,54600000000002	1501	1	3	1500	-8,40830817818642	-0,042844582349062	0,00282833352684975
158,853	3,55700000000002	1501	1	3	1500	-8,40825498104095	-0,042592384852469	0,00288153067231178
158,864	3,56800000000001	1501	1	3	1500	-8,40824517421424	-0,0426183268427849	0,00289136543869972
158,875	3,57900000000001	1501	1	3	1500	-8,40820332057774	-0,0424054032191634	0,00293321907520294
158,886	3,59	1501	1	3	1500	-8,40825889259577	-0,0425890227779746	0,0028776191174984
158,896	3,60000000000002	1501	1	3	1500	-8,40826143510639	-0,0423950422555208	0,00287510454654694
158,907	3,61100000000002	1501	1	3	1500	-8,40834497474134	-0,0431096600368619	0,00279156491160393
158,918	3,62200000000001	1501	1	3	1500	-8,40838280506432	-0,0434085028246045	0,00275373458862305
158,929	3,63300000000001	1501	1	3	1500	-8,40828199870884	-0,042806644923985	0,00285448506474495
158,94	3,64400000000001	1501	1	3	1500	-8,4083666279912	-0,0431760121136904	0,00276988372206688
158,95	3,65400000000002	1501	1	3	1500	-8,40832469053566	-0,0429622363299131	0,00281184911727905
158,967	3,67100000000002	1501	1	3	1500	-8,40843276120722	-0,0436708284541965	0,00270377844572067
158,978	3,68200000000002	1501	1	3	1500	-8,40835724025965	-0,0429932633414865	0,002779271453619
158,989	3,69300000000001	1501	1	3	1500	-8,40838733129203	-0,0432237656787038	0,00274915248155594
159	3,70400000000001	1501	1	3	1500	-8,40843468904495	-0,0435661012306809	0,00270182266831398
159,011	3,715	1501	1	3	1500	-8,40839629992843	-0,0434253551065922	0,00274021178483963
159,021	3,72500000000002	1501	1	3	1500	-8,40841351076961	-0,04320137668401	0,00272300094366074
159,032	3,73600000000002	1501	1	3	1500	-8,40838858857751	-0,0432086084038019	0,00274792313575745
159,043	3,74700000000001	1501	1	3	1500	-8,40851641260087	-0,0440231803804636	0,00262012705206871
159,054	3,75800000000001	1501	1	3	1500	-8,40841454453766	-0,0433899601921439	0,00272199511528015
159,065	3,76900000000001	1501	1	3	1500	-8,40847749263048	-0,0435962015762925	0,00265901908278465
159,075	3,77900000000002	1501	1	3	1500	-8,4084677696228	-0,0435657938942313	0,00266874209046364
159,086	3,79000000000002	1501	1	3	1500	-8,40855052694678	-0,0440868875011802	0,00258598476648331
159,097	3,80100000000002	1501	1	3	1500	-8,40870807878673	-0,045130685903132	0,00242846086621284
159,108	3,81200000000001	1501	1	3	1500	-8,40846416540444	-0,0435125129297376	0,00267237424850464
159,119	3,82300000000001	1501	1	3	1500	-8,40862615965307	-0,0445166556164622	0,00251032412052155
159,13	3,834	1501	1	3	1500	-8,40854602865875	-0,0441100867465138	0,00259051099419594
159,14	3,84400000000002	1501	1	3	1500	-8,4084904845804	-0,0437679933384061	0,00264605507254601
159,151	3,85500000000002	1501	1	3	1500	-8,40849081985652	-0,0438179168850183	0,00264566391706467
159,162	3,86600000000001	1501	1	3	1500	-8,40855742804706	-0,0439563486725092	0,00257911160588264
159,173	3,87700000000001	1501	1	3	1500	-8,40854513458908	-0,0440129544585943	0,00259140506386757
159,188	3,89200000000002	1501	1	3	1500	-8,40853923931718	-0,0440672039985657	0,00259727239608765
159,199	3,90300000000002	1501	1	3	1500	-8,4086543507874	-0,0442900275811553	0,00248216092586517
159,21	3,91400000000002	1501	1	3	1500	-8,40854980051517	-0,0439568283036351	0,00258671119809151
159,221	3,92500000000001	1501	1	3	1500	-8,40857639908791	-0,0440566940233111	0,00256011262536049
159,232	3,93600000000001	1501	1	3	1500	-8,40858374722302	-0,0442092400044203	0,00255279242992401
159,243	3,947	1501	1	3	1500	-8,40871861204505	-0,0447436468675733	0,00241789966821671
159,253	3,95700000000002	1501	1	3	1500	-8,40859059244394	-0,0441449508070946	0,00254591926932335
159,264	3,96800000000002	1501	1	3	1500	-8,40872428379953	-0,0449660327285528	0,00241225585341454
159,275	3,97900000000001	1501	1	3	1500	-8,40876982547343	-0,0452365260571241	0,00236671417951584
159,286	3,99000000000001	1501	1	3	1500	-8,40867720544338	-0,0444090412929654	0,00245930626988411
159,297	4,001	1501	1	3	1500	-8,40885328128934	-0,0455230288207531	0,00228323042392731
159,307	4,01100000000002	1501	1	3	1500	-8,40864549390972	-0,0443772645667195	0,00249104574322701
159,318	4,02200000000002	1501	1	3	1500	-8,40873504057527	-0,0450657866895199	0,00240147113800049
159,329	4,03300000000002	1501	1	3	1500	-8,40872126631439	-0,0449712015688419	0,00241527333855629
159,34	4,04400000000001	1501	1	3	1500	-8,40874018147588	-0,0449610780924559	0,00239633023738861
159,351	4,05500000000001	1501	1	3	1500	-8,40869293548167	-0,044700289145112	0,00244354829192162
159,362	4,066	1501	1	3	1500	-8,40881679207087	-0,045504285953939	0,00231971964240074
159,372	4,07600000000002	1501	1	3	1500	-8,40875308960676	-0,0451428676024079	0,00238342210650444
159,383	4,08700000000002	1501	1	3	1500	-8,40874501504004	-0,0448580691590905	0,0023915246129036
159,394	4,09800000000001	1501	1	3	1500	-8,4088115952909	-0,0452515529468656	0,0023249164223671
159,405	4,10900000000001	1501	1	3	1500	-8,40880092233419	-0,0453481916338205	0,00233558937907219
159,416	4,12	1501	1	3	1500	-8,40884867124259	-0,0456813490018249	0,00228786841034889
159,426	4,13000000000002	1501	1	3	1500	-8,40884735807776	-0,0454270513728261	0,00228915363550186
159,437	4,14100000000002	1501	1	3	1500	-8,40888530015945	-0,0457903975620866	0,00225121155381203
159,448	4,15200000000002	1501	1	3	1500	-8,4088549297303	-0,0456387503072619	0,00228160992264748
159,466	4,17000000000002	1501	1	3	1500	-8,40883674100041	-0,0453359493985772	0,00229977071285248
159,477	4,18100000000001	1501	1	3	1500	-8,40883953496814	-0,0453994702547789	0,00229697674512863
159,488	4,19200000000001	1501	1	3	1500	-8,40881346724927	-0,0453593488782644	0,00232301652431488
159,499	4,203	1501	1	3	1500	-8,40897275134921	-0,0463723810389638	0,00216376036405563
159,509	4,21300000000002	1501	1	3	1500	-8,40891159139574	-0,0455966265872121	0,00222494825720787
159,52	4,22400000000002	1501	1	3	1500	-8,40896808542311	-0,0462199561297894	0,0021684542298317
159,531	4,23500000000001	1501	1	3	1500	-8,40897026471794	-0,0462074019014835	0,0021662749350071
159,542	4,24600000000001	1501	1	3	1500	-8,40899552218616	-0,0464447680860758	0,00214096158742905
159,553	4,25700000000001	1501	1	3	1500	-8,40903815813362	-0,0463372189551592	0,00209838151931763
159,563	4,26700000000002	1501	1	3	1500	-8,40900926850736	-0,0463934848085046	0,0021272711455822
159,574	4,27800000000002	1501	1	3	1500	-8,40902921743691	-0,0464812619611621	0,00210732221603394
159,585	4,28900000000002	1501	1	3	1500	-8,40899200178683	-0,0463091023266315	0,00214453786611557
159,596	4,30000000000001	1501	1	3	1500	-8,40901871211827	-0,046459911391139	0,00211777165532112
159,607	4,31100000000001	1501	1	3	1500	-8,4089922811836	-0,0461317412555218	0,00214420258998871
159,618	4,322	1501	1	3	1500	-8,40912826359272	-0,0470146164298058	0,00200824812054634
159,628	4,33200000000002	1501	1	3	1500	-8,40908565558493	-0,0468075601384044	0,00205088406801224
159,639	4,34300000000002	1501	1	3	1500	-8,40907953679562	-0,0468218699097633	0,00205697491765022
159,65	4,35400000000001	1501	1	3	1500	-8,40899736620486	-0,0461590755730867	0,00213917344808578
159,661	4,36500000000001	1501	1	3	1500	-8,40897920541465	-0,0460748840123415	0,00215733423829079
159,672	4,376	1501	1	3	1500	-8,40907470323145	-0,0468007894232869	0,00206183642148972
159,682	4,38600000000002	1501	1	3	1500	-8,40906076133251	-0,0466154376044869	0,00207575038075447
159,693	4,39700000000002	1501	1	3	1500	-8,40912675485015	-0,0469433097168803	0,00200975686311722
159,704	4,40800000000002	1501	1	3	1500	-8,4091932233423	-0,0472343480214477	0,00194331631064415
159,715	4,41900000000001	1501	1	3	1500	-8,40915206819773	-0,0471271574497223	0,00198444351553917
159,732	4,43600000000001	1501	1	3	1500	-8,40911583043635	-0,0467284303158522	0,0020207092165947
159,743	4,447	1501	1	3	1500	-8,40915519744158	-0,0469939038157463	0,00198131427168846
159,753	4,45700000000002	1501	1	3	1500	-8,40913686901331	-0,0470632081851363	0,00199964269995689
159,764	4,46800000000002	1501	1	3	1500	-8,40913684107363	-0,0470000132918358	0,00199969857931137
159,775	4,47900000000001	1501	1	3	1500	-8,40911873616278	-0,046658031642437	0,00201774761080742
159,786	4,49000000000001	1501	1	3	1500	-8,40914033353329	-0,0468769343569875	0,00199617817997932
159,797	4,501	1501	1	3	1500	-8,40927947312593	-0,047791451215744	0,00185703858733177
159,807	4,51100000000002	1501	1	3	1500	-8,40918171219528	-0,047173174098134	0,0019548274576664
159,818	4,52200000000002	1501	1	3	1500	-8,4092446602881	-0,0475417217239738	0,0018918514251709
159,829	4,53300000000002	1501	1	3	1500	-8,40922613628209	-0,0473053613677621	0,00191034749150276
159,84	4,54400000000001	1501	1	3	1500	-8,40922876261175	-0,0475298427045345	0,00190777704119682
159,851	4,55500000000001	1501	1	3	1500	-8,40922711417079	-0,0474982336163521	0,00190939754247665
159,871	4,57500000000002	1501	1	3	1500	-8,40942207723856	-0,0483615044504404	0,00171443447470665
159,882	4,58600000000001	1501	1	3	1500	-8,40936161577702	-0,0482325535267591	0,00177489593625069
159,893	4,59700000000001	1501	1	3	1500	-8,40928243473172	-0,0477099372074008	0,00185407698154449
159,904	4,608	1501	1	3	1500	-8,4093127772212	-0,0479235919192433	0,00182373449206352
159,914	4,61800000000002	1501	1	3	1500	-8,40927321463823	-0,0474799936637282	0,00186329707503319
159,925	4,62900000000002	1501	1	3	1500	-8,40929710306227	-0,047667589969933	0,00183943659067154
159,936	4,64000000000001	1501	1	3	1500	-8,40934032574296	-0,0481508253142238	0,0017961859703064
159,947	4,65100000000001	1501	1	3	1500	-8,40935658663511	-0,0482925772666931	0,00177992507815361
159,958	4,66200000000001	1501	1	3	1500	-8,40937497094274	-0,0480725150555372	0,0017615407705307
159,969	4,673	1501	1	3	1500	-8,40933334082365	-0,0479265348985791	0,00180317088961601
159,979	4,68300000000002	1501	1	3	1500	-8,40941249392927	-0,0483277905732393	0,00172404572367668
159,99	4,69400000000002	1501	1	3	1500	-8,40932283550501	-0,0480211712419987	0,00181367620825767
160,001	4,70500000000001	1501	1	3	1500	-8,40938785113394	-0,0480282166972756	0,00174868851900101
160,012	4,71600000000001	1501	1	3	1500	-8,40937421657145	-0,04812051076442	0,0017622672021389
160,023	4,727	1501	1	3	1500	-8,40940900146961	-0,0483809877187014	0,00172751024365425
160,033	4,73700000000002	1501	1	3	1500	-8,40941609814763	-0,0485417060554028	0,00172041356563568
160,044	4,74800000000002	1501	1	3	1500	-8,40950740501285	-0,0488410796970129	0,00162910670042038
160,055	4,75900000000001	1501	1	3	1500	-8,40950908139348	-0,0488629285246134	0,00162743031978607
160,066	4,77000000000001	1501	1	3	1500	-8,40949871577322	-0,0489053362980485	0,00163782387971878
160,077	4,78100000000001	1501	1	3	1500	-8,40947851538658	-0,0488000689074397	0,00165799632668495
160,087	4,79100000000003	1501	1	3	1500	-8,40948717668653	-0,0486057531088591	0,00164933502674103
160,098	4,80200000000002	1501	1	3	1500	-8,40959848836064	-0,049269013106823	0,00153802335262299
160,109	4,81300000000002	1501	1	3	1500	-8,40956739149988	-0,0492922309786081	0,00156909227371216
160,12	4,82400000000001	1501	1	3	1500	-8,40959169901907	-0,0495563866570592	0,00154484063386917
160,131	4,83500000000001	1501	1	3	1500	-8,40949863195419	-0,0487159239128232	0,00163787975907326
160,142	4,846	1501	1	3	1500	-8,40961254201829	-0,0494377221912146	0,00152399763464928
160,152	4,85600000000002	1501	1	3	1500	-8,40952875092626	-0,0490478798747063	0,00160776078701019
160,163	4,86700000000002	1501	1	3	1500	-8,40951299294829	-0,0489207915961742	0,00162351876497269
160,174	4,87800000000001	1501	1	3	1500	-8,40949332341552	-0,0484956055879593	0,00164318829774857
160,185	4,88900000000001	1501	1	3	1500	-8,40954747051001	-0,0489577790722251	0,00158904120326042
160,196	4,90000000000001	1501	1	3	1500	-8,40965445153415	-0,0495696207508445	0,0014820322394371
160,206	4,91000000000003	1501	1	3	1500	-8,40965621173382	-0,0496861804276705	0,00148029997944832
160,219	4,923	1501	1	3	1500	-8,40964403003454	-0,0492966687306762	0,00149248167872429
160,229	4,93300000000002	1501	1	3	1500	-8,40957798063755	-0,0491669774055481	0,00155853107571602
160,24	4,94400000000002	1501	1	3	1500	-8,40960734523833	-0,0493217911571264	0,00152919441461563
160,251	4,95500000000001	1501	1	3	1500	-8,40963888913393	-0,0496103661134839	0,00149762257933617
160,262	4,96600000000001	1501	1	3	1500	-8,40973136946559	-0,0499707786366344	0,00140514224767685
160,273	4,977	1501	1	3	1500	-8,40974500402808	-0,0501976627856493	0,00139150768518448
160,283	4,98700000000002	1501	1	3	1500	-8,40975313447416	-0,0501693179830909	0,00138340517878532
160,294	4,99800000000002	1501	1	3	1500	-8,40973966754973	-0,0500860018655658	0,00139687210321426
160,296	5	1501	1	3	1500	-8,4097455907613	-0,0501170242205262	0,00139094889163971
160,306	5,01000000000002	1501	1	3	1500	-8,40963444672525	-0,0492906011641026	0,00150203704833984
160,317	5,02100000000002	1501	1	3	1500	-8,40991876088083	-0,0511198583990335	0,00121777877211571
160,328	5,03200000000001	1501	1	3	1500	-8,40971801429987	-0,0500466581434011	0,00141849741339684
160,339	5,04300000000001	1501	1	3	1500	-8,40968652628362	-0,0497978739440441	0,00145001336932182
160,35	5,054	1501	1	3	1500	-8,40972606092691	-0,0497889285907149	0,00141045078635216
160,36	5,06400000000002	1501	1	3	1500	-8,40974464081228	-0,0499292323365808	0,00139184296131134
160,364	5,06800000000001	1501	1	4	1500	-8,4096946567297	-0,0496702548116446	0,00144185498356819
160,364	0	1501	1	4	1500	-8,4096946567297	-0,0496702548116446	0,00144185498356819
160,375	0,0109999999999957	1501	1	4	1500	-8,4097059443593	-0,0497570773586631	0,00143056735396385
160,386	0,0219999999999914	1501	1	4	1500	-8,40974352322519	-0,0500591844320297	0,00139301642775536
160,396	0,0320000000000107	1501	1	4	1500,25	-8,40968132950366	-0,0493811257183552	0,00145521014928818
160,407	0,0430000000000064	1501	1	4	1500,25	-8,40924183838069	-0,0468712579458952	0,00189464539289474
160,417	0,0529999999999973	1501	1	4	1500,5	-8,40890019200742	-0,0450006127357483	0,00223634764552116
160,418	0,054000000000002	1501	1	4	1500,5	-8,4089002199471	-0,0449760630726814	0,00223629176616669
160,429	0,0649999999999977	1501	1	4	1500,5	-8,40914754197001	-0,0465307105332613	0,0019889697432518
160,44	0,0759999999999934	1501	1	4	1500,75	-8,41028915718198	-0,0530699780210853	0,000847354531288147
160,45	0,0860000000000127	1501	1	4	1500,75	-8,4106532111764	-0,0552300177514553	0,000483300536870956
160,461	0,0970000000000084	1501	1	4	1500,75	-8,41215326450765	-0,0632983073592186	-0,00101666897535324
160,465	0,100999999999999	1501	1	4	1501	-8,41219430789351	-0,0634445901960135	-0,00105774030089378
160,478	0,0130000000000052	1502	2	4	1501	-8,41164375655353	-0,0597864016890526	-0,000507216900587082
160,489	0,0240000000000009	1502	2	4	1501	-8,41025171801448	-0,0511062610894442	0,000884793698787689
160,501	0,0360000000000014	1502	2	4	1501,25	-8,40769448317587	-0,0369711266830564	0,00344205647706985
160,512	0,046999999999997	1502	2	4	1501,25	-8,40612382628024	-0,0294892489910126	0,00501265749335289
160,515	0,0500000000000114	1502	2	4	1501,5	-8,4059521369636	-0,0285958778113127	0,00518437474966049
160,517	0,0519999999999925	1502	2	4	1501,5	-8,40618775226176	-0,0298993475735188	0,00494878739118576
160,527	0,0620000000000118	1502	2	4	1501,5	-8,40698786079884	-0,0339366728439927	0,00414865091443062
160,538	0,0730000000000075	1502	2	4	1501,5	-8,41000760905445	-0,0504703121259809	0,00112893059849739
160,549	0,0840000000000032	1502	2	4	1501,75	-8,41290277428925	-0,0673517538234591	-0,00176623463630676
160,56	0,0949999999999989	1502	2	4	1501,75	-8,41506136581302	-0,0785629171878099	-0,00392479822039604
160,564	0,0989999999999895	1502	2	4	1501,75	-8,41532181948423	-0,080243032425642	-0,00418525189161301
160,565	0,0999999999999943	1502	2	4	1502	-8,41538275592029	-0,080611570738256	-0,00424616038799286
160,575	0,0100000000000193	1503	3	4	1502	-8,41436432674527	-0,0728162098675966	-0,00322775915265083
160,586	0,021000000000015	1503	3	4	1502	-8,41165736317635	-0,0560999941080809	-0,000520795583724975
160,597	0,0320000000000107	1503	3	4	1502,25	-8,4076776355505	-0,0353855546563864	0,00345887616276741
160,608	0,0430000000000064	1503	3	4	1502,25	-8,40341622009873	-0,0179815851151943	0,00772029161453247
160,611	0,0459999999999923	1503	3	4	1502,25	-8,4027901198715	-0,0158209772780538	0,00834641978144646
160,621	0,0560000000000116	1503	3	4	1502,5	-8,40339328162372	-0,0183807732537389	0,00774325802922249
160,632	0,0670000000000073	1503	3	4	1502,5	-8,40700180269778	-0,0344894407317042	0,00413473695516586
160,643	0,078000000000003	1503	3	4	1502,75	-8,41150000691414	-0,0578329665586352	-0,000363439321517944
160,654	0,0889999999999986	1503	3	4	1502,75	-8,41492543928325	-0,0775128463283181	-0,00378889963030815
160,659	0,0939999999999941	1503	3	4	1502,75	-8,41596655547619	-0,0842070719227195	-0,00482998788356781
160,665	0,0999999999999943	1503	3	4	1503	-8,41587907634676	-0,0826395396143198	-0,00474253669381142
160,675	0,0100000000000193	1504	4	4	1503	-8,41509891673923	-0,0764686521142721	-0,00396234914660454
160,686	0,021000000000015	1504	4	4	1503	-8,41197260655463	-0,0569187290966511	-0,00083601102232933
160,697	0,0320000000000107	1504	4	4	1503,25	-8,40817524120212	-0,0370630761608481	0,00296127051115036
160,708	0,0430000000000064	1504	4	4	1503,25	-8,40320203453302	-0,0168168917298317	0,00793447718024254
160,71	0,0450000000000159	1504	4	4	1503,25	-8,40259431861341	-0,0147040234878659	0,00854216516017914
160,711	0,0460000000000207	1504	4	4	1503,25	-8,40258906595409	-0,0147452065721154	0,00854741781949997
160,712	0,0470000000000255	1504	4	4	1503,25	-8,40266229584813	-0,0151489116251469	0,00847421586513519
160,723	0,0580000000000211	1504	4	4	1503,5	-8,403594866395	-0,0191231444478035	0,00754164531826973
160,734	0,0690000000000168	1504	4	4	1503,5	-8,40823634527624	-0,0403580022975802	0,00290019437670708
160,745	0,0800000000000125	1504	4	4	1503,75	-8,41237731277943	-0,0616515940055251	-0,00124074518680573
160,756	0,0910000000000082	1504	4	4	1503,75	-8,41565916314721	-0,0810926454141736	-0,00452259555459022
160,763	0,0980000000000132	1504	4	4	1503,75	-8,41598080471158	-0,0829964457079768	-0,00484423711895943
160,765	0,100000000000023	1504	4	4	1504	-8,41595811769366	-0,0827289139851928	-0,00482155010104179
160,776	0,0109999999999957	1505	5	4	1504	-8,41500272043049	-0,0752720795571804	-0,00386618077754974
160,787	0,0219999999999914	1505	5	4	1504	-8,41198241338134	-0,0565641839057207	-0,00084584578871727
160,798	0,032999999999987	1505	5	4	1504,25	-8,40651769191027	-0,0287997024133801	0,0046188198029995
160,809	0,0439999999999827	1505	5	4	1504,25	-8,40314213186502	-0,0165595160797238	0,00799437984824181
160,812	0,046999999999997	1505	5	4	1504,25	-8,40234965085983	-0,0139221269637346	0,00878686085343361
160,813	0,0480000000000018	1505	5	4	1504,25	-8,40231891721487	-0,0139601435512304	0,00881759449839592
160,815	0,0499999999999829	1505	5	4	1504,5	-8,40238647535443	-0,0143460091203451	0,00875003635883331
160,825	0,0600000000000023	1505	5	4	1504,5	-8,40426128357649	-0,0217721704393625	0,00687522813677788
160,836	0,070999999999998	1505	5	4	1504,5	-8,40877728536725	-0,0428733881562948	0,00235922634601593
160,847	0,0819999999999936	1505	5	4	1504,75	-8,41369050554931	-0,068534454330802	-0,00255391001701355
160,858	0,0929999999999893	1505	5	4	1504,75	-8,4161015599966	-0,0835978239774704	-0,00496499240398407
160,862	0,09699999999998	1505	5	4	1504,75	-8,4163379855454	-0,0851753819733858	-0,00520141795277596
160,863	0,0979999999999848	1505	5	4	1504,75	-8,41633879579603	-0,0850925641134381	-0,00520220026373863
160,864	0,0989999999999895	1505	5	4	1504,75	-8,4163209144026	-0,0848070625215769	-0,00518431887030602
160,865	0,0999999999999943	1505	5	4	1505	-8,41631744988262	-0,0847304938361049	-0,00518085435032845
160,876	0,0109999999999957	1506	6	4	1505	-8,41533654369414	-0,0767164584249258	-0,00419994816184044
160,887	0,0219999999999914	1506	6	4	1505	-8,41157245449722	-0,0533851142972708	-0,000435914844274521
160,898	0,032999999999987	1506	6	4	1505,25	-8,40720986947417	-0,031687319278717	0,00392664223909378
160,908	0,0430000000000064	1506	6	4	1505,25	-8,40306627564132	-0,016114148311317	0,008070208132267
160,912	0,046999999999997	1506	6	4	1505,25	-8,40215281583369	-0,0133503135293722	0,00898372381925583
160,913	0,0480000000000018	1506	6	4	1505,25	-8,40214784257114	-0,01337971072644	0,00898869708180427
160,914	0,0490000000000066	1506	6	4	1505,25	-8,40217399410903	-0,013502724468708	0,00896254554390907
160,925	0,0600000000000023	1506	6	4	1505,5	-8,40407945215702	-0,0211661355569959	0,0070570595562458
160,936	0,070999999999998	1506	6	4	1505,5	-8,40892265550792	-0,0429796986281872	0,00221388414502144
160,947	0,0819999999999936	1506	6	4	1505,75	-8,41380061581731	-0,0687637971714139	-0,00266404822468758
160,958	0,0929999999999893	1506	6	4	1505,75	-8,41643401421606	-0,0857414398342371	-0,00529741868376732
160,965	0,0999999999999943	1506	6	4	1506	-8,41641012579203	-0,0849084556102753	-0,00527355819940567
160,978	0,0130000000000052	1507	7	4	1506	-8,41515753418207	-0,0748476525768638	-0,00402096658945084
160,989	0,0240000000000009	1507	7	4	1506	-8,4105958789587	-0,0474824290722609	0,000540632754564285
161	0,0349999999999966	1507	7	4	1506,25	-8,40581864118576	-0,0258293282240629	0,00531787052750587
161,011	0,0459999999999923	1507	7	4	1506,25	-8,40228083543479	-0,0137480115517974	0,00885570421814919
161,015	0,0500000000000114	1507	7	4	1506,5	-8,40182164683938	-0,0124028278514743	0,00931486487388611
161,016	0,0509999999999877	1507	7	4	1506,5	-8,4018394164741	-0,012341714464128	0,00929709523916245
161,026	0,061000000000007	1507	7	4	1506,5	-8,40439480729401	-0,0219730660319328	0,0067417323589325
161,037	0,0720000000000027	1507	7	4	1506,5	-8,40942216105759	-0,0454608956351876	0,00171437859535217
161,048	0,0829999999999984	1507	7	4	1506,75	-8,41430562548339	-0,0714662903919816	-0,00316902995109558
161,059	0,0939999999999941	1507	7	4	1506,75	-8,41644312255085	-0,0849884701892734	-0,00530652701854706
161,061	0,0960000000000036	1507	7	4	1506,75	-8,41652565635741	-0,0853558443486691	-0,00538911670446396
161,065	0,0999999999999943	1507	7	4	1507	-8,41654929332435	-0,0851744273677468	-0,00541269779205322
161,075	0,0100000000000193	1508	8	4	1507	-8,41615858487785	-0,0817037280648947	-0,00502198934555054
161,086	0,021000000000015	1508	8	4	1507	-8,41245392337441	-0,0575644662603736	-0,00131735578179359
161,097	0,0320000000000107	1508	8	4	1507,25	-8,4078326728195	-0,0343278329819441	0,00330381095409393
161,108	0,0430000000000064	1508	8	4	1507,25	-8,40242033824325	-0,0135944224894047	0,00871617347002029
161,114	0,0490000000000066	1508	8	4	1507,25	-8,40164504013956	-0,0116412527859211	0,00949149951338768
161,115	0,0500000000000114	1508	8	4	1507,5	-8,40162268839777	-0,0117017328739166	0,00951379537582397
161,116	0,0510000000000161	1508	8	4	1507,5	-8,40178303420544	-0,0123119028285146	0,00935347750782967
161,127	0,0620000000000118	1508	8	4	1507,5	-8,40454123914242	-0,0228873081505299	0,00659527257084847
161,138	0,0730000000000075	1508	8	4	1507,5	-8,40995823964477	-0,0479873595759273	0,00117827206850052
161,149	0,0840000000000032	1508	8	4	1507,75	-8,41497925110161	-0,0748292310163379	-0,00384265556931496
161,16	0,0949999999999989	1508	8	4	1507,75	-8,41657466255128	-0,085096787661314	-0,00543806701898575
161,165	0,0999999999999943	1508	8	4	1508	-8,41670933179557	-0,0858622929081321	-0,00557279214262962
161,175	0,0100000000000193	1509	9	4	1508	-8,41632887721062	-0,0824747141450644	-0,00519230961799622
161,186	0,021000000000015	1509	9	4	1508	-8,41248747892678	-0,0576316006481647	-0,00135093927383423
161,197	0,0320000000000107	1509	9	4	1508,25	-8,40745881199837	-0,0318983104079962	0,00367769971489906
161,208	0,0430000000000064	1509	9	4	1508,25	-8,40256746858358	-0,0142536591738462	0,00856904312968254
161,213	0,0480000000000018	1509	9	4	1508,25	-8,40164587832987	-0,0115650007501245	0,00949066132307053
161,214	0,0490000000000066	1509	9	4	1508,25	-8,40164406225085	-0,0116711435839534	0,00949244946241379
161,215	0,0500000000000114	1509	9	4	1508,5	-8,40173168107867	-0,0119953136891127	0,00940483063459396
161,226	0,061000000000007	1509	9	4	1508,5	-8,40402427129447	-0,0206537824124098	0,00711226835846901
161,237	0,0720000000000027	1509	9	4	1508,5	-8,40994966216385	-0,0475797522813082	0,00118682160973549
161,247	0,0820000000000221	1509	9	4	1508,75	-8,41434298083186	-0,0706246728077531	-0,00320641323924065
161,258	0,0930000000000177	1509	9	4	1508,75	-8,41684693470597	-0,0867920927703381	-0,00571036711335182
161,259	0,0940000000000225	1509	9	4	1508,75	-8,41688795015216	-0,0870603043586016	-0,00575138255953789
161,265	0,100000000000023	1509	9	4	1509	-8,41689554974437	-0,0865524122491479	-0,00575898215174675
161,276	0,0109999999999957	1510	10	4	1509	-8,41618185862899	-0,0807586219161749	-0,00504529103636742
161,287	0,0219999999999914	1510	10	4	1509	-8,41232556849718	-0,0560702243819833	-0,00118900090456009
161,298	0,032999999999987	1510	10	4	1509,25	-8,40656549669802	-0,0281097507104278	0,00457104295492172
161,309	0,0439999999999827	1510	10	4	1509,25	-8,40199984610081	-0,0124603183940053	0,00913666561245918
161,316	0,0509999999999877	1510	10	4	1509,5	-8,40114302001893	-0,0104148825630546	0,00999346375465393
161,317	0,0519999999999925	1510	10	4	1509,5	-8,40113064274192	-0,0104605359956622	0,0100058689713478
161,318	0,0529999999999973	1510	10	4	1509,5	-8,40132708661258	-0,0111766206100583	0,0098094530403614
161,329	0,063999999999993	1510	10	4	1509,5	-8,4056059923023	-0,0270327227190137	0,00553054735064507
161,34	0,0749999999999886	1510	10	4	1509,75	-8,41083534993231	-0,0513670453801751	0,000301189720630646
161,351	0,0859999999999843	1510	10	4	1509,75	-8,41600558720529	-0,0805119099095464	-0,00486899167299271
161,362	0,09699999999998	1510	10	4	1509,75	-8,41714164242148	-0,0879179500043392	-0,00600507482886314
161,365	0,0999999999999943	1510	10	4	1510	-8,41724216938019	-0,0885094795376062	-0,00610560178756714
162,265	0	1520	20	4	1519	-8,41899370774627	-0,0941080041229725	-0,00785714015364647
162,28	0,0149999999999864	1520	20	4	1519	-8,41697285883129	-0,079120509326458	-0,00583626329898834
162,3	0,0349999999999966	1520	20	4	1519,25	-8,4052044712007	-0,0204663537442684	0,0059320405125618
162,311	0,0459999999999923	1520	20	4	1519,25	-8,40009894222021	-0,00691018998622894	0,0110375694930553
162,315	0,0499999999999829	1520	20	4	1519,5	-8,39946325868368	-0,0059878034517169	0,0116732530295849
162,319	0,054000000000002	1520	20	4	1519,5	-8,40025610290468	-0,00802511814981699	0,0108804367482662
162,33	0,0649999999999977	1520	20	4	1519,5	-8,40544078499079	-0,0251370714977384	0,00569572672247887
162,341	0,0759999999999934	1520	20	4	1519,75	-8,41247303411365	-0,0562703935429454	-0,0013364665210247
162,352	0,0869999999999891	1520	20	4	1519,75	-8,4178043436259	-0,0860132882371545	-0,00666774809360504
162,363	0,0979999999999848	1520	20	4	1519,75	-8,41903936117888	-0,0940988771617413	-0,00790279358625412
162,365	0,0999999999999943	1520	20	4	1520	-8,4191672410816	-0,0949274515733123	-0,00803070142865181
163,265	0	1530	30	4	1529	-8,42046906240284	-0,09812674485147	-0,00933246687054634
163,266	0,000999999999976353	1530	30	4	1529	-8,42052298597991	-0,0985303381457925	-0,00938639044761658
163,269	0,00399999999999068	1530	30	4	1529	-8,4204484988004	-0,0975480210036039	-0,00931190326809883
163,28	0,0149999999999864	1530	30	4	1529	-8,41764318756759	-0,0769394775852561	-0,00650664791464806
163,291	0,025999999999982	1530	30	4	1529,25	-8,41168186627328	-0,0435617566108704	-0,00054527074098587
163,301	0,0360000000000014	1530	30	4	1529,25	-8,40490853413939	-0,0173621205613017	0,00622797757387161
163,312	0,046999999999997	1530	30	4	1529,25	-8,39916240423918	-0,00463251490145922	0,0119741074740887
163,313	0,0480000000000018	1530	30	4	1529,25	-8,39898227714002	-0,0043922895565629	0,0121542625129223
163,314	0,0489999999999782	1530	30	4	1529,25	-8,39896797202528	-0,00443637371063232	0,0121685117483139
163,325	0,0600000000000023	1530	30	4	1529,5	-8,40229382738471	-0,0124606769531965	0,00884268432855606
163,336	0,070999999999998	1530	30	4	1529,5	-8,41057629324496	-0,0435011787340045	0,000560246407985687
163,347	0,0819999999999936	1530	30	4	1529,75	-8,41672444716096	-0,0744490558281541	-0,00558787956833839
163,358	0,0929999999999893	1530	30	4	1529,75	-8,41993823647499	-0,0939925201237202	-0,00880166888237
163,365	0,0999999999999943	1530	30	4	1530	-8,42034657485783	-0,0963192246854305	-0,00920997932553291
164,265	0	1540	40	4	1539	-8,42120393179357	-0,0975721888244152	-0,0100673362612724
164,276	0,0109999999999957	1540	40	4	1539	-8,42006471939385	-0,0881865294650197	-0,00892812386155128
164,287	0,0219999999999914	1540	40	4	1539	-8,41464154422283	-0,0551594514399767	-0,00350497663021088
164,298	0,032999999999987	1540	40	4	1539,25	-8,40700906701386	-0,0216374872252345	0,00412747263908386
164,309	0,0439999999999827	1540	40	4	1539,25	-8,4000332839787	-0,00480988062918186	0,0111032277345657
164,314	0,0489999999999782	1540	40	4	1539,25	-8,39790612459183	-0,00249067787081003	0,013230387121439
164,323	0,0579999999999927	1540	40	4	1539,5	-8,40021662414074	-0,00666312873363495	0,0109198875725269
164,334	0,0689999999999884	1540	40	4	1539,5	-8,40904972516	-0,0342077668756247	0,0020868144929409
164,351	0,0859999999999843	1540	40	4	1539,75	-8,41966588050127	-0,0874773878604174	-0,00852931290864944
164,362	0,09699999999998	1540	40	4	1539,75	-8,42103319242597	-0,0960459047928452	-0,00989662483334541
164,365	0,0999999999999943	1540	40	4	1540	-8,42121921479702	-0,0973408436402678	-0,0100826472043991
165,265	0	1550	50	4	1549	-8,42192312702537	-0,0977055635303259	-0,010786559432745
165,276	0,0109999999999957	1550	50	4	1549	-8,42089810408652	-0,0889566913247108	-0,0097615085542202
165,287	0,0219999999999914	1550	50	4	1549	-8,4154152777046	-0,0552723230794072	-0,00427868217229843
165,298	0,032999999999987	1550	50	4	1549,25	-8,40769291855395	-0,0218090787529945	0,00344356521964073
165,309	0,0439999999999827	1550	50	4	1549,25	-8,39967828243971	-0,00390277244150639	0,0114582292735577
165,319	0,054000000000002	1550	50	4	1549,5	-8,39846276678145	-0,00248077791184187	0,0126737728714943
165,323	0,0579999999999927	1550	50	4	1549,5	-8,40035397559404	-0,00568500719964504	0,0107825361192226
165,334	0,0689999999999884	1550	50	4	1549,5	-8,40927335433662	-0,0321681099012494	0,00186312943696976
165,345	0,0799999999999841	1550	50	4	1549,75	-8,41773994266987	-0,0722308689728379	-0,00660337507724762
165,356	0,0909999999999798	1550	50	4	1549,75	-8,4213341306895	-0,0935368705540895	-0,0101975351572037
165,364	0,0989999999999895	1550	50	4	1549,75	-8,42193980701268	-0,0972409965470433	-0,0108032114803791
165,365	0,0999999999999943	1550	50	4	1550	-8,42191765084863	-0,0970100285485387	-0,0107810832560062
166,265	0	1560	60	4	1559	-8,42269680462778	-0,0976904481649399	-0,0115602090954781
166,276	0,0109999999999957	1560	60	4	1559	-8,42159061692655	-0,0883793924003839	-0,0104540213942528
166,287	0,0219999999999914	1560	60	4	1559	-8,41614458709955	-0,0554355513304472	-0,0050080195069313
166,298	0,032999999999987	1560	60	4	1559,25	-8,4080175217241	-0,0203132443130016	0,00311896204948425
166,309	0,0439999999999827	1560	60	4	1559,25	-8,39907704852521	-0,00244868919253349	0,0120594911277294
166,315	0,0499999999999829	1560	60	4	1559,5	-8,3975204732269	-0,00134383793920279	0,0136160664260387
166,322	0,0569999999999879	1560	60	4	1559,5	-8,39909034781158	-0,00343146733939648	0,0120461359620094
166,333	0,0679999999999836	1560	60	4	1559,5	-8,40866304002702	-0,0273977685719728	0,00247349962592125
166,344	0,0789999999999793	1560	60	4	1559,75	-8,41806801036	-0,0699585629627109	-0,00693144276738167
166,354	0,0889999999999986	1560	60	4	1559,75	-8,42152789235115	-0,0894644297659397	-0,0103913247585297
166,358	0,0929999999999893	1560	60	4	1559,75	-8,42278512194753	-0,0985744642093778	-0,0116485543549061
166,364	0,0989999999999895	1560	60	4	1559,75	-8,42284119687974	-0,0982894748449326	-0,0117046013474464
166,365	0,0999999999999943	1560	60	4	1560	-8,42282007448375	-0,0980024365708232	-0,0116834789514542
167,265	0	1570	70	4	1569	-8,42342818155885	-0,0979701150208712	-0,0122916139662266
167,276	0,0109999999999957	1570	70	4	1569	-8,42224230989814	-0,0880164559930563	-0,0111057423055172
167,287	0,0219999999999914	1570	70	4	1569	-8,41642205603421	-0,0530520360916853	-0,00528546050190926
167,298	0,032999999999987	1570	70	4	1569,25	-8,40937810018659	-0,0229478580877185	0,00175841152667999
167,309	0,0439999999999827	1570	70	4	1569,25	-8,39989903382957	-0,00297677237540483	0,0112375058233738
167,313	0,0480000000000018	1570	70	4	1569,25	-8,39802403002977	-0,00109751708805561	0,0131124816834927
167,314	0,0489999999999782	1570	70	4	1569,25	-8,39799360372126	-0,00112398527562618	0,0131429359316826
167,315	0,0499999999999829	1570	70	4	1569,5	-8,39803914539516	-0,00122661236673594	0,0130973383784294
167,325	0,0600000000000023	1570	70	4	1569,5	-8,40257682837546	-0,00837414991110563	0,00855971127748489
167,336	0,070999999999998	1570	70	4	1569,5	-8,41320522129536	-0,0428341934457421	-0,0020686537027359
167,347	0,0819999999999936	1570	70	4	1569,75	-8,41950441710651	-0,0737118953838944	-0,00836782157421112
167,358	0,0929999999999893	1570	70	4	1569,75	-8,4232983738184	-0,0969118345528841	-0,0121618062257767
167,364	0,0989999999999895	1570	70	4	1569,75	-8,4235617890954	-0,0984593480825424	-0,0124252215027809
167,365	0,0999999999999943	1570	70	4	1570	-8,4235349111259	-0,0981442909687757	-0,0123983435332775
168,265	0	1580	80	4	1579	-8,4239823371172	-0,0980573799461126	-0,0128457695245743
168,276	0,0109999999999957	1580	80	4	1579	-8,42290045693517	-0,0890023075044155	-0,0117638893425465
168,287	0,0219999999999914	1580	80	4	1579	-8,41724239289761	-0,0543589610606432	-0,00610582530498505
168,298	0,032999999999987	1580	80	4	1579,25	-8,40940131805837	-0,0209567882120609	0,00173522159457207
168,309	0,0439999999999827	1580	80	4	1579,25	-8,4007465839386	-0,00310856848955154	0,0103899277746677
168,318	0,0529999999999973	1580	80	4	1579,5	-8,39912119321525	-0,00186877325177193	0,0120152905583382
168,323	0,0579999999999927	1580	80	4	1579,5	-8,40126103721559	-0,00484602991491556	0,00987550243735313
168,334	0,0689999999999884	1580	80	4	1579,5	-8,41104573570192	-0,0313217798247933	9,08039510250092E-05
168,345	0,0799999999999841	1580	80	4	1579,75	-8,41936483047903	-0,0699739018455148	-0,00822823494672775
168,356	0,0909999999999798	1580	80	4	1579,75	-8,42332175932825	-0,0933602219447494	-0,0121852196753025
168,364	0,0989999999999895	1580	80	4	1579,75	-8,42411994002759	-0,0988793186843395	-0,0129833444952965
168,365	0,0999999999999943	1580	80	4	1580	-8,42409138567746	-0,0984528567641974	-0,0129547901451588
169,265	0	1590	90	4	1589	-8,42473740689456	-0,0979142682626843	-0,013600867241621
169,276	0,0109999999999957	1590	90	4	1589	-8,4235090110451	-0,0877683470025659	-0,0123724155128002
169,287	0,0219999999999914	1590	90	4	1589	-8,41838411986828	-0,0566500658169389	-0,00724755227565765
169,298	0,032999999999987	1590	90	4	1589,25	-8,40943872928619	-0,0186671782284975	0,00169778242707253
169,309	0,0439999999999827	1590	90	4	1589,25	-8,4011559560895	-0,00267445109784603	0,00998055562376976
169,318	0,0529999999999973	1590	90	4	1589,5	-8,39867985807359	-0,000772853381931782	0,0124566815793514
169,319	0,054000000000002	1590	90	4	1589,5	-8,39865116402507	-0,00086489599198103	0,0124853476881981
169,32	0,0549999999999784	1590	90	4	1589,5	-8,39885872788727	-0,00118147116154432	0,0122778117656708
169,33	0,0649999999999977	1590	90	4	1589,5	-8,40796164236963	-0,0186497299000621	0,00317489728331566
169,341	0,0759999999999934	1590	90	4	1589,75	-8,41734129935503	-0,0557226222008467	-0,00620473176240921
169,352	0,0869999999999891	1590	90	4	1589,75	-8,42326305806637	-0,0879916548728943	-0,0121264904737473
169,363	0,0979999999999848	1590	90	4	1589,75	-8,42480421066284	-0,0982294091954827	-0,0136676430702209
169,365	0,0999999999999943	1590	90	4	1590	-8,42494145035744	-0,0990852015092969	-0,0138048827648163
170,265	0	1600	100	4	1599	-8,42534875497222	-0,0987143022939563	-0,0142121873795986
170,276	0,0109999999999957	1600	100	4	1599	-8,42396258376539	-0,0872094975784421	-0,0128259882330894
170,287	0,0219999999999914	1600	100	4	1599	-8,41882472857833	-0,0558848073706031	-0,00768816098570824
170,298	0,032999999999987	1600	100	4	1599,25	-8,4101521410048	-0,0188124785199761	0,000984370708465576
170,309	0,0439999999999827	1600	100	4	1599,25	-8,40220986865461	-0,00325203407555819	0,00892661511898041
170,316	0,0509999999999877	1600	100	4	1599,5	-8,39865454472601	-0,000624125823378563	0,0124819949269295
170,324	0,0589999999999975	1600	100	4	1599,5	-8,40228941291571	-0,0048941932618618	0,00884709879755974
170,335	0,0699999999999932	1600	100	4	1599,5	-8,41255366802215	-0,0319492258131504	-0,00141710042953491
170,346	0,0809999999999889	1600	100	4	1599,75	-8,42164909467101	-0,0754619762301445	-0,0105125270783901
170,357	0,0919999999999845	1600	100	4	1599,75	-8,42474732547998	-0,093966475687921	-0,0136107578873634
170,365	0,0999999999999943	1600	100	4	1600	-8,42559392563999	-0,100053460337222	-0,0144573301076889
180,265	0	1700	200	4	1699	-8,42921108007431	-0,0987766683101654	-0,0180745124816895
180,267	0,00199999999998113	1700	200	4	1699	-8,42928808182478	-0,0994102982804179	-0,0181515142321587
180,269	0,00399999999999068	1700	200	4	1699	-8,42916970141232	-0,0982990441843867	-0,018033105880022
180,28	0,0149999999999864	1700	200	4	1699	-8,42637673951685	-0,0773103069514036	-0,0152401439845562
180,291	0,025999999999982	1700	200	4	1699,25	-8,41989618726075	-0,0415506260469556	-0,00875964760780334
180,301	0,0360000000000014	1700	200	4	1699,25	-8,41201705858111	-0,0127208326011896	-0,000880490988492966
180,312	0,046999999999997	1700	200	4	1699,25	-8,40473877266049	-0,00190324150025845	0,00639773905277252
180,316	0,0509999999999877	1700	200	4	1699,5	-8,40348707512021	-0,00111231580376625	0,00764943659305573
180,321	0,0559999999999832	1700	200	4	1699,5	-8,40524923056364	-0,00285238958895206	0,00588728114962578
180,331	0,0660000000000025	1700	200	4	1699,5	-8,41447625309229	-0,0241854414343834	-0,00333968549966812
180,342	0,0769999999999982	1700	200	4	1699,75	-8,42279735952616	-0,0602019857615232	-0,0116607919335365
180,353	0,0879999999999939	1700	200	4	1699,75	-8,4277366194874	-0,088469609618187	-0,0166000798344612
180,364	0,0989999999999895	1700	200	4	1699,75	-8,42909258790314	-0,09776312392205	-0,0179559923708439
180,365	0,0999999999999943	1700	200	4	1700	-8,42911139130592	-0,0976483523845673	-0,0179748237133026
190,265	0	1800	300	4	1799	-8,43041595071554	-0,0986240478232503	-0,019279383122921
190,276	0,0109999999999957	1800	300	4	1799	-8,42930858954787	-0,0893284985795617	-0,0181720219552517
190,287	0,0219999999999914	1800	300	4	1799	-8,42421786859632	-0,056452639400959	-0,0130813010036945
190,298	0,032999999999987	1800	300	4	1799,25	-8,41551686637104	-0,0184958381578326	-0,00438032671809196
190,309	0,0439999999999827	1800	300	4	1799,25	-8,40855332091451	-0,00401492230594158	0,00258319079875946
190,315	0,0499999999999829	1800	300	4	1799,5	-8,40474869124591	-0,000970331020653248	0,00638784840703011
190,325	0,0600000000000023	1800	300	4	1799,5	-8,40962930582464	-0,00792577862739563	0,00150717794895172
190,336	0,070999999999998	1800	300	4	1799,5	-8,42006692662835	-0,0401647249236703	-0,00893035903573036
190,347	0,0819999999999936	1800	300	4	1799,75	-8,42706514522433	-0,0768863409757614	-0,015928577631712
190,358	0,0929999999999893	1800	300	4	1799,75	-8,43001856468618	-0,0957014318555593	-0,0188819691538811
190,365	0,0999999999999943	1800	300	4	1800	-8,43044724315405	-0,0990031706169248	-0,0193106755614281
200,265	0	1900	400	4	1899	-8,43114352785051	-0,0985909858718514	-0,0200069323182106
200,276	0,0109999999999957	1900	400	4	1899	-8,42994139529765	-0,0883154151961207	-0,0188047997653484
200,287	0,0219999999999914	1900	400	4	1899	-8,42459809966385	-0,0542622152715921	-0,0134615041315556
200,298	0,032999999999987	1900	400	4	1899,25	-8,41692346148193	-0,0201308261603117	-0,00578686594963074
200,309	0,0439999999999827	1900	400	4	1899,25	-8,40838233008981	-0,00277699436992407	0,00275418162345886
200,315	0,0499999999999829	1900	400	4	1899,5	-8,40578136965632	-0,00104959588497877	0,00535514205694199
200,316	0,0509999999999877	1900	400	4	1899,5	-8,40578106231987	-0,00109527725726366	0,00535547733306885
200,317	0,0519999999999925	1900	400	4	1899,5	-8,4058512467891	-0,00123853329569101	0,00528523698449135
200,328	0,0629999999999882	1900	400	4	1899,5	-8,41309005394578	-0,0132363848388195	-0,00195348635315895
200,339	0,0739999999999839	1900	400	4	1899,5	-8,42216385528445	-0,0458729173988104	-0,0110272876918316
200,349	0,0840000000000032	1900	400	4	1899,75	-8,42901480384171	-0,0837916135787964	-0,0178782641887665
200,36	0,0949999999999989	1900	400	4	1899,75	-8,4308026637882	-0,0958088366314769	-0,0196661241352558
200,363	0,0979999999999848	1900	400	4	1899,75	-8,43117512762547	-0,0989881251007319	-0,0200385600328445
200,365	0,0999999999999943	1900	400	4	1900	-8,43115115538239	-0,0985520798712969	-0,0200145877897739
210,265	0	2000	500	4	1999	-8,43179745599627	-0,0985560193657875	-0,0206608884036541
210,276	0,0109999999999957	2000	500	4	1999	-8,43047026544809	-0,0872205570340157	-0,0193336978554726
210,287	0,0219999999999914	2000	500	4	1999	-8,42505033127964	-0,0528406724333763	-0,0139137357473373
210,298	0,032999999999987	2000	500	4	1999,25	-8,4180955030024	-0,0218029972165823	-0,00695893540978432
210,309	0,0439999999999827	2000	500	4	1999,25	-8,4093190357089	-0,00283777713775635	0,00181747600436211
210,316	0,0509999999999877	2000	500	4	1999,5	-8,40696478262544	-0,0013358099386096	0,00417172908782959
210,317	0,0519999999999925	2000	500	4	1999,5	-8,40695645660162	-0,00138017348945141	0,00418005511164665
210,318	0,0529999999999973	2000	500	4	1999,5	-8,40706424787641	-0,00150946900248528	0,00407226383686066
210,329	0,063999999999993	2000	500	4	1999,5	-8,41471522115171	-0,0155171658843756	-0,00357862561941147
210,34	0,0749999999999886	2000	500	4	1999,75	-8,42413262464106	-0,0520827108994126	-0,0129960291087627
210,351	0,0859999999999843	2000	500	4	1999,75	-8,43004256486893	-0,0864000571891665	-0,0189059972763062
210,361	0,0960000000000036	2000	500	4	1999,75	-8,43165499158204	-0,0977520737797022	-0,0205183960497379
210,365	0,0999999999999943	2000	500	4	2000	-8,43166091479361	-0,0973294349387288	-0,020524375140667
220,265	0	2100	600	4	2099	-8,4323198441416	-0,098444540053606	-0,0211832486093044
220,266	0,000999999999976353	2100	600	4	2099	-8,43233987689018	-0,098700113594532	-0,0212033092975616
220,268	0,0029999999999859	2100	600	4	2099	-8,43228148296475	-0,0981782888993621	-0,0211449153721333
220,279	0,0139999999999816	2100	600	4	2099	-8,4304023720324	-0,0831773038953543	-0,0192658044397831
220,289	0,0240000000000009	2100	600	4	2099	-8,42444929294288	-0,0466282805427909	-0,0133126974105835
220,3	0,0349999999999966	2100	600	4	2099,25	-8,41648525558412	-0,0146854063495994	-0,00534866005182266
220,311	0,0459999999999923	2100	600	4	2099,25	-8,40845519676805	-0,00173922162503004	0,00268131494522095
220,314	0,0489999999999782	2100	600	4	2099,25	-8,40726524591446	-0,00102085527032614	0,00387126579880714
220,32	0,0549999999999784	2100	600	4	2099,5	-8,40845662169158	-0,00252670608460903	0,00267991796135902
220,33	0,0649999999999977	2100	600	4	2099,5	-8,41673749499023	-0,01944943331182	-0,00560089945793152
220,341	0,0759999999999934	2100	600	4	2099,75	-8,42493139207363	-0,0532191153615713	-0,0137948244810104
220,352	0,0869999999999891	2100	600	4	2099,75	-8,43088751658797	-0,0884363986551762	-0,0197509489953518
220,363	0,0979999999999848	2100	600	4	2099,75	-8,43221347779036	-0,0978717813268304	-0,0210769101977348
220,365	0,0999999999999943	2100	600	4	2100	-8,43225569464266	-0,0981507636606693	-0,0211190991103649
230,265	0	2200	700	4	2199	-8,43270524404943	-0,0981273641809821	-0,0215686485171318
230,276	0,0109999999999957	2200	700	4	2199	-8,43161067925394	-0,0887306500226259	-0,0204741396009922
230,287	0,0219999999999914	2200	700	4	2199	-8,42633172869682	-0,0542109133675694	-0,0151951611042023
230,298	0,032999999999987	2200	700	4	2199,25	-8,4185943659395	-0,0196823151782155	-0,00745777040719986
230,309	0,0439999999999827	2200	700	4	2199,25	-8,41019125655293	-0,00265121925622225	0,000945255160331726
230,316	0,0509999999999877	2200	700	4	2199,5	-8,40751779265702	-0,000889468938112259	0,0036187469959259
230,324	0,0589999999999975	2200	700	4	2199,5	-8,41096585616469	-0,00510674901306629	0,00017065554857254
230,335	0,0699999999999932	2200	700	4	2199,5	-8,42175825498998	-0,0358236487954855	-0,0106216594576836
230,346	0,0809999999999889	2200	700	4	2199,75	-8,428954789415	-0,0732069555670023	-0,0178182497620583
230,357	0,0919999999999845	2200	700	4	2199,75	-8,43235940672457	-0,0955271348357201	-0,0212228670716286
230,364	0,0989999999999895	2200	700	4	2199,75	-8,43288271687925	-0,0997633207589388	-0,021746177226305
230,365	0,0999999999999943	2200	700	4	2200	-8,43288036994636	-0,0997391249984503	-0,021743830293417
240,265	0	2300	800	4	2299	-8,43309533782303	-0,0983591750264168	-0,0219587981700897
240,266	0,000999999999976353	2300	800	4	2299	-8,43315445818007	-0,0987563747912645	-0,0220178626477718
240,268	0,0029999999999859	2300	800	4	2299	-8,43305951915681	-0,0978615414351225	-0,02192297950387
240,279	0,0139999999999816	2300	800	4	2299	-8,43104970641434	-0,0819979514926672	-0,0199131108820438
240,289	0,0240000000000009	2300	800	4	2299	-8,42519905418158	-0,0461684633046389	-0,0140624865889549
240,3	0,0349999999999966	2300	800	4	2299,25	-8,41719288378954	-0,0142513448372483	-0,00605631619691849
240,311	0,0459999999999923	2300	800	4	2299,25	-8,41089888475835	-0,00265635084360838	0,000237654894590378
240,317	0,0519999999999925	2300	800	4	2299,5	-8,40920261107385	-0,00142183154821396	0,00193392857909203
240,323	0,0579999999999927	2300	800	4	2299,5	-8,41122636571527	-0,00417101196944714	-8,97981226444244E-05
240,334	0,0689999999999884	2300	800	4	2299,5	-8,42086672782898	-0,0306361773982644	-0,00973016023635864
240,345	0,0799999999999841	2300	800	4	2299,75	-8,42889346182346	-0,0707259029150009	-0,0177568942308426
240,355	0,0900000000000034	2300	800	4	2299,75	-8,43210169114172	-0,0907647656276822	-0,0209650956094265
240,365	0,0999999999999943	2300	800	4	2300	-8,43301026150584	-0,0976387737318873	-0,0218736939132214
250,265	0	2400	900	4	2399	-8,43334495089948	-0,0981860654428601	-0,0222083553671837
250,276	0,0109999999999957	2400	900	4	2399	-8,43205788172781	-0,0868188356980681	-0,0209212861955166
250,287	0,0219999999999914	2400	900	4	2399	-8,42703309841454	-0,0540486630052328	-0,0158965028822422
250,298	0,032999999999987	2400	900	4	2399,25	-8,41948365792632	-0,0201373547315598	-0,00834709033370018
250,309	0,0439999999999827	2400	900	4	2399,25	-8,41198816895485	-0,00351650174707174	-0,000851601362228394
250,316	0,0509999999999877	2400	900	4	2399,5	-8,40894240885973	-0,000957716256380081	0,00219410285353661
250,317	0,0519999999999925	2400	900	4	2399,5	-8,40899655595422	-0,000952086411416531	0,00213995575904846
250,328	0,0629999999999882	2400	900	4	2399,5	-8,41652604751289	-0,0146353896707296	-0,00538945198059082
250,339	0,0739999999999839	2400	900	4	2399,5	-8,4255462884903	-0,0503245461732149	-0,0144097208976746
250,349	0,0840000000000032	2400	900	4	2399,75	-8,43098684214056	-0,0816217111423612	-0,0198502466082573
250,36	0,0949999999999989	2400	900	4	2399,75	-8,4332958329469	-0,0978740863502026	-0,0221592374145985
250,365	0,0999999999999943	2400	900	4	2400	-8,43329675495625	-0,0973071623593569	-0,0221601873636246
260,265	0	2500	1000	4	2499	-8,43363150022924	-0,0981080299243331	-0,0224949046969414
260,268	0,00300000000004275	2500	1000	4	2499	-8,43363594263792	-0,0980807607993484	-0,0224993750452995
260,269	0,0040000000000191	2500	1000	4	2499	-8,43355759978294	-0,0974125135689974	-0,0224210321903229
260,28	0,0150000000000432	2500	1000	4	2499	-8,43078930862248	-0,0762004312127829	-0,0196527130901814
260,291	0,0260000000000105	2500	1000	4	2499,25	-8,42495271004736	-0,0422163028270006	-0,0138161145150661
260,302	0,0370000000000346	2500	1000	4	2499,25	-8,41665026731789	-0,0106808496639133	-0,00551367178559303
260,313	0,0480000000000018	2500	1000	4	2499,25	-8,41066877357662	-0,00193384010344744	0,000467710196971893
260,316	0,0510000000000446	2500	1000	4	2499,5	-8,40960843488574	-0,00131203327327967	0,00152807682752609
260,321	0,05600000000004	2500	1000	4	2499,5	-8,41072225011885	-0,00262435991317034	0,000414289534091949
260,332	0,0670000000000073	2500	1000	4	2499,5	-8,41984483413398	-0,0242515606805682	-0,00870829448103905
260,351	0,0860000000000127	2500	1000	4	2499,75	-8,4321179240942	-0,0871693948283792	-0,0209813565015793
260,362	0,0970000000000368	2500	1000	4	2499,75	-8,43349169008434	-0,0971464579924941	-0,0223550945520401
260,365	0,100000000000023	2500	1000	4	2500	-8,43359319493175	-0,0977654755115509	-0,0224566273391247
310,594	0	3001	1	5	3000	-8,42742294073105	-0,0520200887694955	-0,0162863731384277
310,605	0,0110000000000241	3001	1	5	3000	-8,42738156206906	-0,0519219553098083	-0,0162450224161148
310,616	0,0219999999999914	3001	1	5	3000	-8,42719612643123	-0,0504538463428617	-0,0160595588386059
310,626	0,0320000000000391	3001	1	5	3000	-8,42724692076445	-0,0507393246516585	-0,0161103531718254
310,637	0,0430000000000064	3001	1	5	3000	-8,42711890116334	-0,0500276451930404	-0,0159823335707188
310,648	0,0540000000000305	3001	1	5	3000	-8,42715189792216	-0,0503119686618447	-0,0160153023898602
310,659	0,0649999999999977	3001	1	5	3000	-8,42714731581509	-0,0500004226341844	-0,0160107761621475
310,67	0,0760000000000218	3001	1	5	3000	-8,42704916372895	-0,0494360411539674	-0,0159125961363316
310,671	0,0769999999999982	3001	1	5	3000	-8,42704949900508	-0,0494216056540608	-0,0159129314124584
310,682	0,0880000000000223	3001	1	5	3000	-8,42716815881431	-0,0502407923340797	-0,0160315632820129
310,693	0,0989999999999895	3001	1	5	3000	-8,42719760723412	-0,0506344297900796	-0,0160610117018223
310,703	0,109000000000037	3001	1	5	3000	-8,42726519331336	-0,0508042657747865	-0,0161286257207394
310,714	0,120000000000005	3001	1	5	3000	-8,4272887185216	-0,0509418407455087	-0,0161521509289741
310,725	0,131000000000029	3001	1	5	3000	-8,42732543125749	-0,051338798366487	-0,0161888636648655
310,736	0,141999999999996	3001	1	5	3000	-8,42725208960474	-0,0508547760546207	-0,0161155499517918
310,747	0,15300000000002	3001	1	5	3000	-8,42736423946917	-0,0513674551621079	-0,016227699816227
310,758	0,163999999999987	3001	1	5	3000	-8,42732791788876	-0,0511923059821129	-0,0161913223564625
310,768	0,174000000000035	3001	1	5	3000	-8,42731587588787	-0,0511580845341086	-0,0161793082952499
310,779	0,185000000000002	3001	1	5	3000	-8,4273433405906	-0,0515093002468348	-0,0162067450582981
310,79	0,196000000000026	3001	1	5	3000	-8,42735968530178	-0,0512393144890666	-0,0162231177091599
310,801	0,206999999999994	3001	1	5	3000	-8,42744168825448	-0,0518620945513248	-0,0163050927221775
310,812	0,218000000000018	3001	1	5	3000	-8,42742003500462	-0,0518634729087353	-0,0162834674119949
310,823	0,228999999999985	3001	1	5	3000	-8,42744428664446	-0,0520206335932016	-0,0163077190518379
310,833	0,239000000000033	3001	1	5	3000	-8,42741302214563	-0,0516286632046103	-0,0162764266133308
310,844	0,25	3001	1	5	3000	-8,42733811587095	-0,0510384840890765	-0,0162015482783318
310,855	0,261000000000024	3001	1	5	3000	-8,4275820851326	-0,0529297022148967	-0,016445517539978
310,866	0,271999999999991	3001	1	5	3000	-8,42748806811869	-0,0522900046780705	-0,0163514725863934
310,876	0,282000000000039	3001	1	5	3000	-8,42753754928708	-0,0524200452491641	-0,0164009816944599
310,887	0,293000000000006	3001	1	5	3000	-8,42760155908763	-0,0528562115505338	-0,016464963555336
310,898	0,30400000000003	3001	1	5	3000	-8,42761273495853	-0,0529999518766999	-0,0164761953055859
310,909	0,314999999999998	3001	1	5	3000	-8,42760435305536	-0,0529406312853098	-0,0164677575230598
310,92	0,326000000000022	3001	1	5	3000	-8,4276255313307	-0,0527642387896776	-0,0164889357984066
310,931	0,336999999999989	3001	1	5	3000	-8,42770957387984	-0,053460793569684	-0,0165729783475399
310,941	0,347000000000037	3001	1	5	3000	-8,42775600962341	-0,0538321398198605	-0,0166194140911102
310,952	0,358000000000004	3001	1	5	3000	-8,42760876752436	-0,0529634580016136	-0,0164721719920635
310,963	0,369000000000028	3001	1	5	3000	-8,42771303839981	-0,0533740594983101	-0,0165764428675175
310,974	0,379999999999995	3001	1	5	3000	-8,42767816968262	-0,0530879944562912	-0,0165415741503239
310,994	0,400000000000034	3001	1	5	3000	-8,42771851457655	-0,0536285527050495	-0,0165819190442562
311,005	0,411000000000001	3001	1	5	3000	-8,42785631306469	-0,0543260993435979	-0,0167197175323963
311,016	0,422000000000025	3001	1	5	3000	-8,4277234878391	-0,0535603566095233	-0,0165869481861591
311,027	0,432999999999993	3001	1	5	3000	-8,42778135091066	-0,0539475446566939	-0,0166447833180428
311,037	0,44300000000004	3001	1	5	3000	-8,4277528245002	-0,0539010111242533	-0,016616228967905
311,048	0,454000000000008	3001	1	5	3000	-8,42776760458946	-0,0535786151885986	-0,0166310369968414
311,059	0,465000000000032	3001	1	5	3000	-8,42785865999758	-0,0542911235243082	-0,0167220644652843
311,07	0,475999999999999	3001	1	5	3000	-8,42788215726614	-0,0545422360301018	-0,0167455896735191
311,081	0,487000000000023	3001	1	5	3000	-8,42795454896986	-0,055068894289434	-0,0168179534375668
311,092	0,49799999999999	3001	1	5	3000	-8,42788771726191	-0,0543896062299609	-0,0167511776089668
311,102	0,508000000000038	3001	1	5	3000	-8,42789942398667	-0,0545196142047644	-0,0167628563940525
311,113	0,519000000000005	3001	1	5	3000	-8,42784474603832	-0,0543962419033051	-0,0167082063853741
311,124	0,53000000000003	3001	1	5	3000	-8,42793295159936	-0,0548749975860119	-0,0167963840067387
311,135	0,540999999999997	3001	1	5	3000	-8,42798307538033	-0,0548874400556087	-0,0168465077877045
311,146	0,552000000000021	3001	1	5	3000	-8,42802691273391	-0,0553438160568476	-0,0168903172016144
311,157	0,562999999999988	3001	1	5	3000	-8,4280452132225	-0,0554665271192789	-0,0169086456298828
311,167	0,573000000000036	3001	1	5	3000	-8,42808578163385	-0,0559249613434076	-0,0169492140412331
311,178	0,584000000000003	3001	1	5	3000	-8,4280146472156	-0,0550701608881354	-0,0168780796229839
311,189	0,595000000000027	3001	1	5	3000	-8,4279687423259	-0,0549014564603567	-0,0168322026729584
311,2	0,605999999999995	3001	1	5	3000	-8,42807225883007	-0,0556601444259286	-0,0169356912374496
311,211	0,617000000000019	3001	1	5	3000	-8,42810668051243	-0,0558865815401077	-0,0169701129198074
311,222	0,627999999999986	3001	1	5	3000	-8,42813719063997	-0,0558281363919377	-0,0170006230473518
311,232	0,638000000000034	3001	1	5	3000	-8,42812456190586	-0,0558714335784316	-0,01698799431324
311,243	0,649000000000001	3001	1	5	3000	-8,42815579846501	-0,0561772659420967	-0,0170192308723927
311,254	0,660000000000025	3001	1	5	3000	-8,42816205695271	-0,0561818480491638	-0,0170254893600941
311,265	0,670999999999992	3001	1	5	3000	-8,42835372313857	-0,0572373671457171	-0,0172171555459499
311,275	0,68100000000004	3001	1	5	3000	-8,4282929264009	-0,0568973133340478	-0,017156358808279
311,289	0,694999999999993	3001	1	5	3000	-8,42828057706356	-0,0568929128348827	-0,0171440094709396
311,3	0,706000000000017	3001	1	5	3000	-8,42837188392878	-0,057636178098619	-0,0172353163361549
311,311	0,716999999999985	3001	1	5	3000	-8,4283307287842	-0,0569812441244721	-0,0171941332519054
311,321	0,727000000000032	3001	1	5	3000	-8,4283487778157	-0,0571100972592831	-0,017212238162756
311,332	0,738	3001	1	5	3000	-8,42834109440446	-0,0571310194209218	-0,0172045268118381
311,343	0,749000000000024	3001	1	5	3000	-8,42826459556818	-0,056651821359992	-0,0171280279755592
311,354	0,759999999999991	3001	1	5	3000	-8,42826867476106	-0,0566166033968329	-0,0171321071684361
311,364	0,770000000000039	3001	1	5	3000	-8,42836059629917	-0,0573120359331369	-0,0172240287065506
311,375	0,781000000000006	3001	1	5	3000	-8,42834989540279	-0,0572425592690706	-0,017213299870491
311,386	0,79200000000003	3001	1	5	3000	-8,42835520394146	-0,0573650607839227	-0,0172186642885208
311,397	0,802999999999997	3001	1	5	3000	-8,42833455651999	-0,0569674745202065	-0,0171979889273643
311,408	0,814000000000021	3001	1	5	3000	-8,42843729071319	-0,0576261198148131	-0,0173006951808929
311,419	0,824999999999989	3001	1	5	3000	-8,4284137096256	-0,0576003128662705	-0,0172771140933037
311,429	0,835000000000036	3001	1	5	3000	-8,42850021086633	-0,0581741705536842	-0,017363615334034
311,44	0,846000000000004	3001	1	5	3000	-8,42872319743037	-0,0594555307179689	-0,0175866298377514
311,451	0,857000000000028	3001	1	5	3000	-8,42856589704752	-0,0583879882469773	-0,0174293294548988
311,462	0,867999999999995	3001	1	5	3000	-8,42870073392987	-0,0594013277441263	-0,0175641663372517
311,473	0,879000000000019	3001	1	5	3000	-8,42863764613867	-0,0590594857931137	-0,0175010785460472
311,484	0,889999999999986	3001	1	5	3000	-8,42860884033144	-0,0586737459525466	-0,0174723006784916
311,494	0,900000000000034	3001	1	5	3000	-8,42860132455826	-0,0585017912089825	-0,0174647569656372
311,505	0,911000000000001	3001	1	5	3000	-8,42864834703505	-0,058990647085011	-0,0175117515027523
311,516	0,922000000000025	3001	1	5	3000	-8,42857581563294	-0,0585697870701551	-0,0174392201006412
311,535	0,941000000000031	3001	1	5	3000	-8,42863736674189	-0,0586846377700567	-0,0175007991492748
311,548	0,954000000000008	3001	1	5	3000	-8,42863105237484	-0,058777704834938	-0,0174944847822189
311,559	0,965000000000032	3001	1	5	3000	-8,42867078259587	-0,0591053068637848	-0,017534215003252
311,57	0,975999999999999	3001	1	5	3000	-8,42862918041646	-0,0588964065536857	-0,0174925848841667
311,581	0,987000000000023	3001	1	5	3000	-8,42869905754924	-0,0591632071882486	-0,0175624899566174
311,592	0,99799999999999	3001	1	5	3000	-8,42869126237929	-0,059162531979382	-0,0175546668469906
311,602	1,00800000000004	3001	1	5	3000	-8,42891380190849	-0,0605707662180066	-0,0177772343158722
311,613	1,01900000000001	3001	1	5	3000	-8,42882830649614	-0,0599594879895449	-0,0176917389035225
311,624	1,03000000000003	3001	1	5	3000	-8,42895543202758	-0,0605849223211408	-0,0178188644349575
311,635	1,041	3001	1	5	3000	-8,42892645858228	-0,0606040004640818	-0,0177899189293385
311,646	1,05200000000002	3001	1	5	3000	-8,42896026559174	-0,0608508801087737	-0,0178236700594425
311,657	1,06299999999999	3001	1	5	3000	-8,42893263325095	-0,0607590191066265	-0,0177960656583309
311,667	1,07300000000004	3001	1	5	3000	-8,42890284955502	-0,0603543547913432	-0,0177662819623947
311,678	1,084	3001	1	5	3000	-8,42889807187021	-0,0603586155921221	-0,0177615322172642
311,689	1,09500000000003	3001	1	5	3000	-8,42887583188713	-0,0602304982021451	-0,0177392363548279
311,7	1,10599999999999	3001	1	5	3000	-8,42894238419831	-0,0606989208608866	-0,0178057886660099
311,711	1,11700000000002	3001	1	5	3000	-8,42899122275412	-0,0608238112181425	-0,0178546831011772
311,722	1,12799999999999	3001	1	5	3000	-8,42901891097426	-0,0611148355528712	-0,0178823433816433
311,732	1,13800000000003	3001	1	5	3000	-8,42903036624193	-0,061224577948451	-0,0178937986493111
311,743	1,149	3001	1	5	3000	-8,42913284897804	-0,0619598291814327	-0,0179962813854218
311,754	1,16000000000003	3001	1	5	3000	-8,42904995195567	-0,0611747149378061	-0,017913356423378
311,765	1,17099999999999	3001	1	5	3000	-8,429064899683	-0,061400393024087	-0,0179283320903778
311,775	1,18100000000004	3001	1	5	3000	-8,42916774563491	-0,0620940094813704	-0,0180311501026154
311,786	1,19200000000001	3001	1	5	3000	-8,42909328639507	-0,0615844782441854	-0,0179567188024521
311,797	1,20300000000003	3001	1	5	3000	-8,42909879051149	-0,0614677416160703	-0,0179622508585453
311,808	1,214	3001	1	5	3000	-8,42913533560932	-0,0616823462769389	-0,0179987400770187
311,819	1,22500000000002	3001	1	5	3000	-8,42911904677749	-0,0616883812472224	-0,017982479184866
311,83	1,23599999999999	3001	1	5	3000	-8,42926254495978	-0,0627437280490994	-0,0181259773671627
311,84	1,24600000000004	3001	1	5	3000	-8,42928433790803	-0,0625308277085423	-0,0181477703154087
311,851	1,25700000000001	3001	1	5	3000	-8,42924008145928	-0,0623114174231887	-0,018103513866663
311,862	1,26800000000003	3001	1	5	3000	-8,42918280512095	-0,0620467960834503	-0,0180462375283241
311,873	1,279	3001	1	5	3000	-8,42915897257626	-0,0618496490642428	-0,0180223770439625
311,884	1,29000000000002	3001	1	5	3000	-8,42938425019383	-0,0631141755729914	-0,0182476826012135
311,895	1,30099999999999	3001	1	5	3000	-8,42926628887653	-0,0624011317268014	-0,0181297212839127
311,905	1,31100000000004	3001	1	5	3000	-8,42936248518526	-0,0632326025515795	-0,0182259455323219
311,916	1,322	3001	1	5	3000	-8,42937673442066	-0,0633400445804	-0,0182401388883591
311,927	1,33300000000003	3001	1	5	3000	-8,42940534465015	-0,0632356852293015	-0,0182688049972057
311,938	1,34399999999999	3001	1	5	3000	-8,42937254346907	-0,0631360244005919	-0,0182359479367733
311,949	1,35500000000002	3001	1	5	3000	-8,42939799651504	-0,0633403891697526	-0,0182614289224148
311,96	1,36599999999999	3001	1	5	3000	-8,42941724695265	-0,0634561432525516	-0,0182806514203548
311,97	1,37600000000003	3001	1	5	3000	-8,42942205257714	-0,0632168538868427	-0,0182855129241943
311,981	1,387	3001	1	5	3000	-8,42947460711002	-0,0636064913123846	-0,0183380395174026
311,992	1,39800000000002	3001	1	5	3000	-8,42943845316768	-0,0635777553543448	-0,0183018855750561
312,003	1,40899999999999	3001	1	5	3000	-8,4295957814902	-0,0645874161273241	-0,0184591859579086
312,013	1,41900000000004	3001	1	5	3000	-8,42947960831225	-0,063685872592032	-0,0183430127799511
312,024	1,43000000000001	3001	1	5	3000	-8,42956393025815	-0,0642506266012788	-0,0184273347258568
312,039	1,44499999999999	3001	1	5	3000	-8,429562645033	-0,0642114225775003	-0,0184260495007038
312,054	1,46000000000004	3001	1	5	3000	-8,42951324768364	-0,0638942094519734	-0,0183767080307007
312,065	1,471	3001	1	5	3000	-8,42954518273473	-0,0639360398054123	-0,018408615142107
312,076	1,48200000000003	3001	1	5	3000	-8,42959620058537	-0,0643719406798482	-0,0184596329927444
312,087	1,493	3001	1	5	3000	-8,42965459451079	-0,0649125641211867	-0,0185180269181728
312,098	1,50400000000002	3001	1	5	3000	-8,42972438782454	-0,0652189832180738	-0,0185878202319145
312,109	1,51499999999999	3001	1	5	3000	-8,42972511425614	-0,0651437602937222	-0,0185885466635227
312,119	1,52500000000003	3001	1	5	3000	-8,42969217337668	-0,0649790093302727	-0,0185555778443813
312,13	1,536	3001	1	5	3000	-8,42964847572148	-0,0647521112114191	-0,0185118801891804
312,141	1,54700000000003	3001	1	5	3000	-8,4297492261976	-0,0653049862012267	-0,0186126865446568
312,152	1,55799999999999	3001	1	5	3000	-8,42969038523733	-0,0647657830268145	-0,0185537897050381
312,162	1,56800000000004	3001	1	5	3000	-8,4297441970557	-0,0652476772665977	-0,0186076574027538
312,173	1,57900000000001	3001	1	5	3000	-8,42971642501652	-0,0651367194950581	-0,0185798294842243
312,184	1,59000000000003	3001	1	5	3000	-8,42986347153783	-0,0661891512572765	-0,0187269039452076
312,195	1,601	3001	1	5	3000	-8,42982002533972	-0,0656684394925833	-0,0186834298074245
312,206	1,61200000000002	3001	1	5	3000	-8,42983854934573	-0,0658107036724687	-0,0187019817531109
312,217	1,62299999999999	3001	1	5	3000	-8,42985201627016	-0,0659788446500897	-0,0187154486775398
312,227	1,63300000000004	3001	1	5	3000	-8,42982907779515	-0,0659688608720899	-0,0186924822628498
312,238	1,64400000000001	3001	1	5	3000	-8,42995125800371	-0,0664863782003522	-0,0188146904110909
312,249	1,65500000000003	3001	1	5	3000	-8,42994066886604	-0,0664752209559083	-0,0188040733337402
312,26	1,666	3001	1	5	3000	-8,42994455248117	-0,0666204141452909	-0,0188079848885536
312,275	1,68100000000004	3001	1	5	3000	-8,42997908592224	-0,0665092142298818	-0,0188425183296204
312,286	1,69200000000001	3001	1	5	3000	-8,43000065535307	-0,0667844573035836	-0,0188640877604485
312,297	1,70300000000003	3001	1	5	3000	-8,42994195409119	-0,0664022564888	-0,0188053585588932
312,308	1,714	3001	1	5	3000	-8,42997148633003	-0,0665774010121822	-0,0188349187374115
312,319	1,72500000000002	3001	1	5	3000	-8,43005611561239	-0,0668940227478743	-0,0189195200800896
312,33	1,73599999999999	3001	1	5	3000	-8,42996511608362	-0,066394004970789	-0,0188285484910011
312,34	1,74600000000004	3001	1	5	3000	-8,43001856468618	-0,0667568808421493	-0,0188820250332356
312,351	1,75700000000001	3001	1	5	3000	-8,43011749908328	-0,0676387595012784	-0,0189809314906597
312,362	1,76800000000003	3001	1	5	3000	-8,43014216981828	-0,0676313461735845	-0,0190056301653385
312,373	1,779	3001	1	5	3000	-8,4300890006125	-0,0671963533386588	-0,0189524330198765
312,384	1,79000000000002	3001	1	5	3000	-8,43024258501828	-0,0683430721983314	-0,0191060453653336
312,395	1,80099999999999	3001	1	5	3000	-8,43022319488227	-0,0682329805567861	-0,0190865993499756
312,405	1,81100000000004	3001	1	5	3000	-8,43022383749485	-0,0680465949699283	-0,0190872699022293
312,416	1,822	3001	1	5	3000	-8,43015513382852	-0,0675910245627165	-0,0190185382962227
312,427	1,83300000000003	3001	1	5	3000	-8,43030743300915	-0,0686622597277164	-0,0191708654165268
312,438	1,84399999999999	3001	1	5	3000	-8,43019570223987	-0,0679833116009831	-0,0190591625869274
312,449	1,85500000000002	3001	1	5	3000	-8,43025725334883	-0,0682566361501813	-0,0191206857562065
312,46	1,86599999999999	3001	1	5	3000	-8,43027085997164	-0,0683167669922113	-0,0191342644393444
312,47	1,87600000000003	3001	1	5	3000	-8,43028086237609	-0,0684384535998106	-0,0191442668437958
312,481	1,887	3001	1	5	3000	-8,43028508126736	-0,0684897694736719	-0,019148513674736
312,492	1,89800000000002	3001	1	5	3000	-8,43027566559613	-0,0684534013271332	-0,0191390700638294
312,503	1,90899999999999	3001	1	5	3000	-8,43038172461092	-0,0689266761764884	-0,0192451290786266
312,513	1,91900000000004	3001	1	5	3000	-8,43038354068995	-0,0692528067156672	-0,0192469730973244
312,524	1,93000000000001	3001	1	5	3000	-8,43032089993358	-0,0687433686107397	-0,0191843323409557
312,535	1,94100000000003	3001	1	5	3000	-8,43037655577064	-0,0690637761726975	-0,0192399881780148
312,546	1,952	3001	1	5	3000	-8,43040192499757	-0,0691957492381334	-0,0192653574049473
312,557	1,96300000000002	3001	1	5	3000	-8,43042352236807	-0,0693358760327101	-0,0192869268357754
312,568	1,97399999999999	3001	1	5	3000	-8,43049488030374	-0,0697447452694178	-0,0193582847714424
312,578	1,98400000000004	3001	1	5	3000	-8,43042405322194	-0,0693448958918452	-0,0192874856293201
312,589	1,995	3001	1	5	3000	-8,43055003322661	-0,0700309034436941	-0,0194134376943111
312,6	2,00600000000003	3001	1	5	3000	-8,43049761839211	-0,0697213923558593	-0,0193610228598118
312,611	2,017	3001	1	5	3000	-8,43049197457731	-0,0696112960577011	-0,0193553790450096
312,622	2,02800000000002	3001	1	5	3000	-8,43054899945855	-0,0702442275360227	-0,0194124318659306
312,633	2,03899999999999	3001	1	5	3000	-8,43047761358321	-0,0694512901827693	-0,019341018050909
312,643	2,04900000000004	3001	1	5	3000	-8,43062977306545	-0,0705371052026749	-0,0194931775331497
312,654	2,06	3001	1	5	3000	-8,43061253428459	-0,0704438192769885	-0,0194759666919708
312,665	2,07100000000003	3001	1	5	3000	-8,43078975565732	-0,0719037279486656	-0,0196531601250172
312,676	2,08199999999999	3001	1	5	3000	-8,43069886788726	-0,0709435483440757	-0,0195623002946377
312,687	2,09300000000002	3001	1	5	3000	-8,43071292154491	-0,0708753895014524	-0,0195763260126114
312,698	2,10399999999999	3001	1	5	3000	-8,43056540004909	-0,0701101031154394	-0,0194288045167923
312,708	2,11400000000003	3001	1	5	3000	-8,43060105107725	-0,0704384921118617	-0,0194645114243031
312,719	2,125	3001	1	5	3000	-8,43064108863473	-0,0701517332345247	-0,0195045210421085
312,73	2,13600000000002	3001	1	5	3000	-8,43072236515581	-0,0710138073191047	-0,0195858255028725
312,741	2,14699999999999	3001	1	5	3000	-8,43071985058486	-0,0711062690243125	-0,0195832550525665
312,751	2,15700000000004	3001	1	5	3000	-8,43079883605242	-0,0716176722198725	-0,0196622684597969
312,762	2,16800000000001	3001	1	5	3000	-8,43079657293856	-0,0714092561975122	-0,0196599774062633
312,773	2,17900000000003	3001	1	5	3000	-8,43079531565309	-0,0715345982462168	-0,0196587480604649
312,784	2,19	3001	1	5	3000	-8,43090092763305	-0,0722316047176719	-0,0197643600404263
312,795	2,20100000000002	3001	1	5	3000	-8,43086932785809	-0,0721774203702807	-0,0197327323257923
312,815	2,221	3001	1	5	3000	-8,43088899739086	-0,0721445446833968	-0,0197524018585682
312,826	2,23200000000003	3001	1	5	3000	-8,43085390515625	-0,0717965140938759	-0,0197173096239567
312,837	2,243	3001	1	5	3000	-8,43084275722504	-0,0718188192695379	-0,0197061896324158
312,848	2,25400000000002	3001	1	5	3000	-8,43090316280723	-0,0720263831317425	-0,0197665952146053
312,859	2,26499999999999	3001	1	5	3000	-8,43090936541557	-0,0721268123015761	-0,0197727978229523
312,869	2,27500000000003	3001	1	5	3000	-8,43089894391596	-0,0720931403338909	-0,0197623483836651
312,88	2,286	3001	1	5	3000	-8,43103436753154	-0,0730160344392061	-0,0198977999389172
312,891	2,29700000000003	3001	1	5	3000	-8,43104082159698	-0,0728757167235017	-0,019904226064682
312,902	2,30799999999999	3001	1	5	3000	-8,431032076478	-0,0728385662660003	-0,0198955088853836
312,912	2,31800000000004	3001	1	5	3000	-8,4310036059469	-0,0727726751938462	-0,0198670104146004
312,923	2,32900000000001	3001	1	5	3000	-8,4310741815716	-0,0732660852372646	-0,0199375860393047
312,934	2,34000000000003	3001	1	5	3000	-8,43103336170316	-0,0727343047037721	-0,0198967941105366
312,945	2,351	3001	1	5	3000	-8,43103934079409	-0,072838575579226	-0,0199027732014656
312,956	2,36200000000002	3001	1	5	3000	-8,43108342960477	-0,0731630530208349	-0,0199468620121479
312,967	2,37299999999999	3001	1	5	3000	-8,43109684064984	-0,073373569175601	-0,0199602730572224
312,977	2,38300000000004	3001	1	5	3000	-8,43112992122769	-0,0733580021187663	-0,0199933536350727
312,988	2,39400000000001	3001	1	5	3000	-8,4311434160918	-0,0736228935420513	-0,0200068205595016
312,999	2,40500000000003	3001	1	5	3000	-8,43124081380665	-0,0742556573823094	-0,0201042182743549
313,01	2,416	3001	1	5	3000	-8,43117023818195	-0,073811667971313	-0,0200336985290051
313,021	2,42700000000002	3001	1	5	3000	-8,43125749379396	-0,0741429952904582	-0,0201209262013435
313,032	2,43799999999999	3001	1	5	3000	-8,43124383129179	-0,0740379141643643	-0,0201072357594967
313,042	2,44800000000004	3001	1	5	3000	-8,43129797838628	-0,0745627470314503	-0,0201613828539848
313,053	2,459	3001	1	5	3000	-8,43127870000899	-0,074566132389009	-0,0201421044766903
313,064	2,47000000000003	3001	1	5	3000	-8,43133231624961	-0,0746852997690439	-0,0201957486569881
313,075	2,48099999999999	3001	1	5	3000	-8,4312682505697	-0,0743602495640516	-0,0201316550374031
313,087	2,493	3001	1	5	3000	-8,43125841580331	-0,0741511303931475	-0,0201218202710152
313,098	2,50400000000002	3001	1	5	3000	-8,43129244633019	-0,0746218580752611	-0,0201558507978916
313,109	2,51499999999999	3001	1	5	3000	-8,43136704526842	-0,0747536960989237	-0,0202304497361183
313,119	2,52500000000003	3001	1	5	3000	-8,43137861229479	-0,0750507647171617	-0,020242016762495
313,13	2,536	3001	1	5	3000	-8,43143002130091	-0,0753888767212629	-0,0202934257686138
313,141	2,54700000000003	3001	1	5	3000	-8,43135338276625	-0,074879671446979	-0,0202168151736259
313,152	2,55799999999999	3001	1	5	3000	-8,43138137832284	-0,0748281786218286	-0,0202448107302189
313,162	2,56800000000004	3001	1	5	3000	-8,43149984255433	-0,0757738016545773	-0,02036327496171
313,173	2,57900000000001	3001	1	5	3000	-8,43144552782178	-0,0755081744864583	-0,0203089602291584
313,184	2,59000000000003	3001	1	5	3000	-8,43154471367598	-0,0762632628902793	-0,0204081460833549
313,195	2,601	3001	1	5	3000	-8,43146868981421	-0,07556461263448	-0,0203321501612663
313,206	2,61200000000002	3001	1	5	3000	-8,43145854771137	-0,0753803225234151	-0,0203219801187515
313,217	2,62299999999999	3001	1	5	3000	-8,43153775669634	-0,0760853616520762	-0,0204012170433998
313,227	2,63300000000004	3001	1	5	3000	-8,43156726099551	-0,0763175031170249	-0,0204306654632092
313,238	2,64400000000001	3001	1	5	3000	-8,43162191100419	-0,0765917403623462	-0,0204853154718876
313,249	2,65500000000003	3001	1	5	3000	-8,4315531514585	-0,0761088822036982	-0,020416583865881
313,26	2,666	3001	1	5	3000	-8,43160087242723	-0,0763700716197491	-0,0204643048346043
313,271	2,67700000000002	3001	1	5	3000	-8,43163688667119	-0,0767553457990289	-0,0205002911388874
313,282	2,68799999999999	3001	1	5	3000	-8,43161836266518	-0,0764963636174798	-0,0204817950725555
313,292	2,69800000000004	3001	1	5	3000	-8,43161883763969	-0,0764001673087478	-0,0204822421073914
313,303	2,709	3001	1	5	3000	-8,43161850236356	-0,0765121169388294	-0,0204819068312645
313,314	2,72000000000003	3001	1	5	3000	-8,43160643242299	-0,0762808928266168	-0,0204698368906975
313,325	2,73099999999999	3001	1	5	3000	-8,43180013820529	-0,0779061717912555	-0,020663570612669
313,336	2,74200000000002	3001	1	5	3000	-8,43172115273774	-0,0771211879327893	-0,0205845572054386
313,347	2,75299999999999	3001	1	5	3000	-8,43178546987474	-0,0777170434594154	-0,0206488743424416
313,357	2,76300000000003	3001	1	5	3000	-8,4317634254694	-0,0774801941588521	-0,0206268578767776
313,368	2,774	3001	1	5	3000	-8,43178354203701	-0,0776370009407401	-0,0206469744443893
313,379	2,78500000000003	3001	1	5	3000	-8,43169916421175	-0,0768453674390912	-0,0205625966191292
313,39	2,79599999999999	3001	1	5	3000	-8,4317796304822	-0,077521507628262	-0,020643062889576
313,4	2,80600000000004	3001	1	5	3000	-8,43177761882544	-0,0774046592414379	-0,0206410512328148
313,411	2,81700000000001	3001	1	5	3000	-8,43180480413139	-0,0778312003239989	-0,0206682085990906
313,422	2,82800000000003	3001	1	5	3000	-8,43193567357957	-0,0784352468326688	-0,0207990780472755
313,433	2,839	3001	1	5	3000	-8,43183481134474	-0,0778906978666782	-0,0206982158124447
313,444	2,85000000000002	3001	1	5	3000	-8,43196545727551	-0,0788034358993173	-0,0208289176225662
313,455	2,86099999999999	3001	1	5	3000	-8,43191835097969	-0,0785881467163563	-0,0207817554473877
313,465	2,87100000000004	3001	1	5	3000	-8,43196945264935	-0,0786298513412476	-0,0208328850567341
313,476	2,88200000000001	3001	1	5	3000	-8,43196394853294	-0,0786701496690512	-0,0208273530006409
313,487	2,89300000000003	3001	1	5	3000	-8,43189977109432	-0,0781672168523073	-0,0207632035017014
313,498	2,904	3001	1	5	3000	-8,43199471011758	-0,0790267810225487	-0,0208581425249577
313,509	2,91500000000002	3001	1	5	3000	-8,43197898007929	-0,078646894544363	-0,0208423845469952
313,52	2,92599999999999	3001	1	5	3000	-8,43199127353728	-0,0787548813968897	-0,0208547338843346
313,53	2,93600000000004	3001	1	5	3000	-8,43200700357556	-0,0789506873115897	-0,0208704359829426
313,541	2,947	3001	1	5	3000	-8,43202969059348	-0,0791095616295934	-0,0208931230008602
313,552	2,95800000000003	3001	1	5	3000	-8,43205885961652	-0,079100988805294	-0,0209222920238972
313,563	2,96899999999999	3001	1	5	3000	-8,4321413654834	-0,0798092316836119	-0,0210047699511051
313,574	2,98000000000002	3001	1	5	3000	-8,43213580548763	-0,0797930127009749	-0,0209992378950119
313,59	2,99600000000004	3001	1	5	3000	-8,43211566098034	-0,0795205449685454	-0,0209790654480457
313,601	3,00700000000001	3001	1	5	3000	-8,43213016167283	-0,0795611971989274	-0,0209935940802097
313,612	3,01800000000003	3001	1	5	3000	-8,43209789134562	-0,0793977826833725	-0,0209612958133221
313,623	3,029	3001	1	5	3000	-8,43216424807906	-0,0800612941384315	-0,0210276804864407
313,634	3,04000000000002	3001	1	5	3000	-8,43219140544534	-0,0799188343808055	-0,0210548378527164
313,645	3,05099999999999	3001	1	5	3000	-8,43225114047527	-0,0804654415696859	-0,0211145728826523
313,655	3,06100000000004	3001	1	5	3000	-8,43220833688974	-0,0802608719095588	-0,021071769297123
313,666	3,072	3001	1	5	3000	-8,43216081149876	-0,0798181211575866	-0,0210242718458176
313,677	3,08300000000003	3001	1	5	3000	-8,43222331255674	-0,0801762519404292	-0,0210867449641228
313,688	3,09399999999999	3001	1	5	3000	-8,43231213279068	-0,0807869900017977	-0,0211755931377411
313,699	3,10500000000002	3001	1	5	3000	-8,43227178789675	-0,0805822154507041	-0,0211351923644543
313,71	3,11599999999999	3001	1	5	3000	-8,43232143670321	-0,0809734594076872	-0,0211848691105843
313,72	3,12600000000003	3001	1	5	3000	-8,43243844807148	-0,0817661872133613	-0,0213018804788589
313,731	3,137	3001	1	5	3000	-8,43241550959647	-0,0814887648448348	-0,0212789140641689
313,742	3,14800000000002	3001	1	5	3000	-8,43237563967705	-0,081273908726871	-0,0212390720844269
313,753	3,15899999999999	3001	1	5	3000	-8,43239332549274	-0,081479218788445	-0,0212567299604416
313,763	3,16900000000004	3001	1	5	3000	-8,43244358897209	-0,0819526659324765	-0,0213070213794708
313,774	3,18000000000001	3001	1	5	3000	-8,43240986578166	-0,0813605589792132	-0,0212732702493668
313,785	3,19100000000003	3001	1	5	3000	-8,43245040625334	-0,0817774003371596	-0,021313838660717
313,796	3,202	3001	1	5	3000	-8,4323819540441	-0,0813860399648547	-0,0212453864514828
313,807	3,21300000000002	3001	1	5	3000	-8,43242841772735	-0,0817835237830877	-0,0212918221950531
313,818	3,22399999999999	3001	1	5	3000	-8,4324914496392	-0,0820145756006241	-0,0213548541069031
313,828	3,23400000000004	3001	1	5	3000	-8,43249435536563	-0,0819087214767933	-0,0213577598333359
313,839	3,245	3001	1	5	3000	-8,43254445120692	-0,0823522731661797	-0,0214078836143017
313,852	3,25800000000004	3001	1	5	3000	-8,43250589445233	-0,0821253331378102	-0,0213693268597126
313,863	3,26900000000001	3001	1	5	3000	-8,43268878757954	-0,0833325134590268	-0,0215522199869156
313,874	3,28000000000003	3001	1	5	3000	-8,43261969275773	-0,0829123612493277	-0,0214831531047821
313,885	3,291	3001	1	5	3000	-8,43266679905355	-0,0832427712157369	-0,0215302035212517
313,896	3,30200000000002	3001	1	5	3000	-8,43264137394726	-0,0829324824735522	-0,0215047784149647
313,907	3,31299999999999	3001	1	5	3000	-8,43266149051487	-0,0830737827345729	-0,0215249508619308
313,917	3,32300000000004	3001	1	5	3000	-8,43252777121961	-0,0821611005812883	-0,0213911756873131
313,928	3,334	3001	1	5	3000	-8,43264671042561	-0,0830081291496754	-0,0215101428329945
313,939	3,34500000000003	3001	1	5	3000	-8,43266506679356	-0,0831712875515223	-0,0215284712612629
313,95	3,35599999999999	3001	1	5	3000	-8,43274053186178	-0,0834970688447356	-0,0216039642691612
313,961	3,36700000000002	3001	1	5	3000	-8,43271996825933	-0,0833195121958852	-0,0215834006667137
313,972	3,37799999999999	3001	1	5	3000	-8,43276995234191	-0,0838395534083247	-0,0216334126889706
313,982	3,38800000000003	3001	1	5	3000	-8,43273642472923	-0,0836594356223941	-0,0215998291969299
313,993	3,399	3001	1	5	3000	-8,43271225690842	-0,0832420261576772	-0,0215756893157959
314,004	3,41000000000003	3001	1	5	3000	-8,43274880200624	-0,0836159335449338	-0,0216122344136238
314,015	3,42099999999999	3001	1	5	3000	-8,43279428780079	-0,083975768648088	-0,021657720208168
314,025	3,43100000000004	3001	1	5	3000	-8,43277048319578	-0,0837718416005373	-0,0216339156031609
314,036	3,44200000000001	3001	1	5	3000	-8,43277850188315	-0,0835823314264417	-0,0216419622302055
314,047	3,45300000000003	3001	1	5	3000	-8,43282873742282	-0,084147909656167	-0,0216921418905258
314,058	3,464	3001	1	5	3000	-8,4328328166157	-0,0841623172163963	-0,0216962210834026
314,069	3,47500000000002	3001	1	5	3000	-8,43287388794124	-0,0845233723521233	-0,0217372924089432
314,08	3,48599999999999	3001	1	5	3000	-8,43290448188782	-0,08450907189399	-0,0217679142951965
314,09	3,49600000000004	3001	1	5	3000	-8,43287631869316	-0,0844445498660207	-0,0217397511005402
314,101	3,50700000000001	3001	1	5	3000	-8,43296013772488	-0,0851080939173698	-0,0218235701322556
314,112	3,51800000000003	3001	1	5	3000	-8,43302411958575	-0,0855580298230052	-0,0218875519931316
314,123	3,529	3001	1	5	3000	-8,43305295333266	-0,0855262996628881	-0,0219163857400417
314,134	3,54000000000002	3001	1	5	3000	-8,4329722635448	-0,0848660292103887	-0,021835695952177
314,145	3,55099999999999	3001	1	5	3000	-8,43302646651864	-0,0854018051177263	-0,0218898989260197
314,155	3,56100000000004	3001	1	5	3000	-8,43298383057117	-0,0853254040703177	-0,0218472629785538
314,166	3,572	3001	1	5	3000	-8,43303107656538	-0,0854142615571618	-0,0218944810330868
314,177	3,58300000000003	3001	1	5	3000	-8,433089973405	-0,0858729844912887	-0,0219533778727055
314,188	3,59399999999999	3001	1	5	3000	-8,43304364942014	-0,0856047263368964	-0,0219070538878441
314,199	3,60500000000002	3001	1	5	3000	-8,43310218304396	-0,0860677054151893	-0,0219656154513359
314,21	3,61599999999999	3001	1	5	3000	-8,43309866264462	-0,0857238471508026	-0,0219620950520039
314,22	3,62600000000003	3001	1	5	3000	-8,43314291909337	-0,0860090414062142	-0,0220063515007496
314,231	3,637	3001	1	5	3000	-8,43314660713076	-0,0861694058403373	-0,0220100395381451
314,242	3,64800000000002	3001	1	5	3000	-8,43319242820144	-0,0866122217848897	-0,0220558606088161
314,253	3,65899999999999	3001	1	5	3000	-8,4331642370671	-0,0861652567982674	-0,0220276974141598
314,263	3,66900000000004	3001	1	5	3000	-8,43317178077996	-0,0862948363646865	-0,0220351852476597
314,274	3,68000000000001	3001	1	5	3000	-8,4332278277725	-0,0867049163207412	-0,0220912881195545
314,285	3,69100000000003	3001	1	5	3000	-8,43328418210149	-0,0874001579359174	-0,0221476145088673
314,296	3,702	3001	1	5	3000	-8,43321852385998	-0,0864724395796657	-0,0220819562673569
314,307	3,71300000000002	3001	1	5	3000	-8,43317834660411	-0,0862869340926409	-0,022041779011488
314,318	3,72399999999999	3001	1	5	3000	-8,43320553191006	-0,0864499341696501	-0,0220689363777637
314,328	3,73400000000004	3001	1	5	3000	-8,43321980908513	-0,0867275567725301	-0,0220832414925098
314,339	3,745	3001	1	5	3000	-8,43328032642603	-0,0868819560855627	-0,0221437588334084
314,35	3,75600000000003	3001	1	5	3000	-8,43326479196548	-0,0868914788588881	-0,0221282243728638
314,361	3,767	3001	1	5	3000	-8,43334718607366	-0,087613919749856	-0,0222105905413628
314,372	3,77800000000002	3001	1	5	3000	-8,43336171470582	-0,0877933669835329	-0,0222251191735268
314,383	3,78899999999999	3001	1	5	3000	-8,43343472108245	-0,0881368480622768	-0,0222981534898281
314,393	3,79900000000004	3001	1	5	3000	-8,43341583386063	-0,0880431057885289	-0,0222792662680149
314,404	3,81	3001	1	5	3000	-8,43340490944684	-0,0879481388255954	-0,0222683139145374
314,415	3,82100000000003	3001	1	5	3000	-8,43337445519865	-0,0878079421818256	-0,0222378596663475
314,426	3,83199999999999	3001	1	5	3000	-8,43340625055134	-0,0877454178407788	-0,0222697108983994
314,437	3,84300000000002	3001	1	5	3000	-8,43345154076815	-0,088160471059382	-0,0223149731755257
314,448	3,85399999999999	3001	1	5	3000	-8,43345950357616	-0,0881898682564497	-0,0223229080438614
314,458	3,86400000000003	3001	1	5	3000	-8,43351448886096	-0,0888582784682512	-0,0223778933286667
314,469	3,875	3001	1	5	3000	-8,43345534056425	-0,0879767769947648	-0,0223187729716301
314,48	3,88600000000002	3001	1	5	3000	-8,43351147137582	-0,0884517980739474	-0,0223748758435249
314,491	3,89699999999999	3001	1	5	3000	-8,43350797891617	-0,0885986257344484	-0,0223714113235474
314,501	3,90700000000004	3001	1	5	3000	-8,43354603275657	-0,0889061950147152	-0,0224094651639462
[truncated: 1,056 more rows]
