# Supplementary material for: Mechanical Behaviour of Dental Luting Cements: Static, Dynamic, and Finite Element Studies
Source: Dent J (Basel). 2025 Dec 15;13(12):601. doi: 10.3390/dj13120601 (PMC12731645; doi:10.3390/dj13120601)
Supplement: Supplementary file 1 [file dentistry-13-00601-s001.zip › File S1/dynamic/AphC/2021 farasztas_foszfatcement6/Test1/Test1.steps.trends.csv]

Total Cycles	Elapsed Cycles	Step	PC:Cycle Start Time (s)	PC:Frequency (Hz)	Position(Linear:Position):Maximum (mm)	Position(Linear:Position):Minimum (mm)	Load(Linear:Load):Maximum (kN)	Load(Linear:Load):Minimum (kN)	Displacement(Linear:Digital Position):Maximum (mm)	Displacement(Linear:Digital Position):Minimum (mm)
1	1	1	0	0,19755	-8,40507410466671	-8,41170840896666	-0,0242492603138089	-0,0571929756551981	0,00606240704655647	-0,000571813434362412
1	1	2	5,062	10	-8,40450732037425	-8,40639668516815	-0,0223113829270005	-0,0314269587397575	0,00662919133901596	0,00473979860544205
2	2	2	5,163	10	-8,40183522552252	-8,4075869154185	-0,0142673682421446	-0,0383163755759597	0,00930128619074821	0,00354962423443794
3	3	2	5,263	10	-8,39955515228212	-8,40838562697172	-0,00890688970685005	-0,0432403478771448	0,0115813873708248	0,00275088474154472
4	4	2	5,363	10	-8,39930528774857	-8,40840708464384	-0,00845734495669603	-0,043314415961504	0,0118312239646912	0,00272942706942558
5	5	2	5,463	10	-8,39886448346078	-8,40832284651697	-0,00766849145293236	-0,0433138990774751	0,0122720561921597	0,00281369313597679
6	6	2	5,563	10	-8,39861660264432	-8,40832284651697	-0,00733381137251854	-0,0433138990774751	0,0125198811292648	0,00281369313597679
7	7	2	5,663	10	-8,39832348749042	-8,40821639634669	-0,00642359256744385	-0,0425267452374101	0,0128130242228508	0,00292008742690086
8	8	2	5,763	10	-8,39859489351511	-8,40842840261757	-0,00726227648556232	-0,0437372550368309	0,0125416181981564	0,00270813703536987
9	9	2	5,863	10	-8,39790819212794	-8,40848788619041	-0,00597306992858648	-0,0444103730842471	0,0132283195853233	0,00264862552285194
10	10	2	5,963	10	-8,39823693037033	-8,40848241001368	-0,00676054041832685	-0,0445203017443419	0,0128995813429356	0,00265410169959068
20	20	2	6,963	10	-8,3961601741612	-8,4087697416544	-0,00317537691444159	-0,0466974126175046	0,0149763375520706	0,00236677005887032
30	30	2	7,963	10	-8,3960013370961	-8,40891868807375	-0,00348985195159912	-0,047821132466197	0,0151352025568485	0,00221779569983482
40	40	2	8,963	10	-8,39400166645646	-8,40887532569468	-0,00109302345663309	-0,0477997912093997	0,0171348452568054	0,0022612139582634
50	50	2	9,963	10	-8,39458052068949	-8,40913910418749	-0,00181575305759907	-0,0492606637999415	0,0165559910237789	0,00199740752577782
60	60	2	10,963	10	-8,39451159350574	-8,40914541855454	-0,00171426683664322	-0,0491131469607353	0,016624890267849	0,00199109315872192
70	70	2	11,963	10	-8,39385154657066	-8,40892111882567	-0,0011576060205698	-0,0480441609397531	0,0172849930822849	0,00221539288759232
80	80	2	12,963	10	-8,3945132419467	-8,40909426100552	-0,00204217154532671	-0,0491717690601945	0,0166232697665691	0,00204227864742279
90	90	2	13,963	10	-8,39435571804643	-8,40895618312061	-0,00179809983819723	-0,0485476525500417	0,0167807936668396	0,0021803006529808
100	100	2	14,963	10	-8,39371567592025	-8,40910420753062	-0,00122992321848869	-0,0495220115408301	0,0174208357930183	0,0020323321223259
200	200	2	24,963	10	-8,39338716119528	-8,40900977142155	-0,000689709559082985	-0,0490193860605359	0,0177493505179882	0,00212671235203743
300	300	2	34,963	10	-8,39446987956762	-8,40900172479451	-0,00183472875505686	-0,0487543316558003	0,0166666321456432	0,00213481485843658
400	400	2	44,963	10	-8,39357527904212	-8,40901507996023	-0,000868053175508976	-0,0486915837973356	0,0175612606108189	0,0021214596927166
500	500	2	54,963	10	-8,39336631819606	-8,4090983401984	-0,000878898426890373	-0,0490417098626494	0,0177701935172081	0,00203819945454597
600	600	2	64,963	10	-8,39448628015816	-8,40903849340975	-0,00190677586942911	-0,0486994907259941	0,016650203615427	0,00209799036383629
700	700	2	74,963	10	-8,39415287598968	-8,40907199308276	-0,00145174562931061	-0,0484190043061972	0,0169836357235909	0,00206451863050461
800	800	2	84,963	10	-8,39427407830954	-8,4092534892261	-0,00164507888257504	-0,0494257546961308	0,0168624334037304	0,00188302248716354
900	900	2	94,963	10	-8,39355337433517	-8,40908227488399	-0,000860849395394325	-0,0485152704641223	0,0175831653177738	0,00205423682928085
1000	1000	2	104,963	10	-8,39403429999948	-8,40923538431525	-0,00126700848340988	-0,0492563797160983	0,0171022117137909	0,00190112739801407
1501	1	3	155,296	0,197316	-8,40424790047109	-8,40991876088083	-0,023909006267786	-0,0511198583990335	0,00688858330249786	0,00121777877211571
1501	1	4	160,364	10	-8,40890019200742	-8,41219430789351	-0,0449760630726814	-0,0634445901960135	0,00223634764552116	-0,00105774030089378
1502	2	4	160,465	10	-8,4059521369636	-8,41538275592029	-0,0285958778113127	-0,080611570738256	0,00518437474966049	-0,00424616038799286
1503	3	4	160,565	10	-8,4027901198715	-8,41596655547619	-0,0158209772780538	-0,0842070719227195	0,00834641978144646	-0,00482998788356781
1504	4	4	160,665	10	-8,40258906595409	-8,41598080471158	-0,0147040234878659	-0,0829964457079768	0,00854741781949997	-0,00484423711895943
1505	5	4	160,765	10	-8,40231891721487	-8,41633879579603	-0,0139221269637346	-0,0851753819733858	0,00881759449839592	-0,00520220026373863
1506	6	4	160,865	10	-8,40214784257114	-8,41643401421606	-0,0133503135293722	-0,0857414398342371	0,00898869708180427	-0,00529741868376732
1507	7	4	160,965	10	-8,40182164683938	-8,41654929332435	-0,012341714464128	-0,0853558443486691	0,00931486487388611	-0,00541269779205322
1508	8	4	161,065	10	-8,40162268839777	-8,41670933179557	-0,0116412527859211	-0,0858622929081321	0,00951379537582397	-0,00557279214262962
1509	9	4	161,165	10	-8,40164406225085	-8,41689554974437	-0,0115650007501245	-0,0870603043586016	0,00949244946241379	-0,00575898215174675
1510	10	4	161,265	10	-8,40113064274192	-8,41724216938019	-0,0104148825630546	-0,0885094795376062	0,0100058689713478	-0,00610560178756714
1520	20	4	162,265	10	-8,39946325868368	-8,4191672410816	-0,0059878034517169	-0,0949274515733123	0,0116732530295849	-0,00803070142865181
1530	30	4	163,265	10	-8,39896797202528	-8,42052298597991	-0,0043922895565629	-0,0985303381457925	0,0121685117483139	-0,00938639044761658
1540	40	4	164,265	10	-8,39790612459183	-8,42121921479702	-0,00249067787081003	-0,0975721888244152	0,013230387121439	-0,0100826472043991
1550	50	4	165,265	10	-8,39846276678145	-8,42193980701268	-0,00248077791184187	-0,0977055635303259	0,0126737728714943	-0,0108032114803791
1560	60	4	166,265	10	-8,3975204732269	-8,42284119687974	-0,00134383793920279	-0,0985744642093778	0,0136160664260387	-0,0117046013474464
1570	70	4	167,265	10	-8,39799360372126	-8,4235617890954	-0,00109751708805561	-0,0984593480825424	0,0131429359316826	-0,0124252215027809
1580	80	4	168,265	10	-8,39912119321525	-8,42411994002759	-0,00186877325177193	-0,0988793186843395	0,0120152905583382	-0,0129833444952965
1590	90	4	169,265	10	-8,39865116402507	-8,42494145035744	-0,000772853381931782	-0,0990852015092969	0,0124853476881981	-0,0138048827648163
1600	100	4	170,265	10	-8,39865454472601	-8,42559392563999	-0,000624125823378563	-0,100053460337222	0,0124819949269295	-0,0144573301076889
1700	200	4	180,265	10	-8,40348707512021	-8,42928808182478	-0,00111231580376625	-0,0994102982804179	0,00764943659305573	-0,0181515142321587
1800	300	4	190,265	10	-8,40474869124591	-8,43044724315405	-0,000970331020653248	-0,0990031706169248	0,00638784840703011	-0,0193106755614281
1900	400	4	200,265	10	-8,40578106231987	-8,43117512762547	-0,00104959588497877	-0,0989881251007319	0,00535547733306885	-0,0200385600328445
2000	500	4	210,265	10	-8,40695645660162	-8,43179745599627	-0,0013358099386096	-0,0985560193657875	0,00418005511164665	-0,0206608884036541
2100	600	4	220,265	10	-8,40726524591446	-8,43233987689018	-0,00102085527032614	-0,098700113594532	0,00387126579880714	-0,0212033092975616
2200	700	4	230,265	10	-8,40751779265702	-8,43288271687925	-0,000889468938112259	-0,0997633207589388	0,0036187469959259	-0,021746177226305
2300	800	4	240,265	10	-8,40920261107385	-8,43315445818007	-0,00142183154821396	-0,0987563747912645	0,00193392857909203	-0,0220178626477718
2400	900	4	250,265	10	-8,40894240885973	-8,43334495089948	-0,000952086411416531	-0,0981860654428601	0,00219410285353661	-0,0222083553671837
2500	1000	4	260,265	10	-8,40960843488574	-8,43363594263792	-0,00131203327327967	-0,0981080299243331	0,00152807682752609	-0,0224993750452995
3001	1	5	310,594	0,19604	-8,42704916372895	-8,43525320291519	-0,0494216056540608	-0,101299001835287	-0,0159125961363316	-0,0241166353225708
3001	1	6	315,695	10	-8,43422560952604	-8,43908370472491	-0,0913995085284114	-0,126704331487417	-0,0230890139937401	-0,0279471650719643
3002	2	6	315,796	10	-8,42957580462098	-8,44562231563032	-0,0573582714423537	-0,161507516168058	-0,0184392370283604	-0,0344857200980186
3003	3	6	315,896	10	-8,42549345456064	-8,4475960303098	-0,0308553874492645	-0,168665857054293	-0,0143568590283394	-0,0364594347774982
3004	4	6	315,996	10	-8,42656888067722	-8,45023065805435	-0,0300169037654996	-0,171790844760835	-0,0154323130846024	-0,039094090461731
3005	5	6	316,096	10	-8,42668239958584	-8,45125626772642	-0,0255916034802794	-0,17411348875612	-0,015545804053545	-0,0401197001338005
3006	6	6	316,196	10	-8,4270089585334	-8,45231241546571	-0,0244090659543872	-0,175375500693917	-0,0158723630011082	-0,0411758199334145
3007	7	6	316,296	10	-8,42758596874774	-8,45320522785187	-0,0242461171001196	-0,17748745623976	-0,0164493732154369	-0,0420686602592468
3008	8	6	316,396	10	-8,42789732851088	-8,45450288616121	-0,0225690193474293	-0,178733505308628	-0,0167607329785824	-0,0433663465082645
3009	9	6	316,496	10	-8,42835229821503	-8,45550209283829	-0,0211438909173012	-0,179868494160473	-0,0172157026827335	-0,0443655252456665
3010	10	6	316,596	10	-8,4286514762789	-8,45656335353851	-0,0197299616411328	-0,180704523809254	-0,017514880746603	-0,0454267859458923
3020	20	6	317,596	10	-8,43084708787501	-8,46380422823131	-0,00972739420831203	-0,19152382388711	-0,0197104923427105	-0,0526676326990127
3030	30	6	318,596	10	-8,4333680011332	-8,46738902851939	-0,00696904491633177	-0,19329197704792	-0,0222314335405827	-0,0562524609267712
3040	40	6	319,596	10	-8,43450397253037	-8,47010088153183	-0,00428655650466681	-0,19706517457962	-0,0233674049377441	-0,058964341878891
3050	50	6	320,596	10	-8,4355001617223	-8,47180735319853	-0,00273083802312613	-0,197800444439054	-0,0243635661900043	-0,0606707856059074
3060	60	6	321,596	10	-8,43661431223154	-8,47298380918801	-0,00220000743865967	-0,197727782651782	-0,0254777446389198	-0,0618472136557102
3070	70	6	322,596	10	-8,43689658679068	-8,47372979857028	-0,00157488510012627	-0,197973772883415	-0,0257600471377373	-0,0625932030379772
3080	80	6	323,596	10	-8,43718310818076	-8,47448763437569	-0,00121237710118294	-0,200008656829596	-0,0260465405881405	-0,0633510388433933
3090	90	6	324,596	10	-8,43730774708092	-8,47491410560906	-0,000880626030266285	-0,199896390549839	-0,0261712074279785	-0,0637775100767612
3100	100	6	325,596	10	-8,437544927001	-8,47530886530876	-0,000741211697459221	-0,199980014003813	-0,0264083594083786	-0,0641722977161407
3200	200	6	335,596	10	-8,44123936258256	-8,47727204672992	-0,00140210147947073	-0,197173967026174	-0,0301028229296207	-0,0661354511976242
3300	300	6	345,596	10	-8,44226259738207	-8,47845822572708	-0,00112231355160475	-0,198401627130806	-0,0311260297894478	-0,0673216581344604
3400	400	6	355,596	10	-8,44277657568455	-8,47929566167295	-0,000767442397773266	-0,199465733021498	-0,0316400080919266	-0,0681591220200062
3500	500	6	365,596	10	-8,44371520914137	-8,47977625206113	-0,000984231010079384	-0,198646313510835	-0,0325786136090755	-0,0686396844685078
3600	600	6	375,596	10	-8,44474864192307	-8,48013726063073	-0,0013947207480669	-0,198029754683375	-0,0336120463907719	-0,0690007209777832
3700	700	6	385,596	10	-8,4446697961539	-8,48060910589993	-0,000894246622920036	-0,198781127110124	-0,0335332006216049	-0,0694725662469864
3800	800	6	395,596	10	-8,44540438614786	-8,48088878206909	-0,00139710027724504	-0,198828754946589	-0,0342677906155586	-0,0697521865367889
3900	900	6	405,596	10	-8,44556716270745	-8,48120369017124	-0,000868509523570538	-0,199077543802559	-0,0344306230545044	-0,0700671225786209
4000	1000	6	415,596	10	-8,44657341018319	-8,48145981319249	-0,00180838163942099	-0,198981869034469	-0,0354368425905705	-0,0703232735395432
4501	1	7	465,948	0,198098	-8,47094591706991	-8,48327642306685	-0,0991287641227245	-0,200428739190102	-0,0598093494772911	-0,0721398554742336
4501	1	8	470,996	10	-8,48157894797623	-8,48974753171206	-0,181186753325164	-0,255820206366479	-0,0704423524439335	-0,0786109641194343
4502	2	8	471,097	10	-8,47394574433565	-8,49944396875799	-0,1091941120103	-0,32425194978714	-0,0628091767430305	-0,0883073732256889
4503	3	8	471,197	10	-8,46847110427916	-8,50241901353002	-0,0607066135853529	-0,337219783104956	-0,0573345087468624	-0,0912824459373951
4504	4	8	471,297	10	-8,46911058761179	-8,50443597882986	-0,0573081476613879	-0,340483114123344	-0,0579739920794964	-0,0932994112372398
4505	5	8	471,397	10	-8,4702408593148	-8,5158824454993	-0,0541489478200674	-0,340101369656622	-0,0591043196618557	-0,104745849967003
4506	6	8	471,497	10	-8,49644989706576	-8,55969968251884	-0,0515850353986025	-0,343630500137806	-0,0853133015334606	-0,148563086986542
4507	7	8	471,597	10	-8,52881236933172	-8,57215169817209	-0,0461324350908399	-0,353516391478479	-0,117675773799419	-0,161015130579472
4508	8	8	471,697	10	-8,53718896396458	-8,57785759493708	-0,0425104796886444	-0,357766570523381	-0,126052424311638	-0,166721027344465
4509	9	8	471,797	10	-8,54098227806389	-8,58590707182884	-0,0364326499402523	-0,359111311845481	-0,129845682531595	-0,174770504236221
4510	10	8	471,897	10	-8,54973522014916	-8,64011418074369	-0,0384305836632848	-0,351264178752899	-0,138598680496216	-0,228977613151073
