# Supplementary material for: Mechanical Behaviour of Dental Luting Cements: Static, Dynamic, and Finite Element Studies
Source: Dent J (Basel). 2025 Dec 15;13(12):601. doi: 10.3390/dj13120601 (PMC12731645; doi:10.3390/dj13120601)
Supplement: Supplementary file 1 [file dentistry-13-00601-s001.zip › File S1/dynamic/AphC/2021 farasztas_foszfatcement6/Test1/Test1.Stop.csv]

Total Time (s)	Cycle Elapsed Time (s)	Total Cycles	Elapsed Cycles	Step	Total Cycle Count(Linear Waveform)	Position(Linear:Position) (mm)	Load(Linear:Load) (kN)	Displacement(Linear:Digital Position) (mm)
470,996	0	4501	1	8	4500	-8,48322314210236	-0,199783588759601	-0,0720865465700626
471,007	0,0109999999999673	4501	1	8	4500	-8,48334833979607	-0,201291739940643	-0,0722117722034454
471,02	0,0239999999999441	4501	1	8	4500	-8,4829762391746	-0,19633112475276	-0,0718396715819836
471,033	0,0369999999999777	4501	1	8	4500,25	-8,48241833969951	-0,190204363316298	-0,0712817721068859
471,044	0,047999999999945	4501	1	8	4500,25	-8,48171381279826	-0,18253150396049	-0,0705772452056408
471,048	0,0519999999999641	4501	1	8	4500,5	-8,48157894797623	-0,181186753325164	-0,0704423524439335
471,054	0,0579999999999927	4501	1	8	4500,5	-8,48172057420015	-0,182880968786776	-0,0705840066075325
471,065	0,06899999999996	4501	1	8	4500,5	-8,48316854797304	-0,198734570294619	-0,0720320083200932
471,076	0,0799999999999841	4501	1	8	4500,75	-8,48524418659508	-0,220209946855903	-0,0741075910627842
471,087	0,0909999999999513	4501	1	8	4500,75	-8,48857752978802	-0,249027316458523	-0,0774409621953964
471,092	0,0959999999999468	4501	1	8	4500,75	-8,48954522050917	-0,255820206366479	-0,0784086249768734
471,097	0,100999999999999	4501	1	8	4501	-8,48974753171206	-0,255680638365448	-0,0786109641194343
471,108	0,0109999999999673	4502	2	8	4501	-8,48841391503811	-0,238365945406258	-0,077277347445488
471,119	0,0219999999999914	4502	2	8	4501	-8,48453365266323	-0,198422083631158	-0,07339708507061
471,13	0,0329999999999586	4502	2	8	4501,25	-8,4793187957257	-0,151366945356131	-0,0681822001934052
471,141	0,0439999999999827	4502	2	8	4501,25	-8,47444893792272	-0,112502886913717	-0,0633123703300953
471,144	0,0469999999999686	4502	2	8	4501,25	-8,47396709024906	-0,1091941120103	-0,0628305226564407
471,147	0,0499999999999545	4502	2	8	4501,5	-8,47394574433565	-0,109212519600987	-0,0628091767430305
471,149	0,0519999999999641	4502	2	8	4501,5	-8,47401455976069	-0,109862457029521	-0,0628779642283916
471,16	0,0629999999999882	4502	2	8	4501,5	-8,4783429466188	-0,147238275967538	-0,0672063790261745
471,171	0,0739999999999554	4502	2	8	4501,5	-8,48678033798933	-0,224659824743867	-0,0756437703967094
471,182	0,0849999999999795	4502	2	8	4501,75	-8,49393566139042	-0,290952133946121	-0,0827990658581257
471,193	0,0959999999999468	4502	2	8	4501,75	-8,49930619820952	-0,32425194978714	-0,0881696306169033
471,194	0,09699999999998	4502	2	8	4501,75	-8,49944396875799	-0,323848985135555	-0,0883073732256889
471,196	0,0989999999999895	4502	2	8	4501,75	-8,49938328377903	-0,320333037525415	-0,0882467441260815
471,197	0,0999999999999659	4502	2	8	4502	-8,49943405017257	-0,320114507339895	-0,0882974825799465
471,208	0,0110000000000241	4503	3	8	4502	-8,49651572294533	-0,282804416492581	-0,0853791274130344
471,219	0,0219999999999914	4503	3	8	4502	-8,48807897418737	-0,199751388281584	-0,0769424065947533
471,23	0,0330000000000155	4503	3	8	4502,25	-8,47641779109835	-0,108384951017797	-0,0652812235057354
471,241	0,0439999999999827	4503	3	8	4502,25	-8,46942661330104	-0,0655823247507215	-0,0582900457084179
471,244	0,0470000000000255	4503	3	8	4502,25	-8,46847110427916	-0,0607066135853529	-0,0573345087468624
471,251	0,0540000000000305	4503	3	8	4502,5	-8,46946726553142	-0,0680719409137964	-0,0583306699991226
471,262	0,0649999999999977	4503	3	8	4502,5	-8,47862376831472	-0,133686112239957	-0,0674872286617756
471,283	0,0860000000000127	4503	3	8	4502,75	-8,49836071953177	-0,304835536517203	-0,0872241519391537
471,292	0,0950000000000273	4503	3	8	4502,75	-8,50236394442618	-0,337219783104956	-0,0912274047732353
471,296	0,0989999999999895	4503	3	8	4502,75	-8,50241901353002	-0,333100883290172	-0,0912824459373951
471,297	0,100000000000023	4503	3	8	4503	-8,50238062441349	-0,331897507421672	-0,0912440568208694
471,308	0,0109999999999673	4504	4	8	4503	-8,49847060628235	-0,284668556414545	-0,0873340107500553
471,319	0,0219999999999914	4504	4	8	4503	-8,49017268978059	-0,204110257327557	-0,0790360942482948
471,33	0,0329999999999586	4504	4	8	4503,25	-8,47830447368324	-0,110644246451557	-0,0671679340302944
471,34	0,0430000000000064	4504	4	8	4503,25	-8,47011873498559	-0,06168641615659	-0,0589821673929691
471,346	0,0489999999999782	4504	4	8	4503,25	-8,46911058761179	-0,0573081476613879	-0,0579739920794964
471,351	0,0539999999999736	4504	4	8	4503,5	-8,47025161609054	-0,0655994890257716	-0,0591150484979153
471,362	0,0649999999999977	4504	4	8	4503,5	-8,47947497852147	-0,129416235722601	-0,0683383829891682
471,373	0,075999999999965	4504	4	8	4503,75	-8,49282941780984	-0,239030509255826	-0,0816928222775459
471,383	0,0860000000000127	4504	4	8	4503,75	-8,50068815052509	-0,312359426170588	-0,0895515829324722
471,393	0,0960000000000036	4504	4	8	4503,75	-8,50437361747026	-0,340483114123344	-0,0932370498776436
471,394	0,09699999999998	4504	4	8	4503,75	-8,50443597882986	-0,339434947818518	-0,0932994112372398
471,397	0,0999999999999659	4504	4	8	4504	-8,50438208319247	-0,334807680919766	-0,0932455435395241
471,408	0,0110000000000241	4505	5	8	4504	-8,50126630626619	-0,292052328586578	-0,0901297107338905
471,419	0,0219999999999914	4505	5	8	4504	-8,49250098690391	-0,205904999747872	-0,081364419311285
471,429	0,0320000000000391	4505	5	8	4504,25	-8,48063461482525	-0,112780565395951	-0,0694980472326279
471,44	0,0430000000000064	4505	5	8	4504,25	-8,47156894393265	-0,0602335017174482	-0,0604323484003544
471,443	0,0459999999999923	4505	5	8	4504,25	-8,47028939053416	-0,0541489478200674	-0,0591528229415417
471,447	0,0500000000000114	4505	5	8	4504,5	-8,4702408593148	-0,0549282878637314	-0,0591043196618557
471,448	0,0510000000000446	4505	5	8	4504,5	-8,47032909281552	-0,0555933360010386	-0,0591924972832203
471,459	0,0620000000000118	4505	5	8	4504,5	-8,47842045128345	-0,109448889270425	-0,067283883690834
471,47	0,0730000000000359	4505	5	8	4504,5	-8,49263414740562	-0,21984523627907	-0,0814975798130035
471,481	0,0840000000000032	4505	5	8	4504,75	-8,50308313965797	-0,311627830378711	-0,0919465720653534
471,492	0,0950000000000273	4505	5	8	4504,75	-8,51106117479503	-0,339473723433912	-0,0999245792627335
471,493	0,0960000000000036	4505	5	8	4504,75	-8,51201805286109	-0,340101369656622	-0,100881457328796
471,497	0,100000000000023	4505	5	8	4505	-8,5158824454993	-0,325270448811352	-0,104745849967003
471,517	0,0199999999999818	4506	6	8	4505	-8,52136968635023	-0,224307901225984	-0,110233090817928
471,528	0,0310000000000059	4506	6	8	4505,25	-8,50936428643763	-0,125031126663089	-0,098227746784687
471,539	0,0419999999999732	4506	6	8	4505,25	-8,4981847833842	-0,0587306823581457	-0,0870481878519058
471,546	0,0489999999999782	4506	6	8	4505,25	-8,49644989706576	-0,0515850353986025	-0,0853133015334606
471,553	0,0559999999999832	4506	6	8	4505,5	-8,49866665899754	-0,0672453781589866	-0,0875300914049149
471,564	0,0670000000000073	4506	6	8	4505,5	-8,51098350249231	-0,152749791741371	-0,099846962839365
471,575	0,0779999999999745	4506	6	8	4505,75	-8,52511340752244	-0,267069106921554	-0,113976839929819
471,585	0,0880000000000223	4506	6	8	4505,75	-8,53812851943076	-0,320590487681329	-0,126991923898458
471,592	0,0949999999999704	4506	6	8	4505,75	-8,55295029468834	-0,343630500137806	-0,141813699156046
471,597	0,100000000000023	4506	6	8	4506	-8,55969968251884	-0,341937141492963	-0,148563086986542
471,608	0,0109999999999673	4507	7	8	4506	-8,5598518140614	-0,297799124382436	-0,148715246468782
471,619	0,0219999999999914	4507	7	8	4506	-8,55128201656044	-0,205828859470785	-0,140145421028137
471,63	0,0329999999999586	4507	7	8	4506,25	-8,53843839839101	-0,0989503832533956	-0,127301830798388
471,641	0,0439999999999827	4507	7	8	4506,25	-8,53076306171715	-0,0552867259830236	-0,119626522064209
471,644	0,0469999999999686	4507	7	8	4506,25	-8,52887749671936	-0,0461324350908399	-0,11774092912674
471,645	0,047999999999945	4507	7	8	4506,25	-8,52881236933172	-0,0462450832128525	-0,117675773799419
471,646	0,0489999999999782	4507	7	8	4506,25	-8,52896123193204	-0,0475968746468425	-0,117824636399746
471,657	0,0599999999999454	4507	7	8	4506,5	-8,53481171652675	-0,0891250884160399	-0,123675148934126
471,667	0,0699999999999932	4507	7	8	4506,5	-8,54654721915722	-0,180701799690723	-0,135410651564598
471,678	0,0809999999999604	4507	7	8	4506,75	-8,55842635966837	-0,285956859588623	-0,14728982001543
471,689	0,0919999999999845	4507	7	8	4506,75	-8,56806923635304	-0,346328755840659	-0,156932640820742
471,693	0,0959999999999468	4507	7	8	4506,75	-8,5709978453815	-0,353516391478479	-0,159861277788877
471,697	0,0999999999999659	4507	7	8	4507	-8,57215169817209	-0,34987635910511	-0,161015130579472
471,708	0,0110000000000241	4508	8	8	4507	-8,5688245575875	-0,298091173171997	-0,157687962055206
471,719	0,0219999999999914	4508	8	8	4507	-8,56013459153473	-0,205325800925493	-0,148997996002436
471,73	0,0330000000000155	4508	8	8	4507,25	-8,54739217087626	-0,0988131994381547	-0,136255603283644
471,741	0,0439999999999827	4508	8	8	4507,25	-8,53853973560035	-0,0480836443603039	-0,127403140068054
471,744	0,0470000000000255	4508	8	8	4507,25	-8,53718896396458	-0,0425104796886444	-0,126052424311638
471,752	0,0550000000000068	4508	8	8	4507,5	-8,53923059999943	-0,0573660200461745	-0,128094032406807
471,763	0,0660000000000309	4508	8	8	4507,5	-8,55036123655736	-0,137113523669541	-0,139224641025066
471,774	0,0769999999999982	4508	8	8	4507,75	-8,56392052955925	-0,256348755210638	-0,152783934026957
471,785	0,0880000000000223	4508	8	8	4507,75	-8,57300564646721	-0,337887350469828	-0,161869078874588
471,792	0,0950000000000273	4508	8	8	4507,75	-8,57707167975605	-0,357766570523381	-0,165935084223747
471,797	0,100000000000023	4508	8	8	4508	-8,57785759493708	-0,352499797008932	-0,166721027344465
471,808	0,0109999999999673	4509	9	8	4508	-8,57406028546393	-0,296126194298267	-0,162923745810986
471,819	0,0219999999999914	4509	9	8	4508	-8,56514945626259	-0,202819067053497	-0,154012888669968
471,83	0,0329999999999586	4509	9	8	4508,25	-8,5520757548511	-0,095598790794611	-0,140939187258482
471,84	0,0430000000000064	4509	9	8	4508,25	-8,54322765022516	-0,0457494705915451	-0,132091082632542
471,845	0,0480000000000018	4509	9	8	4508,25	-8,54098227806389	-0,0364326499402523	-0,129845682531595
471,852	0,0550000000000068	4509	9	8	4508,5	-8,54337648488581	-0,052332803606987	-0,132239945232868
471,863	0,0659999999999741	4509	9	8	4508,5	-8,55521586723626	-0,134765901602805	-0,144079271703959
471,874	0,0769999999999982	4509	9	8	4508,75	-8,56924281455576	-0,257017235271633	-0,158106219023466
471,885	0,0879999999999654	4509	9	8	4508,75	-8,5785555280745	-0,339269991964102	-0,167418960481882
471,893	0,0960000000000036	4509	9	8	4508,75	-8,58435767702758	-0,359111311845481	-0,17322113737464
471,897	0,0999999999999659	4509	9	8	4509	-8,58590707182884	-0,351264178752899	-0,174770504236221
471,908	0,0110000000000241	4510	10	8	4509	-8,58366795815527	-0,298893903382123	-0,172531362622976
471,919	0,0219999999999914	4510	10	8	4509	-8,57481865212321	-0,20590765401721	-0,163682084530592
471,929	0,0320000000000391	4510	10	8	4509,25	-8,56212392449379	-0,103074978105724	-0,150987356901169
471,94	0,0430000000000064	4510	10	8	4509,25	-8,5510743688792	-0,0426091719418764	-0,139937773346901
471,946	0,049000000000035	4510	10	8	4509,25	-8,54978855699301	-0,0384305836632848	-0,138651989400387
471,947	0,0500000000000114	4510	10	8	4509,5	-8,54973522014916	-0,0384503183886409	-0,138598680496216
471,948	0,0510000000000446	4510	10	8	4509,5	-8,54990593157709	-0,0396996829658747	-0,138769391924143
471,959	0,0620000000000118	4510	10	8	4509,5	-8,5596286598593	-0,102658057585359	-0,148492120206356
471,97	0,0730000000000359	4510	10	8	4509,5	-8,57442408800125	-0,218490296974778	-0,16328752040863
471,981	0,0840000000000032	4510	10	8	4509,75	-8,58640015125274	-0,319058760069311	-0,175263583660126
471,992	0,0950000000000273	4510	10	8	4509,75	-8,60655907541513	-0,340888490900397	-0,195422507822514
471,997	0,100000000000023	4510	10	8	4510	-8,64011418074369	-0,279585653916001	-0,228977613151073
472	0,0029999999999859	4511	11	8	4510	-8,68871203623712	-0,294768391177058	-0,277575496584177
472,005	0,00799999999998136	4511	11	8	4510	-8,76596306450665	-0,212583732791245	-0,354826468974352
472,008	0,0110000000000241	4511	11	8	4510	-8,79560287110507	-0,219152444042265	-0,384466275572777
472,023	0,0260000000000105	4511	11	8	4510	-8,78258686512709	-0,153012410737574	-0,371450297534466
472,034	0,0369999999999777	4511	11	8	4510	-8,78920951858163	-0,171669060364366	-0,378072950989008
472,045	0,0480000000000018	4511	11	8	4510	-8,78976792097092	-0,175650645978749	-0,378631353378296
472,056	0,0589999999999691	4511	11	8	4510	-8,78972992300987	-0,173666370101273	-0,378593355417252
472,066	0,0690000000000168	4511	11	8	4510	-8,78992527723312	-0,174968331120908	-0,378788709640503
472,077	0,0799999999999841	4511	11	8	4510	-8,79001867957413	-0,174339073710144	-0,378882084041834
472,088	0,0910000000000082	4511	11	8	4510	-8,79024032503366	-0,17562223598361	-0,379103757441044
472,099	0,101999999999975	4511	11	8	4510	-8,79019875079393	-0,175106800161302	-0,379062183201313
472,109	0,112000000000023	4511	11	8	4510	-8,79012781195343	-0,174935981631279	-0,378991272300482
472,12	0,12299999999999	4511	11	8	4510	-8,79021319560706	-0,173862748779356	-0,379076600074768
472,131	0,134000000000015	4511	11	8	4510	-8,79017067141831	-0,17408334184438	-0,379034131765366
472,142	0,144999999999982	4511	11	8	4510	-8,79015371203423	-0,173619245178998	-0,379017144441605
472,153	0,156000000000006	4511	11	8	4510	-8,79027815535664	-0,174830625765026	-0,379141587764025
472,164	0,166999999999973	4511	11	8	4510	-8,79046023823321	-0,1747942622751	-0,379323642700911
472,174	0,177000000000021	4511	11	8	4510	-8,79036412574351	-0,174496760591865	-0,37922753021121
472,185	0,187999999999988	4511	11	8	4510	-8,79037854261696	-0,174466758035123	-0,379241947084665
472,196	0,199000000000012	4511	11	8	4510	-8,79049513489008	-0,174634116701782	-0,379358567297459
472,207	0,20999999999998	4511	11	8	4510	-8,790636761114	-0,174952480010688	-0,379500165581703
472,218	0,221000000000004	4511	11	8	4510	-8,79063528031111	-0,175403375178576	-0,379498712718487
472,229	0,231999999999971	4511	11	8	4510	-8,7905246950686	-0,17409301828593	-0,379388127475977
472,239	0,242000000000019	4511	11	8	4510	-8,79056107252836	-0,174030084162951	-0,379424504935741
472,25	0,252999999999986	4511	11	8	4510	-8,79055858589709	-0,174294668249786	-0,37942199036479
472,26	0,262999999999977	4511	11	8	4510	-8,7570456136018	-0,06677798461169	-0,345909018069506
472,271	0,274000000000001	4511	11	8	4510	-8,76384627074003	-0,0765360286459327	-0,352709703147411
472,282	0,284999999999968	4511	11	8	4510	-8,76897582784295	-0,0938568497076631	-0,35783926025033
472,292	0,295000000000016	4511	11	8	4510	-8,77082596533	-0,0991298817098141	-0,359689369797707
472,303	0,305999999999983	4511	11	8	4510	-8,77107733860612	-0,0990676134824753	-0,359940771013498
472,314	0,317000000000007	4511	11	8	4510	-8,77100952900946	-0,0995172280818224	-0,359872989356518
472,319	0,322000000000003	4511	11	8	4510	-8,77104165963829	-0,0994100701063871	-0,359905064105988
