# Supplementary material for: Mechanical Behaviour of Dental Luting Cements: Static, Dynamic, and Finite Element Studies
Source: Dent J (Basel). 2025 Dec 15;13(12):601. doi: 10.3390/dj13120601 (PMC12731645; doi:10.3390/dj13120601)
Supplement: Supplementary file 1 [file dentistry-13-00601-s001.zip › File S1/dynamic/AphC/2021 farasztas_foszfatcement7/Test1/ResumeData.im_res.bak]

<?xml version="1.0"?>
<InstronFile xmlns:xsi="http://www.w3.org/2001/XMLSchema-instance" xmlns:xsd="http://www.w3.org/2001/XMLSchema" FileSections="3" Version="1.0.0">
  <Section index="0">
    <Node name="SystemMap">
      <Item name="VirtualHosts">
        <Value xsi:type="ArrayOfString">
          <string>PC</string>
          <string>Linear</string>
        </Value>
      </Item>
      <Item name="PhysicalHosts">
        <Value xsi:type="ArrayOfString">
          <string>PC</string>
          <string>Linear</string>
        </Value>
      </Item>
    </Node>
  </Section>
  <Section index="1">
    <Node name="TestData">
      <Item name="Time">
        <Value xsi:type="xsd:double">449.791</Value>
      </Item>
      <Item name="TransferCount">
        <Value xsi:type="xsd:long">6</Value>
      </Item>
      <Item name="Vectors">
        <Value xsi:type="xsd:long">449792</Value>
      </Item>
      <Item name="ColumnNames">
        <Value xsi:type="ArrayOfString">
          <string>Vector</string>
          <string>Total Time</string>
          <string>Step</string>
          <string>Linear:Transfer</string>
          <string>Linear:WaveformStatus</string>
          <string>Total Cycle Count(Linear Waveform)</string>
          <string>Position(Linear:Position)</string>
          <string>Load(Linear:Load)</string>
          <string>Displacement(Linear:Digital Position)</string>
        </Value>
      </Item>
      <Item name="ColumnValues">
        <Value xsi:type="ArrayOfDouble">
          <double>449791</double>
          <double>449.791</double>
          <double>6</double>
          <double>6</double>
          <double>1</double>
          <double>4340.75</double>
          <double>-0.0081346274167299268</double>
          <double>-189.03989810496569</double>
          <double>-9.9065322428941728E-05</double>
        </Value>
      </Item>
    </Node>
  </Section>
  <Section index="2">
    <Node name="TestSystem">
      <Item name="TestStopReason">
        <Value xsi:type="xsd:int">0</Value>
      </Item>
    </Node>
    <Node name="Sequencer">
      <Item name="CompletedStepCount">
        <Value xsi:type="xsd:int">5</Value>
      </Item>
      <Item name="Step0">
        <Value xsi:type="Node" name="Step0">
          <Item name="StepAcquisitionFilter - PC:Acquisition Filter">
            <Value xsi:type="Node" name="StepAcquisitionFilter - PC:Acquisition Filter">
              <Item name="ChunkerActive">
                <Value xsi:type="xsd:boolean">false</Value>
              </Item>
            </Value>
          </Item>
        </Value>
      </Item>
      <Item name="Step1">
        <Value xsi:type="Node" name="Step1">
          <Item name="SimpleCyclic - Linear:WaveformGenerator">
            <Value xsi:type="Node" name="SimpleCyclic - Linear:WaveformGenerator">
              <Item name="ElapsedQuarterCycleCount">
                <Value xsi:type="xsd:long">6000</Value>
              </Item>
            </Value>
          </Item>
          <Item name="StepAcquisitionFilter - PC:Acquisition Filter">
            <Value xsi:type="Node" name="StepAcquisitionFilter - PC:Acquisition Filter">
              <Item name="ChunkerActive">
                <Value xsi:type="xsd:boolean">false</Value>
              </Item>
            </Value>
          </Item>
        </Value>
      </Item>
      <Item name="Step2">
        <Value xsi:type="Node" name="Step2">
          <Item name="StepAcquisitionFilter - PC:Acquisition Filter">
            <Value xsi:type="Node" name="StepAcquisitionFilter - PC:Acquisition Filter">
              <Item name="ChunkerActive">
                <Value xsi:type="xsd:boolean">false</Value>
              </Item>
            </Value>
          </Item>
        </Value>
      </Item>
      <Item name="Step3">
        <Value xsi:type="Node" name="Step3">
          <Item name="SimpleCyclic - Linear:WaveformGenerator">
            <Value xsi:type="Node" name="SimpleCyclic - Linear:WaveformGenerator">
              <Item name="ElapsedQuarterCycleCount">
                <Value xsi:type="xsd:long">5989</Value>
              </Item>
            </Value>
          </Item>
          <Item name="StepAcquisitionFilter - PC:Acquisition Filter">
            <Value xsi:type="Node" name="StepAcquisitionFilter - PC:Acquisition Filter">
              <Item name="ChunkerActive">
                <Value xsi:type="xsd:boolean">false</Value>
              </Item>
            </Value>
          </Item>
        </Value>
      </Item>
      <Item name="Step4">
        <Value xsi:type="Node" name="Step4">
          <Item name="StepAcquisitionFilter - PC:Acquisition Filter">
            <Value xsi:type="Node" name="StepAcquisitionFilter - PC:Acquisition Filter">
              <Item name="ChunkerActive">
                <Value xsi:type="xsd:boolean">false</Value>
              </Item>
            </Value>
          </Item>
        </Value>
      </Item>
      <Item name="Step5">
        <Value xsi:type="Node" name="Step5">
          <Item name="SimpleCyclic - Linear:WaveformGenerator">
            <Value xsi:type="Node" name="SimpleCyclic - Linear:WaveformGenerator">
              <Item name="ElapsedQuarterCycleCount">
                <Value xsi:type="xsd:long">5361</Value>
              </Item>
            </Value>
          </Item>
          <Item name="StepAcquisitionFilter - PC:Acquisition Filter">
            <Value xsi:type="Node" name="StepAcquisitionFilter - PC:Acquisition Filter">
              <Item name="Total Cycles">
                <Value xsi:type="ArrayOfDouble">
                  <double>3001</double>
                  <double>3002</double>
                  <double>3003</double>
                  <double>3004</double>
                  <double>3005</double>
                  <double>3006</double>
                  <double>3007</double>
                  <double>3008</double>
                  <double>3009</double>
                  <double>3010</double>
                  <double>3020</double>
                  <double>3030</double>
                  <double>3040</double>
                  <double>3050</double>
                  <double>3060</double>
                  <double>3070</double>
                  <double>3080</double>
                  <double>3090</double>
                  <double>3100</double>
                  <double>3200</double>
                  <double>3300</double>
                  <double>3400</double>
                  <double>3500</double>
                  <double>3600</double>
                  <double>3700</double>
                  <double>3800</double>
                  <double>3900</double>
                  <double>4000</double>
                  <double>4340</double>
                </Value>
              </Item>
              <Item name="Elapsed Cycles">
                <Value xsi:type="ArrayOfDouble">
                  <double>1</double>
                  <double>2</double>
                  <double>3</double>
                  <double>4</double>
                  <double>5</double>
                  <double>6</double>
                  <double>7</double>
                  <double>8</double>
                  <double>9</double>
                  <double>10</double>
                  <double>20</double>
                  <double>30</double>
                  <double>40</double>
                  <double>50</double>
                  <double>60</double>
                  <double>70</double>
                  <double>80</double>
                  <double>90</double>
                  <double>100</double>
                  <double>200</double>
                  <double>300</double>
                  <double>400</double>
                  <double>500</double>
                  <double>600</double>
                  <double>700</double>
                  <double>800</double>
                  <double>900</double>
                  <double>1000</double>
                  <double>1340</double>
                </Value>
              </Item>
              <Item name="Step">
                <Value xsi:type="ArrayOfDouble">
                  <double>6</double>
                  <double>6</double>
                  <double>6</double>
                  <double>6</double>
                  <double>6</double>
                  <double>6</double>
                  <double>6</double>
                  <double>6</double>
                  <double>6</double>
                  <double>6</double>
                  <double>6</double>
                  <double>6</double>
                  <double>6</double>
                  <double>6</double>
                  <double>6</double>
                  <double>6</double>
                  <double>6</double>
                  <double>6</double>
                  <double>6</double>
                  <double>6</double>
                  <double>6</double>
                  <double>6</double>
                  <double>6</double>
                  <double>6</double>
                  <double>6</double>
                  <double>6</double>
                  <double>6</double>
                  <double>6</double>
                  <double>6</double>
                </Value>
              </Item>
              <Item name="PC:Cycle Start Time">
                <Value xsi:type="ArrayOfDouble">
                  <double>315.7</double>
                  <double>315.801</double>
                  <double>315.901</double>
                  <double>316.00100000000003</double>
                  <double>316.101</double>
                  <double>316.201</double>
                  <double>316.301</double>
                  <double>316.401</double>
                  <double>316.50100000000003</double>
                  <double>316.601</double>
                  <double>317.601</double>
                  <double>318.601</double>
                  <double>319.601</double>
                  <double>320.601</double>
                  <double>321.601</double>
                  <double>322.601</double>
                  <double>323.601</double>
                  <double>324.601</double>
                  <double>325.601</double>
                  <double>335.601</double>
                  <double>345.601</double>
                  <double>355.601</double>
                  <double>365.601</double>
                  <double>375.601</double>
                  <double>385.601</double>
                  <double>395.601</double>
                  <double>405.601</double>
                  <double>415.601</double>
                  <double>449.601</double>
                </Value>
              </Item>
              <Item name="PC:Frequency">
                <Value xsi:type="ArrayOfDouble">
                  <double>10</double>
                  <double>10</double>
                  <double>10</double>
                  <double>10</double>
                  <double>10</double>
                  <double>10</double>
                  <double>10</double>
                  <double>10</double>
                  <double>10</double>
                  <double>10</double>
                  <double>10</double>
                  <double>10</double>
                  <double>10</double>
                  <double>10</double>
                  <double>10</double>
                  <double>10</double>
                  <double>10</double>
                  <double>10</double>
                  <double>10</double>
                  <double>10</double>
                  <double>10</double>
                  <double>10</double>
                  <double>10</double>
                  <double>10</double>
                  <double>10</double>
                  <double>10</double>
                  <double>10</double>
                  <double>10</double>
                  <double>10</double>
                </Value>
              </Item>
              <Item name="Position(Linear:Position):Maximum">
                <Value xsi:type="ArrayOfDouble">
                  <double>-0.0080915572587400668</double>
                  <double>-0.0080872351303696629</double>
                  <double>-0.0080835106037557124</double>
                  <double>-0.008084083255380391</double>
                  <double>-0.00808330250903964</double>
                  <double>-0.0080834592785686259</double>
                  <double>-0.0080837806966155765</double>
                  <double>-0.0080837908666580912</double>
                  <double>-0.0080838842689991</double>
                  <double>-0.0080836572591215378</double>
                  <double>-0.0080864356644451615</double>
                  <double>-0.0080881989095360034</double>
                  <double>-0.00808937500230968</double>
                  <double>-0.0080898780003190035</double>
                  <double>-0.0080910299532115457</double>
                  <double>-0.0080920070875436061</double>
                  <double>-0.0080924476124346247</double>
                  <double>-0.0080928374547511329</double>
                  <double>-0.0080939417704939832</double>
                  <double>-0.0080968541745096434</double>
                  <double>-0.0080989692360162735</double>
                  <double>-0.0081003286410123113</double>
                  <double>-0.0081005363725125783</double>
                  <double>-0.0081022430956363672</double>
                  <double>-0.0081023181695491081</double>
                  <double>-0.008102871710434556</double>
                  <double>-0.0081033288314938546</double>
                  <double>-0.008103668242692947</double>
                  <double>-0.0081046219356358043</double>
                </Value>
              </Item>
              <Item name="Position(Linear:Position):Minimum">
                <Value xsi:type="ArrayOfDouble">
                  <double>-0.0080960172135382882</double>
                  <double>-0.0081019556801766156</double>
                  <double>-0.0081034931167960171</double>
                  <double>-0.0081042714882642031</double>
                  <double>-0.00810504580847919</double>
                  <double>-0.0081056270655244581</double>
                  <double>-0.00810615174472332</double>
                  <double>-0.0081068873405456543</double>
                  <double>-0.0081072102673351767</double>
                  <double>-0.0081077186018228536</double>
                  <double>-0.008114343825727701</double>
                  <double>-0.0081184223201125859</double>
                  <double>-0.0081205321568995712</double>
                  <double>-0.008122015446424484</double>
                  <double>-0.0081231407169252631</double>
                  <double>-0.0081240953598171461</double>
                  <double>-0.00812494995072484</double>
                  <double>-0.008125426964834332</double>
                  <double>-0.0081258553918451062</double>
                  <double>-0.0081287049595266583</double>
                  <double>-0.00813019392080605</double>
                  <double>-0.00813119583763182</double>
                  <double>-0.0081321448367089027</double>
                  <double>-0.008132651410996913</double>
                  <double>-0.0081332593783736227</double>
                  <double>-0.00813379330560565</double>
                  <double>-0.0081341231614351275</double>
                  <double>-0.0081344457808882</double>
                  <double>-0.00813539519906044</double>
                </Value>
              </Item>
              <Item name="Load(Linear:Load):Maximum">
                <Value xsi:type="ArrayOfDouble">
                  <double>-90.928454883396626</double>
                  <double>-56.197494268417358</double>
                  <double>-29.241801239550114</double>
                  <double>-28.96835096180439</double>
                  <double>-23.851613514125347</double>
                  <double>-22.944989614188671</double>
                  <double>-22.845538333058357</double>
                  <double>-21.383492276072502</double>
                  <double>-20.778011530637741</double>
                  <double>-18.7601987272501</double>
                  <double>-9.7884330898523331</double>
                  <double>-5.9617450460791588</double>
                  <double>-3.5710446536540985</double>
                  <double>-2.2502150386571884</double>
                  <double>-1.918477937579155</double>
                  <double>-1.6740616410970688</double>
                  <double>-1.1943653225898743</double>
                  <double>-0.9191734716296196</double>
                  <double>-1.4666281640529633</double>
                  <double>-1.4073401689529419</double>
                  <double>-1.5605147927999497</double>
                  <double>-1.4559272676706314</double>
                  <double>-0.578765757381916</double>
                  <double>-2.0681414753198624</double>
                  <double>-1.3242056593298912</double>
                  <double>-1.3163266703486443</double>
                  <double>-1.5695998445153236</double>
                  <double>-1.2315437197685242</double>
                  <double>-0.95082446932792664</double>
                </Value>
              </Item>
              <Item name="Load(Linear:Load):Minimum">
                <Value xsi:type="ArrayOfDouble">
                  <double>-127.7830358594656</double>
                  <double>-162.68907580524683</double>
                  <double>-169.74210739135742</double>
                  <double>-171.15967348217964</double>
                  <double>-173.8377008587122</double>
                  <double>-175.1838019117713</double>
                  <double>-177.09857784211636</double>
                  <double>-180.81802874803543</double>
                  <double>-180.86298368871212</double>
                  <double>-182.65481572598219</double>
                  <double>-189.17091190814972</double>
                  <double>-196.25214859843254</double>
                  <double>-197.50939682126045</double>
                  <double>-197.1813291311264</double>
                  <double>-197.74814136326313</double>
                  <double>-198.63834604620934</double>
                  <double>-199.67277534306049</double>
                  <double>-199.030046351254</double>
                  <double>-197.70517945289612</double>
                  <double>-199.97550640255213</double>
                  <double>-198.11965059489012</double>
                  <double>-196.51176873594523</double>
                  <double>-199.1192763671279</double>
                  <double>-197.66565877944231</double>
                  <double>-198.96935671567917</double>
                  <double>-199.85886756330729</double>
                  <double>-199.56524018198252</double>
                  <double>-198.36951047182083</double>
                  <double>-198.78384657204151</double>
                </Value>
              </Item>
              <Item name="Displacement(Linear:Digital Position):Maximum">
                <Value xsi:type="ArrayOfDouble">
                  <double>-5.5995192378759382E-05</double>
                  <double>-5.16730360686779E-05</double>
                  <double>-4.7948509454727173E-05</double>
                  <double>-4.8521161079406736E-05</double>
                  <double>-4.7740414738655088E-05</double>
                  <double>-4.7897156327962876E-05</double>
                  <double>-4.8218574374914165E-05</double>
                  <double>-4.8228744417428971E-05</double>
                  <double>-4.8322174698114396E-05</double>
                  <double>-4.8095136880874629E-05</double>
                  <double>-5.0873570144176478E-05</double>
                  <double>-5.2636787295341491E-05</double>
                  <double>-5.381288006901741E-05</double>
                  <double>-5.4315906018018718E-05</double>
                  <double>-5.5467858910560604E-05</double>
                  <double>-5.6444965302944183E-05</double>
                  <double>-5.688551813364029E-05</double>
                  <double>-5.7275332510471342E-05</double>
                  <double>-5.8379676192998883E-05</double>
                  <double>-6.129205226898193E-05</double>
                  <double>-6.3407141715288157E-05</double>
                  <double>-6.4766518771648411E-05</double>
                  <double>-6.497427821159362E-05</double>
                  <double>-6.6681001335382455E-05</double>
                  <double>-6.6756047308444972E-05</double>
                  <double>-6.7309588193893428E-05</double>
                  <double>-6.7766737192869183E-05</double>
                  <double>-6.810614839196205E-05</double>
                  <double>-6.90598413348198E-05</double>
                </Value>
              </Item>
              <Item name="Displacement(Linear:Digital Position):Minimum">
                <Value xsi:type="ArrayOfDouble">
                  <double>-6.0455091297626492E-05</double>
                  <double>-6.6393557935953134E-05</double>
                  <double>-6.7931022495031348E-05</double>
                  <double>-6.8709366023540492E-05</double>
                  <double>-6.9483686238527292E-05</double>
                  <double>-7.0064943283796314E-05</double>
                  <double>-7.0589650422334669E-05</double>
                  <double>-7.1325246244668955E-05</double>
                  <double>-7.1648173034191131E-05</double>
                  <double>-7.2156507521867744E-05</double>
                  <double>-7.8781731426715842E-05</double>
                  <double>-8.2860197871923439E-05</double>
                  <double>-8.4970034658908835E-05</double>
                  <double>-8.6453352123498918E-05</double>
                  <double>-8.7578594684600833E-05</double>
                  <double>-8.8533237576484677E-05</double>
                  <double>-8.9387856423854824E-05</double>
                  <double>-8.9864842593669891E-05</double>
                  <double>-9.0293269604444507E-05</double>
                  <double>-9.3142837285995484E-05</double>
                  <double>-9.4631798565387721E-05</double>
                  <double>-9.5633715391159056E-05</double>
                  <double>-9.6582714468240732E-05</double>
                  <double>-9.7089316695928574E-05</double>
                  <double>-9.7697284072637548E-05</double>
                  <double>-9.82312113046646E-05</double>
                  <double>-9.8561067134141921E-05</double>
                  <double>-9.8883658647537222E-05</double>
                  <double>-9.9833104759454723E-05</double>
                </Value>
              </Item>
              <Item name="ChunkerActive">
                <Value xsi:type="xsd:boolean">true</Value>
              </Item>
              <Item name="TotalCycleCount">
                <Value xsi:type="xsd:long">4341</Value>
              </Item>
              <Item name="ElapsedCycleCount">
                <Value xsi:type="xsd:long">1341</Value>
              </Item>
            </Value>
          </Item>
        </Value>
      </Item>
      <Item name="Step6">
        <Value xsi:type="Node" name="Step6">
          <Item name="StepAcquisitionFilter - PC:Acquisition Filter">
            <Value xsi:type="Node" name="StepAcquisitionFilter - PC:Acquisition Filter">
              <Item name="ChunkerActive">
                <Value xsi:type="xsd:boolean">false</Value>
              </Item>
            </Value>
          </Item>
        </Value>
      </Item>
      <Item name="Step7">
        <Value xsi:type="Node" name="Step7">
          <Item name="SimpleCyclic - Linear:WaveformGenerator">
            <Value xsi:type="Node" name="SimpleCyclic - Linear:WaveformGenerator">
              <Item name="ElapsedQuarterCycleCount">
                <Value xsi:type="xsd:long">0</Value>
              </Item>
            </Value>
          </Item>
          <Item name="StepAcquisitionFilter - PC:Acquisition Filter">
            <Value xsi:type="Node" name="StepAcquisitionFilter - PC:Acquisition Filter">
              <Item name="ChunkerActive">
                <Value xsi:type="xsd:boolean">false</Value>
              </Item>
            </Value>
          </Item>
        </Value>
      </Item>
      <Item name="Step8">
        <Value xsi:type="Node" name="Step8">
          <Item name="StepAcquisitionFilter - PC:Acquisition Filter">
            <Value xsi:type="Node" name="StepAcquisitionFilter - PC:Acquisition Filter">
              <Item name="ChunkerActive">
                <Value xsi:type="xsd:boolean">false</Value>
              </Item>
            </Value>
          </Item>
        </Value>
      </Item>
      <Item name="Step9">
        <Value xsi:type="Node" name="Step9">
          <Item name="SimpleCyclic - Linear:WaveformGenerator">
            <Value xsi:type="Node" name="SimpleCyclic - Linear:WaveformGenerator">
              <Item name="ElapsedQuarterCycleCount">
                <Value xsi:type="xsd:long">0</Value>
              </Item>
            </Value>
          </Item>
          <Item name="StepAcquisitionFilter - PC:Acquisition Filter">
            <Value xsi:type="Node" name="StepAcquisitionFilter - PC:Acquisition Filter">
              <Item name="ChunkerActive">
                <Value xsi:type="xsd:boolean">false</Value>
              </Item>
            </Value>
          </Item>
        </Value>
      </Item>
      <Item name="Step10">
        <Value xsi:type="Node" name="Step10">
          <Item name="StepAcquisitionFilter - PC:Acquisition Filter">
            <Value xsi:type="Node" name="StepAcquisitionFilter - PC:Acquisition Filter">
              <Item name="ChunkerActive">
                <Value xsi:type="xsd:boolean">false</Value>
              </Item>
            </Value>
          </Item>
        </Value>
      </Item>
      <Item name="Step11">
        <Value xsi:type="Node" name="Step11">
          <Item name="SimpleCyclic - Linear:WaveformGenerator">
            <Value xsi:type="Node" name="SimpleCyclic - Linear:WaveformGenerator">
              <Item name="ElapsedQuarterCycleCount">
                <Value xsi:type="xsd:long">0</Value>
              </Item>
            </Value>
          </Item>
          <Item name="StepAcquisitionFilter - PC:Acquisition Filter">
            <Value xsi:type="Node" name="StepAcquisitionFilter - PC:Acquisition Filter">
              <Item name="ChunkerActive">
                <Value xsi:type="xsd:boolean">false</Value>
              </Item>
            </Value>
          </Item>
        </Value>
      </Item>
      <Item name="Step12">
        <Value xsi:type="Node" name="Step12">
          <Item name="StepAcquisitionFilter - PC:Acquisition Filter">
            <Value xsi:type="Node" name="StepAcquisitionFilter - PC:Acquisition Filter">
              <Item name="ChunkerActive">
                <Value xsi:type="xsd:boolean">false</Value>
              </Item>
            </Value>
          </Item>
        </Value>
      </Item>
      <Item name="Step13">
        <Value xsi:type="Node" name="Step13">
          <Item name="SimpleCyclic - Linear:WaveformGenerator">
            <Value xsi:type="Node" name="SimpleCyclic - Linear:WaveformGenerator">
              <Item name="ElapsedQuarterCycleCount">
                <Value xsi:type="xsd:long">0</Value>
              </Item>
            </Value>
          </Item>
          <Item name="StepAcquisitionFilter - PC:Acquisition Filter">
            <Value xsi:type="Node" name="StepAcquisitionFilter - PC:Acquisition Filter">
              <Item name="ChunkerActive">
                <Value xsi:type="xsd:boolean">false</Value>
              </Item>
            </Value>
          </Item>
        </Value>
      </Item>
      <Item name="Step14">
        <Value xsi:type="Node" name="Step14">
          <Item name="StepAcquisitionFilter - PC:Acquisition Filter">
            <Value xsi:type="Node" name="StepAcquisitionFilter - PC:Acquisition Filter">
              <Item name="ChunkerActive">
                <Value xsi:type="xsd:boolean">false</Value>
              </Item>
            </Value>
          </Item>
        </Value>
      </Item>
      <Item name="FinishedActions">
        <Value xsi:type="ArrayOfString" />
      </Item>
    </Node>
  </Section>
</InstronFile>
