# Supplementary material for: Mechanical Behaviour of Dental Luting Cements: Static, Dynamic, and Finite Element Studies
Source: Dent J (Basel). 2025 Dec 15;13(12):601. doi: 10.3390/dj13120601 (PMC12731645; doi:10.3390/dj13120601)
Supplement: Supplementary file 1 [file dentistry-13-00601-s001.zip › File S1/dynamic/AphC/2021 farasztas_foszfatcement7/Test1/Test1.steps.tracking.csv]

Total Time (s)	Cycle Elapsed Time (s)	Total Cycles	Elapsed Cycles	Step	Total Cycle Count(Linear Waveform)	Position(Linear:Position) (mm)	Load(Linear:Load) (kN)	Displacement(Linear:Digital Position) (mm)
0	0	1	1	1	0	-8,0351173505187	-0,051165483891964	0,000444687902927399
0,01	0,01	1	1	1	0	-8,03525389172137	-0,0519112357869744	0,000308118760585785
0,02	0,02	1	1	1	0	-8,03515476174653	-0,0514099467545748	0,000407304614782333
0,031	0,031	1	1	1	0	-8,03516074083745	-0,0512863835319877	0,000401325523853302
0,041	0,041	1	1	1	0	-8,03525246679783	-0,0514050619676709	0,000309571623802185
0,045	0,045	1	1	1	0	-8,0356224719435	-0,0523664942011237	-6,0349702835083E-05
0,055	0,055	1	1	1	0	-8,035380654037	-0,0520608015358448	0,000181384384632111
0,065	0,065	1	1	1	0	-8,03549461998045	-0,0523039139807224	6,7390501499176E-05
0,076	0,076	1	1	1	0	-8,03516660816967	-0,0510687334463	0,000395458191633224
0,086	0,086	1	1	1	0	-8,03528051823378	-0,0513864820823073	0,000281520187854767
0,097	0,097	1	1	1	0	-8,03526850417256	-0,0515329092741013	0,000293534249067307
0,108	0,108	1	1	1	0	-8,03520902059972	-0,051574376411736	0,000353045761585236
0,118	0,118	1	1	1	0	-8,03497801534832	-0,050663435831666	0,000584051012992859
0,129	0,129	1	1	1	0	-8,03511690348387	-0,0511675095185637	0,000445134937763214
0,139	0,139	1	1	1	0	-8,03504663519561	-0,0511103682219982	0,00051543116569519
0,15	0,15	1	1	1	0	-8,03501738235354	-0,0508642802014947	0,000544656068086624
0,16	0,16	1	1	1	0	-8,03517906926572	-0,0509293330833316	0,000382997095584869
0,17	0,17	1	1	1	0	-8,03506292402744	-0,0506510492414236	0,000499114394187927
0,181	0,181	1	1	1	0	-8,0351094994694	-0,0508980732411146	0,000452511012554169
0,191	0,191	1	1	1	0	-8,03508955053985	-0,0511373253539205	0,000472515821456909
0,201	0,201	1	1	1	0	-8,03519289940596	-0,0510636530816555	0,000369139015674591
0,212	0,212	1	1	1	0	-8,03498396649957	-0,0508552044630051	0,000578071922063827
0,232	0,232	1	1	1	0	-8,03497904911637	-0,0508095463737845	0,000582989305257797
0,243	0,243	1	1	1	0	-8,03505484946072	-0,0510786008089781	0,000507216900587082
0,253	0,253	1	1	1	0	-8,03491875529289	-0,0504684960469604	0,000643283128738403
0,263	0,263	1	1	1	0	-8,03493303246796	-0,0503571610897779	0,00062897801399231
0,273	0,273	1	1	1	0	-8,03485197946429	-0,0502538355067372	0,000710058957338333
0,283	0,283	1	1	1	0	-8,03477939218283	-0,0501905987039208	0,000782646238803864
0,294	0,294	1	1	1	0	-8,03486245684326	-0,0503883138298988	0,000699609518051147
0,304	0,304	1	1	1	0	-8,03484594449401	-0,0503771891817451	0,000716093927621841
0,314	0,314	1	1	1	0	-8,03477522917092	-0,0503265811130404	0,000786837190389633
0,324	0,324	1	1	1	0	-8,03479325026274	-0,0500655872747302	0,000768788158893585
0,334	0,334	1	1	1	0	-8,03465402685106	-0,0495064491406083	0,000908039510250092
0,344	0,344	1	1	1	0	-8,03463041782379	-0,0495986267924309	0,000931620597839355
0,355	0,355	1	1	1	0	-8,03466995246708	-0,0498020648956299	0,00089205801486969
0,365	0,365	1	1	1	0	-8,03485063835979	-0,0503300968557596	0,000711400061845779
0,375	0,375	1	1	1	0	-8,03464234806597	-0,0497361551970243	0,000919662415981293
0,385	0,385	1	1	1	0	-8,03465651348233	-0,0495623983442783	0,00090552493929863
0,395	0,395	1	1	1	0	-8,03468191064894	-0,0497655523940921	0,000880155712366104
0,405	0,405	1	1	1	0	-8,0347294639796	-0,0499599473550916	0,000832602381706238
0,415	0,415	1	1	1	0	-8,03458733484149	-0,0496771233156323	0,000974703580141067
0,426	0,426	1	1	1	0	-8,03472217172384	-0,0498565146699548	0,000839866697788239
0,436	0,436	1	1	1	0	-8,03467101417482	-0,0498299254104495	0,000891052186489105
0,446	0,446	1	1	1	0	-8,03469716571271	-0,0498910387977958	0,000864900648593903
0,456	0,456	1	1	1	0	-8,03446501493454	-0,0493342848494649	0,00109702348709106
0,466	0,466	1	1	1	0	-8,03445439785719	-0,0490833492949605	0,00110764056444168
0,476	0,476	1	1	1	0	-8,034404553473	-0,0489821517840028	0,0011574849486351
0,497	0,497	1	1	1	0	-8,03437043912709	-0,0491305068135262	0,0011916272342205
0,507	0,507	1	1	1	0	-8,03447552025318	-0,0494162878021598	0,0010865181684494
0,517	0,517	1	1	1	0	-8,03446062840521	-0,0491935200989246	0,00110138207674026
0,527	0,527	1	1	1	0	-8,03450343199074	-0,0494304159656167	0,00105863437056541
0,537	0,537	1	1	1	0	-8,03435585461557	-0,048979721032083	0,00120621174573898
0,547	0,547	1	1	1	0	-8,0343278311193	-0,0488931173458695	0,00123420730233192
0,557	0,557	1	1	1	0	-8,03436124697328	-0,0489218300208449	0,00120079144835472
0,567	0,567	1	1	1	0	-8,03428119979799	-0,0487453257665038	0,00128086656332016
0,578	0,578	1	1	1	0	-8,03422970697284	-0,0484368950128555	0,00133233144879341
0,588	0,588	1	1	1	0	-8,0345216486603	-0,0495140766724944	0,00104041770100594
0,598	0,598	1	1	1	0	-8,03438357077539	-0,0488704908639193	0,00117849558591843
0,608	0,608	1	1	1	0	-8,03449555300176	-0,0492077833041549	0,00106645748019218
0,618	0,618	1	1	1	0	-8,03424540907145	-0,0485135242342949	0,00131662935018539
0,628	0,628	1	1	1	0	-8,03408595733345	-0,0482430541887879	0,00147605314850807
0,638	0,638	1	1	1	0	-8,03396802395582	-0,048062801361084	0,00159401446580887
0,648	0,648	1	1	1	0	-8,03415569476783	-0,0481729675084352	0,00140637159347534
0,658	0,658	1	1	1	0	-8,03407304920256	-0,0482016056776047	0,00148901715874672
0,668	0,668	1	1	1	0	-8,03425191901624	-0,0488364649936557	0,00131014734506607
0,678	0,678	1	1	1	0	-8,03405771031976	-0,0480934698134661	0,0015043281018734
0,688	0,688	1	1	1	0	-8,03414231166244	-0,0482930848374963	0,00141972675919533
0,698	0,698	1	1	1	0	-8,03406184539199	-0,0480948248878121	0,00150019302964211
0,709	0,709	1	1	1	0	-8,03394896909595	-0,047822087071836	0,0016130693256855
0,719	0,719	1	1	1	0	-8,03398607298732	-0,0480668246746063	0,00157596543431282
0,739	0,739	1	1	1	0	-8,03385419771075	-0,047449879348278	0,00170784071087837
0,749	0,749	1	1	1	0	-8,03390303626657	-0,0477114506065845	0,00165900215506554
0,759	0,759	1	1	1	0	-8,03393455222249	-0,0478900130838156	0,00162748619914055
0,769	0,769	1	1	1	0	-8,03406871855259	-0,048450967296958	0,00149331986904144
0,779	0,779	1	1	1	0	-8,03381860256195	-0,0475861877202988	0,00174343585968018
0,789	0,789	1	1	1	0	-8,03407615050673	-0,0484643876552582	0,00148588791489601
0,799	0,799	1	1	1	0	-8,03388213738799	-0,04787253215909	0,00167990103363991
0,809	0,809	1	1	1	0	-8,03372167982161	-0,0474173063412309	0,00184038653969765
0,819	0,819	1	1	1	0	-8,03368602879345	-0,0469654193148017	0,00187603756785393
0,829	0,829	1	1	1	0	-8,03377395495772	-0,0471576256677508	0,00178808346390724
0,84	0,84	1	1	1	0	-8,03361802361906	-0,0469857919961214	0,00194404274225235
0,85	0,85	1	1	1	0	-8,03362039849162	-0,0470614386722445	0,00194163993000984
0,86	0,86	1	1	1	0	-8,03372262977064	-0,0470759905874729	0,00183943659067154
0,87	0,87	1	1	1	0	-8,03374632261693	-0,0472517404705286	0,00181574374437332
0,88	0,88	1	1	1	0	-8,03361559286714	-0,0470704957842827	0,00194644555449486
0,89	0,89	1	1	1	0	-8,03378211334348	-0,0476240459829569	0,00177992507815361
0,9	0,9	1	1	1	0	-8,03344778716564	-0,0466970261186361	0,00211425125598907
0,91	0,91	1	1	1	0	-8,03356871008873	-0,0466253189370036	0,001993328332901
0,92	0,92	1	1	1	0	-8,03359058685601	-0,0468613998964429	0,00197147950530052
0,93	0,93	1	1	1	0	-8,03354680538177	-0,0469787139445543	0,00201523303985596
0,94	0,94	1	1	1	0	-8,03355560638011	-0,0471202190965414	0,00200645998120308
0,95	0,95	1	1	1	0	-8,03335927426815	-0,0462003517895937	0,00220276415348053
0,966	0,966	1	1	1	0	-8,03354118950665	-0,0468063540756702	0,00202087685465813
0,976	0,976	1	1	1	0	-8,03345208987594	-0,0467503676190972	0,00210994854569435
0,986	0,986	1	1	1	0	-8,03341750055552	-0,0465891743078828	0,00214453786611557
1	1	1	1	1	0	-8,0332990642637	-0,0460190419107676	0,00226300209760666
1,01	1,01	1	1	1	0	-8,03367256186903	-0,0472431816160679	0,00188944861292839
1,02	1,02	1	1	1	0	-8,03336022421718	-0,0464810570701957	0,00220181420445442
1,03	1,03	1	1	1	0	-8,03325816057622	-0,0463012512773275	0,00230390578508377
1,04	1,04	1	1	1	0	-8,03328906185925	-0,0461859395727515	0,00227300450205803
1,05	1,05	1	1	1	0	-8,03332068957388	-0,0463794125244021	0,00224137678742409
1,06	1,06	1	1	1	0	-8,03327450528741	-0,0461513223126531	0,00228753313422203
1,07	1,07	1	1	1	0	-8,03321219980717	-0,0458663795143366	0,00234983861446381
1,08	1,08	1	1	1	0	-8,03311815485358	-0,045431568287313	0,00244388356804848
1,09	1,09	1	1	1	0	-8,03309261798859	-0,045833820477128	0,00246942043304443
1,1	1,1	1	1	1	0	-8,03310711868107	-0,0456816470250487	0,00245494768023491
1,11	1,11	1	1	1	0	-8,03305305540562	-0,0456703407689929	0,0025089830160141
1,12	1,12	1	1	1	0	-8,03321985527873	-0,0462087197229266	0,00234218314290047
1,13	1,13	1	1	1	0	-8,03304034285247	-0,0454598711803555	0,00252172350883484
1,14	1,14	1	1	1	0	-8,03307920694351	-0,0456773350015283	0,0024828314781189
1,15	1,15	1	1	1	0	-8,03283342160284	-0,0449055526405573	0,00272864475846291
1,161	1,161	1	1	1	0	-8,03293062373996	-0,0452651083469391	0,00263141468167305
1,171	1,171	1	1	1	0	-8,03303246386349	-0,0453814957290888	0,00252960249781609
1,181	1,181	1	1	1	0	-8,03299860097468	-0,0454647466540337	0,0025634653866291
1,191	1,191	1	1	1	0	-8,03310133516788	-0,0457800272852182	0,00246070325374603
1,201	1,201	1	1	1	0	-8,03294227458537	-0,0455142557621002	0,00261979177594185
1,211	1,211	1	1	1	0	-8,03291405551136	-0,045145028270781	0,00264795497059822
1,221	1,221	1	1	1	0	-8,03277491591871	-0,044654319062829	0,00278715044260025
1,231	1,231	1	1	1	0	-8,03293109871447	-0,0450004963204265	0,00263096764683723
1,241	1,241	1	1	1	0	-8,03287111222744	-0,0452118786051869	0,00269092619419098
1,251	1,251	1	1	1	0	-8,03295417688787	-0,0455970829352736	0,00260788947343826
1,269	1,269	1	1	1	0	-8,03278975188732	-0,0448983442038298	0,00277228653430939
1,279	1,279	1	1	1	0	-8,03271741606295	-0,0447421614080668	0,00284465029835701
1,29	1,29	1	1	1	0	-8,03281799890101	-0,0450519239529967	0,00274406746029854
1,3	1,3	1	1	1	0	-8,03272216580808	-0,0447330018505454	0,00283990055322647
1,31	1,31	1	1	1	0	-8,03284130059183	-0,0445923954248428	0,00272076576948166
1,32	1,32	1	1	1	0	-8,03266866132617	-0,0444076023995876	0,00289337709546089
1,33	1,33	1	1	1	0	-8,03274205885828	-0,0447618076577783	0,00282000750303268
1,34	1,34	1	1	1	0	-8,032536059618	-0,0445251632481813	0,00302597880363464
1,35	1,35	1	1	1	0	-8,03254477679729	-0,0442869868129492	0,00301726162433624
1,36	1,36	1	1	1	0	-8,03265796042979	-0,0447707157582045	0,00290410593152046
1,37	1,37	1	1	1	0	-8,03260993212461	-0,0446536159142852	0,00295210629701614
1,38	1,38	1	1	1	0	-8,03248350508511	-0,0441567366942763	0,00307856127619743
1,39	1,39	1	1	1	0	-8,03250099532306	-0,043840273283422	0,00306107103824615
1,4	1,4	1	1	1	0	-8,03245509043336	-0,0440758606418967	0,00310694798827171
1,411	1,411	1	1	1	0	-8,03234950639308	-0,0439784582704306	0,00321255996823311
1,421	1,421	1	1	1	0	-8,03248493000865	-0,0443730177357793	0,00307710841298103
1,431	1,431	1	1	1	0	-8,03243472240865	-0,0441813794896007	0,00312734395265579
1,441	1,441	1	1	1	0	-8,03234729915857	-0,0438850512728095	0,00321473926305771
1,451	1,451	1	1	1	0	-8,03257053717971	-0,0444722874090075	0,00299150124192238
1,461	1,461	1	1	1	0	-8,03241583518684	-0,0437070755288005	0,00314623117446899
1,471	1,471	1	1	1	0	-8,03246363997459	-0,0442146509885788	0,00309839844703674
1,481	1,481	1	1	1	0	-8,03234928287566	-0,0438736798241735	0,00321278348565102
1,491	1,491	1	1	1	0	-8,03229773417115	-0,0437360629439354	0,00326430425047874
1,501	1,501	1	1	1	0	-8,03229812532663	-0,0436621112748981	0,00326391309499741
1,511	1,511	1	1	1	0	-8,03235299885273	-0,0439090467989445	0,00320903956890106
1,521	1,521	1	1	1	0	-8,03225294686854	-0,0435120007023215	0,00330911949276924
1,535	1,535	1	1	1	0	-8,03227758966386	-0,0435221521183848	0,00328447669744492
1,546	1,546	1	1	1	0	-8,03238901309669	-0,0442191725596786	0,00317305326461792
1,556	1,556	1	1	1	0	-8,03227608092129	-0,0438631279394031	0,00328598544001579
1,566	1,566	1	1	1	0	-8,03208746016026	-0,0427676923573017	0,00347457826137543
1,576	1,576	1	1	1	0	-8,0320702213794	-0,0429490115493536	0,0034918449819088
1,586	1,586	1	1	1	0	-8,03233922459185	-0,0439870543777943	0,00322284176945686
1,596	1,596	1	1	1	0	-8,03219801746309	-0,0435456493869424	0,00336404889822006
1,606	1,606	1	1	1	0	-8,03213238716125	-0,0434888014569879	0,00342965126037598
1,616	1,616	1	1	1	0	-8,03205292671919	-0,0429847138002515	0,00350911170244217
1,626	1,626	1	1	1	0	-8,03239633329213	-0,0440603448078036	0,00316573306918144
1,636	1,636	1	1	1	0	-8,03201573900878	-0,0433133542537689	0,0035463273525238
1,646	1,646	1	1	1	0	-8,0318957939744	-0,0429124338552356	0,00366624444723129
1,656	1,656	1	1	1	0	-8,03172793239355	-0,0422799913212657	0,00383410602807999
1,667	1,667	1	1	1	0	-8,03203152492642	-0,0431091990321875	0,00353051349520683
1,677	1,677	1	1	1	0	-8,03185458295047	-0,042583541944623	0,00370742753148079
1,687	1,687	1	1	1	0	-8,0318287666887	-0,0427745329216123	0,00373329967260361
1,697	1,697	1	1	1	0	-8,03182010538876	-0,0424273824319243	0,00374196097254753
1,707	1,707	1	1	1	0	-8,03184047341347	-0,0426648324355483	0,00372156500816345
1,717	1,717	1	1	1	0	-8,03175472654402	-0,0422160606831312	0,00380733981728554
1,727	1,727	1	1	1	0	-8,03194703534245	-0,0429382966831326	0,00361500307917595
1,737	1,737	1	1	1	0	-8,03181015886366	-0,0426939409226179	0,00375190749764442
1,747	1,747	1	1	1	0	-8,03213803097606	-0,0432504247874022	0,00342400744557381
1,757	1,757	1	1	1	0	-8,03185005672276	-0,042722225189209	0,0037120096385479
1,767	1,767	1	1	1	0	-8,03175495006144	-0,0425483798608184	0,00380706042051315
1,783	1,783	1	1	1	0	-8,03162268362939	-0,0422499049454927	0,00393938273191452
1,794	1,794	1	1	1	0	-8,0315535608679	-0,0420116540044546	0,00400850549340248
1,804	1,804	1	1	1	0	-8,03151223808527	-0,0418728962540627	0,00404980033636093
1,814	1,814	1	1	1	0	-8,03158113732934	-0,0420022383332253	0,00398090109229088
1,824	1,824	1	1	1	0	-8,03153065033257	-0,0418946659192443	0,00403141602873802
1,834	1,834	1	1	1	0	-8,03161036223173	-0,0419135112315416	0,00395167618989944
1,844	1,844	1	1	1	0	-8,03165858611465	-0,042160339653492	0,00390345230698586
1,854	1,854	1	1	1	0	-8,03171217441559	-0,0422598049044609	0,00384986400604248
1,864	1,864	1	1	1	0	-8,03189671598375	-0,0429688999429345	0,00366535037755966
1,874	1,874	1	1	1	0	-8,03151751868427	-0,0417003873735666	0,00404449179768562
1,884	1,884	1	1	1	0	-8,03173134103417	-0,0423937942832708	0,00383069738745689
1,894	1,894	1	1	1	0	-8,03152964450419	-0,0419996585696936	0,00403242185711861
1,904	1,904	1	1	1	0	-8,03147572092712	-0,0418032705783844	0,00408634543418884
1,914	1,914	1	1	1	0	-8,03140643052757	-0,0416498724371195	0,00415563583374023
1,925	1,925	1	1	1	0	-8,03133454173803	-0,0412929523736238	0,00422749668359756
1,935	1,935	1	1	1	0	-8,03127547726035	-0,0411179568618536	0,00428656116127968
1,945	1,945	1	1	1	0	-8,03165517747402	-0,0423697289079428	0,00390686094760895
1,955	1,955	1	1	1	0	-8,03122979588807	-0,0412975531071424	0,00433227047324181
1,965	1,965	1	1	1	0	-8,0313172750175	-0,0414413679391146	0,00424476340413094
1,975	1,975	1	1	1	0	-8,03128832951188	-0,0413065915927291	0,00427370890974998
1,985	1,985	1	1	1	0	-8,03117629140615	-0,0411137798801064	0,00438574701547623
1,995	1,995	1	1	1	0	-8,03123242221773	-0,0411906791850924	0,00432964414358139
2,006	2,006	1	1	1	0	-8,03117509000003	-0,0407091155648232	0,00438697636127472
2,017	2,017	1	1	1	0	-8,03112817928195	-0,0407444359734654	0,00443385913968086
2,027	2,027	1	1	1	0	-8,03131534717977	-0,0415300158783793	0,00424666330218315
2,038	2,038	1	1	1	0	-8,03103754296899	-0,0408602505922318	0,00452449545264244
2,049	2,049	1	1	1	0	-8,03113371133804	-0,0412419717758894	0,00442832708358765
2,059	2,059	1	1	1	0	-8,03101038560271	-0,0405569979920983	0,00455165281891823
2,07	2,07	1	1	1	0	-8,03105296567082	-0,0407838867977262	0,00450907275080681
2,08	2,08	1	1	1	0	-8,0310394987464	-0,0406006956472993	0,00452253967523575
2,091	2,091	1	1	1	0	-8,03105819039047	-0,0409081438556314	0,00450387597084045
2,102	2,102	1	1	1	0	-8,03093207068741	-0,0402533449232578	0,00462993979454041
2,112	2,112	1	1	1	0	-8,03099683485925	-0,0405330024659634	0,00456523150205612
2,123	2,123	1	1	1	0	-8,03082064725459	-0,0403207680210471	0,00474141910672188
2,134	2,134	1	1	1	0	-8,03082003258169	-0,0403557112440467	0,00474197790026665
2,144	2,144	1	1	1	0	-8,03102745674551	-0,0406318018212914	0,00453460961580276
2,155	2,155	1	1	1	0	-8,03089764900506	-0,040288669988513	0,00466441735625267
2,166	2,166	1	1	1	0	-8,03096565417945	-0,0404106825590134	0,00459635630249977
2,176	2,176	1	1	1	0	-8,03082609549165	-0,0405037216842175	0,00473594292998314
2,187	2,187	1	1	1	0	-8,03108059801161	-0,0407472345978022	0,00448146834969521
2,197	2,197	1	1	1	0	-8,03069307468832	-0,039817919023335	0,00486899167299271
2,208	2,208	1	1	1	0	-8,03067220374942	-0,0399823160842061	0,0048898346722126
2,219	2,219	1	1	1	0	-8,03061313927174	-0,0395574839785695	0,00494889914989471
2,229	2,229	1	1	1	0	-8,03076898679137	-0,0399176264181733	0,00479305163025856
2,24	2,24	1	1	1	0	-8,0306669510901	-0,0398016953840852	0,00489508733153343
2,251	2,251	1	1	1	0	-8,0307056196034	-0,0399598898366094	0,0048564188182354
2,261	2,261	1	1	1	0	-8,03058209829032	-0,0397546449676156	0,00497996807098389
2,281	2,281	1	1	1	0	-8,03083964623511	-0,0403066724538803	0,00472242012619972
2,292	2,292	1	1	1	0	-8,03064493462443	-0,0398123590275645	0,00491710379719734
2,303	2,303	1	1	1	0	-8,03048400208354	-0,0395105639472604	0,0050780363380909
2,313	2,313	1	1	1	0	-8,0303124524653	-0,0391304912045598	0,00524958595633507
2,324	2,324	1	1	1	0	-8,03039244376123	-0,0391802843660116	0,00516962260007858
2,334	2,334	1	1	1	0	-8,03023969754577	-0,0387157453224063	0,00532234087586403
2,345	2,345	1	1	1	0	-8,03063347935677	-0,0400446588173509	0,00492855906486511
2,356	2,356	1	1	1	0	-8,03030697628856	-0,0394841469824314	0,00525506213307381
2,366	2,366	1	1	1	0	-8,03073043003678	-0,0400991411879659	0,00483160838484764
2,377	2,377	1	1	1	0	-8,03041292354464	-0,0392242055386305	0,00514911487698555
2,388	2,388	1	1	1	0	-8,03024098277092	-0,0389132415875793	0,00532105565071106
2,398	2,398	1	1	1	0	-8,03013693541288	-0,038678846322	0,0054251030087471
2,409	2,409	1	1	1	0	-8,03026928566396	-0,0388416601344943	0,00529278069734573
2,42	2,42	1	1	1	0	-8,03021583706141	-0,0387486349791288	0,00534620136022568
2,43	2,43	1	1	1	0	-8,03047014400363	-0,039587072096765	0,00509189441800117
2,441	2,441	1	1	1	0	-8,0301159247756	-0,0386127457022667	0,00544611364603043
2,451	2,451	1	1	1	0	-8,03012142889202	-0,0384994130581617	0,00544063746929169
2,462	2,462	1	1	1	0	-8,03006188943982	-0,0384060805663466	0,00550014898180962
2,473	2,473	1	1	1	0	-8,03011042065918	-0,0387393543496728	0,00545164570212364
2,483	2,483	1	1	1	0	-8,03015830926597	-0,0387756293639541	0,00540375709533691
2,494	2,494	1	1	1	0	-8,03010840900242	-0,0384869799017906	0,00545360147953033
2,505	2,505	1	1	1	0	-8,0300644878298	-0,0383552210405469	0,00549757853150368
2,515	2,515	1	1	1	0	-8,02994744852185	-0,0382744008675218	0,00561458989977837
2,526	2,526	1	1	1	0	-8,02993470802903	-0,0382318953052163	0,00562733039259911
2,537	2,537	1	1	1	0	-8,02992967888713	-0,0380378495901823	0,00563235953450203
2,549	2,549	1	1	1	0	-8,02986382506788	-0,0379282794892788	0,00569818541407585
2,559	2,559	1	1	1	0	-8,02994661033154	-0,0381162203848362	0,00561542809009552
2,57	2,57	1	1	1	0	-8,03007451817393	-0,0386473536491394	0,00548752024769783
2,58	2,58	1	1	1	0	-8,02991319447756	-0,0379054388031363	0,00564884394407272
2,591	2,591	1	1	1	0	-8,02998675964773	-0,0384154357016087	0,00557530671358109
2,602	2,602	1	1	1	0	-8,02991959266365	-0,0382547732442617	0,00564241781830788
2,612	2,612	1	1	1	0	-8,02975603379309	-0,037798616103828	0,00580597668886185
2,623	2,623	1	1	1	0	-8,0298162996769	-0,0375820323824883	0,00574573874473572
2,634	2,634	1	1	1	0	-8,02976818755269	-0,0376944523304701	0,00579385086894035
2,644	2,644	1	1	1	0	-8,02989805117249	-0,0381367327645421	0,00566398724913597
2,655	2,655	1	1	1	0	-8,02959781140089	-0,0375191867351532	0,00596422702074051
2,666	2,666	1	1	1	0	-8,03006432019174	-0,0385507708415389	0,00549774616956711
2,676	2,676	1	1	1	0	-8,02975762635469	-0,0377765810117126	0,00580441206693649
2,687	2,687	1	1	1	0	-8,02950572222471	-0,0373270129784942	0,00605631619691849
2,698	2,698	1	1	1	0	-8,02954028360546	-0,037355674430728	0,00602172687649727
2,708	2,708	1	1	1	0	-8,02960658445954	-0,0376930739730597	0,00595545396208763
2,719	2,719	1	1	1	0	-8,02933249622583	-0,0367651041597128	0,00622954219579697
2,729	2,729	1	1	1	0	-8,02984854206443	-0,0379649084061384	0,00571349635720253
2,74	2,74	1	1	1	0	-8,02959683351219	-0,0373557535931468	0,00596523284912109
2,751	2,751	1	1	1	0	-8,02942106500268	-0,0369481556117535	0,00614097341895103
2,761	2,761	1	1	1	0	-8,02933297120035	-0,0366618065163493	0,00622909516096115
2,776	2,776	1	1	1	0	-8,02925454452634	-0,0365389930084348	0,00630749389529228
2,787	2,787	1	1	1	0	-8,02924479357898	-0,0366532895714045	0,00631721690297127
2,797	2,797	1	1	1	0	-8,02939429879189	-0,0370582053437829	0,00616773962974548
2,808	2,808	1	1	1	0	-8,0293532833457	-0,0368914334103465	0,00620875507593155
2,819	2,819	1	1	1	0	-8,02930642850697	-0,0366903515532613	0,00625558197498322
2,829	2,829	1	1	1	0	-8,02956433966756	-0,0374431535601616	0,00599769875407219
2,84	2,84	1	1	1	0	-8,02941536530852	-0,0371884368360043	0,00614667311310768
2,85	2,85	1	1	1	0	-8,02934755571187	-0,0367273110896349	0,00621451064944267
2,861	2,861	1	1	1	0	-8,02924591116607	-0,0365491956472397	0,00631615519523621
2,872	2,872	1	1	1	0	-8,02912171930075	-0,0360854715108871	0,00644031912088394
2,882	2,882	1	1	1	0	-8,029062487185	-0,0362843926995993	0,00649955123662949
2,893	2,893	1	1	1	0	-8,02911154925823	-0,0360892387107015	0,00645048916339874
2,904	2,904	1	1	1	0	-8,02911867387593	-0,0363271776586771	0,00644339248538017
2,914	2,914	1	1	1	0	-8,02901996299624	-0,0361498910933733	0,00654207542538643
2,925	2,925	1	1	1	0	-8,02903359755874	-0,0361936399713159	0,00652844086289406
2,936	2,936	1	1	1	0	-8,0290659237653	-0,0360818207263947	0,00649614259600639
2,946	2,946	1	1	1	0	-8,0294141639024	-0,0369253661483526	0,00614790245890617
2,957	2,957	1	1	1	0	-8,02908190526068	-0,0361991487443447	0,00648010522127151
2,967	2,967	1	1	1	0	-8,02897866815329	-0,0360087072476745	0,00658337026834488
2,978	2,978	1	1	1	0	-8,02909070625901	-0,0363256875425577	0,00647133216261864
2,989	2,989	1	1	1	0	-8,02884304895997	-0,0356936827301979	0,00671898946166039
2,999	2,999	1	1	1	0	-8,02885193377733	-0,0356038380414248	0,00671010464429855
3,01	3,01	1	1	1	0	-8,02888437174261	-0,0360341556370258	0,00667769461870193
3,021	3,021	1	1	1	0	-8,02893958054483	-0,0355042889714241	0,00662248581647873
3,031	3,031	1	1	1	0	-8,0286483373493	-0,0349817192181945	0,00691372901201248
3,051	3,051	1	1	1	0	-8,02883019670844	-0,0356824044138193	0,00673184171319008
3,062	3,062	1	1	1	0	-8,02874171175063	-0,0353445624932647	0,00682029873132706
3,073	3,073	1	1	1	0	-8,02865928970277	-0,0353245763108134	0,006902776658535
3,083	3,083	1	1	1	0	-8,02886478602886	-0,0359394680708647	0,00669725239276886
3,094	3,094	1	1	1	0	-8,02880208939314	-0,0356020499020815	0,00675994902849197
3,104	3,104	1	1	1	0	-8,02876515313983	-0,0355074601247907	0,00679688528180122
3,115	3,115	1	1	1	0	-8,02860952913761	-0,0350379338487983	0,00695250928401947
3,126	3,126	1	1	1	0	-8,02844940684736	-0,0346137816086411	0,00711265951395035
3,136	3,136	1	1	1	0	-8,0286084394902	-0,0350221805274487	0,00695362687110901
3,147	3,147	1	1	1	0	-8,02840341813862	-0,0346143497154117	0,00715864822268486
3,158	3,158	1	1	1	0	-8,02839769050479	-0,0344513775780797	0,00716434791684151
3,168	3,168	1	1	1	0	-8,0286078248173	-0,0350483506917953	0,00695424154400825
3,179	3,179	1	1	1	0	-8,02849877625704	-0,0348550686612725	0,00706326216459274
3,19	3,19	1	1	1	0	-8,02859692834318	-0,0352465221658349	0,00696508213877678
3,2	3,2	1	1	1	0	-8,02842727862298	-0,0346579635515809	0,00713478773832321
3,211	3,211	1	1	1	0	-8,02833627909422	-0,0344538362696767	0,00722575932741165
3,221	3,221	1	1	1	0	-8,02840238437057	-0,0347047718241811	0,00715965405106544
3,232	3,232	1	1	1	0	-8,02849791012704	-0,0350010814145207	0,00706415623426437
3,243	3,243	1	1	1	0	-8,02833270281553	-0,0344214262440801	0,00722933560609818
3,253	3,253	1	1	1	0	-8,02829157561064	-0,0342461373656988	0,00727046281099319
3,264	3,264	1	1	1	0	-8,02838285453618	-0,0348110543563962	0,00717921182513237
3,275	3,275	1	1	1	0	-8,02813441492617	-0,0340492650866508	0,0074276514351368
3,285	3,285	1	1	1	0	-8,02830660715699	-0,0341323018074036	0,0072554312646389
3,296	3,296	1	1	1	0	-8,02826559171081	-0,0343895517289639	0,00729644671082497
3,315	3,315	1	1	1	0	-8,02817629650235	-0,0342262117192149	0,0073857419192791
3,327	3,327	1	1	1	0	-8,02838897332549	-0,0344208907335997	0,00717306509613991
3,337	3,337	1	1	1	0	-8,02814416587353	-0,034035169519484	0,00741787254810333
3,348	3,348	1	1	1	0	-8,02806942723691	-0,0338430842384696	0,00749263912439346
3,358	3,358	1	1	1	0	-8,02814103662968	-0,0341905560344458	0,00742100179195404
3,369	3,369	1	1	1	0	-8,02818660624325	-0,0342812994495034	0,00737546011805534
3,38	3,38	1	1	1	0	-8,02801941521466	-0,0336549989879131	0,00754265114665031
3,39	3,39	1	1	1	0	-8,02799809724092	-0,0335994409397244	0,00756394118070602
3,401	3,401	1	1	1	0	-8,02796026691794	-0,033599492162466	0,0076017715036869
3,412	3,412	1	1	1	0	-8,02785093896091	-0,033419537357986	0,00771112740039825
3,422	3,422	1	1	1	0	-8,02789622917771	-0,0333898700773716	0,00766580924391747
3,433	3,433	1	1	1	0	-8,02787038497627	-0,0334744434803724	0,00769168138504028
3,444	3,444	1	1	1	0	-8,02768078632653	-0,0330607080832124	0,0078812800347805
3,454	3,454	1	1	1	0	-8,02771174348891	-0,0334298936650157	0,00785032287240028
3,465	3,465	1	1	1	0	-8,02821331657469	-0,0343107432126999	0,00734874978661537
3,475	3,475	1	1	1	0	-8,02785848267376	-0,0336557952687144	0,00770352780818939
3,486	3,486	1	1	1	0	-8,02767380140722	-0,0332263065502048	0,00788826495409012
3,497	3,497	1	1	1	0	-8,02750267088413	-0,0328396214172244	0,00805936753749847
3,507	3,507	1	1	1	0	-8,02767899818718	-0,0328998640179634	0,00788306817412376
3,518	3,518	1	1	1	0	-8,02756735123694	-0,0326608261093497	0,00799471512436867
3,529	3,529	1	1	1	0	-8,02766617387533	-0,0333158066496253	0,00789586454629898
3,539	3,539	1	1	1	0	-8,02764834836125	-0,0330492481589317	0,00791369006037712
3,55	3,55	1	1	1	0	-8,02761468105018	-0,0328895775601268	0,00794738531112671
3,561	3,561	1	1	1	0	-8,02753496915102	-0,0325900223106146	0,00802706927061081
3,575	3,575	1	1	1	0	-8,02748551592231	-0,0325453234836459	0,00807652249932289
3,586	3,586	1	1	1	0	-8,02772048860788	-0,033179079182446	0,00784154981374741
3,596	3,596	1	1	1	0	-8,02737808786333	-0,0323421973735094	0,00818392261862755
3,607	3,607	1	1	1	0	-8,02741262130439	-0,0322688277810812	0,00814944505691528
3,618	3,618	1	1	1	0	-8,02753871306777	-0,0327338464558125	0,00802332535386086
3,628	3,628	1	1	1	0	-8,02761468105018	-0,0333034433424473	0,00794738531112671
3,639	3,639	1	1	1	0	-8,02724000997841	-0,0317953107878566	0,00832205638289452
3,65	3,65	1	1	1	0	-8,02734735421836	-0,0326149119064212	0,00821471214294434
3,66	3,66	1	1	1	0	-8,02726451307535	-0,0320977950468659	0,00829752534627914
3,671	3,671	1	1	1	0	-8,02729588933289	-0,0323447724804282	0,00826617702841759
3,682	3,682	1	1	1	0	-8,02725459448993	-0,0321837747469544	0,00830741599202156
3,692	3,692	1	1	1	0	-8,02725031971931	-0,0320928683504462	0,00831171870231628
3,703	3,703	1	1	1	0	-8,02726803347468	-0,0322781270369887	0,0082940049469471
3,714	3,714	1	1	1	0	-8,02733654156327	-0,0323700113222003	0,00822549685835838
3,724	3,724	1	1	1	0	-8,02722433581948	-0,0319721084088087	0,00833770260214805
3,735	3,735	1	1	1	0	-8,02704356610775	-0,0314193870872259	0,00851847231388092
3,745	3,745	1	1	1	0	-8,02734671160579	-0,0321920495480299	0,00821532681584358
3,756	3,756	1	1	1	0	-8,02701828069985	-0,0316487671807408	0,00854378566145897
3,767	3,767	1	1	1	0	-8,02711489610374	-0,0317091820761561	0,00844717025756836
3,777	3,777	1	1	1	0	-8,02701939828694	-0,0314953364431858	0,00854266807436943
3,788	3,788	1	1	1	0	-8,02701668813825	-0,0314698554575443	0,00854535028338432
3,799	3,799	1	1	1	0	-8,02704761736095	-0,0317497411742806	0,00851444900035858
3,809	3,809	1	1	1	0	-8,0270867049694	-0,0319724157452583	0,00847533345222473
3,82	3,82	1	1	1	0	-8,02694921381772	-0,031462381593883	0,00861279666423798
3,831	3,831	1	1	1	0	-8,02682345733047	-0,0310149369761348	0,00873858109116554
3,841	3,841	1	1	1	0	-8,02667708136141	-0,0309475092217326	0,0088849849998951
3,852	3,852	1	1	1	0	-8,02703973837197	-0,0317844236269593	0,00852232798933983
3,862	3,862	1	1	1	0	-8,02690269425511	-0,0311208656057715	0,00865934416651726
3,873	3,873	1	1	1	0	-8,02675137296319	-0,0310774426907301	0,00881066545844078
3,884	3,884	1	1	1	0	-8,02680906839669	-0,031144511885941	0,00875299796462059
3,894	3,894	1	1	1	0	-8,02665062248707	-0,0308283278718591	0,00891141593456268
3,905	3,905	1	1	1	0	-8,02687919698656	-0,0309703964740038	0,00868286937475204
3,916	3,916	1	1	1	0	-8,02661240100861	-0,0304662017151713	0,0089496374130249
3,926	3,926	1	1	1	0	-8,02680043503642	-0,0312237394973636	0,00876160338521004
3,937	3,937	1	1	1	0	-8,02666702307761	-0,0310327112674713	0,00889504328370094
3,948	3,948	1	1	1	0	-8,0267247185111	-0,030980003066361	0,00883731991052628
3,958	3,958	1	1	1	0	-8,02669781260192	-0,0307936361059546	0,00886425375938416
3,969	3,969	1	1	1	0	-8,02650614641607	-0,0304850237444043	0,00905586406588554
3,979	3,979	1	1	1	0	-8,02644409239292	-0,0304879527539015	0,00911794602870941
3,99	3,99	1	1	1	0	-8,02616930566728	-0,0295552937313914	0,00939276069402695
4,003	4,003	1	1	1	0	-8,02642735652626	-0,0303174136206508	0,00913470983505249
4,014	4,014	1	1	1	0	-8,02652137354016	-0,0305557390674949	0,00904066488146782
4,025	4,025	1	1	1	0	-8,02670074626803	-0,0309281749650836	0,00886129215359688
4,036	4,036	1	1	1	0	-8,02646471187472	-0,0302744936197996	0,00909732654690742
4,047	4,047	1	1	1	0	-8,02673972211778	-0,0309912487864494	0,00882234424352646
4,057	4,057	1	1	1	0	-8,0263985786587	-0,0304561434313655	0,00916348770260811
4,068	4,068	1	1	1	0	-8,02636309526861	-0,0303895305842161	0,00919897109270096
4,079	4,079	1	1	1	0	-8,02615843713284	-0,0293987244367599	0,00940360128879547
4,089	4,089	1	1	1	0	-8,0261867120862	-0,0296554062515497	0,00937532633543015
4,1	4,1	1	1	1	0	-8,02634264342487	-0,0300174951553345	0,00921942293643951
4,11	4,11	1	1	1	0	-8,02618243731558	-0,0298344250768423	0,00937962904572487
4,121	4,121	1	1	1	0	-8,02626418881118	-0,0298608001321554	0,00929787755012512
4,132	4,132	1	1	1	0	-8,0261536873877	-0,0295863253995776	0,00940835103392601
4,142	4,142	1	1	1	0	-8,02621780894697	-0,0297431694343686	0,0093442015349865
4,153	4,153	1	1	1	0	-8,02605654112995	-0,0294928951188922	0,00950552523136139
4,164	4,164	1	1	1	0	-8,02615919150412	-0,0294514326378703	0,00940287485718727
4,174	4,174	1	1	1	0	-8,02606059238315	-0,029370984993875	0,00950144603848457
4,185	4,185	1	1	1	0	-8,02630051039159	-0,0299574108794332	0,00926155596971512
4,196	4,196	1	1	1	0	-8,02596892230213	-0,0293286284431815	0,00959314405918121
4,206	4,206	1	1	1	0	-8,02587895654142	-0,0290206400677562	0,00968310981988907
4,217	4,217	1	1	1	0	-8,02594193257391	-0,0293155293911695	0,00962013378739357
4,228	4,228	1	1	1	0	-8,02596556954086	-0,0292181828990579	0,00959649682044983
4,238	4,238	1	1	1	0	-8,02597805857658	-0,0292928237468004	0,009583979845047
4,249	4,249	1	1	1	0	-8,02586627192795	-0,0291686831042171	0,00969579443335533
4,259	4,259	1	1	1	0	-8,02585263736546	-0,0290072150528431	0,0097094289958477
4,27	4,27	1	1	1	0	-8,02588236518204	-0,0292228069156408	0,00967970117926598
4,281	4,281	1	1	1	0	-8,02567767910659	-0,0289036333560944	0,00988438725471496
4,291	4,291	1	1	1	0	-8,02584520541132	-0,0290501164272428	0,00971686094999313
4,307	4,307	1	1	1	0	-8,02571604028344	-0,0286082131788135	0,00984599813818932
4,318	4,318	1	1	1	0	-8,02570888772607	-0,0287034921348095	0,00985315069556236
4,329	4,329	1	1	1	0	-8,02576722577214	-0,0291226245462894	0,00979481264948845
4,345	4,345	1	1	1	0	-8,02578664384782	-0,0287217041477561	0,00977542251348495
4,355	4,355	1	1	1	0	-8,02571712993085	-0,0287500582635403	0,00984493643045425
4,366	4,366	1	1	1	0	-8,02589102648199	-0,0292612751945853	0,00967098399996758
4,376	4,376	1	1	1	0	-8,0254870466888	-0,0283324439078569	0,0100749917328358
4,387	4,387	1	1	1	0	-8,02585096098483	-0,0290003279224038	0,00971110537648201
4,398	4,398	1	1	1	0	-8,02547743543983	-0,0279576564207673	0,0100846029818058
4,408	4,408	1	1	1	0	-8,02552160806954	-0,0282940408214927	0,0100404024124146
4,419	4,419	1	1	1	0	-8,02548031322658	-0,0281247543171048	0,0100817531347275
4,43	4,43	1	1	1	0	-8,02539730444551	-0,028099874034524	0,0101647339761257
4,44	4,44	1	1	1	0	-8,02534963935614	-0,0277832103893161	0,0102123990654945
4,451	4,451	1	1	1	0	-8,02543415687978	-0,028101340867579	0,0101279094815254
4,462	4,462	1	1	1	0	-8,02532460540533	-0,0279430439695716	0,0102374330163002
4,472	4,472	1	1	1	0	-8,02514838986099	-0,0272569339722395	0,0104136765003204
4,491	4,491	1	1	1	0	-8,02518144249916	-0,027775913476944	0,0103805959224701
4,501	4,501	1	1	1	0	-8,02529037930071	-0,0279246596619487	0,0102716870605946
4,512	4,512	1	1	1	0	-8,02536623552441	-0,0281400047242641	0,0101958028972149
4,523	4,523	1	1	1	0	-8,025255901739	-0,0278721796348691	0,0103061646223068
4,533	4,533	1	1	1	0	-8,02531211636961	-0,0277970219030976	0,010249949991703
4,544	4,544	1	1	1	0	-8,02513428032398	-0,0276111904531717	0,0104277580976486
4,555	4,555	1	1	1	0	-8,02509569562972	-0,0274490937590599	0,0104663707315922
4,565	4,565	1	1	1	0	-8,02526350133121	-0,0275679770857096	0,010298565030098
4,576	4,576	1	1	1	0	-8,02510583773255	-0,0274026207625866	0,0104562006890774
4,587	4,587	1	1	1	0	-8,02551886998117	-0,028324113227427	0,0100431963801384
4,597	4,597	1	1	1	0	-8,02502389065921	-0,0275213643908501	0,010538175702095
4,608	4,608	1	1	1	0	-8,0253965780139	-0,0279987696558237	0,0101654604077339
4,619	4,619	1	1	1	0	-8,02501358091831	-0,0271016452461481	0,0105484575033188
4,629	4,629	1	1	1	0	-8,02493331022561	-0,0270463014021516	0,0106287561357021
4,64	4,64	1	1	1	0	-8,02497991360724	-0,0272406963631511	0,0105821527540684
4,65	4,65	1	1	1	0	-8,02497278898954	-0,0268878508359194	0,0105892494320869
4,661	4,661	1	1	1	0	-8,02480604499578	-0,0267473887652159	0,0107559934258461
4,672	4,672	1	1	1	0	-8,02474432624877	-0,026524169370532	0,0108177401125431
4,682	4,682	1	1	1	0	-8,02487703971565	-0,0270122615620494	0,0106850266456604
4,693	4,693	1	1	1	0	-8,02475061267614	-0,0264863716438413	0,0108114257454872
4,704	4,704	1	1	1	0	-8,0251041892916	-0,0274338107556105	0,0104578770697117
4,714	4,714	1	1	1	0	-8,02462792955339	-0,0260662194341421	0,0109341368079185
4,725	4,725	1	1	1	0	-8,0247797537595	-0,0268138945102692	0,0107822567224503
4,736	4,736	1	1	1	0	-8,02434710785747	-0,0257950322702527	0,0112149305641651
4,746	4,746	1	1	1	0	-8,02456858567894	-0,0262633664533496	0,010993480682373
4,757	4,757	1	1	1	0	-8,02464488893747	-0,0266911368817091	0,0109171494841576
4,767	4,767	1	1	1	0	-8,0246021412313	-0,0265124021098018	0,0109598971903324
4,778	4,778	1	1	1	0	-8,02463916130364	-0,0264840060845017	0,0109229050576687
4,789	4,789	1	1	1	0	-8,02426613867283	-0,025365836918354	0,0112958997488022
4,802	4,802	1	1	1	0	-8,02435853518546	-0,0258706323802471	0,0112035311758518
4,813	4,813	1	1	1	0	-8,02455704659224	-0,0263719167560339	0,0110049918293953
4,823	4,823	1	1	1	0	-8,02441354840994	-0,0259924959391356	0,011148490011692
4,834	4,834	1	1	1	0	-8,02440404891968	-0,0258117960765958	0,0111579895019531
4,845	4,845	1	1	1	0	-8,02438924089074	-0,025765560567379	0,0111727975308895
4,855	4,855	1	1	1	0	-8,02431156858802	-0,0259734503924847	0,0112504698336124
4,866	4,866	1	1	1	0	-8,02434015087783	-0,0261216424405575	0,0112219154834747
4,876	4,876	1	1	1	0	-8,02429215051234	-0,0256687682121992	0,0112699158489704
4,887	4,887	1	1	1	0	-8,02493853494525	-0,0271332310512662	0,0106235034763813
4,898	4,898	1	1	1	0	-8,02431631833315	-0,0258420733734965	0,0112457200884819
4,908	4,908	1	1	1	0	-8,02427583374083	-0,0260256510227919	0,0112862326204777
4,919	4,919	1	1	1	0	-8,02416522055864	-0,0256324419751763	0,0113968178629875
4,93	4,93	1	1	1	0	-8,02417069673538	-0,0257211551070213	0,0113913416862488
4,94	4,94	1	1	1	0	-8,02381362766027	-0,0245715398341417	0,0117484107613564
4,951	4,951	1	1	1	0	-8,02391013130546	-0,0249654054641724	0,0116519071161747
4,962	4,962	1	1	1	0	-8,02392899058759	-0,0245647458359599	0,0116330198943615
4,967	4,967	1	1	1	0	-8,02384978160262	-0,0244238367304206	0,0117122568190098
4,978	4,978	1	1	1	0	-8,02399453707039	-0,0251366477459669	0,0115675292909145
4,988	4,988	1	1	1	0	-8,02380829118192	-0,0249525159597397	0,0117537751793861
4,999	4,999	1	1	1	0	-8,02401194348931	-0,0252488488331437	0,0115500949323177
5	5	1	1	1	0	-8,02398400381207	-0,0250398507341743	0,0115780346095562
5,011	5,011	1	1	1	0	-8,02400912158191	-0,0249972986057401	0,0115529447793961
5,022	5,022	1	1	1	0	-8,02394449710846	-0,0249848002567887	0,0116175413131714
5,033	5,033	1	1	1	0	-8,02415829151869	-0,0257415696978569	0,0114037469029427
5,044	5,044	1	1	1	0	-8,02412954159081	-0,0255086226388812	0,0114325247704983
5,055	5,055	1	1	1	0	-8,02389750257134	-0,0249085016548634	0,0116645358502865
5,065	5,065	1	1	1	0	-8,02414951846004	-0,0254728645086288	0,0114125199615955
5,071	5,071	1	1	1	0	-8,02374464459717	-0,0248022051528096	0,0118174217641354
5,077	5,077	1	1	2	0	-8,02378202788532	-0,0249464763328433	0,0117800384759903
5,077	0	1	1	2	0	-8,02378202788532	-0,0249464763328433	0,0117800384759903
5,088	0,0110000000000001	1	1	2	0	-8,02371435798705	-0,0244342815130949	0,0118477083742619
5,103	0,0259999999999998	1	1	2	0,25	-8,02354557439685	-0,0241141766309738	0,0120164640247822
5,119	0,0419999999999998	1	1	2	0,25	-8,02342495881021	-0,0240873405709863	0,0121371075510979
5,129	0,0520000000000005	1	1	2	0,5	-8,02288309670985	-0,0229710713028908	0,0126789137721062
5,132	0,0549999999999997	1	1	2	0,5	-8,02281299605966	-0,0227739941328764	0,0127490423619747
5,135	0,0579999999999998	1	1	2	0,5	-8,02284392528236	-0,0224498519673944	0,0127180851995945
5,145	0,0680000000000005	1	1	2	0,5	-8,02301949821413	-0,0231171026825905	0,0125425681471825
5,156	0,0789999999999997	1	1	2	0,75	-8,02380655892193	-0,0251274928450584	0,0117554515600204
5,166	0,0890000000000004	1	1	2	0,75	-8,02514204755425	-0,0284150568768382	0,0104199908673763
5,175	0,0979999999999999	1	1	2	0,75	-8,02616964094341	-0,0307275541126728	0,00939242541790008
5,176	0,0990000000000002	1	1	2	0,75	-8,02614368498325	-0,0307825626805425	0,00941835343837738
5,178	0,101	1	1	2	1	-8,02611376158893	-0,030573564581573	0,00944830477237701
5,189	0,0110000000000001	2	2	2	1	-8,02604226395488	-0,0303420703858137	0,009519774466753
5,2	0,0220000000000002	2	2	2	1	-8,02457900717855	-0,0266277976334095	0,0109830312430859
5,211	0,0330000000000004	2	2	2	1,25	-8,02245483733714	-0,0217926036566496	0,0131071731448174
5,222	0,0440000000000005	2	2	2	1,25	-8,0193645413965	-0,0162039697170258	0,0161975249648094
5,233	0,0550000000000006	2	2	2	1,5	-8,01801298744977	-0,014083725400269	0,0175490789115429
5,244	0,0659999999999998	2	2	2	1,5	-8,01933696493506	-0,0168781634420156	0,0162250734865665
5,254	0,0760000000000005	2	2	2	1,75	-8,02261459641159	-0,02386633772403	0,0129474699497223
5,265	0,0869999999999997	2	2	2	1,75	-8,02707779221237	-0,0334927067160606	0,00848427414894104
5,275	0,0970000000000004	2	2	2	1,75	-8,02920003421605	-0,0379229942336679	0,00636197626590729
5,277	0,0990000000000002	2	2	2	1,75	-8,02949658595026	-0,0385454529896379	0,00606542453169823
5,278	0,100000000000001	2	2	2	2	-8,0295626912266	-0,03875941503793	0,0059993751347065
5,289	0,0109999999999992	3	3	2	2	-8,02899769507348	-0,0371822621673346	0,00656437128782272
5,299	0,0209999999999999	3	3	2	2	-8,02626284770668	-0,0301504926756024	0,00929916277527809
5,31	0,032	3	3	2	2,25	-8,02134649828076	-0,0194337218999863	0,0142155401408672
5,321	0,0429999999999993	3	3	2	2,25	-8,01623666658998	-0,0106736226007342	0,0193253718316555
5,331	0,0529999999999999	3	3	2	2,5	-8,01491998136043	-0,00872042495757341	0,0206420570611954
5,339	0,0609999999999999	3	3	2	2,5	-8,01623990759254	-0,0113097578287125	0,0193221308290958
5,35	0,0720000000000001	3	3	2	2,5	-8,01975334994495	-0,0182416522875428	0,0158087164163589
5,363	0,085	3	3	2	2,75	-8,027125261724	-0,0328033696860075	0,00843677669763565
5,374	0,0960000000000001	3	3	2	2,75	-8,03049358539283	-0,0402240175753832	0,00506842508912086
5,376	0,0979999999999999	3	3	2	2,75	-8,03069986402988	-0,0407955795526505	0,00486217439174652
5,377	0,0989999999999993	3	3	2	2,75	-8,0306635145098	-0,0408846698701382	0,004898551851511
5,378	0,0999999999999996	3	3	2	3	-8,03062839433551	-0,0408539222553372	0,00493364408612251
5,389	0,0110000000000001	4	4	2	3	-8,03002232685685	-0,0390298245474696	0,00553971156477928
5,4	0,0220000000000002	4	4	2	3	-8,02592975087464	-0,0283392053097487	0,00963225960731506
5,411	0,0330000000000004	4	4	2	3,25	-8,02038685418665	-0,0174000300467014	0,015175212174654
5,422	0,0439999999999996	4	4	2	3,25	-8,01613256335258	-0,00999317970126867	0,019429475069046
5,429	0,0510000000000002	4	4	2	3,5	-8,01434425637126	-0,00754432287067175	0,0212177820503712
5,44	0,0620000000000003	4	4	2	3,5	-8,01617204211652	-0,0109113287180662	0,0193900242447853
5,451	0,0730000000000004	4	4	2	3,5	-8,02054792642593	-0,018864618614316	0,015014111995697
5,462	0,0839999999999996	4	4	2	3,75	-8,02697424776852	-0,0319173978641629	0,00858781859278679
5,472	0,0940000000000003	4	4	2	3,75	-8,03048682399094	-0,039829658344388	0,00507524237036705
5,476	0,0979999999999999	4	4	2	3,75	-8,03138894028961	-0,0420910306274891	0,00417312607169151
5,478	0,0999999999999996	4	4	2	4	-8,03132154978812	-0,0417431863024831	0,00424046069383621
5,485	0,00700000000000056	5	5	2	4	-8,03139220923185	-0,0419970136135817	0,00416982918977737
5,496	0,0180000000000007	5	5	2	4	-8,02863450720906	-0,0340236630290747	0,00692753121256828
5,507	0,0289999999999999	5	5	2	4,25	-8,02402731031179	-0,0234909541904926	0,0115347281098366
5,517	0,0390000000000006	5	5	2	4,25	-8,01791503094137	-0,0123117864131927	0,0176470354199409
5,528	0,0500000000000007	5	5	2	4,5	-8,01551794633269	-0,00866628717631102	0,0200440920889378
5,529	0,0510000000000002	5	5	2	4,5	-8,01545399241149	-0,00841225497424603	0,0201080739498138
5,53	0,0520000000000005	5	5	2	4,5	-8,01548330113292	-0,00838976819068193	0,0200787372887135
5,541	0,0630000000000006	5	5	2	4,5	-8,01749529317021	-0,0121190724894404	0,0180667452514172
5,552	0,0740000000000007	5	5	2	4,5	-8,02220530807972	-0,0213877717033029	0,0133567303419113
5,563	0,085	5	5	2	4,75	-8,02777784876525	-0,0330155063420534	0,00778421759605408
5,573	0,0950000000000006	5	5	2	4,75	-8,03125865757465	-0,0411791307851672	0,00430338084697723
5,578	0,100000000000001	5	5	2	5	-8,03169798105955	-0,0417591072618961	0,00386405736207962
5,597	0,0190000000000001	6	6	2	5	-8,02827732637525	-0,0328239426016808	0,00728471204638481
5,608	0,0300000000000002	6	6	2	5,25	-8,02346357144415	-0,0222810264676809	0,0120984949171543
5,619	0,0409999999999995	6	6	2	5,25	-8,01749124191701	-0,011191857047379	0,018070824444294
5,631	0,0529999999999999	6	6	2	5,5	-8,01500888541341	-0,00714477151632309	0,0205531530082226
5,642	0,0640000000000001	6	6	2	5,5	-8,0175917968154	-0,0119824381545186	0,0179702416062355
5,653	0,0750000000000002	6	6	2	5,75	-8,02266192622483	-0,021835919469595	0,0129000842571259
5,664	0,0859999999999994	6	6	2	5,75	-8,02847958169878	-0,0340594770386815	0,00708248466253281
5,674	0,0960000000000001	6	6	2	5,75	-8,03148128092289	-0,040801870636642	0,00408075749874115
5,678	0,0999999999999996	6	6	2	6	-8,03211028687656	-0,0422631902620196	0,00345177948474884
5,689	0,0110000000000001	7	7	2	6	-8,03137220442295	-0,040226592682302	0,00418983399868011
5,7	0,0220000000000002	7	7	2	6	-8,02742228843272	-0,0301008950918913	0,00813977792859077
5,711	0,0330000000000004	7	7	2	6,25	-8,02109249867499	-0,0169400125741959	0,0144695676863194
5,722	0,0440000000000005	7	7	2	6,25	-8,01645789295435	-0,0090781319886446	0,0191041454672813
5,727	0,0490000000000004	7	7	2	6,25	-8,01551140844822	-0,0076758861541748	0,0200506299734116
5,729	0,0510000000000002	7	7	2	6,5	-8,01556522026658	-0,00744266901165247	0,0199968181550503
5,74	0,0620000000000003	7	7	2	6,5	-8,01725367084146	-0,0108879711478949	0,0183083675801754
5,751	0,0730000000000004	7	7	2	6,5	-8,02137969061732	-0,0188956316560507	0,0141823478043079
5,762	0,0840000000000005	7	7	2	6,75	-8,02761624567211	-0,0314684072509408	0,00794582068920136
5,773	0,0949999999999998	7	7	2	6,75	-8,03189232945442	-0,0415050983428955	0,00366970896720886
5,777	0,0990000000000002	7	7	2	6,75	-8,03246900439262	-0,0428309198468924	0,00309303402900696
5,778	0,100000000000001	7	7	2	7	-8,0324330739677	-0,0427948962897062	0,00312896445393562
5,789	0,0109999999999992	8	8	2	7	-8,03177621215582	-0,0407566549256444	0,00378582626581192
5,799	0,0209999999999999	8	8	2	7	-8,02812709473073	-0,0308999698609114	0,00743497163057327
5,81	0,032	8	8	2	7,25	-8,02157510071993	-0,0175500521436334	0,0139869377017021
5,821	0,0429999999999993	8	8	2	7,25	-8,01703208126128	-0,00923054292798042	0,0185299851000309
5,827	0,0489999999999995	8	8	2	7,25	-8,01537620835006	-0,006828005425632	0,0201858580112457
5,832	0,0539999999999994	8	8	2	7,5	-8,01527540199459	-0,00686665996909142	0,0202866084873676
5,834	0,0560000000000001	8	8	2	7,5	-8,01547430455685	-0,0073861563578248	0,0200877338647842
5,845	0,0669999999999993	8	8	2	7,5	-8,02043588832021	-0,016239951364696	0,0151261501014233
5,855	0,077	8	8	2	7,75	-8,02546192891896	-0,0260444125160575	0,0101001374423504
5,866	0,0880000000000001	8	8	2	7,75	-8,0309640057385	-0,038474234752357	0,00459803268313408
5,877	0,0989999999999993	8	8	2	7,75	-8,0327355209738	-0,0431271176785231	0,00282654538750649
5,878	0,0999999999999996	8	8	2	8	-8,03266136907041	-0,0429936312139034	0,00290064141154289
5,889	0,0110000000000001	9	9	2	8	-8,03229320794344	-0,0413301400840282	0,00326883047819138
5,9	0,0220000000000002	9	9	2	8	-8,02771970629692	-0,0294615281745791	0,00784233212471008
5,911	0,0330000000000004	9	9	2	8,25	-8,02162139676511	-0,0170254800468683	0,0139406695961952
5,922	0,0439999999999996	9	9	2	8,25	-8,01625546999276	-0,00804565846920013	0,0193065963685513
5,929	0,0510000000000002	9	9	2	8,5	-8,01519758999348	-0,00628112349659204	0,020364448428154
5,931	0,0529999999999999	9	9	2	8,5	-8,01534790545702	-0,00609540846198797	0,0202141329646111
5,942	0,0640000000000001	9	9	2	8,5	-8,01807926036417	-0,0113280117511749	0,0174828059971333
5,953	0,0750000000000002	9	9	2	8,75	-8,02345094271004	-0,0216919789090753	0,0121111236512661
5,964	0,0860000000000003	9	9	2	8,75	-8,02966402843595	-0,0353910122066736	0,00589800998568535
5,975	0,0970000000000004	9	9	2	8,75	-8,03331099450588	-0,0436063436791301	0,0022510439157486
5,976	0,0979999999999999	9	9	2	8,75	-8,03346793167293	-0,0437481421977282	0,00209413468837738
5,978	0,0999999999999996	9	9	2	9	-8,03334133699536	-0,0439378013834357	0,00222070142626762
5,988	0,0100000000000007	10	10	2	9	-8,03309563547373	-0,0427735783159733	0,00246640294790268
5,999	0,0210000000000008	10	10	2	9	-8,02899269387126	-0,0320793269202113	0,00656934455037117
6,01	0,032	10	10	2	9,25	-8,02331149578094	-0,0198215385898948	0,012250542640686
6,02	0,0420000000000007	10	10	2	9,25	-8,01748411729932	-0,0092398002743721	0,0180779211223125
6,029	0,0510000000000002	10	10	2	9,5	-8,01448909565806	-0,004800776951015	0,021072942763567
6,04	0,0620000000000003	10	10	2	9,5	-8,01709955558181	-0,00938691198825836	0,0184624828398228
6,051	0,0730000000000004	10	10	2	9,5	-8,02234908565879	-0,0191393867135048	0,0132129527628422
6,062	0,0840000000000005	10	10	2	9,75	-8,02913021296263	-0,0333493109792471	0,00643182545900345
6,073	0,0950000000000006	10	10	2	9,75	-8,03299139253795	-0,0423931004479527	0,00257067382335663
6,076	0,0980000000000008	10	10	2	9,75	-8,03381108678877	-0,0443980982527137	0,00175097957253456
6,078	0,100000000000001	10	10	2	10	-8,03365495987237	-0,0441160053014755	0,0019071064889431
6,978	0	20	20	2	19	-8,03622996434569	-0,0458459369838238	-0,000667870044708252
6,988	0,0100000000000007	20	20	2	19	-8,03584112785756	-0,0447860220447183	-0,000279061496257782
6,999	0,0210000000000008	20	20	2	19	-8,03116950206459	-0,0315596023574471	0,00439256429672241
7,01	0,032	20	20	2	19,25	-8,02408089861274	-0,01648657489568	0,0114811398088932
7,02	0,0420000000000007	20	20	2	19,25	-8,01892773248255	-0,00800255220383406	0,0166343338787556
7,031	0,0530000000000008	20	20	2	19,5	-8,01610716618598	-0,00399615615606308	0,0194548442959785
7,032	0,0540000000000003	20	20	2	19,5	-8,01607894711196	-0,003977264277637	0,0194831192493439
7,033	0,0550000000000006	20	20	2	19,5	-8,01618226803839	-0,00407849438488483	0,019379798322916
7,044	0,0660000000000007	20	20	2	19,5	-8,02023525349796	-0,010667578317225	0,0153268128633499
7,055	0,077	20	20	2	19,75	-8,0276430118829	-0,0248928321525455	0,00791905447840691
7,065	0,0870000000000006	20	20	2	19,75	-8,03373833186924	-0,0392710696905851	0,00182373449206352
7,076	0,0980000000000008	20	20	2	19,75	-8,03674919530749	-0,0467896973714232	-0,00118710100650787
7,077	0,0990000000000002	20	20	2	19,75	-8,03678998723626	-0,0469600921496749	-0,00122789293527603
7,078	0,100000000000001	20	20	2	20	-8,03672938607633	-0,0468712253496051	-0,00116726383566856
7,978	0	30	30	2	29	-8,03868094459176	-0,0474479468539357	-0,0031188502907753
7,988	0,0100000000000007	30	30	2	29	-8,03798862732947	-0,0450902804732323	-0,00242650508880615
7,999	0,0210000000000008	30	30	2	29	-8,03294339217246	-0,0312925828620791	0,00261861830949783
8,01	0,032	30	30	2	29,25	-8,02548456005752	-0,0149206211790442	0,0100775063037872
8,021	0,043000000000001	30	30	2	29,25	-8,01897637546062	-0,00446036458015442	0,0165856629610062
8,032	0,0540000000000003	30	30	2	29,5	-8,01695756614208	-0,00229944940656424	0,0186044722795486
8,04	0,0620000000000012	30	30	2	29,5	-8,01931528374553	-0,00592646654695272	0,0162467546761036
8,051	0,0730000000000004	30	30	2	29,5	-8,02675489336252	-0,0189629569649696	0,00880714505910873
8,062	0,0839999999999996	30	30	2	29,75	-8,03359516896307	-0,0342522375285625	0,00196689739823341
8,072	0,0940000000000012	30	30	2	29,75	-8,03763435222209	-0,0445257034152746	-0,00207222998142242
8,077	0,0990000000000002	30	30	2	29,75	-8,03880245424807	-0,0473134778439999	-0,00324033200740814
8,078	0,0999999999999996	30	30	2	30	-8,03878015838563	-0,047297477722168	-0,00321803614497185
8,978	0	40	40	2	39	-8,04082760587335	-0,0473597645759583	-0,00526551157236099
8,989	0,011000000000001	40	40	2	39	-8,04003124125302	-0,0447644991800189	-0,0044691190123558
9	0,0220000000000002	40	40	2	39	-8,0347051564604	-0,0302918953821063	0,000856909900903702
9,011	0,0330000000000013	40	40	2	39,25	-8,02718477323651	-0,0142524857074022	0,00837726518511772
9,022	0,0440000000000005	40	40	2	39,25	-8,02033667452633	-0,00323298387229443	0,0152253359556198
9,027	0,0490000000000013	40	40	2	39,25	-8,01966631785035	-0,00260386150330305	0,0158957205712795
9,032	0,0540000000000003	40	40	2	39,5	-8,01951991394162	-0,00268197618424892	0,0160421244800091
9,034	0,0560000000000009	40	40	2	39,5	-8,01969135180116	-0,00283071771264076	0,0158706866204739
9,045	0,0670000000000002	40	40	2	39,5	-8,02498759701848	-0,0114089110866189	0,0105744414031506
9,056	0,0780000000000012	40	40	2	39,75	-8,03296454250813	-0,0275589153170586	0,00259749591350555
9,067	0,0890000000000004	40	40	2	39,75	-8,03946185857058	-0,043277801014483	-0,00389976426959038
9,075	0,0970000000000013	40	40	2	39,75	-8,04129964672029	-0,0481987185776234	-0,00573758035898209
9,078	0,0999999999999996	40	40	2	40	-8,04116869345307	-0,0481914496049285	-0,00560659915208817
9,978	0	50	50	2	49	-8,04317367263138	-0,0487332139164209	-0,00761155039072037
9,979	0,00100000000000122	50	50	2	49	-8,0433230381459	-0,0490642199292779	-0,0077609159052372
9,99	0,0120000000000005	50	50	2	49	-8,04178926162422	-0,0438135815784335	-0,00622713938355446
10,001	0,0229999999999997	50	50	2	49	-8,03646359592676	-0,029003107920289	-0,000901501625776291
10,011	0,0330000000000013	50	50	2	49,25	-8,02953639999032	-0,0141163123771548	0,00602563843131065
10,022	0,0440000000000005	50	50	2	49,25	-8,02188092842698	-0,00300296116620302	0,0136811099946499
10,032	0,0540000000000003	50	50	2	49,5	-8,02031295374036	-0,00148765742778778	0,0152490846812725
10,034	0,0560000000000009	50	50	2	49,5	-8,02048712968826	-0,0013448391109705	0,0150749087333679
10,045	0,0670000000000002	50	50	2	49,5	-8,02631520666182	-0,00998574309051037	0,00924685969948769
10,056	0,0780000000000012	50	50	2	49,75	-8,03508966229856	-0,0275820912793279	0,000472348183393478
10,067	0,0890000000000004	50	50	2	49,75	-8,04218639619648	-0,0447822129353881	-0,00662427395582199
10,078	0,0999999999999996	50	50	2	50	-8,043441362679	-0,0484600616618991	-0,00787926837801933
10,978	0	60	60	2	59	-8,04483127780259	-0,0477404566481709	-0,00926915556192398
10,994	0,016	60	60	2	59	-8,04238493554294	-0,0399796897545457	-0,00682281330227852
11,007	0,0289999999999999	60	60	2	59,25	-8,03444246761501	-0,0195566471666098	0,00111954286694527
11,018	0,0400000000000009	60	60	2	59,25	-8,02642296999693	-0,0057272519916296	0,00913906842470169
11,028	0,0500000000000007	60	60	2	59,5	-8,02285107783973	-0,00165064353495836	0,0127109885215759
11,029	0,0510000000000002	60	60	2	59,5	-8,02281847223639	-0,00179683323949575	0,012743566185236
11,03	0,0519999999999996	60	60	2	59,5	-8,0229904409498	-0,00199263449758291	0,012571569532156
11,04	0,0620000000000012	60	60	2	59,5	-8,02546497434378	-0,00551411882042885	0,0100970640778542
11,051	0,0730000000000004	60	60	2	59,5	-8,0330968927592	-0,0187662523239851	0,00246517360210419
11,062	0,0839999999999996	60	60	2	59,75	-8,04042750969529	-0,0358669180423021	-0,00486541539430618
11,072	0,0940000000000012	60	60	2	59,75	-8,04458227939904	-0,0467907451093197	-0,00902015715837479
11,075	0,0970000000000013	60	60	2	59,75	-8,04538708180189	-0,0486827688291669	-0,00982498750090599
11,076	0,0980000000000008	60	60	2	59,75	-8,04538384079933	-0,0487521942704916	-0,00982174649834633
11,078	0,0999999999999996	60	60	2	60	-8,04527219384909	-0,0486215204000473	-0,00971009954810143
11,978	0	70	70	2	69	-8,0469973012805	-0,048421211540699	-0,0114352069795132
11,989	0,011000000000001	70	70	2	69	-8,04596378467977	-0,0452557299286127	-0,0104016624391079
12	0,0220000000000002	70	70	2	69	-8,04079505614936	-0,0304279243573546	-0,00523293390870094
12,011	0,0330000000000013	70	70	2	69,25	-8,0331351980567	-0,0136840343475342	0,00242684036493301
12,022	0,0440000000000005	70	70	2	69,25	-8,02537277340889	-0,00214234460145235	0,0101892650127411
12,031	0,0530000000000008	70	70	2	69,5	-8,02416284568608	-0,00109955668449402	0,01139922067523
12,038	0,0600000000000005	70	70	2	69,5	-8,0255673173815	-0,00291403848677874	0,00999469310045242
12,049	0,0709999999999997	70	70	2	69,5	-8,03335927426815	-0,0156040349975228	0,00220276415348053
12,059	0,0810000000000013	70	70	2	69,75	-8,04057776927948	-0,0316967442631722	-0,00501567497849464
12,07	0,0920000000000005	70	70	2	69,75	-8,04593648761511	-0,045230183750391	-0,0103743933141232
12,075	0,0970000000000013	70	70	2	69,75	-8,0474632512778	-0,0491731660440564	-0,0119011290371418
12,076	0,0980000000000008	70	70	2	69,75	-8,04743553511798	-0,0492528034374118	-0,0118734128773212
12,078	0,0999999999999996	70	70	2	70	-8,04726359434426	-0,0490859244018793	-0,0117014721035957
12,978	0	80	80	2	79	-8,04898546077311	-0,0494398875162005	-0,0134233385324478
12,989	0,011000000000001	80	80	2	79	-8,04774644784629	-0,0450000027194619	-0,0121843256056309
13	0,0220000000000002	80	80	2	79	-8,04174746386707	-0,028272308409214	-0,00618534162640572
13,011	0,0330000000000013	80	80	2	79,25	-8,03435781039298	-0,0122940074652433	0,00120425596833229
13,022	0,0440000000000005	80	80	2	79,25	-8,02817235700786	-0,00332188326865435	0,00738970935344696
13,029	0,0510000000000002	80	80	2	79,5	-8,02609015256166	-0,00135376118123531	0,00947188585996628
13,03	0,0520000000000014	80	80	2	79,5	-8,02606274373829	-0,00139379408210516	0,00949932262301445
13,031	0,0530000000000008	80	80	2	79,5	-8,0262201000005	-0,00156091526150703	0,00934196636080742
13,042	0,0640000000000001	80	80	2	79,5	-8,03023355081677	-0,00660546589642763	0,00532848760485649
13,053	0,0750000000000011	80	80	2	79,75	-8,0382161680609	-0,0216228235512972	-0,00265404582023621
13,064	0,0860000000000003	80	80	2	79,75	-8,04526744410396	-0,0387673731893301	-0,00970534980297088
13,075	0,0970000000000013	80	80	2	79,75	-8,04848819039762	-0,0476111564785242	-0,0129260681569576
13,078	0,0999999999999996	80	80	2	80	-8,04885378107429	-0,0486332923173904	-0,0132916867733002
13,978	0	90	90	2	89	-8,0500459112227	-0,0478538358584046	-0,014483816921711
13,989	0,011000000000001	90	90	2	89	-8,04938117042184	-0,0455161975696683	-0,0138190761208534
14	0,0220000000000002	90	90	2	89	-8,0441684089601	-0,0299472408369184	-0,00860631465911865
14,011	0,0330000000000013	90	90	2	89,25	-8,03707483224571	-0,0138886971399188	-0,00151271000504494
14,022	0,0440000000000005	90	90	2	89,25	-8,0295485816896	-0,00258224550634623	0,00601345673203468
14,028	0,0500000000000007	90	90	2	89,5	-8,02744802087545	-0,000807158648967743	0,00811401754617691
14,029	0,0510000000000002	90	90	2	89,5	-8,02741499617696	-0,000873631797730923	0,00814704224467278
14,031	0,0530000000000008	90	90	2	89,5	-8,02747369743884	-0,000882558524608612	0,00808831304311752
14,042	0,0640000000000001	90	90	2	89,5	-8,03188721649349	-0,00684250146150589	0,00367484986782074
14,053	0,0750000000000011	90	90	2	89,75	-8,04005496203899	-0,0218499125912786	-0,0044928677380085
14,064	0,0860000000000003	90	90	2	89,75	-8,04674662649632	-0,0386501522734761	-0,0111845321953297
14,075	0,0970000000000013	90	90	2	89,75	-8,04996270686388	-0,0473615946248174	-0,0144006125628948
14,078	0,100000000000001	90	90	2	90	-8,05025897920132	-0,0480873417109251	-0,0146968849003315
14,978	0	100	100	2	99	-8,05176129564643	-0,0484077399596572	-0,0161992013454437
14,989	0,011000000000001	100	100	2	99	-8,0505801178515	-0,0440602749586105	-0,0150180235505104
15	0,0220000000000002	100	100	2	99	-8,04586046375334	-0,0300565268844366	-0,0102983415126801
15,011	0,0330000000000013	100	100	2	99,25	-8,03863733075559	-0,0133685301989317	-0,00307520851492882
15,022	0,0440000000000005	100	100	2	99,25	-8,0310218129307	-0,00221170950680971	0,00454025343060493
15,03	0,0520000000000014	100	100	2	99,5	-8,02967241033912	-0,00129271764308214	0,00588962808251381
15,031	0,0530000000000008	100	100	2	99,5	-8,02960272878408	-0,0013325922191143	0,00595930963754654
15,033	0,0549999999999997	100	100	2	99,5	-8,0297430139035	-0,001308498904109	0,00581905245780945
15,043	0,0650000000000013	100	100	2	99,5	-8,03410802967846	-0,00770322512835264	0,00145403668284416
15,054	0,0760000000000005	100	100	2	99,75	-8,04198520258069	-0,0228591123595834	-0,00642310827970505
15,065	0,0869999999999997	100	100	2	99,75	-8,04945062845945	-0,0410236744210124	-0,0138885341584682
15,075	0,0970000000000013	100	100	2	99,75	-8,05164084769785	-0,0475580990314484	-0,0160787254571915
15,078	0,100000000000001	100	100	2	100	-8,05157351307571	-0,0474920822307467	-0,0160113908350468
24,978	0	200	200	2	199	-8,06278727017343	-0,0483589619398117	-0,0272251479327679
24,989	0,0109999999999992	200	200	2	199	-8,06208352558315	-0,0448292354121804	-0,0265214033424854
25	0,0219999999999985	200	200	2	199	-8,05752382613719	-0,0297559471800923	-0,0219617038965225
25,01	0,032	200	200	2	199,25	-8,05176520720124	-0,0149032985791564	-0,0162031129002571
25,021	0,0429999999999993	200	200	2	199,25	-8,04485829547048	-0,00379681121557951	-0,00929620116949081
25,029	0,0509999999999984	200	200	2	199,5	-8,04318130016327	-0,0019781244918704	-0,00761920586228371
25,039	0,0609999999999999	200	200	2	199,5	-8,04476830177009	-0,00417463481426239	-0,00920617952942848
25,05	0,0719999999999992	200	200	2	199,5	-8,05219679139554	-0,0179017521440983	-0,0166346691548824
25,06	0,0820000000000007	200	200	2	199,75	-8,05871478281915	-0,0348207214847207	-0,0231527164578438
25,071	0,093	200	200	2	199,75	-8,06245059706271	-0,0470009166747332	-0,0268884748220444
25,075	0,0969999999999978	200	200	2	199,75	-8,06284479796886	-0,0480241095647216	-0,0272827036678791
25,077	0,0990000000000002	200	200	2	199,75	-8,06283557787538	-0,048380303196609	-0,0272734835743904
25,078	0,0999999999999979	200	200	2	200	-8,06284203194082	-0,0482308957725763	-0,0272799097001553
34,978	0	300	300	2	299	-8,06863409467041	-0,0479681137949228	-0,0330719724297524
34,989	0,0109999999999957	300	300	2	299	-8,06785960681736	-0,0442789681255817	-0,0322974845767021
34,999	0,0210000000000008	300	300	2	299	-8,06405821815133	-0,0305041950196028	-0,0284961238503456
35,01	0,0319999999999965	300	300	2	299,25	-8,05870578624308	-0,0160922110080719	-0,0231436640024185
35,02	0,0420000000000016	300	300	2	299,25	-8,05199593305588	-0,00374695751816034	-0,0164338387548923
35,03	0,0519999999999996	300	300	2	299,5	-8,04917693138123	-0,00106818974018097	-0,0136148370802402
35,04	0,0619999999999976	300	300	2	299,5	-8,0523285549134	-0,00558651052415371	-0,016766432672739
35,05	0,0720000000000027	300	300	2	299,5	-8,05903541855514	-0,018843119032681	-0,0234732963144779
35,063	0,0850000000000009	300	300	2	299,75	-8,06638265959919	-0,0394872715696692	-0,0308205373585224
35,074	0,0959999999999965	300	300	2	299,75	-8,06853711605072	-0,0476008420810103	-0,0329750217497349
35,078	0,100000000000001	300	300	2	300	-8,06874104775488	-0,0484711956232786	-0,0331789255142212
44,978	0	400	400	2	399	-8,0719377938658	-0,0487509230151773	-0,0363756716251373
44,991	0,0129999999999981	400	400	2	399	-8,07063616812229	-0,0422104494646192	-0,0350740738213062
45,002	0,0240000000000009	400	400	2	399	-8,06657924316823	-0,0271663442254066	-0,0310171209275722
45,013	0,0349999999999966	400	400	2	399,25	-8,06003250181675	-0,0109236827120185	-0,0244704075157642
45,023	0,0450000000000017	400	400	2	399,25	-8,05546341463923	-0,00354407820850611	-0,0199013203382492
45,028	0,0499999999999972	400	400	2	399,5	-8,05347276851535	-0,00146717298775911	-0,0179106742143631
45,038	0,0600000000000023	400	400	2	399,5	-8,0551153421402	-0,00395139679312706	-0,0195532478392124
45,049	0,070999999999998	400	400	2	399,5	-8,06106900796294	-0,0149646727368236	-0,0255069136619568
45,06	0,0820000000000007	400	400	2	399,75	-8,06776743382216	-0,0331875123083591	-0,0322053395211697
45,071	0,0929999999999964	400	400	2	399,75	-8,07164462283254	-0,0472895568236709	-0,0360825285315514
45,073	0,0949999999999989	400	400	2	399,75	-8,07194424793124	-0,0489568570628762	-0,0363821536302567
45,078	0,100000000000001	400	400	2	400	-8,07182349264622	-0,0479382136836648	-0,036261398345232
54,978	0	500	500	2	499	-8,07332164607942	-0,0484487228095531	-0,0377595238387585
54,989	0,0110000000000028	500	500	2	499	-8,07255584746599	-0,0435930909588933	-0,0369937531650066
55	0,0219999999999985	500	500	2	499	-8,06882690638304	-0,0286959204822779	-0,0332648120820522
55,011	0,0330000000000013	500	500	2	499,25	-8,06293403729796	-0,0128314178436995	-0,0273719429969788
55,022	0,0439999999999969	500	500	2	499,25	-8,05756489746273	-0,00365723390132189	-0,0220027752220631
55,031	0,0529999999999973	500	500	2	499,5	-8,05566969327628	-0,00136318150907755	-0,020107626914978
55,034	0,0559999999999974	500	500	2	499,5	-8,05638464167714	-0,00227209180593491	-0,0208225473761559
55,044	0,0660000000000025	500	500	2	499,5	-8,06012699380517	-0,00869342125952244	-0,0245648995041847
55,055	0,0769999999999982	500	500	2	499,75	-8,06747909635305	-0,0266389828175306	-0,0319170020520687
55,066	0,088000000000001	500	500	2	499,75	-8,07247652672231	-0,0440928526222706	-0,0369144044816494
55,074	0,0959999999999965	500	500	2	499,75	-8,0733772739768	-0,0489686150103807	-0,0378151796758175
55,075	0,0970000000000013	500	500	2	499,75	-8,07338546030223	-0,0488318363204598	-0,0378233939409256
55,076	0,097999999999999	500	500	2	499,75	-8,07335140183568	-0,0484025524929166	-0,0377893075346947
55,078	0,100000000000001	500	500	2	500	-8,07335676625371	-0,0483105564489961	-0,0377946719527245
64,978	0	600	600	2	599	-8,07401633821428	-0,0478442013263702	-0,0384542159736156
64,979	0,00100000000000477	600	600	2	599	-8,07404737919569	-0,0480005517601967	-0,0384852848947048
64,982	0,00400000000000489	600	600	2	599	-8,07398529723287	-0,0476318085566163	-0,038423202931881
64,992	0,01400000000001	600	600	2	599	-8,07269213721156	-0,0402214750647545	-0,0371300429105759
65,003	0,0250000000000057	600	600	2	599,25	-8,06880810298026	-0,0252359313890338	-0,0332459807395935
65,013	0,0350000000000108	600	600	2	599,25	-8,06347506120801	-0,0113576278090477	-0,0279129669070244
65,024	0,0460000000000065	600	600	2	599,25	-8,05821865797043	-0,00280786771327257	-0,0226565636694431
65,032	0,054000000000002	600	600	2	599,5	-8,0572756100446	-0,00168010592460632	-0,021713487803936
65,033	0,0550000000000068	600	600	2	599,5	-8,05728460662067	-0,00162519980221987	-0,0217224843800068
65,043	0,0650000000000119	600	600	2	599,5	-8,06073524057865	-0,00751974992454052	-0,0251731462776661
65,054	0,0760000000000076	600	600	2	599,75	-8,06760502047837	-0,0239402940496802	-0,0320428982377052
65,064	0,0860000000000127	600	600	2	599,75	-8,07231084443629	-0,039556841365993	-0,0367487221956253
65,075	0,0970000000000084	600	600	2	599,75	-8,07391857728362	-0,0473872199654579	-0,0383564829826355
65,078	0,100000000000009	600	600	2	600	-8,07393053546548	-0,0473813945427537	-0,0383684411644936
74,978	0	700	700	2	699	-8,07470644824207	-0,0487905414775014	-0,0391443260014057
74,98	0,00199999999999534	700	700	2	699	-8,07479138486087	-0,0493187503889203	-0,0392292626202106
74,982	0,00399999999999068	700	700	2	699	-8,07468292303383	-0,0485915178433061	-0,0391208007931709
74,992	0,0139999999999958	700	700	2	699	-8,07309636846185	-0,0391752226278186	-0,037534274160862
75,003	0,0249999999999915	700	700	2	699,25	-8,06898043490946	-0,0231892289593816	-0,0334183126688004
75,013	0,0349999999999966	700	700	2	699,25	-8,06403365917504	-0,0104767270386219	-0,0284715369343758
75,024	0,0459999999999923	700	700	2	699,25	-8,05977327749133	-0,00365161336958408	-0,0242111831903458
75,029	0,0509999999999877	700	700	2	699,5	-8,05777757428586	-0,00124834477901459	-0,0222154520452023
75,039	0,0609999999999928	700	700	2	699,5	-8,05976643227041	-0,00431889668107033	-0,0242043100297451
75,049	0,070999999999998	700	700	2	699,5	-8,0655222851783	-0,0157977640628815	-0,0299601629376411
75,06	0,0819999999999936	700	700	2	699,75	-8,07191818021238	-0,0353372003883123	-0,0363560579717159
75,07	0,0919999999999987	700	700	2	699,75	-8,07428455911577	-0,046475981362164	-0,0387224927544594
75,078	0,0999999999999943	700	700	2	700	-8,07453970424831	-0,0476815411821008	-0,038977637887001
84,978	0	800	800	2	799	-8,07515110820532	-0,0489922985434532	-0,0395890139043331
84,989	0,0109999999999957	800	800	2	799	-8,07443389669061	-0,0435842946171761	-0,0388718023896217
85	0,0219999999999914	800	800	2	799	-8,07132954709232	-0,0287891644984484	-0,035767424851656
85,01	0,0319999999999965	800	800	2	799,25	-8,0663666781038	-0,0140572851523757	-0,0308046117424965
85,021	0,0429999999999922	800	800	2	799,25	-8,06012232787907	-0,00286428723484278	-0,0245602056384087
85,031	0,0529999999999973	800	800	2	799,5	-8,05841222405434	-0,000849883072078228	-0,0228501297533512
85,039	0,0609999999999928	800	800	2	799,5	-8,06036322377622	-0,00362969469279051	-0,0248011015355587
85,049	0,070999999999998	800	800	2	799,5	-8,06594316847622	-0,0151599617674947	-0,0303810462355614
85,06	0,0819999999999936	800	800	2	799,75	-8,07213488034904	-0,0339346937835217	-0,0365727581083775
85,07	0,0919999999999987	800	800	2	799,75	-8,07482924312353	-0,0471522472798824	-0,039267148822546
85,078	0,0999999999999943	800	800	2	800	-8,07504700496793	-0,0478668417781591	-0,0394849106669426
94,978	0	900	900	2	899	-8,07532506063581	-0,0476182159036398	-0,0397629663348198
94,989	0,0109999999999957	900	900	2	899	-8,07484718039632	-0,044242013245821	-0,0392850860953331
95	0,0219999999999914	900	900	2	899	-8,07179778814316	-0,0289682811126113	-0,0362356938421726
95,01	0,0319999999999965	900	900	2	899,25	-8,06680164299905	-0,0136386649683118	-0,0312395207583904
95,021	0,0429999999999922	900	900	2	899,25	-8,06108588352799	-0,00307451467961073	-0,0255237892270088
95,031	0,0529999999999973	900	900	2	899,5	-8,0595991294831	-0,00133246649056673	-0,0240370072424412
95,039	0,0609999999999928	900	900	2	899,5	-8,06135281920433	-0,00418863724917173	-0,0257907249033451
95,049	0,070999999999998	900	900	2	899,5	-8,06728891097009	-0,0167693942785263	-0,0317267887294292
95,06	0,0819999999999936	900	900	2	899,75	-8,07283136062324	-0,03531564027071	-0,0372692383825779
95,07	0,0919999999999987	900	900	2	899,75	-8,07496544905007	-0,0455818790942431	-0,0394033826887608
95,076	0,097999999999999	900	900	2	899,75	-8,07537152431905	-0,0480427360162139	-0,0398094020783901
95,078	0,0999999999999943	900	900	2	900	-8,07535668835044	-0,0479320017620921	-0,0397945940494537
104,978	0	1000	1000	2	999	-8,07558953762054	-0,0484585855156183	-0,0400274433195591
104,989	0,0109999999999957	1000	1000	2	999	-8,07522059418261	-0,0453049875795841	-0,0396584719419479
105	0,0219999999999914	1000	1000	2	999	-8,07199660688639	-0,028417631983757	-0,0364345125854015
105,01	0,0319999999999965	1000	1000	2	999,25	-8,06800564751029	-0,0156079651787877	-0,0324435532093048
105,021	0,0429999999999922	1000	1000	2	999,25	-8,06234652176499	-0,00439226161688566	-0,0267844274640083
105,027	0,0489999999999924	1000	1000	2	999,25	-8,05977182462811	-0,000955546274781227	-0,0242097303271294
105,037	0,0589999999999975	1000	1000	2	999,5	-8,0611068662256	-0,00304661225527525	-0,0255447439849377
105,048	0,0699999999999932	1000	1000	2	999,5	-8,06732445023954	-0,015750452876091	-0,031762383878231
105,058	0,0799999999999983	1000	1000	2	999,75	-8,07283655740321	-0,0339409755542874	-0,0372744351625442
105,069	0,090999999999994	1000	1000	2	999,75	-8,0752516631037	-0,0460784370079637	-0,0396895408630371
105,072	0,0939999999999941	1000	1000	2	999,75	-8,07577399536967	-0,0496996426954865	-0,0402119010686874
105,078	0,0999999999999943	1000	1000	2	1000	-8,07569260708988	-0,048755994066596	-0,0401304848492146
155,313	0	1501	1	3	1500	-8,0717882886529	-0,0257859891280532	-0,0362261943519115
155,324	0,0109999999999957	1501	1	3	1500	-8,07169480249286	-0,0253608543425798	-0,0361327081918716
155,335	0,0219999999999914	1501	1	3	1500	-8,07182036340237	-0,0260643428191543	-0,0362582691013813
155,353	0,039999999999992	1501	1	3	1500	-8,07169301435351	-0,0254994817078114	-0,0361309200525284
155,364	0,0509999999999877	1501	1	3	1500	-8,07151383720338	-0,0244997115805745	-0,0359517149627209
155,365	0,0519999999999925	1501	1	3	1500	-8,07150676846504	-0,0244742399081588	-0,0359446741640568
155,366	0,0529999999999973	1501	1	3	1500	-8,07153096422553	-0,0246063247323036	-0,0359688699245453
155,377	0,063999999999993	1501	1	3	1500	-8,07151777669787	-0,0245128339156508	-0,0359556823968887
155,388	0,0749999999999886	1501	1	3	1500	-8,07160338386893	-0,0250083114951849	-0,0360412895679474
155,399	0,0859999999999843	1501	1	3	1500	-8,0716943833977	-0,0255137216299772	-0,0361322611570358
155,41	0,09699999999998	1501	1	3	1500	-8,07164168916643	-0,0251215416938066	-0,0360795669257641
155,42	0,106999999999999	1501	1	3	1500	-8,07172366417944	-0,0256213452666998	-0,0361615978181362
155,431	0,117999999999995	1501	1	3	1500	-8,07169793173671	-0,0255807675421238	-0,0361358374357224
155,442	0,128999999999991	1501	1	3	1500	-8,07170815765858	-0,0257359398528934	-0,0361460633575916
155,453	0,139999999999986	1501	1	3	1500	-8,07177591137588	-0,0256897229701281	-0,0362138450145721
155,464	0,150999999999982	1501	1	3	1500	-8,07176009751856	-0,025733569636941	-0,0361979752779007
155,475	0,161999999999978	1501	1	3	1500	-8,07198364287615	-0,0268285814672709	-0,0364215485751629
155,485	0,171999999999997	1501	1	3	1500	-8,07175065390766	-0,0257390365004539	-0,0361885316669941
155,496	0,182999999999993	1501	1	3	1500	-8,07176034897566	-0,025524003431201	-0,0361982546746731
155,507	0,193999999999988	1501	1	3	1500	-8,07181628420949	-0,0259947124868631	-0,0362541899085045
155,518	0,204999999999984	1501	1	3	1500	-8,0717755202204	-0,0256908359006047	-0,0362133979797363
155,529	0,21599999999998	1501	1	3	1500	-8,07184615172446	-0,0262883212417364	-0,0362840294837952
155,539	0,225999999999999	1501	1	3	1500	-8,07171642780304	-0,0253720814362168	-0,0361543335020542
155,55	0,236999999999995	1501	1	3	1500	-8,07179583236575	-0,0258462503552437	-0,0362337380647659
155,561	0,24799999999999	1501	1	3	1500	-8,07184011675417	-0,0260113459080458	-0,0362779945135117
155,572	0,258999999999986	1501	1	3	1500	-8,07173939421773	-0,0256100576370955	-0,0361772999167442
155,583	0,269999999999982	1501	1	3	1500	-8,07195156812668	-0,0263764103874564	-0,0363894738256931
155,594	0,280999999999977	1501	1	3	1500	-8,07187353260815	-0,0262191006913781	-0,0363114662468433
155,604	0,290999999999997	1501	1	3	1500	-8,07184752076864	-0,0261511513963342	-0,0362854264676571
155,615	0,301999999999993	1501	1	3	1500	-8,07196673937142	-0,0267992727458477	-0,0364046730101109
155,626	0,312999999999988	1501	1	3	1500	-8,07194659486413	-0,0264279218390584	-0,0363845005631447
155,645	0,331999999999994	1501	1	3	1500	-8,07194042019546	-0,0265471264719963	-0,0363782979547977
155,656	0,342999999999989	1501	1	3	1500	-8,07199923321605	-0,0268713245168328	-0,036437138915062
155,667	0,353999999999985	1501	1	3	1500	-8,07191591709852	-0,0262360367923975	-0,0363538227975368
155,678	0,364999999999981	1501	1	3	1500	-8,07196760550141	-0,0265893246978521	-0,036405511200428
155,688	0,375	1501	1	3	1500	-8,07200809009373	-0,0267979456111789	-0,0364459678530693
155,699	0,385999999999996	1501	1	3	1500	-8,07184182107449	-0,0260934140533209	-0,0362797267735004
155,71	0,396999999999991	1501	1	3	1500	-8,07206008583307	-0,0267960177734494	-0,0364979915320873
155,721	0,407999999999987	1501	1	3	1500	-8,07201691903174	-0,0267842784523964	-0,0364547967910767
155,732	0,418999999999983	1501	1	3	1500	-8,07231084443629	-0,0283462926745415	-0,0367487780749798
155,743	0,429999999999978	1501	1	3	1500	-8,07209048420191	-0,0272554019466043	-0,0365283899009228
155,753	0,439999999999998	1501	1	3	1500	-8,07202069088816	-0,0266074622049928	-0,0364585965871811
155,764	0,450999999999993	1501	1	3	1500	-8,07206204161048	-0,0270443689078093	-0,036499947309494
155,775	0,461999999999989	1501	1	3	1500	-8,07217064313591	-0,0275610154494643	-0,0366085208952427
155,786	0,472999999999985	1501	1	3	1500	-8,07205824181437	-0,0271231262013316	-0,0364961475133896
155,797	0,48399999999998	1501	1	3	1500	-8,07224311865866	-0,0277664698660374	-0,0366809964179993
155,807	0,494	1501	1	3	1500	-8,07214083150029	-0,0273469695821404	-0,0365787371993065
155,818	0,504999999999995	1501	1	3	1500	-8,07218349538744	-0,0275756698101759	-0,0366213731467724
155,829	0,515999999999991	1501	1	3	1500	-8,07204153388739	-0,0269242329522967	-0,036479439586401
155,84	0,526999999999987	1501	1	3	1500	-8,07208154350519	-0,0270561594516039	-0,0365194492042065
155,851	0,537999999999982	1501	1	3	1500	-8,07227460667491	-0,0279072159901261	-0,0367125123739243
155,862	0,548999999999978	1501	1	3	1500	-8,07210126891732	-0,0271180365234613	-0,0365391746163368
155,872	0,558999999999998	1501	1	3	1500	-8,07209677062929	-0,0271047465503216	-0,0365346483886242
155,883	0,569999999999993	1501	1	3	1500	-8,07215603068471	-0,0274741277098656	-0,0365939363837242
155,894	0,580999999999989	1501	1	3	1500	-8,07219327427447	-0,0273782527074218	-0,0366311520338058
155,905	0,591999999999985	1501	1	3	1500	-8,07233076542616	-0,0281629571691155	-0,0367686711251736
155,916	0,60299999999998	1501	1	3	1500	-8,07228399440646	-0,0280974432826042	-0,0367219001054764
155,926	0,613	1501	1	3	1500	-8,07227024808526	-0,0281867850571871	-0,0367081537842751
155,937	0,623999999999995	1501	1	3	1500	-8,07229095138609	-0,0280736666172743	-0,0367288291454315
155,948	0,634999999999991	1501	1	3	1500	-8,07229648344219	-0,0279637239873409	-0,0367344170808792
155,959	0,645999999999987	1501	1	3	1500	-8,07220657356083	-0,0277109071612358	-0,0366444513201714
155,97	0,656999999999982	1501	1	3	1500	-8,0723649635911	-0,0285647343844175	-0,0368028692901134
155,981	0,667999999999978	1501	1	3	1500	-8,07234174571931	-0,0281243771314621	-0,0367796793580055
155,991	0,677999999999997	1501	1	3	1500	-8,07236462831497	-0,0282905017957091	-0,0368025340139866
156,002	0,688999999999993	1501	1	3	1500	-8,07232526130974	-0,0282168807461858	-0,0367631390690803
156,013	0,699999999999989	1501	1	3	1500	-8,07231662794948	-0,0283266697078943	-0,0367545336484909
156,024	0,710999999999984	1501	1	3	1500	-8,07235018350184	-0,0282432418316603	-0,0367881171405315
156,035	0,72199999999998	1501	1	3	1500	-8,07243710383773	-0,0288651557639241	-0,0368750095367432
156,045	0,731999999999999	1501	1	3	1500	-8,07235549204051	-0,0283797085285187	-0,0367933697998524
156,056	0,742999999999995	1501	1	3	1500	-8,07243179529905	-0,028753625229001	-0,0368697009980679
156,067	0,753999999999991	1501	1	3	1500	-8,07239301502705	-0,0284834112972021	-0,0368309207260609
156,078	0,764999999999986	1501	1	3	1500	-8,07237759232521	-0,0283379200845957	-0,0368154980242252
156,089	0,775999999999982	1501	1	3	1500	-8,07242894545197	-0,0287359301000834	-0,0368668511509895
156,1	0,786999999999978	1501	1	3	1500	-8,07246741838753	-0,029002707451582	-0,0369052961468697
156,11	0,796999999999997	1501	1	3	1500	-8,07246996089816	-0,0287408474832773	-0,0369078665971756
156,122	0,808999999999998	1501	1	3	1500	-8,07252170518041	-0,0291117979213595	-0,0369596108794212
156,133	0,819999999999993	1501	1	3	1500	-8,07254408486187	-0,0292004458606243	-0,036981962621212
156,144	0,830999999999989	1501	1	3	1500	-8,07249049656093	-0,0290745543316007	-0,0369283743202686
156,155	0,841999999999985	1501	1	3	1500	-8,07252528145909	-0,0290128961205482	-0,0369631871581078
156,166	0,85299999999998	1501	1	3	1500	-8,07250142097473	-0,0290178833529353	-0,0369393266737461
156,176	0,863	1501	1	3	1500	-8,07261019013822	-0,0295483320951462	-0,0370480678975582
156,187	0,873999999999995	1501	1	3	1500	-8,07251424528658	-0,0291944341734052	-0,0369521230459213
156,198	0,884999999999991	1501	1	3	1500	-8,07255352847278	-0,0290750665590167	-0,0369914062321186
156,209	0,895999999999987	1501	1	3	1500	-8,07251279242337	-0,0290319742634892	-0,0369506701827049
156,22	0,906999999999982	1501	1	3	1500	-8,07252575643361	-0,0291226152330637	-0,0369636341929436
156,231	0,917999999999978	1501	1	3	1500	-8,07268450967968	-0,0300380866974592	-0,0371223874390125
156,241	0,927999999999997	1501	1	3	1500	-8,07262438349426	-0,0293158739805222	-0,0370623171329498
156,252	0,938999999999993	1501	1	3	1500	-8,07269146665931	-0,0298611773177981	-0,0371293723583221
156,263	0,949999999999989	1501	1	3	1500	-8,07265352457762	-0,0296737486496568	-0,0370914302766323
156,274	0,960999999999984	1501	1	3	1500	-8,07272639125585	-0,0301458081230521	-0,0371642969548702
156,285	0,97199999999998	1501	1	3	1500	-8,07262170128524	-0,0293544866144657	-0,0370595790445805
156,295	0,981999999999999	1501	1	3	1500	-8,07263201102614	-0,029545072466135	-0,0370699167251587
156,306	0,992999999999995	1501	1	3	1500	-8,07267556898296	-0,0297704292461276	-0,0371134467422962
156,317	1,00399999999999	1501	1	3	1500	-8,07269660755992	-0,0300216721370816	-0,037134513258934
156,328	1,01499999999999	1501	1	3	1500	-8,07269618846476	-0,0296387169510126	-0,0371340662240982
156,339	1,02599999999998	1501	1	3	1500	-8,07274586521089	-0,0300243403762579	-0,0371837988495827
156,35	1,03699999999998	1501	1	3	1500	-8,07278478518128	-0,0301996944472194	-0,0372226908802986
156,36	1,047	1501	1	3	1500	-8,07275114580989	-0,0301203550770879	-0,0371890515089035
156,371	1,05799999999999	1501	1	3	1500	-8,07283717207611	-0,0302891340106726	-0,037275105714798
156,382	1,06899999999999	1501	1	3	1500	-8,07269512675703	-0,0296950386837125	-0,0371330045163631
156,393	1,07999999999998	1501	1	3	1500	-8,07287994772196	-0,0307595869526267	-0,0373178534209728
156,404	1,09099999999998	1501	1	3	1500	-8,07277017273009	-0,0302836950868368	-0,0372081063687801
156,414	1,101	1501	1	3	1500	-8,07287508621812	-0,0305652804672718	-0,0373129919171333
156,425	1,11199999999999	1501	1	3	1500	-8,07279702275991	-0,0302580138668418	-0,0372349284589291
156,436	1,12299999999999	1501	1	3	1500	-8,0728692188859	-0,0307240476831794	-0,0373071245849133
156,447	1,13399999999999	1501	1	3	1500	-8,07275452651083	-0,0301452912390232	-0,0371924042701721
156,458	1,14499999999998	1501	1	3	1500	-8,07272558100522	-0,0297801336273551	-0,0371634587645531
156,469	1,15599999999998	1501	1	3	1500	-8,07282241992652	-0,0302614504471421	-0,0372602976858616
156,479	1,166	1501	1	3	1500	-8,07292400859296	-0,0309734512120485	-0,0373618863523006
156,49	1,17699999999999	1501	1	3	1500	-8,07291163131595	-0,030936086550355	-0,0373495370149612
156,501	1,18799999999999	1501	1	3	1500	-8,07290037162602	-0,0307740410789847	-0,0373383052647114
156,512	1,19899999999998	1501	1	3	1500	-8,07298156432807	-0,0311233382672071	-0,0374194979667664
156,523	1,20999999999998	1501	1	3	1500	-8,07286536321044	-0,0305459322407842	-0,0373032689094543
156,533	1,22	1501	1	3	1500	-8,07295496575534	-0,0311151426285505	-0,0373928435146809
156,544	1,23099999999999	1501	1	3	1500	-8,07293504476547	-0,0309531716629863	-0,0373729504644871
156,555	1,24199999999999	1501	1	3	1500	-8,07290889322758	-0,0307367974892259	-0,0373467989265919
156,566	1,25299999999999	1501	1	3	1500	-8,07297505438328	-0,0311808753758669	-0,0374129600822926
156,577	1,26399999999998	1501	1	3	1500	-8,07292034849524	-0,0309112761169672	-0,0373582541942596
156,588	1,27499999999998	1501	1	3	1500	-8,07292951270938	-0,0310073094442487	-0,0373674184083939
156,598	1,285	1501	1	3	1500	-8,07297524996102	-0,0310271419584751	-0,037413127720356
156,609	1,29599999999999	1501	1	3	1500	-8,07297854684293	-0,0311781652271748	-0,0374164246022701
156,62	1,30699999999999	1501	1	3	1500	-8,07311690412462	-0,0319592515006661	-0,037554781883955
156,631	1,31799999999998	1501	1	3	1500	-8,07309332303703	-0,0319145573303103	-0,0375312566757202
156,649	1,33599999999998	1501	1	3	1500	-8,07306434959173	-0,0315399188548326	-0,0375022552907467
156,66	1,34699999999998	1501	1	3	1500	-8,07303939945996	-0,0313356099650264	-0,0374772772192955
156,67	1,357	1501	1	3	1500	-8,07309156283736	-0,0318299978971481	-0,037529468536377
156,681	1,368	1501	1	3	1500	-8,07306778617203	-0,0314490264281631	-0,0375056639313698
156,692	1,37899999999999	1501	1	3	1500	-8,07321472093463	-0,0321842869743705	-0,0376526266336441
156,703	1,38999999999999	1501	1	3	1500	-8,07315266691148	-0,0320253474637866	-0,0375905446708202
156,714	1,40099999999998	1501	1	3	1500	-8,07312606833875	-0,031883823685348	-0,0375639460980892
156,725	1,41199999999998	1501	1	3	1500	-8,07305756025016	-0,0313347717747092	-0,0374954380095005
156,735	1,422	1501	1	3	1500	-8,0731041636318	-0,0316921714693308	-0,0375420413911343
156,746	1,43299999999999	1501	1	3	1500	-8,07311939075589	-0,0318196974694729	-0,0375572964549065
156,757	1,44399999999999	1501	1	3	1500	-8,07324271649122	-0,0325588881969452	-0,037680622190237
156,768	1,45499999999998	1501	1	3	1500	-8,07317297905684	-0,0319146318361163	-0,0376108847558498
156,779	1,46599999999998	1501	1	3	1500	-8,07319077663124	-0,0320568960160017	-0,0376286543905735
156,789	1,476	1501	1	3	1500	-8,07323268614709	-0,03228226210922	-0,0376705639064312
156,8	1,48699999999999	1501	1	3	1500	-8,07319977320731	-0,0322250323370099	-0,0376376509666443
156,811	1,49799999999999	1501	1	3	1500	-8,07334913872182	-0,0327252922579646	-0,0377870164811611
156,822	1,50899999999999	1501	1	3	1500	-8,07324978522956	-0,0322874030098319	-0,0376876629889011
156,833	1,51999999999998	1501	1	3	1500	-8,07332930155098	-0,0327537907287478	-0,0377672351896763
156,844	1,53099999999998	1501	1	3	1500	-8,07319116778672	-0,032154293730855	-0,0376290455460548
156,854	1,541	1501	1	3	1500	-8,07345871813595	-0,0335336849093437	-0,0378965958952904
156,865	1,55199999999999	1501	1	3	1500	-8,07321173138916	-0,0319779990240932	-0,0376496091485024
156,886	1,57299999999998	1501	1	3	1500	-8,07330627925694	-0,0326157407835126	-0,0377442128956318
156,896	1,583	1501	1	3	1500	-8,07335861027241	-0,032896725460887	-0,0377965159714222
156,907	1,59399999999999	1501	1	3	1500	-8,07327493093908	-0,0323203392326832	-0,0377128645777702
156,918	1,60499999999999	1501	1	3	1500	-8,07336187921464	-0,0329248933121562	-0,0377997569739819
156,929	1,61599999999999	1501	1	3	1500	-8,07334553450346	-0,0329669518396258	-0,0377834402024746
156,94	1,62699999999998	1501	1	3	1500	-8,07337774895132	-0,0330097135156393	-0,0378156267106533
156,95	1,637	1501	1	3	1500	-8,0733507592231	-0,0326702743768692	-0,0377886369824409
156,961	1,648	1501	1	3	1500	-8,07338951155543	-0,0329426117241383	-0,0378274172544479
156,972	1,65899999999999	1501	1	3	1500	-8,07338146492839	-0,0329733826220036	-0,0378193706274033
156,983	1,66999999999999	1501	1	3	1500	-8,07334827259183	-0,0328126084059477	-0,037786178290844
156,994	1,68099999999998	1501	1	3	1500	-8,07362090796232	-0,0341258756816387	-0,0380588136613369
157,005	1,69199999999998	1501	1	3	1500	-8,07342566549778	-0,0331907905638218	-0,0378635711967945
157,015	1,702	1501	1	3	1500	-8,07347271591425	-0,0334988674148917	-0,0379106216132641
157,026	1,71299999999999	1501	1	3	1500	-8,07347852736712	-0,0336443912237883	-0,0379164330661297
157,037	1,72399999999999	1501	1	3	1500	-8,07343874126673	-0,0331780128180981	-0,0378766469657421
157,048	1,73499999999999	1501	1	3	1500	-8,07347053661942	-0,0333363004028797	-0,0379084423184395
157,059	1,74599999999998	1501	1	3	1500	-8,0734760966152	-0,0334923015907407	-0,0379139743745327
157,069	1,756	1501	1	3	1500	-8,07350727729499	-0,0337138352915645	-0,0379452109336853
157,08	1,767	1501	1	3	1500	-8,07350660674274	-0,0334143824875355	-0,0379444845020771
157,091	1,77799999999999	1501	1	3	1500	-8,0734989233315	-0,0335096847265959	-0,0379368290305138
157,102	1,78899999999999	1501	1	3	1500	-8,07354116812348	-0,0339275505393744	-0,0379790738224983
157,113	1,79999999999998	1501	1	3	1500	-8,07356617413461	-0,0340230669826269	-0,0380040518939495
157,124	1,81099999999998	1501	1	3	1500	-8,07352096773684	-0,0335816526785493	-0,0379588454961777
157,134	1,821	1501	1	3	1500	-8,07364541105926	-0,0343524338677526	-0,0380832888185978
157,148	1,83499999999998	1501	1	3	1500	-8,0735438503325	-0,033935341052711	-0,0379817560315132
157,158	1,845	1501	1	3	1500	-8,07353884913027	-0,0338891800493002	-0,0379767268896103
157,169	1,85599999999999	1501	1	3	1500	-8,07359922677279	-0,0339383538812399	-0,0380371324717999
157,18	1,86699999999999	1501	1	3	1500	-8,07359620928764	-0,0340708997100592	-0,0380341149866581
157,191	1,87799999999999	1501	1	3	1500	-8,07369072921574	-0,0345860235393047	-0,0381286069750786
157,202	1,88899999999998	1501	1	3	1500	-8,07369698770344	-0,0347260991111398	-0,03813486546278
157,213	1,89999999999998	1501	1	3	1500	-8,07371900416911	-0,0346364360302687	-0,0381568819284439
157,223	1,91	1501	1	3	1500	-8,07368407957256	-0,0344476476311684	-0,0381219573318958
157,234	1,92099999999999	1501	1	3	1500	-8,07376711629331	-0,0350245600566268	-0,0382049940526485
157,245	1,93199999999999	1501	1	3	1500	-8,07370905764401	-0,0347575591877103	-0,038146935403347
157,256	1,94299999999998	1501	1	3	1500	-8,07372260838747	-0,0345506379380822	-0,0381605140864849
157,267	1,95399999999998	1501	1	3	1500	-8,07370944879949	-0,0345345167443156	-0,0381473265588284
157,277	1,964	1501	1	3	1500	-8,07362990453839	-0,0343176536262035	-0,0380678102374077
157,288	1,97499999999999	1501	1	3	1500	-8,07366385124624	-0,034449421800673	-0,0381017290055752
157,299	1,98599999999999	1501	1	3	1500	-8,07373272255063	-0,0345308613032103	-0,0381706282496452
157,31	1,99699999999999	1501	1	3	1500	-8,07375309057534	-0,0348796742036939	-0,0381909683346748
157,321	2,00799999999998	1501	1	3	1500	-8,07376362383366	-0,0348735135048628	-0,038201529532671
157,331	2,018	1501	1	3	1500	-8,07375473901629	-0,0347865279763937	-0,0381926447153091
157,342	2,029	1501	1	3	1500	-8,07378930039704	-0,0348304398357868	-0,0382271781563759
157,353	2,03999999999999	1501	1	3	1500	-8,0738503485918	-0,0352656422182918	-0,0382882542908192
157,364	2,05099999999999	1501	1	3	1500	-8,07385616004467	-0,035497285425663	-0,0382940657436848
157,375	2,06199999999998	1501	1	3	1500	-8,07384517975152	-0,0354934902861714	-0,0382830575108528
157,386	2,07299999999998	1501	1	3	1500	-8,07382324710488	-0,0349088665097952	-0,0382611528038979
157,396	2,083	1501	1	3	1500	-8,07384858839214	-0,0352011527866125	-0,0382864661514759
157,407	2,09399999999999	1501	1	3	1500	-8,07382537052035	-0,0351977394893765	-0,038263276219368
157,425	2,11199999999999	1501	1	3	1500	-8,07390544563532	-0,0355453323572874	-0,0383433513343334
157,439	2,12599999999998	1501	1	3	1500	-8,07392313145101	-0,0356756057590246	-0,0383610650897026
157,449	2,136	1501	1	3	1500	-8,07388580404222	-0,0354710826650262	-0,0383236818015575
157,46	2,14699999999999	1501	1	3	1500	-8,07390762493014	-0,0355705665424466	-0,038345530629158
157,471	2,15799999999999	1501	1	3	1500	-8,07393154129386	-0,0355636980384588	-0,0383694469928741
157,482	2,16899999999998	1501	1	3	1500	-8,07391324080527	-0,0354215037077665	-0,0383511185646057
157,493	2,17999999999998	1501	1	3	1500	-8,0741346348077	-0,0369748845696449	-0,0385725125670433
157,503	2,19	1501	1	3	1500	-8,0739473272115	-0,035724057815969	-0,0383852049708366
157,514	2,20099999999999	1501	1	3	1500	-8,07403368875384	-0,0362456263974309	-0,038471594452858
157,525	2,21199999999999	1501	1	3	1500	-8,07391754351556	-0,035456158220768	-0,0383554212749004
157,536	2,22299999999998	1501	1	3	1500	-8,07415511459112	-0,0369406351819634	-0,0385930202901363
157,547	2,23399999999998	1501	1	3	1500	-8,07400837540627	-0,0359951052814722	-0,0384462811052799
157,557	2,244	1501	1	3	1500	-8,07406816631556	-0,0364943314343691	-0,0385060720145702
157,568	2,255	1501	1	3	1500	-8,07395378127694	-0,0355546129867435	-0,038391686975956
157,579	2,26599999999999	1501	1	3	1500	-8,07399001903832	-0,0358545640483499	-0,038427896797657
157,59	2,27699999999999	1501	1	3	1500	-8,07404204271734	-0,0362718896940351	-0,038479920476675
157,601	2,28799999999998	1501	1	3	1500	-8,07395668700337	-0,0358825083822012	-0,0383945927023888
157,612	2,29899999999998	1501	1	3	1500	-8,07409381493926	-0,036298930644989	-0,0385317206382751
157,622	2,309	1501	1	3	1500	-8,07410859502852	-0,036431853659451	-0,0385464727878571
157,633	2,31999999999999	1501	1	3	1500	-8,0741466768086	-0,0367583660408854	-0,0385845825076103
157,644	2,33099999999999	1501	1	3	1500	-8,07409680448473	-0,0365515844896436	-0,0385346822440624
157,655	2,34199999999998	1501	1	3	1500	-8,07411096990108	-0,0364140700548887	-0,0385488756000996
157,666	2,35299999999998	1501	1	3	1500	-8,0740612372756	-0,036153132095933	-0,0384991429746151
157,676	2,363	1501	1	3	1500	-8,0741496104747	-0,0369192566722631	-0,0385874882340431
157,687	2,374	1501	1	3	1500	-8,07412851601839	-0,0367499329149723	-0,0385664217174053
157,698	2,38499999999999	1501	1	3	1500	-8,07415542192757	-0,0366316130384803	-0,0385932996869087
157,709	2,39599999999999	1501	1	3	1500	-8,07414921931922	-0,0366859743371606	-0,0385870970785618
157,72	2,40699999999998	1501	1	3	1500	-8,07421144098043	-0,0370316067710519	-0,0386493466794491
157,731	2,41799999999998	1501	1	3	1500	-8,0742627941072	-0,0374348508194089	-0,0387006998062134
157,741	2,428	1501	1	3	1500	-8,07419425807893	-0,0367395579814911	-0,0386321358382702
157,752	2,43899999999999	1501	1	3	1500	-8,07423331774771	-0,0370894372463226	-0,0386711955070496
157,763	2,44999999999999	1501	1	3	1500	-8,07416444644332	-0,0365683110430837	-0,038602352142334
157,774	2,46099999999998	1501	1	3	1500	-8,07423734106123	-0,0374624412506819	-0,0386752188205719
157,785	2,47199999999998	1501	1	3	1500	-8,07422837242484	-0,0369507353752851	-0,0386662781238556
157,795	2,482	1501	1	3	1500	-8,07426737621427	-0,037247883155942	-0,0387052819132805
157,806	2,493	1501	1	3	1500	-8,0741832498461	-0,0369575759395957	-0,0386211276054382
157,817	2,50399999999999	1501	1	3	1500	-8,07429419830441	-0,0374825950711966	-0,0387321040034294
157,828	2,51499999999999	1501	1	3	1500	-8,07433775626123	-0,0375888170674443	-0,0387756340205669
157,839	2,52599999999998	1501	1	3	1500	-8,07435200549662	-0,0377131579443812	-0,038789939135313
157,85	2,53699999999998	1501	1	3	1500	-8,07430607266724	-0,0374767137691379	-0,0387439504265785
157,86	2,547	1501	1	3	1500	-8,0742959305644	-0,0375634524971247	-0,0387338362634182
157,871	2,55799999999999	1501	1	3	1500	-8,07434870861471	-0,0375407468527555	-0,0387866422533989
157,882	2,56899999999999	1501	1	3	1500	-8,0743467528373	-0,0376639794558287	-0,0387846305966377
157,893	2,57999999999998	1501	1	3	1500	-8,07437139563262	-0,0379139417782426	-0,0388092733919621
157,904	2,59099999999998	1501	1	3	1500	-8,07432275265455	-0,0376664754003286	-0,0387606583535671
157,914	2,601	1501	1	3	1500	-8,07452995330095	-0,038599856197834	-0,0389678589999676
157,926	2,613	1501	1	3	1500	-8,07444884441793	-0,0382328405976295	-0,0388867221772671
157,937	2,624	1501	1	3	1500	-8,07442132383585	-0,0381217803806067	-0,0388592295348644
157,948	2,63499999999999	1501	1	3	1500	-8,07438586838543	-0,037972959689796	-0,0388237461447716
157,959	2,64599999999999	1501	1	3	1500	-8,07434102520347	-0,0374730210751295	-0,0387789309024811
157,97	2,65699999999998	1501	1	3	1500	-8,07437022216618	-0,0377325108274817	-0,038808099925518
157,981	2,66799999999998	1501	1	3	1500	-8,07438720948994	-0,0378821697086096	-0,038825087249279
157,991	2,678	1501	1	3	1500	-8,0745181068778	-0,0386869488283992	-0,0389560125768185
158,002	2,68899999999999	1501	1	3	1500	-8,07446323335171	-0,0380488019436598	-0,0389011390507221
158,013	2,69999999999999	1501	1	3	1500	-8,074597902596	-0,0390766933560371	-0,0390358082950115
158,024	2,71099999999998	1501	1	3	1500	-8,07450438849628	-0,038562873378396	-0,0389422662556171
158,035	2,72199999999998	1501	1	3	1500	-8,07455074042082	-0,0389471463859081	-0,038988646119833
158,045	2,732	1501	1	3	1500	-8,07451883330941	-0,0383437424898148	-0,0389567390084267
158,056	2,743	1501	1	3	1500	-8,07451162487268	-0,0384486606344581	-0,0389495305716991
158,067	2,75399999999999	1501	1	3	1500	-8,07449938729405	-0,0384327536448836	-0,0389372929930687
158,078	2,76499999999999	1501	1	3	1500	-8,07462841272354	-0,039396402426064	-0,0390663184225559
158,089	2,77599999999998	1501	1	3	1500	-8,07455046102405	-0,0385546544566751	-0,0389883667230606
158,1	2,78699999999998	1501	1	3	1500	-8,0745602119714	-0,0386120146140456	-0,0389980897307396
158,11	2,797	1501	1	3	1500	-8,07459281757474	-0,0389363197609782	-0,0390307232737541
158,125	2,81199999999998	1501	1	3	1500	-8,0745701584965	-0,0389030389487743	-0,0390080362558365
158,136	2,82299999999998	1501	1	3	1500	-8,07454777881503	-0,038493862375617	-0,0389856845140457
158,146	2,833	1501	1	3	1500	-8,07459010742605	-0,0388703960925341	-0,0390279851853847
158,157	2,84399999999999	1501	1	3	1500	-8,07462877593934	-0,0391072360798717	-0,0390666536986828
158,168	2,85499999999999	1501	1	3	1500	-8,07465386576951	-0,039406456053257	-0,0390917994081974
158,179	2,86599999999999	1501	1	3	1500	-8,0745898000896	-0,0386886624619365	-0,0390277057886124
158,19	2,87699999999998	1501	1	3	1500	-8,07462427765131	-0,03906290512532	-0,0390621833503246
158,2	2,887	1501	1	3	1500	-8,07462430559099	-0,0391075806692243	-0,0390621833503246
158,211	2,898	1501	1	3	1500	-8,07467660866678	-0,0393707398325205	-0,039114486426115
158,222	2,90899999999999	1501	1	3	1500	-8,07472622953355	-0,0395019259303808	-0,0391641072928905
158,233	2,91999999999999	1501	1	3	1500	-8,0747245810926	-0,0395077047869563	-0,0391624867916107
158,244	2,93099999999998	1501	1	3	1500	-8,07469323277473	-0,0394753413274884	-0,0391311384737492
158,255	2,94199999999998	1501	1	3	1500	-8,0748467054218	-0,0404792977496982	-0,0392845831811428
158,265	2,952	1501	1	3	1500	-8,07474341243505	-0,0394572596997023	-0,0391813181340694
158,276	2,96299999999999	1501	1	3	1500	-8,07493519037962	-0,040866220369935	-0,0393730960786343
158,287	2,97399999999999	1501	1	3	1500	-8,07477973401546	-0,0399437686428428	-0,0392176397144794
158,298	2,98499999999999	1501	1	3	1500	-8,07475713081658	-0,0398403918370605	-0,0391950085759163
158,309	2,99599999999998	1501	1	3	1500	-8,07473743334412	-0,0393242109566927	-0,0391753390431404
158,319	3,006	1501	1	3	1500	-8,07479660958052	-0,0398638192564249	-0,0392345152795315
158,33	3,017	1501	1	3	1500	-8,07475483976305	-0,0396819086745381	-0,0391927175223827
158,341	3,02799999999999	1501	1	3	1500	-8,07474743574858	-0,0396929308772087	-0,0391853414475918
158,352	3,03899999999999	1501	1	3	1500	-8,074916806072	-0,0405998481437564	-0,0393547117710113
158,363	3,04999999999998	1501	1	3	1500	-8,07481312192976	-0,0399639131501317	-0,0392510555684567
158,374	3,06099999999998	1501	1	3	1500	-8,07483527809381	-0,0401157094165683	-0,0392731837928295
158,384	3,071	1501	1	3	1500	-8,07477965019643	-0,0399020919576287	-0,039217583835125
158,395	3,08199999999999	1501	1	3	1500	-8,07489124126732	-0,0403931783512235	-0,0393291190266609
158,406	3,09299999999999	1501	1	3	1500	-8,07487375102937	-0,0402631238102913	-0,0393116287887096
158,417	3,10399999999999	1501	1	3	1500	-8,07490839622915	-0,0405873218551278	-0,0393462739884853
158,428	3,11499999999998	1501	1	3	1500	-8,07491035200655	-0,0407266104593873	-0,039348229765892
158,447	3,13399999999999	1501	1	3	1500	-8,07486017234623	-0,0400977022945881	-0,0392980501055717
158,458	3,14499999999998	1501	1	3	1500	-8,07485930621624	-0,0403086747974157	-0,0392972119152546
158,469	3,15599999999998	1501	1	3	1500	-8,07487084530294	-0,0402675662189722	-0,0393087789416313
158,479	3,166	1501	1	3	1500	-8,07486196048558	-0,0403886986896396	-0,039299838244915
158,49	3,17699999999999	1501	1	3	1500	-8,07488266378641	-0,040159048512578	-0,0393205694854259
158,501	3,18799999999999	1501	1	3	1500	-8,07494415901601	-0,0406616926193237	-0,0393820367753506
158,512	3,19899999999998	1501	1	3	1500	-8,07495513930917	-0,0408757803961635	-0,0393930450081825
158,523	3,20999999999998	1501	1	3	1500	-8,07497757486999	-0,0411246763542295	-0,0394155085086823
158,533	3,22	1501	1	3	1500	-8,07494857348502	-0,0405908701941371	-0,0393865071237087
158,544	3,23099999999999	1501	1	3	1500	-8,07494759559631	-0,0406848452985287	-0,0393855012953281
158,555	3,24199999999999	1501	1	3	1500	-8,07504999451339	-0,0413161795586348	-0,0394879281520844
158,566	3,25299999999999	1501	1	3	1500	-8,0750523135066	-0,0414634449407458	-0,0394902192056179
158,585	3,27199999999999	1501	1	3	1500	-8,07509950362146	-0,0415673060342669	-0,0395373813807964
158,596	3,28299999999999	1501	1	3	1500	-8,07506279088557	-0,0414431327953935	-0,0395007245242596
158,607	3,29399999999998	1501	1	3	1500	-8,07506837882102	-0,0414121011272073	-0,0395062565803528
158,618	3,30499999999998	1501	1	3	1500	-8,07502577081323	-0,0409298995509744	-0,0394636765122414
158,628	3,315	1501	1	3	1500	-8,07505250908434	-0,0412493059411645	-0,0394903868436813
158,639	3,32599999999999	1501	1	3	1500	-8,075120318681	-0,0417043594643474	-0,0395582243800163
158,65	3,33699999999999	1501	1	3	1500	-8,07510897517204	-0,0416200375184417	-0,0395468808710575
158,668	3,35499999999999	1501	1	3	1500	-8,07510883547366	-0,0413790112361312	-0,0395467132329941
158,679	3,36599999999999	1501	1	3	1500	-8,07506552897394	-0,0413800869137049	-0,0395034626126289
158,69	3,37699999999998	1501	1	3	1500	-8,07507268153131	-0,0414029229432344	-0,039510615170002
158,7	3,387	1501	1	3	1500	-8,07513169012964	-0,0418618740513921	-0,0395695678889751
158,711	3,398	1501	1	3	1500	-8,07508494704962	-0,0412213243544102	-0,0395228527486324
158,722	3,40899999999999	1501	1	3	1500	-8,07510145939887	-0,04144586622715	-0,0395393371582031
158,733	3,41999999999999	1501	1	3	1500	-8,07518349029124	-0,0419831648468971	-0,0396213680505752
158,744	3,43099999999998	1501	1	3	1500	-8,07525171898305	-0,0425294553861022	-0,0396895967423916
158,755	3,44199999999998	1501	1	3	1500	-8,07533011771739	-0,042853276245296	-0,0397679954767227
158,765	3,452	1501	1	3	1500	-8,07523453608155	-0,0422496115788817	-0,0396724417805672
158,776	3,46299999999999	1501	1	3	1500	-8,07525685988367	-0,0424818228930235	-0,0396947935223579
158,787	3,47399999999999	1501	1	3	1500	-8,07519989088178	-0,0421217177063227	-0,0396377965807915
158,798	3,48499999999999	1501	1	3	1500	-8,07520050555468	-0,0419080536812544	-0,0396384112536907
158,809	3,49599999999998	1501	1	3	1500	-8,07517918758094	-0,041861180216074	-0,0396170653402805
158,819	3,506	1501	1	3	1500	-8,07525308802724	-0,0424538599327207	-0,0396909937262535
158,83	3,517	1501	1	3	1500	-8,07529566809535	-0,0428453600034118	-0,0397335737943649
158,841	3,52799999999999	1501	1	3	1500	-8,0752638168633	-0,0422460585832596	-0,0397017225623131
158,852	3,53899999999999	1501	1	3	1500	-8,07532908394933	-0,0429011508822441	-0,0397669896483421
158,863	3,54999999999998	1501	1	3	1500	-8,07528220117092	-0,0425203703343868	-0,039720106869936
158,874	3,56099999999998	1501	1	3	1500	-8,07535537518561	-0,0431818328797817	-0,0397932529449463
158,884	3,571	1501	1	3	1500	-8,07526093907654	-0,0422724662348628	-0,0396988168358803
158,895	3,58199999999999	1501	1	3	1500	-8,07536339387298	-0,0430946284905076	-0,039801299571991
158,906	3,59299999999999	1501	1	3	1500	-8,07533679530025	-0,0429293652996421	-0,0397747009992599
158,92	3,607	1501	1	3	1500	-8,07531469501555	-0,0427646562457085	-0,0397525727748871
158,931	3,618	1501	1	3	1500	-8,07536685839295	-0,0429327599704266	-0,0398047640919685
158,942	3,62899999999999	1501	1	3	1500	-8,07537822984159	-0,0430624280124903	-0,0398161076009274
158,953	3,63999999999999	1501	1	3	1500	-8,07544640265405	-0,0435739988461137	-0,0398842804133892
158,964	3,65099999999998	1501	1	3	1500	-8,07535213418305	-0,0430241320282221	-0,0397900119423866
158,975	3,66199999999998	1501	1	3	1500	-8,07549957185984	-0,0437136087566614	-0,0399374775588512
158,985	3,672	1501	1	3	1500	-8,07536012493074	-0,0428580958396196	-0,0397980026900768
158,996	3,68299999999999	1501	1	3	1500	-8,0754591152072	-0,0436107302084565	-0,0398970209062099
159,007	3,69399999999999	1501	1	3	1500	-8,07542441412807	-0,0435520242899656	-0,0398623198270798
159,018	3,70499999999998	1501	1	3	1500	-8,07537487708032	-0,042852652259171	-0,0398127548396587
159,029	3,71599999999998	1501	1	3	1500	-8,07544687762856	-0,0434881402179599	-0,0398847833275795
159,039	3,726	1501	1	3	1500	-8,07545171119273	-0,0435778684914112	-0,0398895889520645
159,05	3,73699999999999	1501	1	3	1500	-8,07543008588254	-0,0433689868077636	-0,0398679636418819
159,061	3,74799999999999	1501	1	3	1500	-8,07543927803636	-0,0432887999340892	-0,0398771837353706
159,072	3,75899999999999	1501	1	3	1500	-8,07544461451471	-0,0433208048343658	-0,0398824922740459
159,083	3,76999999999998	1501	1	3	1500	-8,0755347199738	-0,0441408576443791	-0,0399726256728172
159,094	3,78099999999998	1501	1	3	1500	-8,0755384080112	-0,0441882386803627	-0,0399763137102127
159,104	3,791	1501	1	3	1500	-8,07548716664314	-0,04352240357548	-0,0399250723421574
159,115	3,80199999999999	1501	1	3	1500	-8,07551474310458	-0,0439186813309789	-0,0399526208639145
159,126	3,81299999999999	1501	1	3	1500	-8,07555209845304	-0,044104210101068	-0,0399900041520595
159,137	3,82399999999998	1501	1	3	1500	-8,07556657120585	-0,0443465448915958	-0,0400044769048691
159,148	3,83499999999998	1501	1	3	1500	-8,07548632845283	-0,0434633670374751	-0,0399242341518402
159,158	3,845	1501	1	3	1500	-8,07556310668588	-0,0440559117123485	-0,0400010123848915
159,169	3,85599999999999	1501	1	3	1500	-8,07555989362299	-0,0441458355635405	-0,0399978272616863
159,18	3,86699999999999	1501	1	3	1500	-8,07555891573429	-0,0441540405154228	-0,0399968214333057
159,191	3,87799999999999	1501	1	3	1500	-8,07554690167308	-0,0438042590394616	-0,0399848073720932
159,202	3,88899999999998	1501	1	3	1500	-8,07554966770113	-0,0439115706831217	-0,0399875454604626
159,212	3,899	1501	1	3	1500	-8,07567872107029	-0,0449812831357121	-0,0401166267693043
159,229	3,916	1501	1	3	1500	-8,07560585439205	-0,0445826444774866	-0,0400437600910664
159,24	3,92699999999999	1501	1	3	1500	-8,07557785883546	-0,0440091732889414	-0,0400157645344734
159,251	3,93799999999999	1501	1	3	1500	-8,07563899084926	-0,0445509888231754	-0,0400768965482712
159,262	3,94899999999998	1501	1	3	1500	-8,07558143511415	-0,0441357027739286	-0,0400193408131599
159,273	3,95999999999998	1501	1	3	1500	-8,07575695216656	-0,0455618789419532	-0,040194857865572
159,283	3,97	1501	1	3	1500	-8,07567156851292	-0,0447609648108482	-0,0401094742119312
159,294	3,98099999999999	1501	1	3	1500	-8,07569383643568	-0,0447654537856579	-0,0401317700743675
159,305	3,99199999999999	1501	1	3	1500	-8,07568956166506	-0,0448832381516695	-0,0401274673640728
159,316	4,00299999999999	1501	1	3	1500	-8,0756761226803	-0,0448944885283709	-0,0401140004396439
159,327	4,01399999999998	1501	1	3	1500	-8,07564371265471	-0,0443051569163799	-0,0400816462934017
159,337	4,024	1501	1	3	1500	-8,07565684430301	-0,0446472875773907	-0,0400947220623493
159,348	4,035	1501	1	3	1500	-8,07565648108721	-0,0446326518431306	-0,0400943867862225
159,359	4,04599999999999	1501	1	3	1500	-8,07567779906094	-0,0448894267901778	-0,0401156768202782
159,37	4,05699999999999	1501	1	3	1500	-8,07570490054786	-0,0449090031906962	-0,0401427783071995
159,381	4,06799999999998	1501	1	3	1500	-8,07569324970245	-0,0447221472859383	-0,0401311554014683
159,392	4,07899999999998	1501	1	3	1500	-8,07576427236199	-0,045377379283309	-0,0402021780610085
159,402	4,089	1501	1	3	1500	-8,07574728503823	-0,0452618394047022	-0,0401851907372475
159,422	4,10899999999998	1501	1	3	1500	-8,07583641260862	-0,045934678055346	-0,0402743183076382
159,432	4,119	1501	1	3	1500	-8,07579187676311	-0,0455057993531227	-0,0402297824621201
159,443	4,13	1501	1	3	1500	-8,07578519918025	-0,0456094415858388	-0,0402230769395828
159,461	4,148	1501	1	3	1500	-8,0757740791887	-0,0452696951106191	-0,0402119569480419
159,472	4,15899999999999	1501	1	3	1500	-8,07580618187785	-0,0455114524811506	-0,0402440875768662
159,483	4,16999999999999	1501	1	3	1500	-8,07577198371291	-0,0454727001488209	-0,0402098894119263
159,494	4,18099999999998	1501	1	3	1500	-8,07585286907852	-0,0460535706952214	-0,0402907468378544
159,505	4,19199999999998	1501	1	3	1500	-8,07586759328842	-0,0459614209830761	-0,0403054989874363
159,515	4,202	1501	1	3	1500	-8,07585613802075	-0,0458917953073978	-0,0402940437197685
159,526	4,21299999999999	1501	1	3	1500	-8,07587075047195	-0,0460314005613327	-0,040308628231287
159,537	4,22399999999999	1501	1	3	1500	-8,07581095956266	-0,0457995058968663	-0,0402488373219967
159,548	4,23499999999999	1501	1	3	1500	-8,07582174427807	-0,0455862376838923	-0,0402596779167652
159,559	4,24599999999998	1501	1	3	1500	-8,07591623626649	-0,0462433928623796	-0,0403541140258312
159,569	4,256	1501	1	3	1500	-8,07585024274886	-0,0458535272628069	-0,040288120508194
159,58	4,267	1501	1	3	1500	-8,07588377036154	-0,0461198762059212	-0,0403216481208801
159,591	4,27799999999999	1501	1	3	1500	-8,07585921138525	-0,0456848554313183	-0,0402971170842648
159,602	4,28899999999999	1501	1	3	1500	-8,07595227845013	-0,0464787147939205	-0,0403902120888233
159,613	4,29999999999998	1501	1	3	1500	-8,07591442018747	-0,0464132940396667	-0,040352325886488
159,624	4,31099999999998	1501	1	3	1500	-8,07588145136833	-0,0460433959960938	-0,0403193570673466
159,634	4,321	1501	1	3	1500	-8,07597390376031	-0,0466307532042265	-0,0404117815196514
159,645	4,33199999999999	1501	1	3	1500	-8,07598538696766	-0,0466961227357388	-0,0404232926666737
159,656	4,34299999999999	1501	1	3	1500	-8,07591380551457	-0,0462392019107938	-0,0403517112135887
159,667	4,35399999999999	1501	1	3	1500	-8,07601382955909	-0,0471238140016794	-0,0404517352581024
159,684	4,37099999999998	1501	1	3	1500	-8,07598776184022	-0,0467941677197814	-0,0404256395995617
159,694	4,381	1501	1	3	1500	-8,07604093104601	-0,0470285164192319	-0,0404788367450237
159,705	4,392	1501	1	3	1500	-8,07601561769843	-0,0469156634062529	-0,0404535233974457
159,716	4,40299999999999	1501	1	3	1500	-8,07603201828897	-0,0471235066652298	-0,0404698960483074
159,727	4,41399999999999	1501	1	3	1500	-8,07599659077823	-0,0465535651892424	-0,040434468537569
159,738	4,42499999999998	1501	1	3	1500	-8,07605344802141	-0,0471809878945351	-0,0404913537204266
159,749	4,43599999999998	1501	1	3	1500	-8,07604319415987	-0,0470222299918532	-0,0404810719192028
159,759	4,446	1501	1	3	1500	-8,07604355737567	-0,0471597211435437	-0,0404814630746841
159,77	4,45699999999999	1501	1	3	1500	-8,07605350390077	-0,0470355898141861	-0,040491409599781
159,781	4,46799999999999	1501	1	3	1500	-8,07603665627539	-0,0469924788922071	-0,040474534034729
159,792	4,47899999999999	1501	1	3	1500	-8,07609868235886	-0,0476053124293685	-0,0405365601181984
159,803	4,48999999999998	1501	1	3	1500	-8,0760467145592	-0,0472185062244534	-0,0404845923185349
159,813	4,5	1501	1	3	1500	-8,0761440563947	-0,0476144813001156	-0,0405819341540337
159,824	4,511	1501	1	3	1500	-8,07611432857811	-0,0475669465959072	-0,0405522063374519
159,835	4,52199999999999	1501	1	3	1500	-8,076162468642	-0,0479996809735894	-0,040600374341011
159,846	4,53299999999999	1501	1	3	1500	-8,07608094066381	-0,0473564490675926	-0,0405188463628292
159,857	4,54399999999998	1501	1	3	1500	-8,07611270807683	-0,0474567944183946	-0,0405505858361721
159,868	4,55499999999998	1501	1	3	1500	-8,07611634023488	-0,047570732422173	-0,0405542179942131
159,878	4,565	1501	1	3	1500	-8,07612877339125	-0,047665829770267	-0,0405666790902615
159,889	4,57599999999999	1501	1	3	1500	-8,07608518749475	-0,0474013853818178	-0,0405230931937695
159,9	4,58699999999999	1501	1	3	1500	-8,07612153701484	-0,0472735241055489	-0,0405594147741795
159,911	4,59799999999998	1501	1	3	1500	-8,07620418258011	-0,0481045758351684	-0,0406420603394508
159,922	4,60899999999998	1501	1	3	1500	-8,07620820589364	-0,0482497364282608	-0,0406460836529732
159,932	4,619	1501	1	3	1500	-8,07625679299235	-0,04854341968894	-0,0406946986913681
159,945	4,63199999999998	1501	1	3	1500	-8,07625640183687	-0,0484501849859953	-0,0406943075358868
159,955	4,642	1501	1	3	1500	-8,07623212225735	-0,0481367623433471	-0,0406700000166893
159,966	4,65299999999999	1501	1	3	1500	-8,07625100947917	-0,0485941115766764	-0,0406888872385025
159,977	4,66399999999999	1501	1	3	1500	-8,07620465755462	-0,048149055801332	-0,0406425632536411
159,988	4,67499999999998	1501	1	3	1500	-8,07616805657744	-0,0474774278700352	-0,0406059622764587
159,999	4,68599999999998	1501	1	3	1500	-8,07621927000582	-0,0480586895719171	-0,0406571477651596
160,009	4,696	1501	1	3	1500	-8,07625805027783	-0,0484290393069386	-0,0406959280371666
160,02	4,70699999999999	1501	1	3	1500	-8,07623357512057	-0,0483950600028038	-0,0406714528799057
160,031	4,71799999999999	1501	1	3	1500	-8,07624743320048	-0,0480804871767759	-0,040685310959816
160,042	4,72899999999999	1501	1	3	1500	-8,07628219015896	-0,0484581384807825	-0,0407200679183006
160,053	4,73999999999998	1501	1	3	1500	-8,07623536325991	-0,048148175701499	-0,040673241019249
160,063	4,75	1501	1	3	1500	-8,0762348882854	-0,0481811072677374	-0,0406727939844131
160,074	4,761	1501	1	3	1500	-8,07631580159068	-0,0485487096011639	-0,0407537072896957
160,085	4,77199999999999	1501	1	3	1500	-8,07629381306469	-0,0484101893380284	-0,0407316908240318
160,096	4,78299999999999	1501	1	3	1500	-8,07626564987004	-0,0483828689903021	-0,0407035276293755
160,107	4,79399999999998	1501	1	3	1500	-8,07627989910543	-0,0484504690393806	-0,0407177768647671
160,118	4,80499999999998	1501	1	3	1500	-8,0764274764806	-0,0493955006822944	-0,0408653542399406
160,128	4,815	1501	1	3	1500	-8,07635466568172	-0,0488203950226307	-0,0407925434410572
160,139	4,82599999999999	1501	1	3	1500	-8,07635611854494	-0,0489546824246645	-0,0407939963042736
160,15	4,83699999999999	1501	1	3	1500	-8,07636190205812	-0,0489753670990467	-0,0407998077571392
160,161	4,84799999999998	1501	1	3	1500	-8,07642035186291	-0,0490845693275332	-0,0408582575619221
160,172	4,85899999999998	1501	1	3	1500	-8,07642521336675	-0,0492327753454447	-0,0408631190657616
160,182	4,869	1501	1	3	1500	-8,07642451487482	-0,0494011770933867	-0,0408623926341534
160,193	4,88	1501	1	3	1500	-8,07646075263619	-0,0495328800752759	-0,0408986583352089
160,206	4,893	1501	1	3	1500	-8,07643739506602	-0,0491015333682299	-0,0408753007650375
160,217	4,904	1501	1	3	1500	-8,07644971646369	-0,0492716999724507	-0,0408875942230225
160,228	4,91499999999999	1501	1	3	1500	-8,07642663829029	-0,0492523331195116	-0,0408645160496235
160,239	4,92599999999999	1501	1	3	1500	-8,07651336304843	-0,0498232711106539	-0,0409512408077717
160,25	4,93699999999998	1501	1	3	1500	-8,0764879938215	-0,0494820810854435	-0,0409258715808392
160,261	4,94799999999998	1501	1	3	1500	-8,07648919522762	-0,0495107099413872	-0,0409271009266377
160,271	4,958	1501	1	3	1500	-8,07644200511277	-0,0492045190185308	-0,0408798828721046
160,282	4,96899999999999	1501	1	3	1500	-8,07649313472211	-0,0496952561661601	-0,040931012481451
160,293	4,97999999999999	1501	1	3	1500	-8,07652423158288	-0,0495906034484506	-0,0409621372818947
160,304	4,99099999999999	1501	1	3	1500	-8,07649112306535	-0,0493903178721666	-0,0409290567040443
160,313	5	1501	1	3	1500	-8,07654010131955	-0,0498146424070001	-0,0409780070185661
160,324	5,011	1501	1	3	1500	-8,07653308846056	-0,0498395459726453	-0,0409710220992565
160,335	5,02199999999999	1501	1	3	1500	-8,07655781507492	-0,049983337521553	-0,0409957207739353
160,346	5,03299999999999	1501	1	3	1500	-8,07655588723719	-0,0498775346204638	-0,0409938208758831
160,356	5,04299999999998	1501	1	3	1500	-8,07664124295115	-0,0505969813093543	-0,0410791486501694
160,357	5,04399999999998	1501	1	3	1500	-8,0766462162137	-0,0505871558561921	-0,0410841219127178
160,358	5,04499999999999	1501	1	3	1500	-8,07663942687213	-0,0505479332059622	-0,0410773046314716
160,369	5,05599999999998	1501	1	3	1500	-8,07658516801894	-0,0500591099262238	-0,0410230457782745
160,376	5,06299999999999	1501	1	4	1500	-8,07660997845232	-0,0504162581637502	-0,0410478562116623
160,376	0	1501	1	4	1500	-8,07660997845232	-0,0504162581637502	-0,0410478562116623
160,387	0,0109999999999957	1501	1	4	1500	-8,07657888159156	-0,0498214410617948	-0,0410167872905731
160,398	0,0219999999999914	1501	1	4	1500	-8,07659385725856	-0,0499627180397511	-0,0410317629575729
160,408	0,0320000000000107	1501	1	4	1500,25	-8,07648656889796	-0,0491953361779451	-0,0409244745969772
160,419	0,0430000000000064	1501	1	4	1500,25	-8,07632697746158	-0,0481557799503207	-0,0407648831605911
160,428	0,0519999999999925	1501	1	4	1500,5	-8,07610214687884	-0,0461463630199432	-0,040540024638176
160,438	0,0620000000000118	1501	1	4	1500,5	-8,0761749856174	-0,0466818548738956	-0,0406128913164139
160,449	0,0730000000000075	1501	1	4	1500,5	-8,07639763690531	-0,0485588191077113	-0,04083551466465
160,46	0,0840000000000032	1501	1	4	1500,75	-8,07734574191272	-0,0554933911189437	-0,04178361967206
160,471	0,0949999999999989	1501	1	4	1500,75	-8,07835665531456	-0,0609730696305633	-0,0427945330739021
160,477	0,100999999999999	1501	1	4	1501	-8,07882844470441	-0,0629577971994877	-0,0432663224637508
160,495	0,0180000000000007	1502	2	4	1501	-8,07820737361908	-0,057258945889771	-0,0426452793180943
160,511	0,0339999999999918	1502	2	4	1501,25	-8,0756604205817	-0,0411859899759293	-0,0400982983410358
160,521	0,0440000000000111	1502	2	4	1501,25	-8,07354848831892	-0,0300028221681714	-0,0379863940179348
160,527	0,0500000000000114	1502	2	4	1501,5	-8,07328166440129	-0,0289739621803164	-0,0377195701003075
160,535	0,0579999999999927	1502	2	4	1501,5	-8,07361347600818	-0,0309658050537109	-0,0380513817071915
160,545	0,0680000000000121	1502	2	4	1501,5	-8,07569207623601	-0,0424271682277322	-0,0401299819350243
160,556	0,0790000000000077	1502	2	4	1501,75	-8,07851406745613	-0,059871138073504	-0,0429519452154636
160,567	0,0900000000000034	1502	2	4	1501,75	-8,08029508218169	-0,0707551604136825	-0,0447329878807068
160,576	0,0989999999999895	1502	2	4	1501,75	-8,08192036114633	-0,078838998451829	-0,0463582389056683
160,577	0,0999999999999943	1502	2	4	1502	-8,0819786991924	-0,0788467237725854	-0,0464165769517422
160,587	0,0100000000000193	1503	3	4	1502	-8,08180251158774	-0,0750983972102404	-0,0462403893470764
160,598	0,021000000000015	1503	3	4	1502	-8,07965839281678	-0,0592635199427605	-0,0440962985157967
160,609	0,0320000000000107	1503	3	4	1502,25	-8,07516843080521	-0,0338674010708928	-0,039606336504221
160,62	0,0430000000000064	1503	3	4	1502,25	-8,07131853885949	-0,0193901779130101	-0,0357564724981785
160,627	0,0500000000000114	1503	3	4	1502,5	-8,07046023197472	-0,017148801125586	-0,0348981097340584
160,634	0,0570000000000164	1503	3	4	1502,5	-8,07145731523633	-0,0208633951842785	-0,0358952209353447
160,645	0,0680000000000121	1503	3	4	1502,5	-8,07504267431795	-0,0365490280091763	-0,0394805520772934
160,656	0,0790000000000077	1503	3	4	1502,75	-8,07960075326264	-0,0610162038356066	-0,0440386310219765
160,667	0,0900000000000034	1503	3	4	1502,75	-8,08192650787532	-0,0760155869647861	-0,0463643856346607
160,676	0,099000000000018	1503	3	4	1502,75	-8,08289609849453	-0,0812465231865644	-0,0473340041935444
160,677	0,0999999999999943	1503	3	4	1503	-8,08291140943766	-0,0811151228845119	-0,0473493151366711
160,693	0,0160000000000196	1504	4	4	1503	-8,08134480379522	-0,06773816421628	-0,0457826815545559
160,704	0,0270000000000152	1504	4	4	1503,25	-8,07783577591181	-0,0456695118919015	-0,0422736816108227
160,715	0,0380000000000109	1504	4	4	1503,25	-8,07298055849969	-0,0241557927802205	-0,0374184362590313
160,725	0,0480000000000018	1504	4	4	1503,25	-8,07045064866543	-0,0166714051738381	-0,0348885543644428
160,735	0,0580000000000211	1504	4	4	1503,5	-8,07189817540348	-0,0216165138408542	-0,0363360531628132
160,746	0,0690000000000168	1504	4	4	1503,5	-8,07546305470169	-0,0372366840019822	-0,0399009324610233
160,763	0,0860000000000127	1504	4	4	1503,75	-8,0819358676672	-0,0736696226522326	-0,0463737733662128
160,774	0,0970000000000084	1504	4	4	1503,75	-8,08347542770207	-0,0835385639220476	-0,0479133054614067
160,775	0,0980000000000132	1504	4	4	1503,75	-8,08348794467747	-0,0832879450172186	-0,0479258224368095
160,777	0,100000000000023	1504	4	4	1504	-8,08348280377686	-0,0827555172145367	-0,0479206815361977
160,788	0,0109999999999957	1505	5	4	1504	-8,08281722478569	-0,0766203086823225	-0,047255102545023
160,799	0,0219999999999914	1505	5	4	1504	-8,07959832251072	-0,054240245372057	-0,044036228209734
160,81	0,032999999999987	1505	5	4	1504,25	-8,0749234277755	-0,03061443567276	-0,0393613055348396
160,821	0,0439999999999827	1505	5	4	1504,25	-8,0707427021116	-0,016428716480732	-0,0351805798709393
160,827	0,0499999999999829	1505	5	4	1504,5	-8,07032288052141	-0,0155333057045937	-0,0347608141601086
160,828	0,0509999999999877	1505	5	4	1504,5	-8,07031768374145	-0,0156128127127886	-0,0347555615007877
160,829	0,0519999999999925	1505	5	4	1504,5	-8,0703645106405	-0,015778336673975	-0,0348023883998394
160,84	0,0629999999999882	1505	5	4	1504,5	-8,07285496965051	-0,0250050704926252	-0,0372928753495216
160,851	0,0739999999999839	1505	5	4	1504,5	-8,07827529497444	-0,050540822558105	-0,0427131727337837
160,862	0,0849999999999795	1505	5	4	1504,75	-8,08201904408634	-0,0720534706488252	-0,0464569218456745
160,872	0,0949999999999989	1505	5	4	1504,75	-8,08359467424452	-0,0830338709056377	-0,0480325520038605
160,877	0,0999999999999943	1505	5	4	1505	-8,08380743488669	-0,0840485375374556	-0,0482453405857086
160,888	0,0109999999999957	1506	6	4	1505	-8,08326576836407	-0,0786229502409697	-0,0477036461234093
160,899	0,0219999999999914	1506	6	4	1505	-8,07958122342825	-0,0532240839675069	-0,044019129127264
160,91	0,032999999999987	1506	6	4	1505,25	-8,07501062750816	-0,0301561923697591	-0,0394485332071781
160,92	0,0430000000000064	1506	6	4	1505,25	-8,07083465158939	-0,016374047845602	-0,0352725572884083
160,925	0,0480000000000018	1506	6	4	1505,25	-8,06996271014214	-0,0143241556361318	-0,0344006158411503
160,926	0,0490000000000066	1506	6	4	1505,25	-8,06996868923306	-0,0143143068999052	-0,0344065949320793
160,937	0,0600000000000023	1506	6	4	1505,5	-8,07244643568993	-0,0229470944032073	-0,0368843413889408
160,948	0,070999999999998	1506	6	4	1505,5	-8,07661813683808	-0,0412821304053068	-0,0410560145974159
160,959	0,0819999999999936	1506	6	4	1505,75	-8,08151124045253	-0,0678738346323371	-0,0459491461515427
160,97	0,0929999999999893	1506	6	4	1505,75	-8,08365046977997	-0,0820774119347334	-0,0480883754789829
160,974	0,09699999999998	1506	6	4	1505,75	-8,08401748538017	-0,0848009902983904	-0,0484553910791874
160,977	0,0999999999999943	1506	6	4	1506	-8,08403472416103	-0,0844524335116148	-0,0484726019203663
160,99	0,0130000000000052	1507	7	4	1506	-8,08296681381762	-0,0748422974720597	-0,0474046915769577
161,001	0,0240000000000009	1507	7	4	1506	-8,07905411347747	-0,0489647360518575	-0,0434920191764832
161,013	0,0360000000000014	1507	7	4	1506,25	-8,07391019538045	-0,0254387129098177	-0,038348101079464
161,024	0,046999999999997	1507	7	4	1506,25	-8,0702032148838	-0,0145180290564895	-0,034641120582819
161,028	0,0509999999999877	1507	7	4	1506,5	-8,06972882710397	-0,0134568382054567	-0,0341667048633099
161,032	0,0550000000000068	1507	7	4	1506,5	-8,07035129517317	-0,0156090408563614	-0,0347892008721828
161,043	0,0660000000000025	1507	7	4	1506,5	-8,07448069564998	-0,0305357994511724	-0,0389185734093189
161,054	0,0769999999999982	1507	7	4	1506,75	-8,08005823753774	-0,0586441112682223	-0,0444961152970791
161,065	0,0879999999999939	1507	7	4	1506,75	-8,08345746248961	-0,0798753648996353	-0,0478953681886196
161,075	0,0980000000000132	1507	7	4	1506,75	-8,08417461812496	-0,0848062196746469	-0,0486125238239765
161,077	0,0999999999999943	1507	7	4	1507	-8,08425614610314	-0,0854230578988791	-0,0486940518021584
161,087	0,0100000000000193	1508	8	4	1507	-8,08395512402057	-0,0818553194403648	-0,0483930297195911
161,098	0,021000000000015	1508	8	4	1507	-8,08051862753928	-0,0571438996121287	-0,044956561177969
161,109	0,0320000000000107	1508	8	4	1507,25	-8,07579210028052	-0,0325485644862056	-0,040230005979538
161,12	0,0430000000000064	1508	8	4	1507,25	-8,07020631618798	-0,0143411476165056	-0,0346442498266697
161,127	0,0500000000000114	1508	8	4	1507,5	-8,06932020932436	-0,012128259986639	-0,0337581150233746
161,128	0,0510000000000161	1508	8	4	1507,5	-8,06930582039058	-0,0121424812823534	-0,0337436981499195
161,129	0,0519999999999925	1508	8	4	1507,5	-8,06934898719192	-0,0122136157006025	-0,0337868928909302
161,139	0,0620000000000118	1508	8	4	1507,5	-8,07207925245166	-0,0211915466934443	-0,0365171581506729
161,15	0,0730000000000075	1508	8	4	1507,5	-8,07788056321442	-0,0463125156238675	-0,0423184409737587
161,161	0,0840000000000032	1508	8	4	1507,75	-8,08276464231312	-0,0742268795147538	-0,0472025200724602
161,172	0,0949999999999989	1508	8	4	1507,75	-8,08427447453141	-0,0844196509569883	-0,0487123802304268
161,176	0,099000000000018	1508	8	4	1507,75	-8,08459061197937	-0,0865524262189865	-0,0490284897387028
161,177	0,0999999999999943	1508	8	4	1508	-8,08460231870413	-0,0865365564823151	-0,0490402244031429
161,187	0,0100000000000193	1509	9	4	1508	-8,08437466621399	-0,0839050812646747	-0,0488125719130039
161,198	0,021000000000015	1509	9	4	1508	-8,08084303513169	-0,0586254289373755	-0,0452809408307076
161,209	0,0320000000000107	1509	9	4	1508,25	-8,07520011439919	-0,0295251328498125	-0,0396380200982094
161,22	0,0430000000000064	1509	9	4	1508,25	-8,0703891813755	-0,0142577989026904	-0,0348270870745182
161,224	0,046999999999997	1509	9	4	1508,25	-8,06895590387285	-0,0109328422695398	-0,033393781632185
161,234	0,0570000000000164	1509	9	4	1508,5	-8,07027717120945	-0,0153337558731437	-0,034715048968792
161,245	0,0680000000000121	1509	9	4	1508,5	-8,07516845874488	-0,0332541484385729	-0,039606336504221
161,256	0,0790000000000077	1509	9	4	1508,75	-8,08128576725721	-0,0642328569665551	-0,0457236729562283
161,267	0,0900000000000034	1509	9	4	1508,75	-8,08421750552952	-0,0831947661936283	-0,0486553832888603
161,275	0,0980000000000132	1509	9	4	1508,75	-8,08480275794864	-0,0873821368440986	-0,0492406636476517
161,277	0,100000000000023	1509	9	4	1509	-8,08484505861998	-0,0873034074902534	-0,0492829643189907
161,288	0,0109999999999957	1510	10	4	1509	-8,08449251577258	-0,0837364885956049	-0,0489304214715958
161,299	0,0219999999999914	1510	10	4	1509	-8,08071926236153	-0,057091973721981	-0,0451571680605412
161,31	0,032999999999987	1510	10	4	1509,25	-8,07493946515024	-0,0279337773099542	-0,0393773429095745
161,321	0,0439999999999827	1510	10	4	1509,25	-8,06997279636562	-0,0132339354604483	-0,0344106741249561
161,326	0,0489999999999782	1510	10	4	1509,25	-8,06883425451815	-0,0107397930696607	-0,0332721322774887
161,327	0,0499999999999829	1510	10	4	1509,5	-8,06881232187152	-0,0107987271621823	-0,0332502275705337
161,328	0,0509999999999877	1510	10	4	1509,5	-8,06886401027441	-0,0108487112447619	-0,0333019159734249
161,339	0,0619999999999834	1510	10	4	1509,5	-8,07218790985644	-0,0214259885251522	-0,0366257876157761
161,35	0,0729999999999791	1510	10	4	1509,5	-8,07761566713452	-0,0435674283653498	-0,0420535728335381
161,36	0,0829999999999984	1510	10	4	1509,75	-8,08322159573436	-0,0757999857887626	-0,0476595014333725
161,371	0,0939999999999941	1510	10	4	1509,75	-8,08473360724747	-0,0861934432759881	-0,0491714850068092
161,377	0,0999999999999943	1510	10	4	1510	-8,08513736352324	-0,0888054026290774	-0,0495752692222595
162,277	0	1520	20	4	1519	-8,08672836050391	-0,0940983276814222	-0,0511662662029266
162,288	0,0109999999999957	1520	20	4	1519	-8,08590117841959	-0,0860769720748067	-0,0503390841186047
162,299	0,0219999999999914	1520	20	4	1519	-8,08132954873145	-0,0546811521053314	-0,0457674264907837
162,31	0,032999999999987	1520	20	4	1519,25	-8,07466649450362	-0,0238942680880427	-0,0391043722629547
162,321	0,0439999999999827	1520	20	4	1519,25	-8,06866767816246	-0,00854273792356253	-0,033105555921793
162,326	0,0489999999999782	1520	20	4	1519,25	-8,0668218433857	-0,00512838829308748	-0,0312597490847111
162,335	0,0579999999999927	1520	20	4	1519,5	-8,06902818381786	-0,0107191130518913	-0,0334660895168781
162,346	0,0689999999999884	1520	20	4	1519,5	-8,07663624174893	-0,0352659961208701	-0,0410741195082664
162,357	0,0799999999999841	1520	20	4	1519,75	-8,08313769288361	-0,0693750334903598	-0,0475755706429482
162,368	0,0909999999999798	1520	20	4	1519,75	-8,08598720468581	-0,0880936160683632	-0,0504250824451447
162,377	0,0999999999999943	1520	20	4	1520	-8,08683827519417	-0,0944976648315787	-0,0512761808931828
163,277	0	1530	30	4	1529	-8,08786910958588	-0,0986628793179989	-0,0523070432245731
163,288	0,0109999999999957	1530	30	4	1529	-8,08682304807007	-0,0881521450355649	-0,0512609258294106
163,299	0,0219999999999914	1530	30	4	1529	-8,08224063366651	-0,0558943627402186	-0,04667853936553
163,31	0,032999999999987	1530	30	4	1529,25	-8,07502915151417	-0,02298170235008	-0,03946702927351
163,321	0,0439999999999827	1530	30	4	1529,25	-8,06718391366303	-0,00531715806573629	-0,0316217914223671
163,327	0,0499999999999829	1530	30	4	1529,5	-8,06555466726422	-0,00260293018072844	-0,0299925729632378
163,328	0,0509999999999877	1530	30	4	1529,5	-8,06554349139333	-0,00263696536421776	-0,0299813970923424
163,329	0,0519999999999925	1530	30	4	1529,5	-8,06573515757918	-0,00294802244752645	-0,0301730632781982
163,34	0,0629999999999882	1530	30	4	1529,5	-8,07207528501749	-0,0175124406814575	-0,0365131907165051
163,351	0,0739999999999839	1530	30	4	1529,5	-8,07976593263447	-0,0470747705549002	-0,0442038103938103
163,362	0,0849999999999795	1530	30	4	1529,75	-8,08582135476172	-0,0828885054215789	-0,0502592325210571
163,372	0,0949999999999989	1530	30	4	1529,75	-8,08749896474183	-0,0947416806593537	-0,0519368425011635
163,377	0,0999999999999943	1530	30	4	1530	-8,08777484111488	-0,0966861937195063	-0,0522127188742161
164,277	0	1540	40	4	1539	-8,08812190778553	-0,0966635812073946	-0,0525597855448723
164,289	0,0120000000000005	1540	40	4	1539	-8,08713161386549	-0,0873170141130686	-0,0515694916248322
164,3	0,0229999999999961	1540	40	4	1539	-8,08204055763781	-0,0526839401572943	-0,0464784353971481
164,311	0,0339999999999918	1540	40	4	1539,25	-8,07420409284532	-0,0191710749641061	-0,0386419706046581
164,322	0,0449999999999875	1540	40	4	1539,25	-8,06652853265405	-0,00364525243639946	-0,0309664383530617
164,326	0,0489999999999782	1540	40	4	1539,25	-8,06530885398388	-0,00219639856368303	-0,0297467596828938
164,337	0,0600000000000023	1540	40	4	1539,5	-8,07005831971765	-0,0114036956802011	-0,0344962254166603
164,348	0,070999999999998	1540	40	4	1539,5	-8,07942294515669	-0,0432605389505625	-0,0438608229160309
164,359	0,0819999999999936	1540	40	4	1539,75	-8,08473316021263	-0,0727233523502946	-0,0491710938513279
164,37	0,0929999999999893	1540	40	4	1539,75	-8,08788855560124	-0,0951982336118817	-0,0523264333605766
164,376	0,0989999999999895	1540	40	4	1539,75	-8,08831606060266	-0,0984412198886275	-0,0527539663016796
164,377	0,0999999999999943	1540	40	4	1540	-8,08829513378441	-0,0979174859821796	-0,0527330674231052
165,277	0	1550	50	4	1549	-8,08854793198407	-0,0978654436767101	-0,0529858097434044
165,288	0,0109999999999957	1550	50	4	1549	-8,08746641501784	-0,0878761755302548	-0,0519043207168579
165,299	0,0219999999999914	1550	50	4	1549	-8,08309718035162	-0,0574649125337601	-0,0475350581109524
165,31	0,032999999999987	1550	50	4	1549,25	-8,07527873665094	-0,0212007481604815	-0,0397166423499584
165,321	0,0439999999999827	1550	50	4	1549,25	-8,06721087545156	-0,00403834972530603	-0,0316487811505794
165,326	0,0489999999999782	1550	50	4	1549,25	-8,06560836732388	-0,00201636925339699	-0,0300462730228901
165,327	0,0499999999999829	1550	50	4	1549,5	-8,06558213196695	-0,00213508028537035	-0,0300200097262859
165,328	0,0509999999999877	1550	50	4	1549,5	-8,06566265411675	-0,00234406441450119	-0,0301005318760872
165,339	0,0619999999999834	1550	50	4	1549,5	-8,07199962437153	-0,015451037324965	-0,0364375300705433
165,35	0,0729999999999791	1550	50	4	1549,5	-8,08018687181175	-0,0455362536013126	-0,044624749571085
165,363	0,0859999999999843	1550	50	4	1549,75	-8,08704544790089	-0,0867576012387872	-0,0514833256602287
165,374	0,09699999999998	1550	50	4	1549,75	-8,08853091672063	-0,0977221038192511	-0,0529688224196434
165,375	0,0979999999999848	1550	50	4	1549,75	-8,08859763666987	-0,0983134331181645	-0,0530355423688888
165,376	0,0989999999999895	1550	50	4	1549,75	-8,08860023505986	-0,0981999095529318	-0,0530381128191948
165,377	0,0999999999999943	1550	50	4	1550	-8,08858646079898	-0,0979075487703085	-0,0530243664979935
166,277	0	1560	60	4	1559	-8,08889868669212	-0,0989949330687523	-0,0533366203308105
166,288	0,0109999999999957	1560	60	4	1559	-8,0875722784549	-0,0867218896746635	-0,0520101562142372
166,299	0,0219999999999914	1560	60	4	1559	-8,0829312466085	-0,0548188900575042	-0,0473691523075104
166,31	0,032999999999987	1560	60	4	1559,25	-8,07523696683347	-0,0204651616513729	-0,0396748445928097
166,321	0,0439999999999827	1560	60	4	1559,25	-8,06777444668114	-0,00430119223892689	-0,0322123244404793
166,327	0,0499999999999829	1560	60	4	1559,5	-8,06570967659354	-0,00179783906787634	-0,0301475822925568
166,336	0,0589999999999975	1560	60	4	1559,5	-8,06854365393519	-0,00718726310878992	-0,0329815596342087
166,347	0,0699999999999932	1560	60	4	1559,5	-8,07803076691926	-0,0342838931828737	-0,0424686446785927
166,358	0,0809999999999889	1560	60	4	1559,75	-8,08550826273859	-0,0749792903661728	-0,0499461404979229
166,369	0,0919999999999845	1560	60	4	1559,75	-8,08813523501158	-0,0925623392686248	-0,0525731407105923
166,376	0,0989999999999895	1560	60	4	1559,75	-8,08891385793686	-0,0990355806425214	-0,0533517636358738
166,377	0,0999999999999943	1560	60	4	1560	-8,08890284970403	-0,0987483840435743	-0,0533407554030418
167,277	0	1570	70	4	1569	-8,08893092907965	-0,0978939095512033	-0,0533688068389893
167,288	0,0109999999999957	1570	70	4	1569	-8,08771619573236	-0,0865656090900302	-0,0521541014313698
167,299	0,0219999999999914	1570	70	4	1569	-8,08331748470664	-0,0560739589855075	-0,0477553904056549
167,31	0,032999999999987	1570	70	4	1569,25	-8,07566589675844	-0,0210126861929893	-0,0401037745177746
167,321	0,0439999999999827	1570	70	4	1569,25	-8,06758859194815	-0,00399425625801086	-0,032026469707489
167,327	0,0499999999999829	1570	70	4	1569,5	-8,06557031348348	-0,00124585349112749	-0,0300082191824913
167,335	0,0579999999999927	1570	70	4	1569,5	-8,06795759126544	-0,00550007913261652	-0,0323954969644547
167,346	0,0689999999999884	1570	70	4	1569,5	-8,07737831957638	-0,0307519268244505	-0,0418161973357201
167,357	0,0799999999999841	1570	70	4	1569,75	-8,08553039096296	-0,0740119162946939	-0,0499682687222958
167,368	0,0909999999999798	1570	70	4	1569,75	-8,08795225806534	-0,0901044486090541	-0,0523901358246803
167,377	0,0999999999999943	1570	70	4	1570	-8,08884778060019	-0,0968205137178302	-0,0532856583595276
168,277	0	1580	80	4	1579	-8,08910734020174	-0,0981434201821685	-0,0535452179610729
168,288	0,0109999999999957	1580	80	4	1579	-8,08798028156161	-0,0875306501984596	-0,0524181872606277
168,299	0,0219999999999914	1580	80	4	1579	-8,08350118808448	-0,0558536034077406	-0,0479390658438206
168,31	0,032999999999987	1580	80	4	1579,25	-8,07590916752815	-0,0210825121030211	-0,0403470732271671
168,321	0,0439999999999827	1580	80	4	1579,25	-8,06729128584266	-0,0033945357427001	-0,0317291915416718
168,325	0,0480000000000018	1580	80	4	1579,25	-8,06583532132208	-0,00156224705278873	-0,0302732549607754
168,326	0,0489999999999782	1580	80	4	1579,25	-8,06579047814012	-0,00162106938660145	-0,0302283838391304
168,327	0,0499999999999829	1580	80	4	1579,5	-8,06583928875625	-0,00180720817297697	-0,0302771665155888
168,337	0,0600000000000023	1580	80	4	1579,5	-8,06985802017152	-0,00864130444824696	-0,0342958979308605
168,348	0,070999999999998	1580	80	4	1579,5	-8,07927201502025	-0,0382198439911008	-0,0437098927795887
168,359	0,0819999999999936	1580	80	4	1579,75	-8,08654672466218	-0,079496675170958	-0,0509846024215221
168,37	0,0929999999999893	1580	80	4	1579,75	-8,08869106695056	-0,0947152404114604	-0,0531289726495743
168,377	0,0999999999999943	1580	80	4	1580	-8,08923633769154	-0,0993191264569759	-0,0536742433905602
169,277	0	1590	90	4	1589	-8,08922306634486	-0,097746872343123	-0,0536609441041946
169,288	0,0109999999999957	1590	90	4	1589	-8,08808508329093	-0,0872844643890858	-0,052522961050272
169,299	0,0219999999999914	1590	90	4	1589	-8,08330083265901	-0,0542046502232552	-0,0477387383580208
169,31	0,032999999999987	1590	90	4	1589,25	-8,07585309259593	-0,0202644616365433	-0,0402910262346268
169,321	0,0439999999999827	1590	90	4	1589,25	-8,06832678616047	-0,00433574896305799	-0,0327646918594837
169,325	0,0480000000000018	1590	90	4	1589,25	-8,06563491001725	-0,00102225691080093	-0,0300728157162666
169,336	0,0589999999999975	1590	90	4	1589,5	-8,06895702145994	-0,006720214150846	-0,0333948992192745
169,347	0,0699999999999932	1590	90	4	1589,5	-8,07880461215973	-0,0350344181060791	-0,0432425178587437
169,358	0,0809999999999889	1590	90	4	1589,75	-8,08593794703484	-0,074417470023036	-0,0503758527338505
169,369	0,0919999999999845	1590	90	4	1589,75	-8,08860101737082	-0,0929310591891408	-0,0530389510095119
169,373	0,0959999999999752	1590	90	4	1589,75	-8,08922189287841	-0,0983283529058099	-0,0536598265171051
169,377	0,0999999999999943	1590	90	4	1590	-8,089271010831	-0,0982734793797135	-0,0537088885903358
170,277	0	1600	100	4	1599	-8,0894397944212	-0,0988985225558281	-0,0538777001202106
170,288	0,0109999999999957	1600	100	4	1599	-8,08830826543272	-0,0881873397156596	-0,0527461431920528
170,299	0,0219999999999914	1600	100	4	1599	-8,08402536436915	-0,0576364248991013	-0,0484632700681686
170,31	0,032999999999987	1600	100	4	1599,25	-8,07590019889176	-0,0198923656716943	-0,0403380766510963
170,321	0,0439999999999827	1600	100	4	1599,25	-8,06712599471211	-0,002531623467803	-0,031563900411129
170,329	0,0519999999999925	1600	100	4	1599,5	-8,06572448462248	-0,000960025936365128	-0,0301623903214931
170,334	0,0569999999999879	1600	100	4	1599,5	-8,06721101514995	-0,0034461310133338	-0,0316488929092884
170,345	0,0679999999999836	1600	100	4	1599,5	-8,07675786316395	-0,0267299497500062	-0,0411957688629627
170,356	0,0789999999999793	1600	100	4	1599,75	-8,08511157520115	-0,0681818369776011	-0,0495494529604912
170,366	0,0889999999999986	1600	100	4	1599,75	-8,08823673985898	-0,0892862351611257	-0,0526746176183224
170,377	0,0999999999999943	1600	100	4	1600	-8,08947516605258	-0,0991851696744561	-0,0539130717515945
180,277	0	1700	200	4	1699	-8,08997464366257	-0,0975510245189071	-0,0544125214219093
180,278	0,000999999999976353	1700	200	4	1699	-8,0899903178215	-0,0976812653243542	-0,0544282235205173
180,28	0,0029999999999859	1700	200	4	1699	-8,08996156789362	-0,0972778396680951	-0,0543994456529617
180,291	0,0139999999999816	1700	200	4	1699	-8,08817968703806	-0,0820603966712952	-0,0526175647974014
180,301	0,0240000000000009	1700	200	4	1699	-8,08301280252635	-0,0473193265497684	-0,0474506802856922
180,312	0,0349999999999966	1700	200	4	1699,25	-8,07596636004746	-0,0168790062889457	-0,0404042936861515
180,323	0,0459999999999923	1700	200	4	1699,25	-8,06892081163824	-0,00310833100229502	-0,0333586893975735
180,328	0,0509999999999877	1700	200	4	1699,5	-8,06708190590143	-0,00109904911369085	-0,0315198116004467
180,335	0,0579999999999927	1700	200	4	1699,5	-8,06926170364022	-0,00459597446024418	-0,0336996093392372
180,346	0,0689999999999884	1700	200	4	1699,5	-8,07843999937177	-0,0294366618618369	-0,0428779050707817
180,357	0,0799999999999841	1700	200	4	1699,75	-8,08667717501521	-0,0735130533576012	-0,0511150807142258
180,368	0,0909999999999798	1700	200	4	1699,75	-8,08919308707118	-0,090889292769134	-0,053630992770195
180,376	0,0989999999999895	1700	200	4	1699,75	-8,08998855762184	-0,0977365579456091	-0,0544264353811741
180,377	0,0999999999999943	1700	200	4	1700	-8,08998562395573	-0,0976897962391377	-0,0544235296547413
190,277	0	1800	300	4	1799	-8,09040798805654	-0,0978218158707023	-0,0548458658158779
190,288	0,0109999999999957	1800	300	4	1799	-8,08947717770934	-0,0891249300912023	-0,0539150834083557
190,299	0,0219999999999914	1800	300	4	1799	-8,08429668657481	-0,0522229773923755	-0,0487345643341541
190,31	0,032999999999987	1800	300	4	1799,25	-8,07746440172195	-0,019834041595459	-0,041902307420969
190,321	0,0439999999999827	1800	300	4	1799,25	-8,06978523731232	-0,00336376950144768	-0,0342231430113316
190,325	0,0480000000000018	1800	300	4	1799,25	-8,06825520470738	-0,00148091465234756	-0,0326931104063988
190,335	0,0579999999999927	1800	300	4	1799,5	-8,07004731148481	-0,00468944199383259	-0,0344852171838284
190,346	0,0689999999999884	1800	300	4	1799,5	-8,07949452660978	-0,0316923251375556	-0,0439324043691158
190,357	0,0799999999999841	1800	300	4	1799,75	-8,0868798494339	-0,0722760381177068	-0,0513177551329136
190,368	0,0909999999999798	1800	300	4	1799,75	-8,08976836502552	-0,0927080307155848	-0,054206270724535
190,377	0,0999999999999943	1800	300	4	1800	-8,0903388094157	-0,0973484618589282	-0,0547766871750355
200,277	0	1900	400	4	1899	-8,09070976451039	-0,0982504012063146	-0,0551476702094078
200,288	0,0109999999999957	1900	400	4	1899	-8,08955213986337	-0,0870674382895231	-0,0539900735020638
200,299	0,0219999999999914	1900	400	4	1899	-8,08501264080405	-0,0547456135973334	-0,049450546503067
200,31	0,032999999999987	1900	400	4	1899,25	-8,07838314212859	-0,0218188343569636	-0,0428210198879242
200,321	0,0439999999999827	1900	400	4	1899,25	-8,07059342041612	-0,00391344539821148	-0,0350313261151314
200,326	0,0489999999999782	1900	400	4	1899,25	-8,06807577610016	-0,000868304632604122	-0,0325136817991733
200,336	0,0589999999999975	1900	400	4	1899,5	-8,07125514373183	-0,00612807460129261	-0,0356930494308472
200,347	0,0699999999999932	1900	400	4	1899,5	-8,08079609647393	-0,0357590429484844	-0,0452340021729469
200,358	0,0809999999999889	1900	400	4	1899,75	-8,08728975243866	-0,073180845938623	-0,0517276301980019
200,369	0,0919999999999845	1900	400	4	1899,75	-8,09019042178988	-0,0939568923786283	-0,0546283274888992
200,376	0,0989999999999895	1900	400	4	1899,75	-8,09073342941701	-0,0984505610540509	-0,0551713071763515
200,377	0,0999999999999943	1900	400	4	1900	-8,09072532691062	-0,098334364593029	-0,0551632046699524
210,277	0	2000	500	4	1999	-8,09093523770571	-0,0987884635105729	-0,0553731434047222
210,288	0,0109999999999957	2000	500	4	1999	-8,08976786211133	-0,0876578968018293	-0,0542057678103447
210,299	0,0219999999999914	2000	500	4	1999	-8,0849148798734	-0,0527267064899206	-0,0493527576327324
210,31	0,032999999999987	2000	500	4	1999,25	-8,07815708220005	-0,0202058022841811	-0,042594987899065
210,321	0,0439999999999827	2000	500	4	1999,25	-8,07079972699284	-0,00375729985535145	-0,0352376326918602
210,325	0,0480000000000018	2000	500	4	1999,25	-8,06899719871581	-0,0013741897419095	-0,0334350764751434
210,329	0,0519999999999925	2000	500	4	1999,5	-8,06897546164691	-0,00157911330461502	-0,0334133394062519
210,33	0,0529999999999973	2000	500	4	1999,5	-8,06904894299805	-0,00168208964169025	-0,0334868207573891
210,341	0,063999999999993	2000	500	4	1999,5	-8,07588494382799	-0,0158522604033351	-0,0403228215873241
210,352	0,0749999999999886	2000	500	4	1999,75	-8,08400963433087	-0,0510426191613078	-0,0484475120902061
210,363	0,0859999999999843	2000	500	4	1999,75	-8,08945083059371	-0,0869652628898621	-0,0538887083530426
210,374	0,09699999999998	2000	500	4	1999,75	-8,09080042876303	-0,0977496616542339	-0,0552383065223694
210,377	0,0999999999999943	2000	500	4	2000	-8,09091269038618	-0,0986404158174992	-0,0553505681455135
220,277	0	2100	600	4	2099	-8,09108493849635	-0,0987516762688756	-0,0555228441953659
220,278	0,000999999999976353	2100	600	4	2099	-8,09110027737916	-0,0988846924155951	-0,0555381551384926
220,28	0,0029999999999859	2100	600	4	2099	-8,09106876142323	-0,0982211204245687	-0,0555066391825676
220,291	0,0139999999999816	2100	600	4	2099	-8,08917632326484	-0,081500755622983	-0,0536142289638519
220,301	0,0240000000000009	2100	600	4	2099	-8,08394498191774	-0,0460024876520038	-0,0483828596770763
220,312	0,0349999999999966	2100	600	4	2099,25	-8,07729782536626	-0,0167230237275362	-0,0417357310652733
220,323	0,0459999999999923	2100	600	4	2099,25	-8,07016560807824	-0,00252679921686649	-0,034603513777256
220,327	0,0499999999999829	2100	600	4	2099,5	-8,0686951149255	-0,000541373156011105	-0,0331329926848412
220,328	0,0509999999999877	2100	600	4	2099,5	-8,06868472136557	-0,00060422345995903	-0,0331225991249084
220,329	0,0519999999999925	2100	600	4	2099,5	-8,06885677389801	-0,00100467819720507	-0,0332946516573429
220,34	0,0629999999999882	2100	600	4	2099,5	-8,07630761526525	-0,0163294188678265	-0,0407454930245876
220,351	0,0739999999999839	2100	600	4	2099,5	-8,08411217294633	-0,0510260602459311	-0,0485501065850258
220,361	0,0840000000000032	2100	600	4	2099,75	-8,0889130756259	-0,081540965475142	-0,0533509813249111
220,372	0,0949999999999989	2100	600	4	2099,75	-8,0907303839922	-0,0953328143805265	-0,0551682896912098
220,377	0,0999999999999943	2100	600	4	2100	-8,09089894406497	-0,0968860881403089	-0,0553368218243122
230,277	0	2200	700	4	2199	-8,09111145325005	-0,0974238663911819	-0,055549331009388
230,279	0,00199999999998113	2200	700	4	2199	-8,09118563309312	-0,0982324127107859	-0,0556235387921333
230,283	0,00600000000000023	2200	700	4	2199	-8,09103621169925	-0,0968337152153254	-0,055474117398262
230,294	0,0169999999999959	2200	700	4	2199	-8,08792658150196	-0,0706972507759929	-0,0523644872009754
230,305	0,0279999999999916	2200	700	4	2199,25	-8,08228620328009	-0,0367215601727366	-0,0467241369187832
230,316	0,0389999999999873	2200	700	4	2199,25	-8,07473860681057	-0,00971361994743347	-0,0391765125095844
230,327	0,0499999999999829	2200	700	4	2199,5	-8,06993563659489	-0,00194135587662458	-0,034373514354229
230,329	0,0519999999999925	2200	700	4	2199,5	-8,06977280415595	-0,00178520102053881	-0,0342106819152832
230,331	0,054000000000002	2200	700	4	2199,5	-8,07017561048269	-0,00246360898017883	-0,0346135161817074
230,342	0,0649999999999977	2200	700	4	2199,5	-8,07781588286161	-0,020800894126296	-0,0422537885606289
230,353	0,0759999999999934	2200	700	4	2199,75	-8,08517617173493	-0,0564341712743044	-0,049614105373621
230,364	0,0869999999999891	2200	700	4	2199,75	-8,08994720689952	-0,0880966661497951	-0,0543850846588612
230,375	0,0979999999999848	2200	700	4	2199,75	-8,09116275049746	-0,0983376614749432	-0,0556006282567978
230,376	0,0989999999999895	2200	700	4	2199,75	-8,09117909520864	-0,0983594218268991	-0,0556170009076595
230,377	0,0999999999999943	2200	700	4	2200	-8,09118088334799	-0,0982159283012152	-0,0556187890470028
240,277	0	2300	800	4	2299	-8,09122089296579	-0,097392643801868	-0,0556587986648083
240,288	0,0109999999999957	2300	800	4	2299	-8,09026510454714	-0,0883484445512295	-0,0547029823064804
240,299	0,0219999999999914	2300	800	4	2299	-8,08574829250574	-0,0551345059648156	-0,0501861982047558
240,31	0,032999999999987	2300	800	4	2299,25	-8,07898040860891	-0,0212284456938505	-0,0434183143079281
240,321	0,0439999999999827	2300	800	4	2299,25	-8,07105174288154	-0,0031236233189702	-0,0354896485805511
240,325	0,0480000000000018	2300	800	4	2299,25	-8,06928226724267	-0,00104389619082212	-0,0337201729416847
240,335	0,0579999999999927	2300	800	4	2299,5	-8,07135304436088	-0,00455102883279324	-0,0357909500598907
240,346	0,0689999999999884	2300	800	4	2299,5	-8,08072127401829	-0,0317933829501271	-0,0451591797173023
240,357	0,0799999999999841	2300	800	4	2299,75	-8,08776467107236	-0,071853487752378	-0,0522025488317013
240,367	0,0900000000000034	2300	800	4	2299,75	-8,09035501442849	-0,0902897398918867	-0,0547928921878338
240,376	0,0989999999999895	2300	800	4	2299,75	-8,09136075899005	-0,0990230916067958	-0,055798664689064
240,377	0,0999999999999943	2300	800	4	2300	-8,09134312905371	-0,0987529288977385	-0,0557810068130493
250,277	0	2400	900	4	2399	-8,09140459634364	-0,0981786893680692	-0,0558424741029739
250,288	0,0109999999999957	2400	900	4	2399	-8,09020210057497	-0,0867362366989255	-0,0546400062739849
250,299	0,0219999999999914	2400	900	4	2399	-8,08551259338856	-0,0529672065749764	-0,0499504990875721
250,31	0,032999999999987	2400	900	4	2399,25	-8,07892941869795	-0,0205056834965944	-0,0433672964572906
250,321	0,0439999999999827	2400	900	4	2399,25	-8,07184888981283	-0,00396761577576399	-0,0362867675721645
250,326	0,0489999999999782	2400	900	4	2399,25	-8,07035378180444	-0,0020041037350893	-0,0347916595637798
250,327	0,0499999999999829	2400	900	4	2399,5	-8,07030689902603	-0,00206662807613611	-0,0347447767853737
250,329	0,0519999999999925	2400	900	4	2399,5	-8,07042458094656	-0,00234641134738922	-0,0348624587059021
250,34	0,0629999999999882	2400	900	4	2399,5	-8,07583233341575	-0,0137610547244549	-0,0402702391147614
250,351	0,0739999999999839	2400	900	4	2399,5	-8,08408956974745	-0,0481385085731745	-0,0485274754464626
250,363	0,0859999999999843	2400	900	4	2399,75	-8,08980929665267	-0,0853049336001277	-0,0542471744120121
250,373	0,0960000000000036	2400	900	4	2399,75	-8,09134447015822	-0,0978355761617422	-0,0557823479175568
250,375	0,0979999999999848	2400	900	4	2399,75	-8,09147248975933	-0,0990951666608453	-0,0559103675186634
250,377	0,0999999999999943	2400	900	4	2400	-8,09144144877791	-0,0987192196771502	-0,0558793544769287
260,277	0	2500	1000	4	2499	-8,09155686758459	-0,0988382333889604	-0,0559947453439236
260,291	0,01400000000001	2500	1000	4	2499	-8,08965495787561	-0,0820588367059827	-0,0540928356349468
260,302	0,0250000000000341	2500	1000	4	2499,25	-8,08465923182666	-0,0474403239786625	-0,0490971654653549
260,313	0,0360000000000014	2500	1000	4	2499,25	-8,07702359743416	-0,0138741079717875	-0,0414614751935005
260,324	0,0470000000000255	2500	1000	4	2499,25	-8,07000663131475	-0,00142085365951061	-0,0344445370137692
260,326	0,049000000000035	2500	1000	4	2499,25	-8,06968144141137	-0,00103169586509466	-0,0341193191707134
260,338	0,0610000000000355	2500	1000	4	2499,5	-8,07492778636515	-0,0109753990545869	-0,0393656641244888
260,349	0,0720000000000027	2500	1000	4	2499,5	-8,082878831774	-0,0413154251873493	-0,047316737473011
260,36	0,0830000000000268	2500	1000	4	2499,75	-8,08906269259751	-0,0791638670489192	-0,0535006262362003
260,371	0,0939999999999941	2500	1000	4	2499,75	-8,09131904505193	-0,0968096870929003	-0,0557569228112698
260,377	0,100000000000023	2500	1000	4	2500	-8,09160741046071	-0,0994243659079075	-0,0560453161597252
310,611	0	3001	1	5	3000	-8,08536970987916	-0,050850547850132	-0,0498076155781746
310,622	0,0110000000000241	3001	1	5	3000	-8,0853300075978	-0,050379391759634	-0,0497678853571415
310,633	0,0219999999999914	3001	1	5	3000	-8,08528734371066	-0,0502468133345246	-0,0497252494096756
310,643	0,0320000000000391	3001	1	5	3000	-8,08531606569886	-0,0505143217742443	-0,0497539713978767
310,654	0,0430000000000064	3001	1	5	3000	-8,08545453473926	-0,0515564857050776	-0,0498924404382706
310,665	0,0540000000000305	3001	1	5	3000	-8,08528918772936	-0,0502057885751128	-0,0497270934283733
310,67	0,0590000000000259	3001	1	5	3000	-8,08517348952591	-0,0493710022419691	-0,0496114231646061
310,68	0,0690000000000168	3001	1	5	3000	-8,08532520197332	-0,0504896882921457	-0,0497630797326565
310,691	0,0800000000000409	3001	1	5	3000	-8,08525267057121	-0,0499906344339252	-0,0496905483305454
310,702	0,0910000000000082	3001	1	5	3000	-8,08524903841317	-0,0501016108319163	-0,0496869161725044
310,713	0,102000000000032	3001	1	5	3000	-8,08524498715997	-0,0498473877087235	-0,0496828928589821
310,731	0,120000000000005	3001	1	5	3000	-8,08536297641695	-0,0508271716535091	-0,0498008541762829
310,742	0,131000000000029	3001	1	5	3000	-8,08536395430565	-0,0508367177098989	-0,0498018600046635
310,753	0,141999999999996	3001	1	5	3000	-8,08535951189697	-0,050517376512289	-0,0497973896563053
310,763	0,152000000000044	3001	1	5	3000	-8,08541002683342	-0,0511377165094018	-0,0498479045927525
310,774	0,163000000000011	3001	1	5	3000	-8,08535451069474	-0,0506629142910242	-0,0497924163937569
310,785	0,174000000000035	3001	1	5	3000	-8,08551150374115	-0,0518818106502295	-0,0499493815004826
310,796	0,185000000000002	3001	1	5	3000	-8,08551980182529	-0,0518758594989777	-0,0499577075242996
310,807	0,196000000000026	3001	1	5	3000	-8,08544897474349	-0,0512897549197078	-0,0498868525028229
310,818	0,206999999999994	3001	1	5	3000	-8,08550823479891	-0,0516562955453992	-0,0499461404979229
310,828	0,217000000000041	3001	1	5	3000	-8,08543983846903	-0,0513723026961088	-0,0498777441680431
310,839	0,228000000000009	3001	1	5	3000	-8,08558761142194	-0,0523642357438803	-0,0500254891812801
310,85	0,239000000000033	3001	1	5	3000	-8,08555564843118	-0,0520212668925524	-0,0499935261905193
310,861	0,25	3001	1	5	3000	-8,08562099933624	-0,0525489775463939	-0,0500589050352573
310,872	0,261000000000024	3001	1	5	3000	-8,08561194688082	-0,0524115981534123	-0,0500498525798321
310,883	0,271999999999991	3001	1	5	3000	-8,08567732572556	-0,0530913425609469	-0,0501152314245701
310,893	0,282000000000039	3001	1	5	3000	-8,08552203699946	-0,0516336923465133	-0,0499599426984787
310,904	0,293000000000006	3001	1	5	3000	-8,08564622886479	-0,0527044665068388	-0,0500841066241264
310,915	0,30400000000003	3001	1	5	3000	-8,08565324172378	-0,0528300646692514	-0,0500911474227905
310,926	0,314999999999998	3001	1	5	3000	-8,08561507612467	-0,0525918323546648	-0,0500529818236828
310,937	0,326000000000022	3001	1	5	3000	-8,08567986823618	-0,0527484621852636	-0,0501177459955215
310,948	0,336999999999989	3001	1	5	3000	-8,08561177924275	-0,0523540703579783	-0,0500496849417686
310,958	0,347000000000037	3001	1	5	3000	-8,08561353944242	-0,0523146567866206	-0,0500514172017574
310,969	0,358000000000004	3001	1	5	3000	-8,08565413579345	-0,0528576923534274	-0,0500920414924622
310,98	0,369000000000028	3001	1	5	3000	-8,08572267182171	-0,0529888505116105	-0,0501605495810509
310,991	0,379999999999995	3001	1	5	3000	-8,08581350371242	-0,0536405947059393	-0,0502514094114304
311,012	0,40100000000001	3001	1	5	3000	-8,085812414065	-0,0538433622568846	-0,0502502918243408
311,023	0,412000000000035	3001	1	5	3000	-8,08591685257852	-0,0544455554336309	-0,0503547862172127
311,034	0,423000000000002	3001	1	5	3000	-8,08584990911186	-0,0539116188883781	-0,0502877868711948
311,045	0,434000000000026	3001	1	5	3000	-8,08582026511431	-0,0537986634299159	-0,0502581708133221
311,056	0,444999999999993	3001	1	5	3000	-8,08596527203918	-0,0547475973144174	-0,0504031777381897
311,066	0,455000000000041	3001	1	5	3000	-8,08586097322404	-0,05390839651227	-0,0502988509833813
311,077	0,466000000000008	3001	1	5	3000	-8,08592012152076	-0,0544207775965333	-0,0503580272197723
311,088	0,477000000000032	3001	1	5	3000	-8,08581448160112	-0,0537558877840638	-0,0502523593604565
311,099	0,488	3001	1	5	3000	-8,08589642867446	-0,0544392317533493	-0,0503343343734741
311,11	0,499000000000024	3001	1	5	3000	-8,08598125353456	-0,0548780709505081	-0,0504191592335701
311,121	0,509999999999991	3001	1	5	3000	-8,08607144281268	-0,0554592162370682	-0,0505093485116959
311,131	0,520000000000039	3001	1	5	3000	-8,08586558327079	-0,0540553312748671	-0,0503034889698029
311,142	0,531000000000006	3001	1	5	3000	-8,08610432781279	-0,0558337289839983	-0,0505422055721283
311,153	0,54200000000003	3001	1	5	3000	-8,08599156327546	-0,0548088178038597	-0,0504294410347939
311,164	0,552999999999997	3001	1	5	3000	-8,08599793352187	-0,0548623688519001	-0,0504358671605587
311,175	0,564000000000021	3001	1	5	3000	-8,08602053672075	-0,0551919965073466	-0,0504584424197674
311,186	0,574999999999989	3001	1	5	3000	-8,08609457686543	-0,0556516647338867	-0,0505324825644493
311,196	0,585000000000036	3001	1	5	3000	-8,08623150922358	-0,0565582839772105	-0,0506693869829178
311,215	0,604000000000042	3001	1	5	3000	-8,08613992296159	-0,0558573752641678	-0,0505778007209301
311,226	0,615000000000009	3001	1	5	3000	-8,08611754328012	-0,0557066360488534	-0,0505554489791393
311,237	0,626000000000033	3001	1	5	3000	-8,08619040995836	-0,0559965055435896	-0,0506283156573772
311,248	0,637	3001	1	5	3000	-8,08609876781702	-0,0554456189274788	-0,0505366735160351
311,259	0,648000000000025	3001	1	5	3000	-8,08621678501368	-0,0563090015202761	-0,0506546907126904
311,27	0,658999999999992	3001	1	5	3000	-8,08615076355636	-0,0559616880491376	-0,0505886413156986
311,28	0,66900000000004	3001	1	5	3000	-8,08633505366743	-0,0570899108424783	-0,0507729314267635
311,291	0,680000000000007	3001	1	5	3000	-8,08618697337806	-0,0560783594846725	-0,0506248511373997
311,302	0,691000000000031	3001	1	5	3000	-8,08623829856515	-0,0564858876168728	-0,050676204264164
311,313	0,701999999999998	3001	1	5	3000	-8,08626243844628	-0,0566965853795409	-0,050700344145298
311,324	0,713000000000022	3001	1	5	3000	-8,08626039884984	-0,0562897976487875	-0,0506982766091824
311,335	0,72399999999999	3001	1	5	3000	-8,08628210797906	-0,0566865410655737	-0,0507200136780739
311,345	0,734000000000037	3001	1	5	3000	-8,08626542799175	-0,0567694287747145	-0,0507033057510853
311,356	0,745000000000005	3001	1	5	3000	-8,08629943057895	-0,0569329364225268	-0,0507373362779617
311,367	0,756000000000029	3001	1	5	3000	-8,0864480137825	-0,0577336084097624	-0,0508859194815159
311,378	0,766999999999996	3001	1	5	3000	-8,0864168331027	-0,0576747301965952	-0,0508547388017178
311,388	0,777000000000044	3001	1	5	3000	-8,08637852780521	-0,0572920963168144	-0,0508164055645466
311,399	0,788000000000011	3001	1	5	3000	-8,08647804893553	-0,0581835489720106	-0,05091592669487
311,41	0,799000000000035	3001	1	5	3000	-8,08638355694711	-0,057171368971467	-0,0508214347064495
311,421	0,810000000000002	3001	1	5	3000	-8,08652328327298	-0,0582405598834157	-0,0509611889719963
311,432	0,821000000000026	3001	1	5	3000	-8,08646349236369	-0,0580094521865249	-0,050901398062706
311,443	0,831999999999994	3001	1	5	3000	-8,08654574677348	-0,0585909141227603	-0,050983652472496
311,453	0,842000000000041	3001	1	5	3000	-8,08643074706197	-0,0577192474156618	-0,0508686527609825
311,464	0,853000000000009	3001	1	5	3000	-8,08652713894844	-0,0583021808415651	-0,0509650446474552
311,475	0,864000000000033	3001	1	5	3000	-8,08647570200264	-0,05805101711303	-0,050913579761982
311,493	0,882000000000005	3001	1	5	3000	-8,08655633591115	-0,0586969591677189	-0,0509942136704922
311,504	0,893000000000029	3001	1	5	3000	-8,08646508492529	-0,0576430931687355	-0,0509029626846313
311,515	0,903999999999996	3001	1	5	3000	-8,08660743758082	-0,0589734641835094	-0,0510453432798386
311,525	0,914000000000044	3001	1	5	3000	-8,08657865971327	-0,0587233761325479	-0,0510165654122829
311,536	0,925000000000011	3001	1	5	3000	-8,08658505789936	-0,0588555494323373	-0,0510229915380478
311,551	0,939999999999998	3001	1	5	3000	-8,08662442490458	-0,0588119961321354	-0,0510623306035995
311,562	0,951000000000022	3001	1	5	3000	-8,08665929362178	-0,0592511566355824	-0,0510971993207932
311,573	0,961999999999989	3001	1	5	3000	-8,086639624089	-0,0591707834973931	-0,0510775297880173
311,583	0,972000000000037	3001	1	5	3000	-8,08666999451816	-0,0595486303791404	-0,0511078722774982
311,594	0,983000000000004	3001	1	5	3000	-8,08680631220341	-0,0602239044383168	-0,051244217902422
311,605	0,994000000000028	3001	1	5	3000	-8,08672095648944	-0,0595381064340472	-0,0511588342487812
311,616	1,005	3001	1	5	3000	-8,08674305677414	-0,0597944296896458	-0,0511809624731541
311,626	1,01500000000004	3001	1	5	3000	-8,08669567108154	-0,059450906701386	-0,0511335767805576
311,637	1,02600000000001	3001	1	5	3000	-8,08689133264124	-0,0607859436422586	-0,0513292104005814
311,648	1,03700000000003	3001	1	5	3000	-8,08679804205894	-0,0600766995921731	-0,0512359477579594
311,659	1,048	3001	1	5	3000	-8,08685347437858	-0,0605418393388391	-0,0512913800776005
311,67	1,05900000000003	3001	1	5	3000	-8,08683031238616	-0,0603748578578234	-0,0512681901454925
311,681	1,06999999999999	3001	1	5	3000	-8,08689929544926	-0,0606551580131054	-0,0513372011482716
311,691	1,08000000000004	3001	1	5	3000	-8,08678303845227	-0,0600473303347826	-0,0512209720909595
311,702	1,09100000000001	3001	1	5	3000	-8,08693206869066	-0,0611052941530943	-0,051369946449995
311,713	1,10200000000003	3001	1	5	3000	-8,08695291168988	-0,0613528583198786	-0,0513907894492149
311,724	1,113	3001	1	5	3000	-8,08688286691904	-0,0604497268795967	-0,0513207726180553
311,735	1,12400000000002	3001	1	5	3000	-8,08694000355899	-0,0610239058732986	-0,0513778813183308
311,751	1,14000000000004	3001	1	5	3000	-8,08693849481642	-0,0610282272100449	-0,0513763725757599
311,762	1,15100000000001	3001	1	5	3000	-8,08698987588286	-0,0612941663712263	-0,0514277815818787
311,773	1,16200000000003	3001	1	5	3000	-8,08699118904769	-0,0614195736125112	-0,0514290668070316
311,784	1,173	3001	1	5	3000	-8,08700613677502	-0,0614967197179794	-0,0514440424740314
311,795	1,18400000000003	3001	1	5	3000	-8,08699124492705	-0,0613760901615024	-0,0514291226863861
311,806	1,19499999999999	3001	1	5	3000	-8,08699546381831	-0,0610981229692698	-0,0514333695173263
311,816	1,20500000000004	3001	1	5	3000	-8,08705025352538	-0,0615125987678766	-0,0514881312847137
311,827	1,21600000000001	3001	1	5	3000	-8,08707850053906	-0,0619658129289746	-0,0515164062380791
311,838	1,22700000000003	3001	1	5	3000	-8,08709668926895	-0,0620658975094557	-0,0515346229076386
311,849	1,238	3001	1	5	3000	-8,08707654476166	-0,0616647163406014	-0,0515144504606724
311,86	1,24900000000002	3001	1	5	3000	-8,08713527396321	-0,0622014282271266	-0,0515731796622276
311,871	1,25999999999999	3001	1	5	3000	-8,08710842393339	-0,0620317459106445	-0,0515463016927242
311,881	1,27000000000004	3001	1	5	3000	-8,08727237395942	-0,0634105037897825	-0,051710307598114
311,892	1,28100000000001	3001	1	5	3000	-8,08720126748085	-0,0627030665054917	-0,0516391731798649
311,903	1,29200000000003	3001	1	5	3000	-8,08716829866171	-0,0623324932530522	-0,0516062043607235
311,914	1,303	3001	1	5	3000	-8,08720847591758	-0,0627405662089586	-0,0516463816165924
311,925	1,31400000000002	3001	1	5	3000	-8,08723700232804	-0,0631406810134649	-0,0516748800873756
311,936	1,32499999999999	3001	1	5	3000	-8,08717961423099	-0,0623060949146748	-0,0516174919903278
311,946	1,33500000000004	3001	1	5	3000	-8,08730444870889	-0,0633541075512767	-0,0517423264682293
311,957	1,346	3001	1	5	3000	-8,0872396286577	-0,0628408510237932	-0,0516775064170361
311,968	1,35700000000003	3001	1	5	3000	-8,08725169859827	-0,0629427982494235	-0,0516895763576031
311,979	1,368	3001	1	5	3000	-8,08736510574818	-0,0638273172080517	-0,0518030114471912
311,989	1,37800000000004	3001	1	5	3000	-8,0873260460794	-0,0633032526820898	-0,0517639517784119
312	1,38900000000001	3001	1	5	3000	-8,08741497807205	-0,0641494570299983	-0,0518528558313847
312,011	1,40000000000003	3001	1	5	3000	-8,08732048608363	-0,0635212613269687	-0,0517583638429642
312,032	1,42099999999999	3001	1	5	3000	-8,08741905726492	-0,0639883615076542	-0,0518569350242615
312,042	1,43100000000004	3001	1	5	3000	-8,08753939345479	-0,0649487599730492	-0,0519772991538048
312,053	1,44200000000001	3001	1	5	3000	-8,08749072253704	-0,0646568415686488	-0,0519286282360554
312,064	1,45300000000003	3001	1	5	3000	-8,08741874992847	-0,0640201708301902	-0,0518566556274891
312,075	1,464	3001	1	5	3000	-8,08739039115608	-0,0637321313843131	-0,0518282689154148
312,086	1,47500000000002	3001	1	5	3000	-8,08743864297867	-0,0640998966991901	-0,0518765486776829
312,097	1,48599999999999	3001	1	5	3000	-8,08749276213348	-0,064574764110148	-0,0519306398928165
312,107	1,49600000000004	3001	1	5	3000	-8,08745353482664	-0,0644325232133269	-0,0518914125859737
312,118	1,50700000000001	3001	1	5	3000	-8,08748027309775	-0,0642790226265788	-0,0519181787967682
312,129	1,51800000000003	3001	1	5	3000	-8,08748541399837	-0,0644767750054598	-0,0519233196973801
312,14	1,529	3001	1	5	3000	-8,08760250918567	-0,0653873709961772	-0,0520403869450092
312,15	1,53900000000004	3001	1	5	3000	-8,08757118880749	-0,0651963148266077	-0,0520090945065022
312,161	1,55000000000001	3001	1	5	3000	-8,08767277747393	-0,0657340744510293	-0,0521106831729412
312,172	1,56100000000004	3001	1	5	3000	-8,08757806196809	-0,0651105726137757	-0,0520159676671028
312,183	1,572	3001	1	5	3000	-8,08761276304722	-0,0653109513223171	-0,052050668746233
312,194	1,58300000000003	3001	1	5	3000	-8,08760044164956	-0,0652192439883947	-0,0520383752882481
312,205	1,59399999999999	3001	1	5	3000	-8,0877648666501	-0,0662426976487041	-0,0522027723491192
312,215	1,60400000000004	3001	1	5	3000	-8,08767937123775	-0,0657338742166758	-0,0521172769367695
312,226	1,61500000000001	3001	1	5	3000	-8,08766894973814	-0,0657450407743454	-0,0521068274974823
312,237	1,62600000000003	3001	1	5	3000	-8,08773223310709	-0,066243652254343	-0,0521701388061047
312,248	1,637	3001	1	5	3000	-8,08776900172234	-0,0662256311625242	-0,0522069074213505
312,259	1,64800000000002	3001	1	5	3000	-8,08779872953892	-0,0665729818865657	-0,0522366352379322
312,27	1,65899999999999	3001	1	5	3000	-8,08775332756341	-0,0661589344963431	-0,0521912053227425
312,28	1,66900000000004	3001	1	5	3000	-8,08779769577086	-0,0667268736287951	-0,0522355735301971
312,291	1,68000000000001	3001	1	5	3000	-8,08774681761861	-0,0659744068980217	-0,0521847233176231
312,302	1,69100000000003	3001	1	5	3000	-8,08794611133635	-0,0675367191433907	-0,0523839890956879
312,313	1,702	3001	1	5	3000	-8,08782655745745	-0,0667562615126371	-0,0522644631564617
312,324	1,71300000000002	3001	1	5	3000	-8,08784921653569	-0,0669576600193977	-0,0522870942950249
312,335	1,72399999999999	3001	1	5	3000	-8,08787226676941	-0,0668425997719169	-0,0523101724684238
312,345	1,73400000000004	3001	1	5	3000	-8,08783222921193	-0,0664960406720638	-0,0522701069712639
312,356	1,745	3001	1	5	3000	-8,08783873915672	-0,0666908547282219	-0,0522766448557377
312,367	1,75600000000003	3001	1	5	3000	-8,08795060962439	-0,0675467681139708	-0,0523885153234005
312,378	1,767	3001	1	5	3000	-8,08797156438231	-0,0676032388582826	-0,0524094700813293
312,388	1,77700000000004	3001	1	5	3000	-8,08795507997274	-0,0674109812825918	-0,0523929856717587
312,399	1,78800000000001	3001	1	5	3000	-8,08800819329917	-0,0678746309131384	-0,0524460710585117
312,41	1,79900000000004	3001	1	5	3000	-8,08796706609428	-0,067705949768424	-0,0524049438536167
312,421	1,81	3001	1	5	3000	-8,08797025121748	-0,0673524057492614	-0,0524081848561764
312,432	1,82100000000003	3001	1	5	3000	-8,08794680982828	-0,067387162707746	-0,0523847155272961
312,443	1,83199999999999	3001	1	5	3000	-8,088109055534	-0,0687277084216475	-0,0525469332933426
312,453	1,84200000000004	3001	1	5	3000	-8,08804867789149	-0,0683380663394928	-0,0524865835905075
312,464	1,85300000000001	3001	1	5	3000	-8,08803694322705	-0,0678603909909725	-0,0524748489260673
312,475	1,86400000000003	3001	1	5	3000	-8,08808977715671	-0,0683215726166964	-0,0525276549160481
312,486	1,875	3001	1	5	3000	-8,08808485977352	-0,0682840775698423	-0,0525227375328541
312,497	1,88600000000002	3001	1	5	3000	-8,08814093470573	-0,0688581587746739	-0,0525788404047489
312,508	1,89699999999999	3001	1	5	3000	-8,08808916248381	-0,0682042352855206	-0,0525270402431488
312,518	1,90700000000004	3001	1	5	3000	-8,08817756362259	-0,0688909878954291	-0,0526154413819313
312,529	1,91800000000001	3001	1	5	3000	-8,08820569887757	-0,0692317541688681	-0,0526436045765877
312,54	1,92900000000003	3001	1	5	3000	-8,08824076317251	-0,069449869915843	-0,0526786968111992
312,551	1,94	3001	1	5	3000	-8,08821056038141	-0,0689868582412601	-0,0526484660804272
312,573	1,96199999999999	3001	1	5	3000	-8,08827484957874	-0,0696794968098402	-0,0527127273380756
312,583	1,97200000000004	3001	1	5	3000	-8,08818398974836	-0,0689101498574018	-0,0526218675076961
312,594	1,983	3001	1	5	3000	-8,08822081424296	-0,0689517427235842	-0,0526586920022964
312,605	1,99400000000003	3001	1	5	3000	-8,08830186724663	-0,0696840928867459	-0,0527397729456425
312,616	2,005	3001	1	5	3000	-8,08828462846577	-0,0695898802950978	-0,0527225062251091
312,626	2,01500000000004	3001	1	5	3000	-8,08834969997406	-0,0702183367684484	-0,0527876056730747
312,637	2,02600000000001	3001	1	5	3000	-8,08830893598497	-0,0695814704522491	-0,0527468137443066
312,648	2,03700000000003	3001	1	5	3000	-8,088348666206	-0,0699693337082863	-0,0527865439653397
312,659	2,048	3001	1	5	3000	-8,08841552585363	-0,0705556431785226	-0,0528534315526485
312,67	2,05900000000003	3001	1	5	3000	-8,08832293376327	-0,0698398472741246	-0,0527608394622803
312,681	2,06999999999999	3001	1	5	3000	-8,0883885640651	-0,0700465030968189	-0,0528264418244362
312,691	2,08000000000004	3001	1	5	3000	-8,08841940946877	-0,0703814206644893	-0,0528572872281074
312,702	2,09100000000001	3001	1	5	3000	-8,08847464621067	-0,0709473015740514	-0,0529125519096851
312,713	2,10200000000003	3001	1	5	3000	-8,08842393569648	-0,0705731054767966	-0,0528618693351746
312,724	2,113	3001	1	5	3000	-8,08854318223894	-0,0712797557935119	-0,0529811158776283
312,735	2,12400000000002	3001	1	5	3000	-8,08848045766354	-0,070848548784852	-0,0529183633625507
312,746	2,13499999999999	3001	1	5	3000	-8,08855011127889	-0,0715027470141649	-0,052987989038229
312,756	2,14500000000004	3001	1	5	3000	-8,0885658133775	-0,0715998793020844	-0,053003691136837
312,767	2,15600000000001	3001	1	5	3000	-8,08844977989793	-0,0705624697729945	-0,0528876855969429
312,778	2,16700000000003	3001	1	5	3000	-8,08857863768935	-0,0715006282553077	-0,0530165433883667
312,789	2,178	3001	1	5	3000	-8,08853792957961	-0,071304808370769	-0,052975807338953
312,8	2,18900000000002	3001	1	5	3000	-8,0885752569884	-0,0716232135891914	-0,0530131347477436
312,811	2,19999999999999	3001	1	5	3000	-8,08858693577349	-0,0714998133480549	-0,0530248694121838
312,831	2,22000000000003	3001	1	5	3000	-8,0885995645076	-0,0715643959119916	-0,0530374422669411
312,842	2,23099999999999	3001	1	5	3000	-8,08860305696726	-0,0717316661030054	-0,0530409626662731
312,852	2,24100000000004	3001	1	5	3000	-8,08862800709903	-0,0720275100320578	-0,0530658848583698
312,863	2,25200000000001	3001	1	5	3000	-8,08865066617727	-0,0719510670751333	-0,0530885718762875
312,874	2,26300000000003	3001	1	5	3000	-8,08868997730315	-0,0722259189933538	-0,0531278550624847
312,885	2,274	3001	1	5	3000	-8,08875200338662	-0,0728220911696553	-0,0531898811459541
312,896	2,28500000000003	3001	1	5	3000	-8,08867368847132	-0,0723253143951297	-0,053111594170332
312,907	2,29599999999999	3001	1	5	3000	-8,08872361667454	-0,0723559688776731	-0,0531614944338799
312,917	2,30600000000004	3001	1	5	3000	-8,08876625262201	-0,0727389473468065	-0,0532041303813457
312,928	2,31700000000001	3001	1	5	3000	-8,08878857642412	-0,0730774085968733	-0,0532264821231365
312,939	2,32800000000003	3001	1	5	3000	-8,08892615139484	-0,0741359544917941	-0,0533640570938587
312,95	2,339	3001	1	5	3000	-8,08877128176391	-0,0726314587518573	-0,0532091595232487
312,961	2,35000000000002	3001	1	5	3000	-8,08882070705295	-0,0732277566567063	-0,0532586127519608
312,972	2,36099999999999	3001	1	5	3000	-8,08874719776213	-0,072584105655551	-0,0531850755214691
312,982	2,37100000000004	3001	1	5	3000	-8,08885987848043	-0,0736848916858435	-0,0532977841794491
312,993	2,38200000000001	3001	1	5	3000	-8,08885683305562	-0,0733523070812225	-0,0532947108149528
313,004	2,39300000000003	3001	1	5	3000	-8,08891209773719	-0,0737913325428963	-0,0533499754965305
313,015	2,404	3001	1	5	3000	-8,08887868188322	-0,0735250860452652	-0,0533165596425533
313,025	2,41400000000004	3001	1	5	3000	-8,08897865004838	-0,0743886269629002	-0,0534165278077126
313,036	2,42500000000001	3001	1	5	3000	-8,08885308913887	-0,073187705129385	-0,0532909668982029
313,047	2,43600000000004	3001	1	5	3000	-8,08892120607197	-0,0737360958009958	-0,0533591397106647
313,058	2,447	3001	1	5	3000	-8,08904439210892	-0,0749509269371629	-0,0534822978079319
313,075	2,464	3001	1	5	3000	-8,08893324807286	-0,0738321198150516	-0,0533711537718773
313,086	2,47500000000002	3001	1	5	3000	-8,08896026574075	-0,0740600097924471	-0,0533981435000896
313,097	2,48599999999999	3001	1	5	3000	-8,08909054845572	-0,0749716022983193	-0,0535284541547298
313,107	2,49600000000004	3001	1	5	3000	-8,08894252404571	-0,073930942453444	-0,0533804297447205
313,118	2,50700000000001	3001	1	5	3000	-8,08905095793307	-0,0746764568611979	-0,0534888356924057
313,129	2,51800000000003	3001	1	5	3000	-8,08905087411404	-0,0746487220749259	-0,0534887798130512
313,14	2,529	3001	1	5	3000	-8,08913100510836	-0,0754458690062165	-0,0535689108073711
313,15	2,53900000000004	3001	1	5	3000	-8,0891386885196	-0,0754670379683375	-0,053576622158289
313,161	2,55000000000001	3001	1	5	3000	-8,08924457989633	-0,0762670300900936	-0,0536824576556683
313,172	2,56100000000004	3001	1	5	3000	-8,08923698030412	-0,0760458223521709	-0,0536748580634594
313,183	2,572	3001	1	5	3000	-8,08921708725393	-0,0758993765339255	-0,0536550208926201
313,194	2,58300000000003	3001	1	5	3000	-8,08908225037158	-0,0748225674033165	-0,0535201840102673
313,205	2,59399999999999	3001	1	5	3000	-8,08917755261064	-0,0756733492016792	-0,0536154583096504
313,215	2,60400000000004	3001	1	5	3000	-8,08917587623	-0,0754955224692822	-0,0536137819290161
313,226	2,61500000000001	3001	1	5	3000	-8,08925257064402	-0,076144621707499	-0,0536904484033585
313,237	2,62600000000003	3001	1	5	3000	-8,08927760459483	-0,0764031521975994	-0,0537154823541641
313,248	2,637	3001	1	5	3000	-8,08926201425493	-0,0763704068958759	-0,0536999478936195
313,259	2,64800000000002	3001	1	5	3000	-8,08922024443746	-0,0757633429020643	-0,0536581501364708
313,27	2,65899999999999	3001	1	5	3000	-8,08922694995999	-0,0757746817544103	-0,053664855659008
313,28	2,66900000000004	3001	1	5	3000	-8,08922594413161	-0,0758931087329984	-0,0536638498306274
313,291	2,68000000000001	3001	1	5	3000	-8,08923840522766	-0,0760251469910145	-0,0536763109266758
313,302	2,69100000000003	3001	1	5	3000	-8,0894691310823	-0,0777372624725103	-0,053907036781311
313,314	2,70300000000003	3001	1	5	3000	-8,08938265778124	-0,0770370196551085	-0,0538205355405808
313,325	2,714	3001	1	5	3000	-8,08933222666383	-0,0767108844593167	-0,0537701323628426
313,336	2,72500000000002	3001	1	5	3000	-8,08940118178725	-0,077132391743362	-0,0538390874862671
313,347	2,73599999999999	3001	1	5	3000	-8,08937192894518	-0,0767740374431014	-0,0538098067045212
313,357	2,74600000000004	3001	1	5	3000	-8,08944247663021	-0,0775048090144992	-0,0538803823292255
313,368	2,75700000000001	3001	1	5	3000	-8,08939827606082	-0,0771289318799973	-0,0538361817598343
313,379	2,76800000000003	3001	1	5	3000	-8,08947131037712	-0,0777498306706548	-0,0539092160761356
313,39	2,779	3001	1	5	3000	-8,0894142575562	-0,0771524617448449	-0,0538521632552147
313,4	2,78900000000004	3001	1	5	3000	-8,08957094326615	-0,0784638337790966	-0,054008848965168
313,411	2,80000000000001	3001	1	5	3000	-8,08942632749677	-0,0773244816809893	-0,0538642331957817
313,422	2,81100000000004	3001	1	5	3000	-8,08952987194061	-0,0781163759529591	-0,0539677776396275
313,433	2,822	3001	1	5	3000	-8,08942286297679	-0,0770460953935981	-0,0538607686758041
313,444	2,83300000000003	3001	1	5	3000	-8,0894812848419	-0,0776046747341752	-0,0539191626012325
313,455	2,84399999999999	3001	1	5	3000	-8,08949494734406	-0,077678756788373	-0,0539328530430794
313,465	2,85400000000004	3001	1	5	3000	-8,08967507444322	-0,0794341368600726	-0,0541129522025585
313,476	2,86500000000001	3001	1	5	3000	-8,08964802883565	-0,0787651492282748	-0,0540859065949917
313,487	2,87600000000003	3001	1	5	3000	-8,08963936753571	-0,0787533866241574	-0,0540772452950478
313,498	2,887	3001	1	5	3000	-8,08967309072614	-0,0791032006964087	-0,0541109964251518
313,509	2,89800000000002	3001	1	5	3000	-8,08963844552636	-0,0789949856698513	-0,0540763512253761
313,52	2,90899999999999	3001	1	5	3000	-8,08965437114239	-0,0788114266470075	-0,0540922768414021
313,53	2,91900000000004	3001	1	5	3000	-8,08961100876331	-0,0784912193194032	-0,054048914462328
313,541	2,93000000000001	3001	1	5	3000	-8,08966029435396	-0,0790167273953557	-0,0540982000529766
313,552	2,94100000000003	3001	1	5	3000	-8,08966476470232	-0,078899092040956	-0,0541026704013348
313,563	2,952	3001	1	5	3000	-8,08974017389119	-0,0793751934543252	-0,0541780516505241
313,574	2,96300000000002	3001	1	5	3000	-8,08973506093025	-0,0795644102618098	-0,0541729666292667
313,593	2,98200000000003	3001	1	5	3000	-8,08970840647817	-0,0792913883924484	-0,0541463121771812
313,604	2,993	3001	1	5	3000	-8,08978314511478	-0,0797235686331987	-0,0542210228741169
313,614	3,00300000000004	3001	1	5	3000	-8,08976054191589	-0,0796889187768102	-0,0541984476149082
313,625	3,01400000000001	3001	1	5	3000	-8,08979948982596	-0,080043668858707	-0,0542373955249786
313,636	3,02500000000003	3001	1	5	3000	-8,0898651201278	-0,0805648742243648	-0,0543029978871346
313,647	3,036	3001	1	5	3000	-8,08981217443943	-0,0798559980466962	-0,0542500801384449
313,658	3,04700000000003	3001	1	5	3000	-8,08983363211155	-0,0799642084166408	-0,054271537810564
313,669	3,05799999999999	3001	1	5	3000	-8,08987107127905	-0,0804630434140563	-0,0543089769780636
313,679	3,06800000000004	3001	1	5	3000	-8,08994181454181	-0,0810010312125087	-0,0543797202408314
313,69	3,07900000000001	3001	1	5	3000	-8,0898911319673	-0,0803413195535541	-0,0543290376663208
313,701	3,09000000000003	3001	1	5	3000	-8,08993463404477	-0,0809103203937411	-0,0543725118041039
313,712	3,101	3001	1	5	3000	-8,08991289697587	-0,0806980021297932	-0,0543508306145668
313,723	3,11200000000002	3001	1	5	3000	-8,09004292823374	-0,0818559667095542	-0,0544808059930801
313,734	3,12299999999999	3001	1	5	3000	-8,08994628489017	-0,080954609438777	-0,0543841905891895
313,744	3,13300000000004	3001	1	5	3000	-8,08993695303798	-0,0807085353881121	-0,0543748587369919
313,755	3,14400000000001	3001	1	5	3000	-8,08991968631744	-0,0805604085326195	-0,0543575920164585
313,766	3,15500000000003	3001	1	5	3000	-8,08992468751967	-0,0807641167193651	-0,054362565279007
313,777	3,166	3001	1	5	3000	-8,0899231787771	-0,0804557139053941	-0,0543610565364361
313,787	3,17600000000004	3001	1	5	3000	-8,0899987835437	-0,0812147464603186	-0,0544366613030434
313,798	3,18700000000001	3001	1	5	3000	-8,09003546833992	-0,0817190436646342	-0,0544733740389347
313,809	3,19800000000004	3001	1	5	3000	-8,09004276059568	-0,0815960625186563	-0,0544806383550167
313,82	3,209	3001	1	5	3000	-8,09006933122873	-0,0816417904570699	-0,0545072369277477
313,831	3,22000000000003	3001	1	5	3000	-8,09007978066802	-0,0818363996222615	-0,0545176863670349
313,842	3,23099999999999	3001	1	5	3000	-8,0901597160846	-0,08245883975178	-0,0545975938439369
313,855	3,24400000000003	3001	1	5	3000	-8,09010014869273	-0,0821102689951658	-0,0545380264520645
313,866	3,255	3001	1	5	3000	-8,09019036591053	-0,0826106173917651	-0,0546282716095447
313,876	3,26500000000004	3001	1	5	3000	-8,09011392295361	-0,0820862222462893	-0,0545518286526203
313,887	3,27600000000001	3001	1	5	3000	-8,09016664512455	-0,0824401900172234	-0,0546045228838921
313,898	3,28700000000003	3001	1	5	3000	-8,09021718800068	-0,0829785503447056	-0,0546550936996937
313,909	3,298	3001	1	5	3000	-8,09018332511187	-0,0824094889685512	-0,0546212308108807
313,92	3,30900000000003	3001	1	5	3000	-8,0902398750186	-0,0829848134890199	-0,0546777807176113
313,931	3,31999999999999	3001	1	5	3000	-8,09022087603807	-0,0828746007755399	-0,0546587817370892
313,941	3,33000000000004	3001	1	5	3000	-8,09022702276707	-0,0830493262037635	-0,0546649284660816
313,952	3,34100000000001	3001	1	5	3000	-8,09026004746556	-0,0829947600141168	-0,0546979531645775
313,963	3,35200000000003	3001	1	5	3000	-8,09032453224063	-0,0835229828953743	-0,0547624379396439
313,974	3,363	3001	1	5	3000	-8,09027639217675	-0,0832366896793246	-0,0547142699360847
313,985	3,37400000000002	3001	1	5	3000	-8,0903048068285	-0,0835676118731499	-0,0547427125275135
313,996	3,38499999999999	3001	1	5	3000	-8,09031500481069	-0,0834228238090873	-0,0547528825700283
314,006	3,39500000000004	3001	1	5	3000	-8,09032847173512	-0,0836219824850559	-0,0547663494944572
314,017	3,40600000000001	3001	1	5	3000	-8,09031480923295	-0,0835529901087284	-0,0547527149319649
314,028	3,41700000000003	3001	1	5	3000	-8,09034431353211	-0,0837504770606756	-0,0547822192311287
314,039	3,428	3001	1	5	3000	-8,09043045155704	-0,0842565577477217	-0,0548683293163776
314,05	3,43900000000002	3001	1	5	3000	-8,09039538726211	-0,0840321462601423	-0,0548332929611206
314,061	3,44999999999999	3001	1	5	3000	-8,09040228836238	-0,0841712299734354	-0,0548401661217213
314,071	3,46000000000004	3001	1	5	3000	-8,09039164334535	-0,0840740092098713	-0,0548295490443707
314,082	3,471	3001	1	5	3000	-8,09041877277195	-0,0839239964261651	-0,054856650531292
314,093	3,48200000000003	3001	1	5	3000	-8,0904318485409	-0,0843372475355864	-0,0548697263002396
314,104	3,493	3001	1	5	3000	-8,09047381393611	-0,0846621720120311	-0,0549116916954517
314,114	3,50300000000004	3001	1	5	3000	-8,09051013551652	-0,0851056352257729	-0,0549480691552162
314,125	3,51400000000001	3001	1	5	3000	-8,09048669412732	-0,0846983725205064	-0,0549245998263359
314,136	3,52500000000003	3001	1	5	3000	-8,09050974436104	-0,0849680090323091	-0,0549476221203804
314,147	3,536	3001	1	5	3000	-8,09052033349872	-0,0849186116829515	-0,054958239197731
314,158	3,54700000000003	3001	1	5	3000	-8,09053190052509	-0,0851382408291101	-0,0549698062241077
314,169	3,55799999999999	3001	1	5	3000	-8,09054198674858	-0,0848584389314055	-0,0549798645079136
314,179	3,56800000000004	3001	1	5	3000	-8,09059099294245	-0,085481689311564	-0,0550288707017898
314,19	3,57900000000001	3001	1	5	3000	-8,09058286249638	-0,0855181459337473	-0,0550207681953907
314,201	3,59000000000003	3001	1	5	3000	-8,09062901884317	-0,0858927890658379	-0,0550669245421886
314,212	3,601	3001	1	5	3000	-8,09060473926365	-0,0854405527934432	-0,0550426170229912
314,223	3,61200000000002	3001	1	5	3000	-8,09073071926832	-0,0867218663915992	-0,0551686249673367
314,234	3,62299999999999	3001	1	5	3000	-8,09070356190204	-0,0863326853141189	-0,0551414676010609
314,244	3,63300000000004	3001	1	5	3000	-8,09068042784929	-0,0863912515342236	-0,0551183335483074
314,255	3,64400000000001	3001	1	5	3000	-8,09068953618407	-0,0861950591206551	-0,0551274418830872
314,266	3,65500000000003	3001	1	5	3000	-8,09068674221635	-0,0860259495675564	-0,0551246479153633
314,277	3,666	3001	1	5	3000	-8,09070984832942	-0,0864523928612471	-0,0551477260887623
314,287	3,67600000000004	3001	1	5	3000	-8,09069196693599	-0,0862482469528914	-0,0551298446953297
314,298	3,68700000000001	3001	1	5	3000	-8,09068939648569	-0,0862443773075938	-0,0551272742450237
314,309	3,69800000000004	3001	1	5	3000	-8,09074823744595	-0,086628133431077	-0,0551861152052879
314,32	3,709	3001	1	5	3000	-8,09074700810015	-0,0865864288061857	-0,0551848858594894
314,331	3,72000000000003	3001	1	5	3000	-8,09075731784105	-0,0868761911988258	-0,0551952235400677
314,342	3,73099999999999	3001	1	5	3000	-8,09080042876303	-0,0871547870337963	-0,0552383065223694
314,352	3,74100000000004	3001	1	5	3000	-8,09079729951918	-0,0869035441428423	-0,0552351772785187
314,367	3,75600000000003	3001	1	5	3000	-8,09085533022881	-0,0875908555462956	-0,0552932359278202
314,378	3,767	3001	1	5	3000	-8,09085801243782	-0,0876039220020175	-0,0552959181368351
314,388	3,77700000000004	3001	1	5	3000	-8,09082384221256	-0,087044364772737	-0,0552617758512497
314,399	3,78800000000001	3001	1	5	3000	-8,09088494628668	-0,0876032002270222	-0,055322851985693
314,41	3,79900000000004	3001	1	5	3000	-8,09088695794344	-0,0877992575988173	-0,0553248636424541
314,421	3,81	3001	1	5	3000	-8,09088924899697	-0,0878401380032301	-0,0553271546959877
314,432	3,82100000000003	3001	1	5	3000	-8,09086717665195	-0,087220105342567	-0,0553050823509693
314,443	3,83199999999999	3001	1	5	3000	-8,09096381999552	-0,0882502179592848	-0,0554017536342144
314,453	3,84200000000004	3001	1	5	3000	-8,09092294424772	-0,0879063690081239	-0,0553608499467373
314,464	3,85300000000001	3001	1	5	3000	-8,09099064208567	-0,0886072218418121	-0,0554285198450089
314,475	3,86400000000003	3001	1	5	3000	-8,09095789678395	-0,0880045909434557	-0,0553957745432854
314,486	3,875	3001	1	5	3000	-8,09097809717059	-0,0882687186822295	-0,055416002869606
314,497	3,88600000000002	3001	1	5	3000	-8,09102495200932	-0,0888658221811056	-0,0554628297686577
314,508	3,89699999999999	3001	1	5	3000	-8,09104037471116	-0,0890788389369845	-0,0554782524704933
314,518	3,90700000000004	3001	1	5	3000	-8,09101986698806	-0,0885764975100756	-0,0554578006267548
314,529	3,91800000000001	3001	1	5	3000	-8,09107379056513	-0,0891100242733955	-0,055511724203825
314,54	3,92900000000003	3001	1	5	3000	-8,09108890593052	-0,0891957059502602	-0,0555268116295338
314,551	3,94	3001	1	5	3000	-8,09105347841978	-0,0890112807974219	-0,0554913841187954
314,562	3,95100000000002	3001	1	5	3000	-8,09107135981321	-0,0889472849667072	-0,055509265512228
314,573	3,96199999999999	3001	1	5	3000	-8,09109376743436	-0,0890962313860655	-0,0555316731333733
314,592	3,98099999999999	3001	1	5	3000	-8,0911030434072	-0,0894101010635495	-0,0555409491062164
314,602	3,99100000000004	3001	1	5	3000	-8,09110821224749	-0,0895501021295786	-0,0555460900068283
314,613	4,00200000000001	3001	1	5	3000	-8,09113531373441	-0,0893061282113194	-0,0555732473731041
314,624	4,01300000000003	3001	1	5	3000	-8,09111843816936	-0,0894103711470962	-0,0555563159286976
314,635	4,024	3001	1	5	3000	-8,09112944640219	-0,0896465638652444	-0,0555673241615295
314,646	4,03500000000003	3001	1	5	3000	-8,09115311130881	-0,0898344535380602	-0,0555910170078278
314,657	4,04599999999999	3001	1	5	3000	-8,09120681136847	-0,0900387391448021	-0,0556447170674801
314,667	4,05600000000004	3001	1	5	3000	-8,09121429920197	-0,0901893991976976	-0,05565220490098
314,678	4,06700000000001	3001	1	5	3000	-8,09122226200998	-0,090325647033751	-0,0556601397693157
314,689	4,07800000000003	3001	1	5	3000	-8,09125766158104	-0,0908710574731231	-0,0556955672800541
314,7	4,089	3001	1	5	3000	-8,09129633009434	-0,0909654796123505	-0,0557342357933521
314,711	4,10000000000002	3001	1	5	3000	-8,09127934277058	-0,0907318945974112	-0,0557172484695911
314,722	4,11099999999999	3001	1	5	3000	-8,0913070589304	-0,0909707695245743	-0,0557449646294117
314,732	4,12100000000004	3001	1	5	3000	-8,09129339642823	-0,0909055909141898	-0,0557313300669193
[truncated: 1,014 more rows]
