# Supplementary material for: Mechanical Behaviour of Dental Luting Cements: Static, Dynamic, and Finite Element Studies
Source: Dent J (Basel). 2025 Dec 15;13(12):601. doi: 10.3390/dj13120601 (PMC12731645; doi:10.3390/dj13120601)
Supplement: Supplementary file 1 [file dentistry-13-00601-s001.zip › File S1/dynamic/AphC/2021 farasztas_foszfatcement7/Test1/Test1.steps.trends.csv]

Total Cycles	Elapsed Cycles	Step	PC:Cycle Start Time (s)	PC:Frequency (Hz)	Position(Linear:Position):Maximum (mm)	Position(Linear:Position):Minimum (mm)	Load(Linear:Load):Maximum (kN)	Load(Linear:Load):Minimum (kN)	Displacement(Linear:Digital Position):Maximum (mm)	Displacement(Linear:Digital Position):Minimum (mm)
1	1	1	0	0,196967	-8,02374464459717	-8,0356224719435	-0,0244238367304206	-0,0523664942011237	0,0118174217641354	-6,0349702835083E-05
1	1	2	5,077	10	-8,02281299605966	-8,02616964094341	-0,0224498519673944	-0,0307825626805425	0,0127490423619747	0,00939242541790008
2	2	2	5,178	10	-8,01801298744977	-8,0295626912266	-0,014083725400269	-0,03875941503793	0,0175490789115429	0,0059993751347065
3	3	2	5,278	10	-8,01491998136043	-8,03069986402988	-0,00872042495757341	-0,0408846698701382	0,0206420570611954	0,00486217439174652
4	4	2	5,378	10	-8,01434425637126	-8,03138894028961	-0,00754432287067175	-0,0420910306274891	0,0212177820503712	0,00417312607169151
5	5	2	5,478	10	-8,01545399241149	-8,03169798105955	-0,00838976819068193	-0,0419970136135817	0,0201080739498138	0,00386405736207962
6	6	2	5,578	10	-8,01500888541341	-8,03211028687656	-0,00714477151632309	-0,0422631902620196	0,0205531530082226	0,00345177948474884
7	7	2	5,678	10	-8,01551140844822	-8,03246900439262	-0,00744266901165247	-0,0428309198468924	0,0200506299734116	0,00309303402900696
8	8	2	5,778	10	-8,01527540199459	-8,0327355209738	-0,006828005425632	-0,0431271176785231	0,0202866084873676	0,00282654538750649
9	9	2	5,878	10	-8,01519758999348	-8,03346793167293	-0,00609540846198797	-0,0439378013834357	0,020364448428154	0,00209413468837738
10	10	2	5,978	10	-8,01448909565806	-8,03381108678877	-0,004800776951015	-0,0443980982527137	0,021072942763567	0,00175097957253456
20	20	2	6,978	10	-8,01607894711196	-8,03678998723626	-0,003977264277637	-0,0469600921496749	0,0194831192493439	-0,00122789293527603
30	30	2	7,978	10	-8,01695756614208	-8,03880245424807	-0,00229944940656424	-0,0474479468539357	0,0186044722795486	-0,00324033200740814
40	40	2	8,978	10	-8,01951991394162	-8,04129964672029	-0,00260386150330305	-0,0481987185776234	0,0160421244800091	-0,00573758035898209
50	50	2	9,978	10	-8,02031295374036	-8,043441362679	-0,0013448391109705	-0,0490642199292779	0,0152490846812725	-0,00787926837801933
60	60	2	10,978	10	-8,02281847223639	-8,04538708180189	-0,00165064353495836	-0,0487521942704916	0,012743566185236	-0,00982498750090599
70	70	2	11,978	10	-8,02416284568608	-8,0474632512778	-0,00109955668449402	-0,0492528034374118	0,01139922067523	-0,0119011290371418
80	80	2	12,978	10	-8,02606274373829	-8,04898546077311	-0,00135376118123531	-0,0494398875162005	0,00949932262301445	-0,0134233385324478
90	90	2	13,978	10	-8,02741499617696	-8,05025897920132	-0,000807158648967743	-0,0480873417109251	0,00814704224467278	-0,0146968849003315
100	100	2	14,978	10	-8,02960272878408	-8,05176129564643	-0,00129271764308214	-0,0484077399596572	0,00595930963754654	-0,0161992013454437
200	200	2	24,978	10	-8,04318130016327	-8,06284479796886	-0,0019781244918704	-0,048380303196609	-0,00761920586228371	-0,0272827036678791
300	300	2	34,978	10	-8,04917693138123	-8,06874104775488	-0,00106818974018097	-0,0484711956232786	-0,0136148370802402	-0,0331789255142212
400	400	2	44,978	10	-8,05347276851535	-8,07194424793124	-0,00146717298775911	-0,0489568570628762	-0,0179106742143631	-0,0363821536302567
500	500	2	54,978	10	-8,05566969327628	-8,07338546030223	-0,00136318150907755	-0,0489686150103807	-0,020107626914978	-0,0378233939409256
600	600	2	64,978	10	-8,0572756100446	-8,07404737919569	-0,00162519980221987	-0,0480005517601967	-0,021713487803936	-0,0384852848947048
700	700	2	74,978	10	-8,05777757428586	-8,07479138486087	-0,00124834477901459	-0,0493187503889203	-0,0222154520452023	-0,0392292626202106
800	800	2	84,978	10	-8,05841222405434	-8,07515110820532	-0,000849883072078228	-0,0489922985434532	-0,0228501297533512	-0,0395890139043331
900	900	2	94,978	10	-8,0595991294831	-8,07537152431905	-0,00133246649056673	-0,0480427360162139	-0,0240370072424412	-0,0398094020783901
1000	1000	2	104,978	10	-8,05977182462811	-8,07577399536967	-0,000955546274781227	-0,0496996426954865	-0,0242097303271294	-0,0402119010686874
1501	1	3	155,313	0,197511	-8,07150676846504	-8,0766462162137	-0,0244742399081588	-0,0505969813093543	-0,0359446741640568	-0,0410841219127178
1501	1	4	160,376	10	-8,07610214687884	-8,07882844470441	-0,0461463630199432	-0,0629577971994877	-0,040540024638176	-0,0432663224637508
1502	2	4	160,477	10	-8,07328166440129	-8,0819786991924	-0,0289739621803164	-0,0788467237725854	-0,0377195701003075	-0,0464165769517422
1503	3	4	160,577	10	-8,07046023197472	-8,08291140943766	-0,017148801125586	-0,0812465231865644	-0,0348981097340584	-0,0473493151366711
1504	4	4	160,677	10	-8,07045064866543	-8,08348794467747	-0,0166714051738381	-0,0835385639220476	-0,0348885543644428	-0,0479258224368095
1505	5	4	160,777	10	-8,07031768374145	-8,08380743488669	-0,0155333057045937	-0,0840485375374556	-0,0347555615007877	-0,0482453405857086
1506	6	4	160,877	10	-8,06996271014214	-8,08403472416103	-0,0143143068999052	-0,0848009902983904	-0,0344006158411503	-0,0484726019203663
1507	7	4	160,977	10	-8,06972882710397	-8,08425614610314	-0,0134568382054567	-0,0854230578988791	-0,0341667048633099	-0,0486940518021584
1508	8	4	161,077	10	-8,06930582039058	-8,08460231870413	-0,012128259986639	-0,0865524262189865	-0,0337436981499195	-0,0490402244031429
1509	9	4	161,177	10	-8,06895590387285	-8,08484505861998	-0,0109328422695398	-0,0873821368440986	-0,033393781632185	-0,0492829643189907
1510	10	4	161,277	10	-8,06881232187152	-8,08513736352324	-0,0107397930696607	-0,0888054026290774	-0,0332502275705337	-0,0495752692222595
1520	20	4	162,277	10	-8,0668218433857	-8,08683827519417	-0,00512838829308748	-0,0944976648315787	-0,0312597490847111	-0,0512761808931828
1530	30	4	163,277	10	-8,06554349139333	-8,08786910958588	-0,00260293018072844	-0,0986628793179989	-0,0299813970923424	-0,0523070432245731
1540	40	4	164,277	10	-8,06530885398388	-8,08831606060266	-0,00219639856368303	-0,0984412198886275	-0,0297467596828938	-0,0527539663016796
1550	50	4	165,277	10	-8,06558213196695	-8,08860023505986	-0,00201636925339699	-0,0983134331181645	-0,0300200097262859	-0,0530381128191948
1560	60	4	166,277	10	-8,06570967659354	-8,08891385793686	-0,00179783906787634	-0,0990355806425214	-0,0301475822925568	-0,0533517636358738
1570	70	4	167,277	10	-8,06557031348348	-8,08893092907965	-0,00124585349112749	-0,0978939095512033	-0,0300082191824913	-0,0533688068389893
1580	80	4	168,277	10	-8,06579047814012	-8,08923633769154	-0,00156224705278873	-0,0993191264569759	-0,0302283838391304	-0,0536742433905602
1590	90	4	169,277	10	-8,06563491001725	-8,089271010831	-0,00102225691080093	-0,0983283529058099	-0,0300728157162666	-0,0537088885903358
1600	100	4	170,277	10	-8,06572448462248	-8,08947516605258	-0,000960025936365128	-0,0991851696744561	-0,0301623903214931	-0,0539130717515945
1700	200	4	180,277	10	-8,06708190590143	-8,0899903178215	-0,00109904911369085	-0,0977365579456091	-0,0315198116004467	-0,0544282235205173
1800	300	4	190,277	10	-8,06825520470738	-8,09040798805654	-0,00148091465234756	-0,0978218158707023	-0,0326931104063988	-0,0548458658158779
1900	400	4	200,277	10	-8,06807577610016	-8,09073342941701	-0,000868304632604122	-0,0984505610540509	-0,0325136817991733	-0,0551713071763515
2000	500	4	210,277	10	-8,06897546164691	-8,09093523770571	-0,0013741897419095	-0,0987884635105729	-0,0334133394062519	-0,0553731434047222
2100	600	4	220,277	10	-8,06868472136557	-8,09110027737916	-0,000541373156011105	-0,0988846924155951	-0,0331225991249084	-0,0555381551384926
2200	700	4	230,277	10	-8,06977280415595	-8,09118563309312	-0,00178520102053881	-0,0983594218268991	-0,0342106819152832	-0,0556235387921333
2300	800	4	240,277	10	-8,06928226724267	-8,09136075899005	-0,00104389619082212	-0,0990230916067958	-0,0337201729416847	-0,055798664689064
2400	900	4	250,277	10	-8,07030689902603	-8,09147248975933	-0,0020041037350893	-0,0990951666608453	-0,0347447767853737	-0,0559103675186634
2500	1000	4	260,277	10	-8,06968144141137	-8,09160741046071	-0,00103169586509466	-0,0994243659079075	-0,0341193191707134	-0,0560453161597252
3001	1	5	310,611	0,196502	-8,08517348952591	-8,09255515225232	-0,0493710022419691	-0,101313064806163	-0,0496114231646061	-0,0569930300116539
3001	1	6	315,7	10	-8,09155725874007	-8,09601721353829	-0,0909284548833966	-0,127783035859466	-0,0559951923787594	-0,0604550912976265
3002	2	6	315,801	10	-8,08723513036966	-8,10195568017662	-0,0561974942684174	-0,162689075805247	-0,0516730360686779	-0,0663935579359531
3003	3	6	315,901	10	-8,08351060375571	-8,10349311679602	-0,0292418012395501	-0,169742107391357	-0,0479485094547272	-0,0679310224950313
3004	4	6	316,001	10	-8,08408325538039	-8,1042714882642	-0,0289683509618044	-0,17115967348218	-0,0485211610794067	-0,0687093660235405
3005	5	6	316,101	10	-8,08330250903964	-8,10504580847919	-0,0238516135141253	-0,173837700858712	-0,0477404147386551	-0,0694836862385273
3006	6	6	316,201	10	-8,08345927856863	-8,10562706552446	-0,0229449896141887	-0,175183801911771	-0,0478971563279629	-0,0700649432837963
3007	7	6	316,301	10	-8,08378069661558	-8,10615174472332	-0,0228455383330584	-0,177098577842116	-0,0482185743749142	-0,0705896504223347
3008	8	6	316,401	10	-8,08379086665809	-8,10688734054565	-0,0213834922760725	-0,180818028748035	-0,048228744417429	-0,071325246244669
3009	9	6	316,501	10	-8,0838842689991	-8,10721026733518	-0,0207780115306377	-0,180862983688712	-0,0483221746981144	-0,0716481730341911
3010	10	6	316,601	10	-8,08365725912154	-8,10771860182285	-0,0187601987272501	-0,182654815725982	-0,0480951368808746	-0,0721565075218677
3020	20	6	317,601	10	-8,08643566444516	-8,1143438257277	-0,00978843308985233	-0,18917091190815	-0,0508735701441765	-0,0787817314267158
3030	30	6	318,601	10	-8,088198909536	-8,11842232011259	-0,00596174504607916	-0,196252148598433	-0,0526367872953415	-0,0828601978719234
3040	40	6	319,601	10	-8,08937500230968	-8,12053215689957	-0,0035710446536541	-0,19750939682126	-0,0538128800690174	-0,0849700346589088
3050	50	6	320,601	10	-8,089878000319	-8,12201544642448	-0,00225021503865719	-0,197181329131126	-0,0543159060180187	-0,0864533521234989
3060	60	6	321,601	10	-8,09102995321155	-8,12314071692526	-0,00191847793757915	-0,197748141363263	-0,0554678589105606	-0,0875785946846008
3070	70	6	322,601	10	-8,09200708754361	-8,12409535981715	-0,00167406164109707	-0,198638346046209	-0,0564449653029442	-0,0885332375764847
3080	80	6	323,601	10	-8,09244761243462	-8,12494995072484	-0,00119436532258987	-0,19967277534306	-0,0568855181336403	-0,0893878564238548
3090	90	6	324,601	10	-8,09283745475113	-8,12542696483433	-0,00091917347162962	-0,199030046351254	-0,0572753325104713	-0,0898648425936699
3100	100	6	325,601	10	-8,09394177049398	-8,12585539184511	-0,00146662816405296	-0,197705179452896	-0,0583796761929989	-0,0902932696044445
3200	200	6	335,601	10	-8,09685417450964	-8,12870495952666	-0,00140734016895294	-0,199975506402552	-0,0612920522689819	-0,0931428372859955
3300	300	6	345,601	10	-8,09896923601627	-8,13019392080605	-0,00156051479279995	-0,19811965059489	-0,0634071417152882	-0,0946317985653877
3400	400	6	355,601	10	-8,10032864101231	-8,13119583763182	-0,00145592726767063	-0,196511768735945	-0,0647665187716484	-0,0956337153911591
3500	500	6	365,601	10	-8,10053637251258	-8,1321448367089	-0,000578765757381916	-0,199119276367128	-0,0649742782115936	-0,0965827144682407
3600	600	6	375,601	10	-8,10224309563637	-8,13265141099691	-0,00206814147531986	-0,197665658779442	-0,0666810013353825	-0,0970893166959286
3700	700	6	385,601	10	-8,10231816954911	-8,13325937837362	-0,00132420565932989	-0,198969356715679	-0,066756047308445	-0,0976972840726375
3800	800	6	395,601	10	-8,10287171043456	-8,13379330560565	-0,00131632667034864	-0,199858867563307	-0,0673095881938934	-0,0982312113046646
3900	900	6	405,601	10	-8,10332883149385	-8,13412316143513	-0,00156959984451532	-0,199565240181983	-0,0677667371928692	-0,0985610671341419
4000	1000	6	415,601	10	-8,10366824269295	-8,1344457808882	-0,00123154371976852	-0,198369510471821	-0,0681061483919621	-0,0988836586475372
4501	1	7	465,95	0,19755	-8,12578288838267	-8,13656363636255	-0,0989041337743402	-0,201049232855439	-0,0902207940816879	-0,101001542061567
4501	1	8	471,012	10	-8,13498853705823	-8,14209594391286	-0,180661799386144	-0,255868630483747	-0,0994264706969261	-0,106533821672201
4502	2	8	471,113	10	-8,12836683355272	-8,15313348546624	-0,10886627715081	-0,320051033049822	-0,0928047113120556	-0,117571391165256
