# Supplementary material for: Mechanical Behaviour of Dental Luting Cements: Static, Dynamic, and Finite Element Studies
Source: Dent J (Basel). 2025 Dec 15;13(12):601. doi: 10.3390/dj13120601 (PMC12731645; doi:10.3390/dj13120601)
Supplement: Supplementary file 1 [file dentistry-13-00601-s001.zip › File S1/dynamic/AphC/2021 farasztas_foszfatcement7/Test1/Test1.Stop.csv]

Total Time (s)	Cycle Elapsed Time (s)	Total Cycles	Elapsed Cycles	Step	Total Cycle Count(Linear Waveform)	Position(Linear:Position) (mm)	Load(Linear:Load) (kN)	Displacement(Linear:Digital Position) (mm)
465,101	0	4495	1495	6	4494	-8,1355778966099	-0,195919261313975	-0,10001577436924
465,112	0,0110000000000241	4495	1495	6	4494	-8,13316885381937	-0,166596029885113	-0,0976067595183849
465,123	0,0219999999999914	4495	1495	6	4494	-8,12615068629384	-0,0990303698927164	-0,0905885919928551
465,134	0,0330000000000155	4495	1495	6	4494,25	-8,11695283278823	-0,0369515968486667	-0,0813907384872437
465,145	0,0439999999999827	4495	1495	6	4494,25	-8,10626129619777	-0,0028284452855587	-0,0706991739571095
465,15	0,049000000000035	4495	1495	6	4494,25	-8,1055477168411	-0,0018940819427371	-0,0699855946004391
465,151	0,0500000000000114	4495	1495	6	4494,5	-8,10557398013771	-0,00181505922228098	-0,0700119137763977
465,162	0,0610000000000355	4495	1495	6	4494,5	-8,1132428906858	-0,0246043130755425	-0,0776807963848114
465,173	0,0720000000000027	4495	1495	6	4494,5	-8,12505693174899	-0,0966512318700552	-0,0894948095083237
465,184	0,0830000000000268	4495	1495	6	4494,75	-8,13258267939091	-0,164530463516712	-0,097020585089922
465,195	0,0939999999999941	4495	1495	6	4494,75	-8,13565182499587	-0,197385298088193	-0,100089702755213
465,199	0,0980000000000132	4495	1495	6	4494,75	-8,1356799043715	-0,197306452319026	-0,100117810070515
465,201	0,100000000000023	4495	1495	6	4495	-8,13562360592186	-0,196418152190745	-0,100061483681202
465,212	0,0109999999999673	4496	1496	6	4495	-8,13294807448983	-0,163716152310371	-0,0973859801888466
465,222	0,021000000000015	4496	1496	6	4495	-8,12688695266843	-0,105690765194595	-0,0913248583674431
465,233	0,0319999999999823	4496	1496	6	4495,25	-8,11832112260163	-0,0444066431373358	-0,0827590003609657
465,244	0,0430000000000064	4496	1496	6	4495,25	-8,1071618758142	-0,00389073975384235	-0,0715997815132141
465,248	0,0469999999999686	4496	1496	6	4495,25	-8,10539312660694	-0,00131641048938036	-0,0698310323059559
465,256	0,0550000000000068	4496	1496	6	4495,5	-8,10786075890064	-0,0069836201146245	-0,072298664599657
465,267	0,0659999999999741	4496	1496	6	4495,5	-8,11859901063144	-0,051608239300549	-0,083036944270134
465,278	0,0769999999999982	4496	1496	6	4495,75	-8,12872781418264	-0,127481408417225	-0,0931656919419765
465,289	0,0879999999999654	4496	1496	6	4495,75	-8,13461003825068	-0,184669587761164	-0,0990479439496994
465,299	0,0980000000000132	4496	1496	6	4495,75	-8,13585659489036	-0,199790801852942	-0,100294500589371
465,301	0,0999999999999659	4496	1496	6	4496	-8,13561469316483	-0,196232735179365	-0,10005259886384
465,311	0,0100000000000477	4497	1497	6	4496	-8,13344277441502	-0,169366761110723	-0,0978806801140308
465,322	0,021000000000015	4497	1497	6	4496	-8,12677684240043	-0,104441475123167	-0,0912147201597691
465,333	0,0320000000000391	4497	1497	6	4496,25	-8,11808841302991	-0,0426827277988195	-0,0825263187289238
465,344	0,0430000000000064	4497	1497	6	4496,25	-8,10701566748321	-0,00386277213692665	-0,071453545242548
465,35	0,049000000000035	4497	1497	6	4496,25	-8,10528052970767	-0,0012748409062624	-0,0697184354066849
465,355	0,0540000000000305	4497	1497	6	4496,5	-8,10716265812516	-0,00547878444194794	-0,0716005638241768
465,366	0,0649999999999977	4497	1497	6	4496,5	-8,11719696968794	-0,0436583627015352	-0,0816348753869534
465,376	0,0750000000000455	4497	1497	6	4496,75	-8,12684406526387	-0,110621619969606	-0,0912819430232048
465,387	0,0860000000000127	4497	1497	6	4496,75	-8,13377955928445	-0,176013158634305	-0,0982174649834633
465,398	0,0970000000000368	4497	1497	6	4496,75	-8,13563033938408	-0,196665413677692	-0,100068245083094
465,401	0,100000000000023	4497	1497	6	4497	-8,13553190790117	-0,195423066616058	-0,0999697856605053
465,412	0,0110000000000241	4498	1498	6	4497	-8,13315619714558	-0,166518576443195	-0,0975940749049187
465,423	0,0219999999999914	4498	1498	6	4497	-8,12609290704131	-0,0982966599985957	-0,0905308127403259
465,434	0,0330000000000155	4498	1498	6	4497,25	-8,11688913032413	-0,0365860294550657	-0,0813270360231399
465,445	0,0439999999999827	4498	1498	6	4497,25	-8,10649981722236	-0,00312347430735826	-0,0709377229213715
465,449	0,0480000000000018	4498	1498	6	4497,25	-8,10527812689543	-0,00125879421830177	-0,0697160325944424
465,455	0,0539999999999736	4498	1498	6	4497,5	-8,10700812377036	-0,00530817545950413	-0,0714460015296936
465,465	0,0640000000000214	4498	1498	6	4497,5	-8,11627392657101	-0,0385441957041621	-0,080711804330349
465,476	0,0749999999999886	4498	1498	6	4497,75	-8,12692422419786	-0,1115414313972	-0,0913621298968792
465,487	0,0860000000000127	4498	1498	6	4497,75	-8,13368378207087	-0,174773684702814	-0,0981216877698898
465,495	0,0939999999999941	4498	1498	6	4497,75	-8,13572435639799	-0,198217984288931	-0,100162234157324
465,499	0,0980000000000132	4498	1498	6	4497,75	-8,13573262654245	-0,198122877627611	-0,100170504301786
465,5	0,0989999999999895	4498	1498	6	4497,75	-8,13568244688213	-0,197381679899991	-0,100120324641466
465,501	0,100000000000023	4498	1498	6	4498	-8,13560578040779	-0,195882646366954	-0,100043658167124
465,512	0,0109999999999673	4499	1499	6	4498	-8,13319430686533	-0,166811649687588	-0,0976321846246719
465,523	0,0219999999999914	4499	1499	6	4498	-8,12599805183708	-0,0974378548562527	-0,0904359295964241
465,534	0,0329999999999586	4499	1499	6	4498,25	-8,11744345352054	-0,0395256374031305	-0,0818813592195511
465,545	0,0439999999999827	4499	1499	6	4498,25	-8,10651459731162	-0,0028363149613142	-0,0709524750709534
465,548	0,0469999999999686	4499	1499	6	4498,25	-8,10559174977243	-0,00148079358041286	-0,0700296275317669
465,55	0,0489999999999782	4499	1499	6	4498,25	-8,10556408949196	-0,00165633857250214	-0,0700019672513008
465,552	0,0509999999999877	4499	1499	6	4498,5	-8,10571725480258	-0,00205916352570057	-0,0701551325619221
465,563	0,061999999999955	4499	1499	6	4498,5	-8,11430775560439	-0,0290780933573842	-0,0787456333637238
465,573	0,0720000000000027	4499	1499	6	4498,5	-8,124909857288	-0,0956827960908413	-0,0893477909266949
465,584	0,08299999999997	4499	1499	6	4498,75	-8,13273944891989	-0,16638511326164	-0,0971773266792297
465,595	0,0939999999999941	4499	1499	6	4498,75	-8,13563360832632	-0,196774187497795	-0,100071486085653
465,598	0,09699999999998	4499	1499	6	4498,75	-8,13571418635547	-0,197802702896297	-0,100152064114809
465,6	0,0989999999999895	4499	1499	6	4498,75	-8,13563257455826	-0,196414482779801	-0,100070480257273
465,601	0,0999999999999659	4499	1499	6	4499	-8,13557831570506	-0,1956418575719	-0,100016221404076
465,612	0,0110000000000241	4500	1500	6	4499	-8,13307913951576	-0,165304047986865	-0,097517017275095
465,623	0,0219999999999914	4500	1500	6	4499	-8,12588984146714	-0,0965520925819874	-0,0903277471661568
465,634	0,0330000000000155	4500	1500	6	4499,25	-8,11727067455649	-0,0387854967266321	-0,0817085802555084
465,645	0,0439999999999827	4500	1500	6	4499,25	-8,10615196824074	-0,00237840227782726	-0,0705898739397526
465,649	0,0480000000000018	4500	1500	6	4499,25	-8,10544713400304	-0,00143320299685001	-0,0698850117623806
465,65	0,049000000000035	4500	1500	6	4499,25	-8,10543456114829	-0,00145813450217247	-0,0698724389076233
465,662	0,0610000000000355	4500	1500	6	4499,5	-8,11314448714256	-0,0243270490318537	-0,0775823928415775
465,673	0,0720000000000027	4500	1500	6	4499,5	-8,12534202821553	-0,0989946397021413	-0,089779905974865
465,684	0,0830000000000268	4500	1500	6	4499,75	-8,13265280798077	-0,164982476271689	-0,0970907136797905
465,695	0,0939999999999941	4500	1500	6	4499,75	-8,13574251718819	-0,19844064489007	-0,100180394947529
465,701	0,100000000000023	4500	1500	6	4500	-8,13560103066266	-0,196023695170879	-0,100038964301348
465,712	0,0109999999999673	4501	1501	6	4500	-8,13317583873868	-0,166714489459991	-0,0976137444376945
465,722	0,021000000000015	4501	1501	6	4500	-8,12709032557905	-0,10673526674509	-0,0915282592177391
465,733	0,0319999999999823	4501	1501	6	4500	-8,11954895965755	-0,0512851402163506	-0,0839868374168873
465,744	0,0430000000000064	4501	1501	6	4500	-8,11150942929089	-0,0144188571721315	-0,0759473629295826
465,746	0,0450000000000159	4501	1501	6	4500	-8,11105387285352	-0,0132165849208832	-0,0754917785525322
465,751	0,0500000000000114	4501	1501	6	4500	-8,11094314791262	-0,0132257957011461	-0,0753810256719589
465,752	0,0509999999999877	4501	1501	6	4500	-8,11105873435736	-0,0137236109003425	-0,0754966400563717
465,763	0,0620000000000118	4501	1501	6	4500	-8,11648012138903	-0,0387331005185843	-0,0809179991483688
465,774	0,0729999999999791	4501	1501	6	4500	-8,12516313046217	-0,0972930062562227	-0,0896010361611843
465,785	0,0840000000000032	4501	1501	6	4500	-8,13038550317287	-0,142833264544606	-0,0948234088718891
465,796	0,0949999999999704	4501	1501	6	4500	-8,13223955221474	-0,160298841074109	-0,0966774299740791
465,807	0,105999999999995	4501	1501	6	4500	-8,1314022000879	-0,150224580429494	-0,0958400778472424
465,818	0,116999999999962	4501	1501	6	4500	-8,12897899188101	-0,125605296343565	-0,0934168696403503
465,828	0,12700000000001	4501	1501	6	4500	-8,1254228297621	-0,093180350959301	-0,0898607075214386
465,839	0,137999999999977	4501	1501	6	4500	-8,12213871628046	-0,0683884508907795	-0,086576621979475
465,85	0,149000000000001	4501	1501	6	4500	-8,12131326645613	-0,0630200421437621	-0,0857511721551418
465,861	0,159999999999968	4501	1501	6	4500	-8,12243524007499	-0,0720828073099256	-0,0868731737136841
465,871	0,170000000000016	4501	1501	6	4500	-8,12437215819955	-0,088322926312685	-0,0888100638985634
465,882	0,180999999999983	4501	1501	6	4500	-8,12589825130999	-0,101425973698497	-0,0903361290693283
465,893	0,192000000000007	4501	1501	6	4500	-8,12693148851395	-0,110382586717606	-0,0913693942129612
465,912	0,211000000000013	4501	1501	6	4500	-8,12671766616404	-0,107803028076887	-0,091155543923378
465,923	0,22199999999998	4501	1501	6	4500	-8,12628312036395	-0,103485425934196	-0,0907210260629654
465,934	0,233000000000004	4501	1501	6	4500	-8,12623411417007	-0,103441490791738	-0,0906720198690891
465,945	0,243999999999971	4501	1501	6	4500	-8,12602247111499	-0,100896232761443	-0,0904603488743305
465,95	0,248999999999967	4501	1501	7	4500	-8,12598084099591	-0,100737120956182	-0,0904187187552452
465,95	0	4501	1	7	4500	-8,12598084099591	-0,100737120956182	-0,0904187187552452
465,96	0,0100000000000477	4501	1	7	4500	-8,12591359019279	-0,0999317644163966	-0,0903514958918095
465,971	0,021000000000015	4501	1	7	4500	-8,12579054385424	-0,0990756321698427	-0,0902284495532513
465,979	0,0289999999999964	4501	1	7	4500	-8,12578288838267	-0,0989041337743402	-0,0902207940816879
465,98	0,0300000000000296	4501	1	7	4500	-8,12584586441517	-0,0994186569005251	-0,0902837701141834
465,991	0,0409999999999968	4501	1	7	4500	-8,12586936168373	-0,0994832254946232	-0,0903072394430637
466,001	0,0510000000000446	4501	1	7	4500	-8,12588579021394	-0,0998237635940313	-0,09032366797328
466,012	0,0620000000000118	4501	1	7	4500	-8,12605119310319	-0,101287006400526	-0,0904890708625317
466,023	0,0730000000000359	4501	1	7	4500	-8,12605066224932	-0,101613565348089	-0,0904885679483414
466,034	0,0840000000000032	4501	1	7	4500	-8,12612805515528	-0,102026052772999	-0,0905659608542919
466,045	0,0950000000000273	4501	1	7	4500	-8,12612805515528	-0,102147590368986	-0,0905659608542919
466,056	0,105999999999995	4501	1	7	4500	-8,12616499140858	-0,102486507967114	-0,0906028971076012
466,066	0,116000000000042	4501	1	7	4500	-8,12603079713881	-0,101426346227527	-0,0904686748981476
466,077	0,12700000000001	4501	1	7	4500	-8,12627482227981	-0,103575810790062	-0,0907127000391483
466,088	0,138000000000034	4501	1	7	4500	-8,12605127692223	-0,101276147179306	-0,0904891826212406
466,099	0,149000000000001	4501	1	7	4500	-8,1261164881289	-0,102086025290191	-0,0905543938279152
466,109	0,159000000000049	4501	1	7	4500	-8,12612774781883	-0,102105843834579	-0,0905656814575195
466,12	0,170000000000016	4501	1	7	4500	-8,12619089148939	-0,102611919865012	-0,0906288251280784
466,14	0,189999999999998	4501	1	7	4500	-8,12621969729662	-0,102820317260921	-0,0906576029956341
466,15	0,200000000000045	4501	1	7	4500	-8,12621176242828	-0,103020239621401	-0,0906496681272984
466,17	0,220000000000027	4501	1	7	4500	-8,12633092515171	-0,103951557539403	-0,0907688029110432
466,181	0,230999999999995	4501	1	7	4500	-8,12626549042761	-0,103255482390523	-0,0907033681869507
466,191	0,241000000000042	4501	1	7	4500	-8,12626331113279	-0,103408135473728	-0,0907011888921261
466,202	0,25200000000001	4501	1	7	4500	-8,1263315398246	-0,103666610084474	-0,0907694175839424
466,213	0,263000000000034	4501	1	7	4500	-8,12643201090395	-0,104861571453512	-0,0908698886632919
466,224	0,274000000000001	4501	1	7	4500	-8,12637099064887	-0,104259215295315	-0,0908088684082031
466,234	0,284000000000049	4501	1	7	4500	-8,1264663208276	-0,105277933180332	-0,0909041985869408
466,245	0,295000000000016	4501	1	7	4500	-8,12644293531775	-0,104824798181653	-0,0908808410167694
466,256	0,30600000000004	4501	1	7	4500	-8,12653164379299	-0,105753266252577	-0,0909695215523243
466,267	0,317000000000007	4501	1	7	4500	-8,12650870531797	-0,105693032965064	-0,0909466110169888
466,278	0,328000000000031	4501	1	7	4500	-8,12661093659699	-0,106588266789913	-0,0910488143563271
466,289	0,338999999999999	4501	1	7	4500	-8,12657922506332	-0,105998278595507	-0,0910171307623386
466,299	0,349000000000046	4501	1	7	4500	-8,12661970965564	-0,106566795147955	-0,0910575874149799
466,31	0,360000000000014	4501	1	7	4500	-8,12663627788424	-0,106694321148098	-0,0910741835832596
466,321	0,371000000000038	4501	1	7	4500	-8,12664988450706	-0,107120568864048	-0,0910877622663975
466,332	0,382000000000005	4501	1	7	4500	-8,12665555626154	-0,106688770465553	-0,0910934619605541
466,343	0,393000000000029	4501	1	7	4500	-8,12669305130839	-0,107267783023417	-0,0911309570074081
466,354	0,403999999999996	4501	1	7	4500	-8,12670623883605	-0,107470033690333	-0,0911441445350647
466,364	0,414000000000044	4501	1	7	4500	-8,12670822255313	-0,107347220182419	-0,0911461561918259
466,375	0,425000000000011	4501	1	7	4500	-8,12679816037416	-0,108320647850633	-0,0912360660731792
466,386	0,436000000000035	4501	1	7	4500	-8,12669112347066	-0,107099511660635	-0,0911290012300014
466,397	0,447000000000003	4501	1	7	4500	-8,12683627009392	-0,108751417137682	-0,0912741757929325
466,408	0,458000000000027	4501	1	7	4500	-8,12689636833966	-0,109171690419316	-0,0913342460989952
466,422	0,472000000000037	4501	1	7	4500	-8,12688647769392	-0,108885508961976	-0,0913243554532528
466,433	0,483000000000004	4501	1	7	4500	-8,12693632207811	-0,109497280791402	-0,0913742557168007
466,444	0,494000000000028	4501	1	7	4500	-8,12690139748156	-0,109216207638383	-0,0913392752408981
466,455	0,504999999999995	4501	1	7	4500	-8,12691519968212	-0,109373321756721	-0,0913530774414539
466,465	0,515000000000043	4501	1	7	4500	-8,12690265476704	-0,10892191901803	-0,0913405604660511
466,476	0,52600000000001	4501	1	7	4500	-8,12700167298317	-0,110026304610074	-0,0914395786821842
466,487	0,537000000000035	4501	1	7	4500	-8,12707018107176	-0,110963857732713	-0,0915080867707729
466,498	0,548000000000002	4501	1	7	4500	-8,12698152847588	-0,10972454212606	-0,091419406235218
466,509	0,559000000000026	4501	1	7	4500	-8,12701106071472	-0,109871085733175	-0,0914489664137363
466,52	0,569999999999993	4501	1	7	4500	-8,12713522464037	-0,111443167552352	-0,0915731303393841
466,53	0,580000000000041	4501	1	7	4500	-8,12710041180253	-0,110814282670617	-0,0915383175015449
466,541	0,591000000000008	4501	1	7	4500	-8,12719842419028	-0,112104434520006	-0,0916363298892975
466,552	0,602000000000032	4501	1	7	4500	-8,12714757397771	-0,111127672716975	-0,0915854796767235
466,563	0,613	4501	1	7	4500	-8,12722421251237	-0,112075703218579	-0,0916620902717113
466,573	0,623000000000047	4501	1	7	4500	-8,12727039679885	-0,1125911436975	-0,0917083024978638
466,584	0,634000000000015	4501	1	7	4500	-8,12719873152673	-0,111856516450644	-0,0916366092860699
466,595	0,645000000000039	4501	1	7	4500	-8,12727151438594	-0,112304012291133	-0,0917094200849533
466,606	0,656000000000006	4501	1	7	4500	-8,12729682773352	-0,112608866766095	-0,0917347334325314
466,617	0,66700000000003	4501	1	7	4500	-8,12731822952628	-0,112997074611485	-0,091756135225296
466,628	0,677999999999997	4501	1	7	4500	-8,12730884179473	-0,112879769876599	-0,0917467474937439
466,638	0,688000000000045	4501	1	7	4500	-8,1273299921304	-0,113120842725039	-0,0917678698897362
466,649	0,699000000000012	4501	1	7	4500	-8,12732074409723	-0,11292727664113	-0,0917586497962475
466,66	0,710000000000036	4501	1	7	4500	-8,12738358043134	-0,113391648046672	-0,0918214581906796
466,671	0,721000000000004	4501	1	7	4500	-8,12745773233473	-0,114377224817872	-0,0918956100940704
466,682	0,732000000000028	4501	1	7	4500	-8,12738654203713	-0,113302255049348	-0,0918244197964668
466,693	0,742999999999995	4501	1	7	4500	-8,12754660844803	-0,115037243813276	-0,0919845141470432
466,703	0,753000000000043	4501	1	7	4500	-8,12748642638326	-0,114353084936738	-0,0919243320822716
466,714	0,76400000000001	4501	1	7	4500	-8,12749374657869	-0,11447437107563	-0,0919316522777081
466,725	0,775000000000034	4501	1	7	4500	-8,12756393104792	-0,115284249186516	-0,0920018367469311
466,736	0,786000000000001	4501	1	7	4500	-8,12763313762843	-0,115636545233428	-0,0920710153877735
466,746	0,796000000000049	4501	1	7	4500	-8,12750394456089	-0,114543773233891	-0,0919418223202229
466,757	0,807000000000016	4501	1	7	4500	-8,12769270502031	-0,116333630867302	-0,0921305827796459
466,768	0,81800000000004	4501	1	7	4500	-8,12766026705503	-0,116104152984917	-0,0920981727540493
466,779	0,829000000000008	4501	1	7	4500	-8,12765152193606	-0,115827592089772	-0,0920893996953964
466,79	0,840000000000032	4501	1	7	4500	-8,12770089134574	-0,116281579248607	-0,092138797044754
466,801	0,850999999999999	4501	1	7	4500	-8,12776389531791	-0,116984974592924	-0,0922017730772495
466,811	0,861000000000047	4501	1	7	4500	-8,12787381000817	-0,118105816654861	-0,0923116877675056
466,822	0,872000000000014	4501	1	7	4500	-8,12772184610367	-0,116328378207982	-0,0921597518026829
466,833	0,883000000000038	4501	1	7	4500	-8,12782801687717	-0,11746927164495	-0,092265922576189
466,844	0,894000000000005	4501	1	7	4500	-8,12777006998658	-0,116995531134307	-0,0922079756855965
466,855	0,90500000000003	4501	1	7	4500	-8,12794069759548	-0,118632232770324	-0,0923785753548145
466,866	0,915999999999997	4501	1	7	4500	-8,12785360962152	-0,117436810396612	-0,0922915153205395
466,876	0,926000000000045	4501	1	7	4500	-8,12788191251457	-0,117647000588477	-0,0923197902739048
466,887	0,937000000000012	4501	1	7	4500	-8,1279206648469	-0,118199279531837	-0,0923585705459118
466,898	0,948000000000036	4501	1	7	4500	-8,12800224870443	-0,119053982198238	-0,0924401544034481
466,909	0,959000000000003	4501	1	7	4500	-8,12795486301184	-0,118337599560618	-0,0923927687108517
466,92	0,970000000000027	4501	1	7	4500	-8,12789786607027	-0,117789003998041	-0,0923357717692852
466,931	0,980999999999995	4501	1	7	4500	-8,12799286097288	-0,118933394551277	-0,092430766671896
466,943	0,992999999999995	4501	1	7	4500	-8,12807402573526	-0,119607760570943	-0,0925119034945965
466,953	1,00300000000004	4501	1	7	4500	-8,12812671996653	-0,12005974072963	-0,0925646536052227
466,964	1,01400000000001	4501	1	7	4500	-8,12812403775752	-0,119953830726445	-0,0925619155168533
466,975	1,02500000000003	4501	1	7	4500	-8,12813021242619	-0,119939735159278	-0,0925681181252003
466,986	1,036	4501	1	7	4500	-8,12813906930387	-0,120109217241406	-0,0925769470632076
466,996	1,04600000000005	4501	1	7	4500	-8,12826845794916	-0,121256918646395	-0,0927063636481762
467,007	1,05700000000002	4501	1	7	4500	-8,12817944213748	-0,120491464622319	-0,0926173478364944
467,018	1,06800000000004	4501	1	7	4500	-8,12823895365	-0,120891593396664	-0,0926768593490124
467,029	1,07900000000001	4501	1	7	4500	-8,12829097732902	-0,121538629755378	-0,0927288830280304
467,04	1,09000000000003	4501	1	7	4500	-8,12819908373058	-0,120376879349351	-0,0926369614899158
467,051	1,101	4501	1	7	4500	-8,12829857692122	-0,121365338563919	-0,0927364826202393
467,061	1,11100000000005	4501	1	7	4500	-8,12825356610119	-0,120949861593544	-0,0926914438605309
467,072	1,12200000000001	4501	1	7	4500	-8,12826099805534	-0,121042602695525	-0,0926988758146763
467,083	1,13300000000004	4501	1	7	4500	-8,12837664037943	-0,122061176225543	-0,0928145460784435
467,094	1,14400000000001	4501	1	7	4500	-8,12836560420692	-0,122036510147154	-0,0928034819662571
467,105	1,15500000000003	4501	1	7	4500	-8,12838756479323	-0,122256809845567	-0,0928254425525665
467,116	1,166	4501	1	7	4500	-8,12851103022695	-0,123578705824912	-0,0929489359259605
467,126	1,17600000000004	4501	1	7	4500	-8,12847177498043	-0,122772585600615	-0,0929096527397633
467,137	1,18700000000001	4501	1	7	4500	-8,12849703244865	-0,123011544346809	-0,0929349102079868
467,148	1,19800000000004	4501	1	7	4500	-8,12854290939868	-0,123708718456328	-0,0929807871580124
467,159	1,209	4501	1	7	4500	-8,12860982492566	-0,124445902183652	-0,0930477306246757
467,17	1,22000000000003	4501	1	7	4500	-8,12857548706233	-0,123739130795002	-0,0930133648216724
467,181	1,23099999999999	4501	1	7	4500	-8,12858778052032	-0,123939355835319	-0,0930256582796574
467,191	1,24100000000004	4501	1	7	4500	-8,12862521968782	-0,124361524358392	-0,0930631533265114
467,202	1,25200000000001	4501	1	7	4500	-8,12865246087313	-0,124524459242821	-0,0930903665721416
467,213	1,26300000000003	4501	1	7	4500	-8,12864508479834	-0,124247279018164	-0,0930829904973507
467,224	1,274	4501	1	7	4500	-8,128642430529	-0,1243856549263	-0,0930803082883358
467,234	1,28400000000005	4501	1	7	4500	-8,12874558381736	-0,125451497733593	-0,0931834615767002
467,245	1,29500000000002	4501	1	7	4500	-8,12872351147234	-0,125217386521399	-0,0931613892316818
467,256	1,30600000000004	4501	1	7	4500	-8,12884957529604	-0,12625829782337	-0,0932874530553818
467,267	1,31700000000001	4501	1	7	4500	-8,12886949628592	-0,126378489658237	-0,09330740198493
467,278	1,32800000000003	4501	1	7	4500	-8,12877559103072	-0,125610688701272	-0,0932134687900543
467,289	1,339	4501	1	7	4500	-8,12881277874112	-0,126067046076059	-0,093250684440136
467,299	1,34900000000005	4501	1	7	4500	-8,12884851358831	-0,126088834367692	-0,0932863913476467
467,31	1,36000000000001	4501	1	7	4500	-8,12886916100979	-0,126210208982229	-0,0933070667088032
467,321	1,37100000000004	4501	1	7	4500	-8,12888070009649	-0,126426992937922	-0,0933186337351799
467,332	1,38200000000001	4501	1	7	4500	-8,12888838350773	-0,1265654200688	-0,0933262892067432
467,343	1,39300000000003	4501	1	7	4500	-8,12892417423427	-0,126647893339396	-0,0933620519936085
467,354	1,404	4501	1	7	4500	-8,12902199104428	-0,127753736451268	-0,0934598967432976
467,364	1,41400000000004	4501	1	7	4500	-8,12905579805374	-0,128118554130197	-0,0934937037527561
467,375	1,42500000000001	4501	1	7	4500	-8,12918820418417	-0,129402177408338	-0,0936260819435119
467,386	1,43600000000004	4501	1	7	4500	-8,12916699796915	-0,129016740247607	-0,0936049036681652
467,397	1,447	4501	1	7	4500	-8,12910888344049	-0,128521742299199	-0,0935467891395092
467,408	1,45800000000003	4501	1	7	4500	-8,12901763245463	-0,127444579266012	-0,0934555381536484
467,419	1,46899999999999	4501	1	7	4500	-8,12912366352975	-0,128781399689615	-0,0935615971684456
467,429	1,47900000000004	4501	1	7	4500	-8,12920773401856	-0,129252099432051	-0,0936456397175789
467,44	1,49000000000001	4501	1	7	4500	-8,12918778508902	-0,129135493189096	-0,0936256907880306
467,451	1,50100000000003	4501	1	7	4500	-8,12921050004661	-0,129441604949534	-0,0936484336853027
467,462	1,512	4501	1	7	4500	-8,12921639531851	-0,129433046095073	-0,0936543010175228
467,472	1,52200000000005	4501	1	7	4500	-8,12922011129558	-0,129328821785748	-0,0936579890549183
467,483	1,53300000000002	4501	1	7	4500	-8,12925598584116	-0,129764075390995	-0,093693919479847
467,494	1,54400000000004	4501	1	7	4500	-8,12928727827966	-0,130094517953694	-0,0937251560389996
467,505	1,55500000000001	4501	1	7	4500	-8,12939652241766	-0,131270992569625	-0,093834400177002
467,516	1,56600000000003	4501	1	7	4500	-8,12942641787231	-0,13118464499712	-0,0938642956316471
467,527	1,577	4501	1	7	4500	-8,12949595972896	-0,132022551260889	-0,0939338654279709
467,537	1,58700000000005	4501	1	7	4500	-8,12947402708232	-0,131682767532766	-0,0939119048416615
467,548	1,59800000000001	4501	1	7	4500	-8,1294425111264	-0,131609081290662	-0,0938803888857365
467,559	1,60900000000004	4501	1	7	4500	-8,12941166572273	-0,130872381851077	-0,0938495993614197
467,57	1,62	4501	1	7	4500	-8,129469640553	-0,131605169735849	-0,0939075462520122
467,581	1,63100000000003	4501	1	7	4500	-8,12949095852673	-0,131868766620755	-0,0939288362860679
467,592	1,642	4501	1	7	4500	-8,12955488450825	-0,132636656053364	-0,0939927622675896
467,602	1,65200000000004	4501	1	7	4500	-8,12956164591014	-0,132287191227078	-0,0939995236694813
467,613	1,66300000000001	4501	1	7	4500	-8,12962314113974	-0,132867489010096	-0,0940610468387604
467,624	1,67400000000004	4501	1	7	4500	-8,1296197604388	-0,132975159212947	-0,0940576940774918
467,635	1,685	4501	1	7	4500	-8,12966521829367	-0,13347256463021	-0,0941031239926815
467,646	1,69600000000003	4501	1	7	4500	-8,1296272482723	-0,132889421656728	-0,0940651260316372
467,657	1,70699999999999	4501	1	7	4500	-8,12964233569801	-0,132857440039515	-0,094080213457346
467,667	1,71700000000004	4501	1	7	4500	-8,12966111116111	-0,133352549746633	-0,0940989889204502
467,678	1,72800000000001	4501	1	7	4500	-8,12971701845527	-0,133975381031632	-0,0941549241542816
467,689	1,73900000000003	4501	1	7	4500	-8,12976585701108	-0,134346969425678	-0,0942037627100944
467,7	1,75	4501	1	7	4500	-8,12975090928376	-0,134169799275696	-0,0941887870430946
467,71	1,76000000000005	4501	1	7	4500	-8,12985135242343	-0,135274594649673	-0,0942892581224441
467,721	1,77100000000002	4501	1	7	4500	-8,12979550100863	-0,134527264162898	-0,0942333787679672
467,732	1,78200000000004	4501	1	7	4500	-8,12983014620841	-0,135038672015071	-0,0942680239677429
467,743	1,79300000000001	4501	1	7	4500	-8,12985599040985	-0,13511321041733	-0,0942938961088657
467,754	1,80400000000003	4501	1	7	4500	-8,12994067557156	-0,136085650883615	-0,0943785533308983
467,765	1,815	4501	1	7	4500	-8,12992097809911	-0,135845066979527	-0,0943588837981224
467,775	1,82500000000005	4501	1	7	4500	-8,13001164235175	-0,136749357916415	-0,094449520111084
467,786	1,83600000000001	4501	1	7	4500	-8,12996962107718	-0,136135420762002	-0,0944074988365173
467,797	1,84700000000004	4501	1	7	4500	-8,13005223870277	-0,13716955203563	-0,0944901444017887
467,808	1,858	4501	1	7	4500	-8,13009805977345	-0,13760392088443	-0,0945359654724598
467,819	1,86900000000003	4501	1	7	4500	-8,12999784015119	-0,136369452811778	-0,0944357179105282
467,83	1,88	4501	1	7	4500	-8,13001572154462	-0,13644652441144	-0,0944535993039608
467,84	1,89000000000004	4501	1	7	4500	-8,13000856898725	-0,13632632791996	-0,0944464467465877
467,851	1,90100000000001	4501	1	7	4500	-8,13008135184645	-0,137332109734416	-0,0945192575454712
467,862	1,91200000000003	4501	1	7	4500	-8,13011809252203	-0,137713300064206	-0,0945559702813625
467,873	1,923	4501	1	7	4500	-8,13013139180839	-0,137591627426445	-0,094569269567728
467,884	1,93400000000003	4501	1	7	4500	-8,13017402775586	-0,138091682456434	-0,0946119613945484
467,895	1,94499999999999	4501	1	7	4500	-8,13022370450199	-0,138393957167864	-0,0946615822613239
467,905	1,95500000000004	4501	1	7	4500	-8,13027441501617	-0,139105045236647	-0,094712320715189
467,916	1,96600000000001	4501	1	7	4500	-8,13032073900104	-0,139287221245468	-0,0947586447000503
467,927	1,97700000000003	4501	1	7	4500	-8,13023379072547	-0,138542433269322	-0,0946716964244842
467,945	1,995	4501	1	7	4500	-8,13026684336364	-0,138910366222262	-0,0947047211229801
467,956	2,00600000000003	4501	1	7	4500	-8,13031730242074	-0,139146307483315	-0,0947551801800728
467,967	2,017	4501	1	7	4500	-8,13033185899258	-0,13951662927866	-0,0947697646915913
467,977	2,02700000000004	4501	1	7	4500	-8,13047496601939	-0,140789374709129	-0,0949128717184067
467,988	2,03800000000001	4501	1	7	4500	-8,13046582974493	-0,140695585869253	-0,0949037075042725
467,999	2,04900000000004	4501	1	7	4500	-8,13047611154616	-0,140821575187147	-0,0949139893054962
468,01	2,06	4501	1	7	4500	-8,13050170429051	-0,140930530615151	-0,0949395820498466
468,021	2,07100000000003	4501	1	7	4500	-8,13038824126124	-0,139787858352065	-0,0948261469602585
468,032	2,08199999999999	4501	1	7	4500	-8,13045401126146	-0,14057386200875	-0,0948919169604778
468,042	2,09200000000004	4501	1	7	4500	-8,13045429065824	-0,140378698706627	-0,0948921963572502
468,053	2,10300000000001	4501	1	7	4500	-8,130549704656	-0,141334403306246	-0,0949875824153423
468,064	2,11400000000003	4501	1	7	4500	-8,13057236373425	-0,141717400401831	-0,09501026943326
468,075	2,125	4501	1	7	4500	-8,13060628250241	-0,142047381959856	-0,0950441882014275
468,085	2,13500000000005	4501	1	7	4500	-8,13059723004699	-0,141565166413784	-0,0950351357460022
468,096	2,14600000000002	4501	1	7	4500	-8,13072318211198	-0,143043175339699	-0,0951610878109932
468,107	2,15700000000004	4501	1	7	4500	-8,13064433634281	-0,142235797829926	-0,0950822420418262
468,118	2,16800000000001	4501	1	7	4500	-8,1307615712285	-0,143633992411196	-0,0951994769275188
468,129	2,17900000000003	4501	1	7	4500	-8,13069758936763	-0,142670767381787	-0,0951354950666427
468,14	2,19	4501	1	7	4500	-8,13078716397285	-0,143592939712107	-0,0952250696718693
468,15	2,20000000000005	4501	1	7	4500	-8,13074458390474	-0,143031291663647	-0,0951824896037579
468,161	2,21100000000001	4501	1	7	4500	-8,13074287958443	-0,143239176832139	-0,0951807573437691
468,172	2,22200000000004	4501	1	7	4500	-8,13078705221415	-0,143518843688071	-0,0952249579131603
468,183	2,233	4501	1	7	4500	-8,13078601844609	-0,143440654501319	-0,0952238962054252
468,194	2,24400000000003	4501	1	7	4500	-8,13098427839577	-0,14569899532944	-0,0954221561551094
468,205	2,255	4501	1	7	4500	-8,130939071998	-0,145197021774948	-0,095377005636692
468,215	2,26500000000004	4501	1	7	4500	-8,13085251487792	-0,144252949394286	-0,0952904485166073
468,226	2,27600000000001	4501	1	7	4500	-8,13093057833612	-0,144978128373623	-0,0953684560954571
468,237	2,28700000000003	4501	1	7	4500	-8,13104809261858	-0,146222901530564	-0,0954859703779221
468,248	2,298	4501	1	7	4500	-8,13095971941948	-0,145106562413275	-0,095397625118494
468,259	2,30900000000003	4501	1	7	4500	-8,13097218051553	-0,145425461232662	-0,0954100862145424
468,27	2,31999999999999	4501	1	7	4500	-8,13105303794145	-0,146124120801687	-0,0954909436404705
468,28	2,33000000000004	4501	1	7	4500	-8,13110335730016	-0,146643919870257	-0,0955412350594997
468,291	2,34100000000001	4501	1	7	4500	-8,13110115006566	-0,146587919443846	-0,0955390557646751
468,302	2,35200000000003	4501	1	7	4500	-8,13104521483183	-0,14607178978622	-0,0954831205308437
468,313	2,363	4501	1	7	4500	-8,13108209520578	-0,146229807287455	-0,0955200009047985
468,323	2,37300000000005	4501	1	7	4500	-8,13114481978118	-0,14688819181174	-0,0955826975405216
468,334	2,38400000000001	4501	1	7	4500	-8,13121254555881	-0,147581938654184	-0,0956504233181477
468,345	2,39500000000004	4501	1	7	4500	-8,13125747255981	-0,148290535435081	-0,0956953503191471
468,356	2,40600000000001	4501	1	7	4500	-8,13132067210972	-0,148567776195705	-0,0957585498690605
468,367	2,41700000000003	4501	1	7	4500	-8,13118955120444	-0,146927782334387	-0,0956274569034576
468,378	2,428	4501	1	7	4500	-8,13123053871095	-0,14764275867492	-0,0956684164702892
468,388	2,43800000000005	4501	1	7	4500	-8,13127705827355	-0,148289036005735	-0,0957149639725685
468,399	2,44900000000001	4501	1	7	4500	-8,1312801875174	-0,148048372939229	-0,0957180932164192
468,41	2,46000000000004	4501	1	7	4500	-8,13128055073321	-0,147993722930551	-0,0957184843719006
468,421	2,471	4501	1	7	4500	-8,13135987147689	-0,149053959175944	-0,0957977771759033
468,432	2,48200000000003	4501	1	7	4500	-8,13140946440399	-0,149469701573253	-0,0958473421633244
468,443	2,493	4501	1	7	4500	-8,13135366886854	-0,148661355488002	-0,0957915745675564
468,453	2,50300000000004	4501	1	7	4500	-8,1314619909972	-0,149817457422614	-0,0958998687565327
468,474	2,524	4501	1	7	4500	-8,13151457346976	-0,150619447231293	-0,0959524512290954
468,484	2,53400000000005	4501	1	7	4500	-8,13152055256069	-0,15020445920527	-0,0959584303200245
468,495	2,54500000000002	4501	1	7	4500	-8,13150311820209	-0,150149622932076	-0,0959409959614277
468,506	2,55600000000004	4501	1	7	4500	-8,13155614770949	-0,150874047540128	-0,0959940254688263
468,517	2,56700000000001	4501	1	7	4500	-8,13152714632452	-0,150534119457006	-0,0959650240838528
468,528	2,57800000000003	4501	1	7	4500	-8,13153139315546	-0,150285111740232	-0,095969270914793
468,539	2,589	4501	1	7	4500	-8,13168911263347	-0,152164869941771	-0,0961270183324814
468,549	2,59900000000005	4501	1	7	4500	-8,13155184499919	-0,150477504357696	-0,0959897227585316
468,56	2,61000000000001	4501	1	7	4500	-8,13165100291371	-0,151595077477396	-0,0960889086127281
468,571	2,62100000000004	4501	1	7	4500	-8,13165930099785	-0,15144850127399	-0,0960971787571907
468,582	2,63200000000001	4501	1	7	4500	-8,13162985257804	-0,151224811561406	-0,0960677303373814
468,593	2,64300000000003	4501	1	7	4500	-8,13166723586619	-0,151664498262107	-0,0961051136255264
468,604	2,654	4501	1	7	4500	-8,13172646798193	-0,152317173779011	-0,096164345741272
468,614	2,66400000000004	4501	1	7	4500	-8,13184375874698	-0,153466141782701	-0,096281636506319
468,625	2,67500000000001	4501	1	7	4500	-8,13189840875566	-0,153997060842812	-0,0963362865149975
468,636	2,68600000000004	4501	1	7	4500	-8,13184381462634	-0,153466784395278	-0,0962816923856735
468,647	2,697	4501	1	7	4500	-8,13184616155922	-0,153450248762965	-0,096284095197916
468,658	2,70800000000003	4501	1	7	4500	-8,1318836286664	-0,153630347922444	-0,0963215343654156
468,669	2,71899999999999	4501	1	7	4500	-8,13185239210725	-0,153400315903127	-0,096290297806263
468,679	2,72900000000004	4501	1	7	4500	-8,13187762163579	-0,153596387244761	-0,0963154993951321
468,69	2,74000000000001	4501	1	7	4500	-8,13191464170814	-0,154284727759659	-0,0963525474071503
468,701	2,75100000000003	4501	1	7	4500	-8,13191318884492	-0,153986262157559	-0,0963510945439339
468,712	2,762	4501	1	7	4500	-8,13202111981809	-0,155045688152313	-0,0964589975774288
468,722	2,77200000000005	4501	1	7	4500	-8,13191514462233	-0,153956254944205	-0,0963530503213406
468,735	2,78500000000003	4501	1	7	4500	-8,13205026090145	-0,155452592298388	-0,0964881666004658
468,746	2,79600000000005	4501	1	7	4500	-8,13202019780874	-0,154797057621181	-0,0964581035077572
468,757	2,80700000000002	4501	1	7	4500	-8,13211703673005	-0,156065300107002	-0,0965549424290657
468,768	2,81800000000004	4501	1	7	4500	-8,13212533481419	-0,156123875640333	-0,0965632125735283
468,779	2,82900000000001	4501	1	7	4500	-8,13215975649655	-0,156531636603177	-0,0965976901352406
468,79	2,84000000000003	4501	1	7	4500	-8,1321136560291	-0,155719653703272	-0,0965515337884426
468,801	2,851	4501	1	7	4500	-8,13212511129677	-0,155902928672731	-0,0965630449354649
468,811	2,86100000000005	4501	1	7	4500	-8,13223326578736	-0,157204694114625	-0,0966711714863777
468,822	2,87200000000001	4501	1	7	4500	-8,13216492533684	-0,156463398598135	-0,0966028310358524
468,833	2,88300000000004	4501	1	7	4500	-8,13220342621207	-0,156679297797382	-0,096641331911087
468,844	2,89400000000001	4501	1	7	4500	-8,13219973817468	-0,156663497909904	-0,0966376438736915
468,855	2,90500000000003	4501	1	7	4500	-8,13224265351892	-0,156997079029679	-0,0966805592179298
468,866	2,916	4501	1	7	4500	-8,13232532702386	-0,158122470602393	-0,0967632606625557
468,876	2,92600000000004	4501	1	7	4500	-8,13242725096643	-0,15908220782876	-0,0968651287257671
468,887	2,93700000000001	4501	1	7	4500	-8,13241300173104	-0,158686428330839	-0,0968508794903755
468,898	2,94800000000004	4501	1	7	4500	-8,13242931850255	-0,158900395035744	-0,0968671962618828
468,909	2,959	4501	1	7	4500	-8,13236027956009	-0,158243281766772	-0,0967981852591038
468,92	2,97000000000003	4501	1	7	4500	-8,1323975790292	-0,158605608157814	-0,0968354567885399
468,931	2,98099999999999	4501	1	7	4500	-8,1323510594666	-0,157996118068695	-0,0967889651656151
468,941	2,99100000000004	4501	1	7	4500	-8,13244359567761	-0,15911300200969	-0,0968815013766289
468,952	3,00200000000001	4501	1	7	4500	-8,13246315345168	-0,159366768784821	-0,0969010591506958
468,963	3,01300000000003	4501	1	7	4500	-8,13248299062252	-0,159335574135184	-0,0969208963215351
468,979	3,029	4501	1	7	4500	-8,13258281908929	-0,16049143858254	-0,0970206968486309
468,989	3,03900000000004	4501	1	7	4500	-8,1325482018292	-0,159996505826712	-0,0969861075282097
469	3,05000000000001	4501	1	7	4500	-8,13255317509174	-0,160152385942638	-0,0969910807907581
469,011	3,06100000000004	4501	1	7	4500	-8,13254870474339	-0,159956682473421	-0,0969866104424
469,022	3,072	4501	1	7	4500	-8,13261209987104	-0,160708008334041	-0,0970499776303768
469,033	3,08300000000003	4501	1	7	4500	-8,13270927406847	-0,161726200021803	-0,0971471518278122
469,044	3,09399999999999	4501	1	7	4500	-8,13268398866057	-0,161439846269786	-0,0971218943595886
469,054	3,10400000000004	4501	1	7	4500	-8,1326802726835	-0,161029938608408	-0,0971181504428387
469,065	3,11500000000001	4501	1	7	4500	-8,13271986320615	-0,161678865551949	-0,0971577689051628
469,076	3,12600000000003	4501	1	7	4500	-8,13277090899646	-0,162176410667598	-0,0972088426351547
469,087	3,137	4501	1	7	4500	-8,13280552625656	-0,162802813574672	-0,0972434319555759
469,097	3,14700000000005	4501	1	7	4500	-8,13281840644777	-0,162475509569049	-0,0972562842071056
469,108	3,15800000000002	4501	1	7	4500	-8,13282231800258	-0,162426773458719	-0,097260195761919
469,119	3,16900000000004	4501	1	7	4500	-8,13286903314292	-0,163023876957595	-0,0973069109022617
469,13	3,18000000000001	4501	1	7	4500	-8,13283544965088	-0,162689043208957	-0,0972733274102211
469,141	3,19100000000003	4501	1	7	4500	-8,1328359246254	-0,162520287558436	-0,0972738303244114
469,152	3,202	4501	1	7	4500	-8,13282343558967	-0,162384063005447	-0,0972613133490086
469,162	3,21200000000005	4501	1	7	4500	-8,13291569240391	-0,163525324314833	-0,09735357016325
469,173	3,22300000000001	4501	1	7	4500	-8,1329985614866	-0,164473559707403	-0,0974364951252937
469,184	3,23400000000004	4501	1	7	4500	-8,1329676322639	-0,163912647403777	-0,0974055379629135
469,195	3,245	4501	1	7	4500	-8,13295369036496	-0,163692482747138	-0,0973915681242943
469,206	3,25600000000003	4501	1	7	4500	-8,13307816162705	-0,165165308862925	-0,0975160673260689
469,217	3,267	4501	1	7	4500	-8,13312205486	-0,165825141593814	-0,0975599326193333
469,227	3,27700000000004	4501	1	7	4500	-8,13311258330941	-0,165346558205783	-0,0975504890084267
469,243	3,29300000000001	4501	1	7	4500	-8,13307500444353	-0,165125620551407	-0,0975129380822182
469,254	3,30400000000003	4501	1	7	4500	-8,1330809276551	-0,165162850171328	-0,0975188054144382
469,265	3,315	4501	1	7	4500	-8,13326180912554	-0,167159293778241	-0,0976996868848801
469,275	3,32500000000005	4501	1	7	4500	-8,13319455832243	-0,166143728420138	-0,0976324640214443
469,286	3,33600000000001	4501	1	7	4500	-8,13320115208626	-0,166243491694331	-0,0976390577852726
469,297	3,34700000000004	4501	1	7	4500	-8,13325985334814	-0,166941490024328	-0,0976977869868279
469,308	3,358	4501	1	7	4500	-8,13324672169983	-0,166903645731509	-0,0976845994591713
469,319	3,36900000000003	4501	1	7	4500	-8,13327589072287	-0,166932404972613	-0,0977137684822083
469,33	3,38	4501	1	7	4500	-8,13335160724819	-0,167972105555236	-0,0977894850075245
469,34	3,39000000000004	4501	1	7	4500	-8,133311457932	-0,167496930807829	-0,0977493636310101
469,351	3,40100000000001	4501	1	7	4500	-8,1333476677537	-0,167779587209225	-0,0977855734527111
469,362	3,41200000000003	4501	1	7	4500	-8,13332844525576	-0,167350540868938	-0,097766350954771
469,373	3,423	4501	1	7	4500	-8,13329944387078	-0,16701587010175	-0,0977373495697975
469,384	3,43400000000003	4501	1	7	4500	-8,13337323255837	-0,167891369201243	-0,097811110317707
469,395	3,44499999999999	4501	1	7	4500	-8,13340955413878	-0,168383335694671	-0,0978474877774715
469,405	3,45500000000004	4501	1	7	4500	-8,13342005945742	-0,168239832855761	-0,0978579372167587
469,416	3,46600000000001	4501	1	7	4500	-8,13347904011607	-0,168924457393587	-0,0979169458150864
469,427	3,47700000000003	4501	1	7	4500	-8,13343495130539	-0,168509464710951	-0,0978728570044041
469,438	3,488	4501	1	7	4500	-8,13350005075336	-0,169269498437643	-0,0979379564523697
469,448	3,49800000000005	4501	1	7	4500	-8,13346912153065	-0,168592869304121	-0,0979069992899895
469,459	3,50900000000001	4501	1	7	4500	-8,1335848197341	-0,16994247213006	-0,0980227254331112
469,47	3,52000000000004	4501	1	7	4500	-8,13354819081724	-0,169728416949511	-0,0979860685765743
469,481	3,53100000000001	4501	1	7	4500	-8,1335910782218	-0,170291662216187	-0,0980289839208126
469,499	3,54900000000004	4501	1	7	4500	-8,13362365588546	-0,170287545770407	-0,0980615615844727
469,51	3,56	4501	1	7	4500	-8,13374818302691	-0,171899497509003	-0,0981860607862473
469,521	3,57100000000003	4501	1	7	4500	-8,1336781103164	-0,171014335937798	-0,0981160439550877
469,532	3,58199999999999	4501	1	7	4500	-8,13368040136993	-0,170948645099998	-0,0981182791292667
469,542	3,59200000000004	4501	1	7	4500	-8,13365835696459	-0,170468701981008	-0,0980962626636028
469,553	3,60300000000001	4501	1	7	4500	-8,13375975005329	-0,171735412441194	-0,098197627812624
469,564	3,61400000000003	4501	1	7	4500	-8,13381627202034	-0,172349237836897	-0,0982541777193546
469,575	3,625	4501	1	7	4500	-8,13378755003214	-0,172067685052752	-0,0982254557311535
469,585	3,63500000000005	4501	1	7	4500	-8,13374399207532	-0,171346594579518	-0,0981818698346615
469,596	3,64600000000002	4501	1	7	4500	-8,1339356303215	-0,173619813285768	-0,0983735360205173
469,607	3,65700000000004	4501	1	7	4500	-8,13387136906385	-0,172945647500455	-0,0983092747628689
469,618	3,66800000000001	4501	1	7	4500	-8,13384896144271	-0,172616397030652	-0,0982868671417236
469,629	3,67900000000003	4501	1	7	4500	-8,1339661963284	-0,173843638040125	-0,0984041020274162
469,64	3,69	4501	1	7	4500	-8,13393568620086	-0,173373585566878	-0,0983735918998718
469,65	3,70000000000005	4501	1	7	4500	-8,1340635381639	-0,174849219620228	-0,098501443862915
469,661	3,71100000000001	4501	1	7	4500	-8,13400100916624	-0,174350370652974	-0,0984389148652554
469,672	3,72200000000004	4501	1	7	4500	-8,13400679267943	-0,174097130075097	-0,0984446704387665
469,683	3,733	4501	1	7	4500	-8,13392054289579	-0,172998839989305	-0,0983584485948086
469,694	3,74400000000003	4501	1	7	4500	-8,13395669683814	-0,173437860794365	-0,0983946025371552
469,705	3,755	4501	1	7	4500	-8,13397667370737	-0,173932216130197	-0,0984145514667034
469,715	3,76500000000004	4501	1	7	4500	-8,1340313795954	-0,174092710949481	-0,0984693132340908
469,726	3,77600000000001	4501	1	7	4500	-8,13416772522032	-0,175669644959271	-0,0986056588590145
469,737	3,78700000000003	4501	1	7	4500	-8,13414875417948	-0,175729901529849	-0,0985866598784924
469,748	3,798	4501	1	7	4500	-8,13414475880563	-0,175623157992959	-0,09858263656497
469,759	3,80900000000003	4501	1	7	4500	-8,13417954370379	-0,1757040200755	-0,0986174494028091
469,77	3,81999999999999	4501	1	7	4500	-8,13418225385249	-0,175805711187422	-0,098620131611824
469,78	3,83000000000004	4501	1	7	4500	-8,1342083774507	-0,176118016242981	-0,0986462831497192
469,791	3,84100000000001	4501	1	7	4500	-8,13423782587051	-0,176626513712108	-0,0986757315695286
469,802	3,85200000000003	4501	1	7	4500	-8,13418876379728	-0,175714464858174	-0,0986266694962978
469,813	3,863	4501	1	7	4500	-8,13426464796066	-0,176584771834314	-0,0987025536596775
469,823	3,87300000000005	4501	1	7	4500	-8,13431390561163	-0,177249000407755	-0,0987518392503262
469,834	3,88400000000001	4501	1	7	4500	-8,13435355201364	-0,177659019827843	-0,0987914577126503
469,845	3,89500000000004	4501	1	7	4500	-8,13429770059884	-0,176681573502719	-0,0987355783581734
469,856	3,90600000000001	4501	1	7	4500	-8,13437528908253	-0,177665408700705	-0,0988131947815418
469,867	3,91700000000003	4501	1	7	4500	-8,13436794094741	-0,177702554501593	-0,0988058745861053
469,878	3,928	4501	1	7	4500	-8,13436978496611	-0,177784990519285	-0,0988076627254486
469,888	3,93800000000005	4501	1	7	4500	-8,13447017222643	-0,178724899888039	-0,0989080779254436
469,899	3,94900000000001	4501	1	7	4500	-8,13447662629187	-0,17888365779072	-0,0989145040512085
469,91	3,96000000000004	4501	1	7	4500	-8,13443901948631	-0,178336100652814	-0,0988768972456455
469,921	3,971	4501	1	7	4500	-8,13441786915064	-0,178224025294185	-0,0988557748496532
469,932	3,98200000000003	4501	1	7	4500	-8,13452658243477	-0,179258259013295	-0,0989644601941109
469,943	3,993	4501	1	7	4500	-8,13443169929087	-0,178097956813872	-0,098869577050209
469,953	4,00300000000004	4501	1	7	4500	-8,13453664071858	-0,179391540586948	-0,0989745743572712
469,964	4,01400000000001	4501	1	7	4500	-8,13454627990723	-0,179425715468824	-0,0989841856062412
469,975	4,02500000000003	4501	1	7	4500	-8,13461238518357	-0,179983573034406	-0,0990502908825874
469,986	4,036	4501	1	7	4500	-8,13458791002631	-0,17969680018723	-0,0990258157253265
470,001	4,05100000000004	4501	1	7	4500	-8,13467418774962	-0,180873824283481	-0,0991120934486389
470,012	4,06200000000001	4501	1	7	4500	-8,13464415259659	-0,180562133900821	-0,0990820303559303
470,023	4,07300000000004	4501	1	7	4500	-8,13470754772425	-0,181184052489698	-0,0991454534232616
470,034	4,084	4501	1	7	4500	-8,13465247862041	-0,18064099829644	-0,0990903563797474
470,045	4,09500000000003	4501	1	7	4500	-8,13477734103799	-0,181812280789018	-0,0992152467370033
470,056	4,10599999999999	4501	1	7	4500	-8,13474004156888	-0,181547868996859	-0,0991779193282127
470,066	4,11600000000004	4501	1	7	4500	-8,13475585542619	-0,181517489254475	-0,0991937890648842
470,077	4,12700000000001	4501	1	7	4500	-8,13479335047305	-0,182034992612898	-0,0992312282323837
470,088	4,13800000000003	4501	1	7	4500	-8,13489739783108	-0,183450444601476	-0,0993352755904198
470,099	4,149	4501	1	7	4500	-8,13473576679826	-0,181511761620641	-0,0991736724972725
470,109	4,15900000000005	4501	1	7	4500	-8,13497624360025	-0,184108233079314	-0,0994141213595867
470,12	4,17000000000002	4501	1	7	4500	-8,13489731401205	-0,183043805882335	-0,0993352197110653
470,131	4,18100000000004	4501	1	7	4500	-8,13494442030787	-0,183581113815308	-0,0993823260068893
470,142	4,19200000000001	4501	1	7	4500	-8,1349000800401	-0,182999321259558	-0,0993379577994346
470,153	4,20300000000003	4501	1	7	4500	-8,13491561450064	-0,183118623681366	-0,0993534922599792
470,164	4,214	4501	1	7	4500	-8,13491804525256	-0,183256538584828	-0,0993559509515762
470,174	4,22400000000005	4501	1	7	4500	-8,13489695079625	-0,182949239388108	-0,0993348285555839
470,185	4,23500000000001	4501	1	7	4500	-8,1349431630224	-0,183780617080629	-0,0993810407817364
470,196	4,24600000000004	4501	1	7	4500	-8,13501991331577	-0,18433712888509	-0,0994578190147877
470,207	4,25700000000001	4501	1	7	4500	-8,13499831594527	-0,184188531711698	-0,0994361937046051
470,218	4,26800000000003	4501	1	7	4500	-8,13506310805678	-0,184965799562633	-0,0995010137557983
470,229	4,279	4501	1	7	4500	-8,13514374196529	-0,186005993746221	-0,0995816476643085
470,239	4,28900000000004	4501	1	7	4500	-8,13508713617921	-0,184892588295043	-0,0995250418782234
470,258	4,30800000000005	4501	1	7	4500	-8,13513818196952	-0,185640463605523	-0,0995760597288609
470,269	4,31900000000002	4501	1	7	4500	-8,13509688712657	-0,185231608338654	-0,0995347648859024
470,28	4,33000000000004	4501	1	7	4500	-8,1351971346885	-0,18643990624696	-0,099635012447834
470,291	4,34100000000001	4501	1	7	4500	-8,13520146533847	-0,18644108902663	-0,0996393710374832
470,302	4,35200000000003	4501	1	7	4500	-8,13516737893224	-0,186147545464337	-0,0996052846312523
470,313	4,363	4501	1	7	4500	-8,13517433591187	-0,186102278530598	-0,0996122136712074
470,323	4,37300000000005	4501	1	7	4500	-8,13523683696985	-0,186964622698724	-0,0996747426688671
470,334	4,38400000000001	4501	1	7	4500	-8,13528757542372	-0,187447965145111	-0,0997254811227322
470,345	4,39500000000004	4501	1	7	4500	-8,13530224375427	-0,187761085107923	-0,0997401215136051
470,356	4,40600000000001	4501	1	7	4500	-8,13532347790897	-0,188056034967303	-0,0997614115476608
470,367	4,41700000000003	4501	1	7	4500	-8,13529355451465	-0,187568170949817	-0,0997314602136612
470,378	4,428	4501	1	7	4500	-8,13536706380546	-0,18844576086849	-0,0998049415647983
470,388	4,43800000000005	4501	1	7	4500	-8,13536035828292	-0,188259789720178	-0,0997982360422611
470,399	4,44900000000001	4501	1	7	4500	-8,13532836735249	-0,187811837531626	-0,0997662730515003
470,41	4,46000000000004	4501	1	7	4500	-8,13540201634169	-0,188971143215895	-0,0998399220407009
470,421	4,471	4501	1	7	4500	-8,13542601652443	-0,189110618084669	-0,0998638942837715
470,432	4,48200000000003	4501	1	7	4500	-8,13539885915816	-0,188585063442588	-0,0998367369174957
470,443	4,493	4501	1	7	4500	-8,13542827963829	-0,189176253043115	-0,0998661853373051
470,453	4,50300000000004	4501	1	7	4500	-8,13548351638019	-0,190210528671741	-0,0999213941395283
470,464	4,51400000000001	4501	1	7	4500	-8,13549094833434	-0,189821836538613	-0,0999288260936737
470,475	4,52500000000003	4501	1	7	4500	-8,13554604537785	-0,190602280199528	-0,099983923137188
470,486	4,536	4501	1	7	4500	-8,13556381501257	-0,190712106414139	-0,100001692771912
470,503	4,553	4501	1	7	4500	-8,13553095795214	-0,190085894428194	-0,0999688357114792
470,513	4,56300000000005	4501	1	7	4500	-8,13555926084518	-0,190487233921885	-0,099997166544199
470,524	4,57400000000001	4501	1	7	4500	-8,13556470908225	-0,190705666318536	-0,100002586841583
470,535	4,58500000000004	4501	1	7	4500	-8,13563654199242	-0,191603964194655	-0,100074447691441
470,546	4,596	4501	1	7	4500	-8,13562486320734	-0,191256701946259	-0,100062768906355
470,557	4,60700000000003	4501	1	7	4500	-8,13564984127879	-0,191747597418725	-0,100087746977806
470,568	4,618	4501	1	7	4500	-8,13568065874279	-0,192169831134379	-0,100118536502123
470,578	4,62800000000004	4501	1	7	4500	-8,13566604629159	-0,191912003792822	-0,100103951990604
470,589	4,63900000000001	4501	1	7	4500	-8,13571739941835	-0,192424515262246	-0,100155305117369
470,6	4,65000000000003	4501	1	7	4500	-8,1357142701745	-0,19230761565268	-0,100152175873518
470,611	4,661	4501	1	7	4500	-8,13570655882359	-0,192229291424155	-0,1001444645226
470,621	4,67100000000005	4501	1	7	4500	-8,13568920828402	-0,192054766230285	-0,100127086043358
470,632	4,68200000000002	4501	1	7	4500	-8,13573732040823	-0,192580260336399	-0,100175198167562
470,643	4,69300000000004	4501	1	7	4500	-8,13580144196749	-0,193733950145543	-0,100239347666502
470,654	4,70400000000001	4501	1	7	4500	-8,1358059681952	-0,193558838218451	-0,100243873894215
470,665	4,71500000000003	4501	1	7	4500	-8,13584187068045	-0,19406083971262	-0,100279748439789
470,676	4,726	4501	1	7	4500	-8,13585645519197	-0,193618657067418	-0,100294332951307
470,686	4,73600000000005	4501	1	7	4500	-8,13585145398974	-0,193751510232687	-0,100289359688759
470,697	4,74700000000001	4501	1	7	4500	-8,13589202240109	-0,194505751132965	-0,100329928100109
470,708	4,75800000000004	4501	1	7	4500	-8,1359838321805	-0,195717946626246	-0,100421737879515
470,719	4,76900000000001	4501	1	7	4500	-8,13597220927477	-0,195139083079994	-0,100410114973783
470,73	4,78000000000003	4501	1	7	4500	-8,13603054732084	-0,196095043793321	-0,100468453019857
470,741	4,791	4501	1	7	4500	-8,13598707318306	-0,195393748581409	-0,100424978882074
470,751	4,80100000000004	4501	1	7	4500	-8,1359891127795	-0,195251633413136	-0,100426990538836
470,762	4,81200000000001	4501	1	7	4500	-8,13604060560465	-0,196006749756634	-0,100478511303663
470,773	4,82300000000004	4501	1	7	4500	-8,136035380885	-0,195619110018015	-0,100473314523697
470,784	4,834	4501	1	7	4500	-8,13603867776692	-0,19577301107347	-0,100476555526257
470,795	4,84500000000003	4501	1	7	4500	-8,13610235229134	-0,196542595513165	-0,10054025799036
470,806	4,85599999999999	4501	1	7	4500	-8,13613931648433	-0,197009081020951	-0,10057719424367
470,816	4,86600000000004	4501	1	7	4500	-8,13611581921577	-0,196384564042091	-0,100553724914789
470,827	4,87700000000001	4501	1	7	4500	-8,13614199869335	-0,196749386377633	-0,100579876452684
470,838	4,88800000000003	4501	1	7	4500	-8,13609983772039	-0,195986074395478	-0,100537743419409
470,849	4,899	4501	1	7	4500	-8,13624026253819	-0,198205867782235	-0,100678168237209
470,859	4,90900000000005	4501	1	7	4500	-8,13623635098338	-0,197762451134622	-0,100674256682396
470,87	4,92000000000002	4501	1	7	4500	-8,13630673103035	-0,198634201660752	-0,100744608789682
470,881	4,93100000000004	4501	1	7	4500	-8,13629876822233	-0,19857264123857	-0,100736673921347
470,892	4,94200000000001	4501	1	7	4500	-8,13629988580942	-0,198360965587199	-0,100737791508436
470,903	4,95300000000003	4501	1	7	4500	-8,13628778792918	-0,197850996628404	-0,100725665688515
470,914	4,964	4501	1	7	4500	-8,13636464998126	-0,199035373516381	-0,100802555680275
470,924	4,97400000000005	4501	1	7	4500	-8,13636051490903	-0,19882099237293	-0,100798420608044
470,935	4,98500000000001	4501	1	7	4500	-8,13637188635767	-0,19903511274606	-0,100809764117002
470,946	4,99600000000004	4501	1	7	4500	-8,1364435236901	-0,199881647713482	-0,100881401449442
470,95	5	4501	1	7	4500	-8,13643257133663	-0,199589808471501	-0,100870449095964
470,96	5,01000000000005	4501	1	7	4500	-8,13641826622188	-0,199254238978028	-0,100856143981218
470,971	5,02100000000002	4501	1	7	4500	-8,13652077689767	-0,200786818750203	-0,100958682596684
470,982	5,03200000000004	4501	1	7	4500	-8,13645246438682	-0,199492974206805	-0,100890342146158
470,993	5,04300000000001	4501	1	7	4500	-8,13645243644714	-0,199427376501262	-0,100890342146158
471,004	5,05400000000003	4501	1	7	4500	-8,13650155439973	-0,200252742506564	-0,100939460098743
471,011	5,06100000000004	4501	1	7	4500	-8,13656363636255	-0,201049232855439	-0,101001542061567
471,012	5,06200000000001	4501	1	8	4500	-8,13653594814241	-0,200900346972048	-0,100973825901747
471,012	0	4501	1	8	4500	-8,13653594814241	-0,200900346972048	-0,100973825901747
471,028	0,0160000000000196	4501	1	8	4500	-8,13653298653662	-0,200262255966663	-0,100970864295959
471,039	0,0269999999999868	4501	1	8	4500,25	-8,13628560863435	-0,196680729277432	-0,10072348639369
471,049	0,0370000000000346	4501	1	8	4500,25	-8,13577339053154	-0,190506638027728	-0,100211296230555
471,06	0,0480000000000018	4501	1	8	4500,25	-8,13513748347759	-0,182440266944468	-0,0995753891766071
471,068	0,0559999999999832	4501	1	8	4500,5	-8,13498853705823	-0,180661799386144	-0,0994264706969261
471,07	0,0579999999999927	4501	1	8	4500,5	-8,13513957895339	-0,18203288782388	-0,0995774567127228
471,081	0,0690000000000168	4501	1	8	4500,5	-8,13614884391427	-0,194772612303495	-0,100586749613285
471,092	0,0799999999999841	4501	1	8	4500,75	-8,13833160325885	-0,22120350971818	-0,102769508957863
471,102	0,0900000000000318	4501	1	8	4500,75	-8,14066361635923	-0,244407309219241	-0,105101522058249
471,113	0,100999999999999	4501	1	8	4501	-8,14209594391286	-0,255868630483747	-0,106533821672201
471,124	0,0110000000000241	4502	2	8	4501	-8,1408021133393	-0,237165056169033	-0,105239991098642
471,135	0,0219999999999914	4502	2	8	4501	-8,13741646707058	-0,196824963204563	-0,101854372769594
471,146	0,0330000000000155	4502	2	8	4501,25	-8,13282944262028	-0,149059514515102	-0,0972673483192921
471,157	0,0439999999999827	4502	2	8	4501,25	-8,12857126817107	-0,110330246388912	-0,0930091738700867
471,162	0,049000000000035	4502	2	8	4501,25	-8,12836683355272	-0,10886627715081	-0,0928047113120556
471,166	0,0529999999999973	4502	2	8	4501,5	-8,12876293435693	-0,112747927196324	-0,0932008400559425
471,177	0,0640000000000214	4502	2	8	4501,5	-8,13273891806602	-0,15281421598047	-0,0971768237650394
471,188	0,0749999999999886	4502	2	8	4501,75	-8,14009686000645	-0,231039980426431	-0,104534737765789
471,198	0,0850000000000364	4502	2	8	4501,75	-8,14564157277346	-0,28703068383038	-0,110079478472471
471,209	0,0960000000000036	4502	2	8	4501,75	-8,15201645717025	-0,318793407641351	-0,116454362869263
471,211	0,0980000000000132	4502	2	8	4501,75	-8,15264627337456	-0,320051033049822	-0,117084179073572
471,212	0,0989999999999895	4502	2	8	4501,75	-8,15293265506625	-0,31975086312741	-0,117370560765266
471,213	0,100000000000023	4502	2	8	4502	-8,15313348546624	-0,316806016489863	-0,117571391165256
471,221	0,00799999999998136	4503	3	8	4502	-8,22834176011384	-0,241493824869394	-0,192779637873173
471,232	0,0190000000000055	4503	3	8	4502	-8,25814688578248	-0,232099592685699	-0,222584791481495
471,243	0,0299999999999727	4503	3	8	4502,25	-8,25052728876471	-0,153974215500057	-0,21496519446373
471,254	0,0409999999999968	4503	3	8	4502,25	-8,2414766214788	-0,0837724283337593	-0,205914527177811
471,275	0,0620000000000118	4503	3	8	4502,5	-8,24460798874497	-0,113199516199529	-0,209045894443989
471,286	0,0729999999999791	4503	3	8	4502,5	-8,2563435472548	-0,214347699657083	-0,220781452953815
471,288	0,0749999999999886	4503	3	8	4502,75	-8,25860277749598	-0,234295125119388	-0,223040655255318
471,299	0,0860000000000127	4503	3	8	4502,75	-8,28083865344524	-0,294794789515436	-0,245276559144258
471,305	0,0919999999999845	4503	3	8	4502,75	-8,32130771130323	-0,275434884242713	-0,285745617002249
471,309	0,0960000000000036	4503	3	8	4502,75	-8,40369645506144	-0,120110749267042	-0,36813436076045
471,311	0,0980000000000132	4503	3	8	4502,75	-8,49405979737639	0,0197042664512992	-0,458497703075409
471,312	0,0989999999999895	4503	3	8	4502,75	-8,56000531464815	0,015680119395256	-0,524443220347166
471,313	0,0999999999999659	4503	3	8	4502,75	-8,63559337332845	-0,00162778422236443	-0,600031279027462
471,314	0,100999999999999	4503	3	8	4502,75	-8,71625108644366	-0,0077807018533349	-0,680688992142677
471,315	0,101999999999975	4503	3	8	4502,75	-8,79884116351604	-0,00359689816832542	-0,763279069215059
471,316	0,103000000000009	4503	3	8	4502,75	-8,88116782531142	0,00189272686839104	-0,845605731010437
471,317	0,103999999999985	4503	3	8	4502,75	-8,96166457794607	0,0037224218249321	-0,926102511584759
471,318	0,104999999999961	4503	3	8	4502,75	-9,03913965448737	0,00242733396589756	-1,00357756018639
471,319	0,105999999999995	4503	3	8	4502,75	-9,11274223588407	0,00127041712403297	-1,07718011364341
471,32	0,106999999999971	4503	3	8	4502,75	-9,18260321952402	0,00136123038828373	-1,14704115316272
471,321	0,108000000000004	4503	3	8	4502,75	-9,24978048540652	0,00163745600730181	-1,21421836316586
471,322	0,10899999999998	4503	3	8	4502,75	-9,31515712291002	0,00150981824845076	-1,27959502860904
471,323	0,110000000000014	4503	3	8	4502,75	-9,37875210307538	0,00173473265022039	-1,34318998083472
471,324	0,11099999999999	4503	3	8	4502,75	-9,43885783664882	0,00191119499504566	-1,40329571440816
471,326	0,113	4503	3	8	4502,75	-9,53090088441968	0,0020272471010685	-1,49533879011869
471,34	0,12700000000001	4503	3	8	4502,75	-9,55139111727476	0,000909296795725822	-1,51582902297378
471,351	0,137999999999977	4503	3	8	4502,75	-9,51999451965094	0,0012734392657876	-1,48443242534995
471,362	0,149000000000001	4503	3	8	4502,75	-9,48168008588254	0,00157753936946392	-1,44611796364188
471,373	0,159999999999968	4503	3	8	4502,75	-9,4418188277632	0,00100949313491583	-1,40625670552254
471,383	0,170000000000016	4503	3	8	4502,75	-9,4091340713203	0,00115721486508846	-1,37357197701931
471,394	0,180999999999983	4503	3	8	4502,75	-9,36413490213454	0,00163272023200989	-1,32857277989388
471,405	0,192000000000007	4503	3	8	4502,75	-9,3128330167383	0,0012118136510253	-1,27727089449763
471,416	0,202999999999975	4503	3	8	4502,75	-9,25899418070912	0,000824853777885437	-1,22343208640814
471,427	0,213999999999999	4503	3	8	4502,75	-9,2015534453094	0,00126704573631287	-1,16599135100842
471,437	0,22399999999999	4503	3	8	4502,75	-9,13531925529242	0,00172447878867388	-1,09975716099143
471,446	0,233000000000004	4503	3	8	4502,75	-9,07458457164466	0,00163492746651173	-1,039022449404
471,457	0,243999999999971	4503	3	8	4502,75	-9,02111800387502	0,000889534130692482	-0,985555909574032
471,468	0,254999999999995	4503	3	8	4502,75	-8,99276968091726	0,00131100881844759	-0,957207586616278
471,479	0,265999999999963	4503	3	8	4502,75	-8,96828354336321	0,00139754731208086	-0,932721421122551
471,489	0,27600000000001	4503	3	8	4502,75	-8,94828191958368	0,00126237515360117	-0,912719797343016
471,5	0,286999999999978	4503	3	8	4502,75	-8,93181044608355	0,00123497098684311	-0,89624835178256
471,511	0,298000000000002	4503	3	8	4502,75	-8,91582811251283	0,00150795560330153	-0,880266018211842
471,522	0,308999999999969	4503	3	8	4502,75	-8,89415614306927	0,0013715960085392	-0,858594048768282
471,533	0,319999999999993	4503	3	8	4502,75	-8,87259154580533	0,00114780850708485	-0,837029479444027
471,544	0,33099999999996	4503	3	8	4502,75	-8,85418502613902	0,00102159567177296	-0,818622931838035
471,554	0,341000000000008	4503	3	8	4502,75	-8,83560930378735	0,00148803927004337	-0,800047181546688
471,564	0,350999999999999	4503	3	8	4502,75	-8,89915524981916	0,0012914277613163	-0,863593127578497
471,566	0,353000000000009	4503	3	8	4502,75	-8,98544356226921	0,00135079957544804	-0,949881467968225
471,568	0,354999999999961	4503	3	8	4502,75	-9,09753534011543	0,00128313433378935	-1,06197321787477
471,569	0,355999999999995	4503	3	8	4502,75	-9,16272232308984	0,00140958931297064	-1,12716022878885
471,57	0,356999999999971	4503	3	8	4502,75	-9,23372657038271	0,00147645827382803	-1,19816450402141
471,571	0,358000000000004	4503	3	8	4502,75	-9,31006363593042	0,0014787632972002	-1,27450151368976
471,572	0,35899999999998	4503	3	8	4502,75	-9,39045972190797	0,00160026829689741	-1,35489759966731
471,573	0,360000000000014	4503	3	8	4502,75	-9,47218269109726	0,00185602810233831	-1,43662059679627
471,574	0,36099999999999	4503	3	8	4502,75	-9,55085394904017	0,00202695839107037	-1,51529185473919
471,575	0,361999999999966	4503	3	8	4502,75	-9,62138218805194	0,0022605899721384	-1,58582009375095
471,577	0,363999999999976	4503	3	8	4502,75	-9,72210427746177	0,00243413262069225	-1,68654218316078
471,579	0,365999999999985	4503	3	8	4502,75	-9,75603148341179	0,00210792757570744	-1,7204693891108
471,582	0,368999999999971	4503	3	8	4502,75	-9,69226609915495	0,0012306310236454	-1,65670400485396
471,584	0,370999999999981	4503	3	8	4502,75	-9,61528929881752	0,000364710576832294	-1,57972717657685
471,586	0,37299999999999	4503	3	8	4502,75	-9,55437990836799	0,000119204632937908	-1,51881778612733
471,597	0,384000000000015	4503	3	8	4502,75	-9,62221316993236	0,000999025069177151	-1,58665107563138
471,608	0,394999999999982	4503	3	8	4502,75	-9,61092305369675	0,00185886397957802	-1,57536093145609
471,619	0,406000000000006	4503	3	8	4502,75	-9,61128425784409	0,00136317685246468	-1,57572219148278
471,63	0,416999999999973	4503	3	8	4502,75	-9,61328856647015	0,00106873922049999	-1,57772647216916
471,641	0,427999999999997	4503	3	8	4502,75	-9,61302473209798	0,00128955580294132	-1,57746266573668
471,652	0,438999999999965	4503	3	8	4502,75	-9,61289442144334	0,00146791338920593	-1,57733229920268
471,662	0,449000000000012	4503	3	8	4502,75	-9,61381788365543	0,000907508656382561	-1,57825576141477
471,673	0,45999999999998	4503	3	8	4502,75	-9,61402326822281	0,00090758316218853	-1,57846117392182
471,684	0,471000000000004	4503	3	8	4502,75	-9,61267344653606	0,00141351949423552	-1,57711135223508
471,695	0,481999999999971	4503	3	8	4502,75	-9,61235851049423	0,00174473039805889	-1,57679641619325
471,706	0,492999999999995	4503	3	8	4502,75	-9,61348316632211	0,000992515124380589	-1,57792104408145
471,717	0,503999999999962	4503	3	8	4502,75	-9,61388323456049	0,000942223705351353	-1,5783211402595
471,727	0,51400000000001	4503	3	8	4502,75	-9,61348188109696	0,001172567717731	-1,57791981473565
471,738	0,524999999999977	4503	3	8	4502,75	-9,61323486641049	0,00153977423906326	-1,57767277210951
471,749	0,536000000000001	4503	3	8	4502,75	-9,61332335136831	0,00124311540275812	-1,57776122912765
471,76	0,546999999999969	4503	3	8	4502,75	-9,61325679905712	0,00129349529743195	-1,57769467681646
471,771	0,557999999999993	4503	3	8	4502,75	-9,6132340002805	0,00117550604045391	-1,57767187803984
471,782	0,56899999999996	4503	3	8	4502,75	-9,61351588368416	0,00114860944449902	-1,57795378938317
471,792	0,579000000000008	4503	3	8	4502,75	-9,61368930526078	0,00104482751339674	-1,57812718302011
471,803	0,589999999999975	4503	3	8	4502,75	-9,61342111229897	0,00125294085592031	-1,57785901799798
471,807	0,593999999999994	4503	3	8	4502,75	-9,61309452541173	0,00152573455125093	-1,57753240317106
