# Supplementary material for: Mechanical Behaviour of Dental Luting Cements: Static, Dynamic, and Finite Element Studies
Source: Dent J (Basel). 2025 Dec 15;13(12):601. doi: 10.3390/dj13120601 (PMC12731645; doi:10.3390/dj13120601)
Supplement: Supplementary file 1 [file dentistry-13-00601-s001.zip › File S1/dynamic/AphC/20210806_Din_regi_foszfat1/Test1/ResumeData.im_res.bak]

<?xml version="1.0"?>
<InstronFile xmlns:xsi="http://www.w3.org/2001/XMLSchema-instance" xmlns:xsd="http://www.w3.org/2001/XMLSchema" FileSections="3" Version="1.0.0">
  <Section index="0">
    <Node name="SystemMap">
      <Item name="VirtualHosts">
        <Value xsi:type="ArrayOfString">
          <string>PC</string>
          <string>Linear</string>
        </Value>
      </Item>
      <Item name="PhysicalHosts">
        <Value xsi:type="ArrayOfString">
          <string>PC</string>
          <string>Linear</string>
        </Value>
      </Item>
    </Node>
  </Section>
  <Section index="1">
    <Node name="TestData">
      <Item name="Time">
        <Value xsi:type="xsd:double">300.031</Value>
      </Item>
      <Item name="TransferCount">
        <Value xsi:type="xsd:long">4</Value>
      </Item>
      <Item name="Vectors">
        <Value xsi:type="xsd:long">300032</Value>
      </Item>
      <Item name="ColumnNames">
        <Value xsi:type="ArrayOfString">
          <string>Vector</string>
          <string>Total Time</string>
          <string>Step</string>
          <string>Linear:Transfer</string>
          <string>Linear:WaveformStatus</string>
          <string>Total Cycle Count(Linear Waveform)</string>
          <string>Position(Linear:Position)</string>
          <string>Load(Linear:Load)</string>
          <string>Displacement(Linear:Digital Position)</string>
        </Value>
      </Item>
      <Item name="ColumnValues">
        <Value xsi:type="ArrayOfDouble">
          <double>300031</double>
          <double>300.031</double>
          <double>4</double>
          <double>4</double>
          <double>1</double>
          <double>2896.75</double>
          <double>-0.011684202309697866</double>
          <double>-85.868788883090019</double>
          <double>-4.9629863351583477E-05</double>
        </Value>
      </Item>
    </Node>
  </Section>
  <Section index="2">
    <Node name="TestSystem">
      <Item name="TestStopReason">
        <Value xsi:type="xsd:int">0</Value>
      </Item>
    </Node>
    <Node name="Sequencer">
      <Item name="CompletedStepCount">
        <Value xsi:type="xsd:int">3</Value>
      </Item>
      <Item name="Step0">
        <Value xsi:type="Node" name="Step0">
          <Item name="StepAcquisitionFilter - PC:Acquisition Filter">
            <Value xsi:type="Node" name="StepAcquisitionFilter - PC:Acquisition Filter">
              <Item name="ChunkerActive">
                <Value xsi:type="xsd:boolean">false</Value>
              </Item>
            </Value>
          </Item>
        </Value>
      </Item>
      <Item name="Step1">
        <Value xsi:type="Node" name="Step1">
          <Item name="SimpleCyclic - Linear:WaveformGenerator">
            <Value xsi:type="Node" name="SimpleCyclic - Linear:WaveformGenerator">
              <Item name="ElapsedQuarterCycleCount">
                <Value xsi:type="xsd:long">6000</Value>
              </Item>
            </Value>
          </Item>
          <Item name="StepAcquisitionFilter - PC:Acquisition Filter">
            <Value xsi:type="Node" name="StepAcquisitionFilter - PC:Acquisition Filter">
              <Item name="ChunkerActive">
                <Value xsi:type="xsd:boolean">false</Value>
              </Item>
            </Value>
          </Item>
        </Value>
      </Item>
      <Item name="Step2">
        <Value xsi:type="Node" name="Step2">
          <Item name="StepAcquisitionFilter - PC:Acquisition Filter">
            <Value xsi:type="Node" name="StepAcquisitionFilter - PC:Acquisition Filter">
              <Item name="ChunkerActive">
                <Value xsi:type="xsd:boolean">false</Value>
              </Item>
            </Value>
          </Item>
        </Value>
      </Item>
      <Item name="Step3">
        <Value xsi:type="Node" name="Step3">
          <Item name="SimpleCyclic - Linear:WaveformGenerator">
            <Value xsi:type="Node" name="SimpleCyclic - Linear:WaveformGenerator">
              <Item name="ElapsedQuarterCycleCount">
                <Value xsi:type="xsd:long">5577</Value>
              </Item>
            </Value>
          </Item>
          <Item name="StepAcquisitionFilter - PC:Acquisition Filter">
            <Value xsi:type="Node" name="StepAcquisitionFilter - PC:Acquisition Filter">
              <Item name="Total Cycles">
                <Value xsi:type="ArrayOfDouble">
                  <double>1501</double>
                  <double>1502</double>
                  <double>1503</double>
                  <double>1504</double>
                  <double>1505</double>
                  <double>1506</double>
                  <double>1507</double>
                  <double>1508</double>
                  <double>1509</double>
                  <double>1510</double>
                  <double>1520</double>
                  <double>1530</double>
                  <double>1540</double>
                  <double>1550</double>
                  <double>1560</double>
                  <double>1570</double>
                  <double>1580</double>
                  <double>1590</double>
                  <double>1600</double>
                  <double>1700</double>
                  <double>1800</double>
                  <double>1900</double>
                  <double>2000</double>
                  <double>2100</double>
                  <double>2200</double>
                  <double>2300</double>
                  <double>2400</double>
                  <double>2500</double>
                  <double>2896</double>
                </Value>
              </Item>
              <Item name="Elapsed Cycles">
                <Value xsi:type="ArrayOfDouble">
                  <double>1</double>
                  <double>2</double>
                  <double>3</double>
                  <double>4</double>
                  <double>5</double>
                  <double>6</double>
                  <double>7</double>
                  <double>8</double>
                  <double>9</double>
                  <double>10</double>
                  <double>20</double>
                  <double>30</double>
                  <double>40</double>
                  <double>50</double>
                  <double>60</double>
                  <double>70</double>
                  <double>80</double>
                  <double>90</double>
                  <double>100</double>
                  <double>200</double>
                  <double>300</double>
                  <double>400</double>
                  <double>500</double>
                  <double>600</double>
                  <double>700</double>
                  <double>800</double>
                  <double>900</double>
                  <double>1000</double>
                  <double>1396</double>
                </Value>
              </Item>
              <Item name="Step">
                <Value xsi:type="ArrayOfDouble">
                  <double>4</double>
                  <double>4</double>
                  <double>4</double>
                  <double>4</double>
                  <double>4</double>
                  <double>4</double>
                  <double>4</double>
                  <double>4</double>
                  <double>4</double>
                  <double>4</double>
                  <double>4</double>
                  <double>4</double>
                  <double>4</double>
                  <double>4</double>
                  <double>4</double>
                  <double>4</double>
                  <double>4</double>
                  <double>4</double>
                  <double>4</double>
                  <double>4</double>
                  <double>4</double>
                  <double>4</double>
                  <double>4</double>
                  <double>4</double>
                  <double>4</double>
                  <double>4</double>
                  <double>4</double>
                  <double>4</double>
                  <double>4</double>
                </Value>
              </Item>
              <Item name="PC:Cycle Start Time">
                <Value xsi:type="ArrayOfDouble">
                  <double>160.349</double>
                  <double>160.45000000000002</double>
                  <double>160.55</double>
                  <double>160.65</double>
                  <double>160.75</double>
                  <double>160.85</double>
                  <double>160.95000000000002</double>
                  <double>161.05</double>
                  <double>161.15</double>
                  <double>161.25</double>
                  <double>162.25</double>
                  <double>163.25</double>
                  <double>164.25</double>
                  <double>165.25</double>
                  <double>166.25</double>
                  <double>167.25</double>
                  <double>168.25</double>
                  <double>169.25</double>
                  <double>170.25</double>
                  <double>180.25</double>
                  <double>190.25</double>
                  <double>200.25</double>
                  <double>210.25</double>
                  <double>220.25</double>
                  <double>230.25</double>
                  <double>240.25</double>
                  <double>250.25</double>
                  <double>260.25</double>
                  <double>299.85</double>
                </Value>
              </Item>
              <Item name="PC:Frequency">
                <Value xsi:type="ArrayOfDouble">
                  <double>10</double>
                  <double>10</double>
                  <double>10</double>
                  <double>10</double>
                  <double>10</double>
                  <double>10</double>
                  <double>10</double>
                  <double>10</double>
                  <double>10</double>
                  <double>10</double>
                  <double>10</double>
                  <double>10</double>
                  <double>10</double>
                  <double>10</double>
                  <double>10</double>
                  <double>10</double>
                  <double>10</double>
                  <double>10</double>
                  <double>10</double>
                  <double>10</double>
                  <double>10</double>
                  <double>10</double>
                  <double>10</double>
                  <double>10</double>
                  <double>10</double>
                  <double>10</double>
                  <double>10</double>
                  <double>10</double>
                  <double>10</double>
                </Value>
              </Item>
              <Item name="Position(Linear:Position):Maximum">
                <Value xsi:type="ArrayOfDouble">
                  <double>-0.0116498289629817</double>
                  <double>-0.011644967906177044</double>
                  <double>-0.011638978784903883</double>
                  <double>-0.011638905331492424</double>
                  <double>-0.011639170981943607</double>
                  <double>-0.011638578241690994</double>
                  <double>-0.011638603638857603</double>
                  <double>-0.011638083066791295</double>
                  <double>-0.011637968765571712</double>
                  <double>-0.011637882711365819</double>
                  <double>-0.011636353461071848</double>
                  <double>-0.011635978482663631</double>
                  <double>-0.011635864041745662</double>
                  <double>-0.011636506905779243</double>
                  <double>-0.011636842405423521</double>
                  <double>-0.011636775881052016</double>
                  <double>-0.011638562763109803</double>
                  <double>-0.011638746941462158</double>
                  <double>-0.011638822769746184</double>
                  <double>-0.011642942670732737</double>
                  <double>-0.011645832778885961</double>
                  <double>-0.011648458689451217</double>
                  <double>-0.011648855656385421</double>
                  <double>-0.011650763573125004</double>
                  <double>-0.01165102818980813</double>
                  <double>-0.011652286536991597</double>
                  <double>-0.011653435137122869</double>
                  <double>-0.011654035421088338</double>
                  <double>-0.011656626546755432</double>
                </Value>
              </Item>
              <Item name="Position(Linear:Position):Minimum">
                <Value xsi:type="ArrayOfDouble">
                  <double>-0.011654211832210422</double>
                  <double>-0.011659014355391264</double>
                  <double>-0.011660106545314193</double>
                  <double>-0.011660371972247959</double>
                  <double>-0.011660705097019672</double>
                  <double>-0.011660845270380377</double>
                  <double>-0.01166108219884336</double>
                  <double>-0.0116614893078804</double>
                  <double>-0.011661756271496414</double>
                  <double>-0.011661861520260572</double>
                  <double>-0.011663534855470061</double>
                  <double>-0.011664856877177953</double>
                  <double>-0.011665801182389258</double>
                  <double>-0.011666501043364405</double>
                  <double>-0.011667448254302144</double>
                  <double>-0.011667782664299011</double>
                  <double>-0.011668561231344937</double>
                  <double>-0.011668923888355493</double>
                  <double>-0.011669532414525747</double>
                  <double>-0.011673117717728018</double>
                  <double>-0.011675510695204139</double>
                  <double>-0.011677447166293859</double>
                  <double>-0.011679014610126614</double>
                  <double>-0.011680283015593885</double>
                  <double>-0.011681226957589387</double>
                  <double>-0.011682132398709655</double>
                  <double>-0.011683139903470873</double>
                  <double>-0.011683924589306116</double>
                  <double>-0.011686475342139601</double>
                </Value>
              </Item>
              <Item name="Load(Linear:Load):Maximum">
                <Value xsi:type="ArrayOfDouble">
                  <double>-45.199659653007984</double>
                  <double>-23.403232917189598</double>
                  <double>-8.70442483574152</double>
                  <double>-8.4060942754149437</double>
                  <double>-8.9369667693972588</double>
                  <double>-7.7592302113771439</double>
                  <double>-7.6066143810749054</double>
                  <double>-6.5911328420042992</double>
                  <double>-6.3735013827681541</double>
                  <double>-6.1167124658823013</double>
                  <double>-3.370349295437336</double>
                  <double>-2.5888020172715187</double>
                  <double>-1.5400908887386322</double>
                  <double>-1.7635943368077278</double>
                  <double>-1.4624232426285744</double>
                  <double>-1.066974364221096</double>
                  <double>-1.9196327775716782</double>
                  <double>-1.4878856018185616</double>
                  <double>-1.2655649334192276</double>
                  <double>-1.423233188688755</double>
                  <double>-1.6428064554929733</double>
                  <double>-2.078167162835598</double>
                  <double>-0.97997486591339111</double>
                  <double>-1.5793042257428169</double>
                  <double>-0.97308307886123657</double>
                  <double>-1.0760826990008354</double>
                  <double>-1.0843761265277863</double>
                  <double>-1.0136188939213753</double>
                  <double>-0.927438959479332</double>
                </Value>
              </Item>
              <Item name="Load(Linear:Load):Minimum">
                <Value xsi:type="ArrayOfDouble">
                  <double>-65.853623673319817</double>
                  <double>-86.132828146219254</double>
                  <double>-90.687894262373447</double>
                  <double>-91.1961356177926</double>
                  <double>-91.979666613042355</double>
                  <double>-91.762961819767952</double>
                  <double>-92.396805994212627</double>
                  <double>-93.6104916036129</double>
                  <double>-94.47786957025528</double>
                  <double>-94.201839528977871</double>
                  <double>-96.107758581638336</double>
                  <double>-98.1215899810195</double>
                  <double>-98.6437126994133</double>
                  <double>-98.223425447940826</double>
                  <double>-99.901785142719746</double>
                  <double>-97.715798765420914</double>
                  <double>-99.210706539452076</double>
                  <double>-98.022287711501122</double>
                  <double>-98.634124733507633</double>
                  <double>-99.008176475763321</double>
                  <double>-98.3036495745182</double>
                  <double>-99.159828387200832</double>
                  <double>-98.79780001938343</double>
                  <double>-98.551544360816479</double>
                  <double>-98.16343430429697</double>
                  <double>-98.5086103901267</double>
                  <double>-99.358884617686272</double>
                  <double>-99.4864059612155</double>
                  <double>-99.719935096800327</double>
                </Value>
              </Item>
              <Item name="Displacement(Linear:Digital Position):Maximum">
                <Value xsi:type="ArrayOfDouble">
                  <double>-1.5256572514772414E-05</double>
                  <double>-1.0395515710115433E-05</double>
                  <double>-4.4063664972782137E-06</double>
                  <double>-4.3329410254955292E-06</double>
                  <double>-4.5985355973243708E-06</double>
                  <double>-4.0058232843875887E-06</double>
                  <double>-4.0312483906745906E-06</double>
                  <double>-3.5106204450130463E-06</double>
                  <double>-3.3963471651077268E-06</double>
                  <double>-3.3102929592132569E-06</double>
                  <double>-1.7810426652431487E-06</double>
                  <double>-1.4060921967029571E-06</double>
                  <double>-1.291651278734207E-06</double>
                  <double>-1.9344873726367949E-06</double>
                  <double>-2.2699870169162751E-06</double>
                  <double>-2.20349058508873E-06</double>
                  <double>-3.9903447031974787E-06</double>
                  <double>-4.174523055553436E-06</double>
                  <double>-4.2503513395786283E-06</double>
                  <double>-8.3702802658081059E-06</double>
                  <double>-1.1260360479354858E-05</double>
                  <double>-1.3886298984289169E-05</double>
                  <double>-1.428326591849327E-05</double>
                  <double>-1.6191154718399047E-05</double>
                  <double>-1.6455799341201781E-05</double>
                  <double>-1.7714090645313263E-05</double>
                  <double>-1.8862746655941007E-05</double>
                  <double>-1.9463002681732176E-05</double>
                  <double>-2.2054128348827361E-05</double>
                </Value>
              </Item>
              <Item name="Displacement(Linear:Digital Position):Minimum">
                <Value xsi:type="ArrayOfDouble">
                  <double>-1.9639413803815842E-05</double>
                  <double>-2.4441909044981002E-05</double>
                  <double>-2.5534126907587049E-05</double>
                  <double>-2.5799553841352461E-05</double>
                  <double>-2.6132650673389433E-05</double>
                  <double>-2.6272851973772047E-05</double>
                  <double>-2.6509780436754227E-05</double>
                  <double>-2.6916917413473129E-05</double>
                  <double>-2.7183853089809417E-05</double>
                  <double>-2.7289129793643951E-05</double>
                  <double>-2.8962437063455582E-05</double>
                  <double>-3.0284430831670761E-05</double>
                  <double>-3.1228736042976378E-05</double>
                  <double>-3.192862495779991E-05</double>
                  <double>-3.2875835895538327E-05</double>
                  <double>-3.321027383208275E-05</double>
                  <double>-3.3988784998655319E-05</double>
                  <double>-3.4351442009210588E-05</double>
                  <double>-3.4960024058818818E-05</double>
                  <double>-3.8545299321413037E-05</double>
                  <double>-4.0938276797533035E-05</double>
                  <double>-4.2874775826930995E-05</double>
                  <double>-4.4442191720008845E-05</double>
                  <double>-4.5710597187280652E-05</double>
                  <double>-4.6654567122459411E-05</double>
                  <double>-4.7559980303049087E-05</double>
                  <double>-4.8567485064268108E-05</double>
                  <double>-4.9352142959833144E-05</double>
                  <double>-5.1902923732995984E-05</double>
                </Value>
              </Item>
              <Item name="ChunkerActive">
                <Value xsi:type="xsd:boolean">true</Value>
              </Item>
              <Item name="TotalCycleCount">
                <Value xsi:type="xsd:long">2897</Value>
              </Item>
              <Item name="ElapsedCycleCount">
                <Value xsi:type="xsd:long">1397</Value>
              </Item>
            </Value>
          </Item>
        </Value>
      </Item>
      <Item name="Step4">
        <Value xsi:type="Node" name="Step4">
          <Item name="StepAcquisitionFilter - PC:Acquisition Filter">
            <Value xsi:type="Node" name="StepAcquisitionFilter - PC:Acquisition Filter">
              <Item name="ChunkerActive">
                <Value xsi:type="xsd:boolean">false</Value>
              </Item>
            </Value>
          </Item>
        </Value>
      </Item>
      <Item name="Step5">
        <Value xsi:type="Node" name="Step5">
          <Item name="SimpleCyclic - Linear:WaveformGenerator">
            <Value xsi:type="Node" name="SimpleCyclic - Linear:WaveformGenerator">
              <Item name="ElapsedQuarterCycleCount">
                <Value xsi:type="xsd:long">0</Value>
              </Item>
            </Value>
          </Item>
          <Item name="StepAcquisitionFilter - PC:Acquisition Filter">
            <Value xsi:type="Node" name="StepAcquisitionFilter - PC:Acquisition Filter">
              <Item name="ChunkerActive">
                <Value xsi:type="xsd:boolean">false</Value>
              </Item>
            </Value>
          </Item>
        </Value>
      </Item>
      <Item name="Step6">
        <Value xsi:type="Node" name="Step6">
          <Item name="StepAcquisitionFilter - PC:Acquisition Filter">
            <Value xsi:type="Node" name="StepAcquisitionFilter - PC:Acquisition Filter">
              <Item name="ChunkerActive">
                <Value xsi:type="xsd:boolean">false</Value>
              </Item>
            </Value>
          </Item>
        </Value>
      </Item>
      <Item name="Step7">
        <Value xsi:type="Node" name="Step7">
          <Item name="SimpleCyclic - Linear:WaveformGenerator">
            <Value xsi:type="Node" name="SimpleCyclic - Linear:WaveformGenerator">
              <Item name="ElapsedQuarterCycleCount">
                <Value xsi:type="xsd:long">0</Value>
              </Item>
            </Value>
          </Item>
          <Item name="StepAcquisitionFilter - PC:Acquisition Filter">
            <Value xsi:type="Node" name="StepAcquisitionFilter - PC:Acquisition Filter">
              <Item name="ChunkerActive">
                <Value xsi:type="xsd:boolean">false</Value>
              </Item>
            </Value>
          </Item>
        </Value>
      </Item>
      <Item name="Step8">
        <Value xsi:type="Node" name="Step8">
          <Item name="StepAcquisitionFilter - PC:Acquisition Filter">
            <Value xsi:type="Node" name="StepAcquisitionFilter - PC:Acquisition Filter">
              <Item name="ChunkerActive">
                <Value xsi:type="xsd:boolean">false</Value>
              </Item>
            </Value>
          </Item>
        </Value>
      </Item>
      <Item name="Step9">
        <Value xsi:type="Node" name="Step9">
          <Item name="SimpleCyclic - Linear:WaveformGenerator">
            <Value xsi:type="Node" name="SimpleCyclic - Linear:WaveformGenerator">
              <Item name="ElapsedQuarterCycleCount">
                <Value xsi:type="xsd:long">0</Value>
              </Item>
            </Value>
          </Item>
          <Item name="StepAcquisitionFilter - PC:Acquisition Filter">
            <Value xsi:type="Node" name="StepAcquisitionFilter - PC:Acquisition Filter">
              <Item name="ChunkerActive">
                <Value xsi:type="xsd:boolean">false</Value>
              </Item>
            </Value>
          </Item>
        </Value>
      </Item>
      <Item name="Step10">
        <Value xsi:type="Node" name="Step10">
          <Item name="StepAcquisitionFilter - PC:Acquisition Filter">
            <Value xsi:type="Node" name="StepAcquisitionFilter - PC:Acquisition Filter">
              <Item name="ChunkerActive">
                <Value xsi:type="xsd:boolean">false</Value>
              </Item>
            </Value>
          </Item>
        </Value>
      </Item>
      <Item name="Step11">
        <Value xsi:type="Node" name="Step11">
          <Item name="SimpleCyclic - Linear:WaveformGenerator">
            <Value xsi:type="Node" name="SimpleCyclic - Linear:WaveformGenerator">
              <Item name="ElapsedQuarterCycleCount">
                <Value xsi:type="xsd:long">0</Value>
              </Item>
            </Value>
          </Item>
          <Item name="StepAcquisitionFilter - PC:Acquisition Filter">
            <Value xsi:type="Node" name="StepAcquisitionFilter - PC:Acquisition Filter">
              <Item name="ChunkerActive">
                <Value xsi:type="xsd:boolean">false</Value>
              </Item>
            </Value>
          </Item>
        </Value>
      </Item>
      <Item name="Step12">
        <Value xsi:type="Node" name="Step12">
          <Item name="StepAcquisitionFilter - PC:Acquisition Filter">
            <Value xsi:type="Node" name="StepAcquisitionFilter - PC:Acquisition Filter">
              <Item name="ChunkerActive">
                <Value xsi:type="xsd:boolean">false</Value>
              </Item>
            </Value>
          </Item>
        </Value>
      </Item>
      <Item name="Step13">
        <Value xsi:type="Node" name="Step13">
          <Item name="SimpleCyclic - Linear:WaveformGenerator">
            <Value xsi:type="Node" name="SimpleCyclic - Linear:WaveformGenerator">
              <Item name="ElapsedQuarterCycleCount">
                <Value xsi:type="xsd:long">0</Value>
              </Item>
            </Value>
          </Item>
          <Item name="StepAcquisitionFilter - PC:Acquisition Filter">
            <Value xsi:type="Node" name="StepAcquisitionFilter - PC:Acquisition Filter">
              <Item name="ChunkerActive">
                <Value xsi:type="xsd:boolean">false</Value>
              </Item>
            </Value>
          </Item>
        </Value>
      </Item>
      <Item name="Step14">
        <Value xsi:type="Node" name="Step14">
          <Item name="StepAcquisitionFilter - PC:Acquisition Filter">
            <Value xsi:type="Node" name="StepAcquisitionFilter - PC:Acquisition Filter">
              <Item name="ChunkerActive">
                <Value xsi:type="xsd:boolean">false</Value>
              </Item>
            </Value>
          </Item>
        </Value>
      </Item>
      <Item name="FinishedActions">
        <Value xsi:type="ArrayOfString" />
      </Item>
    </Node>
  </Section>
</InstronFile>
