# Supplementary material for: Mechanical Behaviour of Dental Luting Cements: Static, Dynamic, and Finite Element Studies
Source: Dent J (Basel). 2025 Dec 15;13(12):601. doi: 10.3390/dj13120601 (PMC12731645; doi:10.3390/dj13120601)
Supplement: Supplementary file 1 [file dentistry-13-00601-s001.zip › File S1/dynamic/AphC/20210806_Din_regi_foszfat1/Test1/Test1.log]

2021. 08. 06.;9:32:08;20210806_Din_regi_foszfat1;Test1;60101;Log File Created
2021. 08. 06.;9:32:08;20210806_Din_regi_foszfat1;Test1;60104;Software Version;1.9.413.0
2021. 08. 06.;9:32:08;20210806_Din_regi_foszfat1;Test1;60105;Console Version;9.1.17291.2
2021. 08. 06.;9:32:08;20210806_Din_regi_foszfat1;Test1;60106;Controller Version;88.161900
2021. 08. 06.;9:32:08;20210806_Din_regi_foszfat1;Test1;60107;User Name;SZTE FOK INSTRON
2021. 08. 06.;9:32:08;20210806_Din_regi_foszfat1;Test1;60108;Computer Name;DESKTOP-ADS8NIA
2021. 08. 06.;9:32:08;20210806_Din_regi_foszfat1;Test1;60109;System Name;
2021. 08. 06.;9:32:08;20210806_Din_regi_foszfat1;Test1;60110;Frame Serial Number (System ID);E3LMTB16259
2021. 08. 06.;9:32:08;20210806_Din_regi_foszfat1;Test1;60110;Test Started
2021. 08. 06.;9:37:24;20210806_Din_regi_foszfat1;Test1;8800120;A limit has been tripped (Console)
2021. 08. 06.;9:37:24;20210806_Din_regi_foszfat1;Test1;880014;Device is not at full (high) power
2021. 08. 06.;9:37:25;20210806_Din_regi_foszfat1;Test1;60201;Test Status;Test Paused Unexpectedly
2021. 08. 06.;9:37:25;20210806_Din_regi_foszfat1;Test1;60120;Total Time;316,671
2021. 08. 06.;9:37:25;20210806_Din_regi_foszfat1;Test1;60121;Total Cycle Count(Linear Waveform);3004
2021. 08. 06.;9:37:25;20210806_Din_regi_foszfat1;Test1;60122;Step;6;Step 6
2021. 08. 06.;9:37:25;20210806_Din_regi_foszfat1;Test1;60111;Test Paused
2021. 08. 06.;9:37:36;20210806_Din_regi_foszfat1;Test1;62000;SHA-256,Test1.steps.tracking.csv,3DC6984AF70B174D5A2746E31D394F6C0BBAFDD13ECF4E371010FD311A30B06C
2021. 08. 06.;9:37:36;20210806_Din_regi_foszfat1;Test1;62000;SHA-256,Test1.steps.trends.csv,F45AF6E05DE2C8A27B20FE836A48478B26F98FE9CA1D4614D032DF9B73AA3FA0
2021. 08. 06.;9:37:36;20210806_Din_regi_foszfat1;Test1;62000;SHA-256,Test1.Stop.csv,582AAFFB62D88C146A35417C0C53537DEC108956AD63D04780F3C2D135A959C6
2021. 08. 06.;9:37:36;20210806_Din_regi_foszfat1;Test1;60103;Closed
