# Supplementary material for: Mechanical Behaviour of Dental Luting Cements: Static, Dynamic, and Finite Element Studies
Source: Dent J (Basel). 2025 Dec 15;13(12):601. doi: 10.3390/dj13120601 (PMC12731645; doi:10.3390/dj13120601)
Supplement: Supplementary file 1 [file dentistry-13-00601-s001.zip › File S1/dynamic/AphC/20210806_Din_regi_foszfat1/Test1/Test1.steps.tracking.csv]

Total Time (s)	Cycle Elapsed Time (s)	Total Cycles	Elapsed Cycles	Step	Total Cycle Count(Linear Waveform)	Position(Linear:Position) (mm)	Load(Linear:Load) (kN)	Displacement(Linear:Digital Position) (mm)
0	0	1	1	1	0	-11,6345973405987	-0,0219070119783282	-2,49221920967102E-05
0,01	0,01	1	1	1	0	-11,634785765782	-0,0228464463725686	-0,000213347375392914
0,021	0,021	1	1	1	0	-11,6347384918481	-0,022625639103353	-0,000166073441505432
0,028	0,028	1	1	1	0	-11,6343350987881	-0,0208485079929233	0,000237263739109039
0,029	0,029	1	1	1	0	-11,6343328077346	-0,0210098130628467	0,000239554792642593
0,03	0,03	1	1	1	0	-11,6344906948507	-0,0217059254646301	8,16397368907928E-05
0,04	0,04	1	1	1	0	-11,6345920599997	-0,0223219254985452	-1,96695327758789E-05
0,05	0,05	1	1	1	0	-11,6345844883472	-0,0216604070737958	-1,20699405670166E-05
0,061	0,061	1	1	1	0	-11,6346302255988	-0,0220556324347854	-5,77792525291443E-05
0,071	0,071	1	1	1	0	-11,6346501465887	-0,0223310897126794	-7,77281820774078E-05
0,082	0,082	1	1	1	0	-11,6345428302884	-0,0217251479625702	2,95042991638184E-05
0,093	0,093	1	1	1	0	-11,6346825007349	-0,0223218789324164	-0,00011008232831955
0,103	0,103	1	1	1	0	-11,6346189379692	-0,0223494879901409	-4,64916229248047E-05
0,114	0,114	1	1	1	0	-11,6346836742014	-0,0220980867743492	-0,000111255794763565
0,125	0,125	1	1	1	0	-11,634724913165	-0,0224173720926046	-0,000152494758367538
0,135	0,135	1	1	1	0	-11,6347365360707	-0,0225874036550522	-0,00016411766409874
0,146	0,146	1	1	1	0	-11,634611254558	-0,0221633538603783	-3,88361513614654E-05
0,156	0,156	1	1	1	0	-11,6349974088371	-0,0236768461763859	-0,00042501837015152
0,166	0,166	1	1	1	0	-11,6345200594515	-0,0214653369039297	5,23030757904053E-05
0,177	0,177	1	1	1	0	-11,6349281463772	-0,0233881874009967	-0,000355727970600128
0,187	0,187	1	1	1	0	-11,6347213089466	-0,0226584728807211	-0,000148918479681015
0,197	0,197	1	1	1	0	-11,6348454169929	-0,0231175124645233	-0,000273026525974274
0,207	0,207	1	1	1	0	-11,6346918046474	-0,0224397610872984	-0,000119414180517197
0,218	0,218	1	1	1	0	-11,6348489653319	-0,0232824450358748	-0,00027654692530632
0,228	0,228	1	1	1	0	-11,6345825605094	-0,0218883622437716	-1,01141631603241E-05
0,238	0,238	1	1	1	0	-11,6346645634621	-0,0222775153815746	-9,21450555324554E-05
0,249	0,249	1	1	1	0	-11,6346158646047	-0,021949652582407	-4,34741377830505E-05
0,259	0,259	1	1	1	0	-11,6346981748939	-0,0224070344120264	-0,000125784426927567
0,269	0,269	1	1	1	0	-11,6345822811127	-0,022011217661202	-9,83476638793945E-06
0,279	0,279	1	1	1	0	-11,634574290365	-0,0218680640682578	-1,89989805221558E-06
0,29	0,29	1	1	1	0	-11,6345477756113	-0,0216155732050538	2,45869159698486E-05
0,3	0,3	1	1	1	0	-11,6346634738147	-0,0223214831203222	-9,10833477973938E-05
0,31	0,31	1	1	1	0	-11,634729495272	-0,0225877575576305	-0,000157076865434647
0,32	0,32	1	1	1	0	-11,6347353067249	-0,0224788254126906	-0,000162888318300247
0,33	0,33	1	1	1	0	-11,6346697043627	-0,02239138353616	-9,72859561443329E-05
0,34	0,34	1	1	1	0	-11,6348000429571	-0,0227873958647251	-0,000227652490139008
0,35	0,35	1	1	1	0	-11,6345756873488	-0,0217700051143765	-3,24100255966187E-06
0,361	0,361	1	1	1	0	-11,6346618253738	-0,0222338596358895	-8,94069671630859E-05
0,371	0,371	1	1	1	0	-11,6347125638276	-0,0223833741620183	-0,000140145421028137
0,381	0,381	1	1	1	0	-11,6346532199532	-0,0221968721598387	-8,08015465736389E-05
0,391	0,391	1	1	1	0	-11,6346617694944	-0,0223713926970959	-8,9351087808609E-05
0,401	0,401	1	1	1	0	-11,6345973405987	-0,0217857910320163	-2,49221920967102E-05
0,411	0,411	1	1	1	0	-11,6346298903227	-0,0221000798046589	-5,74998557567596E-05
0,422	0,422	1	1	1	0	-11,6346765495837	-0,0222763977944851	-0,000104159116744995
0,432	0,432	1	1	1	0	-11,6346286889166	-0,0220212340354919	-5,62705099582672E-05
0,442	0,442	1	1	1	0	-11,6346772201359	-0,0223630340769887	-0,000104773789644241
0,452	0,452	1	1	1	0	-11,6346641164273	-0,0221226969733834	-9,169802069664E-05
0,462	0,462	1	1	1	0	-11,634734775871	-0,0223910016939044	-0,000162329524755478
0,472	0,472	1	1	1	0	-11,6348246019334	-0,0228344602510333	-0,000252183526754379
0,483	0,483	1	1	1	0	-11,6347578819841	-0,0226267939433455	-0,000185463577508926
0,493	0,493	1	1	1	0	-11,6348132863641	-0,0229208916425705	-0,00024089589715004
0,503	0,503	1	1	1	0	-11,6346921958029	-0,0224116863682866	-0,000119749456644058
0,513	0,513	1	1	1	0	-11,634682668373	-0,0220926571637392	-0,00011024996638298
0,523	0,523	1	1	1	0	-11,6345711890608	-0,0217236531898379	1,1734664440155E-06
0,533	0,533	1	1	1	0	-11,6346144955605	-0,0217600911855698	-4,20771539211273E-05
0,543	0,543	1	1	1	0	-11,6345850750804	-0,0218341127038002	-1,26846134662628E-05
0,553	0,553	1	1	1	0	-11,6348415054381	-0,0230089714750648	-0,000269114971160889
0,563	0,563	1	1	1	0	-11,6346761584282	-0,0223589176312089	-0,000103767961263657
0,573	0,573	1	1	1	0	-11,6347136255354	-0,0222602672874928	-0,000141207128763199
0,584	0,584	1	1	1	0	-11,6347209457308	-0,0222620740532875	-0,000148527324199677
0,594	0,594	1	1	1	0	-11,6347085684538	-0,0222877133637667	-0,000136177986860275
0,604	0,604	1	1	1	0	-11,6346895974129	-0,0222858134657145	-0,00011717900633812
0,614	0,614	1	1	1	0	-11,6347565408796	-0,0226819654926658	-0,00018412247300148
0,624	0,624	1	1	1	0	-11,6346542816609	-0,0223556021228433	-8,18632543087005E-05
0,634	0,634	1	1	1	0	-11,6346855740994	-0,0221711210906506	-0,000113155692815781
0,644	0,644	1	1	1	0	-11,6347040422261	-0,0222740462049842	-0,000131595879793167
0,654	0,654	1	1	1	0	-11,6348890308291	-0,0231006927788258	-0,000316612422466278
0,664	0,664	1	1	1	0	-11,6346785891801	-0,0221962062641978	-0,000106170773506165
0,674	0,674	1	1	1	0	-11,6348941717297	-0,0232800515368581	-0,000321753323078155
0,684	0,684	1	1	1	0	-11,6345931496471	-0,0218774564564228	-2,07312405109405E-05
0,694	0,694	1	1	1	0	-11,6347273159772	-0,0224936194717884	-0,000154897570610046
0,705	0,705	1	1	1	0	-11,6346631385386	-0,0221384130418301	-9,07480716705322E-05
0,715	0,715	1	1	1	0	-11,6348164435476	-0,0229201791808009	-0,000244025141000748
0,725	0,725	1	1	1	0	-11,634687865153	-0,0224094837903976	-0,000115446746349335
0,735	0,735	1	1	1	0	-11,6349959000945	-0,023863036185503	-0,000423509627580643
0,745	0,745	1	1	1	0	-11,6346881724894	-0,0222664559260011	-0,000115726143121719
0,755	0,755	1	1	1	0	-11,6348450258374	-0,0228198524564505	-0,000272635370492935
0,765	0,765	1	1	1	0	-11,6347009688616	-0,0220639351755381	-0,000128522515296936
0,775	0,775	1	1	1	0	-11,6349148750305	-0,0233190506696701	-0,000342428684234619
0,785	0,785	1	1	1	0	-11,6347123123705	-0,0224196305498481	-0,000139921903610229
0,795	0,795	1	1	1	0	-11,6348360292613	-0,0230346107855439	-0,00026363879442215
0,805	0,805	1	1	1	0	-11,6347160004079	-0,0222617294639349	-0,000143609941005707
0,815	0,815	1	1	1	0	-11,6350227501243	-0,0238027097657323	-0,000450331717729568
0,825	0,825	1	1	1	0	-11,6346919443458	-0,0222661579027772	-0,000119525939226151
0,836	0,836	1	1	1	0	-11,6349301021546	-0,0233906274661422	-0,000357683748006821
0,846	0,846	1	1	1	0	-11,6346524376422	-0,0223136972635984	-8,00192356109619E-05
0,856	0,856	1	1	1	0	-11,6349666751921	-0,0235689524561167	-0,000394284725189209
0,866	0,866	1	1	1	0	-11,6347331553698	-0,0222693663090467	-0,000160764902830124
0,876	0,876	1	1	1	0	-11,6348683554679	-0,0230948068201542	-0,000295937061309814
0,886	0,886	1	1	1	0	-11,6346950177103	-0,0223533762618899	-0,000122599303722382
0,896	0,896	1	1	1	0	-11,6348442994058	-0,0230232020840049	-0,000271908938884735
0,906	0,906	1	1	1	0	-11,6346612665802	-0,0223178463056684	-8,88481736183166E-05
0,916	0,916	1	1	1	0	-11,6350268851966	-0,0236104987561703	-0,000454466789960861
0,926	0,926	1	1	1	0	-11,6347248293459	-0,0225027278065681	-0,000152438879013062
0,936	0,936	1	1	1	0	-11,6347269807011	-0,0223767524585128	-0,000154562294483185
0,946	0,946	1	1	1	0	-11,6347965504974	-0,0227796193212271	-0,000224132090806961
0,956	0,956	1	1	1	0	-11,6348233167082	-0,0229649851098657	-0,00025089830160141
0,967	0,967	1	1	1	0	-11,6347350552678	-0,0226431712508202	-0,000162664800882339
0,977	0,977	1	1	1	0	-11,6347332391888	-0,0222834898158908	-0,000160820782184601
0,987	0,987	1	1	1	0	-11,6347277350724	-0,0224082032218575	-0,000155288726091385
1,003	1,003	1	1	1	0	-11,6346907988191	-0,0221977150067687	-0,000118408352136612
1,013	1,013	1	1	1	0	-11,6347754281014	-0,0225730380043387	-0,000203009694814682
1,023	1,023	1	1	1	0	-11,6346999071538	-0,0224662991240621	-0,000127516686916351
1,034	1,034	1	1	1	0	-11,6347786970437	-0,0226288894191384	-0,000206306576728821
1,044	1,044	1	1	1	0	-11,6346862725914	-0,0221408670768142	-0,000113826245069504
1,054	1,054	1	1	1	0	-11,6349588241428	-0,0234141107648611	-0,000386405736207962
1,064	1,064	1	1	1	0	-11,6348108276725	-0,0227716052904725	-0,000238437205553055
1,074	1,074	1	1	1	0	-11,6348456125706	-0,0229775020852685	-0,000273194164037704
1,084	1,084	1	1	1	0	-11,6346866358072	-0,022348752245307	-0,000114217400550842
1,094	1,094	1	1	1	0	-11,6347812395543	-0,0225711287930608	-0,000208821147680283
1,104	1,104	1	1	1	0	-11,6347915772349	-0,022659283131361	-0,000219158828258514
1,114	1,114	1	1	1	0	-11,6347916331142	-0,0227041263133287	-0,000219214707612991
1,124	1,124	1	1	1	0	-11,6348547209054	-0,0229192711412907	-0,000282302498817444
1,134	1,134	1	1	1	0	-11,6349023859948	-0,0232755951583385	-0,000329967588186264
1,144	1,144	1	1	1	0	-11,6347040701658	-0,0222932640463114	-0,000131651759147644
1,155	1,155	1	1	1	0	-11,6348194330931	-0,022613680921495	-0,000246986746788025
1,165	1,165	1	1	1	0	-11,6348010767251	-0,0226131314411759	-0,000228658318519592
1,175	1,175	1	1	1	0	-11,6349781025201	-0,0236443197354674	-0,000405684113502502
1,185	1,185	1	1	1	0	-11,6348293237388	-0,0230041751638055	-0,000256933271884918
1,195	1,195	1	1	1	0	-11,6347448341548	-0,0225105322897434	-0,000172387808561325
1,205	1,205	1	1	1	0	-11,6347045451403	-0,0221551163122058	-0,000132154673337936
1,215	1,215	1	1	1	0	-11,6349202953279	-0,023190900683403	-0,000347904860973358
1,225	1,225	1	1	1	0	-11,6348035912961	-0,0226175552234054	-0,000231172889471054
1,235	1,235	1	1	1	0	-11,6350618936121	-0,0238214852288365	-0,000489503145217896
1,248	1,248	1	1	1	0	-11,6348204668611	-0,0227918662130833	-0,000248048454523087
1,258	1,258	1	1	1	0	-11,6349128074944	-0,0234089978039265	-0,00034041702747345
1,268	1,268	1	1	1	0	-11,6347780823708	-0,0224533770233393	-0,000205691903829575
1,278	1,278	1	1	1	0	-11,63479892537	-0,0225579086691141	-0,000226534903049469
1,288	1,288	1	1	1	0	-11,6347340773791	-0,0225225323811173	-0,000161658972501755
1,298	1,298	1	1	1	0	-11,6349820699543	-0,0237188301980495	-0,000409651547670364
1,308	1,308	1	1	1	0	-11,6347585525364	-0,0226391479372978	-0,00018613412976265
1,318	1,318	1	1	1	0	-11,6349727660418	-0,023742956109345	-0,000400319695472717
1,328	1,328	1	1	1	0	-11,6348244901747	-0,0226799724623561	-0,000252071768045425
1,338	1,338	1	1	1	0	-11,6348702833056	-0,022916654124856	-0,000297892838716507
1,348	1,348	1	1	1	0	-11,6346710175276	-0,0221866415813565	-9,85711812973022E-05
1,358	1,358	1	1	1	0	-11,6349480953068	-0,0234813336282969	-0,000375676900148392
1,368	1,368	1	1	1	0	-11,634799093008	-0,022826031781733	-0,0002267025411129
1,378	1,378	1	1	1	0	-11,6348789166659	-0,022932761348784	-0,000306498259305954
1,388	1,388	1	1	1	0	-11,6348247136921	-0,022766450420022	-0,000252295285463333
1,398	1,398	1	1	1	0	-11,6349325887859	-0,0232979655265808	-0,000360198318958282
1,409	1,409	1	1	1	0	-11,6347571555525	-0,0225308304652572	-0,000184737145900726
1,419	1,419	1	1	1	0	-11,6347789764404	-0,0226279720664024	-0,000206585973501205
1,429	1,429	1	1	1	0	-11,6348027810454	-0,0228245370090008	-0,000230390578508377
1,439	1,439	1	1	1	0	-11,6347969975322	-0,0225989799946547	-0,000224579125642776
1,449	1,449	1	1	1	0	-11,6347701754421	-0,0225681811571121	-0,000197757035493851
1,466	1,466	1	1	1	0	-11,6348763462156	-0,0231460481882095	-0,000303927809000015
1,476	1,476	1	1	1	0	-11,6349316388369	-0,023410664871335	-0,000359248369932175
1,486	1,486	1	1	1	0	-11,6347798425704	-0,0228303018957376	-0,000207424163818359
1,496	1,496	1	1	1	0	-11,6350366640836	-0,0235083466395736	-0,000464245676994324
1,506	1,506	1	1	1	0	-11,6348786093295	-0,0229080300778151	-0,000306218862533569
1,516	1,516	1	1	1	0	-11,6351273842156	-0,0240357639268041	-0,000554993748664856
1,526	1,526	1	1	1	0	-11,6348169464618	-0,0228004530072212	-0,00024452805519104
1,536	1,536	1	1	1	0	-11,6350330039859	-0,0240296497941017	-0,000460613518953323
1,546	1,546	1	1	1	0	-11,6348301060498	-0,0229167332872748	-0,000257659703493118
1,556	1,556	1	1	1	0	-11,6349907312542	-0,0234382692724466	-0,000418312847614288
1,566	1,566	1	1	1	0	-11,6348103247583	-0,0227166712284088	-0,000237934291362762
1,576	1,576	1	1	1	0	-11,6351862810552	-0,0244126841425896	-0,000613890588283539
1,586	1,586	1	1	1	0	-11,6348057985306	-0,0225963303819299	-0,000233408063650131
1,596	1,596	1	1	1	0	-11,6349982749671	-0,0236869743093848	-0,000425856560468674
1,606	1,606	1	1	1	0	-11,6348133981228	-0,0230257166549563	-0,000240951776504517
1,616	1,616	1	1	1	0	-11,6350180283189	-0,0234727934002876	-0,00044558197259903
1,626	1,626	1	1	1	0	-11,6348081454635	-0,0226181745529175	-0,000235754996538162
1,636	1,636	1	1	1	0	-11,6349282022566	-0,0232338579371572	-0,000355783849954605
1,646	1,646	1	1	1	0	-11,6348040383309	-0,0228261388838291	-0,00023161992430687
1,656	1,656	1	1	1	0	-11,6350605804473	-0,0238747149705887	-0,000488162040710449
1,667	1,667	1	1	1	0	-11,6348730493337	-0,023023602552712	-0,000300630927085876
1,677	1,677	1	1	1	0	-11,6350114904344	-0,0234041130170226	-0,000439044088125229
1,687	1,687	1	1	1	0	-11,6348239593208	-0,0227985065430403	-0,000251568853855133
1,697	1,697	1	1	1	0	-11,6349792759866	-0,0235061021521688	-0,000406857579946518
1,707	1,707	1	1	1	0	-11,6348716523498	-0,0230361428111792	-0,000299233943223953
1,717	1,717	1	1	1	0	-11,6350722592324	-0,0239732256159186	-0,000499840825796127
1,727	1,727	1	1	1	0	-11,6348898969591	-0,0227092206478119	-0,000317450612783432
1,737	1,737	1	1	1	0	-11,6349586844444	-0,0232513807713985	-0,000386293977499008
1,747	1,747	1	1	1	0	-11,6347922477871	-0,0225700810551643	-0,000219829380512238
1,757	1,757	1	1	1	0	-11,6350558027625	-0,0238118832930923	-0,00048341229557991
1,767	1,767	1	1	1	0	-11,6347964387387	-0,0227926298975945	-0,000224020332098007
1,777	1,777	1	1	1	0	-11,6349129751325	-0,0232521630823612	-0,00034058466553688
1,787	1,787	1	1	1	0	-11,6348763182759	-0,0229915650561452	-0,000303927809000015
1,798	1,798	1	1	1	0	-11,6351535078138	-0,0241854786872864	-0,000581089407205582
1,808	1,808	1	1	1	0	-11,634859861806	-0,0227985717356205	-0,000287443399429321
1,818	1,818	1	1	1	0	-11,6349679883569	-0,0233831349760294	-0,000395569950342178
1,828	1,828	1	1	1	0	-11,634876569733	-0,0230531115084887	-0,000304151326417923
1,838	1,838	1	1	1	0	-11,634964523837	-0,0235988711938262	-0,000392105430364609
1,848	1,848	1	1	1	0	-11,6348325647414	-0,0227680616080761	-0,00026017427444458
1,858	1,858	1	1	1	0	-11,6349929664284	-0,0234734453260899	-0,000420548021793365
1,868	1,868	1	1	1	0	-11,6347564570606	-0,022507980465889	-0,000184066593647003
1,878	1,878	1	1	1	0	-11,6348060499877	-0,0227677170187235	-0,000233631581068039
1,888	1,888	1	1	1	0	-11,6348295751959	-0,0228713219985366	-0,000257156789302826
1,898	1,898	1	1	1	0	-11,6350128594786	-0,023634172976017	-0,000440441071987152
1,908	1,908	1	1	1	0	-11,6348458640277	-0,0228428281843662	-0,000273473560810089
1,918	1,918	1	1	1	0	-11,6349509172142	-0,0232147425413132	-0,000378526747226715
1,929	1,929	1	1	1	0	-11,6348921600729	-0,0231791567057371	-0,000319741666316986
1,948	1,948	1	1	1	0	-11,6349870152771	-0,0236059771850705	-0,000414568930864334
1,958	1,958	1	1	1	0	-11,6350422240794	-0,0236115511506796	-0,000469833612442017
1,968	1,968	1	1	1	0	-11,6348554752767	-0,0227201543748379	-0,000283084809780121
1,978	1,978	1	1	1	0	-11,6350073553622	-0,0236650323495269	-0,000434909015893936
1,988	1,988	1	1	1	0	-11,6349887754768	-0,0236403057351708	-0,000416357070207596
1,998	1,998	1	1	1	0	-11,634972570464	-0,0234412308782339	-0,000400152057409286
2,008	2,008	1	1	1	0	-11,6349038947374	-0,0232764473184943	-0,000331476330757141
2,018	2,018	1	1	1	0	-11,6349987499416	-0,0234847143292427	-0,000426359474658966
2,029	2,029	1	1	1	0	-11,6348356660455	-0,022717984393239	-0,000263247638940811
2,039	2,039	1	1	1	0	-11,6350384242833	-0,0237756175920367	-0,000466033816337585
2,05	2,05	1	1	1	0	-11,6347895935178	-0,0226135924458504	-0,000217203050851822
2,06	2,06	1	1	1	0	-11,6349606122822	-0,0235883379355073	-0,000388193875551224
2,071	2,071	1	1	1	0	-11,6348941996694	-0,0232018902897835	-0,000321809202432632
2,082	2,082	1	1	1	0	-11,6349360533059	-0,0231386767700315	-0,000363606959581375
2,092	2,092	1	1	1	0	-11,6349537391216	-0,0232743239030242	-0,000381320714950562
2,103	2,103	1	1	1	0	-11,6349266376346	-0,0232256203889847	-0,000354219228029251
2,114	2,114	1	1	1	0	-11,6349657252431	-0,0234996154904366	-0,000393334776163101
2,124	2,124	1	1	1	0	-11,6349054314196	-0,0232891645282507	-0,000332985073328018
2,135	2,135	1	1	1	0	-11,6350297350436	-0,0235036574304104	-0,000457316637039185
2,146	2,146	1	1	1	0	-11,6349669266492	-0,0234527001157403	-0,000394508242607117
2,156	2,156	1	1	1	0	-11,6350785177201	-0,0239255838096142	-0,000506099313497543
2,167	2,167	1	1	1	0	-11,6349789127707	-0,0234725046902895	-0,000406466424465179
2,178	2,178	1	1	1	0	-11,63499888964	-0,0237894989550114	-0,00042647123336792
2,188	2,188	1	1	1	0	-11,634870339185	-0,0227131694555283	-0,000297892838716507
2,199	2,199	1	1	1	0	-11,6349187027663	-0,0229893950745463	-0,000346284359693527
2,209	2,209	1	1	1	0	-11,6348793916404	-0,0229223445057869	-0,000306945294141769
2,22	2,22	1	1	1	0	-11,6349948383868	-0,0235793273895979	-0,000422392040491104
2,231	2,231	1	1	1	0	-11,6349789407104	-0,0236402079463005	-0,000406522303819656
2,241	2,241	1	1	1	0	-11,6349348239601	-0,0234117871150374	-0,000362377613782883
2,252	2,252	1	1	1	0	-11,6349902562797	-0,0233574211597443	-0,000417865812778473
2,263	2,263	1	1	1	0	-11,634986680001	-0,0234506465494633	-0,000414289534091949
2,273	2,273	1	1	1	0	-11,6349685192108	-0,0234737480059266	-0,000396072864532471
2,284	2,284	1	1	1	0	-11,6349610313773	-0,0233993213623762	-0,000388585031032562
2,295	2,295	1	1	1	0	-11,6350629553199	-0,0239245826378465	-0,000490564852952957
2,305	2,305	1	1	1	0	-11,6349829919636	-0,0232607265934348	-0,000410601496696472
2,316	2,316	1	1	1	0	-11,635240316391	-0,0245151203125715	-0,000667870044708252
2,326	2,326	1	1	1	0	-11,6349976602942	-0,02349644433707	-0,000425241887569427
2,337	2,337	1	1	1	0	-11,6351538710296	-0,024182447232306	-0,00058148056268692
2,348	2,348	1	1	1	0	-11,6349670942873	-0,0235119927674532	-0,000394675880670547
2,358	2,358	1	1	1	0	-11,6349984984845	-0,0237082131206989	-0,000426080077886581
2,369	2,369	1	1	1	0	-11,6349366400391	-0,0231536710634828	-0,000364221632480621
2,38	2,38	1	1	1	0	-11,6349454130977	-0,0232887407764792	-0,000372994691133499
2,39	2,39	1	1	1	0	-11,6350185871124	-0,0234906282275915	-0,000446140766143799
2,401	2,401	1	1	1	0	-11,6350523103029	-0,0237816153094172	-0,000479891896247864
2,412	2,412	1	1	1	0	-11,6349941957742	-0,0236421870067716	-0,000421777367591858
2,422	2,422	1	1	1	0	-11,6349097620696	-0,0230442686006427	-0,000337343662977219
2,433	2,433	1	1	1	0	-11,6349441278726	-0,0233480054885149	-0,00037170946598053
2,443	2,443	1	1	1	0	-11,6349410545081	-0,023206751793623	-0,000368636101484299
2,454	2,454	1	1	1	0	-11,6350190900266	-0,0234965654090047	-0,000446699559688568
2,465	2,465	1	1	1	0	-11,6349141765386	-0,023115617223084	-0,000341758131980896
2,475	2,475	1	1	1	0	-11,635027276352	-0,0236861128360033	-0,0004548579454422
2,486	2,486	1	1	1	0	-11,6349559463561	-0,0233469856902957	-0,000383555889129639
2,497	2,497	1	1	1	0	-11,6351530048996	-0,0240673683583736	-0,000580586493015289
2,507	2,507	1	1	1	0	-11,6350007336587	-0,0235328590497375	-0,000428315252065659
2,518	2,518	1	1	1	0	-11,6351722832769	-0,0244159949943423	-0,00059986487030983
2,529	2,529	1	1	1	0	-11,6348785813898	-0,0231404835358262	-0,000306162983179092
2,539	2,539	1	1	1	0	-11,6350465267897	-0,0234942883253098	-0,00047413632273674
2,55	2,55	1	1	1	0	-11,6349991131574	-0,0233525456860662	-0,000426694750785828
2,561	2,561	1	1	1	0	-11,6349636856467	-0,0232469942420721	-0,000391267240047455
2,571	2,571	1	1	1	0	-11,6351459082216	-0,024070655927062	-0,000573489814996719
2,582	2,582	1	1	1	0	-11,6349919885397	-0,0235934183001518	-0,000419598072767258
2,592	2,592	1	1	1	0	-11,6350260190666	-0,0237634591758251	-0,000453628599643707
2,603	2,603	1	1	1	0	-11,6349593549967	-0,0231426209211349	-0,000386908650398254
2,614	2,614	1	1	1	0	-11,6350860893726	-0,0237456662580371	-0,000513698905706406
2,624	2,624	1	1	1	0	-11,6350195650011	-0,0235881749540567	-0,000447146594524384
2,635	2,635	1	1	1	0	-11,6351097542793	-0,0239870604127645	-0,000537335872650146
2,646	2,646	1	1	1	0	-11,634923228994	-0,0232796184718609	-0,000350810587406158
2,656	2,656	1	1	1	0	-11,6350132785737	-0,0234040571376681	-0,000440888106822968
2,667	2,667	1	1	1	0	-11,6349800024182	-0,0233813235536218	-0,000407584011554718
2,678	2,678	1	1	1	0	-11,6351626720279	-0,0242986809462309	-0,000590253621339798
2,688	2,688	1	1	1	0	-11,6349799465388	-0,0236210040748119	-0,000407528132200241
2,699	2,699	1	1	1	0	-11,635168120265	-0,0243816943839192	-0,000595729798078537
2,709	2,709	1	1	1	0	-11,6349485982209	-0,0232494017109275	-0,000376179814338684
2,72	2,72	1	1	1	0	-11,6350141447037	-0,0234701996669173	-0,000441726297140121
2,731	2,731	1	1	1	0	-11,6350262146443	-0,0234845886006951	-0,000453796237707138
2,741	2,741	1	1	1	0	-11,6351734288037	-0,0242118630558252	-0,000601038336753845
2,752	2,752	1	1	1	0	-11,6350663919002	-0,023834859021008	-0,00049397349357605
2,763	2,763	1	1	1	0	-11,6350843012333	-0,0239960057660937	-0,000511854887008667
2,773	2,773	1	1	1	0	-11,6350626479834	-0,0235900282859802	-0,000490229576826096
2,784	2,784	1	1	1	0	-11,6350232250988	-0,0234813150018454	-0,000450778752565384
2,795	2,795	1	1	1	0	-11,6351034119725	-0,0238666962832212	-0,000530965626239777
2,805	2,805	1	1	1	0	-11,6350612230599	-0,0236807856708765	-0,000488832592964172
2,816	2,816	1	1	1	0	-11,6351677849889	-0,0241466332226992	-0,000595338642597198
2,826	2,826	1	1	1	0	-11,6349886637181	-0,0232203537598252	-0,000416245311498642
2,837	2,837	1	1	1	0	-11,6351841297001	-0,0241995463147759	-0,000611711293458938
2,848	2,848	1	1	1	0	-11,6351027134806	-0,0238448893651366	-0,000530295073986053
2,858	2,858	1	1	1	0	-11,635226290673	-0,024436223320663	-0,00065390020608902
2,869	2,869	1	1	1	0	-11,6351677570492	-0,0242509227246046	-0,000595338642597198
2,88	2,88	1	1	1	0	-11,6352064255625	-0,0245796935632825	-0,000634007155895233
2,89	2,89	1	1	1	0	-11,6349740792066	-0,0232107657939196	-0,000401660799980164
2,901	2,901	1	1	1	0	-11,6350063774735	-0,0234092865139246	-0,000433959066867828
2,912	2,912	1	1	1	0	-11,6350020468235	-0,0234006019309163	-0,000429600477218628
2,922	2,922	1	1	1	0	-11,6349710617214	-0,0234691239893436	-0,000398643314838409
2,933	2,933	1	1	1	0	-11,6349674575031	-0,0234448304399848	-0,000395067036151886
2,946	2,946	1	1	1	0	-11,6351087205112	-0,0238915346562862	-0,000536330044269562
2,957	2,957	1	1	1	0	-11,6351528093219	-0,0240480480715632	-0,000580362975597382
2,967	2,967	1	1	1	0	-11,6349870990962	-0,0233285734429955	-0,000414680689573288
2,978	2,978	1	1	1	0	-11,6351750772446	-0,0243440829217434	-0,000602658838033676
2,989	2,989	1	1	1	0	-11,6349950619042	-0,023484374396503	-0,000422671437263489
2,999	2,999	1	1	1	0	-11,6350806970149	-0,02374108415097	-0,000508278608322144
3,01	3,01	1	1	1	0	-11,6350845247507	-0,0237915851175785	-0,000512134283781052
3,021	3,021	1	1	1	0	-11,6350592393428	-0,0236880034208298	-0,000486820936203003
3,031	3,031	1	1	1	0	-11,6350936051458	-0,0240060221403837	-0,000521186739206314
3,042	3,042	1	1	1	0	-11,6350741591305	-0,0238357950001955	-0,000501740723848343
3,053	3,053	1	1	1	0	-11,6350991651416	-0,0240323645994067	-0,000526774674654007
3,063	3,063	1	1	1	0	-11,6349917370826	-0,0233690487220883	-0,000419318675994873
3,074	3,074	1	1	1	0	-11,6351281385869	-0,0238359533250332	-0,000555720180273056
3,084	3,084	1	1	1	0	-11,6350215766579	-0,0234550051391125	-0,000449158251285553
3,095	3,095	1	1	1	0	-11,6352763026953	-0,0246228231117129	-0,000703912228345871
3,11	3,11	1	1	1	0	-11,6351376939565	-0,0242492137476802	-0,000565275549888611
3,12	3,12	1	1	1	0	-11,6348903439939	-0,0227620825171471	-0,000317953526973724
3,131	3,131	1	1	1	0	-11,6350135859102	-0,0235272152349353	-0,000441167503595352
3,142	3,142	1	1	1	0	-11,635133838281	-0,0242028106004	-0,000561419874429703
3,152	3,152	1	1	1	0	-11,6351898293942	-0,0243375124409795	-0,000617410987615585
3,163	3,163	1	1	1	0	-11,6350790206343	-0,023814351297915	-0,000506602227687836
3,174	3,174	1	1	1	0	-11,6351702436805	-0,0239423615857959	-0,000597797334194183
3,184	3,184	1	1	1	0	-11,6350756119937	-0,0235672108829021	-0,000503193587064743
3,195	3,195	1	1	1	0	-11,6351955290884	-0,02422119025141	-0,000623110681772232
3,206	3,206	1	1	1	0	-11,635086061433	-0,0237808795645833	-0,000513643026351929
3,216	3,216	1	1	1	0	-11,6351407952607	-0,0240943115204573	-0,000568404793739319
3,227	3,227	1	1	1	0	-11,6351674776524	-0,0242636865004897	-0,000595059245824814
3,237	3,237	1	1	1	0	-11,6352329123765	-0,0245019933208823	-0,000660493969917297
3,248	3,248	1	1	1	0	-11,6351254563779	-0,0240208208560944	-0,000553037971258163
3,259	3,259	1	1	1	0	-11,6351741552353	-0,0241203932091594	-0,000601708889007568
3,269	3,269	1	1	1	0	-11,6350717842579	-0,0237524183467031	-0,000499393790960312
3,28	3,28	1	1	1	0	-11,6351482551545	-0,0241728173568845	-0,00057583674788475
3,291	3,291	1	1	1	0	-11,6350720636547	-0,023543112911284	-0,000499673187732697
3,301	3,301	1	1	1	0	-11,6350555233657	-0,0233961502090096	-0,000483077019453049
3,312	3,312	1	1	1	0	-11,6351879294962	-0,0241157039999962	-0,00061551108956337
3,323	3,323	1	1	1	0	-11,6350962314755	-0,0239186780527234	-0,00052381306886673
3,333	3,333	1	1	1	0	-11,6350884363055	-0,0238362560048699	-0,000516045838594437
3,344	3,344	1	1	1	0	-11,6350858099759	-0,0239334441721439	-0,000513363629579544
3,354	3,354	1	1	1	0	-11,6351529210806	-0,0239453325048089	-0,000580530613660812
3,365	3,365	1	1	1	0	-11,6351242829114	-0,0238835718482733	-0,000551864504814148
3,376	3,376	1	1	1	0	-11,6351359058171	-0,0238814949989319	-0,000563487410545349
3,386	3,386	1	1	1	0	-11,6351441200823	-0,024016946554184	-0,000571701675653458
3,397	3,397	1	1	1	0	-11,6352516878396	-0,0245640380308032	-0,000679269433021545
3,408	3,408	1	1	1	0	-11,6350366082042	-0,023277448490262	-0,000464189797639847
3,418	3,418	1	1	1	0	-11,6352501790971	-0,0243790354579687	-0,000677760690450668
3,429	3,429	1	1	1	0	-11,6351306810975	-0,0240057613700628	-0,000558290630578995
3,44	3,44	1	1	1	0	-11,6352277714759	-0,0245056534186006	-0,00065535306930542
3,45	3,45	1	1	1	0	-11,6351701878011	-0,024222657084465	-0,000597797334194183
3,461	3,461	1	1	1	0	-11,6350989136845	-0,0238298904150724	-0,000526495277881622
3,471	3,471	1	1	1	0	-11,6350481472909	-0,0235017901286483	-0,000475756824016571
3,482	3,482	1	1	1	0	-11,6350694652647	-0,023706778883934	-0,000497046858072281
3,493	3,493	1	1	1	0	-11,6352195572108	-0,0243930332362652	-0,000647138804197311
3,503	3,503	1	1	1	0	-11,6351647675037	-0,0239737750962377	-0,000592321157455444
3,514	3,514	1	1	1	0	-11,6353405639529	-0,0250166142359376	-0,000768173485994339
3,525	3,525	1	1	1	0	-11,6351243387908	-0,0238314969465137	-0,000551920384168625
3,535	3,535	1	1	1	0	-11,635057227686	-0,0234373100101948	-0,000484809279441833
3,546	3,546	1	1	1	0	-11,6351833194494	-0,0242000306025147	-0,000610928982496262
3,557	3,557	1	1	1	0	-11,6352484468371	-0,0246605556458235	-0,000676028430461884
3,567	3,567	1	1	1	0	-11,6351569723338	-0,0242144661024213	-0,000584553927183151
3,578	3,578	1	1	1	0	-11,6352831199765	-0,0245274603366852	-0,000710729509592056
3,589	3,589	1	1	1	0	-11,6350674256682	-0,0237042084336281	-0,000495035201311111
3,599	3,599	1	1	1	0	-11,6351157333702	-0,023886738345027	-0,000543314963579178
3,61	3,61	1	1	1	0	-11,6352271288633	-0,0244643958285451	-0,000654738396406174
3,62	3,62	1	1	1	0	-11,6352349240333	-0,0245365686714649	-0,000662505626678467
3,631	3,631	1	1	1	0	-11,6351987142116	-0,024465904571116	-0,000626295804977417
3,642	3,642	1	1	1	0	-11,6352103929967	-0,0240772077813745	-0,000637974590063095
3,652	3,652	1	1	1	0	-11,6351405996829	-0,0239157490432262	-0,000568181276321411
3,663	3,663	1	1	1	0	-11,6351941600442	-0,0243725208565593	-0,000621713697910309
3,674	3,674	1	1	1	0	-11,6352582816035	-0,0245496863499284	-0,000685863196849823
3,684	3,684	1	1	1	0	-11,6351906955242	-0,0242510437965393	-0,000618305057287216
3,695	3,695	1	1	1	0	-11,6352723911405	-0,0241590430960059	-0,000699944794178009
3,706	3,706	1	1	1	0	-11,6352229099721	-0,0243793800473213	-0,000650491565465927
3,716	3,716	1	1	1	0	-11,6355570685118	-0,0258928583934903	-0,000984650105237961
3,727	3,727	1	1	1	0	-11,6352867800742	-0,024609100073576	-0,000714361667633057
3,737	3,737	1	1	1	0	-11,6353162843734	-0,0248471368104219	-0,000743865966796875
3,748	3,748	1	1	1	0	-11,6352310124785	-0,0243816385045648	-0,000658594071865082
3,759	3,759	1	1	1	0	-11,6351372469217	-0,0238594552502036	-0,000564828515052795
3,769	3,769	1	1	1	0	-11,6351029649377	-0,0237952778115869	-0,000530574470758438
3,78	3,78	1	1	1	0	-11,6351110674441	-0,0238194828853011	-0,000538621097803116
3,791	3,791	1	1	1	0	-11,635131854564	-0,023909630253911	-0,00055946409702301
3,801	3,801	1	1	1	0	-11,6352695971727	-0,0247984332963824	-0,000697150826454163
3,812	3,812	1	1	1	0	-11,6352488659322	-0,0242287525907159	-0,000676419585943222
3,823	3,823	1	1	1	0	-11,6352058947086	-0,0241653481498361	-0,000633504241704941
3,833	3,833	1	1	1	0	-11,6352522186935	-0,0243692705407739	-0,000679828226566315
3,844	3,844	1	1	1	0	-11,6352190822363	-0,0243143923580647	-0,000646635890007019
3,854	3,854	1	1	1	0	-11,6353102773428	-0,0247238576412201	-0,000737830996513367
3,865	3,865	1	1	1	0	-11,635218244046	-0,0242964690551162	-0,000645797699689865
3,876	3,876	1	1	1	0	-11,6352797113359	-0,0243435706943274	-0,000707320868968964
3,886	3,886	1	1	1	0	-11,6351522225887	-0,0239752884954214	-0,000579804182052612
3,897	3,897	1	1	1	0	-11,6352346166968	-0,0242877565324306	-0,000662226229906082
3,908	3,908	1	1	1	0	-11,6351693216711	-0,0239409133791924	-0,000596903264522552
3,918	3,918	1	1	1	0	-11,6352721396834	-0,0246560899540782	-0,000699721276760101
3,929	3,929	1	1	1	0	-11,6352629195899	-0,0244312500581145	-0,000690501183271408
3,94	3,94	1	1	1	0	-11,6353084053844	-0,0246480805799365	-0,000735986977815628
3,95	3,95	1	1	1	0	-11,6352265980095	-0,0242559425532818	-0,000654179602861404
3,961	3,961	1	1	1	0	-11,6352318506688	-0,0244197901338339	-0,000659432262182236
3,972	3,972	1	1	1	0	-11,6351696848869	-0,0241084583103657	-0,000597294420003891
3,982	3,982	1	1	1	0	-11,6351581458002	-0,0237864488735795	-0,000585727393627167
3,993	3,993	1	1	1	0	-11,6352011449635	-0,0240742648020387	-0,000628754496574402
4,003	4,003	1	1	1	0	-11,635168986395	-0,0241266097873449	-0,000596567988395691
4,014	4,014	1	1	1	0	-11,6353420726955	-0,0247548520565033	-0,000769682228565216
4,025	4,025	1	1	1	0	-11,6353169549257	-0,0248059583827853	-0,000744536519050598
4,036	4,036	1	1	1	0	-11,6353713534772	-0,025074272416532	-0,00079890713095665
4,047	4,047	1	1	1	0	-11,6351782344282	-0,0239823339506984	-0,000605843961238861
4,067	4,067	1	1	1	0	-11,6353377699852	-0,0246589863672853	-0,000765379518270492
4,078	4,078	1	1	1	0	-11,6352988500148	-0,0246855989098549	-0,000726431608200073
4,089	4,089	1	1	1	0	-11,6352515760809	-0,0245597213506699	-0,000679157674312592
4,1	4,1	1	1	1	0	-11,6352790407836	-0,0243945047259331	-0,000706594437360763
4,11	4,11	1	1	1	0	-11,6352274641395	-0,0242400169372559	-0,000655073672533035
4,121	4,121	1	1	1	0	-11,6351224668324	-0,0238321302458644	-0,000550076365470886
4,132	4,132	1	1	1	0	-11,6352214850485	-0,0242379074916244	-0,000649038702249527
4,142	4,142	1	1	1	0	-11,6351942718029	-0,024426975287497	-0,00062188133597374
4,153	4,153	1	1	1	0	-11,6353230457753	-0,0247988058254123	-0,000750627368688583
4,164	4,164	1	1	1	0	-11,6352718882263	-0,0242759892717004	-0,000699497759342194
4,174	4,174	1	1	1	0	-11,63544642739	-0,0253031449392438	-0,000874008983373642
4,185	4,185	1	1	1	0	-11,6352656297386	-0,0245888065546751	-0,000693239271640778
4,196	4,196	1	1	1	0	-11,6353479400277	-0,0249165110290051	-0,000775549560785294
4,206	4,206	1	1	1	0	-11,63524992764	-0,0245728343725204	-0,000677537173032761
4,217	4,217	1	1	1	0	-11,6354865767062	-0,0252741947770119	-0,000914186239242554
4,228	4,228	1	1	1	0	-11,6351999994367	-0,0240570260211825	-0,000627581030130386
4,238	4,238	1	1	1	0	-11,6353384684771	-0,024843611754477	-0,000766050070524216
4,249	4,249	1	1	1	0	-11,6352343652397	-0,024395901709795	-0,000661946833133698
4,259	4,259	1	1	1	0	-11,6352926753461	-0,0246709305793047	-0,000720284879207611
4,27	4,27	1	1	1	0	-11,6352959442884	-0,0245420588180423	-0,000723525881767273
4,281	4,281	1	1	1	0	-11,6352426353842	-0,0242739543318748	-0,000670216977596283
4,291	4,291	1	1	1	0	-11,6352025419474	-0,0240829028189182	-0,000630151480436325
4,302	4,302	1	1	1	0	-11,6351544577628	-0,024012727662921	-0,000582039356231689
4,313	4,313	1	1	1	0	-11,6352108120918	-0,0242386106401682	-0,000638421624898911
4,323	4,323	1	1	1	0	-11,6351978760213	-0,0242292322218418	-0,000625457614660263
4,334	4,334	1	1	1	0	-11,6354020033032	-0,0249143969267607	-0,000829584896564484
4,345	4,345	1	1	1	0	-11,6352358460426	-0,024393848143518	-0,000663399696350098
4,355	4,355	1	1	1	0	-11,6355670709163	-0,0258455099537969	-0,000994652509689331
4,367	4,367	1	1	1	0	-11,6352566052228	-0,0244215643033385	-0,000684186816215515
4,378	4,378	1	1	1	0	-11,6354701202363	-0,0255021918565035	-0,00089770182967186
4,389	4,389	1	1	1	0	-11,635310864076	-0,0245412858203053	-0,000738445669412613
4,4	4,4	1	1	1	0	-11,6352994926274	-0,0246172491461039	-0,000727102160453796
4,411	4,411	1	1	1	0	-11,6353264544159	-0,0245933933183551	-0,000754036009311676
4,422	4,422	1	1	1	0	-11,6351100895554	-0,0238414062187076	-0,000537671148777008
4,432	4,432	1	1	1	0	-11,6352932341397	-0,0247336365282536	-0,000720787793397903
4,443	4,443	1	1	1	0	-11,635286975652	-0,0244027236476541	-0,000714585185050964
4,454	4,454	1	1	1	0	-11,6353854909539	-0,0248031551018357	-0,000813044607639313
4,464	4,464	1	1	1	0	-11,6353000234812	-0,0245692674070597	-0,000727605074644089
4,475	4,475	1	1	1	0	-11,6355374548584	-0,025640525855124	-0,000965036451816559
4,488	4,488	1	1	1	0	-11,6353935934603	-0,0249927956610918	-0,000821202993392944
4,499	4,499	1	1	1	0	-11,6352083254606	-0,0239367689937353	-0,000635907053947449
4,509	4,509	1	1	1	0	-11,6353004984558	-0,0244393898174167	-0,000728107988834381
4,52	4,52	1	1	1	0	-11,6353360656649	-0,024850987829268	-0,000763647258281708
4,531	4,531	1	1	1	0	-11,6352875623852	-0,024524568580091	-0,000715143978595734
4,541	4,541	1	1	1	0	-11,6353647317737	-0,0250003300607204	-0,000792313367128372
4,552	4,552	1	1	1	0	-11,6353098582476	-0,0247205933555961	-0,000737439841032028
4,563	4,563	1	1	1	0	-11,6352699045092	-0,0243470584973693	-0,000697486102581024
4,573	4,573	1	1	1	0	-11,6353284940124	-0,02460025716573	-0,000756047666072845
4,584	4,584	1	1	1	0	-11,6352250892669	-0,0241391500458121	-0,000652670860290527
4,595	4,595	1	1	1	0	-11,635466683656	-0,0253299716860056	-0,000894293189048767
4,605	4,605	1	1	1	0	-11,6353443078697	-0,0248355325311422	-0,000771917402744293
4,616	4,616	1	1	1	0	-11,6354575473815	-0,0251813977956772	-0,000885128974914551
4,626	4,626	1	1	1	0	-11,6352861654013	-0,0244368612766266	-0,00071374699473381
4,637	4,637	1	1	1	0	-11,6355339903384	-0,0256822258234024	-0,000961571931838989
4,648	4,648	1	1	1	0	-11,6352785378695	-0,0244753994047642	-0,000706147402524948
4,658	4,658	1	1	1	0	-11,6355009656399	-0,0255481665953994	-0,000928547233343124
4,669	4,669	1	1	1	0	-11,6352347005159	-0,0244672270491719	-0,000662282109260559
4,68	4,68	1	1	1	0	-11,6352689266205	-0,0243738014250994	-0,000696536153554916
4,69	4,69	1	1	1	0	-11,6353385522962	-0,0246899947524071	-0,000766105949878693
4,701	4,701	1	1	1	0	-11,635320559144	-0,0245635863393545	-0,000748168677091598
4,712	4,712	1	1	1	0	-11,6353648155928	-0,0250355200842023	-0,000792425125837326
4,722	4,722	1	1	1	0	-11,6353084612638	-0,0247737765312195	-0,000736042857170105
4,733	4,733	1	1	1	0	-11,6356264706701	-0,0258691562339664	-0,00105405226349831
4,734	4,734	1	1	1	0	-11,6356758400798	-0,0260926643386483	-0,00110344961285591
4,736	4,736	1	1	1	0	-11,6355912666768	-0,0256843818351626	-0,00101884827017784
4,746	4,746	1	1	1	0	-11,6353594511747	-0,0247916532680392	-0,000787060707807541
4,757	4,757	1	1	1	0	-11,6354712378234	-0,0252060499042273	-0,000898819416761398
4,767	4,767	1	1	1	0	-11,6353090200573	-0,0244786217808723	-0,000736601650714874
4,778	4,778	1	1	1	0	-11,6354133188725	-0,0251504546031356	-0,000840872526168823
4,789	4,789	1	1	1	0	-11,6353180445731	-0,0244793714955449	-0,000745654106140137
4,799	4,799	1	1	1	0	-11,6353687271476	-0,0247930595651269	-0,000796336680650711
4,81	4,81	1	1	1	0	-11,6353765781969	-0,0247948290780187	-0,000804159790277481
4,821	4,821	1	1	1	0	-11,6354054119438	-0,0252150138840079	-0,000832993537187576
4,831	4,831	1	1	1	0	-11,6353605128825	-0,0249156448990107	-0,000788122415542603
4,842	4,842	1	1	1	0	-11,6352902445942	-0,0246347533538938	-0,000717826187610626
4,853	4,853	1	1	1	0	-11,6353555396199	-0,0247526401653886	-0,000783093273639679
4,863	4,863	1	1	1	0	-11,6353004425764	-0,0244808057323098	-0,000728052109479904
4,874	4,874	1	1	1	0	-11,6353902406991	-0,0249681016430259	-0,000817794352769852
4,884	4,884	1	1	1	0	-11,6353369597346	-0,0247830618172884	-0,000764541327953339
4,895	4,895	1	1	1	0	-11,6355111636221	-0,0256821094080806	-0,000938717275857925
4,906	4,906	1	1	1	0	-11,6352823376656	-0,0243118032813072	-0,000709947198629379
4,916	4,916	1	1	1	0	-11,6354625765234	-0,025190026499331	-0,000890158116817474
4,927	4,927	1	1	1	0	-11,6353141330183	-0,0245392043143511	-0,000741742551326752
4,938	4,938	1	1	1	0	-11,6355309169739	-0,0256586400792003	-0,000958498567342758
4,948	4,948	1	1	1	0	-11,6353071760386	-0,0245961267501116	-0,000734757632017136
4,959	4,959	1	1	1	0	-11,6353736445308	-0,0248598027974367	-0,000801198184490204
4,97	4,97	1	1	1	0	-11,6353873629123	-0,0249016750603914	-0,000814944505691528
4,98	4,98	1	1	1	0	-11,635433183983	-0,0250437436625361	-0,00086076557636261
4,991	4,991	1	1	1	0	-11,6354149114341	-0,0250683026388288	-0,000842493027448654
5	5	1	1	1	0	-11,6353526059538	-0,024891160428524	-0,000780187547206879
5,011	5,011	1	1	1	0	-11,6353268735111	-0,0248569902032614	-0,000754483044147491
5,022	5,022	1	1	1	0	-11,6352894343436	-0,0243534101173282	-0,000717043876647949
5,033	5,033	1	1	1	0	-11,6353628318757	-0,0248313974589109	-0,000790413469076157
5,044	5,044	1	1	1	0	-11,6353617701679	-0,0248077465221286	-0,000789351761341095
5,054	5,054	1	1	2	0	-11,6355727706104	-0,0257775001227856	-0,00100035220384598
5,054	0	1	1	2	0	-11,6355727706104	-0,0257775001227856	-0,00100035220384598
5,068	0,0140000000000002	1	1	2	0	-11,6354970261455	-0,0254240212962031	-0,000924579799175262
5,079	0,0249999999999995	1	1	2	0	-11,6355722397566	-0,0257783057168126	-0,000999849289655685
5,089	0,0350000000000001	1	1	2	0,25	-11,6350939683616	-0,0235092639923096	-0,000521577894687653
5,1	0,0460000000000003	1	1	2	0,25	-11,6348293796182	-0,0224602734670043	-0,000256933271884918
5,102	0,048	1	1	2	0,25	-11,6347591113299	-0,0221914844587445	-0,000186692923307419
5,109	0,0549999999999997	1	1	2	0,5	-11,6347728297114	-0,0221534492447972	-0,000200383365154266
5,12	0,0659999999999998	1	1	2	0,5	-11,6350839380175	-0,0237670121714473	-0,000511519610881805
5,131	0,077	1	1	2	0,75	-11,6354598943144	-0,0253372173756361	-0,000887475907802582
5,142	0,0880000000000001	1	1	2	0,75	-11,6365952789783	-0,0296741211786866	-0,0020228885114193
5,153	0,0990000000000002	1	1	2	0,75	-11,6368097998202	-0,030651381239295	-0,00223735347390175
5,155	0,101	1	1	2	1	-11,6369525436312	-0,0313610956072807	-0,0023801252245903
5,166	0,0110000000000001	2	2	2	1	-11,6367391962558	-0,0302553689107299	-0,00216677784919739
5,177	0,0220000000000002	2	2	2	1	-11,6360538639128	-0,0273228716105223	-0,00148147344589233
5,188	0,0329999999999995	2	2	2	1,25	-11,6336463298649	-0,0179762626066804	0,000926032662391662
5,198	0,0430000000000001	2	2	2	1,25	-11,6324240528047	-0,0141060864552855	0,00214833766222
5,208	0,0529999999999999	2	2	2	1,5	-11,6315964236855	-0,0124607002362609	0,00297591090202332
5,216	0,0609999999999999	2	2	2	1,5	-11,632594820112	-0,0160506647080183	0,00197757035493851
5,227	0,0720000000000001	2	2	2	1,5	-11,6348076984286	-0,0242130225524306	-0,000235307961702347
5,238	0,0830000000000002	2	2	2	1,75	-11,638572961092	-0,0383296655490994	-0,00400057062506676
5,249	0,0939999999999994	2	2	2	1,75	-11,6393818706274	-0,0406155036762357	-0,00480948016047478
5,254	0,0990000000000002	2	2	2	1,75	-11,6395508218557	-0,0411042664200068	-0,00497840344905853
5,255	0,0999999999999996	2	2	2	2	-11,6396445594728	-0,0415706494823098	-0,00507216900587082
5,266	0,0110000000000001	3	3	2	2	-11,6385525930673	-0,0363971013575792	-0,00398017466068268
5,277	0,0220000000000002	3	3	2	2	-11,6360504552722	-0,0262787472456694	-0,00147806480526924
5,288	0,0330000000000004	3	3	2	2,25	-11,6310355626047	-0,0112230237573385	0,00353677198290825
5,299	0,0440000000000005	3	3	2	2,25	-11,6288211755455	-0,00708873383700848	0,00575115904211998
5,303	0,048	3	3	2	2,25	-11,6278216615319	-0,00577241182327271	0,0067506730556488
5,304	0,0490000000000004	3	3	2	2,25	-11,6278815083206	-0,00574026256799698	0,00669088214635849
5,315	0,0600000000000005	3	3	2	2,5	-11,6302846558392	-0,0126543827354908	0,00428773462772369
5,326	0,0710000000000006	3	3	2	2,5	-11,633909130469	-0,0233069900423288	0,000663232058286667
5,337	0,0819999999999999	3	3	2	2,75	-11,6380329150707	-0,0368058821186423	-0,00346049666404724
5,347	0,0920000000000005	3	3	2	2,75	-11,6398108564317	-0,042993132956326	-0,00523841008543968
5,355	0,100000000000001	3	3	2	3	-11,6402466315776	-0,0444037560373545	-0,00567421317100525
5,369	0,0139999999999993	4	4	2	3	-11,6381512675434	-0,0344598526135087	-0,00357884913682938
5,379	0,024	4	4	2	3	-11,6347719077021	-0,0221749907359481	-0,000199489295482635
5,39	0,0349999999999993	4	4	2	3,25	-11,6296515706927	-0,00931855756789446	0,00492079183459282
5,4	0,0449999999999999	4	4	2	3,25	-11,628239499405	-0,00645738560706377	0,00633286312222481
5,404	0,0489999999999995	4	4	2	3,25	-11,6277625132352	-0,00596677884459496	0,00680984929203987
5,405	0,0499999999999998	4	4	2	3,5	-11,6277886927128	-0,00588049180805683	0,00678364187479019
5,416	0,0609999999999999	4	4	2	3,5	-11,6301252041012	-0,0126248598098755	0,00444715842604637
5,427	0,0720000000000001	4	4	2	3,5	-11,6340275388211	-0,0235013756901026	0,000544823706150055
5,438	0,0829999999999993	4	4	2	3,75	-11,6386973205954	-0,0389943411573768	-0,00412490218877792
5,448	0,093	4	4	2	3,75	-11,6401697136462	-0,0441967230290174	-0,005597323179245
5,451	0,0960000000000001	4	4	2	3,75	-11,6405956540257	-0,0456903502345085	-0,00602323561906815
5,455	0,0999999999999996	4	4	2	4	-11,6406465321779	-0,0456859357655048	-0,00607408583164215
5,466	0,0110000000000001	5	5	2	4	-11,6392275318503	-0,0389181543141603	-0,0046551413834095
5,477	0,0220000000000002	5	5	2	4	-11,6357577312738	-0,0254841567948461	-0,00118531286716461
5,488	0,0330000000000004	5	5	2	4,25	-11,6305548883975	-0,01122095156461	0,00401750206947327
5,499	0,0440000000000005	5	5	2	4,25	-11,6279744077474	-0,00628340989351273	0,00659795477986336
5,503	0,048	5	5	2	4,25	-11,6275510378182	-0,00537386164069176	0,00702129676938057
5,504	0,0490000000000004	5	5	2	4,25	-11,6275109443814	-0,00554683152586222	0,007061418145895
5,505	0,0499999999999998	5	5	2	4,5	-11,6275560669601	-0,00585693866014481	0,00701632350683212
5,516	0,0609999999999999	5	5	2	4,5	-11,6308658290654	-0,0146857229992747	0,00370653346180916
5,527	0,0720000000000001	5	5	2	4,5	-11,6335485689342	-0,0223281094804406	0,00102382153272629
5,538	0,0830000000000002	5	5	2	4,75	-11,6385032515973	-0,0379908317700028	-0,00393083319067955
5,549	0,0940000000000003	5	5	2	4,75	-11,6405976377428	-0,0456354673951864	-0,00602524727582931
5,555	0,0999999999999996	5	5	2	5	-11,6408239211887	-0,0461661024019122	-0,0062515027821064
5,565	0,0100000000000007	6	6	2	5	-11,6394358221441	-0,0396137591451406	-0,00486340373754501
5,576	0,0210000000000008	6	6	2	5	-11,6364694386721	-0,0279396353289485	-0,00189704820513725
5,587	0,032	6	6	2	5,25	-11,6305603645742	-0,0115172658115625	0,00401202589273453
5,597	0,0420000000000007	6	6	2	5,25	-11,6275185439736	-0,00518381595611572	0,00705381855368614
5,603	0,048	6	6	2	5,25	-11,6265394818038	-0,00377871561795473	0,00803288072347641
5,604	0,0490000000000004	6	6	2	5,25	-11,6264800261706	-0,0037901708856225	0,00809233635663986
5,606	0,0510000000000002	6	6	2	5,5	-11,6266296990216	-0,0046877283602953	0,00794263556599617
5,616	0,0610000000000008	6	6	2	5,5	-11,6294343676418	-0,011395113542676	0,00513799488544464
5,627	0,0720000000000001	6	6	2	5,5	-11,6343067400157	-0,0246215471997857	0,000265650451183319
5,637	0,0820000000000007	6	6	2	5,75	-11,6385235078633	-0,0384830171242356	-0,00395111739635468
5,648	0,093	6	6	2	5,75	-11,6401285026222	-0,0440273946151137	-0,00555608421564102
5,655	0,100000000000001	6	6	2	6	-11,6408901941031	-0,046388553455472	-0,00631777569651604
5,657	0,00199999999999978	7	7	2	6	-11,6410430241376	-0,0469826022163033	-0,00647060573101044
5,659	0,00399999999999956	7	7	2	6	-11,6407108213753	-0,0455328030511737	-0,0061384029686451
5,669	0,0140000000000002	7	7	2	6	-11,6387196443975	-0,0363737670704722	-0,00414719805121422
5,68	0,0249999999999995	7	7	2	6,25	-11,6335812304169	-0,0188378663733602	0,000991132110357285
5,69	0,0350000000000001	7	7	2	6,25	-11,6288953833282	-0,00816483981907368	0,00567695125937462
5,701	0,0460000000000003	7	7	2	6,25	-11,6265975683928	-0,00465402379631996	0,0079747661948204
5,704	0,0489999999999995	7	7	2	6,25	-11,6266349516809	-0,004500737413764	0,00793743878602982
5,706	0,0510000000000002	7	7	2	6,5	-11,6265628952533	-0,00481976196169853	0,00800946727395058
5,709	0,0540000000000003	7	7	2	6,5	-11,6267721913755	-0,0049216952174902	0,00780019909143448
5,72	0,0649999999999995	7	7	2	6,5	-11,6303240787238	-0,0137251568958163	0,00424828380346298
5,73	0,0750000000000002	7	7	2	6,75	-11,6350426152349	-0,0269314181059599	-0,000470168888568878
5,741	0,0860000000000003	7	7	2	6,75	-11,6394740436226	-0,0416541798040271	-0,00490162521600723
5,752	0,0969999999999995	7	7	2	6,75	-11,6404296644032	-0,0448625162243843	-0,00585727393627167
5,755	0,0999999999999996	7	7	2	7	-11,6406616475433	-0,0456569110974669	-0,0060892291367054
5,766	0,0110000000000001	8	8	2	7	-11,6392162442207	-0,0388283142820001	-0,00464385375380516
5,777	0,0220000000000002	8	8	2	7	-11,6365015413612	-0,0279848091304302	-0,00192912295460701
5,788	0,0330000000000004	8	8	2	7,25	-11,6293598525226	-0,00921872444450855	0,00521248206496239
5,799	0,0440000000000005	8	8	2	7,25	-11,626997217536	-0,00491903629153967	0,00757517293095589
5,802	0,0470000000000006	8	8	2	7,25	-11,6259283572435	-0,00362546183168888	0,0086439773440361
5,812	0,0570000000000004	8	8	2	7,5	-11,6272830683738	-0,0067383935675025	0,00728929415345192
5,823	0,0680000000000005	8	8	2	7,5	-11,6318169236183	-0,0179909868165851	0,00275541096925735
5,834	0,0790000000000006	8	8	2	7,75	-11,6375027317554	-0,0347162364050746	-0,00293031334877014
5,845	0,0899999999999999	8	8	2	7,75	-11,6402715817094	-0,0446256482973695	-0,00569919124245644
5,855	0,100000000000001	8	8	2	8	-11,6411536652595	-0,0477414252236485	-0,00658124685287476
5,866	0,0110000000000001	9	9	2	8	-11,6392388753593	-0,0385292852297425	-0,00466648489236832
5,877	0,0219999999999994	9	9	2	8	-11,6359320748597	-0,0262405164539814	-0,00135965645313263
5,887	0,032	9	9	2	8,25	-11,6301506571472	-0,0107320491224527	0,00442167744040489
5,898	0,0429999999999993	9	9	2	8,25	-11,6270226705819	-0,0049412390217185	0,00754969194531441
5,901	0,0459999999999994	9	9	2	8,25	-11,6259260941297	-0,003703897818923	0,00864626839756965
5,904	0,0489999999999995	9	9	2	8,25	-11,6259873379022	-0,00346689950674772	0,00858502462506294
5,915	0,0599999999999996	9	9	2	8,5	-11,6289376560599	-0,0107057858258486	0,00563470646739006
5,926	0,0709999999999997	9	9	2	8,5	-11,6334376763552	-0,0225716503337026	0,00113468617200851
5,937	0,0819999999999999	9	9	2	8,75	-11,6384289320558	-0,0382910529151559	-0,00385651364922523
5,948	0,093	9	9	2	8,75	-11,6404198855162	-0,044829910621047	-0,00584743916988373
5,955	0,0999999999999996	9	9	2	9	-11,6407493501902	-0,0459434371441603	-0,00617695972323418
5,956	0,00100000000000033	10	10	2	9	-11,640788661316	-0,0460495334118605	-0,00621624290943146
5,958	0,00300000000000011	10	10	2	9	-11,640673102811	-0,0453476747497916	-0,00610068440437317
5,969	0,0140000000000002	10	10	2	9	-11,6385601647198	-0,0359116680920124	-0,00398777425289154
5,98	0,0250000000000004	10	10	2	9,25	-11,6334657557309	-0,0188354309648275	0,00110657885670662
5,991	0,0360000000000005	10	10	2	9,25	-11,6283919941634	-0,00744806136935949	0,00618036836385727
6,002	0,0469999999999997	10	10	2	9,25	-11,6262002941221	-0,00382698141038418	0,00837206840515137
6,003	0,048	10	10	2	9,25	-11,6261456720531	-0,00377022195607424	0,00842666253447533
6,005	0,0499999999999998	10	10	2	9,5	-11,6260808799416	-0,00401762779802084	0,00849148258566856
6,008	0,0529999999999999	10	10	2	9,5	-11,6262627113611	-0,00421290751546621	0,00830965116620064
6,019	0,0640000000000001	10	10	2	9,5	-11,6299650259316	-0,0132155232131481	0,00460736453533173
6,03	0,0750000000000002	10	10	2	9,75	-11,6353438049555	-0,0278991553932428	-0,000771414488554001
6,041	0,0860000000000003	10	10	2	9,75	-11,6398667078465	-0,0431855255737901	-0,00529428943991661
6,049	0,0940000000000003	10	10	2	9,75	-11,640671286732	-0,0461498089134693	-0,00609884038567543
6,055	0,0999999999999996	10	10	2	10	-11,6407450195402	-0,0459472229704261	-0,00617260113358498
6,955	0	20	20	2	19	-11,6413456108421	-0,0479609845206141	-0,00677319243550301
6,966	0,0110000000000001	20	20	2	19	-11,6394907515496	-0,0391038181260228	-0,00491833314299583
6,977	0,0220000000000002	20	20	2	19	-11,6353168711066	-0,0237870682030916	-0,000744424760341644
6,988	0,0330000000000004	20	20	2	19,25	-11,6288531105965	-0,00878885854035616	0,00571925193071365
6,999	0,0440000000000005	20	20	2	19,25	-11,6254109982401	-0,00329277012497187	0,00916136428713799
7,003	0,048	20	20	2	19,25	-11,6245828941464	-0,00228258781135082	0,00998944044113159
7,012	0,0570000000000004	20	20	2	19,5	-11,6258505452424	-0,00507617834955454	0,00872181728482246
7,023	0,0680000000000005	20	20	2	19,5	-11,6316744033247	-0,0178663292899728	0,002897959202528
7,034	0,0789999999999997	20	20	2	19,75	-11,6376732476056	-0,0350719038397074	-0,00310080125927925
7,044	0,0890000000000004	20	20	2	19,75	-11,640209890902	-0,0438159657642245	-0,00563744455575943
7,048	0,093	20	20	2	19,75	-11,6413933038712	-0,0484237121418118	-0,00682085752487183
7,055	0,0999999999999996	20	20	2	20	-11,6413459740579	-0,0479209888726473	-0,00677352771162987
7,955	0	30	30	2	29	-11,6412914637476	-0,0472784042358398	-0,00671904534101486
7,966	0,0110000000000001	30	30	2	29	-11,6395215410739	-0,0389254838228226	-0,00494912266731262
7,977	0,0220000000000002	30	30	2	29	-11,6360470745713	-0,0261282315477729	-0,00147465616464615
7,988	0,0330000000000004	30	30	2	29,25	-11,6288599558175	-0,00903313048183918	0,00571237877011299
7,999	0,0440000000000005	30	30	2	29,25	-11,6244258452207	-0,00235333573073149	0,0101465173065662
8,003	0,048	30	30	2	29,25	-11,6238403692842	-0,00173601321876049	0,0107320211827755
8,004	0,0489999999999995	30	30	2	29,25	-11,623807400465	-0,00175272114574909	0,0107649341225624
8,006	0,0510000000000002	30	30	2	29,5	-11,6238912474364	-0,00204659532755613	0,010681115090847
8,017	0,0619999999999994	30	30	2	29,5	-11,6288513224572	-0,0113356672227383	0,00572104007005692
8,027	0,072000000000001	30	30	2	29,5	-11,633899603039	-0,0232663191854954	0,000672731548547745
8,038	0,0830000000000002	30	30	2	29,75	-11,6392276715487	-0,0400132825598121	-0,00465525314211845
8,049	0,0939999999999994	30	30	2	29,75	-11,6412476822734	-0,0475883716717362	-0,00667529180645943
8,051	0,0960000000000001	30	30	2	29,75	-11,6414405219257	-0,0483733136206865	-0,00686813145875931
8,055	0,0999999999999996	30	30	2	30	-11,6414960101247	-0,0483375648036599	-0,00692356377840042
8,955	0	40	40	2	39	-11,6416792105883	-0,0489323306828737	-0,00710679218173027
8,966	0,0109999999999992	40	40	2	39	-11,6397890634835	-0,03980019595474	-0,00521667301654816
8,976	0,0210000000000008	40	40	2	39	-11,6361351963133	-0,026194741949439	-0,00156277790665627
8,987	0,032	40	40	2	39,25	-11,6288725286722	-0,00852766912430525	0,00569980591535568
8,998	0,0429999999999993	40	40	2	39,25	-11,624118341133	-0,00211069826036692	0,0104540213942528
9,004	0,0489999999999995	40	40	2	39,25	-11,6234190110117	-0,00128659419715405	0,0111533515155315
9,011	0,0560000000000009	40	40	2	39,5	-11,6244994942099	-0,00325675122439861	0,0100728683173656
9,022	0,0670000000000002	40	40	2	39,5	-11,6302744299173	-0,0146119482815266	0,00429790467023849
9,033	0,0779999999999994	40	40	2	39,75	-11,6376518178731	-0,0348771689459682	-0,00307939946651459
9,043	0,088000000000001	40	40	2	39,75	-11,6406867094338	-0,0452789617702365	-0,00611431896686554
9,053	0,0980000000000008	40	40	2	39,75	-11,6416882071644	-0,0489194178953767	-0,00711578875780106
9,055	0,0999999999999996	40	40	2	40	-11,6416225489229	-0,0484235910698771	-0,00705013051629066
9,955	0	50	50	2	49	-11,64156652987	-0,0479811197146773	-0,00699413940310478
9,966	0,011000000000001	50	50	2	49	-11,6399618983269	-0,040039592422545	-0,00538945198059082
9,977	0,0220000000000002	50	50	2	49	-11,6353075113147	-0,0232026679441333	-0,000735092908143997
9,988	0,0329999999999995	50	50	2	49,25	-11,6280805226415	-0,00722664874047041	0,00649183988571167
9,999	0,0440000000000005	50	50	2	49,25	-11,6243895795196	-0,00248011667281389	0,0101827830076218
10,004	0,0489999999999995	50	50	2	49,25	-11,6236388683319	-0,00181935261934996	0,0109334662556648
10,005	0,0500000000000007	50	50	2	49,5	-11,6236303467303	-0,0018432829529047	0,0109420157968998
10,006	0,0510000000000002	50	50	2	49,5	-11,6236719768494	-0,00192826613783836	0,0109003856778145
10,017	0,0619999999999994	50	50	2	49,5	-11,6280740965158	-0,00951433088630438	0,00649826601147652
10,027	0,072000000000001	50	50	2	49,5	-11,6341679077595	-0,0239050574600697	0,00040445476770401
10,038	0,0830000000000002	50	50	2	49,75	-11,639804597944	-0,0417172210291028	-0,00523215159773827
10,049	0,0939999999999994	50	50	2	49,75	-11,6413658950478	-0,0474915560334921	-0,00679347664117813
10,053	0,0980000000000008	50	50	2	49,75	-11,641592932865	-0,0481721572577953	-0,00702051445841789
10,054	0,0990000000000002	50	50	2	49,75	-11,6416012868285	-0,0481586530804634	-0,00702884048223495
10,055	0,0999999999999996	50	50	2	50	-11,6415626183152	-0,0479881977662444	-0,0069902278482914
10,955	0	60	60	2	59	-11,6417102795094	-0,0484311254695058	-0,00713786110281944
10,966	0,011000000000001	60	60	2	59	-11,640003528446	-0,0400418089702725	-0,00543113797903061
10,977	0,0220000000000002	60	60	2	59	-11,6361473780125	-0,0256879488006234	-0,00157495960593224
10,988	0,0329999999999995	60	60	2	59,25	-11,6278399899602	-0,00650265254080296	0,00673234462738037
10,998	0,043000000000001	60	60	2	59,25	-11,6240227315575	-0,00183063559234142	0,0105496309697628
11,004	0,0489999999999995	60	60	2	59,25	-11,6231513489038	-0,00114875845611095	0,011421013623476
11,011	0,0560000000000009	60	60	2	59,5	-11,6243975702673	-0,00313413329422474	0,0101747922599316
11,022	0,0670000000000002	60	60	2	59,5	-11,6311308648437	-0,0161067023873329	0,00344149768352509
11,033	0,0779999999999994	60	60	2	59,75	-11,6384464781731	-0,0368613842874765	-0,00387405976653099
11,043	0,088000000000001	60	60	2	59,75	-11,6405372880399	-0,0438434351235628	-0,00596489757299423
11,054	0,0990000000000002	60	60	2	59,75	-11,6419354174286	-0,0492923194542527	-0,00736299902200699
11,055	0,0999999999999996	60	60	2	60	-11,6418833099306	-0,049048475921154	-0,00731086358428001
11,955	0	70	70	2	69	-11,6420247964561	-0,0492583028972149	-0,0074523501098156
11,966	0,011000000000001	70	70	2	69	-11,6399312764406	-0,0388066051527858	-0,00535883009433746
11,977	0,0220000000000002	70	70	2	69	-11,6351675335318	-0,0220194319263101	-0,000595115125179291
11,988	0,0329999999999995	70	70	2	69,25	-11,6286924295127	-0,00780025497078896	0,00587990507483482
11,998	0,043000000000001	70	70	2	69,25	-11,6248440742493	-0,00265114475041628	0,00972826033830643
12,002	0,0470000000000006	70	70	2	69,25	-11,6234919894487	-0,001354212872684	0,0110803730785847
12,006	0,0510000000000002	70	70	2	69,5	-11,6234200168401	-0,00153972301632166	0,011152345687151
12,008	0,0530000000000008	70	70	2	69,5	-11,6235133353621	-0,0016874261200428	0,0110590271651745
12,019	0,0640000000000001	70	70	2	69,5	-11,6284379549325	-0,0098016019910574	0,00613437965512276
12,03	0,0750000000000011	70	70	2	69,75	-11,6362327337265	-0,0291546899825335	-0,00166034325957298
12,041	0,0860000000000003	70	70	2	69,75	-11,6403158940375	-0,042836251668632	-0,00574350357055664
12,052	0,0969999999999995	70	70	2	69,75	-11,641666777432	-0,0478809606283903	-0,00709438696503639
12,055	0,0999999999999996	70	70	2	70	-11,6416509915143	-0,0475901877507567	-0,00707857310771942
12,955	0	80	80	2	79	-11,6420991439372	-0,0488848704844713	-0,00752672553062439
12,966	0,011000000000001	80	80	2	79	-11,6399322263896	-0,0385188590735197	-0,00535983592271805
12,977	0,0220000000000002	80	80	2	79	-11,6353674978018	-0,0222876342013478	-0,000795051455497742
12,988	0,0329999999999995	80	80	2	79,25	-11,628957381472	-0,00780021771788597	0,0056149810552597
12,998	0,043000000000001	80	80	2	79,25	-11,6246646177024	-0,00215127598494291	0,00990774482488632
13,004	0,0489999999999995	80	80	2	79,25	-11,6240744758397	-0,0017889030277729	0,0104978866875172
13,011	0,0560000000000009	80	80	2	79,5	-11,6246752347797	-0,00300776679068804	0,00989712774753571
13,022	0,0670000000000002	80	80	2	79,5	-11,6308673936874	-0,0146544864401221	0,0037049688398838
13,033	0,0779999999999994	80	80	2	79,75	-11,6384113300592	-0,0359748676419258	-0,003838911652565
13,043	0,088000000000001	80	80	2	79,75	-11,6408319398761	-0,0444536097347736	-0,00625954940915108
13,054	0,0990000000000002	80	80	2	79,75	-11,6419088747352	-0,0482759810984135	-0,00733645632863045
13,055	0,0999999999999996	80	80	2	80	-11,6419308073819	-0,0482673617079854	-0,0073583610355854
13,955	0	90	90	2	89	-11,6419562604278	-0,0482135824859142	-0,00738384202122688
13,966	0,011000000000001	90	90	2	89	-11,6401204559952	-0,0388758815824986	-0,00554803758859634
13,977	0,0220000000000002	90	90	2	89	-11,6353041585535	-0,0216401182115078	-0,000731740146875381
13,988	0,0329999999999995	90	90	2	89,25	-11,6293959785253	-0,00831747427582741	0,00517638400197029
13,998	0,043000000000001	90	90	2	89,25	-11,6248632408679	-0,00244064256548882	0,00970909371972084
14,002	0,0470000000000006	90	90	2	89,25	-11,6239230986685	-0,0015317602083087	0,0106492638587952
14,003	0,048	90	90	2	89,25	-11,6239039320499	-0,00157880131155252	0,0106684304773808
14,004	0,0489999999999995	90	90	2	89,25	-11,6239338833839	-0,00169482082128525	0,0106384791433811
14,014	0,0590000000000011	90	90	2	89,5	-11,6259195283055	-0,00479300506412983	0,00865286216139793
14,025	0,0700000000000003	90	90	2	89,5	-11,6327533777803	-0,0187405897304416	0,00181898474693298
14,036	0,0809999999999995	90	90	2	89,75	-11,6399432625622	-0,0407062796875834	-0,00537084415555
14,046	0,0910000000000011	90	90	2	89,75	-11,6418521013111	-0,0479552755132318	-0,00727968290448189
14,054	0,0990000000000002	90	90	2	89,75	-11,6422594059259	-0,0494137220084667	-0,00768698751926422
14,055	0,0999999999999996	90	90	2	90	-11,6422026325017	-0,0490349810570478	-0,00763021409511566
14,955	0	100	100	2	99	-11,6424486413598	-0,0495483912527561	-0,00787625089287758
14,966	0,011000000000001	100	100	2	99	-11,6401955019683	-0,0384993338957429	-0,00562308356165886
14,977	0,0220000000000002	100	100	2	99	-11,6354948468506	-0,0218285527080297	-0,000922456383705139
14,988	0,0329999999999995	100	100	2	99,25	-11,6297293826938	-0,00878661870956421	0,00484295189380646
14,998	0,043000000000001	100	100	2	99,25	-11,6241730749607	-0,00145853031426668	0,0103992596268654
15,003	0,048	100	100	2	99,25	-11,6236958652735	-0,00106389168649912	0,0108765251934528
15,005	0,0500000000000007	100	100	2	99,5	-11,623599557206	-0,0012432225048542	0,0109728053212166
15,007	0,0519999999999996	100	100	2	99,5	-11,6238683369011	-0,00147759448736906	0,0107040256261826
15,018	0,0630000000000006	100	100	2	99,5	-11,628372548148	-0,00895037315785885	0,00619981437921524
15,029	0,0739999999999998	100	100	2	99,5	-11,6351169068366	-0,0247443607077003	-0,000544488430023193
15,04	0,0850000000000009	100	100	2	99,75	-11,6405644733459	-0,0426051951944828	-0,00599205493927002
15,051	0,0960000000000001	100	100	2	99,75	-11,6420020256191	-0,0475797103717923	-0,00742960721254349
15,055	0,0999999999999996	100	100	2	100	-11,6421747207642	-0,0482540391385555	-0,0076022744178772
24,955	0	200	200	2	199	-11,6435785777867	-0,0491864886134863	-0,00900613144040108
24,966	0,0109999999999992	200	200	2	199	-11,6415741574019	-0,038956212811172	-0,00700173899531364
24,977	0,0219999999999985	200	200	2	199	-11,6369147133082	-0,0217118859291077	-0,00234229490160942
24,987	0,032	200	200	2	199,25	-11,6316372156143	-0,00932152383029461	0,00293511897325516
24,998	0,0429999999999993	200	200	2	199,25	-11,6264483705163	-0,00243303831666708	0,0081239640712738
25,005	0,0499999999999972	200	200	2	199,5	-11,6253213398159	-0,00142853241413832	0,00925099477171898
25,012	0,0569999999999986	200	200	2	199,5	-11,6268502548337	-0,0038625206798315	0,00772207975387573
25,022	0,0670000000000002	200	200	2	199,5	-11,6325478535146	-0,0147572066634893	0,00202450901269913
25,033	0,0779999999999994	200	200	2	199,75	-11,6397274564952	-0,0348810013383627	-0,0051550380885601
25,044	0,0889999999999986	200	200	2	199,75	-11,6423441749066	-0,0442086067050695	-0,00777175650000572
25,054	0,0990000000000002	200	200	2	199,75	-11,6432565450668	-0,0476854247972369	-0,00868409872055054
25,055	0,0999999999999979	200	200	2	200	-11,6432674136013	-0,0476127397269011	-0,00869499519467354
34,955	0	300	300	2	299	-11,6449693311006	-0,0481105782091618	-0,0103969126939774
34,965	0,0100000000000051	300	300	2	299	-11,6433855425566	-0,040255025960505	-0,00881312415003777
34,976	0,0210000000000008	300	300	2	299	-11,6392353828996	-0,0243384437635541	-0,00466296449303627
34,986	0,0310000000000059	300	300	2	299,25	-11,6335248202085	-0,0102650746703148	0,00104757025837898
34,997	0,0420000000000016	300	300	2	299,25	-11,6278807260096	-0,00218204222619534	0,00669160857796669
35,003	0,0480000000000018	300	300	2	299,25	-11,626338288188	-0,00100212637335062	0,00823404639959335
35,005	0,0500000000000043	300	300	2	299,5	-11,6262604203075	-0,00121862161904573	0,00831194221973419
35,008	0,0530000000000044	300	300	2	299,5	-11,6264842171222	-0,00145389698445797	0,00808814540505409
35,019	0,0640000000000001	300	300	2	299,5	-11,6320681292564	-0,010429467074573	0,00250423327088356
35,029	0,0740000000000052	300	300	2	299,5	-11,6383604239672	-0,0257380539551377	-0,00378800556063652
35,04	0,0850000000000009	300	300	2	299,75	-11,6430997755378	-0,0413241656497121	-0,00852735713124275
35,05	0,095000000000006	300	300	2	299,75	-11,6447711270303	-0,0478138867765665	-0,0101987086236477
35,054	0,0990000000000038	300	300	2	299,75	-11,6449184250087	-0,0481496937572956	-0,0103460066020489
35,055	0,100000000000001	300	300	2	300	-11,6449232306331	-0,0480856746435165	-0,0103508122265339
44,955	0	400	400	2	399	-11,6458030790091	-0,04780154209584	-0,0112306326627731
44,965	0,0100000000000051	400	400	2	399	-11,6445374395698	-0,0414516869932413	-0,00996502116322517
44,976	0,0210000000000008	400	400	2	399	-11,6395842377096	-0,0224213069304824	-0,00501181930303574
44,986	0,0310000000000059	400	400	2	399,25	-11,6342619247735	-0,00978759024292231	0,000310409814119339
44,997	0,0420000000000016	400	400	2	399,25	-11,6290608141571	-0,00249967444688082	0,00551154837012291
45,001	0,0459999999999994	400	400	2	399,25	-11,6270936932415	-0,000978372991085052	0,00747866928577423
45,011	0,0560000000000045	400	400	2	399,5	-11,6285567265004	-0,00313657335937023	0,00601563602685928
45,022	0,0670000000000002	400	400	2	399,5	-11,6352928988636	-0,0150776049122214	-0,000720508396625519
45,032	0,0770000000000053	400	400	2	399,75	-11,6413913201541	-0,032072146423161	-0,00681890174746513
45,043	0,088000000000001	400	400	2	399,75	-11,6450109053403	-0,045387726277113	-0,0104384869337082
45,052	0,0970000000000013	400	400	2	399,75	-11,6458772309124	-0,0482362555339932	-0,011304784566164
45,053	0,0980000000000061	400	400	2	399,75	-11,6458758339286	-0,0482377875596285	-0,0113034434616566
45,055	0,100000000000001	400	400	2	400	-11,6458043642342	-0,0477778492495418	-0,0112319737672806
54,955	0	500	500	2	499	-11,6465337015688	-0,0479611847549677	-0,0119613111019135
54,965	0,0100000000000051	500	500	2	499	-11,645217128098	-0,0412099342793226	-0,0106446817517281
54,976	0,0210000000000008	500	500	2	499	-11,64117872715	-0,0251799402758479	-0,00660628080368042
54,986	0,0310000000000059	500	500	2	499,25	-11,63450287655	-0,00899252016097307	6,95139169692993E-05
54,997	0,0420000000000016	500	500	2	499,25	-11,6297874692827	-0,0026258360594511	0,00478489324450493
55,002	0,0470000000000042	500	500	2	499,25	-11,6277414467186	-0,000878483988344669	0,00683091580867767
55,007	0,0519999999999996	500	500	2	499,5	-11,6276800911874	-0,0011385977268219	0,00689227133989334
55,008	0,0530000000000044	500	500	2	499,5	-11,6278224717826	-0,00122889876365662	0,00674989074468613
55,019	0,0640000000000001	500	500	2	499,5	-11,6332546435297	-0,00947924796491861	0,00131769105792046
55,029	0,0740000000000052	500	500	2	499,5	-11,6401130799204	-0,0256221694871783	-0,00554066151380539
55,04	0,0850000000000009	500	500	2	499,75	-11,6452471911907	-0,0432786950841546	-0,0106747448444366
55,05	0,095000000000006	500	500	2	499,75	-11,6462885029614	-0,0471928436309099	-0,0117160566151142
55,053	0,0980000000000061	500	500	2	499,75	-11,6466245334595	-0,0486766546964645	-0,0120521150529385
55,055	0,100000000000001	500	500	2	500	-11,6465076897293	-0,0479307724162936	-0,0119352713227272
64,955	0	600	600	2	599	-11,6469172295183	-0,047182166017592	-0,0123448111116886
64,965	0,0100000000000051	600	600	2	599	-11,645627701655	-0,0403242325410247	-0,0110552832484245
64,976	0,0210000000000008	600	600	2	599	-11,6409833170474	-0,0224702060222626	-0,00641092658042908
64,986	0,0310000000000059	600	600	2	599,25	-11,6357039753348	-0,00996427610516548	-0,00113155692815781
64,997	0,0420000000000016	600	600	2	599,25	-11,6305155213922	-0,00289342366158962	0,00405684113502502
65,001	0,0460000000000065	600	600	2	599,25	-11,6290666814893	-0,00170242041349411	0,00550568103790283
65,002	0,046999999999997	600	600	2	599,25	-11,6290085669607	-0,00176448840647936	0,00556379556655884
65,003	0,0480000000000018	600	600	2	599,25	-11,629068525508	-0,00188746023923159	0,00550383701920509
65,015	0,0600000000000023	600	600	2	599,5	-11,6311353910714	-0,00459432136267424	0,00343697145581245
65,025	0,0700000000000074	600	600	2	599,5	-11,6381224617362	-0,018538604490459	-0,00355007126927376
65,036	0,0810000000000031	600	600	2	599,75	-11,6440870799124	-0,0367924012243748	-0,00951463356614113
65,046	0,0910000000000082	600	600	2	599,75	-11,6467811632901	-0,0471743475645781	-0,0122087448835373
65,05	0,0949999999999989	600	600	2	599,75	-11,6470208857208	-0,0481076631695032	-0,0124484673142433
65,055	0,100000000000009	600	600	2	600	-11,6469216439873	-0,0472303107380867	-0,0123492255806923
74,955	0	700	700	2	699	-11,6475205589086	-0,0478088716045022	-0,012948140501976
74,965	0,0100000000000051	700	700	2	699	-11,6463252156973	-0,0415606843307614	-0,01175282523036
74,975	0,0200000000000102	700	700	2	699	-11,6422813106328	-0,0253719836473465	-0,00770889222621918
74,986	0,0310000000000059	700	700	2	699,25	-11,635928414762	-0,00952009111642838	-0,00135602429509163
74,997	0,0420000000000016	700	700	2	699,25	-11,630376605317	-0,0021473178640008	0,00419575721025467
75,004	0,0490000000000066	700	700	2	699,25	-11,6293378360569	-0,00146164558827877	0,0052344985306263
75,012	0,0570000000000022	700	700	2	699,5	-11,6305690817535	-0,0033364025875926	0,00400325283408165
75,022	0,0670000000000073	700	700	2	699,5	-11,6369500290602	-0,0148242432624102	-0,00237761065363884
75,033	0,078000000000003	700	700	2	699,75	-11,643447401002	-0,0329945189878345	-0,00887498259544373
75,043	0,0880000000000081	700	700	2	699,75	-11,6467390302569	-0,0450060237199068	-0,0121666118502617
75,049	0,0940000000000083	700	700	2	699,75	-11,6478154063225	-0,0495949760079384	-0,0132429599761963
75,055	0,100000000000009	700	700	2	700	-11,6476523783058	-0,0484877917915583	-0,0130799598991871
84,955	0	800	800	2	799	-11,647897940129	-0,047757807187736	-0,0133255496621132
84,965	0,0100000000000051	800	800	2	799	-11,6468419600278	-0,0419658562168479	-0,0122695416212082
84,975	0,0200000000000102	800	800	2	799	-11,6424142196774	-0,0239373091608286	-0,00784182921051979
84,991	0,0360000000000014	800	800	2	799,25	-11,633890690282	-0,00561458058655262	0,000681672245264053
85,001	0,0460000000000065	800	800	2	799,25	-11,6298315860331	-0,00159620773047209	0,00474080443382263
85,002	0,046999999999997	800	800	2	799,25	-11,6297981422395	-0,00168977305293083	0,00477422028779984
85,003	0,0480000000000018	800	800	2	799,25	-11,6299539338797	-0,00185715034604073	0,00461842864751816
85,013	0,0580000000000069	800	800	2	799,5	-11,6310438327491	-0,00335296150296927	0,00352850183844566
85,024	0,0690000000000026	800	800	2	799,5	-11,6390250530094	-0,0185435265302658	-0,00445263460278511
85,034	0,0790000000000077	800	800	2	799,75	-11,6444081906229	-0,0345831550657749	-0,00983577221632004
85,045	0,0900000000000034	800	800	2	799,75	-11,6478601098061	-0,0477328011766076	-0,0132877193391323
85,048	0,0930000000000035	800	800	2	799,75	-11,6483275685459	-0,0498192943632603	-0,0137551501393318
85,055	0,100000000000009	800	800	2	800	-11,6481601260602	-0,0487904343754053	-0,0135877355933189
94,955	0	900	900	2	899	-11,6484954021871	-0,0484537240117788	-0,0139230117201805
94,965	0,0100000000000051	900	900	2	899	-11,6470129229128	-0,0410558376461267	-0,0124405324459076
94,975	0,0200000000000102	900	900	2	899	-11,6428362205625	-0,0243640970438719	-0,00826383009552956
94,986	0,0310000000000059	900	900	2	899,25	-11,6371807828546	-0,0103048421442509	-0,00260833650827408
94,997	0,0420000000000016	900	900	2	899,25	-11,6311991494149	-0,0019669346511364	0,00337321311235428
95,001	0,0460000000000065	900	900	2	899,25	-11,629887688905	-0,00121980905532837	0,00468464568257332
95,006	0,0510000000000019	900	900	2	899,5	-11,6297710407525	-0,0012753251940012	0,00480132177472115
95,008	0,0529999999999973	900	900	2	899,5	-11,630025235936	-0,00173904933035374	0,0045471265912056
95,018	0,0630000000000024	900	900	2	899,5	-11,6349270008504	-0,00905092339962721	-0,00035461038351059
95,028	0,0730000000000075	900	900	2	899,5	-11,6418267320842	-0,0251442566514015	-0,00725431367754936
95,039	0,0840000000000032	900	900	2	899,75	-11,6464299336076	-0,040507479570806	-0,0118574872612953
95,043	0,0880000000000081	900	900	2	899,75	-11,648514540866	-0,0494717434048653	-0,0139421224594116
95,053	0,097999999999999	900	900	2	899,75	-11,6485598590225	-0,0487819965928793	-0,0139874406158924
95,055	0,100000000000009	900	900	2	900	-11,6484872438014	-0,0483550317585468	-0,0139147974550724
104,955	0	1000	1000	2	999	-11,6489252541214	-0,0493497308343649	-0,014352835714817
104,965	0,0100000000000051	1000	1000	2	999	-11,6473264060915	-0,0408718967810273	-0,0127540156245232
104,975	0,0200000000000102	1000	1000	2	999	-11,6428945306689	-0,0231036590412259	-0,00832211226224899
104,986	0,0310000000000059	1000	1000	2	999,25	-11,6369109693915	-0,00911130104213953	-0,00233855098485947
104,997	0,0420000000000016	1000	1000	2	999,25	-11,6316300630569	-0,00229519791901112	0,0029422715306282
105,006	0,0510000000000019	1000	1000	2	999,5	-11,630576485768	-0,001468057744205	0,0039958767592907
105,007	0,0520000000000067	1000	1000	2	999,5	-11,6305311396718	-0,00150535721331835	0,00404119491577148
105,008	0,0529999999999973	1000	1000	2	999,5	-11,6305930260569	-0,001647574827075	0,00397933647036552
105,018	0,0630000000000024	1000	1000	2	999,5	-11,6348854545504	-0,0083363289013505	-0,000313036143779755
105,028	0,0730000000000075	1000	1000	2	999,5	-11,6415884625167	-0,0231778994202614	-0,00701604411005974
105,039	0,0840000000000032	1000	1000	2	999,75	-11,647215122357	-0,0421880604699254	-0,0126427039504051
105,049	0,0940000000000083	1000	1000	2	999,75	-11,6487765870988	-0,0485509121790528	-0,0142041966319084
105,055	0,100000000000009	1000	1000	2	1000	-11,6488084383309	-0,0486309779807925	-0,0142359919846058
155,289	0	1501	1	3	1500	-11,6441964637488	-0,0255591934546828	-0,00962404534220696
155,3	0,0109999999999957	1501	1	3	1500	-11,6440069489181	-0,0244981190189719	-0,00943455845117569
155,311	0,0219999999999914	1501	1	3	1500	-11,6441541910172	-0,0251898495480418	-0,0095818005502224
155,322	0,032999999999987	1501	1	3	1500	-11,6440415102988	-0,0247334316372871	-0,00946909189224243
155,333	0,0439999999999827	1501	1	3	1500	-11,6442757844925	-0,0258842995390296	-0,00970339402556419
155,344	0,0549999999999784	1501	1	3	1500	-11,6440733615309	-0,0250068958848715	-0,00950094312429428
155,354	0,0649999999999977	1501	1	3	1500	-11,64415653795	-0,025106999091804	-0,00958414748311043
155,357	0,0679999999999836	1501	1	3	1500	-11,6439785342664	-0,0243731494992971	-0,00940611585974693
155,366	0,0769999999999982	1501	1	3	1500	-11,6441978048533	-0,0255038077011704	-0,0096253864467144
155,386	0,09699999999998	1501	1	3	1500	-11,6441662888974	-0,0253091473132372	-0,00959387049078941
155,396	0,106999999999999	1501	1	3	1500	-11,6441136505455	-0,0252233864739537	-0,00954123213887215
155,407	0,117999999999995	1501	1	3	1500	-11,6441084258258	-0,0250413455069065	-0,00953603535890579
155,418	0,128999999999991	1501	1	3	1500	-11,6441447474062	-0,0252267997711897	-0,0095723569393158
155,429	0,139999999999986	1501	1	3	1500	-11,6441312525421	-0,0251270178705454	-0,00955883413553238
155,44	0,150999999999982	1501	1	3	1500	-11,6442077793181	-0,0254568923264742	-0,00963538885116577
155,45	0,161000000000001	1501	1	3	1500	-11,6442685481161	-0,0258420873433352	-0,00969612970948219
155,461	0,171999999999997	1501	1	3	1500	-11,6442518401891	-0,0256737554445863	-0,00967942178249359
155,472	0,182999999999993	1501	1	3	1500	-11,6445635352284	-0,0270934822037816	-0,0099911168217659
155,483	0,193999999999988	1501	1	3	1500	-11,6443193424493	-0,0257752230390906	-0,00974692404270172
155,494	0,204999999999984	1501	1	3	1500	-11,6442164126784	-0,0255466345697641	-0,00964399427175522
155,505	0,21599999999998	1501	1	3	1500	-11,6442059911788	-0,0254533300176263	-0,00963360071182251
155,515	0,225999999999999	1501	1	3	1500	-11,6442934423685	-0,0258930074051023	-0,00972099602222443
155,526	0,236999999999995	1501	1	3	1500	-11,6442677099258	-0,0255928235128522	-0,00969529151916504
155,537	0,24799999999999	1501	1	3	1500	-11,6442964877933	-0,0257743801921606	-0,00972406938672066
155,548	0,258999999999986	1501	1	3	1500	-11,6445207037032	-0,0268146861344576	-0,00994831323623657
155,559	0,269999999999982	1501	1	3	1500	-11,6443414147943	-0,0261914636939764	-0,00976899638772011
155,569	0,280000000000001	1501	1	3	1500	-11,6444183327258	-0,0264396797865629	-0,00984594225883484
155,58	0,290999999999997	1501	1	3	1500	-11,6444668360054	-0,0264155305922031	-0,00989438965916634
155,591	0,301999999999993	1501	1	3	1500	-11,6445395629853	-0,0267769861966372	-0,0099671445786953
155,602	0,312999999999988	1501	1	3	1500	-11,6444335039705	-0,0264182593673468	-0,00986108556389809
155,613	0,323999999999984	1501	1	3	1500	-11,6445114836097	-0,0268122414126992	-0,00993909314274788
155,624	0,33499999999998	1501	1	3	1500	-11,6445018164814	-0,0267461640760303	-0,00992942601442337
155,635	0,345999999999975	1501	1	3	1500	-11,6444761957973	-0,0264251232147217	-0,00990377739071846
155,645	0,355999999999995	1501	1	3	1500	-11,6444852482527	-0,0265865027904511	-0,00991282984614372
155,656	0,36699999999999	1501	1	3	1500	-11,6444866452366	-0,026669199578464	-0,00991422683000565
155,667	0,377999999999986	1501	1	3	1500	-11,6445265989751	-0,0268072169274092	-0,00995418056845665
155,678	0,388999999999982	1501	1	3	1500	-11,6445234417915	-0,026931194588542	-0,00995105132460594
155,688	0,399000000000001	1501	1	3	1500	-11,6446699015796	-0,027277572080493	-0,0100974552333355
155,699	0,409999999999997	1501	1	3	1500	-11,6445155907422	-0,0264931144192815	-0,00994317233562469
155,71	0,420999999999992	1501	1	3	1500	-11,6446940694004	-0,0273740803822875	-0,010121650993824
155,721	0,431999999999988	1501	1	3	1500	-11,6445847135037	-0,0270233303308487	-0,0100122950971127
155,732	0,442999999999984	1501	1	3	1500	-11,6446015890688	-0,0271468656137586	-0,0100291706621647
155,743	0,453999999999979	1501	1	3	1500	-11,6445193905383	-0,0264316843822598	-0,00994697213172913
155,753	0,463999999999999	1501	1	3	1500	-11,6446545626968	-0,0271631823852658	-0,0100821442902088
155,764	0,474999999999994	1501	1	3	1500	-11,6446307580918	-0,0271614594385028	-0,0100583396852016
155,775	0,48599999999999	1501	1	3	1500	-11,6446717455983	-0,0273775914683938	-0,0100993551313877
155,786	0,496999999999986	1501	1	3	1500	-11,6447200253606	-0,0276794144883752	-0,0101475790143013
155,797	0,507999999999981	1501	1	3	1500	-11,6447403375059	-0,0274958973750472	-0,0101679190993309
155,807	0,518000000000001	1501	1	3	1500	-11,6448242682964	-0,0278035830706358	-0,0102518498897552
155,818	0,528999999999996	1501	1	3	1500	-11,6447342466563	-0,0274162692949176	-0,0101618282496929
155,829	0,539999999999992	1501	1	3	1500	-11,6448767390102	-0,0281881028786302	-0,0103043206036091
155,842	0,552999999999997	1501	1	3	1500	-11,6447908524424	-0,0277938786894083	-0,010218434035778
155,853	0,563999999999993	1501	1	3	1500	-11,6448713466525	-0,0280285626649857	-0,0102989561855793
155,864	0,574999999999989	1501	1	3	1500	-11,6448345500976	-0,0277386093512177	-0,010262131690979
155,88	0,59099999999998	1501	1	3	1500	-11,6448158863932	-0,0277802208438516	-0,0102434679865837
155,89	0,600999999999999	1501	1	3	1500	-11,6449773497879	-0,0286050792783499	-0,010404959321022
155,901	0,611999999999995	1501	1	3	1500	-11,6448050457984	-0,0273806415498257	-0,0102326273918152
155,912	0,62299999999999	1501	1	3	1500	-11,6449366696179	-0,0282514886930585	-0,0103642791509628
155,923	0,633999999999986	1501	1	3	1500	-11,6448310296983	-0,0277768075466156	-0,010258611291647
155,934	0,644999999999982	1501	1	3	1500	-11,6448787227273	-0,028044143691659	-0,0103062763810158
155,944	0,655000000000001	1501	1	3	1500	-11,6448907647282	-0,0281055783852935	-0,0103183463215828
155,955	0,665999999999997	1501	1	3	1500	-11,6448545269668	-0,0277271680533886	-0,0102821364998817
155,966	0,676999999999993	1501	1	3	1500	-11,6449092328548	-0,0279468484222889	-0,0103367865085602
155,977	0,687999999999988	1501	1	3	1500	-11,6449168603867	-0,0282208295539021	-0,0103444419801235
155,988	0,698999999999984	1501	1	3	1500	-11,644993275404	-0,0285558076575398	-0,010420884937048
155,999	0,70999999999998	1501	1	3	1500	-11,6449358314276	-0,0282126944512129	-0,0103634409606457
156,009	0,719999999999999	1501	1	3	1500	-11,6451934911311	-0,0292136846110225	-0,0106211006641388
156,02	0,730999999999995	1501	1	3	1500	-11,6450250986964	-0,0284535530954599	-0,0104526802897453
156,031	0,74199999999999	1501	1	3	1500	-11,6450846660882	-0,0288854446262121	-0,0105122476816177
156,042	0,752999999999986	1501	1	3	1500	-11,6450415831059	-0,0285282637923956	-0,010469164699316
156,053	0,763999999999982	1501	1	3	1500	-11,6451581194997	-0,0290935812518001	-0,0105857290327549
156,063	0,774000000000001	1501	1	3	1500	-11,6450667846948	-0,0284467963501811	-0,0104943662881851
156,074	0,784999999999997	1501	1	3	1500	-11,6450164932758	-0,0282974308356643	-0,0104440748691559
156,085	0,795999999999992	1501	1	3	1500	-11,6450368613005	-0,0284009706228971	-0,0104644149541855
156,096	0,806999999999988	1501	1	3	1500	-11,6451275534928	-0,0289443833753467	-0,010555163025856
156,107	0,817999999999984	1501	1	3	1500	-11,6451683454216	-0,0291794026270509	-0,0105959549546242
156,118	0,828999999999979	1501	1	3	1500	-11,6451291181147	-0,0287530571222305	-0,0105567276477814
156,128	0,838999999999999	1501	1	3	1500	-11,6451671160758	-0,0288859661668539	-0,0105947256088257
156,139	0,849999999999994	1501	1	3	1500	-11,6451083030552	-0,028696795925498	-0,0105358846485615
156,15	0,86099999999999	1501	1	3	1500	-11,6453314572573	-0,0299326004460454	-0,0107590109109879
156,161	0,871999999999986	1501	1	3	1500	-11,6452458500862	-0,0295126298442483	-0,0106734596192837
156,172	0,882999999999981	1501	1	3	1500	-11,6452485602349	-0,0293169170618057	-0,0106761418282986
156,182	0,893000000000001	1501	1	3	1500	-11,6452191956341	-0,0291431555524468	-0,0106468051671982
156,193	0,903999999999996	1501	1	3	1500	-11,6452665254474	-0,0294794840738177	-0,0106941349804401
156,204	0,914999999999992	1501	1	3	1500	-11,6452658828348	-0,0293411780148745	-0,0106934644281864
156,215	0,925999999999988	1501	1	3	1500	-11,6452789586037	-0,0295380828902125	-0,010706540197134
156,226	0,936999999999983	1501	1	3	1500	-11,645339531824	-0,0298735126852989	-0,010767113417387
156,237	0,947999999999979	1501	1	3	1500	-11,6452920343727	-0,0294029386714101	-0,0107196159660816
156,247	0,957999999999998	1501	1	3	1500	-11,6453646216542	-0,0297961523756385	-0,0107922032475471
156,258	0,968999999999994	1501	1	3	1500	-11,6453225724399	-0,0295504322275519	-0,010750126093626
156,269	0,97999999999999	1501	1	3	1500	-11,6453582793474	-0,0298562366515398	-0,0107858888804913
156,28	0,990999999999985	1501	1	3	1500	-11,6453735902905	-0,0300513580441475	-0,0108011998236179
156,291	1,00199999999998	1501	1	3	1500	-11,6455544158816	-0,0305525539442897	-0,0109820254147053
156,301	1,012	1501	1	3	1500	-11,6454496141523	-0,0299667241051793	-0,0108771957457066
156,312	1,023	1501	1	3	1500	-11,6455098520964	-0,0303668156266212	-0,0109374336898327
156,323	1,03399999999999	1501	1	3	1500	-11,645438298583	-0,0300528947263956	-0,0108659081161022
156,334	1,04499999999999	1501	1	3	1500	-11,6454752068967	-0,0302299205213785	-0,010902788490057
156,345	1,05599999999998	1501	1	3	1500	-11,6454435233027	-0,0298533728346229	-0,0108711048960686
156,356	1,06699999999998	1501	1	3	1500	-11,6454378236085	-0,0299401488155127	-0,0108654052019119
156,366	1,077	1501	1	3	1500	-11,6454798728228	-0,0302222091704607	-0,0109074264764786
156,382	1,09299999999999	1501	1	3	1500	-11,645575594157	-0,0306155765429139	-0,0110031478106976
156,393	1,10399999999998	1501	1	3	1500	-11,645562518388	-0,0302726542577147	-0,01099007204175
156,404	1,11499999999998	1501	1	3	1500	-11,6455601714551	-0,0304084410890937	-0,0109877251088619
156,414	1,125	1501	1	3	1500	-11,6455539129674	-0,0304846372455359	-0,010981522500515
156,425	1,136	1501	1	3	1500	-11,6455805953592	-0,0305757438763976	-0,0110081769526005
156,436	1,14699999999999	1501	1	3	1500	-11,6455611772835	-0,0306067848578095	-0,010988786816597
156,447	1,15799999999999	1501	1	3	1500	-11,6456004604697	-0,0303208315744996	-0,0110280700027943
156,458	1,16899999999998	1501	1	3	1500	-11,6455725766718	-0,0302790896967053	-0,0110001862049103
156,469	1,17999999999998	1501	1	3	1500	-11,6456501930952	-0,0307472608983517	-0,0110777467489243
156,479	1,19	1501	1	3	1500	-11,6455909330398	-0,0306558748707175	-0,0110185146331787
156,49	1,20099999999999	1501	1	3	1500	-11,6456956230104	-0,0311540719121695	-0,011123176664114
156,501	1,21199999999999	1501	1	3	1500	-11,6456342674792	-0,0305126095190644	-0,0110618770122528
156,512	1,22299999999998	1501	1	3	1500	-11,6456652525812	-0,0307891704142094	-0,011092834174633
156,523	1,23399999999998	1501	1	3	1500	-11,6456872690469	-0,0309071317315102	-0,0111148506402969
156,533	1,244	1501	1	3	1500	-11,6458160988986	-0,0315342657268047	-0,0112437084317207
156,544	1,255	1501	1	3	1500	-11,6457800008357	-0,0314526911824942	-0,0112076103687286
156,555	1,26599999999999	1501	1	3	1500	-11,6457381471992	-0,0309476023539901	-0,0111657567322254
156,566	1,27699999999999	1501	1	3	1500	-11,6457965970039	-0,0312281772494316	-0,0112241506576538
156,577	1,28799999999998	1501	1	3	1500	-11,645750021562	-0,0310346763581038	-0,0111776031553745
156,588	1,29899999999998	1501	1	3	1500	-11,6458823438734	-0,0317302858456969	-0,0113099254667759
156,598	1,309	1501	1	3	1500	-11,6458032745868	-0,0314619671553373	-0,011230856180191
156,609	1,31999999999999	1501	1	3	1500	-11,6458441223949	-0,0313761690631509	-0,0112717039883137
156,62	1,33099999999999	1501	1	3	1500	-11,6458189487457	-0,031293616630137	-0,0112465582787991
156,631	1,34199999999998	1501	1	3	1500	-11,6459239460528	-0,031913653947413	-0,0113515555858612
156,642	1,35299999999998	1501	1	3	1500	-11,6458767559379	-0,0316569115966558	-0,0113043375313282
156,662	1,37299999999999	1501	1	3	1500	-11,6458589024842	-0,0316790211945772	-0,0112865120172501
156,673	1,38399999999999	1501	1	3	1500	-11,6460081841797	-0,0322215678170323	-0,0114357657730579
156,684	1,39499999999998	1501	1	3	1500	-11,6459714155644	-0,0319942878559232	-0,0113989971578121
156,694	1,405	1501	1	3	1500	-11,6459732037038	-0,031926017254591	-0,0114007852971554
156,705	1,416	1501	1	3	1500	-11,6460004169494	-0,0322608277201653	-0,0114279985427856
156,716	1,42699999999999	1501	1	3	1500	-11,6460047196597	-0,0322523107752204	-0,0114323012530804
156,727	1,43799999999999	1501	1	3	1500	-11,6460844594985	-0,0322376796975732	-0,0115120410919189
156,738	1,44899999999998	1501	1	3	1500	-11,6460657119751	-0,0322632258757949	-0,0114933215081692
156,749	1,45999999999998	1501	1	3	1500	-11,6462266724557	-0,033235028386116	-0,0116542540490627
156,759	1,47	1501	1	3	1500	-11,64606356062	-0,0323106208816171	-0,0114911422133446
156,77	1,48099999999999	1501	1	3	1500	-11,646170290187	-0,0330072268843651	-0,0115978717803955
156,781	1,49199999999999	1501	1	3	1500	-11,6460734792054	-0,0321657350286841	-0,011501032859087
156,792	1,50299999999999	1501	1	3	1500	-11,646123547107	-0,032445564866066	-0,0115511566400528
156,803	1,51399999999998	1501	1	3	1500	-11,646085800603	-0,0322459544986486	-0,0115133821964264
156,813	1,524	1501	1	3	1500	-11,6461336053908	-0,0325950887054205	-0,0115612149238586
156,824	1,535	1501	1	3	1500	-11,6460888180882	-0,0323511101305485	-0,0115163996815681
156,835	1,54599999999999	1501	1	3	1500	-11,6460888180882	-0,032081943936646	-0,0115163996815681
156,846	1,55699999999999	1501	1	3	1500	-11,6461441386491	-0,0323868077248335	-0,0115717202425003
156,857	1,56799999999998	1501	1	3	1500	-11,6461407020688	-0,0325348740443587	-0,0115683116018772
156,868	1,57899999999998	1501	1	3	1500	-11,6461727768183	-0,0327739771455526	-0,011600386351347
156,878	1,589	1501	1	3	1500	-11,6462040692568	-0,0329827703535557	-0,011631678789854
156,889	1,59999999999999	1501	1	3	1500	-11,6462986730039	-0,0331126572564244	-0,0117262825369835
156,9	1,61099999999999	1501	1	3	1500	-11,6462785284966	-0,0329939695075154	-0,0117061100900173
156,92	1,631	1501	1	3	1500	-11,6463102959096	-0,0332595966756344	-0,0117379054427147
156,931	1,642	1501	1	3	1500	-11,6463308595121	-0,0334344571456313	-0,0117584690451622
156,942	1,65299999999999	1501	1	3	1500	-11,6462984215468	-0,0330497976392508	-0,0117260031402111
156,953	1,66399999999999	1501	1	3	1500	-11,6463147103786	-0,0331284943968058	-0,0117422640323639
156,964	1,67499999999998	1501	1	3	1500	-11,6463229246438	-0,0331372674554586	-0,0117505341768265
156,975	1,68599999999998	1501	1	3	1500	-11,6463040374219	-0,0331616215407848	-0,0117315910756588
156,985	1,696	1501	1	3	1500	-11,6463438235223	-0,0334937544539571	-0,0117714330554008
156,996	1,70699999999999	1501	1	3	1500	-11,6463680751622	-0,0332197500392795	-0,0117956846952438
157,007	1,71799999999999	1501	1	3	1500	-11,6463713720441	-0,0333011150360107	-0,011798981577158
157,018	1,72899999999998	1501	1	3	1500	-11,646430157125	-0,0337094953283668	-0,0118577107787132
157,029	1,73999999999998	1501	1	3	1500	-11,6464706137776	-0,0338347116485238	-0,0118981674313545
157,039	1,75	1501	1	3	1500	-11,6464775986969	-0,0340257957577705	-0,0119051523506641
157,05	1,761	1501	1	3	1500	-11,6464774589986	-0,0336959306150675	-0,0119050405919552
157,061	1,77199999999999	1501	1	3	1500	-11,6464886907488	-0,0338264321908355	-0,011916272342205
157,072	1,78299999999999	1501	1	3	1500	-11,6465434804559	-0,0340578239411116	-0,0119710899889469
157,083	1,79399999999998	1501	1	3	1500	-11,6464788839221	-0,033703725785017	-0,0119064934551716
157,094	1,80499999999998	1501	1	3	1500	-11,6465164069086	-0,0340660801157355	-0,0119439885020256
157,104	1,815	1501	1	3	1500	-11,6464889422059	-0,0336700724437833	-0,0119165517389774
157,115	1,82599999999999	1501	1	3	1500	-11,6465360205621	-0,0338930170983076	-0,011963602155447
157,126	1,83699999999999	1501	1	3	1500	-11,6465232521296	-0,0338776223361492	-0,0119508616626263
157,137	1,84799999999998	1501	1	3	1500	-11,6464860364795	-0,0337256398051977	-0,0119135901331902
157,148	1,85899999999998	1501	1	3	1500	-11,6466346755624	-0,0343131832778454	-0,0120622850954533
157,162	1,87299999999999	1501	1	3	1500	-11,646660938859	-0,0341953709721565	-0,0120885483920574
157,173	1,88399999999999	1501	1	3	1500	-11,6467395052314	-0,0348489405587316	-0,012167114764452
157,184	1,89499999999998	1501	1	3	1500	-11,6466491762549	-0,0342962006106973	-0,0120767578482628
157,194	1,905	1501	1	3	1500	-11,6466794908047	-0,0345070799812675	-0,0121071003377438
157,205	1,916	1501	1	3	1500	-11,6466597374529	-0,0344866467639804	-0,0120873190462589
157,216	1,92699999999999	1501	1	3	1500	-11,6467827837914	-0,0348986918106675	-0,0122103653848171
157,227	1,93799999999999	1501	1	3	1500	-11,6467573866248	-0,0347318593412638	-0,0121849402785301
157,238	1,94899999999998	1501	1	3	1500	-11,646678512916	-0,0343393441289663	-0,0121060945093632
157,249	1,95999999999998	1501	1	3	1500	-11,6468612384051	-0,0353570422157645	-0,0122888199985027
157,259	1,97	1501	1	3	1500	-11,6466226615012	-0,0342927640303969	-0,0120502151548862
157,27	1,98099999999999	1501	1	3	1500	-11,6467264574021	-0,0344582879915833	-0,0121540389955044
157,281	1,99199999999999	1501	1	3	1500	-11,6467223502696	-0,0344065669924021	-0,0121499598026276
157,292	2,00299999999999	1501	1	3	1500	-11,6468430776149	-0,0351368123665452	-0,0122706592082977
157,303	2,01399999999998	1501	1	3	1500	-11,6467582248151	-0,034642219543457	-0,0121857784688473
157,313	2,024	1501	1	3	1500	-11,6468323767185	-0,0351438019424677	-0,0122599862515926
157,324	2,035	1501	1	3	1500	-11,6468269843608	-0,0348920747637749	-0,0122545659542084
157,335	2,04599999999999	1501	1	3	1500	-11,6468754317611	-0,0352242356166244	-0,0123030133545399
157,346	2,05699999999999	1501	1	3	1500	-11,6468853224069	-0,0353257125243545	-0,0123129040002823
157,357	2,06799999999998	1501	1	3	1500	-11,6468841768801	-0,035245600156486	-0,0123117864131927
157,368	2,07899999999998	1501	1	3	1500	-11,6469382960349	-0,0356032885611057	-0,0123658776283264
157,378	2,089	1501	1	3	1500	-11,6468630824238	-0,0349185522645712	-0,0122906640172005
157,389	2,09999999999999	1501	1	3	1500	-11,6469732206315	-0,0356144644320011	-0,0124008022248745
157,4	2,11099999999999	1501	1	3	1500	-11,6469656769186	-0,0354427052661777	-0,0123932585120201
157,414	2,125	1501	1	3	1500	-11,6469215322286	-0,0354242790490389	-0,0123491138219833
157,425	2,136	1501	1	3	1500	-11,6469756513834	-0,0355147803202271	-0,0124032609164715
157,436	2,14699999999999	1501	1	3	1500	-11,6469582170248	-0,0352837378159165	-0,0123857706785202
157,447	2,15799999999999	1501	1	3	1500	-11,6469477117062	-0,0353782577440143	-0,012375321239233
157,458	2,16899999999998	1501	1	3	1500	-11,6470643877983	-0,03593560308218	-0,0124919973313808
157,469	2,17999999999998	1501	1	3	1500	-11,6470854822546	-0,0360731175169349	-0,0125130638480186
157,479	2,19	1501	1	3	1500	-11,6470309719443	-0,0356764392927289	-0,0124585814774036
157,49	2,20099999999999	1501	1	3	1500	-11,6471273917705	-0,035953214392066	-0,0125549733638763
157,501	2,21199999999999	1501	1	3	1500	-11,6470330674201	-0,0355550739914179	-0,0124606490135193
157,512	2,22299999999998	1501	1	3	1500	-11,6472080536187	-0,0366095034405589	-0,0126356072723866
157,523	2,23399999999998	1501	1	3	1500	-11,6471374500543	-0,0362277776002884	-0,0125650316476822
157,533	2,244	1501	1	3	1500	-11,6471173334867	-0,0360427051782608	-0,0125449150800705
157,544	2,255	1501	1	3	1500	-11,6471327003092	-0,0360393663868308	-0,0125602819025517
157,555	2,26599999999999	1501	1	3	1500	-11,6471677087247	-0,0362381106242538	-0,0125953182578087
157,566	2,27699999999999	1501	1	3	1500	-11,6471928544343	-0,0364031456410885	-0,0126204639673233
157,577	2,28799999999998	1501	1	3	1500	-11,6471151262522	-0,0361163029447198	-0,0125427357852459
157,588	2,29899999999998	1501	1	3	1500	-11,6472488734871	-0,0366884330287576	-0,0126764550805092
157,598	2,309	1501	1	3	1500	-11,6471725702286	-0,0362293049693108	-0,0126001797616482
157,609	2,31999999999999	1501	1	3	1500	-11,6472196485847	-0,0363972270861268	-0,0126472301781178
157,62	2,33099999999999	1501	1	3	1500	-11,6472247615457	-0,0365593750029802	-0,0126523710787296
157,631	2,34199999999998	1501	1	3	1500	-11,6473129112273	-0,0369823537766933	-0,0127404928207397
157,642	2,35299999999998	1501	1	3	1500	-11,6472793277353	-0,0368340732529759	-0,0127069093286991
157,652	2,363	1501	1	3	1500	-11,6473294794559	-0,0367076974362135	-0,0127570889890194
157,663	2,374	1501	1	3	1500	-11,6472797747701	-0,0366641860455275	-0,0127073563635349
157,674	2,38499999999999	1501	1	3	1500	-11,6472979635	-0,0367437163367867	-0,0127255730330944
157,685	2,39599999999999	1501	1	3	1500	-11,6473509371281	-0,0370908249169588	-0,0127784907817841
157,696	2,40699999999998	1501	1	3	1500	-11,6473304014653	-0,0371264573186636	-0,012757983058691
157,706	2,417	1501	1	3	1500	-11,6473669186234	-0,0368910934776068	-0,0127945281565189
157,717	2,428	1501	1	3	1500	-11,647376306355	-0,0369900744408369	-0,0128039158880711
157,728	2,43899999999999	1501	1	3	1500	-11,6474564373493	-0,0374770676717162	-0,0128839910030365
157,739	2,44999999999999	1501	1	3	1500	-11,6473986301571	-0,0372108863666654	-0,0128262117505074
157,75	2,46099999999998	1501	1	3	1500	-11,6474460158497	-0,0374267529696226	-0,0128735974431038
157,761	2,47199999999998	1501	1	3	1500	-11,6473668627441	-0,0367786968126893	-0,0127944722771645
157,771	2,482	1501	1	3	1500	-11,6474246140569	-0,0371415400877595	-0,0128521956503391
157,782	2,493	1501	1	3	1500	-11,6473903600127	-0,0369436526671052	-0,0128179416060448
157,793	2,50399999999999	1501	1	3	1500	-11,647536624223	-0,0377354491502047	-0,0129641778767109
157,804	2,51499999999999	1501	1	3	1500	-11,6474946867675	-0,0375412963330746	-0,0129222683608532
157,815	2,52599999999998	1501	1	3	1500	-11,6475215367973	-0,0374552048742771	-0,0129491463303566
157,825	2,536	1501	1	3	1500	-11,6475474648178	-0,0376674765720963	-0,0129750743508339
157,836	2,547	1501	1	3	1500	-11,6474642325193	-0,0371964648365974	-0,0128918141126633
157,847	2,55799999999999	1501	1	3	1500	-11,6475440282375	-0,0376680912449956	-0,0129716098308563
157,858	2,56899999999999	1501	1	3	1500	-11,6475650947541	-0,0378362601622939	-0,0129926763474941
157,869	2,57999999999998	1501	1	3	1500	-11,6476257238537	-0,0378420855849981	-0,0130533054471016
157,88	2,59099999999998	1501	1	3	1500	-11,6475951299071	-0,0377140659838915	-0,0130227394402027
157,89	2,601	1501	1	3	1500	-11,6476503945887	-0,0382855627685785	-0,0130780041217804
157,901	2,61199999999999	1501	1	3	1500	-11,6476178448647	-0,0379271153360605	-0,0130454264581203
157,919	2,63	1501	1	3	1500	-11,6476022545248	-0,0374608347192407	-0,0130298361182213
157,94	2,65099999999998	1501	1	3	1500	-11,6475932858884	-0,0376480212435126	-0,0130208395421505
157,95	2,661	1501	1	3	1500	-11,647698674351	-0,0382017437368631	-0,0131262838840485
157,961	2,672	1501	1	3	1500	-11,6476960200816	-0,0382555183023214	-0,0131236016750336
157,972	2,68299999999999	1501	1	3	1500	-11,647752346471	-0,0383026152849197	-0,0131799280643463
157,983	2,69399999999999	1501	1	3	1500	-11,6477658413351	-0,0384659506380558	-0,0131933949887753
157,994	2,70499999999998	1501	1	3	1500	-11,647884696722	-0,0389617867767811	-0,0133123062551022
158,005	2,71599999999998	1501	1	3	1500	-11,6478411387652	-0,0388319231569767	-0,0132687203586102
158,015	2,726	1501	1	3	1500	-11,6478256043047	-0,0387334311380982	-0,0132531858980656
158,026	2,73699999999999	1501	1	3	1500	-11,6478447429836	-0,0386536400765181	-0,0132723525166512
158,037	2,74799999999999	1501	1	3	1500	-11,6477810684592	-0,0382959190756083	-0,0132086500525475
158,048	2,75899999999999	1501	1	3	1500	-11,6478936653584	-0,0389112252742052	-0,0133212469518185
158,059	2,76999999999998	1501	1	3	1500	-11,6478474810719	-0,0387855293229222	-0,0132750906050205
158,069	2,78	1501	1	3	1500	-11,6478787176311	-0,0390021875500679	-0,0133062712848186
158,08	2,791	1501	1	3	1500	-11,6477896738797	-0,0384045299142599	-0,0132172554731369
158,091	2,80199999999999	1501	1	3	1500	-11,6478812042624	-0,038721514865756	-0,0133087858557701
158,102	2,81299999999999	1501	1	3	1500	-11,6478540189564	-0,0385740678757429	-0,0132816284894943
158,113	2,82399999999998	1501	1	3	1500	-11,64790391922	-0,0388881703838706	-0,0133314728736877
158,124	2,83499999999998	1501	1	3	1500	-11,6478749457747	-0,0388068705797195	-0,0133025273680687
158,134	2,845	1501	1	3	1500	-11,6479341778904	-0,0390957109630108	-0,0133617594838142
158,145	2,85599999999999	1501	1	3	1500	-11,6479628719389	-0,0390149094164371	-0,0133904255926609
158,156	2,86699999999999	1501	1	3	1500	-11,6479744948447	-0,0392002891749144	-0,0134021043777466
158,167	2,87799999999999	1501	1	3	1500	-11,6480296477675	-0,0395868858322501	-0,0134572014212608
158,184	2,89499999999998	1501	1	3	1500	-11,6479270532727	-0,0390888843685389	-0,0133546628057957
158,194	2,905	1501	1	3	1500	-11,6479551885277	-0,0388994161039591	-0,0133827701210976
158,205	2,916	1501	1	3	1500	-11,6480213496834	-0,0393104925751686	-0,0134489312767982
158,216	2,92699999999999	1501	1	3	1500	-11,6480119619519	-0,0393552100285888	-0,0134395435452461
158,227	2,93799999999999	1501	1	3	1500	-11,6480841301382	-0,0397503981366754	-0,0135117396712303
158,238	2,94899999999998	1501	1	3	1500	-11,6480714455247	-0,03964948002249	-0,0134990550577641
158,249	2,95999999999998	1501	1	3	1500	-11,6481112036854	-0,0396198127418756	-0,0135387852787971
158,259	2,97	1501	1	3	1500	-11,6481122095138	-0,0397001393139362	-0,0135397911071777
158,27	2,98099999999999	1501	1	3	1500	-11,6481191664934	-0,0398197257891297	-0,0135467760264874
158,281	2,99199999999999	1501	1	3	1500	-11,6481207869947	-0,0398066639900208	-0,0135483965277672
158,292	3,00299999999999	1501	1	3	1500	-11,6481518838555	-0,0399933150038123	-0,0135794654488564
158,303	3,01399999999998	1501	1	3	1500	-11,6481246147305	-0,0396459549665451	-0,0135521963238716
158,313	3,024	1501	1	3	1500	-11,6482924483716	-0,0405758339911699	-0,0137200579047203
158,324	3,035	1501	1	3	1500	-11,6482346970588	-0,0401860754936934	-0,0136622786521912
158,335	3,04599999999999	1501	1	3	1500	-11,6481679212302	-0,0399831216782331	-0,0135955028235912
158,346	3,05699999999999	1501	1	3	1500	-11,6482297796756	-0,0403556786477566	-0,0136573612689972
158,357	3,06799999999998	1501	1	3	1500	-11,6482257843018	-0,0399115029722452	-0,0136533938348293
158,368	3,07899999999998	1501	1	3	1500	-11,6482568532228	-0,0401984388008714	-0,0136844627559185
158,378	3,089	1501	1	3	1500	-11,6481875348836	-0,0399148790165782	-0,0136151164770126
158,389	3,09999999999999	1501	1	3	1500	-11,648325053975	-0,0406152103096247	-0,0137526355683804
158,4	3,11099999999999	1501	1	3	1500	-11,6483259759843	-0,0407236488536	-0,0137535855174065
158,411	3,12199999999999	1501	1	3	1500	-11,6483451426029	-0,040544169023633	-0,0137727521359921
158,422	3,13299999999998	1501	1	3	1500	-11,6482832841575	-0,0403107237070799	-0,0137108936905861
158,441	3,15199999999999	1501	1	3	1500	-11,6482997965068	-0,0403902679681778	-0,0137273781001568
158,461	3,172	1501	1	3	1500	-11,6483154706657	-0,0405405322089791	-0,0137430243194103
158,472	3,18299999999999	1501	1	3	1500	-11,6483588889241	-0,0405657850205898	-0,0137864984571934
158,483	3,19399999999999	1501	1	3	1500	-11,6483804862946	-0,040733814239502	-0,0138080678880215
158,494	3,20499999999998	1501	1	3	1500	-11,6483866050839	-0,0409321021288633	-0,0138142146170139
158,505	3,21599999999998	1501	1	3	1500	-11,6483980324119	-0,0409580068662763	-0,0138256140053272
158,515	3,226	1501	1	3	1500	-11,6484168358147	-0,0409598648548126	-0,0138443894684315
158,526	3,23699999999999	1501	1	3	1500	-11,6485027223825	-0,0411181384697557	-0,013930331915617
158,537	3,24799999999999	1501	1	3	1500	-11,6484955418855	-0,0412848964333534	-0,0139231234788895
158,548	3,25899999999999	1501	1	3	1500	-11,6485772654414	-0,0416979705914855	-0,0140048190951347
158,559	3,26999999999998	1501	1	3	1500	-11,6485052090138	-0,0415134429931641	-0,013932790607214
158,569	3,28	1501	1	3	1500	-11,6485361382365	-0,0416266359388828	-0,0139637477695942
158,58	3,291	1501	1	3	1500	-11,6485205478966	-0,0412851432338357	-0,0139481015503407
158,591	3,30199999999999	1501	1	3	1500	-11,6485631279647	-0,0414970982819796	-0,0139906816184521
158,602	3,31299999999999	1501	1	3	1500	-11,6485323663801	-0,0412730453535914	-0,0139599479734898
158,613	3,32399999999998	1501	1	3	1500	-11,6485536284745	-0,0415605399757624	-0,0139812380075455
158,624	3,33499999999998	1501	1	3	1500	-11,6485598590225	-0,0415812525898218	-0,0139874406158924
158,634	3,345	1501	1	3	1500	-11,6485969070345	-0,0414769863709807	-0,0140244886279106
158,645	3,35599999999999	1501	1	3	1500	-11,6487033013254	-0,0420603761449456	-0,0141308829188347
158,656	3,36699999999999	1501	1	3	1500	-11,6486531775445	-0,0419990671798587	-0,0140807591378689
158,667	3,37799999999999	1501	1	3	1500	-11,6487204004079	-0,0423200661316514	-0,0141479820013046
158,678	3,38899999999998	1501	1	3	1500	-11,6486274171621	-0,0418102275580168	-0,014054998755455
158,688	3,399	1501	1	3	1500	-11,6486629005522	-0,0417480384930968	-0,0140904821455479
158,699	3,41	1501	1	3	1500	-11,648629931733	-0,0416377745568752	-0,0140575133264065
158,71	3,42099999999999	1501	1	3	1500	-11,648776140064	-0,0424676947295666	-0,0142036937177181
158,721	3,43199999999999	1501	1	3	1500	-11,6486812848598	-0,0418476341292262	-0,0141088664531708
158,732	3,44299999999998	1501	1	3	1500	-11,648755799979	-0,0424759788438678	-0,014183409512043
158,743	3,45399999999998	1501	1	3	1500	-11,6487187240273	-0,0418276665732265	-0,0141463056206703
158,753	3,464	1501	1	3	1500	-11,6487055364996	-0,0419041607528925	-0,0141331180930138
158,764	3,47499999999999	1501	1	3	1500	-11,6487243957818	-0,0419653253629804	-0,014152005314827
158,775	3,48599999999999	1501	1	3	1500	-11,6488044988364	-0,0425624009221792	-0,0142320804297924
158,786	3,49699999999999	1501	1	3	1500	-11,6488002799451	-0,0424357270821929	-0,0142278894782066
158,797	3,50799999999998	1501	1	3	1500	-11,6488054487854	-0,0422364473342896	-0,0142330303788185
158,807	3,518	1501	1	3	1500	-11,6488331649452	-0,0425405194982886	-0,0142607465386391
158,818	3,529	1501	1	3	1500	-11,6487837675959	-0,0423738500103354	-0,0142113491892815
158,829	3,53999999999999	1501	1	3	1500	-11,6488592606038	-0,0427020294591784	-0,0142868421971798
158,84	3,55099999999999	1501	1	3	1500	-11,6488278843462	-0,0425256229937077	-0,0142554938793182
158,851	3,56199999999998	1501	1	3	1500	-11,6488350369036	-0,0424431171268225	-0,0142625905573368
158,862	3,57299999999998	1501	1	3	1500	-11,64889940992	-0,0427335174754262	-0,0143270194530487
158,872	3,583	1501	1	3	1500	-11,648945203051	-0,042989756911993	-0,0143727846443653
158,883	3,59399999999999	1501	1	3	1500	-11,6489149443805	-0,0428568525239825	-0,0143425539135933
158,894	3,60499999999999	1501	1	3	1500	-11,648972639814	-0,0432473653927445	-0,0144002214074135
158,905	3,61599999999999	1501	1	3	1500	-11,6489775013179	-0,0429686577990651	-0,014405082911253
158,916	3,62699999999998	1501	1	3	1500	-11,6488900221884	-0,0425914535298944	-0,0143175758421421
158,926	3,637	1501	1	3	1500	-11,6489418502897	-0,0429276656359434	-0,0143694318830967
158,937	3,648	1501	1	3	1500	-11,6489060595632	-0,0428829994052649	-0,0143336690962315
158,948	3,65899999999999	1501	1	3	1500	-11,6490197181702	-0,0433629285544157	-0,0144473277032375
158,959	3,66999999999999	1501	1	3	1500	-11,6489635873586	-0,0428240606561303	-0,0143911689519882
158,975	3,68599999999998	1501	1	3	1500	-11,649021981284	-0,0432720128446817	-0,0144495628774166
158,985	3,696	1501	1	3	1500	-11,6490829177201	-0,0436817947775126	-0,0145104713737965
158,996	3,70699999999999	1501	1	3	1500	-11,6491035092622	-0,0436863536015153	-0,0145310908555984
159,007	3,71799999999999	1501	1	3	1500	-11,6491339635104	-0,0436586560681462	-0,0145615451037884
159,018	3,72899999999999	1501	1	3	1500	-11,6490846220404	-0,0433756597340107	-0,0145122036337852
159,029	3,73999999999998	1501	1	3	1500	-11,6491590812802	-0,0438750209286809	-0,014586690813303
159,039	3,75	1501	1	3	1500	-11,6491212788969	-0,0435989815741777	-0,0145488604903221
159,05	3,761	1501	1	3	1500	-11,6491097956896	-0,0437119556590915	-0,0145374052226543
159,061	3,77199999999999	1501	1	3	1500	-11,6491014696658	-0,0436097756028175	-0,0145290233194828
159,072	3,78299999999999	1501	1	3	1500	-11,6491285152733	-0,0434245215728879	-0,0145561248064041
159,083	3,79399999999998	1501	1	3	1500	-11,6491291578859	-0,0435887649655342	-0,0145567394793034
159,094	3,80499999999998	1501	1	3	1500	-11,6491591930389	-0,0439180573448539	-0,0145867466926575
159,104	3,815	1501	1	3	1500	-11,6491831373423	-0,0440671434625983	-0,0146107189357281
159,115	3,82599999999999	1501	1	3	1500	-11,6491414792836	-0,043655801564455	-0,0145690888166428
159,126	3,83699999999999	1501	1	3	1500	-11,6491977777332	-0,0438796309754252	-0,014625359326601
159,137	3,84799999999998	1501	1	3	1500	-11,6491630207747	-0,0437237694859505	-0,0145906023681164
159,148	3,85899999999998	1501	1	3	1500	-11,6492305509746	-0,0442242249846458	-0,014658160507679
159,158	3,869	1501	1	3	1500	-11,6492045950145	-0,0440215459093452	-0,0146321766078472
159,169	3,88	1501	1	3	1500	-11,6493318602443	-0,0447709998115897	-0,0147594138979912
159,18	3,89099999999999	1501	1	3	1500	-11,6493775136769	-0,0448384834453464	-0,0148051232099533
159,191	3,90199999999999	1501	1	3	1500	-11,6493787430227	-0,0447612209245563	-0,0148063525557518
159,202	3,91299999999998	1501	1	3	1500	-11,6493339277804	-0,0445298198610544	-0,0147614814341068
159,216	3,92699999999999	1501	1	3	1500	-11,6493336204439	-0,0445914268493652	-0,0147612020373344
159,227	3,93799999999999	1501	1	3	1500	-11,6493947245181	-0,0445234915241599	-0,0148223340511322
159,238	3,94899999999998	1501	1	3	1500	-11,6493707243353	-0,0445623090490699	-0,0147983059287071
159,249	3,95999999999998	1501	1	3	1500	-11,6495157591999	-0,0453522987663746	-0,0149433687329292
159,259	3,97	1501	1	3	1500	-11,6494030784816	-0,0447431718930602	-0,0148306600749493
159,27	3,98099999999999	1501	1	3	1500	-11,6494302917272	-0,0449595833197236	-0,0148578733205795
159,281	3,99199999999999	1501	1	3	1500	-11,6494019050151	-0,0445998413488269	-0,0148294866085052
159,292	4,00299999999999	1501	1	3	1500	-11,6494114883244	-0,0446693086996675	-0,0148390978574753
159,303	4,01399999999998	1501	1	3	1500	-11,6494490113109	-0,0449158763512969	-0,0148765929043293
159,313	4,024	1501	1	3	1500	-11,6494478657842	-0,0450587272644043	-0,0148754194378853
159,324	4,035	1501	1	3	1500	-11,6494498495013	-0,0450980477035046	-0,0148774310946465
159,335	4,04599999999999	1501	1	3	1500	-11,6494230274111	-0,0446075713261962	-0,0148506090044975
159,346	4,05699999999999	1501	1	3	1500	-11,6495299246162	-0,0453150738030672	-0,0149575062096119
159,357	4,06799999999998	1501	1	3	1500	-11,649455409497	-0,0449017900973558	-0,0148829631507397
159,368	4,07899999999998	1501	1	3	1500	-11,6495538409799	-0,0454733660444617	-0,014981422573328
159,378	4,089	1501	1	3	1500	-11,6495224647224	-0,0452949246391654	-0,0149500742554665
159,389	4,09999999999999	1501	1	3	1500	-11,6495553497225	-0,0452200602740049	-0,0149829313158989
159,4	4,11099999999999	1501	1	3	1500	-11,6495073772967	-0,045097810216248	-0,0149349868297577
159,411	4,12199999999999	1501	1	3	1500	-11,6496610455215	-0,0459416164085269	-0,0150886550545692
159,422	4,13299999999998	1501	1	3	1500	-11,6496193315834	-0,0457777455449104	-0,015046913176775
159,432	4,143	1501	1	3	1500	-11,6495991311967	-0,04572544246912	-0,0150267407298088
159,443	4,154	1501	1	3	1500	-11,6495624184608	-0,0451908214017749	-0,014989972114563
159,454	4,16499999999999	1501	1	3	1500	-11,6496349219233	-0,0455157877877355	-0,015062503516674
159,465	4,17599999999999	1501	1	3	1500	-11,6496562957764	-0,0457473983988166	-0,0150838494300842
159,476	4,18699999999998	1501	1	3	1500	-11,6496612410992	-0,0458919303491712	-0,0150888226926327
159,487	4,19799999999998	1501	1	3	1500	-11,6497049666941	-0,0462147546932101	-0,0151325762271881
159,497	4,208	1501	1	3	1500	-11,6496352013201	-0,0454624742269516	-0,0150627829134464
159,508	4,21899999999999	1501	1	3	1500	-11,6497904341668	-0,0463499128818512	-0,0152180157601833
159,519	4,22999999999999	1501	1	3	1500	-11,6498058289289	-0,0465569877997041	-0,015233438462019
159,53	4,24099999999999	1501	1	3	1500	-11,6497731115669	-0,0463670492172241	-0,0152006931602955
159,541	4,25199999999998	1501	1	3	1500	-11,6497373767197	-0,0462653255090117	-0,0151649862527847
159,551	4,262	1501	1	3	1500	-11,6498543322086	-0,0465782219544053	-0,0152819417417049
159,562	4,273	1501	1	3	1500	-11,6497502569109	-0,0461680069565773	-0,0151778385043144
159,573	4,28399999999999	1501	1	3	1500	-11,6497940383852	-0,0462606037035584	-0,0152216479182243
159,584	4,29499999999999	1501	1	3	1500	-11,6497682780027	-0,0462178001180291	-0,015195831656456
159,595	4,30599999999998	1501	1	3	1500	-11,6497863829136	-0,0464346865192056	-0,015213992446661
159,606	4,31699999999998	1501	1	3	1500	-11,6498712357134	-0,0465880520641804	-0,015298817306757
159,616	4,327	1501	1	3	1500	-11,6497622989118	-0,0460703857243061	-0,015189852565527
159,627	4,33799999999999	1501	1	3	1500	-11,6498190164566	-0,0463806744664907	-0,0152466259896755
159,638	4,34899999999999	1501	1	3	1500	-11,6498101316392	-0,0464586680755019	-0,0152377411723137
159,649	4,35999999999999	1501	1	3	1500	-11,649853521958	-0,0468138512223959	-0,0152811035513878
159,66	4,37099999999998	1501	1	3	1500	-11,6498291026801	-0,0463392352685332	-0,0152566842734814
159,67	4,381	1501	1	3	1500	-11,6499298531562	-0,0468328595161438	-0,0153574347496033
159,681	4,392	1501	1	3	1500	-11,64988883771	-0,0466519128531218	-0,0153164193034172
159,692	4,40299999999999	1501	1	3	1500	-11,6499286796898	-0,0469308067113161	-0,0153562612831593
159,703	4,41399999999999	1501	1	3	1500	-11,6498967446387	-0,0467653153464198	-0,0153243541717529
159,714	4,42499999999998	1501	1	3	1500	-11,6499048471451	-0,0466726301237941	-0,0153324566781521
159,725	4,43599999999998	1501	1	3	1500	-11,6499216947705	-0,0467041460797191	-0,0153492763638496
159,735	4,446	1501	1	3	1500	-11,6499463934451	-0,0469104619696736	-0,0153739750385284
159,746	4,45699999999999	1501	1	3	1500	-11,6500607505441	-0,0476842699572444	-0,0154883600771427
159,757	4,46799999999999	1501	1	3	1500	-11,6500425059348	-0,0475410232320428	-0,0154700875282288
159,768	4,47899999999999	1501	1	3	1500	-11,6501307953149	-0,0477792927995324	-0,0155583769083023
159,779	4,48999999999998	1501	1	3	1500	-11,6500717308372	-0,0475684832781553	-0,0154993124306202
159,789	4,5	1501	1	3	1500	-11,6500908974558	-0,0476905843243003	-0,0155184790492058
159,8	4,511	1501	1	3	1500	-11,6500742454082	-0,0476719392463565	-0,0155018270015717
159,811	4,52199999999999	1501	1	3	1500	-11,6500930208713	-0,0477345054969192	-0,0155206024646759
159,822	4,53299999999999	1501	1	3	1500	-11,6500456351787	-0,0471941474825144	-0,0154732167720795
159,833	4,54399999999998	1501	1	3	1500	-11,6500708926469	-0,0473191868513823	-0,015498474240303
159,844	4,55499999999998	1501	1	3	1500	-11,6500661429018	-0,0473892921581864	-0,0154937244951725
159,854	4,565	1501	1	3	1500	-11,6500600520521	-0,0473579252138734	-0,0154876336455345
159,865	4,57599999999999	1501	1	3	1500	-11,6501021571457	-0,0476972665637732	-0,0155297666788101
159,876	4,58699999999999	1501	1	3	1500	-11,6501147579402	-0,0474967015907168	-0,0155423395335674
159,887	4,59799999999998	1501	1	3	1500	-11,6501947771758	-0,0478649046272039	-0,0156223587691784
159,898	4,60899999999998	1501	1	3	1500	-11,6501735430211	-0,0478750979527831	-0,0156011246144772
159,908	4,619	1501	1	3	1500	-11,6501846350729	-0,0479830848053098	-0,0156122446060181
159,919	4,63	1501	1	3	1500	-11,6501654684544	-0,0478838616982102	-0,0155930779874325
159,93	4,64099999999999	1501	1	3	1500	-11,6501860599965	-0,0477590644732118	-0,01561364158988
159,941	4,65199999999999	1501	1	3	1500	-11,6502057295293	-0,0479845982044935	-0,0156333111226559
159,961	4,672	1501	1	3	1500	-11,6503552906215	-0,0489182537421584	-0,0157829001545906
159,972	4,68299999999999	1501	1	3	1500	-11,6503833420575	-0,0490773841738701	-0,0158108957111835
159,983	4,69399999999999	1501	1	3	1500	-11,6502827033401	-0,048320759087801	-0,0157103128731251
159,994	4,70499999999998	1501	1	3	1500	-11,6502987965941	-0,0483755581080914	-0,0157264061272144
160,005	4,71599999999998	1501	1	3	1500	-11,6503252834082	-0,0484198750928044	-0,015752837061882
160,015	4,726	1501	1	3	1500	-11,6502920631319	-0,0483456114307046	-0,0157196447253227
160,026	4,73699999999999	1501	1	3	1500	-11,6503164544702	-0,0486432341858745	-0,0157440640032291
160,037	4,74799999999999	1501	1	3	1500	-11,650348752737	-0,0487919943407178	-0,0157763622701168
160,048	4,75899999999999	1501	1	3	1500	-11,650356464088	-0,0485683465376496	-0,0157840177416801
160,059	4,76999999999998	1501	1	3	1500	-11,6503350064158	-0,0483986455947161	-0,0157626159489155
160,069	4,78	1501	1	3	1500	-11,6503642033786	-0,0487189693376422	-0,0157917849719524
160,08	4,791	1501	1	3	1500	-11,6503698192537	-0,0488146254792809	-0,0157974287867546
160,091	4,80199999999999	1501	1	3	1500	-11,6504232678562	-0,0491277314722538	-0,0158508494496346
160,102	4,81299999999999	1501	1	3	1500	-11,6504017263651	-0,0487605296075344	-0,0158293358981609
160,113	4,82399999999998	1501	1	3	1500	-11,6504923347384	-0,0491758110001683	-0,015919916331768
160,124	4,83499999999998	1501	1	3	1500	-11,6504622995853	-0,0492794997990131	-0,0158898532390594
160,134	4,845	1501	1	3	1500	-11,6504181548953	-0,0489514879882336	-0,0158457644283772
160,145	4,85599999999999	1501	1	3	1500	-11,650450034067	-0,0491974269971251	-0,015877615660429
160,156	4,86699999999999	1501	1	3	1500	-11,6504908539355	-0,0491492450237274	-0,0159184634685516
160,167	4,87799999999999	1501	1	3	1500	-11,6505312267691	-0,0494433147832751	-0,015958808362484
160,178	4,88899999999998	1501	1	3	1500	-11,650504488498	-0,0492764636874199	-0,015932098031044
160,188	4,899	1501	1	3	1500	-11,6505021136254	-0,0493607111275196	-0,0159296952188015
160,199	4,91	1501	1	3	1500	-11,6504914406687	-0,0492114294320345	-0,0159190222620964
160,21	4,92099999999999	1501	1	3	1500	-11,6505630780011	-0,0495304726064205	-0,0159906595945358
160,221	4,93199999999999	1501	1	3	1500	-11,6505134571344	-0,0492799561470747	-0,0159410387277603
160,232	4,94299999999998	1501	1	3	1500	-11,6505679674447	-0,0495598744601011	-0,0159955769777298
160,243	4,95399999999998	1501	1	3	1500	-11,6505748964846	-0,0496681407094002	-0,0160024501383305
160,255	4,96599999999998	1501	1	3	1500	-11,6506191249937	-0,0497709680348635	-0,0160467065870762
160,265	4,976	1501	1	3	1500	-11,6506372578442	-0,049779093824327	-0,0160648114979267
160,276	4,98699999999999	1501	1	3	1500	-11,6506048478186	-0,0495723495259881	-0,0160324014723301
160,287	4,99799999999999	1501	1	3	1500	-11,6506366152316	-0,0498491106554866	-0,0160641968250275
160,289	5	1501	1	3	1500	-11,6506318934262	-0,0498612737283111	-0,0160595029592514
160,3	5,011	1501	1	3	1500	-11,6506363917142	-0,049851112999022	-0,0160639733076096
160,311	5,02199999999999	1501	1	3	1500	-11,6506412811577	-0,0496489787474275	-0,0160688906908035
160,322	5,03299999999999	1501	1	3	1500	-11,6506634932011	-0,049860212020576	-0,0160910747945309
160,333	5,04399999999998	1501	1	3	1500	-11,6506654210389	-0,0498879654332995	-0,0160930305719376
160,344	5,05499999999998	1501	1	3	1500	-11,6506962385029	-0,050067794509232	-0,0161238200962543
160,347	5,05799999999999	1501	1	3	1500	-11,6507449373603	-0,0504318019375205	-0,0161725468933582
160,349	5,05999999999997	1501	1	4	1500	-11,6507146507502	-0,0502849882468581	-0,0161422044038773
160,349	0	1501	1	4	1500	-11,6507146507502	-0,0502849882468581	-0,0161422044038773
160,359	0,0100000000000193	1501	1	4	1500	-11,6506902035326	-0,0502002099528909	-0,0161177851259708
160,37	0,021000000000015	1501	1	4	1500	-11,6507141198963	-0,0500781740993261	-0,016141701489687
160,381	0,0320000000000107	1501	1	4	1500,25	-11,6505637764931	-0,0492512015625834	-0,015991386026144
160,392	0,0430000000000064	1501	1	4	1500,25	-11,6502997186035	-0,0477875536307693	-0,0157273001968861
160,4	0,0510000000000161	1501	1	4	1500,5	-11,6498289629817	-0,0452347239479423	-0,0152565725147724
160,401	0,0520000000000209	1501	1	4	1500,5	-11,6498333774507	-0,045199659653008	-0,0152609311044216
160,412	0,0630000000000166	1501	1	4	1500,5	-11,6499734669924	-0,0460643088445067	-0,0154010206460953
160,423	0,0740000000000123	1501	1	4	1500,5	-11,6506567876786	-0,0497146882116795	-0,0160843692719936
160,434	0,085000000000008	1501	1	4	1500,75	-11,6523866169155	-0,05824682302773	-0,0178142264485359
160,444	0,0950000000000273	1501	1	4	1500,75	-11,6537807509303	-0,0643456727266312	-0,0192083604633808
160,449	0,100000000000023	1501	1	4	1500,75	-11,6542040929198	-0,0658536236733198	-0,019631702452898
160,45	0,101000000000028	1501	1	4	1501	-11,6542118322104	-0,0658271368592978	-0,0196394138038158
160,461	0,0109999999999957	1502	2	4	1501	-11,6538299247622	-0,0631926720961928	-0,019257478415966
160,472	0,0219999999999914	1502	2	4	1501	-11,6512957401574	-0,0493831560015678	-0,0167233496904373
160,483	0,032999999999987	1502	2	4	1501,25	-11,6484868247062	-0,0360079249367118	-0,0139144062995911
160,494	0,0439999999999827	1502	2	4	1501,25	-11,6450072173029	-0,0234163645654917	-0,0104347988963127
160,495	0,0449999999999875	1502	2	4	1501,25	-11,644967906177	-0,0234032329171896	-0,0103955157101154
160,496	0,0459999999999923	1502	2	4	1501,25	-11,6450510825962	-0,0238850573077798	-0,0104786641895771
160,511	0,0609999999999786	1502	2	4	1501,5	-11,647325316444	-0,0339955138042569	-0,0127528980374336
160,521	0,070999999999998	1502	2	4	1501,5	-11,6508539579809	-0,0502229435369372	-0,0162815675139427
160,532	0,0819999999999936	1502	2	4	1501,75	-11,6556596104056	-0,0721980212256312	-0,0210871919989586
160,543	0,0929999999999893	1502	2	4	1501,75	-11,6587865073234	-0,085472003556788	-0,0242140889167786
160,547	0,09699999999998	1502	2	4	1501,75	-11,6590125393122	-0,0861328281462193	-0,0244401209056377
160,548	0,0979999999999848	1502	2	4	1501,75	-11,6590143553913	-0,0860790023580194	-0,024441909044981
160,549	0,0989999999999895	1502	2	4	1501,75	-11,6590134892613	-0,0859589735046029	-0,0244410708546638
160,55	0,0999999999999943	1502	2	4	1502	-11,6590092983097	-0,0857401499524713	-0,0244368799030781
160,561	0,0109999999999957	1503	3	4	1502	-11,6571952588856	-0,0737765850499272	-0,0226228125393391
160,572	0,0219999999999914	1503	3	4	1502	-11,6513396892697	-0,0445571960881352	-0,0167672708630562
160,583	0,032999999999987	1503	3	4	1502,25	-11,6442972142249	-0,0201382068917155	-0,00972479581832886
160,594	0,0439999999999827	1503	3	4	1502,25	-11,6389971971512	-0,00870442483574152	-0,0044248066842556
160,595	0,0449999999999875	1503	3	4	1502,25	-11,6389787849039	-0,00893792603164911	-0,00440636649727821
160,596	0,0459999999999923	1503	3	4	1502,25	-11,639121780172	-0,0093342736363411	-0,00454936176538467
160,607	0,0569999999999879	1503	3	4	1502,5	-11,641949666664	-0,0174203515052795	-0,0073772482573986
160,618	0,0679999999999836	1503	3	4	1502,5	-11,6499411966652	-0,0447646202519536	-0,0153687782585621
160,628	0,078000000000003	1503	3	4	1502,75	-11,6563129238784	-0,0727568892762065	-0,0217405334115028
160,639	0,0889999999999986	1503	3	4	1502,75	-11,6594325285405	-0,0875756563618779	-0,0248601101338863
160,648	0,0979999999999848	1503	3	4	1502,75	-11,6601065453142	-0,0906878942623734	-0,025534126907587
160,65	0,0999999999999943	1503	3	4	1503	-11,6600252129138	-0,0898237433284521	-0,0254528224468231
160,661	0,0109999999999957	1504	4	4	1503	-11,6576293297112	-0,0736704049631953	-0,0230569392442703
160,672	0,0219999999999914	1504	4	4	1503	-11,6517119575292	-0,0447332626208663	-0,0171395391225815
160,682	0,0320000000000107	1504	4	4	1503,25	-11,6445106454194	-0,0204354524612427	-0,00993825495243072
160,693	0,0430000000000064	1504	4	4	1503,25	-11,6395693738014	-0,00935300718992949	-0,00499695539474487
160,696	0,0459999999999923	1504	4	4	1503,25	-11,6389053314924	-0,00840609427541494	-0,00433294102549553
160,703	0,0529999999999973	1504	4	4	1503,5	-11,6400107648224	-0,0117652351036668	-0,00543834641575813
160,714	0,063999999999993	1504	4	4	1503,5	-11,6467800457031	-0,0319896265864372	-0,0122076272964478
160,725	0,0749999999999886	1504	4	4	1503,75	-11,6544554382563	-0,0626576133072376	-0,0198829919099808
160,735	0,085000000000008	1504	4	4	1503,75	-11,6590111982077	-0,084204557351768	-0,0244387798011303
160,746	0,0960000000000036	1504	4	4	1503,75	-11,660371972248	-0,0911961356177926	-0,0257995538413525
160,75	0,0999999999999943	1504	4	4	1504	-11,6602625325322	-0,0899727595970035	-0,0256900861859322
160,761	0,0109999999999957	1505	5	4	1504	-11,6579498257488	-0,0739592546597123	-0,0233774073421955
160,771	0,021000000000015	1505	5	4	1504	-11,652660118416	-0,0475468672811985	-0,018087700009346
160,782	0,0320000000000107	1505	5	4	1504,25	-11,6451856121421	-0,0218408834189177	-0,0106132216751575
160,793	0,0430000000000064	1505	5	4	1504,25	-11,6394205950201	-0,00949562527239323	-0,00484820455312729
160,796	0,0459999999999923	1505	5	4	1504,25	-11,6392088122666	-0,00893696676939726	-0,00463642179965973
160,797	0,046999999999997	1505	5	4	1504,25	-11,6391709819436	-0,00894330907613039	-0,00459853559732437
160,8	0,0500000000000114	1505	5	4	1504,5	-11,6392659768462	-0,00957363285124302	-0,00469358637928963
160,811	0,061000000000007	1505	5	4	1504,5	-11,6447893157601	-0,0249261548742652	-0,0102168694138527
160,822	0,0720000000000027	1505	5	4	1504,5	-11,6519113071263	-0,0506977876648307	-0,0173389166593552
160,833	0,0829999999999984	1505	5	4	1504,75	-11,6590443067253	-0,0835005659610033	-0,0244718603789806
160,844	0,0939999999999941	1505	5	4	1504,75	-11,6605460923165	-0,0914681563153863	-0,0259736739099026
160,847	0,0970000000000084	1505	5	4	1504,75	-11,660697972402	-0,0919796666130424	-0,0261255539953709
160,848	0,0980000000000132	1505	5	4	1504,75	-11,6607050970197	-0,091869211755693	-0,0261326506733894
160,849	0,0989999999999895	1505	5	4	1504,75	-11,6606826055795	-0,0915401568636298	-0,0261101871728897
160,85	0,0999999999999943	1505	5	4	1505	-11,6606293804944	-0,0910756690427661	-0,0260569341480732
160,86	0,0100000000000193	1506	6	4	1505	-11,6586226969957	-0,076741655357182	-0,0240503065288067
160,871	0,021000000000015	1506	6	4	1505	-11,6526833921671	-0,0467953039333224	-0,0181109458208084
160,882	0,0320000000000107	1506	6	4	1505,25	-11,6445195861161	-0,0194538058713079	-0,00994713976979256
160,893	0,0430000000000064	1506	6	4	1505,25	-11,6393696609885	-0,00872415956109762	-0,00479724258184433
160,895	0,0450000000000159	1506	6	4	1505,25	-11,6385950613767	-0,00775923021137714	-0,00402264297008514
160,896	0,0460000000000207	1506	6	4	1505,25	-11,638578241691	-0,00805272255092859	-0,00400582328438759
160,897	0,046999999999997	1506	6	4	1505,25	-11,6387793235481	-0,00863875262439251	-0,00420693308115005
160,907	0,0570000000000164	1506	6	4	1505,5	-11,6423395089805	-0,0178969372063875	-0,00776711851358414
160,918	0,0680000000000121	1506	6	4	1505,5	-11,6500143986195	-0,0423480477184057	-0,0154419802129269
160,929	0,0790000000000077	1506	6	4	1505,75	-11,6576603427529	-0,0754240388050675	-0,023087952286005
160,94	0,0900000000000034	1506	6	4	1505,75	-11,6604163683951	-0,089483973570168	-0,0258439779281616
160,947	0,0970000000000084	1506	6	4	1505,75	-11,6608326416463	-0,091762961819768	-0,0262602232396603
160,948	0,0980000000000132	1506	6	4	1505,75	-11,6608452703804	-0,0917199859395623	-0,026272851973772
160,949	0,099000000000018	1506	6	4	1505,75	-11,6608263272792	-0,0913784839212894	-0,0262539088726044
160,95	0,100000000000023	1506	6	4	1506	-11,6607824061066	-0,0909571861848235	-0,0262099876999855
160,961	0,0109999999999957	1507	7	4	1506	-11,6582728922367	-0,0741133140400052	-0,0237004458904266
160,972	0,0219999999999914	1507	7	4	1506	-11,6522736568004	-0,0445081619545817	-0,0177012383937836
160,983	0,032999999999987	1507	7	4	1506,25	-11,6441843658686	-0,0185036798939109	-0,00961197540163994
160,994	0,0439999999999827	1507	7	4	1506,25	-11,6387046966702	-0,00787870027124882	-0,00413227826356888
160,998	0,0479999999999734	1507	7	4	1506,25	-11,6386036388576	-0,00760661438107491	-0,00403124839067459
161,011	0,0609999999999786	1507	7	4	1506,5	-11,6450646333396	-0,0254231877624989	-0,0104921869933605
161,021	0,070999999999998	1507	7	4	1506,5	-11,652117529884	-0,0500712124630809	-0,017545111477375
161,032	0,0819999999999936	1507	7	4	1506,75	-11,6590808238834	-0,0816145492717624	-0,0245084054768085
161,043	0,0929999999999893	1507	7	4	1506,75	-11,6610131878406	-0,0921241519972682	-0,0264407694339752
161,044	0,0939999999999941	1507	7	4	1506,75	-11,6610728111118	-0,0923968059942126	-0,0265003927052021
161,045	0,0949999999999989	1507	7	4	1506,75	-11,6610821988434	-0,0922664208337665	-0,0265097804367542
161,047	0,09699999999998	1507	7	4	1506,75	-11,6610673349351	-0,0919887283816934	-0,0264949165284634
161,05	0,0999999999999943	1507	7	4	1507	-11,6610172111541	-0,0913110515102744	-0,0264447927474976
161,061	0,0109999999999957	1508	8	4	1507	-11,6586665902287	-0,0751929124817252	-0,0240941718220711
161,072	0,0219999999999914	1508	8	4	1507	-11,6523104254156	-0,0443054875358939	-0,0177380070090294
161,083	0,032999999999987	1508	8	4	1507,25	-11,6437717806548	-0,0171926012262702	-0,0091993622481823
161,094	0,0439999999999827	1508	8	4	1507,25	-11,6380830667913	-0,0065911328420043	-0,00351062044501305
161,104	0,054000000000002	1508	8	4	1507,5	-11,6401678416878	-0,0120785273611546	-0,00559542328119278
161,115	0,0649999999999977	1508	8	4	1507,5	-11,647018538788	-0,0313393585383892	-0,0124461203813553
161,126	0,0759999999999934	1508	8	4	1507,75	-11,6559870634228	-0,0662277452647686	-0,0214146450161934
161,137	0,0869999999999891	1508	8	4	1507,75	-11,6606638859957	-0,0894023384898901	-0,0260914675891399
161,146	0,0960000000000036	1508	8	4	1507,75	-11,6614808142185	-0,0936104916036129	-0,0269083678722382
161,148	0,0979999999999848	1508	8	4	1507,75	-11,6614893078804	-0,0932981027290225	-0,0269169174134731
161,15	0,0999999999999943	1508	8	4	1508	-11,661450304091	-0,0928805489093065	-0,0268779136240482
161,161	0,0109999999999957	1509	9	4	1508	-11,6587268002331	-0,0746795209124684	-0,0241544097661972
161,172	0,0219999999999914	1509	9	4	1508	-11,6524117346853	-0,0441263942047954	-0,0178393162786961
161,182	0,0320000000000107	1509	9	4	1508,25	-11,6444133594632	-0,0185202294960618	-0,00984096899628639
161,193	0,0430000000000064	1509	9	4	1508,25	-11,6382181271911	-0,00654744450002909	-0,00364568084478378
161,197	0,046999999999997	1509	9	4	1508,25	-11,6379749961197	-0,00637350138276815	-0,00340260565280914
161,198	0,0480000000000018	1509	9	4	1508,25	-11,6379687655717	-0,00651896931231022	-0,00339634716510773
161,199	0,0490000000000066	1509	9	4	1508,25	-11,638016263023	-0,00681620556861162	-0,00344384461641312
161,21	0,0600000000000023	1509	9	4	1508,5	-11,6437969263643	-0,0213597528636456	-0,00922450795769691
161,221	0,070999999999998	1509	9	4	1508,5	-11,6525694262236	-0,0509771984070539	-0,01799700781703
161,232	0,0819999999999936	1509	9	4	1508,75	-11,6593394614756	-0,081593468785286	-0,0247670151293278
161,243	0,0929999999999893	1509	9	4	1508,75	-11,6616714186966	-0,0941433943808079	-0,0270990282297134
161,244	0,0939999999999941	1509	9	4	1508,75	-11,6617445647717	-0,0944778695702553	-0,0271721743047237
161,247	0,0970000000000084	1509	9	4	1508,75	-11,6617562714964	-0,0940188951790333	-0,0271838530898094
161,249	0,0989999999999895	1509	9	4	1508,75	-11,6617348976433	-0,0936262123286724	-0,0271624512970448
161,25	0,0999999999999943	1509	9	4	1509	-11,6617030464113	-0,0933755468577147	-0,0271306000649929
161,261	0,0109999999999957	1510	10	4	1509	-11,6591701190919	-0,0763223133981228	-0,0245977006852627
161,271	0,021000000000015	1510	10	4	1509	-11,6533026751131	-0,0470781186595559	-0,0187302567064762
161,282	0,0320000000000107	1510	10	4	1509,25	-11,6446255054325	-0,0188423041254282	-0,0100530870258808
161,293	0,0430000000000064	1510	10	4	1509,25	-11,6383785847574	-0,0067391199991107	-0,00380616635084152
161,298	0,0480000000000018	1510	10	4	1509,25	-11,6378827113658	-0,0061167124658823	-0,00331029295921326
161,301	0,0510000000000161	1510	10	4	1509,5	-11,6384542454034	-0,00774814281612635	-0,00388182699680328
161,312	0,0620000000000118	1510	10	4	1509,5	-11,6451066546142	-0,0247847801074386	-0,0105342082679272
161,323	0,0730000000000075	1510	10	4	1509,5	-11,6536674834788	-0,0548876356333494	-0,0190950930118561
161,334	0,0840000000000032	1510	10	4	1509,75	-11,6602880693972	-0,0857935100793839	-0,0257156789302826
161,345	0,0949999999999989	1510	10	4	1509,75	-11,6618363466114	-0,0942018395289779	-0,0272639282047749
161,348	0,0980000000000132	1510	10	4	1509,75	-11,6618615202606	-0,0935960095375776	-0,027289129793644
161,35	0,0999999999999943	1510	10	4	1510	-11,6618262045085	-0,0932666379958391	-0,0272537581622601
162,25	0	1520	20	4	1519	-11,6634418163449	-0,0961077585816383	-0,0288693979382515
162,261	0,0109999999999957	1520	20	4	1519	-11,6603583935648	-0,0753745809197426	-0,0257859751582146
162,271	0,021000000000015	1520	20	4	1519	-11,6541796736419	-0,045966817997396	-0,0196072831749916
162,282	0,0320000000000107	1520	20	4	1519,25	-11,6443077195436	-0,0159036740660667	-0,00973530113697052
162,293	0,0430000000000064	1520	20	4	1519,25	-11,6369622666389	-0,00398138072341681	-0,00238984823226929
162,295	0,0450000000000159	1520	20	4	1519,25	-11,6363534610718	-0,00337034929543734	-0,00178104266524315
162,303	0,0529999999999973	1520	20	4	1519,5	-11,6378696355969	-0,00648382119834423	-0,00329721719026566
162,313	0,0630000000000166	1520	20	4	1519,5	-11,6456090658903	-0,0241513876244426	-0,0110366195440292
162,324	0,0740000000000123	1520	20	4	1519,5	-11,6555669344962	-0,058114267885685	-0,0209945440292358
162,335	0,085000000000008	1520	20	4	1519,75	-11,6629191488028	-0,0935094943270087	-0,0283467024564743
162,346	0,0960000000000036	1520	20	4	1519,75	-11,6635241825134	-0,0960865803062916	-0,0289517641067505
162,347	0,0970000000000084	1520	20	4	1519,75	-11,6635348554701	-0,0961029110476375	-0,0289624370634556
162,349	0,0989999999999895	1520	20	4	1519,75	-11,6635131184012	-0,0959330704063177	-0,0289406999945641
162,35	0,0999999999999943	1520	20	4	1520	-11,663489677012	-0,0956929009407759	-0,0289172865450382
163,25	0	1530	30	4	1529	-11,6647289134562	-0,0974862882867455	-0,0301564671099186
163,261	0,0109999999999957	1530	30	4	1529	-11,6617172118276	-0,0770701048895717	-0,02714479342103
163,271	0,021000000000015	1530	30	4	1529	-11,6549467295408	-0,0447179889306426	-0,0203743390738964
163,282	0,0320000000000107	1530	30	4	1529,25	-11,6452058684081	-0,0160527741536498	-0,0106334500014782
163,293	0,0430000000000064	1530	30	4	1529,25	-11,6367537807673	-0,00312423799186945	-0,00218136236071587
163,296	0,0459999999999923	1530	30	4	1529,25	-11,6359996888787	-0,00258880201727152	-0,00142727047204971
163,297	0,046999999999997	1530	30	4	1529,25	-11,6359784826636	-0,00265661161392927	-0,00140609219670296
163,298	0,0480000000000018	1530	30	4	1529,25	-11,6360108926892	-0,00277676153928041	-0,00143850222229958
163,309	0,0589999999999975	1530	30	4	1529,5	-11,6426679398865	-0,0150842126458883	-0,00809552147984505
163,319	0,0690000000000168	1530	30	4	1529,5	-11,6528342105448	-0,0438369810581207	-0,0182617641985416
163,33	0,0800000000000125	1530	30	4	1529,75	-11,6615632642061	-0,0810296041890979	-0,0269908457994461
163,341	0,0910000000000082	1530	30	4	1529,75	-11,6646438091993	-0,0971290003508329	-0,0300714187324047
163,346	0,0960000000000036	1530	30	4	1529,75	-11,6648567654192	-0,0981215899810195	-0,0302843749523163
163,347	0,0970000000000084	1530	30	4	1529,75	-11,664856877178	-0,0979731744155288	-0,0302844308316708
163,348	0,0980000000000132	1530	30	4	1529,75	-11,6648445557803	-0,0978112174198031	-0,0302721373736858
163,35	0,0999999999999943	1530	30	4	1530	-11,6648044623435	-0,0974212819710374	-0,0302320159971714
164,25	0	1540	40	4	1539	-11,6656218655407	-0,0976948533207178	-0,0310494750738144
164,261	0,0109999999999957	1540	40	4	1539	-11,662822086364	-0,0786714814603329	-0,0282496958971024
164,271	0,021000000000015	1540	40	4	1539	-11,655412260443	-0,0433991244062781	-0,0208398699760437
164,282	0,0320000000000107	1540	40	4	1539,25	-11,6456530150026	-0,0154030229896307	-0,0110805965960026
164,293	0,0430000000000064	1540	40	4	1539,25	-11,6365650761873	-0,00210145954042673	-0,00199265778064728
164,296	0,0459999999999923	1540	40	4	1539,25	-11,6359305940568	-0,00154009088873863	-0,00135820358991623
164,297	0,046999999999997	1540	40	4	1539,25	-11,6358640417457	-0,00162307638674974	-0,00129165127873421
164,3	0,0500000000000114	1540	40	4	1539,5	-11,6360402014107	-0,0021579023450613	-0,00146778300404549
164,311	0,061000000000007	1540	40	4	1539,5	-11,6441618464887	-0,0170530937612057	-0,00958940014243126
164,322	0,0720000000000027	1540	40	4	1539,5	-11,655871393159	-0,0519793108105659	-0,0212989747524261
164,333	0,0829999999999984	1540	40	4	1539,75	-11,6641886997968	-0,0901617435738444	-0,0296162813901901
164,344	0,0939999999999941	1540	40	4	1539,75	-11,6656886972487	-0,0980646116659045	-0,0311163067817688
164,346	0,0960000000000036	1540	40	4	1539,75	-11,6657991427928	-0,0986437126994133	-0,0312267243862152
164,347	0,0970000000000084	1540	40	4	1539,75	-11,6658011823893	-0,0985046522691846	-0,0312287360429764
164,348	0,0980000000000132	1540	40	4	1539,75	-11,6657831612974	-0,0982246780768037	-0,0312107428908348
164,35	0,0999999999999943	1540	40	4	1540	-11,6657279804349	-0,0976350251585245	-0,0311555899679661
165,25	0	1550	50	4	1549	-11,6664019413292	-0,0975343398749828	-0,0318295508623123
165,261	0,0109999999999957	1550	50	4	1549	-11,6632448136806	-0,0765448063611984	-0,0286724232137203
165,271	0,021000000000015	1550	50	4	1549	-11,6558604966849	-0,0414809491485357	-0,0212880782783031
165,282	0,0320000000000107	1550	50	4	1549,25	-11,6465470287949	-0,0153896631672978	-0,011974610388279
165,293	0,0430000000000064	1550	50	4	1549,25	-11,6372160427272	-0,00214896164834499	-0,0026436522603035
165,296	0,0459999999999923	1550	50	4	1549,25	-11,6365069057792	-0,00176359433680773	-0,00193448737263679
165,303	0,0529999999999973	1550	50	4	1549,5	-11,6375621315092	-0,00360262114554644	-0,00298971310257912
165,313	0,0630000000000166	1550	50	4	1549,5	-11,6465120762587	-0,0206855032593012	-0,0119396299123764
165,324	0,0740000000000123	1550	50	4	1549,5	-11,6597798187286	-0,0645950669422746	-0,0252074003219604
165,335	0,085000000000008	1550	50	4	1549,75	-11,6655777487904	-0,0928482878953218	-0,0310053303837776
165,345	0,0949999999999989	1550	50	4	1549,75	-11,6665010433644	-0,0982234254479408	-0,0319286249577999
165,35	0,0999999999999943	1550	50	4	1550	-11,6664363071322	-0,0973730254918337	-0,0318639166653156
166,25	0	1560	60	4	1559	-11,6672276426107	-0,0980036845430732	-0,0326552242040634
166,261	0,0109999999999957	1560	60	4	1559	-11,6640296112746	-0,0765375327318907	-0,0294571928679943
166,271	0,021000000000015	1560	60	4	1559	-11,6568183526397	-0,0423936173319817	-0,0222459621727467
166,282	0,0320000000000107	1560	60	4	1559,25	-11,6471377015114	-0,0150862848386168	-0,0125652551651001
166,293	0,0430000000000064	1560	60	4	1559,25	-11,6375333536416	-0,00207163859158754	-0,0029609352350235
166,299	0,0490000000000066	1560	60	4	1559,25	-11,6368424054235	-0,00146242324262857	-0,00226998701691628
166,302	0,0519999999999925	1560	60	4	1559,5	-11,6376890614629	-0,00278540886938572	-0,0031166709959507
166,312	0,0620000000000118	1560	60	4	1559,5	-11,6461071465164	-0,0176459643989801	-0,0115347281098366
166,323	0,0730000000000075	1560	60	4	1559,5	-11,6582742054015	-0,0551491603255272	-0,0237017869949341
166,334	0,0840000000000032	1560	60	4	1559,75	-11,6665749996901	-0,0951473321765661	-0,0320026092231274
166,345	0,0949999999999989	1560	60	4	1559,75	-11,6674482543021	-0,0999017851427197	-0,0328758358955383
166,35	0,0999999999999943	1560	60	4	1560	-11,6673169378191	-0,0982936564832926	-0,0327445194125175
167,25	0	1570	70	4	1569	-11,6676931176335	-0,0971315149217844	-0,0331206992268562
167,261	0,0109999999999957	1570	70	4	1569	-11,6647098585963	-0,0768247293308377	-0,030137412250042
167,271	0,021000000000015	1570	70	4	1569	-11,6578065231442	-0,0437968084588647	-0,0232341326773167
167,282	0,0320000000000107	1570	70	4	1569,25	-11,6480521392077	-0,0153346778824925	-0,013479720801115
167,293	0,0430000000000064	1570	70	4	1569,25	-11,6377957351506	-0,001587038859725	-0,00322334468364716
167,295	0,0450000000000159	1570	70	4	1569,25	-11,6370993386954	-0,0010669743642211	-0,00252692028880119
167,297	0,046999999999997	1570	70	4	1569,25	-11,636775881052	-0,00112976878881454	-0,00220349058508873
167,3	0,0500000000000114	1570	70	4	1569,5	-11,6371939983219	-0,00155771616846323	-0,00262157991528511
167,311	0,061000000000007	1570	70	4	1569,5	-11,6458890214562	-0,0159007916226983	-0,0113166309893131
167,322	0,0720000000000027	1570	70	4	1569,5	-11,6579642985016	-0,0511691858991981	-0,023391880095005
167,333	0,0829999999999984	1570	70	4	1569,75	-11,6667314898223	-0,0920369289815426	-0,0321590714156628
167,344	0,0939999999999941	1570	70	4	1569,75	-11,6677573788911	-0,0976936565712094	-0,0331849604845047
167,345	0,0949999999999989	1570	70	4	1569,75	-11,6677716560662	-0,0977157987654209	-0,0331992655992508
167,347	0,0970000000000084	1570	70	4	1569,75	-11,667782664299	-0,0975164119154215	-0,0332102738320827
167,349	0,0989999999999895	1570	70	4	1569,75	-11,6677622683346	-0,0972209498286247	-0,0331898778676987
167,35	0,0999999999999943	1570	70	4	1570	-11,6677253320813	-0,0969554483890533	-0,0331529416143894
168,25	0	1580	80	4	1579	-11,6682637296617	-0,0970511604100466	-0,0336912833154202
168,261	0,0109999999999957	1580	80	4	1579	-11,6650137864053	-0,0747642060741782	-0,030441340059042
168,271	0,021000000000015	1580	80	4	1579	-11,6583317052573	-0,0433170888572931	-0,0237592868506908
168,282	0,0320000000000107	1580	80	4	1579,25	-11,6485275048763	-0,0151560455560684	-0,0139550864696503
168,293	0,0430000000000064	1580	80	4	1579,25	-11,6393194533885	-0,00242938753217459	-0,00474706292152405
168,295	0,0450000000000159	1580	80	4	1579,25	-11,6386140044779	-0,00191963277757168	-0,00404158607125282
168,296	0,0459999999999923	1580	80	4	1579,25	-11,6385627631098	-0,00199326314032078	-0,00399034470319748
168,299	0,0490000000000066	1580	80	4	1579,25	-11,6386221908033	-0,00228455290198326	-0,00404980033636093
168,31	0,0600000000000023	1580	80	4	1579,5	-11,6453727521002	-0,0133924791589379	-0,0108003616333008
168,321	0,070999999999998	1580	80	4	1579,5	-11,6572187561542	-0,0458768662065268	-0,0226463377475739
168,331	0,0810000000000173	1580	80	4	1579,75	-11,6661033499986	-0,0853541865944862	-0,0315309315919876
168,342	0,092000000000013	1580	80	4	1579,75	-11,6683621611446	-0,0979854073375463	-0,0337897427380085
168,345	0,0949999999999989	1580	80	4	1579,75	-11,6685612313449	-0,0992107065394521	-0,0339887849986553
168,35	0,0999999999999943	1580	80	4	1580	-11,6684263944626	-0,0976411905139685	-0,033854003995657
169,25	0	1590	90	4	1589	-11,6688402928412	-0,096996845677495	-0,0342679023742676
169,261	0,0109999999999957	1590	90	4	1589	-11,6658012382686	-0,0764214061200619	-0,0312288478016853
169,271	0,021000000000015	1590	90	4	1589	-11,6590160876513	-0,0438997661694884	-0,0244436413049698
169,282	0,0320000000000107	1590	90	4	1589,25	-11,6488869488239	-0,0148086249828339	-0,0143145583570004
169,293	0,0430000000000064	1590	90	4	1589,25	-11,6395680606365	-0,00177818350493908	-0,0049956701695919
169,297	0,046999999999997	1590	90	4	1589,25	-11,6387469414622	-0,00148788560181856	-0,00417452305555344
169,303	0,0529999999999973	1590	90	4	1589,5	-11,6398666519672	-0,00324507243931293	-0,00529423356056213
169,313	0,0630000000000166	1590	90	4	1589,5	-11,6500337887555	-0,0220737745985389	-0,0154613703489304
169,324	0,0740000000000123	1590	90	4	1589,5	-11,6619386337698	-0,0629404047504067	-0,0273662433028221
169,335	0,085000000000008	1590	90	4	1589,75	-11,6680590715259	-0,0931927794590592	-0,0334866531193256
169,34	0,0900000000000034	1590	90	4	1589,75	-11,6688259877265	-0,0980222877115011	-0,0342535972595215
169,346	0,0960000000000036	1590	90	4	1589,75	-11,6689238883555	-0,0977404555305839	-0,0343514420092106
169,35	0,0999999999999943	1590	90	4	1590	-11,6688707470894	-0,0968768959864974	-0,0342983566224575
170,25	0	1600	100	4	1599	-11,6694870684296	-0,0981656508520246	-0,0349146500229836
170,261	0,0109999999999957	1600	100	4	1599	-11,6666576452553	-0,0785207143053412	-0,0320852547883987
170,271	0,021000000000015	1600	100	4	1599	-11,6590187977999	-0,0415662722662091	-0,0244463793933392
170,282	0,0320000000000107	1600	100	4	1599,25	-11,6497424338013	-0,0152332102879882	-0,0151700153946877
170,293	0,0430000000000064	1600	100	4	1599,25	-11,6394276637584	-0,0015921937301755	-0,00485524535179138
170,296	0,0459999999999923	1600	100	4	1599,25	-11,6388398688287	-0,00126556493341923	-0,00426745042204857
170,297	0,046999999999997	1600	100	4	1599,25	-11,6388227697462	-0,00128282234072685	-0,00425035133957863
170,3	0,0500000000000114	1600	100	4	1599,5	-11,6388683952391	-0,00157982110977173	-0,00429600477218628
170,311	0,061000000000007	1600	100	4	1599,5	-11,6472496557981	-0,015256074257195	-0,0126772373914719
170,322	0,0720000000000027	1600	100	4	1599,5	-11,6607335116714	-0,0555756874382496	-0,0261610932648182
170,333	0,0829999999999984	1600	100	4	1599,75	-11,6678946185857	-0,0893210433423519	-0,0333222001791
170,343	0,0930000000000177	1600	100	4	1599,75	-11,6694974340498	-0,0985159631818533	-0,0349250435829163
170,344	0,0939999999999941	1600	100	4	1599,75	-11,6695324145257	-0,0986341247335076	-0,0349600240588188
170,347	0,0970000000000084	1600	100	4	1599,75	-11,6694956738502	-0,098060155287385	-0,034923255443573
170,35	0,0999999999999943	1600	100	4	1600	-11,6694340389222	-0,0973348040133715	-0,0348616205155849
180,25	0	1700	200	4	1699	-11,6729156579822	-0,0970357190817595	-0,0383432395756245
180,261	0,0109999999999957	1700	200	4	1699	-11,669926866889	-0,0767184607684612	-0,0353544764220715
180,271	0,021000000000015	1700	200	4	1699	-11,662957565859	-0,0426382478326559	-0,0283851474523544
180,282	0,0320000000000107	1700	200	4	1699,25	-11,6536279208958	-0,0149610592052341	-0,0190555304288864
180,293	0,0430000000000064	1700	200	4	1699,25	-11,6442721243948	-0,00226763542741537	-0,00969970598816872
180,297	0,046999999999997	1700	200	4	1699,25	-11,6429426707327	-0,00142323318868876	-0,00837028026580811
180,304	0,054000000000002	1700	200	4	1699,5	-11,6446845978498	-0,00399294309318066	-0,0101121515035629
180,315	0,0649999999999977	1700	200	4	1699,5	-11,656480813399	-0,0275273947045207	-0,0219083949923515
180,325	0,0750000000000171	1700	200	4	1699,75	-11,666270904243	-0,0633313413709402	-0,0316985137760639
180,336	0,0860000000000127	1700	200	4	1699,75	-11,6726341936737	-0,0960659235715866	-0,0380617752671242
180,344	0,0939999999999941	1700	200	4	1699,75	-11,673117717728	-0,0990081764757633	-0,038545299321413
180,35	0,0999999999999943	1700	200	4	1700	-11,673062928021	-0,0979699566960335	-0,0384904816746712
190,25	0	1800	300	4	1799	-11,6755017265677	-0,0979077024385333	-0,0409293361008167
190,261	0,0109999999999957	1800	300	4	1799	-11,6723490972072	-0,0756590720266104	-0,0377766788005829
190,271	0,021000000000015	1800	300	4	1799	-11,6656014416367	-0,0428160838782787	-0,0310290232300758
190,282	0,0320000000000107	1800	300	4	1799,25	-11,6556774638593	-0,0137170078232884	-0,0211050733923912
190,293	0,0430000000000064	1800	300	4	1799,25	-11,6464651655406	-0,002088388428092	-0,0118927471339703
190,295	0,0450000000000159	1800	300	4	1799,25	-11,6459548473358	-0,00164280645549297	-0,0113824568688869
190,298	0,0480000000000018	1800	300	4	1799,25	-11,645832778886	-0,00194981228560209	-0,0112603604793549
190,302	0,0519999999999925	1800	300	4	1799,5	-11,6459737624973	-0,00202295836061239	-0,0114013440907001
190,312	0,0620000000000118	1800	300	4	1799,5	-11,6555793676525	-0,0181208550930023	-0,0210069492459297
190,323	0,0730000000000075	1800	300	4	1799,5	-11,6672133933753	-0,0561570096760988	-0,0326409749686718
190,334	0,0840000000000032	1800	300	4	1799,75	-11,674810834229	-0,0941332895308733	-0,0402383878827095
190,34	0,0900000000000034	1800	300	4	1799,75	-11,6754967812449	-0,0983036495745182	-0,0409243628382683
190,346	0,0960000000000036	1800	300	4	1799,75	-11,6755106952041	-0,0979271624237299	-0,040938276797533
190,35	0,0999999999999943	1800	300	4	1800	-11,6754802409559	-0,0974680995568633	-0,0409078225493431
200,25	0	1900	400	4	1899	-11,6774412989616	-0,097826668061316	-0,0428689084947109
200,261	0,0109999999999957	1900	400	4	1899	-11,6742598917335	-0,075806905515492	-0,0396874733269215
200,271	0,021000000000015	1900	400	4	1899	-11,6672842763364	-0,0418396154418588	-0,0327118299901485
200,282	0,0320000000000107	1900	400	4	1899,25	-11,6577561758459	-0,0140501419082284	-0,0231837294995785
200,293	0,0430000000000064	1900	400	4	1899,25	-11,6487774252892	-0,00229763798415661	-0,0142050348222256
200,295	0,0450000000000159	1900	400	4	1899,25	-11,6485491022468	-0,0020781671628356	-0,0139766559004784
200,299	0,0490000000000066	1900	400	4	1899,25	-11,6484586894512	-0,00237036496400833	-0,0138862989842892
200,301	0,0510000000000161	1900	400	4	1899,5	-11,6486040037125	-0,00251315999776125	-0,0140315853059292
200,312	0,0620000000000118	1900	400	4	1899,5	-11,6580497100949	-0,0192357273772359	-0,0234773196280003
200,323	0,0730000000000075	1900	400	4	1899,5	-11,6690061986446	-0,0556316692382097	-0,0344338081777096
200,334	0,0840000000000032	1900	400	4	1899,75	-11,6764261387289	-0,0922129582613707	-0,0418537482619286
200,337	0,0870000000000175	1900	400	4	1899,75	-11,6774407122284	-0,0991598283872008	-0,0428682938218117
200,344	0,0939999999999941	1900	400	4	1899,75	-11,6774471662939	-0,0983938155695796	-0,042874775826931
200,348	0,0980000000000132	1900	400	4	1899,75	-11,6774334199727	-0,0981974275782704	-0,0428609736263752
200,35	0,0999999999999943	1900	400	4	1900	-11,6773925442249	-0,0976161658763886	-0,0428201258182526
210,25	0	2000	500	4	1999	-11,6789535898715	-0,0979333929717541	-0,04438117146492
210,261	0,0109999999999957	2000	500	4	1999	-11,6761724464595	-0,0783427013084292	-0,0416000001132488
210,271	0,021000000000015	2000	500	4	1999	-11,6700351051986	-0,0469395890831947	-0,0354627147316933
210,282	0,0320000000000107	2000	500	4	1999,25	-11,6593682114035	-0,0140665983781219	-0,0247957929968834
210,293	0,0430000000000064	2000	500	4	1999,25	-11,6513443272561	-0,00266874209046364	-0,0167719088494778
210,297	0,046999999999997	2000	500	4	1999,25	-11,6489123180509	-0,000979974865913391	-0,0143399275839329
210,298	0,0480000000000018	2000	500	4	1999,25	-11,6488556563854	-0,000995048321783543	-0,0142832659184933
210,299	0,0490000000000066	2000	500	4	1999,25	-11,648991946131	-0,00114255119115114	-0,014419499784708
210,31	0,0600000000000023	2000	500	4	1999,5	-11,6580915637314	-0,0156509084627032	-0,0235191732645035
210,321	0,070999999999998	2000	500	4	1999,5	-11,6694456338882	-0,0510025909170508	-0,0348732434213161
210,331	0,0810000000000173	2000	500	4	1999,75	-11,6772343218327	-0,0882364576682448	-0,0426619313657284
210,342	0,092000000000013	2000	500	4	1999,75	-11,6789739299566	-0,0987978000193834	-0,0444015115499496
210,348	0,0980000000000132	2000	500	4	1999,75	-11,6790146101266	-0,0983040686696768	-0,0444421917200088
210,35	0,0999999999999943	2000	500	4	2000	-11,6789903584868	-0,0978656951338053	-0,0444179400801659
220,25	0	2100	600	4	2099	-11,6802617814392	-0,0982175348326564	-0,0456893630325794
220,261	0,0109999999999957	2100	600	4	2099	-11,6773904208094	-0,0779525469988585	-0,0428180024027824
220,271	0,021000000000015	2100	600	4	2099	-11,6699270345271	-0,0411240616813302	-0,0353546440601349
220,282	0,0320000000000107	2100	600	4	2099,25	-11,6601393464953	-0,0126067269593477	-0,025566928088665
220,293	0,0430000000000064	2100	600	4	2099,25	-11,6519196890295	-0,00224357936531305	-0,0173472985625267
220,295	0,0450000000000159	2100	600	4	2099,25	-11,6509533114731	-0,00157930422574282	-0,0163809210062027
220,297	0,046999999999997	2100	600	4	2099,25	-11,650763573125	-0,00165874138474464	-0,016191154718399
220,299	0,0490000000000066	2100	600	4	2099,25	-11,6509923990816	-0,00192317180335522	-0,0164199806749821
220,31	0,0600000000000023	2100	600	4	2099,5	-11,6595759708434	-0,0162345077842474	-0,0250035524368286
220,321	0,070999999999998	2100	600	4	2099,5	-11,6705701500177	-0,050265034660697	-0,0359977595508099
220,331	0,0810000000000173	2100	600	4	2099,75	-11,6777660138905	-0,0837689032778144	-0,0431936234235763
220,342	0,092000000000013	2100	600	4	2099,75	-11,680170558393	-0,0980475870892406	-0,0455981120467186
220,346	0,0960000000000036	2100	600	4	2099,75	-11,680276254192	-0,0985515443608165	-0,0457038357853889
220,347	0,0970000000000084	2100	600	4	2099,75	-11,6802830155939	-0,0985103426501155	-0,0457105971872807
220,348	0,0980000000000132	2100	600	4	2099,75	-11,680265609175	-0,0982625409960747	-0,0456932187080383
220,35	0,0999999999999943	2100	600	4	2100	-11,6802179440856	-0,0977757899090648	-0,0456455536186695
230,25	0	2200	700	4	2199	-11,6811090800911	-0,0968564627692103	-0,0465366616845131
230,261	0,0109999999999957	2200	700	4	2199	-11,6784899868071	-0,0784366857260466	-0,0439175963401794
230,271	0,021000000000015	2200	700	4	2199	-11,6709705255926	-0,0413315230980515	-0,0363981351256371
230,282	0,0320000000000107	2200	700	4	2199,25	-11,662669479847	-0,0156609993427992	-0,0280970335006714
230,293	0,0430000000000064	2200	700	4	2199,25	-11,6525892913342	-0,00163033604621887	-0,0180169008672237
230,297	0,046999999999997	2200	700	4	2199,25	-11,6510281898081	-0,000973083078861237	-0,0164557993412018
230,303	0,0529999999999973	2200	700	4	2199,5	-11,6526309493929	-0,00287671107798815	-0,0180585309863091
230,313	0,0630000000000166	2200	700	4	2199,5	-11,6632173769176	-0,0223648361861706	-0,0286449864506722
230,324	0,0740000000000123	2200	700	4	2199,5	-11,6744114644825	-0,0626211054623127	-0,0398390740156174
230,335	0,085000000000008	2200	700	4	2199,75	-11,6804360412061	-0,0932051846757531	-0,0458635948598385
230,343	0,0930000000000177	2200	700	4	2199,75	-11,6812045779079	-0,098163434304297	-0,0466321595013142
230,345	0,0949999999999989	2200	700	4	2199,75	-11,6812269575894	-0,098021742887795	-0,0466545671224594
230,349	0,099000000000018	2200	700	4	2199,75	-11,6811851318926	-0,0975307775661349	-0,0466127134859562
230,35	0,0999999999999943	2200	700	4	2200	-11,6811347007751	-0,0970625318586826	-0,046562310308218
240,25	0	2300	800	4	2299	-11,6820393037051	-0,0967013323679566	-0,0474668852984905
240,261	0,0109999999999957	2300	800	4	2299	-11,6792529355735	-0,0772242853417993	-0,044680517166853
240,271	0,021000000000015	2300	800	4	2299	-11,6724703833461	-0,0435484340414405	-0,0378979369997978
240,282	0,0320000000000107	2300	800	4	2299,25	-11,6628578770906	-0,0141517259180546	-0,0282854586839676
240,293	0,0430000000000064	2300	800	4	2299,25	-11,6530966758728	-0,00171729363501072	-0,0185242854058743
240,296	0,0459999999999923	2300	800	4	2299,25	-11,6522865369916	-0,00116573646664619	-0,0177140906453133
240,298	0,0480000000000018	2300	800	4	2299,25	-11,6523948870599	-0,00107608269900084	-0,0178224965929985
240,309	0,0589999999999975	2300	800	4	2299,5	-11,659463904798	-0,0117336073890328	-0,0248915143311024
240,319	0,0690000000000168	2300	800	4	2299,5	-11,6708881314844	-0,0438274117186666	-0,0363157130777836
240,33	0,0800000000000125	2300	800	4	2299,75	-11,6795238666236	-0,0829460704699159	-0,0449514761567116
240,341	0,0910000000000082	2300	800	4	2299,75	-11,6821287665516	-0,0985086103901267	-0,0475563481450081
240,342	0,092000000000013	2300	800	4	2299,75	-11,6821323987097	-0,0983981974422932	-0,0475599803030491
240,343	0,0930000000000177	2300	800	4	2299,75	-11,6821200214326	-0,0982155743986368	-0,0475476309657097
240,35	0,0999999999999943	2300	800	4	2300	-11,682088477537	-0,0971724931150675	-0,0475160591304302
250,25	0	2400	900	4	2399	-11,6829813178629	-0,0973867624998093	-0,0484088994562626
250,26	0,0100000000000193	2400	900	4	2399	-11,6803967021406	-0,0790431164205074	-0,0458242557942867
250,271	0,021000000000015	2400	900	4	2399	-11,6734536364675	-0,0440380955114961	-0,0388812460005283
250,282	0,0320000000000107	2400	900	4	2399,25	-11,6628848388791	-0,0124056218191981	-0,0283124484121799
250,293	0,0430000000000064	2400	900	4	2399,25	-11,6536054294556	-0,00120666809380054	-0,0190330110490322
250,294	0,0440000000000111	2400	900	4	2399,25	-11,6534392721951	-0,00108437612652779	-0,0188668817281723
250,295	0,0450000000000159	2400	900	4	2399,25	-11,6534351371229	-0,00115653965622187	-0,018862746655941
250,296	0,0459999999999923	2400	900	4	2399,25	-11,6534928325564	-0,00131647102534771	-0,0189204141497612
250,306	0,0560000000000116	2400	900	4	2399,5	-11,6567037440836	-0,00567829702049494	-0,02213129773736
250,317	0,0670000000000073	2400	900	4	2399,5	-11,6688575036824	-0,0337922479957342	-0,0342851132154465
250,328	0,078000000000003	2400	900	4	2399,75	-11,6788894124329	-0,0751810893416405	-0,0443170219659805
250,337	0,0870000000000175	2400	900	4	2399,75	-11,6830954235047	-0,0993588846176863	-0,0485230050981045
250,346	0,0960000000000036	2400	900	4	2399,75	-11,6831399034709	-0,0987972179427743	-0,0485674850642681
250,35	0,0999999999999943	2400	900	4	2400	-11,6830813698471	-0,0981516949832439	-0,0485089793801308
260,25	0	2500	1000	4	2499	-11,6837492119521	-0,0974367139860988	-0,0491767935454845
260,261	0,0110000000000241	2500	1000	4	2499	-11,6805338021368	-0,0747690629214048	-0,0459613837301731
260,272	0,0219999999999914	2500	1000	4	2499	-11,673740549013	-0,0419361563399434	-0,0391681306064129
260,283	0,0330000000000155	2500	1000	4	2499,25	-11,6632551234215	-0,0118729518726468	-0,0286827050149441
260,294	0,0439999999999827	2500	1000	4	2499,25	-11,6547572705895	-0,00174117740243673	-0,0201848521828651
260,296	0,0459999999999923	2500	1000	4	2499,25	-11,6540354210883	-0,00107639003545046	-0,0194630026817322
260,297	0,0470000000000255	2500	1000	4	2499,25	-11,6541103832424	-0,00101361889392138	-0,0195379927754402
260,308	0,0579999999999927	2500	1000	4	2499,5	-11,6598694492131	-0,0094021949917078	-0,0252970308065414
260,319	0,0690000000000168	2500	1000	4	2499,5	-11,6721342690289	-0,0421350216493011	-0,0375618785619736
260,33	0,0799999999999841	2500	1000	4	2499,75	-11,6812248900533	-0,0833046296611428	-0,0466524437069893
260,335	0,0849999999999795	2500	1000	4	2499,75	-11,6838472522795	-0,0994864059612155	-0,0492748618125915
260,344	0,0939999999999941	2500	1000	4	2499,75	-11,6839245893061	-0,0993917696177959	-0,0493521429598331
260,35	0,100000000000023	2500	1000	4	2500	-11,6838393174112	-0,0979021703824401	-0,0492669269442558
310,802	0	3001	1	5	3000	-11,6781480330974	-0,0506776524707675	-0,0435756146907806
310,813	0,0109999999999673	3001	1	5	3000	-11,678073965013	-0,0499194441363215	-0,0435015186667442
310,824	0,0219999999999914	3001	1	5	3000	-11,6780356597155	-0,0498030846938491	-0,0434632413089275
310,826	0,0240000000000009	3001	1	5	3000	-11,6779128368944	-0,0492173759266734	-0,0433404184877872
310,837	0,0349999999999682	3001	1	5	3000	-11,6779764555395	-0,0495773227885365	-0,0434040650725365
310,848	0,0459999999999923	3001	1	5	3000	-11,6780508309603	-0,0500549050047994	-0,0434784404933453
310,859	0,0569999999999595	3001	1	5	3000	-11,6781891323626	-0,0505057210102677	-0,0436166860163212
310,869	0,0670000000000073	3001	1	5	3000	-11,6781203728169	-0,0502909533679485	-0,0435479544103146
310,88	0,0779999999999745	3001	1	5	3000	-11,6781258769333	-0,0504332920536399	-0,0435534864664078
310,891	0,0889999999999986	3001	1	5	3000	-11,6780697740614	-0,0500009441748261	-0,0434973277151585
310,902	0,0999999999999659	3001	1	5	3000	-11,678313491866	-0,0516551174223423	-0,0437410734593868
310,912	0,110000000000014	3001	1	5	3000	-11,6782488953322	-0,0508843082934618	-0,0436764769256115
310,923	0,120999999999981	3001	1	5	3000	-11,678243810311	-0,0508157396689057	-0,0436713919043541
310,934	0,132000000000005	3001	1	5	3000	-11,6782398428768	-0,050991578027606	-0,0436674244701862
310,945	0,142999999999972	3001	1	5	3000	-11,6783326305449	-0,0514758052304387	-0,0437602400779724
310,956	0,153999999999996	3001	1	5	3000	-11,6782602388412	-0,0513298809528351	-0,0436878204345703
310,967	0,164999999999964	3001	1	5	3000	-11,6781626734883	-0,050414614379406	-0,0435902550816536
310,977	0,175000000000011	3001	1	5	3000	-11,6782900225371	-0,0512494938448071	-0,0437176041305065
310,992	0,189999999999998	3001	1	5	3000	-11,6783641185611	-0,0516869174316525	-0,0437917001545429
311,003	0,200999999999965	3001	1	5	3000	-11,6784441936761	-0,0523451622575521	-0,0438717752695084
311,013	0,211000000000013	3001	1	5	3000	-11,6784036811441	-0,0516549916937947	-0,0438312627375126
311,026	0,22399999999999	3001	1	5	3000	-11,6783923376352	-0,051701026968658	-0,0438199192285538
311,037	0,235000000000014	3001	1	5	3000	-11,6784943733364	-0,0523888692259789	-0,0439219549298286
311,048	0,245999999999981	3001	1	5	3000	-11,6784275136888	-0,0519106863066554	-0,0438551232218742
311,059	0,257000000000005	3001	1	5	3000	-11,6784263961017	-0,0519620440900326	-0,0438540056347847
311,07	0,267999999999972	3001	1	5	3000	-11,6784566268325	-0,0519584538415074	-0,0438841804862022
311,081	0,278999999999996	3001	1	5	3000	-11,6785403061658	-0,0525500904768705	-0,0439678877592087
311,092	0,289999999999964	3001	1	5	3000	-11,6785363387316	-0,0526147801429033	-0,0439639203250408
311,102	0,300000000000011	3001	1	5	3000	-11,6786476504058	-0,0532156089320779	-0,0440752319991589
311,113	0,310999999999979	3001	1	5	3000	-11,6785863228142	-0,0529458792880178	-0,0440138764679432
311,124	0,322000000000003	3001	1	5	3000	-11,6785678826272	-0,0525834504514933	-0,0439954921603203
311,135	0,33299999999997	3001	1	5	3000	-11,6786486562341	-0,0530361663550138	-0,0440762378275394
311,146	0,343999999999994	3001	1	5	3000	-11,6786784119904	-0,0533570954576135	-0,0441060215234756
311,157	0,354999999999961	3001	1	5	3000	-11,6787215508521	-0,0536738941445947	-0,0441491603851318
311,167	0,365000000000009	3001	1	5	3000	-11,6786949522793	-0,0532218487933278	-0,0441225059330463
311,178	0,375999999999976	3001	1	5	3000	-11,6787781845778	-0,053760651499033	-0,044205766171217
311,189	0,387	3001	1	5	3000	-11,6787530109286	-0,0536129344254732	-0,0441806204617023
311,2	0,397999999999968	3001	1	5	3000	-11,678834958002	-0,0541246216744184	-0,0442625395953655
311,211	0,408999999999992	3001	1	5	3000	-11,6787599399686	-0,0539050716906786	-0,0441875495016575
311,222	0,419999999999959	3001	1	5	3000	-11,6788207925856	-0,0539846159517765	-0,0442484021186829
311,232	0,430000000000007	3001	1	5	3000	-11,6788368299603	-0,0539245922118425	-0,0442643836140633
311,243	0,440999999999974	3001	1	5	3000	-11,6788528114557	-0,0541369104757905	-0,0442803651094437
311,254	0,451999999999998	3001	1	5	3000	-11,67883945629	-0,0540673965588212	-0,0442670099437237
311,265	0,462999999999965	3001	1	5	3000	-11,6788408253342	-0,0541520118713379	-0,0442684069275856
311,275	0,473000000000013	3001	1	5	3000	-11,6788305714726	-0,0538126192986965	-0,0442581251263618
311,293	0,490999999999985	3001	1	5	3000	-11,6789524443448	-0,0546990521252155	-0,0443800538778305
311,304	0,50200000000001	3001	1	5	3000	-11,6789517458528	-0,05474544595927	-0,0443793274462223
311,315	0,512999999999977	3001	1	5	3000	-11,6790246684104	-0,0554031832143664	-0,0444522500038147
311,326	0,524000000000001	3001	1	5	3000	-11,6789976786822	-0,0547025678679347	-0,0444252602756023
311,337	0,534999999999968	3001	1	5	3000	-11,679049199447	-0,0550576392561197	-0,0444767810404301
311,348	0,545999999999992	3001	1	5	3000	-11,6790312342346	-0,0551571091637015	-0,0444587878882885
311,359	0,55699999999996	3001	1	5	3000	-11,6791752353311	-0,0560465455055237	-0,04460284486413
311,369	0,567000000000007	3001	1	5	3000	-11,6791210044175	-0,0556598091498017	-0,0445485860109329
311,38	0,577999999999975	3001	1	5	3000	-11,6791875846684	-0,055821961723268	-0,0446151942014694
311,391	0,588999999999999	3001	1	5	3000	-11,6791116725653	-0,0553830992430449	-0,0445392541587353
311,402	0,599999999999966	3001	1	5	3000	-11,6792374011129	-0,0562340347096324	-0,0446649827063084
311,412	0,610000000000014	3001	1	5	3000	-11,6792316734791	-0,0562288705259562	-0,0446592830121517
311,423	0,620999999999981	3001	1	5	3000	-11,6792953480035	-0,0565990712493658	-0,0447229295969009
311,434	0,632000000000005	3001	1	5	3000	-11,679231422022	-0,0559284444898367	-0,0446590036153793
311,445	0,642999999999972	3001	1	5	3000	-11,67924458161	-0,0560615211725235	-0,0446721911430359
311,456	0,653999999999996	3001	1	5	3000	-11,6792981419712	-0,0564537290483713	-0,0447257235646248
311,467	0,664999999999964	3001	1	5	3000	-11,6793059371412	-0,0565648404881358	-0,0447335466742516
311,477	0,675000000000011	3001	1	5	3000	-11,6792828030884	-0,0564061757177114	-0,0447103567421436
311,488	0,685999999999979	3001	1	5	3000	-11,6793068032712	-0,0563374813646078	-0,0447343848645687
311,499	0,697000000000003	3001	1	5	3000	-11,67934499681	-0,0564938271418214	-0,0447726063430309
311,51	0,70799999999997	3001	1	5	3000	-11,679297471419	-0,0562555622309446	-0,0447250530123711
311,521	0,718999999999994	3001	1	5	3000	-11,6794481500983	-0,0573737779632211	-0,0448757037520409
311,532	0,729999999999961	3001	1	5	3000	-11,6794213280082	-0,0568725168704987	-0,0448489375412464
311,55	0,74799999999999	3001	1	5	3000	-11,6795041970909	-0,0573856430128217	-0,0449317507445812
311,561	0,758999999999958	3001	1	5	3000	-11,679548677057	-0,0577436201274395	-0,0449762307107449
311,571	0,769000000000005	3001	1	5	3000	-11,6794468369335	-0,0571277784183621	-0,0448744185268879
311,582	0,779999999999973	3001	1	5	3000	-11,6795346792787	-0,0576439080759883	-0,0449622608721256
311,593	0,790999999999997	3001	1	5	3000	-11,6794990282506	-0,0572664896026254	-0,0449266098439693
311,604	0,801999999999964	3001	1	5	3000	-11,6796025726944	-0,0579141918569803	-0,0450301542878151
311,614	0,812000000000012	3001	1	5	3000	-11,6795628424734	-0,0576764857396483	-0,044990424066782
311,625	0,822999999999979	3001	1	5	3000	-11,6796100605279	-0,057986848987639	-0,045037642121315
311,636	0,834000000000003	3001	1	5	3000	-11,6796490643173	-0,0580556690692902	-0,0450766459107399
311,647	0,84499999999997	3001	1	5	3000	-11,679655071348	-0,0579446787014604	-0,0450826808810234
311,658	0,855999999999995	3001	1	5	3000	-11,6796766128391	-0,0581379747018218	-0,045104194432497
311,669	0,866999999999962	3001	1	5	3000	-11,6796718351543	-0,0581818912178278	-0,0450994446873665
311,679	0,87700000000001	3001	1	5	3000	-11,679878141731	-0,0595664884895086	-0,0453057512640953
311,69	0,887999999999977	3001	1	5	3000	-11,6797933168709	-0,0584685802459717	-0,0452209264039993
311,701	0,899000000000001	3001	1	5	3000	-11,6798497270793	-0,0589717831462622	-0,0452773086726666
311,712	0,909999999999968	3001	1	5	3000	-11,6798096057028	-0,0588824646547437	-0,0452371872961521
311,723	0,920999999999992	3001	1	5	3000	-11,6798228211701	-0,058989068493247	-0,0452504307031631
311,734	0,93199999999996	3001	1	5	3000	-11,6798705980182	-0,0592516968026757	-0,0452982075512409
311,751	0,949000000000012	3001	1	5	3000	-11,6799050476402	-0,0591844925656915	-0,0453326292335987
311,762	0,95999999999998	3001	1	5	3000	-11,6800010483712	-0,0598961999639869	-0,0454286299645901
311,773	0,971000000000004	3001	1	5	3000	-11,6799738910049	-0,0595751497894526	-0,0454014725983143
311,784	0,981999999999971	3001	1	5	3000	-11,6799719352275	-0,0596458930522203	-0,0453995168209076
311,795	0,992999999999995	3001	1	5	3000	-11,6799186263233	-0,0590947177261114	-0,0453462079167366
311,806	1,00399999999996	3001	1	5	3000	-11,6799695882946	-0,0593439023941755	-0,0453971698880196
311,816	1,01400000000001	3001	1	5	3000	-11,6800253558904	-0,0598023785278201	-0,0454529374837875
311,827	1,02499999999998	3001	1	5	3000	-11,6800468973815	-0,0599914183840156	-0,0454745069146156
311,838	1,036	3001	1	5	3000	-11,68013099581	-0,0604162644594908	-0,0455586053431034
311,849	1,04699999999997	3001	1	5	3000	-11,6801437642425	-0,0602614507079124	-0,0455713458359241
311,86	1,05799999999999	3001	1	5	3000	-11,6802595183253	-0,0609619542956352	-0,0456871278584003
311,871	1,06899999999996	3001	1	5	3000	-11,6801857575774	-0,0605343794450164	-0,0456133671104908
311,881	1,07900000000001	3001	1	5	3000	-11,6802653297782	-0,0610787700861692	-0,0456929393112659
311,892	1,08999999999997	3001	1	5	3000	-11,6801892220974	-0,0607307162135839	-0,0456168316304684
311,903	1,101	3001	1	5	3000	-11,6802398208529	-0,0605879537761211	-0,04566740244627
311,914	1,11199999999997	3001	1	5	3000	-11,6801878530532	-0,0603514397516847	-0,0456154346466064
311,925	1,12299999999999	3001	1	5	3000	-11,6802297346294	-0,0606658542528749	-0,0456572882831097
311,936	1,13399999999996	3001	1	5	3000	-11,6802212968469	-0,0605922704562545	-0,0456489063799381
311,946	1,14400000000001	3001	1	5	3000	-11,6803739592433	-0,061553493142128	-0,0458015687763691
311,957	1,15499999999997	3001	1	5	3000	-11,6804292239249	-0,0616457127034664	-0,0458568334579468
311,968	1,166	3001	1	5	3000	-11,6803887952119	-0,0613802904263139	-0,0458163768053055
311,979	1,17699999999996	3001	1	5	3000	-11,6804584767669	-0,0618776632472873	-0,0458860583603382
311,989	1,18700000000001	3001	1	5	3000	-11,6804297268391	-0,0617567403241992	-0,0458573363721371
312,004	1,202	3001	1	5	3000	-11,6804672498256	-0,0617234222590923	-0,0458948314189911
312,015	1,21299999999997	3001	1	5	3000	-11,6804828681052	-0,0618721172213554	-0,0459104776382446
312,025	1,22300000000001	3001	1	5	3000	-11,6804729495198	-0,0618200050666928	-0,0459005311131477
312,036	1,23399999999998	3001	1	5	3000	-11,6804959438741	-0,0619039591401815	-0,0459235534071922
312,047	1,245	3001	1	5	3000	-11,6804855223745	-0,0619330070912838	-0,045913103967905
312,058	1,25599999999997	3001	1	5	3000	-11,6805210895836	-0,0619444809854031	-0,0459486432373524
312,069	1,267	3001	1	5	3000	-11,6805355902761	-0,0619278289377689	-0,0459631718695164
312,08	1,27799999999996	3001	1	5	3000	-11,6806365083903	-0,0627288036048412	-0,0460640899837017
312,09	1,28800000000001	3001	1	5	3000	-11,6806316189468	-0,0626545306295156	-0,0460592284798622
312,101	1,29899999999998	3001	1	5	3000	-11,6807028651237	-0,063078049570322	-0,0461304746568203
312,112	1,31	3001	1	5	3000	-11,68068327941	-0,0627683801576495	-0,0461108610033989
312,123	1,32099999999997	3001	1	5	3000	-11,6807795874774	-0,0634422712028027	-0,0462071970105171
312,134	1,33199999999999	3001	1	5	3000	-11,6807741951197	-0,0633785268291831	-0,0462017767131329
312,145	1,34299999999996	3001	1	5	3000	-11,6808263305575	-0,0637018447741866	-0,0462539121508598
312,155	1,35300000000001	3001	1	5	3000	-11,6808033641428	-0,0632502604275942	-0,0462309457361698
312,166	1,36399999999998	3001	1	5	3000	-11,6808017715812	-0,0631437916308641	-0,0462293811142445
312,177	1,375	3001	1	5	3000	-11,6809003148228	-0,0637692073360085	-0,0463278964161873
312,188	1,38599999999997	3001	1	5	3000	-11,6808714531362	-0,0637044012546539	-0,0462990626692772
312,199	1,39699999999999	3001	1	5	3000	-11,6808885522187	-0,0639744568616152	-0,0463161617517471
312,21	1,40799999999996	3001	1	5	3000	-11,6808684635907	-0,0634066946804523	-0,0462960451841354
312,22	1,41800000000001	3001	1	5	3000	-11,6809979360551	-0,0642460444942117	-0,0464255176484585
312,231	1,42899999999997	3001	1	5	3000	-11,6808947268873	-0,0635203020647168	-0,0463223084807396
312,242	1,44	3001	1	5	3000	-11,6809875983745	-0,0644004996865988	-0,0464151799678802
312,253	1,45099999999996	3001	1	5	3000	-11,6809768415987	-0,0642006751149893	-0,0464044511318207
312,263	1,46100000000001	3001	1	5	3000	-11,6809594631195	-0,0638968497514725	-0,0463870726525784
312,274	1,47199999999998	3001	1	5	3000	-11,6810323018581	-0,0644648959860206	-0,0464598834514618
312,285	1,483	3001	1	5	3000	-11,6810891311616	-0,0647389516234398	-0,0465167127549648
312,296	1,49399999999997	3001	1	5	3000	-11,6811091918498	-0,0649050762876868	-0,046536773443222
312,309	1,50700000000001	3001	1	5	3000	-11,6811248101294	-0,0648620259016752	-0,0465524196624756
312,32	1,51799999999997	3001	1	5	3000	-11,6812331881374	-0,065337372943759	-0,0466607697308063
312,331	1,529	3001	1	5	3000	-11,6811652109027	-0,0650030234828591	-0,0465927645564079
312,342	1,53999999999996	3001	1	5	3000	-11,6811894625425	-0,0652434537187219	-0,0466170720756054
312,352	1,55000000000001	3001	1	5	3000	-11,6811873391271	-0,0652283197268844	-0,0466149486601353
312,363	1,56099999999998	3001	1	5	3000	-11,6812642570585	-0,0654135504737496	-0,0466918386518955
312,374	1,572	3001	1	5	3000	-11,6812295559794	-0,0652569532394409	-0,0466571375727654
312,385	1,58299999999997	3001	1	5	3000	-11,6812366247177	-0,0653908122330904	-0,0466641783714294
312,396	1,59399999999999	3001	1	5	3000	-11,6812738124281	-0,0656544882804155	-0,0467013940215111
312,407	1,60499999999996	3001	1	5	3000	-11,6813928633928	-0,0663037551566958	-0,0468204170465469
312,417	1,61500000000001	3001	1	5	3000	-11,6814501117915	-0,0662503810599446	-0,0468776933848858
312,428	1,62599999999998	3001	1	5	3000	-11,6813797317445	-0,0660029519349337	-0,0468073412775993
312,439	1,637	3001	1	5	3000	-11,6814301069826	-0,06639055442065	-0,046857688575983
312,45	1,64799999999997	3001	1	5	3000	-11,6813815198839	-0,0659913569688797	-0,0468091294169426
312,461	1,65899999999999	3001	1	5	3000	-11,6814515925944	-0,066578071564436	-0,0468792021274567
312,472	1,66999999999996	3001	1	5	3000	-11,6814395505935	-0,0661713536828756	-0,0468671321868896
312,482	1,68000000000001	3001	1	5	3000	-11,6815864294767	-0,0671119196340442	-0,047013983130455
312,493	1,69099999999997	3001	1	5	3000	-11,6815301030874	-0,0667525641620159	-0,0469577126204968
312,504	1,702	3001	1	5	3000	-11,6815282870084	-0,0668711587786675	-0,046955868601799
312,515	1,71299999999997	3001	1	5	3000	-11,6815529856831	-0,0670099956914783	-0,0469805672764778
312,525	1,72300000000001	3001	1	5	3000	-11,6815280914307	-0,0665756082162261	-0,0469556450843811
312,536	1,73399999999998	3001	1	5	3000	-11,6815453860909	-0,0666573643684387	-0,046972967684269
312,552	1,75	3001	1	5	3000	-11,6816530656069	-0,0674541015177965	-0,047080647200346
312,563	1,76099999999997	3001	1	5	3000	-11,6817055922002	-0,0677978619933128	-0,0471331737935543
312,574	1,77199999999999	3001	1	5	3000	-11,6816891077906	-0,0673784781247377	-0,0471166893839836
312,585	1,78299999999996	3001	1	5	3000	-11,6816922370344	-0,0674642063677311	-0,0471198186278343
312,595	1,79300000000001	3001	1	5	3000	-11,6817210428417	-0,0676288455724716	-0,0471485964953899
312,606	1,80399999999997	3001	1	5	3000	-11,6817056201398	-0,0676456838846207	-0,0471331737935543
312,617	1,815	3001	1	5	3000	-11,6817524749786	-0,0679970486089587	-0,0471800565719604
312,628	1,82599999999996	3001	1	5	3000	-11,6817283071578	-0,0675751874223351	-0,0471559166908264
312,638	1,83600000000001	3001	1	5	3000	-11,681763259694	-0,0677740992978215	-0,0471908412873745
312,649	1,84699999999998	3001	1	5	3000	-11,6817827057093	-0,0679559493437409	-0,0472102873027325
312,66	1,858	3001	1	5	3000	-11,6819599270821	-0,0691612809896469	-0,0473874807357788
312,671	1,86899999999997	3001	1	5	3000	-11,6818607132882	-0,0684939883649349	-0,0472882948815823
312,682	1,88	3001	1	5	3000	-11,682016029954	-0,0691415369510651	-0,0474436394870281
312,693	1,89099999999996	3001	1	5	3000	-11,6819742601365	-0,0689412327483296	-0,0474018417298794
312,703	1,90100000000001	3001	1	5	3000	-11,6820218134671	-0,0692319171503186	-0,0474493950605392
312,714	1,91199999999998	3001	1	5	3000	-11,6819937620312	-0,0691219512373209	-0,0474213436245918
312,725	1,923	3001	1	5	3000	-11,681999405846	-0,0688927015289664	-0,047426987439394
312,736	1,93399999999997	3001	1	5	3000	-11,6819548979402	-0,0686778919771314	-0,0473825074732304
312,747	1,94499999999999	3001	1	5	3000	-11,6819632519037	-0,0687395595014095	-0,0473908334970474
312,758	1,95599999999996	3001	1	5	3000	-11,682013599202	-0,0689902203157544	-0,0474411807954311
312,768	1,96600000000001	3001	1	5	3000	-11,6820650361478	-0,069330963306129	-0,0474925898015499
312,779	1,97699999999998	3001	1	5	3000	-11,6820694785565	-0,0692411372438073	-0,0474970601499081
312,79	1,988	3001	1	5	3000	-11,6821229830384	-0,0696817459538579	-0,0475505366921425
312,801	1,99899999999997	3001	1	5	3000	-11,6821693629026	-0,0698408577591181	-0,0475969165563583
312,812	2,00999999999999	3001	1	5	3000	-11,6821520961821	-0,0698402803391218	-0,0475797057151794
312,831	2,029	3001	1	5	3000	-11,6822094842792	-0,0699098268523812	-0,0476370938122272
312,842	2,03999999999996	3001	1	5	3000	-11,6822282876819	-0,0700504053384066	-0,0476558692753315
312,852	2,05000000000001	3001	1	5	3000	-11,6822815965861	-0,0704130297526717	-0,0477091781795025
312,863	2,06099999999998	3001	1	5	3000	-11,6822594963014	-0,0703597441315651	-0,0476871058344841
312,874	2,072	3001	1	5	3000	-11,6822912637144	-0,0705195730552077	-0,047718845307827
312,885	2,08299999999997	3001	1	5	3000	-11,6823578160256	-0,0707395980134606	-0,047785397619009
312,896	2,09399999999999	3001	1	5	3000	-11,6823815368116	-0,0709084328263998	-0,0478091463446617
312,907	2,10499999999996	3001	1	5	3000	-11,6823450475931	-0,0706094084307551	-0,0477726571261883
312,917	2,11500000000001	3001	1	5	3000	-11,6823670640588	-0,0708919716998935	-0,0477946735918522
312,928	2,12599999999998	3001	1	5	3000	-11,6824159864336	-0,0711264554411173	-0,0478435680270195
312,939	2,137	3001	1	5	3000	-11,6824500449002	-0,0709787709638476	-0,0478776544332504
312,95	2,14799999999997	3001	1	5	3000	-11,6824086382985	-0,070985546335578	-0,047836247831583
312,961	2,15899999999999	3001	1	5	3000	-11,6824622265995	-0,0712164491415024	-0,0478898361325264
312,972	2,16999999999996	3001	1	5	3000	-11,6824700776488	-0,0713619217276573	-0,0478976592421532
312,982	2,18000000000001	3001	1	5	3000	-11,682609943673	-0,0722597865387797	-0,0480375252664089
312,993	2,19099999999997	3001	1	5	3000	-11,6825665254146	-0,0716804526746273	-0,0479941070079803
313,004	2,202	3001	1	5	3000	-11,6825597640127	-0,071730874478817	-0,0479873456060886
313,015	2,21299999999997	3001	1	5	3000	-11,6825403738767	-0,0716734305024147	-0,0479679554700851
313,025	2,22300000000001	3001	1	5	3000	-11,6825388651341	-0,0715588591992855	-0,0479664467275143
313,036	2,23399999999998	3001	1	5	3000	-11,6826068423688	-0,0719181960448623	-0,0480344519019127
313,047	2,245	3001	1	5	3000	-11,6827017255127	-0,0724449846893549	-0,0481293350458145
313,058	2,25599999999997	3001	1	5	3000	-11,6827379073948	-0,0727099226787686	-0,0481654889881611
313,069	2,267	3001	1	5	3000	-11,6827062238008	-0,0725919241085649	-0,0481338053941727
313,08	2,27799999999996	3001	1	5	3000	-11,6828116681427	-0,0733267609030008	-0,0482392497360706
313,09	2,28800000000001	3001	1	5	3000	-11,6827627457678	-0,0725802825763822	-0,0481902994215488
313,101	2,29899999999998	3001	1	5	3000	-11,6827496420592	-0,0725633604452014	-0,0481772236526012
313,112	2,31	3001	1	5	3000	-11,6827411483973	-0,0726105365902185	-0,0481687299907207
313,123	2,32099999999997	3001	1	5	3000	-11,6827729996294	-0,0728256348520517	-0,0482005812227726
313,134	2,33199999999999	3001	1	5	3000	-11,6828289348632	-0,0732847349718213	-0,048256516456604
313,145	2,34299999999996	3001	1	5	3000	-11,6828241292387	-0,0730543397367001	-0,048251710832119
313,155	2,35300000000001	3001	1	5	3000	-11,6827830858529	-0,0726971309632063	-0,0482106953859329
313,166	2,36399999999998	3001	1	5	3000	-11,6828269511461	-0,0730196293443441	-0,0482545606791973
313,177	2,375	3001	1	5	3000	-11,6828885022551	-0,0735204247757792	-0,0483160838484764
313,188	2,38599999999997	3001	1	5	3000	-11,6829318925738	-0,0738214561715722	-0,048359502106905
313,199	2,39699999999999	3001	1	5	3000	-11,6830225847661	-0,0741717638447881	-0,0484501384198666
313,21	2,40799999999996	3001	1	5	3000	-11,6830183658749	-0,074116881005466	-0,0484459474682808
313,22	2,41800000000001	3001	1	5	3000	-11,6830936912447	-0,0745255080983043	-0,0485212728381157
313,231	2,42899999999997	3001	1	5	3000	-11,6830339282751	-0,0742399320006371	-0,0484615378081799
313,242	2,44	3001	1	5	3000	-11,683103274554	-0,0746948039159179	-0,0485308840870857
313,253	2,45099999999997	3001	1	5	3000	-11,6830745246261	-0,0742668891325593	-0,0485021062195301
313,263	2,46100000000001	3001	1	5	3000	-11,6830927412957	-0,0743722729384899	-0,0485203228890896
313,274	2,47199999999998	3001	1	5	3000	-11,6831173561513	-0,0746468268334866	-0,0485449656844139
313,285	2,483	3001	1	5	3000	-11,6830805316567	-0,0744303269311786	-0,0485081411898136
313,296	2,49399999999997	3001	1	5	3000	-11,6831121314317	-0,0744347833096981	-0,0485397130250931
313,307	2,505	3001	1	5	3000	-11,6831300966442	-0,0744233326986432	-0,0485577061772346
313,318	2,51599999999996	3001	1	5	3000	-11,6832040529698	-0,0749833695590496	-0,0486316345632076
313,335	2,53299999999996	3001	1	5	3000	-11,6832415480167	-0,0752501608803868	-0,0486691296100616
313,345	2,54300000000001	3001	1	5	3000	-11,6832170728594	-0,0750800594687462	-0,0486446544528007
313,356	2,55399999999997	3001	1	5	3000	-11,6832507122308	-0,0750714214518666	-0,0486782938241959
313,367	2,565	3001	1	5	3000	-11,6833203658462	-0,0755991414189339	-0,0487479194998741
313,378	2,57599999999997	3001	1	5	3000	-11,6833914164454	-0,0760019244626164	-0,0488189980387688
313,388	2,58600000000001	3001	1	5	3000	-11,6832972597331	-0,0755678024142981	-0,0487248413264751
313,399	2,59699999999998	3001	1	5	3000	-11,683386079967	-0,0760454032570124	-0,0488136895000935
313,41	2,608	3001	1	5	3000	-11,6834108345211	-0,0759489508345723	-0,0488384440541267
313,421	2,61899999999997	3001	1	5	3000	-11,6834049671888	-0,07600337266922	-0,0488325208425522
313,432	2,63	3001	1	5	3000	-11,6833785921335	-0,0758320698514581	-0,0488062016665935
313,443	2,64099999999996	3001	1	5	3000	-11,6834004130214	-0,0759861106052995	-0,0488279946148395
313,453	2,65100000000001	3001	1	5	3000	-11,6833871137351	-0,0756449345499277	-0,048814695328474
313,464	2,66199999999998	3001	1	5	3000	-11,6833993792534	-0,0758730992674828	-0,048826988786459
313,475	2,673	3001	1	5	3000	-11,6834555659443	-0,0761784100905061	-0,0488831475377083
313,486	2,68399999999997	3001	1	5	3000	-11,6835667658597	-0,0769624905660748	-0,0489943474531174
313,497	2,69499999999999	3001	1	5	3000	-11,6835956834257	-0,0770467985421419	-0,0490232929587364
313,508	2,70599999999996	3001	1	5	3000	-11,6835889220238	-0,0767798162996769	-0,0490165315568447
313,518	2,71600000000001	3001	1	5	3000	-11,6836486570537	-0,077276905067265	-0,0490762107074261
313,529	2,72699999999998	3001	1	5	3000	-11,6836363077164	-0,077158915810287	-0,0490638613700867
313,54	2,738	3001	1	5	3000	-11,6836505290121	-0,0772825395688415	-0,0490781106054783
313,551	2,74899999999997	3001	1	5	3000	-11,683637117967	-0,0771853188052773	-0,0490646995604038
313,562	2,75999999999999	3001	1	5	3000	-11,6837123595178	-0,0774203240871429	-0,0491399690508842
313,573	2,77099999999996	3001	1	5	3000	-11,6837052349001	-0,0773884821683168	-0,0491328164935112
313,585	2,78299999999996	3001	1	5	3000	-11,6836808156222	-0,0772684719413519	-0,0491083972156048
313,595	2,79300000000001	3001	1	5	3000	-11,6837062407285	-0,0776411080732942	-0,0491338223218918
313,606	2,80399999999997	3001	1	5	3000	-11,6837341524661	-0,0777328107506037	-0,0491617061197758
313,617	2,815	3001	1	5	3000	-11,6837878804654	-0,0778626929968596	-0,0492154620587826
313,628	2,82599999999997	3001	1	5	3000	-11,683735884726	-0,0775677058845758	-0,0491634383797646
313,638	2,83600000000001	3001	1	5	3000	-11,6838570870459	-0,0783615047112107	-0,0492846965789795
313,649	2,84699999999998	3001	1	5	3000	-11,6838399320841	-0,0782835949212313	-0,0492674857378006
313,66	2,858	3001	1	5	3000	-11,6838976275176	-0,0783771509304643	-0,0493252091109753
313,671	2,86899999999997	3001	1	5	3000	-11,6839086357504	-0,078532318584621	-0,0493362173438072
313,682	2,88	3001	1	5	3000	-11,6839465219527	-0,0787628954276443	-0,0493741035461426
313,693	2,89099999999996	3001	1	5	3000	-11,6839432809502	-0,0787860387936234	-0,0493708625435829
313,703	2,90100000000001	3001	1	5	3000	-11,6839737351984	-0,0790060311555862	-0,0494013167917728
313,714	2,91199999999998	3001	1	5	3000	-11,6839711926877	-0,0787192210555077	-0,0493988022208214
313,725	2,923	3001	1	5	3000	-11,683979826048	-0,0787878734990954	-0,0494074076414108
313,736	2,93399999999997	3001	1	5	3000	-11,6840030159801	-0,0791248679161072	-0,0494305975735188
313,747	2,94499999999999	3001	1	5	3000	-11,6839911136776	-0,0790221057832241	-0,0494186952710152
313,758	2,95599999999996	3001	1	5	3000	-11,684063365683	-0,0795249035581946	-0,0494909472763538
313,768	2,96600000000001	3001	1	5	3000	-11,684063449502	-0,07912902161479	-0,0494910031557083
313,779	2,97699999999998	3001	1	5	3000	-11,684109410271	-0,0796330906450748	-0,0495369918644428
313,79	2,988	3001	1	5	3000	-11,6840938199311	-0,0795027241110802	-0,0495214015245438
313,801	2,99899999999997	3001	1	5	3000	-11,6842418164015	-0,0805836915969849	-0,0496693700551987
313,812	3,00999999999999	3001	1	5	3000	-11,6842363681644	-0,0805073324590921	-0,0496639497578144
313,823	3,02099999999996	3001	1	5	3000	-11,6842795070261	-0,0806045485660434	-0,0497070886194706
313,833	3,03100000000001	3001	1	5	3000	-11,6842311434448	-0,0802041916176677	-0,0496587529778481
313,845	3,04300000000001	3001	1	5	3000	-11,6842098534107	-0,080021508038044	-0,0496374070644379
313,856	3,05399999999997	3001	1	5	3000	-11,6842734999955	-0,0805495632812381	-0,0497010536491871
313,867	3,065	3001	1	5	3000	-11,6842403355986	-0,0800639437511563	-0,0496679171919823
313,878	3,07599999999997	3001	1	5	3000	-11,6843099892139	-0,0805455027148128	-0,049737598747015
313,888	3,08600000000001	3001	1	5	3000	-11,6842690296471	-0,0803654175251722	-0,0496965833008289
313,899	3,09699999999998	3001	1	5	3000	-11,6843245457858	-0,0807110080495477	-0,049752127379179
313,91	3,108	3001	1	5	3000	-11,6843174770474	-0,0808510184288025	-0,0497450865805149
313,921	3,11899999999997	3001	1	5	3000	-11,6843755636364	-0,0807416019961238	-0,0498031452298164
313,932	3,13	3001	1	5	3000	-11,6843820456415	-0,0809914385899901	-0,0498096272349358
313,943	3,14099999999996	3001	1	5	3000	-11,6844152100384	-0,0811893260106444	-0,0498427636921406
313,953	3,15100000000001	3001	1	5	3000	-11,6844023857266	-0,0811193464323878	-0,0498299673199654
313,964	3,16199999999998	3001	1	5	3000	-11,6845536790788	-0,0821792799979448	-0,0499812886118889
313,975	3,173	3001	1	5	3000	-11,6845561377704	-0,0819098809733987	-0,0499837473034859
313,986	3,18399999999997	3001	1	5	3000	-11,684499643743	-0,0814488343894482	-0,0499271973967552
313,997	3,19499999999999	3001	1	5	3000	-11,6845691855997	-0,0819943007081747	-0,049996767193079
314,008	3,20599999999996	3001	1	5	3000	-11,6845283657312	-0,0816986989229918	-0,0499559752643108
314,018	3,21600000000001	3001	1	5	3000	-11,6845458000898	-0,0820158468559384	-0,0499734096229076
314,029	3,22699999999998	3001	1	5	3000	-11,6845440678298	-0,0816356297582388	-0,0499716773629189
314,04	3,238	3001	1	5	3000	-11,6846641246229	-0,0825139367952943	-0,0500917062163353
314,051	3,24899999999997	3001	1	5	3000	-11,6846221592277	-0,0822627730667591	-0,0500497408211231
314,071	3,26900000000001	3001	1	5	3000	-11,6846153419465	-0,082262484356761	-0,0500429235398769
314,086	3,28399999999999	3001	1	5	3000	-11,6846138052642	-0,0820318190380931	-0,0500414147973061
314,097	3,29499999999996	3001	1	5	3000	-11,6846830677241	-0,0826067011803389	-0,050110649317503
314,107	3,30500000000001	3001	1	5	3000	-11,6846708860248	-0,0825769593939185	-0,050098467618227
314,118	3,31599999999997	3001	1	5	3000	-11,68471978046	-0,0828796718269587	-0,0501473620533943
314,129	3,327	3001	1	5	3000	-11,684743585065	-0,0828716112300754	-0,0501711666584015
314,14	3,33799999999997	3001	1	5	3000	-11,684929355979	-0,084083704277873	-0,0503569655120373
314,15	3,34800000000001	3001	1	5	3000	-11,6849061660469	-0,0839165691286325	-0,0503337755799293
314,161	3,35899999999998	3001	1	5	3000	-11,6849157772958	-0,083953239955008	-0,0503433309495449
314,172	3,37	3001	1	5	3000	-11,6848594229668	-0,0836758455261588	-0,0502870045602322
314,183	3,38099999999997	3001	1	5	3000	-11,6848702635616	-0,0834771618247032	-0,0502978451550007
314,194	3,392	3001	1	5	3000	-11,6848983708769	-0,0835638865828514	-0,0503259524703026
314,205	3,40299999999996	3001	1	5	3000	-11,6848893463612	-0,0836904114112258	-0,0503169558942318
314,215	3,41300000000001	3001	1	5	3000	-11,6849175374955	-0,0839031953364611	-0,0503451190888882
314,226	3,42399999999998	3001	1	5	3000	-11,684932904318	-0,0839661620557308	-0,0503604859113693
[truncated: 265 more rows]
