# Supplementary material for: Mechanical Behaviour of Dental Luting Cements: Static, Dynamic, and Finite Element Studies
Source: Dent J (Basel). 2025 Dec 15;13(12):601. doi: 10.3390/dj13120601 (PMC12731645; doi:10.3390/dj13120601)
Supplement: Supplementary file 1 [file dentistry-13-00601-s001.zip › File S1/dynamic/AphC/20210806_Din_regi_foszfat1/Test1/Test1.steps.trends.csv]

Total Cycles	Elapsed Cycles	Step	PC:Cycle Start Time (s)	PC:Frequency (Hz)	Position(Linear:Position):Maximum (mm)	Position(Linear:Position):Minimum (mm)	Load(Linear:Load):Maximum (kN)	Load(Linear:Load):Minimum (kN)	Displacement(Linear:Digital Position):Maximum (mm)	Displacement(Linear:Digital Position):Minimum (mm)
1	1	1	0	0,197863	-11,6343328077346	-11,6356758400798	-0,0208485079929233	-0,0260926643386483	0,000239554792642593	-0,00110344961285591
1	1	2	5,054	10	-11,6347591113299	-11,6369525436312	-0,0221534492447972	-0,0313610956072807	-0,000186692923307419	-0,0023801252245903
2	2	2	5,155	10	-11,6315964236855	-11,6396445594728	-0,0124607002362609	-0,0415706494823098	0,00297591090202332	-0,00507216900587082
3	3	2	5,255	10	-11,6278216615319	-11,6402466315776	-0,00574026256799698	-0,0444037560373545	0,0067506730556488	-0,00567421317100525
4	4	2	5,355	10	-11,6277625132352	-11,6406465321779	-0,00588049180805683	-0,0456903502345085	0,00680984929203987	-0,00607408583164215
5	5	2	5,455	10	-11,6275109443814	-11,6408239211887	-0,00537386164069176	-0,0461661024019122	0,007061418145895	-0,0062515027821064
6	6	2	5,555	10	-11,6264800261706	-11,6408901941031	-0,00377871561795473	-0,046388553455472	0,00809233635663986	-0,00631777569651604
7	7	2	5,655	10	-11,6265628952533	-11,6410430241376	-0,004500737413764	-0,0469826022163033	0,00800946727395058	-0,00647060573101044
8	8	2	5,755	10	-11,6259283572435	-11,6411536652595	-0,00362546183168888	-0,0477414252236485	0,0086439773440361	-0,00658124685287476
9	9	2	5,855	10	-11,6259260941297	-11,6411536652595	-0,00346689950674772	-0,0477414252236485	0,00864626839756965	-0,00658124685287476
10	10	2	5,955	10	-11,6260808799416	-11,640788661316	-0,00377022195607424	-0,0461498089134693	0,00849148258566856	-0,00621624290943146
20	20	2	6,955	10	-11,6245828941464	-11,6413933038712	-0,00228258781135082	-0,0484237121418118	0,00998944044113159	-0,00682085752487183
30	30	2	7,955	10	-11,623807400465	-11,6414960101247	-0,00173601321876049	-0,0483733136206865	0,0107649341225624	-0,00692356377840042
40	40	2	8,955	10	-11,6234190110117	-11,6416882071644	-0,00128659419715405	-0,0489323306828737	0,0111533515155315	-0,00711578875780106
50	50	2	9,955	10	-11,6236303467303	-11,6416012868285	-0,00181935261934996	-0,0481721572577953	0,0109420157968998	-0,00702884048223495
60	60	2	10,955	10	-11,6231513489038	-11,6419354174286	-0,00114875845611095	-0,0492923194542527	0,011421013623476	-0,00736299902200699
70	70	2	11,955	10	-11,6234200168401	-11,6420247964561	-0,001354212872684	-0,0492583028972149	0,011152345687151	-0,0074523501098156
80	80	2	12,955	10	-11,6240744758397	-11,6420991439372	-0,0017889030277729	-0,0488848704844713	0,0104978866875172	-0,00752672553062439
90	90	2	13,955	10	-11,6239039320499	-11,6422594059259	-0,0015317602083087	-0,0494137220084667	0,0106684304773808	-0,00768698751926422
100	100	2	14,955	10	-11,623599557206	-11,6424486413598	-0,00106389168649912	-0,0495483912527561	0,0109728053212166	-0,00787625089287758
200	200	2	24,955	10	-11,6253213398159	-11,6435785777867	-0,00142853241413832	-0,0491864886134863	0,00925099477171898	-0,00900613144040108
300	300	2	34,955	10	-11,6262604203075	-11,6449693311006	-0,00100212637335062	-0,0481496937572956	0,00831194221973419	-0,0103969126939774
400	400	2	44,955	10	-11,6270936932415	-11,6458772309124	-0,000978372991085052	-0,0482377875596285	0,00747866928577423	-0,011304784566164
500	500	2	54,955	10	-11,6276800911874	-11,6466245334595	-0,000878483988344669	-0,0486766546964645	0,00689227133989334	-0,0120521150529385
600	600	2	64,955	10	-11,6290085669607	-11,6470208857208	-0,00170242041349411	-0,0481076631695032	0,00556379556655884	-0,0124484673142433
700	700	2	74,955	10	-11,6293378360569	-11,6478154063225	-0,00146164558827877	-0,0495949760079384	0,0052344985306263	-0,0132429599761963
800	800	2	84,955	10	-11,6297981422395	-11,6483275685459	-0,00159620773047209	-0,0498192943632603	0,00477422028779984	-0,0137551501393318
900	900	2	94,955	10	-11,6297710407525	-11,6485598590225	-0,00121980905532837	-0,0494717434048653	0,00480132177472115	-0,0139874406158924
1000	1000	2	104,955	10	-11,6305311396718	-11,6489252541214	-0,001468057744205	-0,0493497308343649	0,00404119491577148	-0,014352835714817
1501	1	3	155,289	0,197628	-11,6439785342664	-11,6507449373603	-0,0243731494992971	-0,0504318019375205	-0,00940611585974693	-0,0161725468933582
1501	1	4	160,349	10	-11,6498289629817	-11,6542118322104	-0,045199659653008	-0,0658536236733198	-0,0152565725147724	-0,0196394138038158
1502	2	4	160,45	10	-11,644967906177	-11,6590143553913	-0,0234032329171896	-0,0861328281462193	-0,0103955157101154	-0,024441909044981
1503	3	4	160,55	10	-11,6389787849039	-11,6601065453142	-0,00870442483574152	-0,0906878942623734	-0,00440636649727821	-0,025534126907587
1504	4	4	160,65	10	-11,6389053314924	-11,660371972248	-0,00840609427541494	-0,0911961356177926	-0,00433294102549553	-0,0257995538413525
1505	5	4	160,75	10	-11,6391709819436	-11,6607050970197	-0,00893696676939726	-0,0919796666130424	-0,00459853559732437	-0,0261326506733894
1506	6	4	160,85	10	-11,638578241691	-11,6608452703804	-0,00775923021137714	-0,091762961819768	-0,00400582328438759	-0,026272851973772
1507	7	4	160,95	10	-11,6386036388576	-11,6610821988434	-0,00760661438107491	-0,0923968059942126	-0,00403124839067459	-0,0265097804367542
1508	8	4	161,05	10	-11,6380830667913	-11,6614893078804	-0,0065911328420043	-0,0936104916036129	-0,00351062044501305	-0,0269169174134731
1509	9	4	161,15	10	-11,6379687655717	-11,6617562714964	-0,00637350138276815	-0,0944778695702553	-0,00339634716510773	-0,0271838530898094
1510	10	4	161,25	10	-11,6378827113658	-11,6618615202606	-0,0061167124658823	-0,0942018395289779	-0,00331029295921326	-0,027289129793644
1520	20	4	162,25	10	-11,6363534610718	-11,6635348554701	-0,00337034929543734	-0,0961077585816383	-0,00178104266524315	-0,0289624370634556
1530	30	4	163,25	10	-11,6359784826636	-11,664856877178	-0,00258880201727152	-0,0981215899810195	-0,00140609219670296	-0,0302844308316708
1540	40	4	164,25	10	-11,6358640417457	-11,6658011823893	-0,00154009088873863	-0,0986437126994133	-0,00129165127873421	-0,0312287360429764
1550	50	4	165,25	10	-11,6365069057792	-11,6665010433644	-0,00176359433680773	-0,0982234254479408	-0,00193448737263679	-0,0319286249577999
1560	60	4	166,25	10	-11,6368424054235	-11,6674482543021	-0,00146242324262857	-0,0999017851427197	-0,00226998701691628	-0,0328758358955383
1570	70	4	167,25	10	-11,636775881052	-11,667782664299	-0,0010669743642211	-0,0977157987654209	-0,00220349058508873	-0,0332102738320827
1580	80	4	168,25	10	-11,6385627631098	-11,6685612313449	-0,00191963277757168	-0,0992107065394521	-0,00399034470319748	-0,0339887849986553
1590	90	4	169,25	10	-11,6387469414622	-11,6689238883555	-0,00148788560181856	-0,0980222877115011	-0,00417452305555344	-0,0343514420092106
1600	100	4	170,25	10	-11,6388227697462	-11,6695324145257	-0,00126556493341923	-0,0986341247335076	-0,00425035133957863	-0,0349600240588188
1700	200	4	180,25	10	-11,6429426707327	-11,673117717728	-0,00142323318868876	-0,0990081764757633	-0,00837028026580811	-0,038545299321413
1800	300	4	190,25	10	-11,645832778886	-11,6755106952041	-0,00164280645549297	-0,0983036495745182	-0,0112603604793549	-0,040938276797533
1900	400	4	200,25	10	-11,6484586894512	-11,6774471662939	-0,0020781671628356	-0,0991598283872008	-0,0138862989842892	-0,042874775826931
2000	500	4	210,25	10	-11,6488556563854	-11,6790146101266	-0,000979974865913391	-0,0987978000193834	-0,0142832659184933	-0,0444421917200088
2100	600	4	220,25	10	-11,650763573125	-11,6802830155939	-0,00157930422574282	-0,0985515443608165	-0,016191154718399	-0,0457105971872807
2200	700	4	230,25	10	-11,6510281898081	-11,6812269575894	-0,000973083078861237	-0,098163434304297	-0,0164557993412018	-0,0466545671224594
2300	800	4	240,25	10	-11,6522865369916	-11,6821323987097	-0,00107608269900084	-0,0985086103901267	-0,0177140906453133	-0,0475599803030491
2400	900	4	250,25	10	-11,6534351371229	-11,6831399034709	-0,00108437612652779	-0,0993588846176863	-0,018862746655941	-0,0485674850642681
2500	1000	4	260,25	10	-11,6540354210883	-11,6839245893061	-0,00101361889392138	-0,0994864059612155	-0,0194630026817322	-0,0493521429598331
3001	1	5	310,802	0,198177	-11,6779128368944	-11,687708934769	-0,0492173759266734	-0,100156017579138	-0,0433404184877872	-0,0531365163624287
3001	1	6	315,848	10	-11,6864179261029	-11,6936691664159	-0,0893559167161584	-0,132668884471059	-0,0518455356359482	-0,0590967759490013
3002	2	6	315,949	10	-11,6794614773244	-11,7068081628531	-0,0470891734585166	-0,170835051685572	-0,0448890589177608	-0,072235744446516
3003	3	6	316,049	10	-11,6765689663589	-11,7340984381735	-0,0179292028769851	-0,174883478321135	-0,0419965758919716	-0,099526047706604
3004	4	6	316,149	10	-11,7340984381735	-12,6990899629891	0,00239288900047541	-0,15977090690285	-0,099526047706604	-1,06451757252216
