# Supplementary material for: Mechanical Behaviour of Dental Luting Cements: Static, Dynamic, and Finite Element Studies
Source: Dent J (Basel). 2025 Dec 15;13(12):601. doi: 10.3390/dj13120601 (PMC12731645; doi:10.3390/dj13120601)
Supplement: Supplementary file 1 [file dentistry-13-00601-s001.zip › File S1/dynamic/AphC/20210806_Din_regi_foszfat1/Test1/Test1.Stop.csv]

Total Time (s)	Cycle Elapsed Time (s)	Total Cycles	Elapsed Cycles	Step	Total Cycle Count(Linear Waveform)	Position(Linear:Position) (mm)	Load(Linear:Load) (kN)	Displacement(Linear:Digital Position) (mm)
309,95	0	2997	1497	4	2996	-11,6867605224252	-0,0976092834025621	-0,0521881319582462
309,961	0,0110000000000241	2997	1497	4	2996	-11,683741947636	-0,0760812452062964	-0,0491695292294025
309,972	0,0219999999999914	2997	1497	4	2996	-11,676046801731	-0,0389222847297788	-0,0414743833243847
309,982	0,0320000000000391	2997	1497	4	2996,25	-11,6671516466886	-0,0131940515711904	-0,0325792282819748
309,993	0,0430000000000064	2997	1497	4	2996,25	-11,6586212161928	-0,00197937246412039	-0,0240487977862358
309,995	0,0450000000000159	2997	1497	4	2996,25	-11,6573431715369	-0,00106196850538254	-0,0227707251906395
309,996	0,0459999999999923	2997	1497	4	2996,25	-11,6572915110737	-0,00116720795631409	-0,0227190926671028
309,997	0,0470000000000255	2997	1497	4	2996,25	-11,6574091371149	-0,00137008726596832	-0,0228367187082767
310,011	0,0610000000000355	2997	1497	4	2996,5	-11,6665825713426	-0,0167637271806598	-0,0320101529359818
310,022	0,0720000000000027	2997	1497	4	2996,5	-11,6785733867437	-0,0557198747992516	-0,044000968337059
310,033	0,0830000000000268	2997	1497	4	2996,75	-11,6851009614766	-0,0876394100487232	-0,0505285710096359
310,044	0,0939999999999941	2997	1497	4	2996,75	-11,686770748347	-0,0981909269466996	-0,052198302000761
310,05	0,100000000000023	2997	1497	4	2997	-11,6866966243833	-0,0971386255696416	-0,0521242059767246
310,061	0,0109999999999673	2998	1498	4	2997	-11,6841511242092	-0,0789091177284718	-0,0495787337422371
310,071	0,021000000000015	2998	1498	4	2997	-11,6768649592996	-0,0422403868287802	-0,0422925129532814
310,082	0,0319999999999823	2998	1498	4	2997,25	-11,6676297783852	-0,0141448713839054	-0,0330573320388794
310,093	0,0430000000000064	2998	1498	4	2997,25	-11,6586687695235	-0,00196325127035379	-0,0240963511168957
310,095	0,0450000000000159	2998	1498	4	2997,25	-11,6580790188164	-0,00159539747983217	-0,0235066004097462
310,096	0,0459999999999923	2998	1498	4	2997,25	-11,6580430604517	-0,00161221250891685	-0,0234706699848175
310,097	0,0469999999999686	2998	1498	4	2997,25	-11,658082595095	-0,00169274862855673	-0,0235101766884327
310,107	0,0570000000000164	2998	1498	4	2997,5	-11,6619694791734	-0,00780535396188498	-0,0273970887064934
310,118	0,0679999999999836	2998	1498	4	2997,5	-11,6737123858184	-0,0370348757132888	-0,0391399674117565
310,129	0,0790000000000077	2998	1498	4	2997,75	-11,6836205497384	-0,0796052115038037	-0,0490481592714787
310,14	0,089999999999975	2998	1498	4	2997,75	-11,6867572814226	-0,0983785837888718	-0,0521848909556866
310,142	0,0919999999999845	2998	1498	4	2997,75	-11,6868624463677	-0,0988948997110128	-0,0522900559008121
310,15	0,100000000000023	2998	1498	4	2998	-11,6867623664439	-0,0974834570661187	-0,052189975976944
310,161	0,0109999999999673	2999	1499	4	2998	-11,6836929135025	-0,0755547406151891	-0,0491205230355263
310,172	0,0219999999999914	2999	1499	4	2998	-11,6765927989036	-0,0414352957159281	-0,0420203804969788
310,183	0,0329999999999586	2999	1499	4	2998,25	-11,6663298290223	-0,0116448197513819	-0,0317574106156826
310,194	0,0439999999999827	2999	1499	4	2998,25	-11,6577650606632	-0,00129088759422302	-0,0231926701962948
310,196	0,0459999999999923	2999	1499	4	2998,25	-11,6572447959334	-0,000950098037719727	-0,0226723775267601
310,201	0,0509999999999877	2999	1499	4	2998,5	-11,6578563395888	-0,00188837293535471	-0,0232839211821556
310,212	0,061999999999955	2999	1499	4	2998,5	-11,6679639928043	-0,0198588101193309	-0,0333916023373604
310,223	0,0729999999999791	2999	1499	4	2998,5	-11,6794437356293	-0,0596593460068107	-0,0448713451623917
310,234	0,0839999999999463	2999	1499	4	2998,75	-11,6854945197701	-0,0901158386841416	-0,0509221293032169
310,244	0,0939999999999941	2999	1499	4	2998,75	-11,6867578402162	-0,0980113539844751	-0,0521854497492313
310,245	0,0949999999999704	2999	1499	4	2998,75	-11,6867664456367	-0,0979800522327423	-0,0521939992904663
310,249	0,0989999999999895	2999	1499	4	2998,75	-11,6867550183088	-0,0975630432367325	-0,052182599902153
310,25	0,0999999999999659	2999	1499	4	2999	-11,6867386456579	-0,0973729928955436	-0,0521662272512913
310,261	0,0110000000000241	3000	1500	4	2999	-11,6838970407844	-0,0770144537091255	-0,0493246503174305
310,272	0,0219999999999914	3000	1500	4	2999	-11,676458325237	-0,0407200353220105	-0,0418859347701073
310,283	0,0330000000000155	3000	1500	4	2999,25	-11,6665556933731	-0,0121578061953187	-0,0319832749664783
310,294	0,0439999999999827	3000	1500	4	2999,25	-11,657840134576	-0,0014131236821413	-0,0232677161693573
310,297	0,0470000000000255	3000	1500	4	2999,25	-11,6567803546786	-0,00067233107984066	-0,0222079642117023
310,303	0,0529999999999973	3000	1500	4	2999,5	-11,6581779532135	-0,00244737137109041	-0,0236055068671703
310,314	0,0640000000000214	3000	1500	4	2999,5	-11,6700944490731	-0,0257970578968525	-0,0355220586061478
310,325	0,0749999999999886	3000	1500	4	2999,75	-11,6806031484157	-0,0647751102223992	-0,046030730009079
310,336	0,0860000000000127	3000	1500	4	2999,75	-11,6864972189069	-0,0965051678940654	-0,0519247725605965
310,342	0,0919999999999845	3000	1500	4	2999,75	-11,6868088301271	-0,0983968563377857	-0,0522364117205143
310,35	0,100000000000023	3000	1500	4	3000	-11,6867420542985	-0,0972704123705626	-0,0521696358919144
310,361	0,0109999999999673	3001	1501	4	3000	-11,6839757747948	-0,077350358478725	-0,049403328448534
310,372	0,0219999999999914	3001	1501	4	3000	-11,6766919568181	-0,0416199909523129	-0,0421195104718208
310,383	0,0329999999999586	3001	1501	4	3000	-11,6690547857434	-0,0179488118737936	-0,03448236733675
310,393	0,0430000000000064	3001	1501	4	3000	-11,6623363550752	-0,0057591637596488	-0,0277639366686344
310,396	0,0459999999999923	3001	1501	4	3000	-11,6622714232653	-0,00563753768801689	-0,0276990048587322
310,397	0,0469999999999686	3001	1501	4	3000	-11,6623999457806	-0,00599612481892109	-0,0278275273740292
310,408	0,0579999999999927	3001	1501	4	3000	-11,6666089184582	-0,0158983794972301	-0,0320365279912949
310,419	0,06899999999996	3001	1501	4	3000	-11,6756954044104	-0,0438562873750925	-0,0411229580640793
310,429	0,0790000000000077	3001	1501	4	3000	-11,6809540987015	-0,0663504097610712	-0,0463816523551941
310,44	0,089999999999975	3001	1501	4	3000	-11,6839269641787	-0,0806004134938121	-0,0493545457720757
310,451	0,100999999999999	3001	1501	4	3000	-11,6838898323476	-0,0797232473269105	-0,049317441880703
310,462	0,111999999999966	3001	1501	4	3000	-11,6816885769367	-0,0659393239766359	-0,0471161864697933
310,473	0,12299999999999	3001	1501	4	3000	-11,6780132800341	-0,0474095856770873	-0,0434408895671368
310,484	0,133999999999958	3001	1501	4	3000	-11,6745221335441	-0,0337889790534973	-0,0399497151374817
310,494	0,144000000000005	3001	1501	4	3000	-11,6736892238259	-0,0310634076595306	-0,0391168333590031
310,505	0,154999999999973	3001	1501	4	3000	-11,6742104105651	-0,0340169342234731	-0,0396380200982094
310,516	0,165999999999997	3001	1501	4	3000	-11,6760650184005	-0,0424919929355383	-0,0414925999939442
310,527	0,176999999999964	3001	1501	4	3000	-11,6777933109552	-0,0504311826080084	-0,0432208925485611
310,537	0,187000000000012	3001	1501	4	3000	-11,6789043880999	-0,0555942486971617	-0,0443319417536259
310,548	0,197999999999979	3001	1501	4	3000	-11,6789924819022	-0,0552820833399892	-0,044420063495636
310,561	0,210999999999956	3001	1501	4	3000	-11,6788043361157	-0,0540635129436851	-0,0442319177091122
310,571	0,221000000000004	3001	1501	4	3000	-11,6782265715301	-0,0510320765897632	-0,0436541251838207
310,582	0,231999999999971	3001	1501	4	3000	-11,6782750748098	-0,0513498950749636	-0,0437026284635067
310,593	0,242999999999995	3001	1501	4	3000	-11,6780876554549	-0,0504469778388739	-0,0435152649879456
310,604	0,253999999999962	3001	1501	4	3000	-11,6781139187515	-0,0501871854066849	-0,0435415282845497
310,614	0,26400000000001	3001	1501	4	3000	-11,6780100390315	-0,0497046625241637	-0,0434376485645771
310,625	0,274999999999977	3001	1501	4	3000	-11,6780532617122	-0,0500812893733382	-0,0434808433055878
310,636	0,286000000000001	3001	1501	4	3000	-11,6780625935644	-0,0501964800059795	-0,0434901751577854
310,647	0,296999999999969	3001	1501	4	3000	-11,6780024114996	-0,0495330011472106	-0,0434299930930138
310,658	0,307999999999993	3001	1501	4	3000	-11,6780430916697	-0,049868430942297	-0,043470673263073
310,669	0,31899999999996	3001	1501	4	3000	-11,67799978517	-0,0495950551703572	-0,0434273667633533
310,679	0,329000000000008	3001	1501	4	3000	-11,6780808661133	-0,0502166803926229	-0,0435084477066994
310,69	0,339999999999975	3001	1501	4	3000	-11,6780386213213	-0,0501074735075235	-0,0434662029147148
310,701	0,350999999999999	3001	1501	4	3000	-11,6781550459564	-0,0503985583782196	-0,0435826554894447
310,712	0,361999999999966	3001	1501	4	3000	-11,6780894435942	-0,0501291686668992	-0,0435170531272888
310,723	0,37299999999999	3001	1501	4	3000	-11,6780628170818	-0,0499081378802657	-0,0434903986752033
310,734	0,383999999999958	3001	1501	4	3000	-11,6780019365251	-0,0496659893542528	-0,0434295460581779
310,744	0,394000000000005	3001	1501	4	3000	-11,6780725680292	-0,0501748407259583	-0,0435001775622368
310,755	0,404999999999973	3001	1501	4	3000	-11,6780274733901	-0,0496430229395628	-0,0434550829231739
310,766	0,415999999999997	3001	1501	4	3000	-11,6780095919967	-0,049734297208488	-0,0434372015297413
310,777	0,426999999999964	3001	1501	4	3000	-11,6780816484243	-0,0501941051334143	-0,043509230017662
310,787	0,437000000000012	3001	1501	4	3000	-11,6780251823366	-0,0499205430969596	-0,0434527359902859
310,798	0,447999999999979	3001	1501	4	3000	-11,6780713107437	-0,0502756098285317	-0,0434988923370838
310,802	0,451999999999998	3001	1501	5	3000	-11,6781480330974	-0,0506776524707675	-0,0435756146907806
310,802	0	3001	1	5	3000	-11,6781480330974	-0,0506776524707675	-0,0435756146907806
310,813	0,0109999999999673	3001	1	5	3000	-11,678073965013	-0,0499194441363215	-0,0435015186667442
310,824	0,0219999999999914	3001	1	5	3000	-11,6780356597155	-0,0498030846938491	-0,0434632413089275
310,826	0,0240000000000009	3001	1	5	3000	-11,6779128368944	-0,0492173759266734	-0,0433404184877872
310,837	0,0349999999999682	3001	1	5	3000	-11,6779764555395	-0,0495773227885365	-0,0434040650725365
310,848	0,0459999999999923	3001	1	5	3000	-11,6780508309603	-0,0500549050047994	-0,0434784404933453
310,859	0,0569999999999595	3001	1	5	3000	-11,6781891323626	-0,0505057210102677	-0,0436166860163212
310,869	0,0670000000000073	3001	1	5	3000	-11,6781203728169	-0,0502909533679485	-0,0435479544103146
310,88	0,0779999999999745	3001	1	5	3000	-11,6781258769333	-0,0504332920536399	-0,0435534864664078
310,891	0,0889999999999986	3001	1	5	3000	-11,6780697740614	-0,0500009441748261	-0,0434973277151585
310,902	0,0999999999999659	3001	1	5	3000	-11,678313491866	-0,0516551174223423	-0,0437410734593868
310,912	0,110000000000014	3001	1	5	3000	-11,6782488953322	-0,0508843082934618	-0,0436764769256115
310,923	0,120999999999981	3001	1	5	3000	-11,678243810311	-0,0508157396689057	-0,0436713919043541
310,934	0,132000000000005	3001	1	5	3000	-11,6782398428768	-0,050991578027606	-0,0436674244701862
310,945	0,142999999999972	3001	1	5	3000	-11,6783326305449	-0,0514758052304387	-0,0437602400779724
310,956	0,153999999999996	3001	1	5	3000	-11,6782602388412	-0,0513298809528351	-0,0436878204345703
310,967	0,164999999999964	3001	1	5	3000	-11,6781626734883	-0,050414614379406	-0,0435902550816536
310,977	0,175000000000011	3001	1	5	3000	-11,6782900225371	-0,0512494938448071	-0,0437176041305065
310,992	0,189999999999998	3001	1	5	3000	-11,6783641185611	-0,0516869174316525	-0,0437917001545429
311,003	0,200999999999965	3001	1	5	3000	-11,6784441936761	-0,0523451622575521	-0,0438717752695084
311,013	0,211000000000013	3001	1	5	3000	-11,6784036811441	-0,0516549916937947	-0,0438312627375126
311,026	0,22399999999999	3001	1	5	3000	-11,6783923376352	-0,051701026968658	-0,0438199192285538
311,037	0,235000000000014	3001	1	5	3000	-11,6784943733364	-0,0523888692259789	-0,0439219549298286
311,048	0,245999999999981	3001	1	5	3000	-11,6784275136888	-0,0519106863066554	-0,0438551232218742
311,059	0,257000000000005	3001	1	5	3000	-11,6784263961017	-0,0519620440900326	-0,0438540056347847
311,07	0,267999999999972	3001	1	5	3000	-11,6784566268325	-0,0519584538415074	-0,0438841804862022
311,081	0,278999999999996	3001	1	5	3000	-11,6785403061658	-0,0525500904768705	-0,0439678877592087
311,092	0,289999999999964	3001	1	5	3000	-11,6785363387316	-0,0526147801429033	-0,0439639203250408
311,102	0,300000000000011	3001	1	5	3000	-11,6786476504058	-0,0532156089320779	-0,0440752319991589
311,113	0,310999999999979	3001	1	5	3000	-11,6785863228142	-0,0529458792880178	-0,0440138764679432
311,124	0,322000000000003	3001	1	5	3000	-11,6785678826272	-0,0525834504514933	-0,0439954921603203
311,135	0,33299999999997	3001	1	5	3000	-11,6786486562341	-0,0530361663550138	-0,0440762378275394
311,146	0,343999999999994	3001	1	5	3000	-11,6786784119904	-0,0533570954576135	-0,0441060215234756
311,157	0,354999999999961	3001	1	5	3000	-11,6787215508521	-0,0536738941445947	-0,0441491603851318
311,167	0,365000000000009	3001	1	5	3000	-11,6786949522793	-0,0532218487933278	-0,0441225059330463
311,178	0,375999999999976	3001	1	5	3000	-11,6787781845778	-0,053760651499033	-0,044205766171217
311,189	0,387	3001	1	5	3000	-11,6787530109286	-0,0536129344254732	-0,0441806204617023
311,2	0,397999999999968	3001	1	5	3000	-11,678834958002	-0,0541246216744184	-0,0442625395953655
311,211	0,408999999999992	3001	1	5	3000	-11,6787599399686	-0,0539050716906786	-0,0441875495016575
311,222	0,419999999999959	3001	1	5	3000	-11,6788207925856	-0,0539846159517765	-0,0442484021186829
311,232	0,430000000000007	3001	1	5	3000	-11,6788368299603	-0,0539245922118425	-0,0442643836140633
311,243	0,440999999999974	3001	1	5	3000	-11,6788528114557	-0,0541369104757905	-0,0442803651094437
311,254	0,451999999999998	3001	1	5	3000	-11,67883945629	-0,0540673965588212	-0,0442670099437237
311,265	0,462999999999965	3001	1	5	3000	-11,6788408253342	-0,0541520118713379	-0,0442684069275856
311,275	0,473000000000013	3001	1	5	3000	-11,6788305714726	-0,0538126192986965	-0,0442581251263618
311,293	0,490999999999985	3001	1	5	3000	-11,6789524443448	-0,0546990521252155	-0,0443800538778305
311,304	0,50200000000001	3001	1	5	3000	-11,6789517458528	-0,05474544595927	-0,0443793274462223
311,315	0,512999999999977	3001	1	5	3000	-11,6790246684104	-0,0554031832143664	-0,0444522500038147
311,326	0,524000000000001	3001	1	5	3000	-11,6789976786822	-0,0547025678679347	-0,0444252602756023
311,337	0,534999999999968	3001	1	5	3000	-11,679049199447	-0,0550576392561197	-0,0444767810404301
311,348	0,545999999999992	3001	1	5	3000	-11,6790312342346	-0,0551571091637015	-0,0444587878882885
311,359	0,55699999999996	3001	1	5	3000	-11,6791752353311	-0,0560465455055237	-0,04460284486413
311,369	0,567000000000007	3001	1	5	3000	-11,6791210044175	-0,0556598091498017	-0,0445485860109329
311,38	0,577999999999975	3001	1	5	3000	-11,6791875846684	-0,055821961723268	-0,0446151942014694
311,391	0,588999999999999	3001	1	5	3000	-11,6791116725653	-0,0553830992430449	-0,0445392541587353
311,402	0,599999999999966	3001	1	5	3000	-11,6792374011129	-0,0562340347096324	-0,0446649827063084
311,412	0,610000000000014	3001	1	5	3000	-11,6792316734791	-0,0562288705259562	-0,0446592830121517
311,423	0,620999999999981	3001	1	5	3000	-11,6792953480035	-0,0565990712493658	-0,0447229295969009
311,434	0,632000000000005	3001	1	5	3000	-11,679231422022	-0,0559284444898367	-0,0446590036153793
311,445	0,642999999999972	3001	1	5	3000	-11,67924458161	-0,0560615211725235	-0,0446721911430359
311,456	0,653999999999996	3001	1	5	3000	-11,6792981419712	-0,0564537290483713	-0,0447257235646248
311,467	0,664999999999964	3001	1	5	3000	-11,6793059371412	-0,0565648404881358	-0,0447335466742516
311,477	0,675000000000011	3001	1	5	3000	-11,6792828030884	-0,0564061757177114	-0,0447103567421436
311,488	0,685999999999979	3001	1	5	3000	-11,6793068032712	-0,0563374813646078	-0,0447343848645687
311,499	0,697000000000003	3001	1	5	3000	-11,67934499681	-0,0564938271418214	-0,0447726063430309
311,51	0,70799999999997	3001	1	5	3000	-11,679297471419	-0,0562555622309446	-0,0447250530123711
311,521	0,718999999999994	3001	1	5	3000	-11,6794481500983	-0,0573737779632211	-0,0448757037520409
311,532	0,729999999999961	3001	1	5	3000	-11,6794213280082	-0,0568725168704987	-0,0448489375412464
311,55	0,74799999999999	3001	1	5	3000	-11,6795041970909	-0,0573856430128217	-0,0449317507445812
311,561	0,758999999999958	3001	1	5	3000	-11,679548677057	-0,0577436201274395	-0,0449762307107449
311,571	0,769000000000005	3001	1	5	3000	-11,6794468369335	-0,0571277784183621	-0,0448744185268879
311,582	0,779999999999973	3001	1	5	3000	-11,6795346792787	-0,0576439080759883	-0,0449622608721256
311,593	0,790999999999997	3001	1	5	3000	-11,6794990282506	-0,0572664896026254	-0,0449266098439693
311,604	0,801999999999964	3001	1	5	3000	-11,6796025726944	-0,0579141918569803	-0,0450301542878151
311,614	0,812000000000012	3001	1	5	3000	-11,6795628424734	-0,0576764857396483	-0,044990424066782
311,625	0,822999999999979	3001	1	5	3000	-11,6796100605279	-0,057986848987639	-0,045037642121315
311,636	0,834000000000003	3001	1	5	3000	-11,6796490643173	-0,0580556690692902	-0,0450766459107399
311,647	0,84499999999997	3001	1	5	3000	-11,679655071348	-0,0579446787014604	-0,0450826808810234
311,658	0,855999999999995	3001	1	5	3000	-11,6796766128391	-0,0581379747018218	-0,045104194432497
311,669	0,866999999999962	3001	1	5	3000	-11,6796718351543	-0,0581818912178278	-0,0450994446873665
311,679	0,87700000000001	3001	1	5	3000	-11,679878141731	-0,0595664884895086	-0,0453057512640953
311,69	0,887999999999977	3001	1	5	3000	-11,6797933168709	-0,0584685802459717	-0,0452209264039993
311,701	0,899000000000001	3001	1	5	3000	-11,6798497270793	-0,0589717831462622	-0,0452773086726666
311,712	0,909999999999968	3001	1	5	3000	-11,6798096057028	-0,0588824646547437	-0,0452371872961521
311,723	0,920999999999992	3001	1	5	3000	-11,6798228211701	-0,058989068493247	-0,0452504307031631
311,734	0,93199999999996	3001	1	5	3000	-11,6798705980182	-0,0592516968026757	-0,0452982075512409
311,751	0,949000000000012	3001	1	5	3000	-11,6799050476402	-0,0591844925656915	-0,0453326292335987
311,762	0,95999999999998	3001	1	5	3000	-11,6800010483712	-0,0598961999639869	-0,0454286299645901
311,773	0,971000000000004	3001	1	5	3000	-11,6799738910049	-0,0595751497894526	-0,0454014725983143
311,784	0,981999999999971	3001	1	5	3000	-11,6799719352275	-0,0596458930522203	-0,0453995168209076
311,795	0,992999999999995	3001	1	5	3000	-11,6799186263233	-0,0590947177261114	-0,0453462079167366
311,806	1,00399999999996	3001	1	5	3000	-11,6799695882946	-0,0593439023941755	-0,0453971698880196
311,816	1,01400000000001	3001	1	5	3000	-11,6800253558904	-0,0598023785278201	-0,0454529374837875
311,827	1,02499999999998	3001	1	5	3000	-11,6800468973815	-0,0599914183840156	-0,0454745069146156
311,838	1,036	3001	1	5	3000	-11,68013099581	-0,0604162644594908	-0,0455586053431034
311,849	1,04699999999997	3001	1	5	3000	-11,6801437642425	-0,0602614507079124	-0,0455713458359241
311,86	1,05799999999999	3001	1	5	3000	-11,6802595183253	-0,0609619542956352	-0,0456871278584003
311,871	1,06899999999996	3001	1	5	3000	-11,6801857575774	-0,0605343794450164	-0,0456133671104908
311,881	1,07900000000001	3001	1	5	3000	-11,6802653297782	-0,0610787700861692	-0,0456929393112659
311,892	1,08999999999997	3001	1	5	3000	-11,6801892220974	-0,0607307162135839	-0,0456168316304684
311,903	1,101	3001	1	5	3000	-11,6802398208529	-0,0605879537761211	-0,04566740244627
311,914	1,11199999999997	3001	1	5	3000	-11,6801878530532	-0,0603514397516847	-0,0456154346466064
311,925	1,12299999999999	3001	1	5	3000	-11,6802297346294	-0,0606658542528749	-0,0456572882831097
311,936	1,13399999999996	3001	1	5	3000	-11,6802212968469	-0,0605922704562545	-0,0456489063799381
311,946	1,14400000000001	3001	1	5	3000	-11,6803739592433	-0,061553493142128	-0,0458015687763691
311,957	1,15499999999997	3001	1	5	3000	-11,6804292239249	-0,0616457127034664	-0,0458568334579468
311,968	1,166	3001	1	5	3000	-11,6803887952119	-0,0613802904263139	-0,0458163768053055
311,979	1,17699999999996	3001	1	5	3000	-11,6804584767669	-0,0618776632472873	-0,0458860583603382
311,989	1,18700000000001	3001	1	5	3000	-11,6804297268391	-0,0617567403241992	-0,0458573363721371
312,004	1,202	3001	1	5	3000	-11,6804672498256	-0,0617234222590923	-0,0458948314189911
312,015	1,21299999999997	3001	1	5	3000	-11,6804828681052	-0,0618721172213554	-0,0459104776382446
312,025	1,22300000000001	3001	1	5	3000	-11,6804729495198	-0,0618200050666928	-0,0459005311131477
312,036	1,23399999999998	3001	1	5	3000	-11,6804959438741	-0,0619039591401815	-0,0459235534071922
312,047	1,245	3001	1	5	3000	-11,6804855223745	-0,0619330070912838	-0,045913103967905
312,058	1,25599999999997	3001	1	5	3000	-11,6805210895836	-0,0619444809854031	-0,0459486432373524
312,069	1,267	3001	1	5	3000	-11,6805355902761	-0,0619278289377689	-0,0459631718695164
312,08	1,27799999999996	3001	1	5	3000	-11,6806365083903	-0,0627288036048412	-0,0460640899837017
312,09	1,28800000000001	3001	1	5	3000	-11,6806316189468	-0,0626545306295156	-0,0460592284798622
312,101	1,29899999999998	3001	1	5	3000	-11,6807028651237	-0,063078049570322	-0,0461304746568203
312,112	1,31	3001	1	5	3000	-11,68068327941	-0,0627683801576495	-0,0461108610033989
312,123	1,32099999999997	3001	1	5	3000	-11,6807795874774	-0,0634422712028027	-0,0462071970105171
312,134	1,33199999999999	3001	1	5	3000	-11,6807741951197	-0,0633785268291831	-0,0462017767131329
312,145	1,34299999999996	3001	1	5	3000	-11,6808263305575	-0,0637018447741866	-0,0462539121508598
312,155	1,35300000000001	3001	1	5	3000	-11,6808033641428	-0,0632502604275942	-0,0462309457361698
312,166	1,36399999999998	3001	1	5	3000	-11,6808017715812	-0,0631437916308641	-0,0462293811142445
312,177	1,375	3001	1	5	3000	-11,6809003148228	-0,0637692073360085	-0,0463278964161873
312,188	1,38599999999997	3001	1	5	3000	-11,6808714531362	-0,0637044012546539	-0,0462990626692772
312,199	1,39699999999999	3001	1	5	3000	-11,6808885522187	-0,0639744568616152	-0,0463161617517471
312,21	1,40799999999996	3001	1	5	3000	-11,6808684635907	-0,0634066946804523	-0,0462960451841354
312,22	1,41800000000001	3001	1	5	3000	-11,6809979360551	-0,0642460444942117	-0,0464255176484585
312,231	1,42899999999997	3001	1	5	3000	-11,6808947268873	-0,0635203020647168	-0,0463223084807396
312,242	1,44	3001	1	5	3000	-11,6809875983745	-0,0644004996865988	-0,0464151799678802
312,253	1,45099999999996	3001	1	5	3000	-11,6809768415987	-0,0642006751149893	-0,0464044511318207
312,263	1,46100000000001	3001	1	5	3000	-11,6809594631195	-0,0638968497514725	-0,0463870726525784
312,274	1,47199999999998	3001	1	5	3000	-11,6810323018581	-0,0644648959860206	-0,0464598834514618
312,285	1,483	3001	1	5	3000	-11,6810891311616	-0,0647389516234398	-0,0465167127549648
312,296	1,49399999999997	3001	1	5	3000	-11,6811091918498	-0,0649050762876868	-0,046536773443222
312,309	1,50700000000001	3001	1	5	3000	-11,6811248101294	-0,0648620259016752	-0,0465524196624756
312,32	1,51799999999997	3001	1	5	3000	-11,6812331881374	-0,065337372943759	-0,0466607697308063
312,331	1,529	3001	1	5	3000	-11,6811652109027	-0,0650030234828591	-0,0465927645564079
312,342	1,53999999999996	3001	1	5	3000	-11,6811894625425	-0,0652434537187219	-0,0466170720756054
312,352	1,55000000000001	3001	1	5	3000	-11,6811873391271	-0,0652283197268844	-0,0466149486601353
312,363	1,56099999999998	3001	1	5	3000	-11,6812642570585	-0,0654135504737496	-0,0466918386518955
312,374	1,572	3001	1	5	3000	-11,6812295559794	-0,0652569532394409	-0,0466571375727654
312,385	1,58299999999997	3001	1	5	3000	-11,6812366247177	-0,0653908122330904	-0,0466641783714294
312,396	1,59399999999999	3001	1	5	3000	-11,6812738124281	-0,0656544882804155	-0,0467013940215111
312,407	1,60499999999996	3001	1	5	3000	-11,6813928633928	-0,0663037551566958	-0,0468204170465469
312,417	1,61500000000001	3001	1	5	3000	-11,6814501117915	-0,0662503810599446	-0,0468776933848858
312,428	1,62599999999998	3001	1	5	3000	-11,6813797317445	-0,0660029519349337	-0,0468073412775993
312,439	1,637	3001	1	5	3000	-11,6814301069826	-0,06639055442065	-0,046857688575983
312,45	1,64799999999997	3001	1	5	3000	-11,6813815198839	-0,0659913569688797	-0,0468091294169426
312,461	1,65899999999999	3001	1	5	3000	-11,6814515925944	-0,066578071564436	-0,0468792021274567
312,472	1,66999999999996	3001	1	5	3000	-11,6814395505935	-0,0661713536828756	-0,0468671321868896
312,482	1,68000000000001	3001	1	5	3000	-11,6815864294767	-0,0671119196340442	-0,047013983130455
312,493	1,69099999999997	3001	1	5	3000	-11,6815301030874	-0,0667525641620159	-0,0469577126204968
312,504	1,702	3001	1	5	3000	-11,6815282870084	-0,0668711587786675	-0,046955868601799
312,515	1,71299999999997	3001	1	5	3000	-11,6815529856831	-0,0670099956914783	-0,0469805672764778
312,525	1,72300000000001	3001	1	5	3000	-11,6815280914307	-0,0665756082162261	-0,0469556450843811
312,536	1,73399999999998	3001	1	5	3000	-11,6815453860909	-0,0666573643684387	-0,046972967684269
312,552	1,75	3001	1	5	3000	-11,6816530656069	-0,0674541015177965	-0,047080647200346
312,563	1,76099999999997	3001	1	5	3000	-11,6817055922002	-0,0677978619933128	-0,0471331737935543
312,574	1,77199999999999	3001	1	5	3000	-11,6816891077906	-0,0673784781247377	-0,0471166893839836
312,585	1,78299999999996	3001	1	5	3000	-11,6816922370344	-0,0674642063677311	-0,0471198186278343
312,595	1,79300000000001	3001	1	5	3000	-11,6817210428417	-0,0676288455724716	-0,0471485964953899
312,606	1,80399999999997	3001	1	5	3000	-11,6817056201398	-0,0676456838846207	-0,0471331737935543
312,617	1,815	3001	1	5	3000	-11,6817524749786	-0,0679970486089587	-0,0471800565719604
312,628	1,82599999999996	3001	1	5	3000	-11,6817283071578	-0,0675751874223351	-0,0471559166908264
312,638	1,83600000000001	3001	1	5	3000	-11,681763259694	-0,0677740992978215	-0,0471908412873745
312,649	1,84699999999998	3001	1	5	3000	-11,6817827057093	-0,0679559493437409	-0,0472102873027325
312,66	1,858	3001	1	5	3000	-11,6819599270821	-0,0691612809896469	-0,0473874807357788
312,671	1,86899999999997	3001	1	5	3000	-11,6818607132882	-0,0684939883649349	-0,0472882948815823
312,682	1,88	3001	1	5	3000	-11,682016029954	-0,0691415369510651	-0,0474436394870281
312,693	1,89099999999996	3001	1	5	3000	-11,6819742601365	-0,0689412327483296	-0,0474018417298794
312,703	1,90100000000001	3001	1	5	3000	-11,6820218134671	-0,0692319171503186	-0,0474493950605392
312,714	1,91199999999998	3001	1	5	3000	-11,6819937620312	-0,0691219512373209	-0,0474213436245918
312,725	1,923	3001	1	5	3000	-11,681999405846	-0,0688927015289664	-0,047426987439394
312,736	1,93399999999997	3001	1	5	3000	-11,6819548979402	-0,0686778919771314	-0,0473825074732304
312,747	1,94499999999999	3001	1	5	3000	-11,6819632519037	-0,0687395595014095	-0,0473908334970474
312,758	1,95599999999996	3001	1	5	3000	-11,682013599202	-0,0689902203157544	-0,0474411807954311
312,768	1,96600000000001	3001	1	5	3000	-11,6820650361478	-0,069330963306129	-0,0474925898015499
312,779	1,97699999999998	3001	1	5	3000	-11,6820694785565	-0,0692411372438073	-0,0474970601499081
312,79	1,988	3001	1	5	3000	-11,6821229830384	-0,0696817459538579	-0,0475505366921425
312,801	1,99899999999997	3001	1	5	3000	-11,6821693629026	-0,0698408577591181	-0,0475969165563583
312,812	2,00999999999999	3001	1	5	3000	-11,6821520961821	-0,0698402803391218	-0,0475797057151794
312,831	2,029	3001	1	5	3000	-11,6822094842792	-0,0699098268523812	-0,0476370938122272
312,842	2,03999999999996	3001	1	5	3000	-11,6822282876819	-0,0700504053384066	-0,0476558692753315
312,852	2,05000000000001	3001	1	5	3000	-11,6822815965861	-0,0704130297526717	-0,0477091781795025
312,863	2,06099999999998	3001	1	5	3000	-11,6822594963014	-0,0703597441315651	-0,0476871058344841
312,874	2,072	3001	1	5	3000	-11,6822912637144	-0,0705195730552077	-0,047718845307827
312,885	2,08299999999997	3001	1	5	3000	-11,6823578160256	-0,0707395980134606	-0,047785397619009
312,896	2,09399999999999	3001	1	5	3000	-11,6823815368116	-0,0709084328263998	-0,0478091463446617
312,907	2,10499999999996	3001	1	5	3000	-11,6823450475931	-0,0706094084307551	-0,0477726571261883
312,917	2,11500000000001	3001	1	5	3000	-11,6823670640588	-0,0708919716998935	-0,0477946735918522
312,928	2,12599999999998	3001	1	5	3000	-11,6824159864336	-0,0711264554411173	-0,0478435680270195
312,939	2,137	3001	1	5	3000	-11,6824500449002	-0,0709787709638476	-0,0478776544332504
312,95	2,14799999999997	3001	1	5	3000	-11,6824086382985	-0,070985546335578	-0,047836247831583
312,961	2,15899999999999	3001	1	5	3000	-11,6824622265995	-0,0712164491415024	-0,0478898361325264
312,972	2,16999999999996	3001	1	5	3000	-11,6824700776488	-0,0713619217276573	-0,0478976592421532
312,982	2,18000000000001	3001	1	5	3000	-11,682609943673	-0,0722597865387797	-0,0480375252664089
312,993	2,19099999999997	3001	1	5	3000	-11,6825665254146	-0,0716804526746273	-0,0479941070079803
313,004	2,202	3001	1	5	3000	-11,6825597640127	-0,071730874478817	-0,0479873456060886
313,015	2,21299999999997	3001	1	5	3000	-11,6825403738767	-0,0716734305024147	-0,0479679554700851
313,025	2,22300000000001	3001	1	5	3000	-11,6825388651341	-0,0715588591992855	-0,0479664467275143
313,036	2,23399999999998	3001	1	5	3000	-11,6826068423688	-0,0719181960448623	-0,0480344519019127
313,047	2,245	3001	1	5	3000	-11,6827017255127	-0,0724449846893549	-0,0481293350458145
313,058	2,25599999999997	3001	1	5	3000	-11,6827379073948	-0,0727099226787686	-0,0481654889881611
313,069	2,267	3001	1	5	3000	-11,6827062238008	-0,0725919241085649	-0,0481338053941727
313,08	2,27799999999996	3001	1	5	3000	-11,6828116681427	-0,0733267609030008	-0,0482392497360706
313,09	2,28800000000001	3001	1	5	3000	-11,6827627457678	-0,0725802825763822	-0,0481902994215488
313,101	2,29899999999998	3001	1	5	3000	-11,6827496420592	-0,0725633604452014	-0,0481772236526012
313,112	2,31	3001	1	5	3000	-11,6827411483973	-0,0726105365902185	-0,0481687299907207
313,123	2,32099999999997	3001	1	5	3000	-11,6827729996294	-0,0728256348520517	-0,0482005812227726
313,134	2,33199999999999	3001	1	5	3000	-11,6828289348632	-0,0732847349718213	-0,048256516456604
313,145	2,34299999999996	3001	1	5	3000	-11,6828241292387	-0,0730543397367001	-0,048251710832119
313,155	2,35300000000001	3001	1	5	3000	-11,6827830858529	-0,0726971309632063	-0,0482106953859329
313,166	2,36399999999998	3001	1	5	3000	-11,6828269511461	-0,0730196293443441	-0,0482545606791973
313,177	2,375	3001	1	5	3000	-11,6828885022551	-0,0735204247757792	-0,0483160838484764
313,188	2,38599999999997	3001	1	5	3000	-11,6829318925738	-0,0738214561715722	-0,048359502106905
313,199	2,39699999999999	3001	1	5	3000	-11,6830225847661	-0,0741717638447881	-0,0484501384198666
313,21	2,40799999999996	3001	1	5	3000	-11,6830183658749	-0,074116881005466	-0,0484459474682808
313,22	2,41800000000001	3001	1	5	3000	-11,6830936912447	-0,0745255080983043	-0,0485212728381157
313,231	2,42899999999997	3001	1	5	3000	-11,6830339282751	-0,0742399320006371	-0,0484615378081799
313,242	2,44	3001	1	5	3000	-11,683103274554	-0,0746948039159179	-0,0485308840870857
313,253	2,45099999999997	3001	1	5	3000	-11,6830745246261	-0,0742668891325593	-0,0485021062195301
313,263	2,46100000000001	3001	1	5	3000	-11,6830927412957	-0,0743722729384899	-0,0485203228890896
313,274	2,47199999999998	3001	1	5	3000	-11,6831173561513	-0,0746468268334866	-0,0485449656844139
313,285	2,483	3001	1	5	3000	-11,6830805316567	-0,0744303269311786	-0,0485081411898136
313,296	2,49399999999997	3001	1	5	3000	-11,6831121314317	-0,0744347833096981	-0,0485397130250931
313,307	2,505	3001	1	5	3000	-11,6831300966442	-0,0744233326986432	-0,0485577061772346
313,318	2,51599999999996	3001	1	5	3000	-11,6832040529698	-0,0749833695590496	-0,0486316345632076
313,335	2,53299999999996	3001	1	5	3000	-11,6832415480167	-0,0752501608803868	-0,0486691296100616
313,345	2,54300000000001	3001	1	5	3000	-11,6832170728594	-0,0750800594687462	-0,0486446544528007
313,356	2,55399999999997	3001	1	5	3000	-11,6832507122308	-0,0750714214518666	-0,0486782938241959
313,367	2,565	3001	1	5	3000	-11,6833203658462	-0,0755991414189339	-0,0487479194998741
313,378	2,57599999999997	3001	1	5	3000	-11,6833914164454	-0,0760019244626164	-0,0488189980387688
313,388	2,58600000000001	3001	1	5	3000	-11,6832972597331	-0,0755678024142981	-0,0487248413264751
313,399	2,59699999999998	3001	1	5	3000	-11,683386079967	-0,0760454032570124	-0,0488136895000935
313,41	2,608	3001	1	5	3000	-11,6834108345211	-0,0759489508345723	-0,0488384440541267
313,421	2,61899999999997	3001	1	5	3000	-11,6834049671888	-0,07600337266922	-0,0488325208425522
313,432	2,63	3001	1	5	3000	-11,6833785921335	-0,0758320698514581	-0,0488062016665935
313,443	2,64099999999996	3001	1	5	3000	-11,6834004130214	-0,0759861106052995	-0,0488279946148395
313,453	2,65100000000001	3001	1	5	3000	-11,6833871137351	-0,0756449345499277	-0,048814695328474
313,464	2,66199999999998	3001	1	5	3000	-11,6833993792534	-0,0758730992674828	-0,048826988786459
313,475	2,673	3001	1	5	3000	-11,6834555659443	-0,0761784100905061	-0,0488831475377083
313,486	2,68399999999997	3001	1	5	3000	-11,6835667658597	-0,0769624905660748	-0,0489943474531174
313,497	2,69499999999999	3001	1	5	3000	-11,6835956834257	-0,0770467985421419	-0,0490232929587364
313,508	2,70599999999996	3001	1	5	3000	-11,6835889220238	-0,0767798162996769	-0,0490165315568447
313,518	2,71600000000001	3001	1	5	3000	-11,6836486570537	-0,077276905067265	-0,0490762107074261
313,529	2,72699999999998	3001	1	5	3000	-11,6836363077164	-0,077158915810287	-0,0490638613700867
313,54	2,738	3001	1	5	3000	-11,6836505290121	-0,0772825395688415	-0,0490781106054783
313,551	2,74899999999997	3001	1	5	3000	-11,683637117967	-0,0771853188052773	-0,0490646995604038
313,562	2,75999999999999	3001	1	5	3000	-11,6837123595178	-0,0774203240871429	-0,0491399690508842
313,573	2,77099999999996	3001	1	5	3000	-11,6837052349001	-0,0773884821683168	-0,0491328164935112
313,585	2,78299999999996	3001	1	5	3000	-11,6836808156222	-0,0772684719413519	-0,0491083972156048
313,595	2,79300000000001	3001	1	5	3000	-11,6837062407285	-0,0776411080732942	-0,0491338223218918
313,606	2,80399999999997	3001	1	5	3000	-11,6837341524661	-0,0777328107506037	-0,0491617061197758
313,617	2,815	3001	1	5	3000	-11,6837878804654	-0,0778626929968596	-0,0492154620587826
313,628	2,82599999999997	3001	1	5	3000	-11,683735884726	-0,0775677058845758	-0,0491634383797646
313,638	2,83600000000001	3001	1	5	3000	-11,6838570870459	-0,0783615047112107	-0,0492846965789795
313,649	2,84699999999998	3001	1	5	3000	-11,6838399320841	-0,0782835949212313	-0,0492674857378006
313,66	2,858	3001	1	5	3000	-11,6838976275176	-0,0783771509304643	-0,0493252091109753
313,671	2,86899999999997	3001	1	5	3000	-11,6839086357504	-0,078532318584621	-0,0493362173438072
313,682	2,88	3001	1	5	3000	-11,6839465219527	-0,0787628954276443	-0,0493741035461426
313,693	2,89099999999996	3001	1	5	3000	-11,6839432809502	-0,0787860387936234	-0,0493708625435829
313,703	2,90100000000001	3001	1	5	3000	-11,6839737351984	-0,0790060311555862	-0,0494013167917728
313,714	2,91199999999998	3001	1	5	3000	-11,6839711926877	-0,0787192210555077	-0,0493988022208214
313,725	2,923	3001	1	5	3000	-11,683979826048	-0,0787878734990954	-0,0494074076414108
313,736	2,93399999999997	3001	1	5	3000	-11,6840030159801	-0,0791248679161072	-0,0494305975735188
313,747	2,94499999999999	3001	1	5	3000	-11,6839911136776	-0,0790221057832241	-0,0494186952710152
313,758	2,95599999999996	3001	1	5	3000	-11,684063365683	-0,0795249035581946	-0,0494909472763538
313,768	2,96600000000001	3001	1	5	3000	-11,684063449502	-0,07912902161479	-0,0494910031557083
313,779	2,97699999999998	3001	1	5	3000	-11,684109410271	-0,0796330906450748	-0,0495369918644428
313,79	2,988	3001	1	5	3000	-11,6840938199311	-0,0795027241110802	-0,0495214015245438
313,801	2,99899999999997	3001	1	5	3000	-11,6842418164015	-0,0805836915969849	-0,0496693700551987
313,812	3,00999999999999	3001	1	5	3000	-11,6842363681644	-0,0805073324590921	-0,0496639497578144
313,823	3,02099999999996	3001	1	5	3000	-11,6842795070261	-0,0806045485660434	-0,0497070886194706
313,833	3,03100000000001	3001	1	5	3000	-11,6842311434448	-0,0802041916176677	-0,0496587529778481
313,845	3,04300000000001	3001	1	5	3000	-11,6842098534107	-0,080021508038044	-0,0496374070644379
313,856	3,05399999999997	3001	1	5	3000	-11,6842734999955	-0,0805495632812381	-0,0497010536491871
313,867	3,065	3001	1	5	3000	-11,6842403355986	-0,0800639437511563	-0,0496679171919823
313,878	3,07599999999997	3001	1	5	3000	-11,6843099892139	-0,0805455027148128	-0,049737598747015
313,888	3,08600000000001	3001	1	5	3000	-11,6842690296471	-0,0803654175251722	-0,0496965833008289
313,899	3,09699999999998	3001	1	5	3000	-11,6843245457858	-0,0807110080495477	-0,049752127379179
313,91	3,108	3001	1	5	3000	-11,6843174770474	-0,0808510184288025	-0,0497450865805149
313,921	3,11899999999997	3001	1	5	3000	-11,6843755636364	-0,0807416019961238	-0,0498031452298164
313,932	3,13	3001	1	5	3000	-11,6843820456415	-0,0809914385899901	-0,0498096272349358
313,943	3,14099999999996	3001	1	5	3000	-11,6844152100384	-0,0811893260106444	-0,0498427636921406
313,953	3,15100000000001	3001	1	5	3000	-11,6844023857266	-0,0811193464323878	-0,0498299673199654
313,964	3,16199999999998	3001	1	5	3000	-11,6845536790788	-0,0821792799979448	-0,0499812886118889
313,975	3,173	3001	1	5	3000	-11,6845561377704	-0,0819098809733987	-0,0499837473034859
313,986	3,18399999999997	3001	1	5	3000	-11,684499643743	-0,0814488343894482	-0,0499271973967552
313,997	3,19499999999999	3001	1	5	3000	-11,6845691855997	-0,0819943007081747	-0,049996767193079
314,008	3,20599999999996	3001	1	5	3000	-11,6845283657312	-0,0816986989229918	-0,0499559752643108
314,018	3,21600000000001	3001	1	5	3000	-11,6845458000898	-0,0820158468559384	-0,0499734096229076
314,029	3,22699999999998	3001	1	5	3000	-11,6845440678298	-0,0816356297582388	-0,0499716773629189
314,04	3,238	3001	1	5	3000	-11,6846641246229	-0,0825139367952943	-0,0500917062163353
314,051	3,24899999999997	3001	1	5	3000	-11,6846221592277	-0,0822627730667591	-0,0500497408211231
314,071	3,26900000000001	3001	1	5	3000	-11,6846153419465	-0,082262484356761	-0,0500429235398769
314,086	3,28399999999999	3001	1	5	3000	-11,6846138052642	-0,0820318190380931	-0,0500414147973061
314,097	3,29499999999996	3001	1	5	3000	-11,6846830677241	-0,0826067011803389	-0,050110649317503
314,107	3,30500000000001	3001	1	5	3000	-11,6846708860248	-0,0825769593939185	-0,050098467618227
314,118	3,31599999999997	3001	1	5	3000	-11,68471978046	-0,0828796718269587	-0,0501473620533943
314,129	3,327	3001	1	5	3000	-11,684743585065	-0,0828716112300754	-0,0501711666584015
314,14	3,33799999999997	3001	1	5	3000	-11,684929355979	-0,084083704277873	-0,0503569655120373
314,15	3,34800000000001	3001	1	5	3000	-11,6849061660469	-0,0839165691286325	-0,0503337755799293
314,161	3,35899999999998	3001	1	5	3000	-11,6849157772958	-0,083953239955008	-0,0503433309495449
314,172	3,37	3001	1	5	3000	-11,6848594229668	-0,0836758455261588	-0,0502870045602322
314,183	3,38099999999997	3001	1	5	3000	-11,6848702635616	-0,0834771618247032	-0,0502978451550007
314,194	3,392	3001	1	5	3000	-11,6848983708769	-0,0835638865828514	-0,0503259524703026
314,205	3,40299999999996	3001	1	5	3000	-11,6848893463612	-0,0836904114112258	-0,0503169558942318
314,215	3,41300000000001	3001	1	5	3000	-11,6849175374955	-0,0839031953364611	-0,0503451190888882
314,226	3,42399999999998	3001	1	5	3000	-11,684932904318	-0,0839661620557308	-0,0503604859113693
314,237	3,435	3001	1	5	3000	-11,6849422641098	-0,0837778300046921	-0,050369817763567
314,248	3,44599999999997	3001	1	5	3000	-11,6849167272449	-0,0836306950077415	-0,0503443367779255
314,259	3,45699999999999	3001	1	5	3000	-11,6850345488638	-0,0844607362523675	-0,0504621304571629
314,27	3,46799999999996	3001	1	5	3000	-11,6850089002401	-0,0843493035063148	-0,0504364818334579
314,28	3,47800000000001	3001	1	5	3000	-11,6851171385497	-0,0850375788286328	-0,0505447201430798
314,291	3,48899999999998	3001	1	5	3000	-11,6851297672838	-0,0848986441269517	-0,0505573488771915
314,302	3,5	3001	1	5	3000	-11,6851513367146	-0,0851235818117857	-0,0505789183080196
314,313	3,51099999999997	3001	1	5	3000	-11,6851422563195	-0,0851270277053118	-0,0505698099732399
314,332	3,52999999999997	3001	1	5	3000	-11,6851952858269	-0,0853397464379668	-0,050622895359993
314,345	3,54300000000001	3001	1	5	3000	-11,685189222917	-0,0851002242416143	-0,050616804510355
314,356	3,55399999999997	3001	1	5	3000	-11,6852075234056	-0,0853449758142233	-0,0506351329386234
314,367	3,565	3001	1	5	3000	-11,6852057911456	-0,0853129336610436	-0,0506334006786346
314,378	3,57599999999997	3001	1	5	3000	-11,6852886881679	-0,0859962729737163	-0,0507162697613239
314,388	3,58600000000001	3001	1	5	3000	-11,6852532327175	-0,0854569906368852	-0,0506808422505856
314,399	3,59699999999998	3001	1	5	3000	-11,6852798312902	-0,0855417316779494	-0,0507074408233166
314,41	3,608	3001	1	5	3000	-11,6852679848671	-0,0857076188549399	-0,0506955944001675
314,421	3,61899999999997	3001	1	5	3000	-11,6852997243404	-0,0858978368341923	-0,0507273338735104
314,432	3,63	3001	1	5	3000	-11,6853305418044	-0,0862073339521885	-0,0507581233978271
314,443	3,64099999999996	3001	1	5	3000	-11,685361918062	-0,0860658055171371	-0,0507895275950432
314,453	3,65100000000001	3001	1	5	3000	-11,6853395104408	-0,0860056793317199	-0,0507671199738979
314,464	3,66199999999998	3001	1	5	3000	-11,6853905003518	-0,0863696914166212	-0,0508180819451809
314,475	3,673	3001	1	5	3000	-11,6854075714946	-0,0864281179383397	-0,0508351810276508
314,486	3,68399999999997	3001	1	5	3000	-11,6855284385383	-0,0873650144785643	-0,0509559921920299
314,497	3,69499999999999	3001	1	5	3000	-11,685554953292	-0,087259728461504	-0,0509825348854065
314,508	3,70599999999996	3001	1	5	3000	-11,6855445038527	-0,0871324725449085	-0,0509720854461193
314,518	3,71600000000001	3001	1	5	3000	-11,6855495329946	-0,0871976977214217	-0,0509771145880222
314,529	3,72699999999998	3001	1	5	3000	-11,6854781191796	-0,0866973493248224	-0,0509057007730007
314,54	3,738	3001	1	5	3000	-11,6856465954334	-0,0879043200984597	-0,0510741770267487
314,551	3,74899999999997	3001	1	5	3000	-11,6855826415122	-0,0872880732640624	-0,0510102510452271
314,562	3,75999999999999	3001	1	5	3000	-11,6855917777866	-0,0874190172180533	-0,0510193593800068
314,573	3,77099999999996	3001	1	5	3000	-11,6856177896261	-0,0876255240291357	-0,051045399159193
314,583	3,78100000000001	3001	1	5	3000	-11,6856123972684	-0,0876635499298573	-0,0510399788618088
314,594	3,79199999999997	3001	1	5	3000	-11,6856468468904	-0,0875246245414019	-0,051074456423521
314,605	3,803	3001	1	5	3000	-11,6855992097408	-0,0872361520305276	-0,0510267913341522
314,616	3,81399999999996	3001	1	5	3000	-11,6856462601572	-0,0875919219106436	-0,0510738417506218
314,626	3,82400000000001	3001	1	5	3000	-11,6856531333178	-0,0877534365281463	-0,0510807149112225
314,637	3,83499999999998	3001	1	5	3000	-11,6857067774981	-0,0881775468587875	-0,0511343590915203
314,648	3,846	3001	1	5	3000	-11,6857102978975	-0,0879637571051717	-0,0511378794908524
314,659	3,85699999999997	3001	1	5	3000	-11,6857588570565	-0,0883144931867719	-0,0511864386498928
314,67	3,868	3001	1	5	3000	-11,68571267277	-0,0880595250055194	-0,0511402823030949
314,681	3,87899999999996	3001	1	5	3000	-11,6858069691807	-0,0886595994234085	-0,0512345507740974
314,691	3,88900000000001	3001	1	5	3000	-11,685799928382	-0,0887350784614682	-0,0512275099754333
314,702	3,89999999999998	3001	1	5	3000	-11,6858527902514	-0,0888183014467359	-0,0512803718447685
314,713	3,911	3001	1	5	3000	-11,6858769021928	-0,0889477832242846	-0,0513045117259026
314,724	3,92199999999997	3001	1	5	3000	-11,6859340108931	-0,0895627401769161	-0,0513615645468235
314,735	3,93299999999999	3001	1	5	3000	-11,6859453264624	-0,0896124076098204	-0,0513729080557823
314,746	3,94399999999996	3001	1	5	3000	-11,6859305463731	-0,0894399639219046	-0,0513581559062004
314,756	3,95400000000001	3001	1	5	3000	-11,6859370283782	-0,0892891362309456	-0,0513646379113197
314,767	3,96499999999998	3001	1	5	3000	-11,6859198734164	-0,0892677204683423	-0,0513474829494953
314,778	3,976	3001	1	5	3000	-11,6860092245042	-0,0899532716721296	-0,0514367781579494
314,789	3,98699999999997	3001	1	5	3000	-11,6859717294574	-0,0897122314199805	-0,0513992831110954
314,8	3,99799999999999	3001	1	5	3000	-11,6859867051244	-0,0895796297118068	-0,0514143146574497
314,811	4,00899999999996	3001	1	5	3000	-11,6859507467598	-0,0892111519351602	-0,0513783283531666
314,821	4,01900000000001	3001	1	5	3000	-11,686016600579	-0,0898084556683898	-0,0514441542327404
314,832	4,02999999999997	3001	1	5	3000	-11,6860352084041	-0,0900373142212629	-0,0514628179371357
314,843	4,041	3001	1	5	3000	-11,6860312968492	-0,0900010066106915	-0,0514588505029678
314,854	4,05199999999996	3001	1	5	3000	-11,6860572807491	-0,0899277860298753	-0,0514848344027996
314,864	4,06200000000001	3001	1	5	3000	-11,6861422732472	-0,0906583666801453	-0,051569826900959
314,875	4,07299999999998	3001	1	5	3000	-11,6861500963569	-0,0906014442443848	-0,0515776500105858
314,886	4,084	3001	1	5	3000	-11,6861581429839	-0,0907612452283502	-0,0515857525169849
314,897	4,09499999999997	3001	1	5	3000	-11,6862129047513	-0,0913341576233506	-0,0516405142843723
314,908	4,10599999999999	3001	1	5	3000	-11,6861929558218	-0,0908610550686717	-0,0516205653548241
314,919	4,11699999999996	3001	1	5	3000	-11,686212066561	-0,0909683899953961	-0,0516396760940552
314,929	4,12700000000001	3001	1	5	3000	-11,6861668601632	-0,0906696124002337	-0,0515944696962833
314,94	4,13799999999998	3001	1	5	3000	-11,6862400900573	-0,091369547881186	-0,0516676716506481
314,951	4,149	3001	1	5	3000	-11,6862067580223	-0,0910548120737076	-0,0516343116760254
314,962	4,15999999999997	3001	1	5	3000	-11,6862850449979	-0,0914135295897722	-0,051712654531002
314,973	4,17099999999999	3001	1	5	3000	-11,6863070055842	-0,0916523626074195	-0,051734559237957
314,984	4,18199999999996	3001	1	5	3000	-11,6862932872027	-0,0916534382849932	-0,0517208687961102
314,994	4,19200000000001	3001	1	5	3000	-11,6862884815782	-0,0915702152997255	-0,0517160631716251
315,005	4,20299999999997	3001	1	5	3000	-11,686278283596	-0,0915687484666705	-0,0517058931291103
315,016	4,214	3001	1	5	3000	-11,6863248031586	-0,0915690930560231	-0,0517523847520351
315,027	4,22499999999997	3001	1	5	3000	-11,6863920539618	-0,092212837189436	-0,0518196634948254
315,037	4,23500000000001	3001	1	5	3000	-11,6863992903382	-0,0923646939918399	-0,0518268719315529
315,048	4,24599999999998	3001	1	5	3000	-11,6863873042166	-0,0922641903162003	-0,0518149137496948
315,059	4,25700000000001	3001	1	5	3000	-11,6863897908479	-0,0922877201810479	-0,0518173724412918
315,07	4,26799999999997	3001	1	5	3000	-11,6863805986941	-0,0919195776805282	-0,0518082082271576
315,081	4,279	3001	1	5	3000	-11,6864306945354	-0,0923752738162875	-0,0518582761287689
315,092	4,28999999999996	3001	1	5	3000	-11,6864380147308	-0,092426436021924	-0,0518655963242054
315,102	4,30000000000001	3001	1	5	3000	-11,6864860709757	-0,0928984768688679	-0,0519136525690556
315,113	4,31099999999998	3001	1	5	3000	-11,6864844784141	-0,0925889285281301	-0,0519120320677757
315,124	4,322	3001	1	5	3000	-11,6865163296461	-0,0930482009425759	-0,0519439391791821
315,135	4,33299999999997	3001	1	5	3000	-11,6865779925138	-0,0935399113222957	-0,0520055741071701
315,146	4,34399999999999	3001	1	5	3000	-11,6865570936352	-0,0934004643931985	-0,0519846752285957
315,157	4,35499999999996	3001	1	5	3000	-11,686587408185	-0,0936039164662361	-0,0520149618387222
315,167	4,36500000000001	3001	1	5	3000	-11,6865406371653	-0,092845861800015	-0,051968190819025
315,178	4,37599999999998	3001	1	5	3000	-11,6865784395486	-0,0934285763651133	-0,0520060211420059
315,189	4,387	3001	1	5	3000	-11,6865763161331	-0,0934804929420352	-0,0520038977265358
315,2	4,39799999999997	3001	1	5	3000	-11,6866180859506	-0,0937296217307448	-0,0520456954836845
315,211	4,40899999999999	3001	1	5	3000	-11,6865841392428	-0,0934095634147525	-0,0520117208361626
315,222	4,41999999999996	3001	1	5	3000	-11,6866049543023	-0,0934636313468218	-0,052032507956028
315,232	4,43000000000001	3001	1	5	3000	-11,6866029147059	-0,0934383040294051	-0,0520304962992668
315,243	4,44099999999997	3001	1	5	3000	-11,6867322474718	-0,094586256891489	-0,0521598570048809
315,254	4,452	3001	1	5	3000	-11,6867393720895	-0,0946176052093506	-0,0521669536828995
315,265	4,46299999999997	3001	1	5	3000	-11,6867308225483	-0,0946573074907064	-0,0521584041416645
315,275	4,47300000000001	3001	1	5	3000	-11,6867516376078	-0,0945093063637614	-0,0521791912615299
315,286	4,48399999999998	3001	1	5	3000	-11,6867482010275	-0,0945264892652631	-0,0521757826209068
315,297	4,495	3001	1	5	3000	-11,68676096946	-0,0947456061840057	-0,052188578993082
315,308	4,50599999999997	3001	1	5	3000	-11,6867909487337	-0,095013496465981	-0,0522185303270817
315,319	4,517	3001	1	5	3000	-11,6868412401527	-0,0950954202562571	-0,0522688217461109
315,33	4,52799999999996	3001	1	5	3000	-11,6868098918349	-0,0949234236031771	-0,0522374734282494
315,34	4,53800000000001	3001	1	5	3000	-11,6868405696005	-0,0952095631510019	-0,0522681511938572
315,351	4,54899999999998	3001	1	5	3000	-11,6868209838867	-0,0951182516291738	-0,0522485375404358
315,371	4,56899999999996	3001	1	5	3000	-11,686873678118	-0,0951997097581625	-0,052301287651062
315,381	4,57900000000001	3001	1	5	3000	-11,6868792939931	-0,0953038781881332	-0,0523068755865097
315,392	4,58999999999998	3001	1	5	3000	-11,6868878155947	-0,0952798128128052	-0,0523154251277447
315,403	4,601	3001	1	5	3000	-11,6869666893035	-0,0961636425927281	-0,0523942708969116
315,414	4,61199999999997	3001	1	5	3000	-11,6869773622602	-0,0963126448914409	-0,0524049438536167
315,425	4,62299999999999	3001	1	5	3000	-11,6869652923197	-0,095816501416266	-0,0523928739130497
315,436	4,63399999999996	3001	1	5	3000	-11,6869741491973	-0,0958893075585365	-0,0524017587304115
315,446	4,64400000000001	3001	1	5	3000	-11,6869717463851	-0,0958987744525075	-0,052399355918169
315,457	4,65499999999997	3001	1	5	3000	-11,6870328783989	-0,0964198028668761	-0,0524604879319668
315,468	4,666	3001	1	5	3000	-11,6870253626257	-0,0963461771607399	-0,0524529442191124
315,479	4,67699999999996	3001	1	5	3000	-11,6870508994907	-0,0963228894397616	-0,0524784810841084
315,489	4,68700000000001	3001	1	5	3000	-11,6870597843081	-0,0965304998680949	-0,0524873659014702
315,5	4,69799999999998	3001	1	5	3000	-11,6871011909097	-0,0968957506120205	-0,0525287725031376
315,511	4,709	3001	1	5	3000	-11,6871138196439	-0,0967606902122498	-0,0525414012372494
315,522	4,71999999999997	3001	1	5	3000	-11,6871522646397	-0,0972735602408648	-0,0525798462331295
315,533	4,73099999999999	3001	1	5	3000	-11,6871730517596	-0,0970772886648774	-0,0526006333529949
315,544	4,74199999999996	3001	1	5	3000	-11,6871869377792	-0,0972586497664452	-0,0526144914329052
315,554	4,75200000000001	3001	1	5	3000	-11,6871925257146	-0,0972556183114648	-0,0526201352477074
315,565	4,76299999999998	3001	1	5	3000	-11,6871813219041	-0,0972109474241734	-0,0526089034974575
315,576	4,774	3001	1	5	3000	-11,6872209403664	-0,0974196428433061	-0,0526485219597816
315,587	4,78499999999997	3001	1	5	3000	-11,6872332897037	-0,0972296623513103	-0,052660871297121
315,598	4,79599999999999	3001	1	5	3000	-11,6872495785356	-0,0974227581173182	-0,0526771880686283
315,609	4,80699999999996	3001	1	5	3000	-11,6872424818575	-0,0974872056394815	-0,0526700913906097
315,619	4,81700000000001	3001	1	5	3000	-11,6873712278903	-0,0985296629369259	-0,0527988374233246
315,63	4,82799999999997	3001	1	5	3000	-11,687415484339	-0,0984912691637874	-0,0528430938720703
315,647	4,84499999999997	3001	1	5	3000	-11,6874691285193	-0,0989343645051122	-0,0528967380523682
315,658	4,85599999999999	3001	1	5	3000	-11,6874925419688	-0,0990111567080021	-0,052920151501894
315,669	4,86699999999996	3001	1	5	3000	-11,6874675359577	-0,0988247012719512	-0,0528951175510883
315,679	4,87700000000001	3001	1	5	3000	-11,6874854173511	-0,0990339089184999	-0,052912998944521
315,69	4,88799999999998	3001	1	5	3000	-11,6874505206943	-0,0984613597393036	-0,0528781302273273
315,701	4,899	3001	1	5	3000	-11,6874782368541	-0,0987078715115786	-0,0529058463871479
315,712	4,90999999999997	3001	1	5	3000	-11,6874865069985	-0,098722456023097	-0,0529141165316105
315,723	4,92099999999999	3001	1	5	3000	-11,6874789632857	-0,0987307168543339	-0,0529065169394016
315,734	4,93199999999996	3001	1	5	3000	-11,6874974872917	-0,0985468318685889	-0,052925068885088
315,744	4,94200000000001	3001	1	5	3000	-11,6875060368329	-0,0986918155103922	-0,0529336184263229
315,755	4,95299999999997	3001	1	5	3000	-11,6875685937703	-0,0993222510442138	-0,0529961474239826
315,766	4,964	3001	1	5	3000	-11,6876079328358	-0,0996959628537297	-0,0530354864895344
315,777	4,97499999999997	3001	1	5	3000	-11,6876274906099	-0,0997348316013813	-0,0530551001429558
315,787	4,98500000000001	3001	1	5	3000	-11,6876315418631	-0,0993939954787493	-0,0530591234564781
315,798	4,99599999999998	3001	1	5	3000	-11,6876994911581	-0,100131728686392	-0,0531270727515221
315,802	5	3001	1	5	3000	-11,6876831185073	-0,0999502884224057	-0,0531107001006603
315,813	5,01099999999997	3001	1	5	3000	-11,687696641311	-0,0999924074858427	-0,0531242229044437
315,817	5,01499999999999	3001	1	5	3000	-11,6877066995949	-0,100156017579138	-0,0531342811882496
315,828	5,02600000000001	3001	1	5	3000	-11,687678983435	-0,0998989259824157	-0,053106565028429
315,837	5,03499999999997	3001	1	5	3000	-11,687708934769	-0,100002880208194	-0,0531365163624287
315,848	5,04599999999999	3001	1	6	3000	-11,6876987367868	-0,0997973699122667	-0,0531263463199139
315,848	0	3001	1	6	3000	-11,6876987367868	-0,0997973699122667	-0,0531263463199139
315,859	0,0109999999999673	3001	1	6	3000	-11,6877134609967	-0,0998535146936774	-0,0531410425901413
315,874	0,0260000000000105	3001	1	6	3000,25	-11,6876563522965	-0,0994957983493805	-0,0530839338898659
315,885	0,0369999999999777	3001	1	6	3000,25	-11,6871340759099	-0,0950915366411209	-0,05256162956357
315,896	0,0480000000000018	3001	1	6	3000,25	-11,6865888331085	-0,0904334988445044	-0,0520164147019386
315,905	0,0570000000000164	3001	1	6	3000,5	-11,6864179261029	-0,0893559167161584	-0,0518455356359482
315,911	0,0629999999999882	3001	1	6	3000,5	-11,6866506915539	-0,091221141628921	-0,0520782731473446
315,922	0,0740000000000123	3001	1	6	3000,5	-11,6879776585847	-0,102047650143504	-0,0534052401781082
315,933	0,0849999999999795	3001	1	6	3000,75	-11,6908753383905	-0,120252855122089	-0,0563029199838638
315,944	0,0960000000000036	3001	1	6	3000,75	-11,6933578625321	-0,131994881667197	-0,0587854161858559
315,949	0,100999999999999	3001	1	6	3001	-11,6936691664159	-0,132668884471059	-0,0590967759490013
315,96	0,0109999999999673	3002	2	6	3001	-11,692941756919	-0,125169092789292	-0,0583693385124207
315,97	0,021000000000015	3002	2	6	3001	-11,689639845863	-0,10100762359798	-0,0550674274563789
315,981	0,0319999999999823	3002	2	6	3001,25	-11,6833946853876	-0,0647806888446212	-0,0488222949206829
315,992	0,0430000000000064	3002	2	6	3001,25	-11,6797143034637	-0,0484341522678733	-0,0451418571174145
315,996	0,0469999999999686	3002	2	6	3001,25	-11,6794614773244	-0,0470891734585166	-0,0448890589177608
315,999	0,0500000000000114	3002	2	6	3001,5	-11,679814606905	-0,0493633700534701	-0,045242216438055
316,01	0,0609999999999786	3002	2	6	3001,5	-11,6829248797148	-0,0669155642390251	-0,0483524613082409
316,021	0,0720000000000027	3002	2	6	3001,5	-11,690473286435	-0,110946367494762	-0,0559008680284023
316,032	0,08299999999997	3002	2	6	3001,75	-11,6985390800983	-0,156546840444207	-0,0639666616916656
316,042	0,0930000000000177	3002	2	6	3001,75	-11,7046158481389	-0,169478286989033	-0,0700434297323227
316,044	0,0949999999999704	3002	2	6	3001,75	-11,7055582255125	-0,170835051685572	-0,0709858350455761
316,048	0,0989999999999895	3002	2	6	3001,75	-11,7065194621682	-0,168802388943732	-0,0719470717012882
316,049	0,0999999999999659	3002	2	6	3002	-11,7068081628531	-0,168934832327068	-0,072235744446516
316,059	0,0100000000000477	3003	3	6	3002	-11,7057790886611	-0,151788662187755	-0,0712066702544689
316,07	0,021000000000015	3003	3	6	3002	-11,6967661119998	-0,0929383235052228	-0,0621937215328217
316,081	0,0320000000000391	3003	3	6	3002,25	-11,6844314150512	-0,0392075022682548	-0,0498590245842934
316,092	0,0430000000000064	3003	3	6	3002,25	-11,6771506424993	-0,0194317242130637	-0,0425782240927219
316,094	0,0450000000000159	3003	3	6	3002,25	-11,6766042541713	-0,0179292028769851	-0,0420318357646465
316,095	0,0460000000000491	3003	3	6	3002,25	-11,6765689663589	-0,0181057630106807	-0,0419965758919716
316,096	0,0470000000000255	3003	3	6	3002,25	-11,6767674218863	-0,0191466882824898	-0,0421950034797192
316,107	0,0580000000000496	3003	3	6	3002,5	-11,6819876432419	-0,039745019748807	-0,0474152527749538
316,118	0,0690000000000168	3003	3	6	3002,5	-11,6965937800705	-0,103952055796981	-0,0620213896036148
316,129	0,0800000000000409	3003	3	6	3002,75	-11,7056496441364	-0,151511961594224	-0,0710772536695004
316,139	0,0900000000000318	3003	3	6	3002,75	-11,7168659437448	-0,174883478321135	-0,0822935253381729
316,149	0,100000000000023	3003	3	6	3003	-11,7340984381735	-0,15977090690285	-0,099526047706604
316,159	0,00999999999999091	3004	4	6	3003	-11,8033577129245	-0,0957932928577065	-0,168785322457552
316,17	0,021000000000015	3004	4	6	3003	-11,8397526070476	-0,108249578624964	-0,205180216580629
316,181	0,0319999999999823	3004	4	6	3003,25	-11,8348995130509	-0,0670501356944442	-0,200327094644308
316,191	0,04200000000003	3004	4	6	3003,25	-11,8216390907764	-0,0309579959139228	-0,187066700309515
316,202	0,0529999999999973	3004	4	6	3003,5	-11,8195056729019	-0,0285185128450394	-0,18493328243494
316,213	0,0640000000000214	3004	4	6	3003,5	-11,8322447407991	-0,064384276047349	-0,197672322392464
316,224	0,0749999999999886	3004	4	6	3003,75	-11,8583867233247	-0,113855535164475	-0,223814304918051
316,231	0,0819999999999936	3004	4	6	3003,75	-11,9209662638605	-0,0848233886063099	-0,286393873393536
316,234	0,0849999999999795	3004	4	6	3003,75	-11,9928337913007	-0,0051593966782093	-0,358261372894049
316,235	0,0860000000000127	3004	4	6	3003,75	-12,0315776858479	0,00239288900047541	-0,397005267441273
316,237	0,0880000000000223	3004	4	6	3003,75	-12,1226948406547	-0,000154986046254635	-0,488122422248125
316,239	0,0900000000000318	3004	4	6	3003,75	-12,2152325324714	0,000253072939813137	-0,580660086125135
316,241	0,0919999999999845	3004	4	6	3003,75	-12,2998773772269	0,000648624263703823	-0,665304958820343
316,243	0,0939999999999941	3004	4	6	3003,75	-12,3795158229768	0,000295541249215603	-0,744943432509899
316,245	0,0960000000000036	3004	4	6	3003,75	-12,4671301245689	9,71322879195213E-05	-0,832557678222656
316,247	0,0980000000000132	3004	4	6	3003,75	-12,5744676869363	-0,000178515911102295	-0,939895268529654
316,248	0,0989999999999895	3004	4	6	3003,75	-12,6353057194501	-0,000171647407114506	-1,00073330104351
316,249	0,100000000000023	3004	4	6	3004	-12,6990899629891	-7,5753778219223E-05	-1,06451757252216
316,25	0,000999999999976353	3005	5	6	3004	-12,7641861140728	9,62754711508751E-05	-1,12961372360587
316,251	0,00200000000000955	3005	5	6	3004	-12,829271145165	0,00018194317817688	-1,19469875469804
316,252	0,0029999999999859	3005	5	6	3004	-12,8935135994107	0,000176290050148964	-1,25894118100405
316,253	0,00399999999996226	3005	5	6	3004	-12,956674983725	0,000132555142045021	-1,32210256531835
316,254	0,00499999999999545	3005	5	6	3004	-13,0191241297871	5,61773777008057E-05	-1,38455171138048
316,255	0,00599999999997181	3005	5	6	3004	-13,0816428735852	-9,63872298598289E-05	-1,44707042723894
316,256	0,007000000000005	3005	5	6	3004	-13,1451997440308	-0,000249273143708706	-1,51062732562423
316,257	0,00799999999998136	3005	5	6	3004	-13,2107734400779	-0,000280584208667278	-1,5762010216713
316,258	0,00899999999995771	3005	5	6	3004	-13,2789490185678	-0,000210991129279137	-1,64437657222152
316,259	0,00999999999999091	3005	5	6	3004	-13,3485480677336	-0,000449311919510365	-1,71397564932704
316,26	0,0109999999999673	3005	5	6	3004	-13,4155342541635	-0,00106144696474075	-1,78096186369658
316,261	0,0120000000000005	3005	5	6	3004	-13,474490409717	-0,00107096042484045	-1,83991799131036
316,263	0,01400000000001	3005	5	6	3004	-13,5550492722541	0,00071472954005003	-1,9204768538475
316,272	0,0229999999999677	3005	5	6	3004	-13,6405207961798	-0,000150115229189396	-2,00594840571284
316,277	0,0279999999999632	3005	5	6	3004	-13,7031247559935	0,000305087305605412	-2,06855233758688
316,287	0,0380000000000109	3005	5	6	3004	-13,6773923411965	0,000460767187178135	-2,04281995072961
316,298	0,0489999999999782	3005	5	6	3004	-13,6356122139841	0,000563440844416618	-2,00103979557753
316,309	0,0600000000000023	3005	5	6	3004	-13,5755352862179	0,000270535238087177	-1,94096283987164
316,32	0,0709999999999695	3005	5	6	3004	-13,5139414574951	0,000397767871618271	-1,87936903908849
316,329	0,0799999999999841	3005	5	6	3004	-13,453237535432	0,00051264651119709	-1,81866511702538
316,34	0,0910000000000082	3005	5	6	3004	-13,3911197818816	0,000440781004726887	-1,75654733553529
316,351	0,101999999999975	3005	5	6	3004	-13,3540868572891	5,31179830431938E-05	-1,71951446682215
316,362	0,113	3005	5	6	3004	-13,3477098494768	0,000485260970890522	-1,71313745900989
316,373	0,123999999999967	3005	5	6	3004	-13,3474278822541	0,000535687431693077	-1,71285543590784
316,384	0,134999999999991	3005	5	6	3004	-13,3493644651026	0,000324114225804806	-1,71479204669595
316,395	0,145999999999958	3005	5	6	3004	-13,3517524972558	3,71038913726807E-05	-1,71718010678887
316,405	0,156000000000006	3005	5	6	3004	-13,3546164259315	0,000193160958588123	-1,72004403546453
316,416	0,166999999999973	3005	5	6	3004	-13,3521509170532	0,000719605013728142	-1,71757852658629
316,427	0,177999999999997	3005	5	6	3004	-13,3501766435802	0,000380855053663254	-1,71560419723392
316,438	0,188999999999965	3005	5	6	3004	-13,3516599610448	1,56881287693977E-05	-1,71708757057786
316,449	0,199999999999989	3005	5	6	3004	-13,3497679140419	0,000204858370125294	-1,71519549563527
316,46	0,210999999999956	3005	5	6	3004	-13,3469206932932	0,000370945781469345	-1,71234827488661
316,47	0,221000000000004	3005	5	6	3004	-13,3433239907026	0,00048498623073101	-1,70875154435635
316,481	0,231999999999971	3005	5	6	3004	-13,3429654408246	0,000150236301124096	-1,70839302241802
316,492	0,242999999999995	3005	5	6	3004	-13,3407634869218	0,000386741012334824	-1,7061910405755
316,503	0,253999999999962	3005	5	6	3004	-13,334658164531	0,000280397944152355	-1,70008577406406
316,513	0,26400000000001	3005	5	6	3004	-13,3786932751536	-0,000210595317184925	-1,74412082880735
316,515	0,265999999999963	3005	5	6	3004	-13,4609059710056	-0,000145779922604561	-1,82633355259895
316,517	0,267999999999972	3005	5	6	3004	-13,5767829045653	0,00027557834982872	-1,94221051409841
316,518	0,269000000000005	3005	5	6	3004	-13,6466687824577	0,000360407866537571	-2,0120963640511
316,519	0,269999999999982	3005	5	6	3004	-13,7224240321666	0,000678175128996372	-2,08785161375999
316,52	0,270999999999958	3005	5	6	3004	-13,8001174014062	0,00108170323073864	-2,16554498299956
316,521	0,271999999999991	3005	5	6	3004	-13,8746857177466	0,00128489919006824	-2,24011329934001
316,522	0,272999999999968	3005	5	6	3004	-13,9413829240948	0,00141334719955921	-2,30681050568819
316,524	0,274999999999977	3005	5	6	3004	-14,0376393031329	0,00160306226462126	-2,40306688472629
316,526	0,276999999999987	3005	5	6	3004	-14,0718050021678	0,00149631407111883	-2,43723258376122
316,529	0,279999999999973	3005	5	6	3004	-14,0162722952664	0,000821999274194241	-2,38169990479946
316,531	0,281999999999982	3005	5	6	3004	-13,9408343005925	-9,52975824475288E-05	-2,30626188218594
316,533	0,283999999999992	3005	5	6	3004	-13,8791057467461	-0,000744787976145744	-2,24453335627913
316,542	0,293000000000006	3005	5	6	3004	-13,9439760055393	0,000290102325379848	-2,30940358713269
316,553	0,303999999999974	3005	5	6	3004	-13,9267091453075	0,00059119425714016	-2,29213675484061
316,564	0,314999999999998	3005	5	6	3004	-13,9239271637052	0,000380957499146461	-2,28935474529862
316,575	0,325999999999965	3005	5	6	3004	-13,9261832926422	0,000360459089279175	-2,29161087423563
316,586	0,336999999999989	3005	5	6	3004	-13,9268477261066	0,000293762423098087	-2,29227533563972
316,597	0,347999999999956	3005	5	6	3004	-13,9266018569469	0,000375360250473022	-2,29202946648002
316,607	0,358000000000004	3005	5	6	3004	-13,9267126098275	0,000255610793828964	-2,29214016348124
316,618	0,368999999999971	3005	5	6	3004	-13,9267812855542	0,000138534232974052	-2,29220889508724
316,629	0,379999999999995	3005	5	6	3004	-13,9268813934177	0,000466327182948589	-2,29230897501111
316,64	0,390999999999963	3005	5	6	3004	-13,9266344066709	0,000585457310080528	-2,29206198826432
316,65	0,40100000000001	3005	5	6	3004	-13,9267231989652	0,000184285454452038	-2,29215078055859
316,661	0,411999999999978	3005	5	6	3004	-13,9270220417529	0,000141407363116741	-2,29244962334633
316,671	0,421999999999969	3005	5	6	3004	-13,9268919546157	0,000287671573460102	-2,29231953620911
