# Supplementary material for: Mechanical Behaviour of Dental Luting Cements: Static, Dynamic, and Finite Element Studies
Source: Dent J (Basel). 2025 Dec 15;13(12):601. doi: 10.3390/dj13120601 (PMC12731645; doi:10.3390/dj13120601)
Supplement: Supplementary file 1 [file dentistry-13-00601-s001.zip › File S1/dynamic/AphC/20210806_Din_regi_foszfat2/Test1/ResumeData.im_res]

<?xml version="1.0"?>
<InstronFile xmlns:xsi="http://www.w3.org/2001/XMLSchema-instance" xmlns:xsd="http://www.w3.org/2001/XMLSchema" FileSections="3" Version="1.0.0">
  <Section index="0">
    <Node name="SystemMap">
      <Item name="VirtualHosts">
        <Value xsi:type="ArrayOfString">
          <string>PC</string>
          <string>Linear</string>
        </Value>
      </Item>
      <Item name="PhysicalHosts">
        <Value xsi:type="ArrayOfString">
          <string>PC</string>
          <string>Linear</string>
        </Value>
      </Item>
    </Node>
  </Section>
  <Section index="1">
    <Node name="TestData">
      <Item name="Time">
        <Value xsi:type="xsd:double">627.613</Value>
      </Item>
      <Item name="TransferCount">
        <Value xsi:type="xsd:long">10</Value>
      </Item>
      <Item name="Vectors">
        <Value xsi:type="xsd:long">627614</Value>
      </Item>
      <Item name="ColumnNames">
        <Value xsi:type="ArrayOfString">
          <string>Vector</string>
          <string>Total Time</string>
          <string>Step</string>
          <string>Linear:Transfer</string>
          <string>Linear:WaveformStatus</string>
          <string>Total Cycle Count(Linear Waveform)</string>
          <string>Position(Linear:Position)</string>
          <string>Load(Linear:Load)</string>
          <string>Displacement(Linear:Digital Position)</string>
        </Value>
      </Item>
      <Item name="ColumnValues">
        <Value xsi:type="ArrayOfDouble">
          <double>627613</double>
          <double>627.613</double>
          <double>10</double>
          <double>10</double>
          <double>-1</double>
          <double>6007.75</double>
          <double>-0.015077498266473413</double>
          <double>1.0057585313916206</double>
          <double>-0.0037342915870249272</double>
        </Value>
      </Item>
    </Node>
  </Section>
  <Section index="2">
    <Node name="TestSystem">
      <Item name="TestStopReason">
        <Value xsi:type="xsd:int">5</Value>
      </Item>
    </Node>
    <Node name="Sequencer">
      <Item name="CompletedStepCount">
        <Value xsi:type="xsd:int">9</Value>
      </Item>
      <Item name="Step0">
        <Value xsi:type="Node" name="Step0">
          <Item name="StepAcquisitionFilter - PC:Acquisition Filter">
            <Value xsi:type="Node" name="StepAcquisitionFilter - PC:Acquisition Filter">
              <Item name="ChunkerActive">
                <Value xsi:type="xsd:boolean">false</Value>
              </Item>
            </Value>
          </Item>
        </Value>
      </Item>
      <Item name="Step1">
        <Value xsi:type="Node" name="Step1">
          <Item name="SimpleCyclic - Linear:WaveformGenerator">
            <Value xsi:type="Node" name="SimpleCyclic - Linear:WaveformGenerator">
              <Item name="ElapsedQuarterCycleCount">
                <Value xsi:type="xsd:long">6000</Value>
              </Item>
            </Value>
          </Item>
          <Item name="StepAcquisitionFilter - PC:Acquisition Filter">
            <Value xsi:type="Node" name="StepAcquisitionFilter - PC:Acquisition Filter">
              <Item name="ChunkerActive">
                <Value xsi:type="xsd:boolean">false</Value>
              </Item>
            </Value>
          </Item>
        </Value>
      </Item>
      <Item name="Step2">
        <Value xsi:type="Node" name="Step2">
          <Item name="StepAcquisitionFilter - PC:Acquisition Filter">
            <Value xsi:type="Node" name="StepAcquisitionFilter - PC:Acquisition Filter">
              <Item name="ChunkerActive">
                <Value xsi:type="xsd:boolean">false</Value>
              </Item>
            </Value>
          </Item>
        </Value>
      </Item>
      <Item name="Step3">
        <Value xsi:type="Node" name="Step3">
          <Item name="SimpleCyclic - Linear:WaveformGenerator">
            <Value xsi:type="Node" name="SimpleCyclic - Linear:WaveformGenerator">
              <Item name="ElapsedQuarterCycleCount">
                <Value xsi:type="xsd:long">5994</Value>
              </Item>
            </Value>
          </Item>
          <Item name="StepAcquisitionFilter - PC:Acquisition Filter">
            <Value xsi:type="Node" name="StepAcquisitionFilter - PC:Acquisition Filter">
              <Item name="ChunkerActive">
                <Value xsi:type="xsd:boolean">false</Value>
              </Item>
            </Value>
          </Item>
        </Value>
      </Item>
      <Item name="Step4">
        <Value xsi:type="Node" name="Step4">
          <Item name="StepAcquisitionFilter - PC:Acquisition Filter">
            <Value xsi:type="Node" name="StepAcquisitionFilter - PC:Acquisition Filter">
              <Item name="ChunkerActive">
                <Value xsi:type="xsd:boolean">false</Value>
              </Item>
            </Value>
          </Item>
        </Value>
      </Item>
      <Item name="Step5">
        <Value xsi:type="Node" name="Step5">
          <Item name="SimpleCyclic - Linear:WaveformGenerator">
            <Value xsi:type="Node" name="SimpleCyclic - Linear:WaveformGenerator">
              <Item name="ElapsedQuarterCycleCount">
                <Value xsi:type="xsd:long">5999</Value>
              </Item>
            </Value>
          </Item>
          <Item name="StepAcquisitionFilter - PC:Acquisition Filter">
            <Value xsi:type="Node" name="StepAcquisitionFilter - PC:Acquisition Filter">
              <Item name="ChunkerActive">
                <Value xsi:type="xsd:boolean">false</Value>
              </Item>
            </Value>
          </Item>
        </Value>
      </Item>
      <Item name="Step6">
        <Value xsi:type="Node" name="Step6">
          <Item name="StepAcquisitionFilter - PC:Acquisition Filter">
            <Value xsi:type="Node" name="StepAcquisitionFilter - PC:Acquisition Filter">
              <Item name="ChunkerActive">
                <Value xsi:type="xsd:boolean">false</Value>
              </Item>
            </Value>
          </Item>
        </Value>
      </Item>
      <Item name="Step7">
        <Value xsi:type="Node" name="Step7">
          <Item name="SimpleCyclic - Linear:WaveformGenerator">
            <Value xsi:type="Node" name="SimpleCyclic - Linear:WaveformGenerator">
              <Item name="ElapsedQuarterCycleCount">
                <Value xsi:type="xsd:long">5988</Value>
              </Item>
            </Value>
          </Item>
          <Item name="StepAcquisitionFilter - PC:Acquisition Filter">
            <Value xsi:type="Node" name="StepAcquisitionFilter - PC:Acquisition Filter">
              <Item name="ChunkerActive">
                <Value xsi:type="xsd:boolean">false</Value>
              </Item>
            </Value>
          </Item>
        </Value>
      </Item>
      <Item name="Step8">
        <Value xsi:type="Node" name="Step8">
          <Item name="StepAcquisitionFilter - PC:Acquisition Filter">
            <Value xsi:type="Node" name="StepAcquisitionFilter - PC:Acquisition Filter">
              <Item name="ChunkerActive">
                <Value xsi:type="xsd:boolean">false</Value>
              </Item>
            </Value>
          </Item>
        </Value>
      </Item>
      <Item name="Step9">
        <Value xsi:type="Node" name="Step9">
          <Item name="SimpleCyclic - Linear:WaveformGenerator">
            <Value xsi:type="Node" name="SimpleCyclic - Linear:WaveformGenerator">
              <Item name="ElapsedQuarterCycleCount">
                <Value xsi:type="xsd:long">20</Value>
              </Item>
            </Value>
          </Item>
          <Item name="StepAcquisitionFilter - PC:Acquisition Filter">
            <Value xsi:type="Node" name="StepAcquisitionFilter - PC:Acquisition Filter">
              <Item name="Total Cycles">
                <Value xsi:type="ArrayOfDouble">
                  <double>6001</double>
                  <double>6002</double>
                  <double>6003</double>
                  <double>6004</double>
                  <double>6005</double>
                  <double>6006</double>
                  <double>6007</double>
                </Value>
              </Item>
              <Item name="Elapsed Cycles">
                <Value xsi:type="ArrayOfDouble">
                  <double>1</double>
                  <double>2</double>
                  <double>3</double>
                  <double>4</double>
                  <double>5</double>
                  <double>6</double>
                  <double>7</double>
                </Value>
              </Item>
              <Item name="Step">
                <Value xsi:type="ArrayOfDouble">
                  <double>10</double>
                  <double>10</double>
                  <double>10</double>
                  <double>10</double>
                  <double>10</double>
                  <double>10</double>
                  <double>10</double>
                </Value>
              </Item>
              <Item name="PC:Cycle Start Time">
                <Value xsi:type="ArrayOfDouble">
                  <double>626.271</double>
                  <double>626.372</double>
                  <double>626.472</double>
                  <double>626.572</double>
                  <double>626.672</double>
                  <double>626.772</double>
                  <double>626.872</double>
                </Value>
              </Item>
              <Item name="PC:Frequency">
                <Value xsi:type="ArrayOfDouble">
                  <double>10</double>
                  <double>10</double>
                  <double>10</double>
                  <double>10</double>
                  <double>10</double>
                  <double>10</double>
                  <double>10</double>
                </Value>
              </Item>
              <Item name="Position(Linear:Position):Maximum">
                <Value xsi:type="ArrayOfDouble">
                  <double>-0.011439628126099706</double>
                  <double>-0.011424972843378782</double>
                  <double>-0.01142753105610609</double>
                  <double>-0.0114338290784508</double>
                  <double>-0.011436045616865159</double>
                  <double>-0.011437061950564384</double>
                  <double>-0.011437124395743011</double>
                </Value>
              </Item>
              <Item name="Position(Linear:Position):Minimum">
                <Value xsi:type="ArrayOfDouble">
                  <double>-0.011454784171655774</double>
                  <double>-0.011482557328417896</double>
                  <double>-0.011493630381301046</double>
                  <double>-0.011498287813737988</double>
                  <double>-0.011501216478645802</double>
                  <double>-0.011503591323271393</double>
                  <double>-0.011506973141804338</double>
                </Value>
              </Item>
              <Item name="Load(Linear:Load):Maximum">
                <Value xsi:type="ArrayOfDouble">
                  <double>-354.60829269140959</double>
                  <double>-183.03635995835066</double>
                  <double>-69.494182243943214</double>
                  <double>-62.520378269255161</double>
                  <double>-51.583340391516685</double>
                  <double>-42.041847482323647</double>
                  <double>-31.197243370115757</double>
                </Value>
              </Item>
              <Item name="Load(Linear:Load):Minimum">
                <Value xsi:type="ArrayOfDouble">
                  <double>-532.43355359882116</double>
                  <double>-687.3307516798377</double>
                  <double>-739.23286516219378</double>
                  <double>-748.228975571692</double>
                  <double>-749.31504670530558</double>
                  <double>-758.18980112671852</double>
                  <double>-775.67982021719217</double>
                </Value>
              </Item>
              <Item name="Displacement(Linear:Digital Position):Maximum">
                <Value xsi:type="ArrayOfDouble">
                  <double>-9.64215025305748E-05</double>
                  <double>-8.1766191869974135E-05</double>
                  <double>-8.4324404597282409E-05</double>
                  <double>-9.0622399002313612E-05</double>
                  <double>-9.2838965356349947E-05</double>
                  <double>-9.3855299055576325E-05</double>
                  <double>-9.3917716294527045E-05</double>
                </Value>
              </Item>
              <Item name="Displacement(Linear:Digital Position):Minimum">
                <Value xsi:type="ArrayOfDouble">
                  <double>-0.00011157749220728874</double>
                  <double>-0.00013935064896941185</double>
                  <double>-0.00015042370185256004</double>
                  <double>-0.0001550811342895031</double>
                  <double>-0.00015800982713699339</double>
                  <double>-0.00016038469970226286</double>
                  <double>-0.00016376646235585212</double>
                </Value>
              </Item>
              <Item name="ChunkerActive">
                <Value xsi:type="xsd:boolean">true</Value>
              </Item>
              <Item name="TotalCycleCount">
                <Value xsi:type="xsd:long">6008</Value>
              </Item>
              <Item name="ElapsedCycleCount">
                <Value xsi:type="xsd:long">8</Value>
              </Item>
            </Value>
          </Item>
        </Value>
      </Item>
      <Item name="Step10">
        <Value xsi:type="Node" name="Step10">
          <Item name="StepAcquisitionFilter - PC:Acquisition Filter">
            <Value xsi:type="Node" name="StepAcquisitionFilter - PC:Acquisition Filter">
              <Item name="ChunkerActive">
                <Value xsi:type="xsd:boolean">false</Value>
              </Item>
            </Value>
          </Item>
        </Value>
      </Item>
      <Item name="Step11">
        <Value xsi:type="Node" name="Step11">
          <Item name="SimpleCyclic - Linear:WaveformGenerator">
            <Value xsi:type="Node" name="SimpleCyclic - Linear:WaveformGenerator">
              <Item name="ElapsedQuarterCycleCount">
                <Value xsi:type="xsd:long">0</Value>
              </Item>
            </Value>
          </Item>
          <Item name="StepAcquisitionFilter - PC:Acquisition Filter">
            <Value xsi:type="Node" name="StepAcquisitionFilter - PC:Acquisition Filter">
              <Item name="ChunkerActive">
                <Value xsi:type="xsd:boolean">false</Value>
              </Item>
            </Value>
          </Item>
        </Value>
      </Item>
      <Item name="Step12">
        <Value xsi:type="Node" name="Step12">
          <Item name="StepAcquisitionFilter - PC:Acquisition Filter">
            <Value xsi:type="Node" name="StepAcquisitionFilter - PC:Acquisition Filter">
              <Item name="ChunkerActive">
                <Value xsi:type="xsd:boolean">false</Value>
              </Item>
            </Value>
          </Item>
        </Value>
      </Item>
      <Item name="Step13">
        <Value xsi:type="Node" name="Step13">
          <Item name="SimpleCyclic - Linear:WaveformGenerator">
            <Value xsi:type="Node" name="SimpleCyclic - Linear:WaveformGenerator">
              <Item name="ElapsedQuarterCycleCount">
                <Value xsi:type="xsd:long">0</Value>
              </Item>
            </Value>
          </Item>
          <Item name="StepAcquisitionFilter - PC:Acquisition Filter">
            <Value xsi:type="Node" name="StepAcquisitionFilter - PC:Acquisition Filter">
              <Item name="ChunkerActive">
                <Value xsi:type="xsd:boolean">false</Value>
              </Item>
            </Value>
          </Item>
        </Value>
      </Item>
      <Item name="Step14">
        <Value xsi:type="Node" name="Step14">
          <Item name="StepAcquisitionFilter - PC:Acquisition Filter">
            <Value xsi:type="Node" name="StepAcquisitionFilter - PC:Acquisition Filter">
              <Item name="ChunkerActive">
                <Value xsi:type="xsd:boolean">false</Value>
              </Item>
            </Value>
          </Item>
        </Value>
      </Item>
      <Item name="FinishedActions">
        <Value xsi:type="ArrayOfString" />
      </Item>
    </Node>
  </Section>
</InstronFile>
