# Supplementary material for: Mechanical Behaviour of Dental Luting Cements: Static, Dynamic, and Finite Element Studies
Source: Dent J (Basel). 2025 Dec 15;13(12):601. doi: 10.3390/dj13120601 (PMC12731645; doi:10.3390/dj13120601)
Supplement: Supplementary file 1 [file dentistry-13-00601-s001.zip › File S1/dynamic/AphC/20210806_Din_regi_foszfat2/Test1/ResumeData.im_res.bak]

<?xml version="1.0"?>
<InstronFile xmlns:xsi="http://www.w3.org/2001/XMLSchema-instance" xmlns:xsd="http://www.w3.org/2001/XMLSchema" FileSections="3" Version="1.0.0">
  <Section index="0">
    <Node name="SystemMap">
      <Item name="VirtualHosts">
        <Value xsi:type="ArrayOfString">
          <string>PC</string>
          <string>Linear</string>
        </Value>
      </Item>
      <Item name="PhysicalHosts">
        <Value xsi:type="ArrayOfString">
          <string>PC</string>
          <string>Linear</string>
        </Value>
      </Item>
    </Node>
  </Section>
  <Section index="1">
    <Node name="TestData">
      <Item name="Time">
        <Value xsi:type="xsd:double">603.903</Value>
      </Item>
      <Item name="TransferCount">
        <Value xsi:type="xsd:long">8</Value>
      </Item>
      <Item name="Vectors">
        <Value xsi:type="xsd:long">603904</Value>
      </Item>
      <Item name="ColumnNames">
        <Value xsi:type="ArrayOfString">
          <string>Vector</string>
          <string>Total Time</string>
          <string>Step</string>
          <string>Linear:Transfer</string>
          <string>Linear:WaveformStatus</string>
          <string>Total Cycle Count(Linear Waveform)</string>
          <string>Position(Linear:Position)</string>
          <string>Load(Linear:Load)</string>
          <string>Displacement(Linear:Digital Position)</string>
        </Value>
      </Item>
      <Item name="ColumnValues">
        <Value xsi:type="ArrayOfDouble">
          <double>603903</double>
          <double>603.903</double>
          <double>8</double>
          <double>8</double>
          <double>1</double>
          <double>5829.25</double>
          <double>-0.011400162521749734</double>
          <double>-14.333250001072884</double>
          <double>-5.6955870240926737E-05</double>
        </Value>
      </Item>
    </Node>
  </Section>
  <Section index="2">
    <Node name="TestSystem">
      <Item name="TestStopReason">
        <Value xsi:type="xsd:int">0</Value>
      </Item>
    </Node>
    <Node name="Sequencer">
      <Item name="CompletedStepCount">
        <Value xsi:type="xsd:int">7</Value>
      </Item>
      <Item name="Step0">
        <Value xsi:type="Node" name="Step0">
          <Item name="StepAcquisitionFilter - PC:Acquisition Filter">
            <Value xsi:type="Node" name="StepAcquisitionFilter - PC:Acquisition Filter">
              <Item name="ChunkerActive">
                <Value xsi:type="xsd:boolean">false</Value>
              </Item>
            </Value>
          </Item>
        </Value>
      </Item>
      <Item name="Step1">
        <Value xsi:type="Node" name="Step1">
          <Item name="SimpleCyclic - Linear:WaveformGenerator">
            <Value xsi:type="Node" name="SimpleCyclic - Linear:WaveformGenerator">
              <Item name="ElapsedQuarterCycleCount">
                <Value xsi:type="xsd:long">6000</Value>
              </Item>
            </Value>
          </Item>
          <Item name="StepAcquisitionFilter - PC:Acquisition Filter">
            <Value xsi:type="Node" name="StepAcquisitionFilter - PC:Acquisition Filter">
              <Item name="ChunkerActive">
                <Value xsi:type="xsd:boolean">false</Value>
              </Item>
            </Value>
          </Item>
        </Value>
      </Item>
      <Item name="Step2">
        <Value xsi:type="Node" name="Step2">
          <Item name="StepAcquisitionFilter - PC:Acquisition Filter">
            <Value xsi:type="Node" name="StepAcquisitionFilter - PC:Acquisition Filter">
              <Item name="ChunkerActive">
                <Value xsi:type="xsd:boolean">false</Value>
              </Item>
            </Value>
          </Item>
        </Value>
      </Item>
      <Item name="Step3">
        <Value xsi:type="Node" name="Step3">
          <Item name="SimpleCyclic - Linear:WaveformGenerator">
            <Value xsi:type="Node" name="SimpleCyclic - Linear:WaveformGenerator">
              <Item name="ElapsedQuarterCycleCount">
                <Value xsi:type="xsd:long">5994</Value>
              </Item>
            </Value>
          </Item>
          <Item name="StepAcquisitionFilter - PC:Acquisition Filter">
            <Value xsi:type="Node" name="StepAcquisitionFilter - PC:Acquisition Filter">
              <Item name="ChunkerActive">
                <Value xsi:type="xsd:boolean">false</Value>
              </Item>
            </Value>
          </Item>
        </Value>
      </Item>
      <Item name="Step4">
        <Value xsi:type="Node" name="Step4">
          <Item name="StepAcquisitionFilter - PC:Acquisition Filter">
            <Value xsi:type="Node" name="StepAcquisitionFilter - PC:Acquisition Filter">
              <Item name="ChunkerActive">
                <Value xsi:type="xsd:boolean">false</Value>
              </Item>
            </Value>
          </Item>
        </Value>
      </Item>
      <Item name="Step5">
        <Value xsi:type="Node" name="Step5">
          <Item name="SimpleCyclic - Linear:WaveformGenerator">
            <Value xsi:type="Node" name="SimpleCyclic - Linear:WaveformGenerator">
              <Item name="ElapsedQuarterCycleCount">
                <Value xsi:type="xsd:long">5999</Value>
              </Item>
            </Value>
          </Item>
          <Item name="StepAcquisitionFilter - PC:Acquisition Filter">
            <Value xsi:type="Node" name="StepAcquisitionFilter - PC:Acquisition Filter">
              <Item name="ChunkerActive">
                <Value xsi:type="xsd:boolean">false</Value>
              </Item>
            </Value>
          </Item>
        </Value>
      </Item>
      <Item name="Step6">
        <Value xsi:type="Node" name="Step6">
          <Item name="StepAcquisitionFilter - PC:Acquisition Filter">
            <Value xsi:type="Node" name="StepAcquisitionFilter - PC:Acquisition Filter">
              <Item name="ChunkerActive">
                <Value xsi:type="xsd:boolean">false</Value>
              </Item>
            </Value>
          </Item>
        </Value>
      </Item>
      <Item name="Step7">
        <Value xsi:type="Node" name="Step7">
          <Item name="SimpleCyclic - Linear:WaveformGenerator">
            <Value xsi:type="Node" name="SimpleCyclic - Linear:WaveformGenerator">
              <Item name="ElapsedQuarterCycleCount">
                <Value xsi:type="xsd:long">5310</Value>
              </Item>
            </Value>
          </Item>
          <Item name="StepAcquisitionFilter - PC:Acquisition Filter">
            <Value xsi:type="Node" name="StepAcquisitionFilter - PC:Acquisition Filter">
              <Item name="Total Cycles">
                <Value xsi:type="ArrayOfDouble">
                  <double>4501</double>
                  <double>4502</double>
                  <double>4503</double>
                  <double>4504</double>
                  <double>4505</double>
                  <double>4506</double>
                  <double>4507</double>
                  <double>4508</double>
                  <double>4509</double>
                  <double>4510</double>
                  <double>4520</double>
                  <double>4530</double>
                  <double>4540</double>
                  <double>4550</double>
                  <double>4560</double>
                  <double>4570</double>
                  <double>4580</double>
                  <double>4590</double>
                  <double>4600</double>
                  <double>4700</double>
                  <double>4800</double>
                  <double>4900</double>
                  <double>5000</double>
                  <double>5100</double>
                  <double>5200</double>
                  <double>5300</double>
                  <double>5400</double>
                  <double>5500</double>
                  <double>5829</double>
                </Value>
              </Item>
              <Item name="Elapsed Cycles">
                <Value xsi:type="ArrayOfDouble">
                  <double>1</double>
                  <double>2</double>
                  <double>3</double>
                  <double>4</double>
                  <double>5</double>
                  <double>6</double>
                  <double>7</double>
                  <double>8</double>
                  <double>9</double>
                  <double>10</double>
                  <double>20</double>
                  <double>30</double>
                  <double>40</double>
                  <double>50</double>
                  <double>60</double>
                  <double>70</double>
                  <double>80</double>
                  <double>90</double>
                  <double>100</double>
                  <double>200</double>
                  <double>300</double>
                  <double>400</double>
                  <double>500</double>
                  <double>600</double>
                  <double>700</double>
                  <double>800</double>
                  <double>900</double>
                  <double>1000</double>
                  <double>1329</double>
                </Value>
              </Item>
              <Item name="Step">
                <Value xsi:type="ArrayOfDouble">
                  <double>8</double>
                  <double>8</double>
                  <double>8</double>
                  <double>8</double>
                  <double>8</double>
                  <double>8</double>
                  <double>8</double>
                  <double>8</double>
                  <double>8</double>
                  <double>8</double>
                  <double>8</double>
                  <double>8</double>
                  <double>8</double>
                  <double>8</double>
                  <double>8</double>
                  <double>8</double>
                  <double>8</double>
                  <double>8</double>
                  <double>8</double>
                  <double>8</double>
                  <double>8</double>
                  <double>8</double>
                  <double>8</double>
                  <double>8</double>
                  <double>8</double>
                  <double>8</double>
                  <double>8</double>
                  <double>8</double>
                  <double>8</double>
                </Value>
              </Item>
              <Item name="PC:Cycle Start Time">
                <Value xsi:type="ArrayOfDouble">
                  <double>470.96500000000003</double>
                  <double>471.06600000000003</double>
                  <double>471.166</double>
                  <double>471.266</double>
                  <double>471.366</double>
                  <double>471.466</double>
                  <double>471.56600000000003</double>
                  <double>471.666</double>
                  <double>471.766</double>
                  <double>471.866</double>
                  <double>472.866</double>
                  <double>473.866</double>
                  <double>474.866</double>
                  <double>475.866</double>
                  <double>476.866</double>
                  <double>477.866</double>
                  <double>478.866</double>
                  <double>479.866</double>
                  <double>480.866</double>
                  <double>490.866</double>
                  <double>500.866</double>
                  <double>510.866</double>
                  <double>520.866</double>
                  <double>530.866</double>
                  <double>540.866</double>
                  <double>550.866</double>
                  <double>560.866</double>
                  <double>570.866</double>
                  <double>603.766</double>
                </Value>
              </Item>
              <Item name="PC:Frequency">
                <Value xsi:type="ArrayOfDouble">
                  <double>10</double>
                  <double>10</double>
                  <double>10</double>
                  <double>10</double>
                  <double>10</double>
                  <double>10</double>
                  <double>10</double>
                  <double>10</double>
                  <double>10</double>
                  <double>10</double>
                  <double>10</double>
                  <double>10</double>
                  <double>10</double>
                  <double>10</double>
                  <double>10</double>
                  <double>10</double>
                  <double>10</double>
                  <double>10</double>
                  <double>10</double>
                  <double>10</double>
                  <double>10</double>
                  <double>10</double>
                  <double>10</double>
                  <double>10</double>
                  <double>10</double>
                  <double>10</double>
                  <double>10</double>
                  <double>10</double>
                  <double>10</double>
                </Value>
              </Item>
              <Item name="Position(Linear:Position):Maximum">
                <Value xsi:type="ArrayOfDouble">
                  <double>-0.011389237940311431</double>
                  <double>-0.011380117004737258</double>
                  <double>-0.011375313978642224</double>
                  <double>-0.011378541765734553</double>
                  <double>-0.011379596404731273</double>
                  <double>-0.011380593543872237</double>
                  <double>-0.011381560955196619</double>
                  <double>-0.011381982788443565</double>
                  <double>-0.011381671288982034</double>
                  <double>-0.011382471481338143</double>
                  <double>-0.011383585045114159</double>
                  <double>-0.011384485848248005</double>
                  <double>-0.011384590202942491</double>
                  <double>-0.011385042183101176</double>
                  <double>-0.011386041166260838</double>
                  <double>-0.011386100677773356</double>
                  <double>-0.011386482752859592</double>
                  <double>-0.011387198958545923</double>
                  <double>-0.011387744257226586</double>
                  <double>-0.011389927379786969</double>
                  <double>-0.01139037799090147</double>
                  <double>-0.011392871299758554</double>
                  <double>-0.011393116833642124</double>
                  <double>-0.011393649280071258</double>
                  <double>-0.011393574289977551</double>
                  <double>-0.011394156441092491</double>
                  <double>-0.011394204134121537</double>
                  <double>-0.011394457407295704</double>
                  <double>-0.011395579436793923</double>
                </Value>
              </Item>
              <Item name="Position(Linear:Position):Minimum">
                <Value xsi:type="ArrayOfDouble">
                  <double>-0.011399008641019464</double>
                  <double>-0.011411464372649789</double>
                  <double>-0.011417166413739324</double>
                  <double>-0.01141935464926064</double>
                  <double>-0.011420546947047115</double>
                  <double>-0.011421627849340438</double>
                  <double>-0.011422703582793474</double>
                  <double>-0.011423503775149583</double>
                  <double>-0.011424156334251165</double>
                  <double>-0.011424680594354867</double>
                  <double>-0.011428855592384934</double>
                  <double>-0.011430987864732742</double>
                  <double>-0.011432301253080368</double>
                  <double>-0.011432885276153684</double>
                  <double>-0.011433586031198501</double>
                  <double>-0.011433959472924471</double>
                  <double>-0.011434196066111325</double>
                  <double>-0.011434770086780189</double>
                  <double>-0.011434972370043397</double>
                  <double>-0.011436769142746925</double>
                  <double>-0.011437566624954343</double>
                  <double>-0.011438267184421419</double>
                  <double>-0.011438577538356184</double>
                  <double>-0.01143908355385065</double>
                  <double>-0.011439592000097035</double>
                  <double>-0.011439641173928976</double>
                  <double>-0.011440146574750542</double>
                  <double>-0.011440217876806855</double>
                  <double>-0.011441053161397576</double>
                </Value>
              </Item>
              <Item name="Load(Linear:Load):Maximum">
                <Value xsi:type="ArrayOfDouble">
                  <double>-177.13184002786875</double>
                  <double>-92.4322847276926</double>
                  <double>-33.003860153257847</double>
                  <double>-30.883345752954483</double>
                  <double>-27.730464935302734</double>
                  <double>-25.391262024641037</double>
                  <double>-25.91822762042284</double>
                  <double>-23.412089794874191</double>
                  <double>-18.339739181101322</double>
                  <double>-19.557112827897072</double>
                  <double>-8.1537477672100067</double>
                  <double>-5.3504761308431625</double>
                  <double>-2.103080041706562</double>
                  <double>-0.97237527370452881</double>
                  <double>-1.3395678251981735</double>
                  <double>-0.69696921855211258</double>
                  <double>-0.597597099840641</double>
                  <double>-0.95354858785867691</double>
                  <double>-1.1854525655508041</double>
                  <double>-0.9962078183889389</double>
                  <double>0.45931432396173477</double>
                  <double>-2.6207556948065758</double>
                  <double>-1.7449911683797836</double>
                  <double>-1.8523214384913445</double>
                  <double>-0.41896477341651917</double>
                  <double>-0.76630152761936188</double>
                  <double>-0.46782661229372025</double>
                  <double>-0.40189828723669052</double>
                  <double>-0.35542529076337814</double>
                </Value>
              </Item>
              <Item name="Load(Linear:Load):Minimum">
                <Value xsi:type="ArrayOfDouble">
                  <double>-269.12595611065626</double>
                  <double>-346.69693559408188</double>
                  <double>-368.01128648221493</double>
                  <double>-369.5149440318346</double>
                  <double>-370.8128584548831</double>
                  <double>-372.39610217511654</double>
                  <double>-377.450967207551</double>
                  <double>-378.68585903197527</double>
                  <double>-378.75927984714508</double>
                  <double>-379.25567477941513</double>
                  <double>-391.17915090173483</double>
                  <double>-398.56532588601112</double>
                  <double>-398.5930047929287</double>
                  <double>-396.17213886231184</double>
                  <double>-399.68126453459263</double>
                  <double>-396.95343468338251</double>
                  <double>-395.37755772471428</double>
                  <double>-397.39171974360943</double>
                  <double>-396.75398264080286</double>
                  <double>-396.971981972456</double>
                  <double>-396.7569675296545</double>
                  <double>-396.62530180066824</double>
                  <double>-394.08900775015354</double>
                  <double>-396.27527352422476</double>
                  <double>-397.84221909940243</double>
                  <double>-393.78960616886616</double>
                  <double>-398.11674039810896</double>
                  <double>-395.81400342285633</double>
                  <double>-400.00587701797485</double>
                </Value>
              </Item>
              <Item name="Displacement(Linear:Digital Position):Maximum">
                <Value xsi:type="ArrayOfDouble">
                  <double>-4.603128880262375E-05</double>
                  <double>-3.6910325288772579E-05</double>
                  <double>-3.2107327133417126E-05</double>
                  <double>-3.5335086286067965E-05</double>
                  <double>-3.6389753222465512E-05</double>
                  <double>-3.7386864423751828E-05</double>
                  <double>-3.8354303687810893E-05</double>
                  <double>-3.877613693475723E-05</double>
                  <double>-3.8464665412902828E-05</double>
                  <double>-3.9264857769012451E-05</double>
                  <double>-4.0378421545028687E-05</double>
                  <double>-4.1279196739196775E-05</double>
                  <double>-4.1383523494005204E-05</double>
                  <double>-4.1835531592369077E-05</double>
                  <double>-4.2834486812353134E-05</double>
                  <double>-4.289405420422554E-05</double>
                  <double>-4.32761013507843E-05</double>
                  <double>-4.3992307037115095E-05</double>
                  <double>-4.4537633657455443E-05</double>
                  <double>-4.6720728278160095E-05</double>
                  <double>-4.7171339392662045E-05</double>
                  <double>-4.9664620310068127E-05</double>
                  <double>-4.9910210072994232E-05</double>
                  <double>-5.0442628562450409E-05</double>
                  <double>-5.0367638468742367E-05</double>
                  <double>-5.0949789583683012E-05</double>
                  <double>-5.0997510552406308E-05</double>
                  <double>-5.1250755786895747E-05</double>
                  <double>-5.2372813224792478E-05</double>
                </Value>
              </Item>
              <Item name="Displacement(Linear:Digital Position):Minimum">
                <Value xsi:type="ArrayOfDouble">
                  <double>-5.5802017450332641E-05</double>
                  <double>-6.8257749080657956E-05</double>
                  <double>-7.395979017019272E-05</double>
                  <double>-7.6147969812154765E-05</double>
                  <double>-7.7340267598629E-05</double>
                  <double>-7.84211978316307E-05</double>
                  <double>-7.9496931284666055E-05</double>
                  <double>-8.0297123640775671E-05</double>
                  <double>-8.0949682742357252E-05</double>
                  <double>-8.14739428460598E-05</double>
                  <double>-8.5648912936449044E-05</double>
                  <double>-8.7781213223934174E-05</double>
                  <double>-8.90946015715599E-05</double>
                  <double>-8.9678596705198291E-05</double>
                  <double>-9.0379379689693447E-05</double>
                  <double>-9.0752821415662757E-05</double>
                  <double>-9.0989414602518081E-05</double>
                  <double>-9.1563463211059561E-05</double>
                  <double>-9.1765690594911579E-05</double>
                  <double>-9.356249123811721E-05</double>
                  <double>-9.4359945505857469E-05</double>
                  <double>-9.5060504972934725E-05</double>
                  <double>-9.5370858907699578E-05</double>
                  <double>-9.5876902341842645E-05</double>
                  <double>-9.6385348588228222E-05</double>
                  <double>-9.6434522420167922E-05</double>
                  <double>-9.6939895302057265E-05</double>
                  <double>-9.7011197358369823E-05</double>
                  <double>-9.7846537828445433E-05</double>
                </Value>
              </Item>
              <Item name="ChunkerActive">
                <Value xsi:type="xsd:boolean">true</Value>
              </Item>
              <Item name="TotalCycleCount">
                <Value xsi:type="xsd:long">5830</Value>
              </Item>
              <Item name="ElapsedCycleCount">
                <Value xsi:type="xsd:long">1330</Value>
              </Item>
            </Value>
          </Item>
        </Value>
      </Item>
      <Item name="Step8">
        <Value xsi:type="Node" name="Step8">
          <Item name="StepAcquisitionFilter - PC:Acquisition Filter">
            <Value xsi:type="Node" name="StepAcquisitionFilter - PC:Acquisition Filter">
              <Item name="ChunkerActive">
                <Value xsi:type="xsd:boolean">false</Value>
              </Item>
            </Value>
          </Item>
        </Value>
      </Item>
      <Item name="Step9">
        <Value xsi:type="Node" name="Step9">
          <Item name="SimpleCyclic - Linear:WaveformGenerator">
            <Value xsi:type="Node" name="SimpleCyclic - Linear:WaveformGenerator">
              <Item name="ElapsedQuarterCycleCount">
                <Value xsi:type="xsd:long">0</Value>
              </Item>
            </Value>
          </Item>
          <Item name="StepAcquisitionFilter - PC:Acquisition Filter">
            <Value xsi:type="Node" name="StepAcquisitionFilter - PC:Acquisition Filter">
              <Item name="ChunkerActive">
                <Value xsi:type="xsd:boolean">false</Value>
              </Item>
            </Value>
          </Item>
        </Value>
      </Item>
      <Item name="Step10">
        <Value xsi:type="Node" name="Step10">
          <Item name="StepAcquisitionFilter - PC:Acquisition Filter">
            <Value xsi:type="Node" name="StepAcquisitionFilter - PC:Acquisition Filter">
              <Item name="ChunkerActive">
                <Value xsi:type="xsd:boolean">false</Value>
              </Item>
            </Value>
          </Item>
        </Value>
      </Item>
      <Item name="Step11">
        <Value xsi:type="Node" name="Step11">
          <Item name="SimpleCyclic - Linear:WaveformGenerator">
            <Value xsi:type="Node" name="SimpleCyclic - Linear:WaveformGenerator">
              <Item name="ElapsedQuarterCycleCount">
                <Value xsi:type="xsd:long">0</Value>
              </Item>
            </Value>
          </Item>
          <Item name="StepAcquisitionFilter - PC:Acquisition Filter">
            <Value xsi:type="Node" name="StepAcquisitionFilter - PC:Acquisition Filter">
              <Item name="ChunkerActive">
                <Value xsi:type="xsd:boolean">false</Value>
              </Item>
            </Value>
          </Item>
        </Value>
      </Item>
      <Item name="Step12">
        <Value xsi:type="Node" name="Step12">
          <Item name="StepAcquisitionFilter - PC:Acquisition Filter">
            <Value xsi:type="Node" name="StepAcquisitionFilter - PC:Acquisition Filter">
              <Item name="ChunkerActive">
                <Value xsi:type="xsd:boolean">false</Value>
              </Item>
            </Value>
          </Item>
        </Value>
      </Item>
      <Item name="Step13">
        <Value xsi:type="Node" name="Step13">
          <Item name="SimpleCyclic - Linear:WaveformGenerator">
            <Value xsi:type="Node" name="SimpleCyclic - Linear:WaveformGenerator">
              <Item name="ElapsedQuarterCycleCount">
                <Value xsi:type="xsd:long">0</Value>
              </Item>
            </Value>
          </Item>
          <Item name="StepAcquisitionFilter - PC:Acquisition Filter">
            <Value xsi:type="Node" name="StepAcquisitionFilter - PC:Acquisition Filter">
              <Item name="ChunkerActive">
                <Value xsi:type="xsd:boolean">false</Value>
              </Item>
            </Value>
          </Item>
        </Value>
      </Item>
      <Item name="Step14">
        <Value xsi:type="Node" name="Step14">
          <Item name="StepAcquisitionFilter - PC:Acquisition Filter">
            <Value xsi:type="Node" name="StepAcquisitionFilter - PC:Acquisition Filter">
              <Item name="ChunkerActive">
                <Value xsi:type="xsd:boolean">false</Value>
              </Item>
            </Value>
          </Item>
        </Value>
      </Item>
      <Item name="FinishedActions">
        <Value xsi:type="ArrayOfString" />
      </Item>
    </Node>
  </Section>
</InstronFile>
