# Supplementary material for: Mechanical Behaviour of Dental Luting Cements: Static, Dynamic, and Finite Element Studies
Source: Dent J (Basel). 2025 Dec 15;13(12):601. doi: 10.3390/dj13120601 (PMC12731645; doi:10.3390/dj13120601)
Supplement: Supplementary file 1 [file dentistry-13-00601-s001.zip › File S1/dynamic/AphC/20210806_Din_regi_foszfat2/Test1/Test1.log]

2021. 08. 06.;9:39:39;20210806_Din_regi_foszfat2;Test1;60101;Log File Created
2021. 08. 06.;9:39:39;20210806_Din_regi_foszfat2;Test1;60104;Software Version;1.9.413.0
2021. 08. 06.;9:39:39;20210806_Din_regi_foszfat2;Test1;60105;Console Version;9.1.17291.2
2021. 08. 06.;9:39:39;20210806_Din_regi_foszfat2;Test1;60106;Controller Version;88.161900
2021. 08. 06.;9:39:39;20210806_Din_regi_foszfat2;Test1;60107;User Name;SZTE FOK INSTRON
2021. 08. 06.;9:39:39;20210806_Din_regi_foszfat2;Test1;60108;Computer Name;DESKTOP-ADS8NIA
2021. 08. 06.;9:39:39;20210806_Din_regi_foszfat2;Test1;60109;System Name;
2021. 08. 06.;9:39:39;20210806_Din_regi_foszfat2;Test1;60110;Frame Serial Number (System ID);E3LMTB16259
2021. 08. 06.;9:39:39;20210806_Din_regi_foszfat2;Test1;60110;Test Started
2021. 08. 06.;9:50:06;20210806_Din_regi_foszfat2;Test1;8800120;A limit has been tripped (Console)
2021. 08. 06.;9:50:06;20210806_Din_regi_foszfat2;Test1;880014;Device is not at full (high) power
2021. 08. 06.;9:50:07;20210806_Din_regi_foszfat2;Test1;60201;Test Status;Test Paused Unexpectedly
2021. 08. 06.;9:50:07;20210806_Din_regi_foszfat2;Test1;60120;Total Time;627,613
2021. 08. 06.;9:50:07;20210806_Din_regi_foszfat2;Test1;60121;Total Cycle Count(Linear Waveform);6007,75
2021. 08. 06.;9:50:07;20210806_Din_regi_foszfat2;Test1;60122;Step;10;Step 10
2021. 08. 06.;9:50:07;20210806_Din_regi_foszfat2;Test1;60111;Test Paused
2021. 08. 06.;9:51:26;20210806_Din_regi_foszfat2;Test1;62000;SHA-256,Test1.steps.tracking.csv,B510C4F3538957702778C16A25CDCF933B0384831A2261E04C8C693AE7182D25
2021. 08. 06.;9:51:26;20210806_Din_regi_foszfat2;Test1;62000;SHA-256,Test1.steps.trends.csv,597A1D14826A8B0E89C88505B7A2CE03AAA3E8A6F840F055FD29CB91783066BD
2021. 08. 06.;9:51:26;20210806_Din_regi_foszfat2;Test1;62000;SHA-256,Test1.Stop.csv,EFD1F3099D1FFA22D5A30EE11D52E3631FAD9D0C5311C73E1334CFCE87C9ABA1
2021. 08. 06.;9:51:26;20210806_Din_regi_foszfat2;Test1;60103;Closed
