# Supplementary material for: Mechanical Behaviour of Dental Luting Cements: Static, Dynamic, and Finite Element Studies
Source: Dent J (Basel). 2025 Dec 15;13(12):601. doi: 10.3390/dj13120601 (PMC12731645; doi:10.3390/dj13120601)
Supplement: Supplementary file 1 [file dentistry-13-00601-s001.zip › File S1/dynamic/AphC/20210806_Din_regi_foszfat2/Test1/Test1.steps.tracking.csv]

Total Time (s)	Cycle Elapsed Time (s)	Total Cycles	Elapsed Cycles	Step	Total Cycle Count(Linear Waveform)	Position(Linear:Position) (mm)	Load(Linear:Load) (kN)	Displacement(Linear:Digital Position) (mm)
0	0	1	1	1	0	-11,3431549351662	-0,0268382532522082	5,16325235366821E-05
0,01	0,01	1	1	1	0	-11,3432214315981	-0,0273158820345998	-1,47521495819092E-05
0,02	0,02	1	1	1	0	-11,3430884387344	-0,0266344472765923	0,000118184834718704
0,031	0,031	1	1	1	0	-11,343180751428	-0,026983548887074	2,5872141122818E-05
0,041	0,041	1	1	1	0	-11,3431783206761	-0,0268883397802711	2,82749533653259E-05
0,051	0,051	1	1	1	0	-11,3432246167213	-0,0271038012579083	-1,7993152141571E-05
0,062	0,062	1	1	1	0	-11,3430116605014	-0,0262161158025265	0,000194907188415527
0,072	0,072	1	1	1	0	-11,3433615490794	-0,0282892491668463	-0,000154897570610046
0,083	0,083	1	1	1	0	-11,3432899396867	-0,0275477254763246	-8,32602381706238E-05
0,094	0,094	1	1	1	0	-11,3431324437261	-0,026736562140286	7,41519033908844E-05
0,104	0,104	1	1	1	0	-11,3432013150305	-0,0269415602087975	5,2526593208313E-06
0,115	0,115	1	1	1	0	-11,3431038614362	-0,0265359506011009	0,000102762132883072
0,126	0,126	1	1	1	0	-11,343111237511	-0,0265421811491251	9,53301787376404E-05
0,136	0,136	1	1	1	0	-11,3432114012539	-0,0271907960996032	-4,74974513053894E-06
0,147	0,147	1	1	1	0	-11,3433261495084	-0,0277546420693398	-0,000119525939226151
0,157	0,157	1	1	1	0	-11,343075055629	-0,0263465149328113	0,00013154000043869
0,167	0,167	1	1	1	0	-11,3430390413851	-0,0262691034004092	0,000167582184076309
0,186	0,186	1	1	1	0	-11,3430598005652	-0,0260793371126056	0,000146795064210892
0,196	0,196	1	1	1	0	-11,3432356528938	-0,0273991329595447	-2,9001384973526E-05
0,206	0,206	1	1	1	0	-11,3433142472059	-0,0276310136541724	-0,000107623636722565
0,217	0,217	1	1	1	0	-11,3429267518222	-0,0256536155939102	0,000279843807220459
0,227	0,227	1	1	1	0	-11,3430097326636	-0,0261341780424118	0,00019686296582222
0,242	0,242	1	1	1	0	-11,3430039770901	-0,0259388331323862	0,000202618539333344
0,252	0,252	1	1	1	0	-11,3432837091386	-0,0276088062673807	-7,70576298236847E-05
0,262	0,262	1	1	1	0	-11,3429449684918	-0,0257532065734267	0,00026162713766098
0,272	0,272	1	1	1	0	-11,3430662825704	-0,0267645716667175	0,000140313059091568
0,286	0,286	1	1	1	0	-11,3431150373071	-0,026636216789484	9,15862619876862E-05
0,297	0,297	1	1	1	0	-11,3431162666529	-0,0266091292724013	9,03569161891937E-05
0,307	0,307	1	1	1	0	-11,3431372214109	-0,0268085999414325	6,94021582603455E-05
0,317	0,317	1	1	1	0	-11,3431349303573	-0,0268506444990635	7,16373324394226E-05
0,327	0,327	1	1	1	0	-11,3433776143938	-0,0281628360971808	-0,000170990824699402
0,337	0,337	1	1	1	0	-11,3431959785521	-0,027241394855082	1,06170773506165E-05
0,347	0,347	1	1	1	0	-11,3432246446609	-0,0270728720352054	-1,7993152141571E-05
0,358	0,358	1	1	1	0	-11,3429928012192	-0,0258955778554082	0,000213794410228729
0,368	0,368	1	1	1	0	-11,3433385547251	-0,028018350712955	-0,000131931155920029
0,378	0,378	1	1	1	0	-11,3430867902935	-0,0265974504873157	0,000119805335998535
0,388	0,388	1	1	1	0	-11,343163093552	-0,0268763164058328	4,35300171375275E-05
0,398	0,398	1	1	1	0	-11,3432438671589	-0,0271219201385975	-3,72156500816345E-05
0,408	0,408	1	1	1	0	-11,3432337529957	-0,0271078059449792	-2,71014869213104E-05
0,419	0,419	1	1	1	0	-11,342971874401	-0,0259489705786109	0,000234749168157578
0,429	0,429	1	1	1	0	-11,3435099646449	-0,0291402172297239	-0,000303313136100769
0,439	0,439	1	1	1	0	-11,3429817650467	-0,0259381486102939	0,000224858522415161
0,449	0,449	1	1	1	0	-11,3433912210166	-0,0282275443896651	-0,000184569507837296
0,459	0,459	1	1	1	0	-11,3429869059473	-0,0258644856512547	0,000219717621803284
0,469	0,469	1	1	1	0	-11,3433054462075	-0,0275865849107504	-9,879469871521E-05
0,479	0,479	1	1	1	0	-11,3429133407772	-0,0256493408232927	0,000293254852294922
0,49	0,49	1	1	1	0	-11,3431838247925	-0,026994445361197	2,274289727211E-05
0,5	0,5	1	1	1	0	-11,3432428613305	-0,0272609665989876	-3,62098217010498E-05
0,51	0,51	1	1	1	0	-11,3432691525668	-0,027515827678144	-6,25289976596832E-05
0,52	0,52	1	1	1	0	-11,3429007399827	-0,0253907684236765	0,000305883586406708
0,529	0,529	1	1	1	0	-11,3436157722026	-0,0297167664393783	-0,000409092754125595
0,537	0,537	1	1	1	0	-11,342849386856	-0,0253065908327699	0,000357180833816528
0,547	0,547	1	1	1	0	-11,3432008121163	-0,0271877087652683	5,75557351112366E-06
0,557	0,557	1	1	1	0	-11,3431262690574	-0,0265856692567468	8,03545117378235E-05
0,567	0,567	1	1	1	0	-11,3430635724217	-0,0262765260413289	0,000143051147460938
0,578	0,578	1	1	1	0	-11,3430239539593	-0,026126941666007	0,000182613730430603
0,588	0,588	1	1	1	0	-11,3428970519453	-0,0255985930562019	0,000309515744447708
0,598	0,598	1	1	1	0	-11,3428753707558	-0,0252891145646572	0,000331252813339233
0,608	0,608	1	1	1	0	-11,3430848903954	-0,0263076741248369	0,000121705234050751
0,618	0,618	1	1	1	0	-11,34287933819	-0,0252856547012925	0,000327285379171371
0,628	0,628	1	1	1	0	-11,3433065358549	-0,0278371386229992	-9,99122858047485E-05
0,638	0,638	1	1	1	0	-11,3430820405483	-0,0264836614951491	0,000124555081129074
0,648	0,648	1	1	1	0	-11,3431540690362	-0,0265605468302965	5,2526593208313E-05
0,658	0,658	1	1	1	0	-11,3429143745452	-0,0254524825140834	0,000292249023914337
0,668	0,668	1	1	1	0	-11,3432801049203	-0,0275635905563831	-7,34254717826843E-05
0,678	0,678	1	1	1	0	-11,3432198949158	-0,0273779220879078	-1,32434070110321E-05
0,688	0,688	1	1	1	0	-11,3431518059224	-0,0269148126244545	5,47617673873901E-05
0,698	0,698	1	1	1	0	-11,3430288992822	-0,0260668899863958	0,000177696347236633
0,709	0,709	1	1	1	0	-11,3435138761997	-0,0288303941488266	-0,000307224690914154
0,719	0,719	1	1	1	0	-11,3430530950427	-0,0262626726180315	0,000153500586748123
0,729	0,729	1	1	1	0	-11,3432610500604	-0,0275125866755843	-5,44264912605286E-05
0,739	0,739	1	1	1	0	-11,343281948939	-0,027581756003201	-7,5269490480423E-05
0,749	0,749	1	1	1	0	-11,3433744013309	-0,0278410175815225	-0,00016774982213974
0,759	0,759	1	1	1	0	-11,3429914601147	-0,0257829297333956	0,000215135514736176
0,769	0,769	1	1	1	0	-11,3430868182331	-0,0265897018834949	0,000119749456644058
0,779	0,779	1	1	1	0	-11,3430755585432	-0,0264100776985288	0,000131037086248398
0,789	0,789	1	1	1	0	-11,3431406300515	-0,0266993138939142	6,59935176372528E-05
0,799	0,799	1	1	1	0	-11,3429086189717	-0,0255018938332796	0,000298004597425461
0,809	0,809	1	1	1	0	-11,343171838671	-0,0270309206098318	3,47569584846497E-05
0,819	0,819	1	1	1	0	-11,3432117644697	-0,0271962489932776	-5,08502125740051E-06
0,829	0,829	1	1	1	0	-11,3432981260121	-0,027693691663444	-9,14745032787323E-05
0,84	0,84	1	1	1	0	-11,3429340161383	-0,0254722498357296	0,000272579491138458
0,85	0,85	1	1	1	0	-11,3430543802679	-0,0259873177856207	0,000152215361595154
0,86	0,86	1	1	1	0	-11,343019399792	-0,0261577405035496	0,000187195837497711
0,87	0,87	1	1	1	0	-11,3434145785868	-0,0284142093732953	-0,000207927078008652
0,88	0,88	1	1	1	0	-11,3432264328003	-0,0271421438083053	-1,97812914848328E-05
0,89	0,89	1	1	1	0	-11,3431544043124	-0,0270128389820457	5,21913170814514E-05
0,9	0,9	1	1	1	0	-11,3430710881948	-0,0261779827997088	0,000135507434606552
0,91	0,91	1	1	1	0	-11,3430989440531	-0,0264674052596092	0,000107679516077042
0,92	0,92	1	1	1	0	-11,3429303839803	-0,0254775118082762	0,000276211649179459
0,93	0,93	1	1	1	0	-11,3431061524898	-0,0265639368444681	0,000100415199995041
0,94	0,94	1	1	1	0	-11,3428580481559	-0,0254701124504209	0,000348519533872604
0,95	0,95	1	1	1	0	-11,3432262931019	-0,0271876761689782	-1,9613653421402E-05
0,961	0,961	1	1	1	0	-11,3429848663509	-0,0258452165871859	0,000221729278564453
0,971	0,971	1	1	1	0	-11,3431564997882	-0,0269496161490679	5,00679016113281E-05
0,981	0,981	1	1	1	0	-11,343008056283	-0,026203840970993	0,000198539346456528
0,991	0,991	1	1	1	0	-11,3431097846478	-0,0269063794985414	9,67830419540405E-05
1,003	1,003	1	1	1	0	-11,3431277778	-0,0264219706878066	7,88457691669464E-05
1,01	1,01	1	1	1	0	-11,3436301331967	-0,0296307122334838	-0,000423453748226166
1,012	1,012	1	1	1	0	-11,3429152127355	-0,0255779828876257	0,000291410833597183
1,022	1,022	1	1	1	0	-11,3430322241038	-0,0261429231613874	0,000174399465322495
1,032	1,032	1	1	1	0	-11,3432582002133	-0,0275198603048921	-5,15207648277283E-05
1,043	1,043	1	1	1	0	-11,343267057091	-0,0273841945454478	-6,04055821895599E-05
1,053	1,053	1	1	1	0	-11,3428879156709	-0,0252379197627306	0,000318679958581924
1,063	1,063	1	1	1	0	-11,3430299330503	-0,026135784573853	0,000176690518856049
1,073	1,073	1	1	1	0	-11,3433049432933	-0,027754451148212	-9,82917845249176E-05
1,083	1,083	1	1	1	0	-11,3430474791676	-0,0261915428563952	0,000159144401550293
1,093	1,093	1	1	1	0	-11,3430931326002	-0,0265394570305943	0,000113435089588165
1,103	1,103	1	1	1	0	-11,3428031466901	-0,0246209418401122	0,000403448939323425
1,113	1,113	1	1	1	0	-11,3429819885641	-0,0258466321974993	0,000224635004997253
1,123	1,123	1	1	1	0	-11,3430258538574	-0,0262428680434823	0,000180769711732864
1,133	1,133	1	1	1	0	-11,343119814992	-0,0268466118723154	8,67806375026703E-05
1,143	1,143	1	1	1	0	-11,3429927174002	-0,0260765291750431	0,000213906168937683
1,153	1,153	1	1	1	0	-11,3430871535093	-0,02638328820467	0,000119470059871674
1,163	1,163	1	1	1	0	-11,3431138638407	-0,0265689846128225	9,27597284317017E-05
1,173	1,173	1	1	1	0	-11,3431449048221	-0,0269567547366023	6,16908073425293E-05
1,183	1,183	1	1	1	0	-11,3431717269123	-0,0271389819681644	3,48687171936035E-05
1,193	1,193	1	1	1	0	-11,343097044155	-0,0266922172158957	0,000109579414129257
1,203	1,203	1	1	1	0	-11,3431563042104	-0,026769395917654	5,02914190292358E-05
1,213	1,213	1	1	1	0	-11,3429524004459	-0,0255970191210508	0,000254195183515549
1,223	1,223	1	1	1	0	-11,343104057014	-0,026619047857821	0,000102538615465164
1,233	1,233	1	1	1	0	-11,3432082999498	-0,0271729892119765	-1,62050127983093E-06
1,243	1,243	1	1	1	0	-11,3431950006634	-0,0271330401301384	1,16229057312012E-05
1,253	1,253	1	1	1	0	-11,3429583515972	-0,0258841924369335	0,000248216092586517
1,263	1,263	1	1	1	0	-11,3431211002171	-0,0265817390754819	8,54954123497009E-05
1,273	1,273	1	1	1	0	-11,3432249240577	-0,0272045889869332	-1,82725489139557E-05
1,284	1,284	1	1	1	0	-11,343137640506	-0,0266710110008717	6,895512342453E-05
1,294	1,294	1	1	1	0	-11,3429127261043	-0,0255420757457614	0,000293869525194168
1,304	1,304	1	1	1	0	-11,3428277336061	-0,0250350218266249	0,000378862023353577
1,314	1,314	1	1	1	0	-11,3429877720773	-0,0259839743375778	0,000218823552131653
1,324	1,324	1	1	1	0	-11,3431049790233	-0,0266573252156377	0,000101588666439056
1,334	1,334	1	1	1	0	-11,3432423304766	-0,0274875527247787	-3,56510281562805E-05
1,344	1,344	1	1	1	0	-11,3430130854249	-0,0260970601812005	0,000193510204553604
1,354	1,354	1	1	1	0	-11,3424580637366	-0,0231104204431176	0,00074850395321846
1,356	1,356	1	1	1	0	-11,3430866505951	-0,0263935467228293	0,000119972974061966
1,366	1,366	1	1	1	0	-11,3429995346814	-0,0257794046774507	0,000207033008337021
1,376	1,376	1	1	1	0	-11,3429973833263	-0,0258956104516983	0,000209212303161621
1,386	1,386	1	1	1	0	-11,3430724013597	-0,0263274926692247	0,000134166330099106
1,396	1,396	1	1	1	0	-11,3431371375918	-0,0268478179350495	6,94580376148224E-05
1,406	1,406	1	1	1	0	-11,3431170210242	-0,0266684265807271	8,95746052265167E-05
1,417	1,417	1	1	1	0	-11,3430877402425	-0,0265670847147703	0,000118855386972427
1,427	1,427	1	1	1	0	-11,3432303164154	-0,0273311929777265	-2,36369669437408E-05
1,437	1,437	1	1	1	0	-11,3430572301149	-0,0262715015560389	0,00014936551451683
1,447	1,447	1	1	1	0	-11,3430435955524	-0,026417882181704	0,000163000077009201
1,457	1,457	1	1	1	0	-11,3430436234921	-0,0266281934455037	0,000163000077009201
1,467	1,467	1	1	1	0	-11,3431782089174	-0,0269252527505159	2,83867120742798E-05
1,477	1,477	1	1	1	0	-11,3427714072168	-0,0246981857344508	0,000435188412666321
1,487	1,487	1	1	1	0	-11,3432839605957	-0,0276704831048846	-7,72811472415924E-05
1,497	1,497	1	1	1	0	-11,3430224731565	-0,0261217541992664	0,00018412247300148
1,507	1,507	1	1	1	0	-11,3429163023829	-0,0255409860983491	0,000290293246507645
1,517	1,517	1	1	1	0	-11,343087349087	-0,0266113597899675	0,000119246542453766
1,527	1,527	1	1	1	0	-11,3429678510875	-0,025560986250639	0,000238716602325439
1,538	1,538	1	1	1	0	-11,3429783843458	-0,0259546749293804	0,000228211283683777
1,548	1,548	1	1	1	0	-11,3429124467075	-0,025520627386868	0,000294148921966553
1,558	1,558	1	1	1	0	-11,3429060205817	-0,0255201850086451	0,0003005750477314
1,568	1,568	1	1	1	0	-11,3430089503527	-0,0258223339915276	0,000197645276784897
1,578	1,578	1	1	1	0	-11,3432260416448	-0,0272973347455263	-1,93901360034943E-05
1,588	1,588	1	1	1	0	-11,3429457508028	-0,0256066676229239	0,000260844826698303
1,598	1,598	1	1	1	0	-11,3430063799024	-0,0262960325926542	0,000200215727090836
1,608	1,608	1	1	1	0	-11,3432028517127	-0,0271510146558285	3,74391674995422E-06
1,618	1,618	1	1	1	0	-11,3427574094385	-0,0248071039095521	0,000449158251285553
1,628	1,628	1	1	1	0	-11,3433368783444	-0,0278728036209941	-0,000130254775285721
1,638	1,638	1	1	1	0	-11,3429902587086	-0,0259787077084184	0,000216364860534668
1,648	1,648	1	1	1	0	-11,342902360484	-0,0255068764090538	0,0003042072057724
1,658	1,658	1	1	1	0	-11,3430878240615	-0,0266288965940475	0,00011879950761795
1,669	1,669	1	1	1	0	-11,3432882912457	-0,0274651916697621	-8,16397368907928E-05
1,679	1,679	1	1	1	0	-11,3428184017539	-0,0249831192195416	0,000388193875551224
1,689	1,689	1	1	1	0	-11,3432702980936	-0,0275462027639151	-6,36465847492218E-05
1,699	1,699	1	1	1	0	-11,3430438470095	-0,0262691918760538	0,000162776559591293
1,709	1,709	1	1	1	0	-11,3432327471673	-0,0275828689336777	-2,60956585407257E-05
1,719	1,719	1	1	1	0	-11,3431077450514	-0,0265855295583606	9,88505780696869E-05
1,729	1,729	1	1	1	0	-11,3432304002345	-0,0271041737869382	-2,37487256526947E-05
1,739	1,739	1	1	1	0	-11,3430280890316	-0,0261248461902142	0,00017847865819931
1,749	1,749	1	1	1	0	-11,3432633969933	-0,0274358410388231	-5,67734241485596E-05
1,759	1,759	1	1	1	0	-11,3428469281644	-0,0253134872764349	0,000359639525413513
1,769	1,769	1	1	1	0	-11,3430634886026	-0,0262591429054737	0,000143107026815414
1,779	1,779	1	1	1	0	-11,343102240935	-0,0266666803508997	0,000104382634162903
1,789	1,789	1	1	1	0	-11,3432932924479	-0,0278053153306246	-8,66129994392395E-05
1,8	1,8	1	1	1	0	-11,3429787755012	-0,0260866293683648	0,000227820128202438
1,81	1,81	1	1	1	0	-11,3430591579527	-0,0264674611389637	0,000147465616464615
1,82	1,82	1	1	1	0	-11,342954300344	-0,0255304295569658	0,000252295285463333
1,83	1,83	1	1	1	0	-11,3432217109948	-0,0271148607134819	-1,50874257087708E-05
1,84	1,84	1	1	1	0	-11,3429890014231	-0,0261292932555079	0,00021759420633316
1,85	1,85	1	1	1	0	-11,3432458788157	-0,0275926291942596	-3,9227306842804E-05
1,86	1,86	1	1	1	0	-11,3428928889334	-0,0256721256300807	0,000313706696033478
1,87	1,87	1	1	1	0	-11,3432711362839	-0,0275104213505983	-6,44847750663757E-05
1,88	1,88	1	1	1	0	-11,3429872412235	-0,0259252870455384	0,000219326466321945
1,89	1,89	1	1	1	0	-11,3429735507816	-0,0258081033825874	0,00023307278752327
1,9	1,9	1	1	1	0	-11,3428526278585	-0,0251959357410669	0,000353995710611343
1,91	1,91	1	1	1	0	-11,3431540410966	-0,0269447220489383	5,25824725627899E-05
1,921	1,921	1	1	1	0	-11,343030910939	-0,0259878812357783	0,000175684690475464
1,931	1,931	1	1	1	0	-11,3429931085557	-0,0258020777255297	0,000213515013456345
1,941	1,941	1	1	1	0	-11,3429445773363	-0,0256557436659932	0,000262018293142319
1,951	1,951	1	1	1	0	-11,3431581761688	-0,0270058261230588	4,83915209770203E-05
1,961	1,961	1	1	1	0	-11,3429168332368	-0,0254451204091311	0,000289734452962875
1,971	1,971	1	1	1	0	-11,3430207129568	-0,0259418925270438	0,000185910612344742
1,981	1,981	1	1	1	0	-11,3429916556925	-0,0259501952677965	0,000214967876672745
1,991	1,991	1	1	1	0	-11,3431087229401	-0,0266325520351529	9,79006290435791E-05
2,002	2,002	1	1	1	0	-11,3431168254465	-0,0266559375450015	8,97422432899475E-05
2,013	2,013	1	1	1	0	-11,3428828306496	-0,0253402115777135	0,000323764979839325
2,023	2,023	1	1	1	0	-11,3428437151015	-0,0249629886820912	0,000362880527973175
2,034	2,034	1	1	1	0	-11,3429743330926	-0,0259907403960824	0,000232234597206116
2,045	2,045	1	1	1	0	-11,3432011194527	-0,0272892462089658	5,47617673873901E-06
2,055	2,055	1	1	1	0	-11,3430395442992	-0,0263780262321234	0,00016702339053154
2,066	2,066	1	1	1	0	-11,3429571501911	-0,0258960947394371	0,00024944543838501
2,076	2,076	1	1	1	0	-11,3428855128586	-0,0255281710997224	0,000321082770824432
2,087	2,087	1	1	1	0	-11,3433823361993	-0,028261449187994	-0,000175684690475464
2,098	2,098	1	1	1	0	-11,3430045638233	-0,0260905455797911	0,000202003866434097
2,108	2,108	1	1	1	0	-11,3429402187467	-0,0256365071982145	0,000266376882791519
2,119	2,119	1	1	1	0	-11,3428615964949	-0,0255019823089242	0,000344999134540558
2,13	2,13	1	1	1	0	-11,3430244568735	-0,0259276060387492	0,000182110816240311
2,14	2,14	1	1	1	0	-11,3429577089846	-0,0259364629164338	0,00024888664484024
2,151	2,151	1	1	1	0	-11,3431717827916	-0,0270734447985888	3,48128378391266E-05
2,162	2,162	1	1	1	0	-11,34287327528	-0,0255379592999816	0,00033332034945488
2,172	2,172	1	1	1	0	-11,3431749679148	-0,0269240653142333	3,16277146339417E-05
2,183	2,183	1	1	1	0	-11,3430301565677	-0,0260921800509095	0,000176467001438141
2,193	2,193	1	1	1	0	-11,3429895602167	-0,0260710855945945	0,000217035412788391
2,204	2,204	1	1	1	0	-11,3429881352931	-0,0260497909039259	0,000218488276004791
2,215	2,215	1	1	1	0	-11,3429999537766	-0,0261776521801949	0,000206641852855682
2,225	2,225	1	1	1	0	-11,3430160749704	-0,0259640114381909	0,000190548598766327
2,236	2,236	1	1	1	0	-11,3429623749107	-0,0257114740088582	0,000244248658418655
2,247	2,247	1	1	1	0	-11,3430153485388	-0,0260754162445664	0,000191275030374527
2,257	2,257	1	1	1	0	-11,3429285679013	-0,0258175795897841	0,00027799978852272
2,268	2,268	1	1	1	0	-11,3430534861982	-0,0265715830028057	0,000153109431266785
2,279	2,279	1	1	1	0	-11,3429276458919	-0,0255261966958642	0,000278949737548828
2,289	2,289	1	1	1	0	-11,343269823119	-0,0275494763627648	-6,31995499134064E-05
2,3	2,3	1	1	1	0	-11,3430846948177	-0,026597804389894	0,000121872872114182
2,311	2,311	1	1	1	0	-11,3430344313383	-0,0264117540791631	0,000172164291143417
2,321	2,321	1	1	1	0	-11,3429693318903	-0,0257382588461041	0,000237263739109039
2,332	2,332	1	1	1	0	-11,3430829904974	-0,0264849746599793	0,000123605132102966
2,342	2,342	1	1	1	0	-11,3429028075188	-0,0258387951180339	0,000303760170936584
2,353	2,353	1	1	1	0	-11,3429430127144	-0,0258371001109481	0,000263582915067673
2,364	2,364	1	1	1	0	-11,3426701258868	-0,0241792295128107	0,000536497682332993
2,374	2,374	1	1	1	0	-11,3429884985089	-0,0259527610614896	0,000218097120523453
2,385	2,385	1	1	1	0	-11,34302216582	-0,0262359902262688	0,000184401869773865
2,396	2,396	1	1	1	0	-11,3431428931654	-0,0269161676988006	6,37024641036987E-05
2,406	2,406	1	1	1	0	-11,3431335613132	-0,0265734689310193	7,30343163013458E-05
2,417	2,417	1	1	1	0	-11,3428849540651	-0,0256697507575154	0,000321641564369202
2,428	2,428	1	1	1	0	-11,3431716430932	-0,0268402462825179	3,49245965480804E-05
2,438	2,438	1	1	1	0	-11,3429025001824	-0,0254897400736809	0,000304095447063446
2,449	2,449	1	1	1	0	-11,3429646939039	-0,0258219381794333	0,000241901725530624
2,459	2,459	1	1	1	0	-11,3429395761341	-0,025967862457037	0,000267047435045242
2,47	2,47	1	1	1	0	-11,3429688569158	-0,0260685989633203	0,000237766653299332
2,481	2,481	1	1	1	0	-11,3430174440145	-0,0260044727474451	0,000189151614904404
2,491	2,491	1	1	1	0	-11,3429986126721	-0,0259518390521407	0,000207982957363129
2,502	2,502	1	1	1	0	-11,3428908772767	-0,0254561193287373	0,000315718352794647
2,513	2,513	1	1	1	0	-11,3428444974124	-0,02526864875108	0,000362098217010498
2,523	2,523	1	1	1	0	-11,3431564439088	-0,0269877444952726	5,0179660320282E-05
2,534	2,534	1	1	1	0	-11,3428680785	-0,0252343760803342	0,000338517129421234
2,545	2,545	1	1	1	0	-11,3430547434837	-0,0264302548021078	0,000151880085468292
2,555	2,555	1	1	1	0	-11,3429940864444	-0,0259787030518055	0,00021250918507576
2,566	2,566	1	1	1	0	-11,3428237102926	-0,0252978876233101	0,000382885336875916
2,576	2,576	1	1	1	0	-11,3429958187044	-0,0263548456132412	0,000210776925086975
2,587	2,587	1	1	1	0	-11,3431145064533	-0,026386296376586	9,20891761779785E-05
2,598	2,598	1	1	1	0	-11,3429118879139	-0,0254670437425375	0,000294707715511322
2,608	2,608	1	1	1	0	-11,3431794103235	-0,0270352233201265	2,72132456302643E-05
2,619	2,619	1	1	1	0	-11,3429183699191	-0,0256656110286713	0,000288225710391998
2,63	2,63	1	1	1	0	-11,3430114369839	-0,0259820651262999	0,000195186585187912
2,64	2,64	1	1	1	0	-11,3431335333735	-0,0268518691882491	7,30901956558228E-05
2,651	2,651	1	1	1	0	-11,3429080042988	-0,0254724221304059	0,00029856339097023
2,662	2,662	1	1	1	0	-11,3428961578757	-0,0253250868991017	0,000310465693473816
2,672	2,672	1	1	1	0	-11,3430935237557	-0,0265320157632232	0,000113043934106827
2,683	2,683	1	1	1	0	-11,3429364748299	-0,0254619121551514	0,000270120799541473
2,694	2,694	1	1	1	0	-11,343032810837	-0,0262230355292559	0,000173784792423248
2,704	2,704	1	1	1	0	-11,3429241813719	-0,0256009725853801	0,000282414257526398
2,715	2,715	1	1	1	0	-11,3428629934788	-0,0253457436338067	0,000343602150678635
2,725	2,725	1	1	1	0	-11,3427280727774	-0,0249219406396151	0,000478550791740418
2,736	2,736	1	1	1	0	-11,3429537974298	-0,0256778812035918	0,000252798199653625
2,747	2,747	1	1	1	0	-11,343358559534	-0,0279661733657122	-0,000151880085468292
2,757	2,757	1	1	1	0	-11,3430448807776	-0,0262595759704709	0,000161714851856232
2,768	2,768	1	1	1	0	-11,3429126422852	-0,0257461471483111	0,000293981283903122
2,779	2,779	1	1	1	0	-11,3428119197488	-0,0252509210258722	0,000394675880670547
2,789	2,789	1	1	1	0	-11,3429750874639	-0,025780969299376	0,000231508165597916
2,8	2,8	1	1	1	0	-11,3429429847747	-0,0255587557330728	0,00026363879442215
2,811	2,811	1	1	1	0	-11,3431562762707	-0,0269116275012493	5,03472983837128E-05
2,821	2,821	1	1	1	0	-11,3431276381016	-0,0270087504759431	7,89575278759003E-05
2,832	2,832	1	1	1	0	-11,3431239780039	-0,0270485552027822	8,26455652713776E-05
2,842	2,842	1	1	1	0	-11,3429344072938	-0,0256289169192314	0,00027218833565712
2,853	2,853	1	1	1	0	-11,3430972117931	-0,0265280203893781	0,000109355896711349
2,864	2,864	1	1	1	0	-11,3429202977568	-0,0255565717816353	0,000286269932985306
2,874	2,874	1	1	1	0	-11,3429135922343	-0,0257501192390919	0,000292975455522537
2,885	2,885	1	1	1	0	-11,3429295178503	-0,0256331032142043	0,000277049839496612
2,896	2,896	1	1	1	0	-11,3429254107177	-0,0254679517820477	0,000281184911727905
2,906	2,906	1	1	1	0	-11,3428914081305	-0,0254706339910626	0,000315215438604355
2,917	2,917	1	1	1	0	-11,3429781328887	-0,0260402308776975	0,000228490680456161
2,928	2,928	1	1	1	0	-11,3430375326425	-0,0263846386224031	0,000169035047292709
2,938	2,938	1	1	1	0	-11,3428117800504	-0,0246442575007677	0,000394843518733978
2,949	2,949	1	1	1	0	-11,3430243171751	-0,0260402821004391	0,000182278454303741
2,959	2,959	1	1	1	0	-11,3430009316653	-0,0260924967005849	0,000205636024475098
2,97	2,97	1	1	1	0	-11,3429737463593	-0,0261260708793998	0,000232849270105362
2,981	2,981	1	1	1	0	-11,3429750315845	-0,0260677980259061	0,000231564044952393
2,991	2,991	1	1	1	0	-11,3427938707173	-0,0245534116402268	0,000412724912166595
3,002	3,002	1	1	1	0	-11,3426905497909	-0,0240494916215539	0,000516045838594437
3,013	3,013	1	1	1	0	-11,3430598285049	-0,0263639912009239	0,000146795064210892
3,023	3,023	1	1	1	0	-11,3428206369281	-0,0252855010330677	0,000385958701372147
3,034	3,034	1	1	1	0	-11,3427816331387	-0,0250826496630907	0,000424962490797043
3,045	3,045	1	1	1	0	-11,3430484291166	-0,0263039441779256	0,000158194452524185
3,055	3,055	1	1	1	0	-11,3427658751607	-0,0246637966483831	0,000440720468759537
3,066	3,066	1	1	1	0	-11,342987017706	-0,0260833185166121	0,00021960586309433
3,077	3,077	1	1	1	0	-11,3428082037717	-0,0252690818160772	0,000398419797420502
3,087	3,087	1	1	1	0	-11,342981653288	-0,0259642023593187	0,000224970281124115
3,098	3,098	1	1	1	0	-11,3427731394768	-0,0248539028689265	0,000433456152677536
3,108	3,108	1	1	1	0	-11,3431413564831	-0,0267847394570708	6,52670860290527E-05
3,119	3,119	1	1	1	0	-11,3428451120853	-0,0250849965959787	0,000361483544111252
3,13	3,13	1	1	1	0	-11,343104839325	-0,0267962273210287	0,000101756304502487
3,14	3,14	1	1	1	0	-11,3430520612746	-0,0262576946988702	0,000154562294483185
3,151	3,151	1	1	1	0	-11,3428626023233	-0,0252931192517281	0,000343993306159973
3,162	3,162	1	1	1	0	-11,3429633248597	-0,025865682400763	0,000243298709392548
3,172	3,172	1	1	1	0	-11,3429129775614	-0,0255653960630298	0,00029364600777626
3,183	3,183	1	1	1	0	-11,3429238181561	-0,0259381858631969	0,000282749533653259
3,194	3,194	1	1	1	0	-11,3429073337466	-0,025576944462955	0,00029928982257843
3,204	3,204	1	1	1	0	-11,3428152166307	-0,0249755615368485	0,000391378998756409
3,215	3,215	1	1	1	0	-11,3428651727736	-0,0254401145502925	0,000341422855854034
3,225	3,225	1	1	1	0	-11,3429985009134	-0,0260570552200079	0,000208094716072083
3,236	3,236	1	1	1	0	-11,3429164979607	-0,0257853791117668	0,000290125608444214
3,247	3,247	1	1	1	0	-11,3429565634578	-0,0257198978215456	0,000250060111284256
3,257	3,257	1	1	1	0	-11,3427445292473	-0,0245185242965817	0,000462066382169724
3,268	3,268	1	1	1	0	-11,3432068191469	-0,0272048451006413	-1,67638063430786E-07
3,279	3,279	1	1	1	0	-11,3429622072726	-0,0259769894182682	0,000244416296482086
3,289	3,289	1	1	1	0	-11,3430702220649	-0,0266515696421266	0,000136401504278183
3,3	3,3	1	1	1	0	-11,3429795298725	-0,0260245334357023	0,000227037817239761
3,311	3,311	1	1	1	0	-11,342912139371	-0,0253971153870225	0,000294428318738937
3,321	3,321	1	1	1	0	-11,3429121952504	-0,025653257034719	0,000294428318738937
3,332	3,332	1	1	1	0	-11,3429808989167	-0,0259721977636218	0,000225696712732315
3,342	3,342	1	1	1	0	-11,3429614249617	-0,025850385427475	0,000245142728090286
3,353	3,353	1	1	1	0	-11,3430294580758	-0,0260816514492035	0,000177137553691864
3,364	3,364	1	1	1	0	-11,3429218623787	-0,0255221873521805	0,000284761190414429
3,374	3,374	1	1	1	0	-11,342894481495	-0,0255472958087921	0,000312086194753647
3,385	3,385	1	1	1	0	-11,3428895082325	-0,025665732100606	0,000317059457302094
3,396	3,396	1	1	1	0	-11,3429513107985	-0,0257356651127338	0,000255312770605087
3,406	3,406	1	1	1	0	-11,3428194634616	-0,0248986994847655	0,000387132167816162
3,417	3,417	1	1	1	0	-11,3426580280066	-0,0241315830498934	0,000548567622900009
3,428	3,428	1	1	1	0	-11,3427769951522	-0,02487997058779	0,000429600477218628
3,438	3,438	1	1	1	0	-11,3429749198258	-0,0262080226093531	0,000231675803661346
3,449	3,449	1	1	1	0	-11,3431053422391	-0,0264266831800342	0,000101253390312195
3,46	3,46	1	1	1	0	-11,3428396359086	-0,0250479253008962	0,000366959720849991
3,47	3,47	1	1	1	0	-11,3430133089423	-0,0260398350656033	0,000193286687135696
3,481	3,481	1	1	1	0	-11,342808092013	-0,0252294400706887	0,000398531556129456
3,491	3,491	1	1	1	0	-11,3429953996092	-0,0260321376845241	0,000211168080568314
3,502	3,502	1	1	1	0	-11,3427630532533	-0,0244780071079731	0,00044357031583786
3,513	3,513	1	1	1	0	-11,3428624346852	-0,0252157961949706	0,000344160944223404
3,523	3,523	1	1	1	0	-11,342935943976	-0,0258945161476731	0,000270679593086243
3,534	3,534	1	1	1	0	-11,3429663423449	-0,0261132745072246	0,000240281224250793
3,545	3,545	1	1	1	0	-11,3428790308535	-0,0256179878488183	0,000327564775943756
3,555	3,555	1	1	1	0	-11,3428569026291	-0,0251099513843656	0,00034969300031662
3,566	3,566	1	1	1	0	-11,3428448326886	-0,0250291125848889	0,000361762940883636
3,577	3,577	1	1	1	0	-11,342692617327	-0,0243678595870733	0,00051397830247879
3,587	3,587	1	1	1	0	-11,3430695235729	-0,0265840394422412	0,000137072056531906
3,598	3,598	1	1	1	0	-11,342794764787	-0,0250254804268479	0,000411830842494965
3,608	3,608	1	1	1	0	-11,3430114090443	-0,0259818881750107	0,000195186585187912
3,619	3,619	1	1	1	0	-11,3429818768054	-0,0258421478793025	0,000224746763706207
3,63	3,63	1	1	1	0	-11,3430716749281	-0,0265942281112075	0,000134948641061783
3,64	3,64	1	1	1	0	-11,342448676005	-0,0234188186004758	0,000757947564125061
3,651	3,651	1	1	1	0	-11,3431482855231	-0,0268838601186872	5,82821667194366E-05
3,662	3,662	1	1	1	0	-11,3429097924381	-0,0254412181675434	0,000296831130981445
3,672	3,672	1	1	1	0	-11,34301696904	-0,0262443907558918	0,000189598649740219
3,683	3,683	1	1	1	0	-11,3429902307689	-0,0261293537914753	0,000216364860534668
3,694	3,694	1	1	1	0	-11,3430033624172	-0,0261678081005812	0,00020323321223259
3,704	3,704	1	1	1	0	-11,3426891807467	-0,0241664284840226	0,00051744282245636
3,715	3,715	1	1	1	0	-11,3429707847536	-0,0257886340841651	0,000235810875892639
3,725	3,725	1	1	1	0	-11,3429357483983	-0,0258193537592888	0,000270847231149673
3,736	3,736	1	1	1	0	-11,3427406176925	-0,0246570585295558	0,000465977936983109
3,747	3,747	1	1	1	0	-11,3428788352758	-0,0254976050928235	0,000327788293361664
3,757	3,757	1	1	1	0	-11,3427780847996	-0,024559460580349	0,000428538769483566
3,768	3,768	1	1	1	0	-11,3428942300379	-0,0254401657730341	0,000312365591526031
3,779	3,779	1	1	1	0	-11,3430024962872	-0,0259815948083997	0,000204071402549744
3,789	3,789	1	1	1	0	-11,342836394906	-0,0252757081761956	0,000370200723409653
3,8	3,8	1	1	1	0	-11,3428603392094	-0,0254441704601049	0,00034622848033905
3,811	3,811	1	1	1	0	-11,3428834732622	-0,0254635699093342	0,000323150306940079
3,821	3,821	1	1	1	0	-11,3428342156112	-0,0250426959246397	0,000372380018234253
3,832	3,832	1	1	1	0	-11,3429871574044	-0,0262333313003182	0,000219438225030899
3,843	3,843	1	1	1	0	-11,3429625984281	-0,025917487218976	0,000243969261646271
3,853	3,853	1	1	1	0	-11,3427510391921	-0,0249271094799042	0,000455528497695923
3,864	3,864	1	1	1	0	-11,3428853172809	-0,0251320376992226	0,000321250408887863
3,874	3,874	1	1	1	0	-11,3429090101272	-0,0255579641088843	0,000297557562589645
3,885	3,885	1	1	1	0	-11,3427376560867	-0,024624397046864	0,000468939542770386
3,896	3,896	1	1	1	0	-11,3428701460361	-0,0254356488585472	0,000336449593305588
3,906	3,906	1	1	1	0	-11,342891799286	-0,0254638353362679	0,000314768403768539
3,917	3,917	1	1	1	0	-11,3427255582064	-0,0243823044002056	0,000481009483337402
3,928	3,928	1	1	1	0	-11,3427265640348	-0,0244040274992585	0,000480003654956818
3,938	3,938	1	1	1	0	-11,3426766078919	-0,0243950309231877	0,000529959797859192
3,949	3,949	1	1	1	0	-11,3430379796773	-0,0265512708574533	0,000168588012456894
3,96	3,96	1	1	1	0	-11,3431859202683	-0,0269613042473793	2,06753611564636E-05
3,97	3,97	1	1	1	0	-11,3428504765034	-0,0251707574352622	0,000356119126081467
3,981	3,981	1	1	1	0	-11,3429433200508	-0,0256697507575154	0,000263303518295288
3,991	3,991	1	1	1	0	-11,3428217824548	-0,025202538818121	0,000384841114282608
4,001	4,001	1	1	1	0	-11,3428993988782	-0,0256467191502452	0,000307168811559677
4,012	4,012	1	1	1	0	-11,3428898435086	-0,0250920513644814	0,000316780060529709
4,023	4,023	1	1	1	0	-11,342839691788	-0,025132498703897	0,000366903841495514
4,033	4,033	1	1	1	0	-11,3430404942483	-0,0264509115368128	0,000166073441505432
4,044	4,044	1	1	1	0	-11,3428893405944	-0,0255271745845675	0,000317282974720001
4,055	4,055	1	1	1	0	-11,3425188325346	-0,0235040346160531	0,000687763094902039
4,065	4,065	1	1	1	0	-11,3430323638022	-0,0260839331895113	0,000174231827259064
4,076	4,076	1	1	1	0	-11,3429314177483	-0,025760643184185	0,000275205820798874
4,087	4,087	1	1	1	0	-11,3429430685937	-0,0257260911166668	0,000263527035713196
4,097	4,097	1	1	1	0	-11,3427980057895	-0,024882834404707	0,000408589839935303
4,108	4,108	1	1	1	0	-11,3428413961083	-0,0251622870564461	0,000365171581506729
4,118	4,118	1	1	1	0	-11,3427252229303	-0,0244324095547199	0,000481344759464264
4,129	4,129	1	1	1	0	-11,3428041245788	-0,024969563819468	0,000402443110942841
4,14	4,14	1	1	1	0	-11,3429629337043	-0,026002717204392	0,000243689864873886
4,15	4,15	1	1	1	0	-11,3429872132838	-0,0261436542496085	0,000219382345676422
4,161	4,161	1	1	1	0	-11,3428683020175	-0,0254513882100582	0,000338293612003326
4,172	4,172	1	1	1	0	-11,3429353572428	-0,0256256340071559	0,000271238386631012
4,182	4,182	1	1	1	0	-11,3428315054625	-0,0251230737194419	0,000375118106603622
4,193	4,193	1	1	1	0	-11,3430427294224	-0,0263909716159105	0,000163838267326355
4,204	4,204	1	1	1	0	-11,3428138755262	-0,0251370668411255	0,000392720103263855
4,214	4,214	1	1	1	0	-11,3429554179311	-0,025872653350234	0,000251177698373795
4,225	4,225	1	1	1	0	-11,3427471276373	-0,0245403870940208	0,000459440052509308
4,235	4,235	1	1	1	0	-11,3428963813931	-0,0254901824519038	0,000310186296701431
4,246	4,246	1	1	1	0	-11,3428742811084	-0,0253790197893977	0,000332314521074295
4,257	4,257	1	1	1	0	-11,3427935075015	-0,0249297125265002	0,000413116067647934
4,267	4,267	1	1	1	0	-11,3428103830665	-0,0248937075957656	0,000396184623241425
4,278	4,278	1	1	1	0	-11,3428484648466	-0,0251898262649775	0,000358130782842636
4,289	4,289	1	1	1	0	-11,3430978823453	-0,0265334406867623	0,000108685344457626
4,299	4,299	1	1	1	0	-11,3427071180195	-0,0245679961517453	0,000499449670314789
4,31	4,31	1	1	1	0	-11,342887300998	-0,0255767442286015	0,000319294631481171
4,321	4,321	1	1	1	0	-11,342814322561	-0,0248910440132022	0,00039227306842804
4,331	4,331	1	1	1	0	-11,3429788034409	-0,0261085201054811	0,000227764248847961
4,342	4,342	1	1	1	0	-11,342893531546	-0,0255329208448529	0,000313092023134232
4,353	4,353	1	1	1	0	-11,3428301084787	-0,0251264730468392	0,000376459211111069
4,363	4,363	1	1	1	0	-11,3429408613592	-0,0261012464761734	0,000265762209892273
4,374	4,374	1	1	1	0	-11,3428789190948	-0,0253415619954467	0,00032767653465271
4,384	4,384	1	1	1	0	-11,3426095526665	-0,0239540589973331	0,000597070902585983
4,395	4,395	1	1	1	0	-11,3428899552673	-0,0254776468500495	0,000316668301820755
4,406	4,406	1	1	1	0	-11,3427861314267	-0,0249968143180013	0,000420492142438889
4,416	4,416	1	1	1	0	-11,3427098561078	-0,0245054485276341	0,000496767461299896
4,427	4,427	1	1	1	0	-11,3429305516183	-0,025677545927465	0,000276044011116028
4,438	4,438	1	1	1	0	-11,3429073058069	-0,0255014142021537	0,00029928982257843
4,448	4,448	1	1	1	0	-11,3429011870176	-0,0256167305633426	0,000305436551570892
4,459	4,459	1	1	1	0	-11,3427032064646	-0,0246272748336196	0,000503417104482651
4,47	4,47	1	1	1	0	-11,342973774299	-0,0257148547098041	0,000232849270105362
4,48	4,48	1	1	1	0	-11,3428215868771	-0,0250224350020289	0,000385008752346039
4,491	4,491	1	1	1	0	-11,3430065754801	-0,0261877384036779	0,000200048089027405
4,501	4,501	1	1	1	0	-11,3426956068724	-0,0244005583226681	0,000510960817337036
4,512	4,512	1	1	1	0	-11,3427961058915	-0,0251154555007815	0,000410489737987518
4,523	4,523	1	1	1	0	-11,3428660668433	-0,0252434471622109	0,000340528786182404
4,533	4,533	1	1	1	0	-11,3427771348506	-0,0246586604043841	0,000429488718509674
4,544	4,544	1	1	1	0	-11,34272005409	-0,0245356420055032	0,000486541539430618
4,555	4,555	1	1	1	0	-11,3428305555135	-0,0252627534791827	0,00037606805562973
4,565	4,565	1	1	1	0	-11,342878639698	-0,0254940055310726	0,000327955931425095
4,576	4,576	1	1	1	0	-11,3425166253	-0,0234149862080812	0,000689998269081116
4,587	4,587	1	1	1	0	-11,342932227999	-0,0256639998406172	0,00027436763048172
4,597	4,597	1	1	1	0	-11,3428393844515	-0,0251101842150092	0,000367183238267899
4,608	4,608	1	1	1	0	-11,3428807631135	-0,0256136525422335	0,000325832515954971
4,619	4,619	1	1	1	0	-11,3428321760148	-0,025297268293798	0,000374391674995422
4,629	4,629	1	1	1	0	-11,3428307790309	-0,025005554780364	0,000375844538211823
4,64	4,64	1	1	1	0	-11,3428516779095	-0,02521853428334	0,000354889780282974
4,65	4,65	1	1	1	0	-11,3429618719965	-0,0259711779654026	0,000244751572608948
4,661	4,661	1	1	1	0	-11,3427070342004	-0,0243856804445386	0,000499561429023743
4,672	4,672	1	1	1	0	-11,3428941182792	-0,0255045527592301	0,000312477350234985
4,682	4,682	1	1	1	0	-11,3428793940693	-0,0251586548984051	0,000327173620462418
4,693	4,693	1	1	1	0	-11,3426386378706	-0,0241984706372023	0,000567957758903503
4,704	4,704	1	1	1	0	-11,3428731635213	-0,0255354726687074	0,000333432108163834
4,714	4,714	1	1	1	0	-11,3426728919148	-0,0243528326973319	0,000533703714609146
4,725	4,725	1	1	1	0	-11,3426743727177	-0,0242676353082061	0,000532250851392746
4,736	4,736	1	1	1	0	-11,3428866304457	-0,0254945177584887	0,000319965183734894
4,746	4,746	1	1	1	0	-11,3427886459976	-0,0249112397432327	0,00041792169213295
4,757	4,757	1	1	1	0	-11,3429123908281	-0,0255655776709318	0,00029420480132103
4,767	4,767	1	1	1	0	-11,3427873607725	-0,02511375118047	0,000419206917285919
4,778	4,778	1	1	1	0	-11,3425757456571	-0,0237096613273025	0,000630877912044525
4,789	4,789	1	1	1	0	-11,3429030869156	-0,0254684174433351	0,000303536653518677
4,799	4,799	1	1	1	0	-11,3428029511124	-0,0249663600698113	0,000403616577386856
4,81	4,81	1	1	1	0	-11,342715639621	-0,0246858596801758	0,000490956008434296
4,821	4,821	1	1	1	0	-11,3428515940905	-0,0254163518548012	0,000355001538991928
4,831	4,831	1	1	1	0	-11,3428572099656	-0,0252537522464991	0,000349413603544235
4,842	4,842	1	1	1	0	-11,3427136000246	-0,0244348682463169	0,000492967665195465
4,853	4,853	1	1	1	0	-11,3428667373955	-0,0255842180922627	0,00033985823392868
4,863	4,863	1	1	1	0	-11,342836311087	-0,0253849010914564	0,00037025660276413
4,874	4,874	1	1	1	0	-11,3430568110198	-0,0264383014291525	0,000149756669998169
4,884	4,884	1	1	1	0	-11,3428210839629	-0,0248756585642695	0,000385511666536331
4,895	4,895	1	1	1	0	-11,3423939142376	-0,0226973462849855	0,000812653452157974
4,897	4,897	1	1	1	0	-11,3429020810872	-0,0255908211693168	0,000304542481899261
4,908	4,908	1	1	1	0	-11,3428419549018	-0,0251876842230558	0,00036461278796196
4,919	4,919	1	1	1	0	-11,3427231274545	-0,0247514946386218	0,000483468174934387
4,93	4,93	1	1	1	0	-11,3429642748088	-0,0258401688188314	0,00024234876036644
4,94	4,94	1	1	1	0	-11,3429001811892	-0,0254023494198918	0,000306442379951477
4,951	4,951	1	1	1	0	-11,342813372612	-0,0249440269544721	0,000393223017454147
4,962	4,962	1	1	1	0	-11,3427378516644	-0,0247543724253774	0,000468716025352478
4,972	4,972	1	1	1	0	-11,3428384345025	-0,0252808211371303	0,000368189066648483
4,983	4,983	1	1	1	0	-11,34292608127	-0,0255316728726029	0,000280514359474182
4,994	4,994	1	1	1	0	-11,3425754383206	-0,0236467085778713	0,00063115730881691
5	5	1	1	1	0	-11,3427052181214	-0,0244275666773319	0,000501349568367004
5,011	5,011	1	1	1	0	-11,3428373169154	-0,0251940777525306	0,000369250774383545
5,022	5,022	1	1	1	0	-11,3429709244519	-0,0260590948164463	0,000235699117183685
5,033	5,033	1	1	1	0	-11,3430332019925	-0,0262324931100011	0,00017339363694191
5,044	5,044	1	1	1	0	-11,3428026996553	-0,0251675490289927	0,000403895974159241
5,055	5,055	1	1	1	0	-11,3427321519703	-0,0246892869472504	0,000474415719509125
5,065	5,065	1	1	1	0	-11,3427788671106	-0,024983654730022	0,000427700579166412
5,071	5,071	1	1	2	0	-11,3429416436702	-0,0259430194273591	0,000264924019575119
5,071	0	1	1	2	0	-11,3429416436702	-0,0259430194273591	0,000264924019575119
5,081	0,0100000000000007	1	1	2	0	-11,3426250033081	-0,0238235434517264	0,000581592321395874
5,108	0,0370000000000008	1	1	2	0,25	-11,3426288589835	-0,024153939448297	0,000577736645936966
5,116	0,0450000000000008	1	1	2	0,25	-11,3421821594238	-0,0218335166573524	0,00102443620562553
5,127	0,0560000000000001	1	1	2	0,5	-11,342466333881	-0,0232340162619948	0,000740289688110352
5,137	0,0660000000000007	1	1	2	0,5	-11,3425182458013	-0,0234931986778975	0,000688377767801285
5,148	0,077	1	1	2	0,75	-11,3429668173194	-0,0259752105921507	0,000239778310060501
5,158	0,0870000000000006	1	1	2	0,75	-11,3436205778271	-0,029408885166049	-0,000413898378610611
5,169	0,0980000000000008	1	1	2	0,75	-11,344032632187	-0,0317834643647075	-0,000825952738523483
5,172	0,101	1	1	2	1	-11,3441760744899	-0,0325824646279216	-0,000969395041465759
5,182	0,0100000000000007	2	2	2	1	-11,3437481503934	-0,029902970418334	-0,000541470944881439
5,193	0,0210000000000008	2	2	2	1	-11,3429916277528	-0,026057711802423	0,000214967876672745
5,204	0,032	2	2	2	1,25	-11,341536892578	-0,0189297506585717	0,00166973099112511
5,214	0,0420000000000007	2	2	2	1,25	-11,3405667152256	-0,0146357901394367	0,00263985246419907
5,218	0,0460000000000003	2	2	2	1,25	-11,3399736396968	-0,0121070398017764	0,00323295593261719
5,227	0,0550000000000006	2	2	2	1,5	-11,3405974768102	-0,0150067778304219	0,00260911881923676
5,238	0,0660000000000007	2	2	2	1,5	-11,3415549136698	-0,0190881127491593	0,00165168195962906
5,249	0,077	2	2	2	1,75	-11,3440156728029	-0,0317594083026052	-0,000809021294116974
5,259	0,0870000000000006	2	2	2	1,75	-11,3452464714646	-0,0381749635562301	-0,00203981995582581
5,27	0,0980000000000008	2	2	2	1,75	-11,3459315802902	-0,0417159404605627	-0,00272490084171295
5,271	0,0990000000000002	2	2	2	1,75	-11,3459357991815	-0,0417347671464086	-0,0027291476726532
5,272	0,100000000000001	2	2	2	2	-11,3459217734635	-0,0415769731625915	-0,00271512195467949
5,283	0,0110000000000001	3	3	2	2	-11,3447587285191	-0,0344455428421497	-0,00155204907059669
5,294	0,0220000000000002	3	3	2	2	-11,3424642942846	-0,0227313209325075	0,000742301344871521
5,305	0,0329999999999995	3	3	2	2,25	-11,3400091510266	-0,0121441716328263	0,00319747254252434
5,315	0,0430000000000001	3	3	2	2,25	-11,3375848252326	-0,00462290830910206	0,00562174245715141
5,326	0,0540000000000003	3	3	2	2,5	-11,3388339802623	-0,00882620457559824	0,00437261536717415
5,337	0,0649999999999995	3	3	2	2,5	-11,3409004267305	-0,0165451364591718	0,00230614095926285
5,347	0,0750000000000002	3	3	2	2,75	-11,3439917005599	-0,0314513873308897	-0,000785049051046371
5,358	0,0860000000000003	3	3	2	2,75	-11,3460065424442	-0,0413405243307352	-0,00279989093542099
5,369	0,0969999999999995	3	3	2	2,75	-11,3467740733176	-0,0450443103909492	-0,00356739386916161
5,371	0,0990000000000002	3	3	2	2,75	-11,3468740135431	-0,0456280773505569	-0,00366736203432083
5,372	0,0999999999999996	3	3	2	3	-11,3467589858919	-0,0450370227918029	-0,00355230644345283
5,383	0,0110000000000001	4	4	2	3	-11,3454594276845	-0,0370720820501447	-0,00225277617573738
5,394	0,0220000000000002	4	4	2	3	-11,3430292066187	-0,0244704866781831	0,000177361071109772
5,405	0,0330000000000004	4	4	2	3,25	-11,3397886231542	-0,0109043531119823	0,0034179724752903
5,416	0,0440000000000005	4	4	2	3,25	-11,3380632642657	-0,00594367273151875	0,00514335930347443
5,418	0,0460000000000003	4	4	2	3,25	-11,3378101028502	-0,00490739475935698	0,00539649277925491
5,42	0,048	4	4	2	3,25	-11,3381060119718	-0,00604076310992241	0,00510061159729958
5,431	0,0590000000000002	4	4	2	3,5	-11,3396328873932	-0,0115770427510142	0,0035737082362175
5,442	0,0700000000000003	4	4	2	3,5	-11,3425930961967	-0,0242684921249747	0,0006134994328022
5,453	0,0810000000000004	4	4	2	3,75	-11,3453194499016	-0,0375159410759807	-0,00211279839277267
5,464	0,0920000000000005	4	4	2	3,75	-11,3465005159378	-0,0434041349217296	-0,00329386442899704
5,471	0,0990000000000002	4	4	2	3,75	-11,3469268474728	-0,0456897402182221	-0,00372022390365601
5,472	0,100000000000001	4	4	2	4	-11,3469169847667	-0,0456514954566956	-0,00371033325791359
5,483	0,0110000000000001	5	5	2	4	-11,3456663768739	-0,0377563713118434	-0,00245975330471992
5,494	0,0219999999999994	5	5	2	4	-11,3422253541648	-0,0200268160551786	0,000981241464614868
5,504	0,032	5	5	2	4,25	-11,339768813923	-0,0108322268351912	0,00343780964612961
5,515	0,0429999999999993	5	5	2	4,25	-11,3380530383438	-0,00574185512959957	0,0051535852253437
5,517	0,0449999999999999	5	5	2	4,25	-11,3376826699823	-0,0045081740245223	0,00552395358681679
5,519	0,0469999999999997	5	5	2	4,25	-11,3381865620613	-0,00630044378340244	0,00502003356814384
5,53	0,0579999999999998	5	5	2	4,5	-11,3395975157619	-0,0117087829858065	0,00360907986760139
5,541	0,069	5	5	2	4,5	-11,3419987633824	-0,0215484062209725	0,00120783224701881
5,552	0,0800000000000001	5	5	2	4,75	-11,3453770894557	-0,0378283951431513	-0,00217046588659287
5,563	0,0909999999999993	5	5	2	4,75	-11,3470462337136	-0,0464465282857418	-0,00383958220481873
5,568	0,0960000000000001	5	5	2	4,75	-11,3472147379071	-0,0470001203939319	-0,00400811433792114
5,572	0,0999999999999996	5	5	2	5	-11,3469880074263	-0,0453657750040293	-0,00378135591745377
5,583	0,0110000000000001	6	6	2	5	-11,3455788977444	-0,0372280552983284	-0,00237224623560905
5,594	0,0220000000000002	6	6	2	5	-11,3422052934766	-0,019768918864429	0,00100130215287209
5,605	0,0330000000000004	6	6	2	5,25	-11,3395232800394	-0,00998888164758682	0,00368328765034676
5,615	0,0430000000000001	6	6	2	5,25	-11,3372829649597	-0,00350506976246834	0,00592360273003578
5,631	0,0590000000000002	6	6	2	5,5	-11,3394089508802	-0,0108641711995006	0,00379767268896103
5,642	0,0700000000000003	6	6	2	5,5	-11,3423188962042	-0,0228973664343357	0,00088769942522049
5,653	0,0810000000000004	6	6	2	5,75	-11,3458549417555	-0,0398319214582443	-0,00264829024672508
5,664	0,0919999999999996	6	6	2	5,75	-11,3469736743718	-0,0453117908909917	-0,00376705080270767
5,665	0,093	6	6	2	5,75	-11,3470395840704	-0,0457694195210934	-0,00383293256163597
5,67	0,0979999999999999	6	6	2	5,75	-11,3470429927111	-0,0456290366128087	-0,00383634120225906
5,671	0,0990000000000002	6	6	2	5,75	-11,347017288208	-0,0455302884802222	-0,00381063669919968
5,672	0,0999999999999996	6	6	2	6	-11,346939643845	-0,0449611013755202	-0,00373296439647675
5,682	0,0100000000000007	7	7	2	6	-11,3455700129271	-0,0367206148803234	-0,00236336141824722
5,693	0,0210000000000008	7	7	2	6	-11,3425818644464	-0,0214088102802634	0,000624731183052063
5,704	0,032	7	7	2	6,25	-11,3396348711103	-0,01007707323879	0,00357169657945633
5,714	0,0420000000000007	7	7	2	6,25	-11,3382764719427	-0,00620536971837282	0,00493012368679047
5,718	0,0460000000000003	7	7	2	6,25	-11,3375288341194	-0,00417469535022974	0,00567778944969177
5,726	0,0540000000000003	7	7	2	6,5	-11,3383374642581	-0,00687235500663519	0,00486915931105614
5,737	0,0650000000000004	7	7	2	6,5	-11,3412986788899	-0,0183217553421855	0,00190788879990578
5,748	0,0760000000000005	7	7	2	6,75	-11,3441861048341	-0,0311889685690403	-0,000979453325271606
5,759	0,0870000000000006	7	7	2	6,75	-11,3463228195906	-0,0416784966364503	-0,00311616808176041
5,768	0,0960000000000001	7	7	2	6,75	-11,3471741974354	-0,046339905820787	-0,00396754592657089
5,769	0,0970000000000004	7	7	2	6,75	-11,3471776619554	-0,0462714768946171	-0,00397101044654846
5,77	0,0980000000000008	7	7	2	6,75	-11,3471408095211	-0,0459187757223845	-0,00393413007259369
5,772	0,100000000000001	7	7	2	7	-11,3470960222185	-0,0456487946212292	-0,00388937070965767
5,783	0,0110000000000001	8	8	2	7	-11,3457366172224	-0,0378003809601069	-0,00252993777394295
5,794	0,0220000000000002	8	8	2	7	-11,3429923262447	-0,0233647041022778	0,000214297324419022
5,805	0,0329999999999995	8	8	2	7,25	-11,3394786603749	-0,00953543465584517	0,00372793525457382
5,815	0,0430000000000001	8	8	2	7,25	-11,3371404446661	-0,00309664290398359	0,00606615096330643
5,826	0,0540000000000003	8	8	2	7,5	-11,3386862073094	-0,00829293392598629	0,00452041625976563
5,837	0,0649999999999995	8	8	2	7,5	-11,3412257004529	-0,0179036473855376	0,00198086723685265
5,847	0,0750000000000002	8	8	2	7,75	-11,3440844602883	-0,0307357357814908	-0,000877808779478073
5,858	0,0860000000000003	8	8	2	7,75	-11,3465483486652	-0,0431342609226704	-0,00334169715642929
5,869	0,0969999999999995	8	8	2	7,75	-11,3471850100905	-0,0463397614657879	-0,00397833064198494
5,872	0,0999999999999996	8	8	2	8	-11,3469486963004	-0,0444705691188574	-0,00374207273125649
5,882	0,0100000000000007	9	9	2	8	-11,3458741921932	-0,0384456478059292	-0,00266751274466515
5,893	0,0209999999999999	9	9	2	8	-11,3428509235382	-0,0222831312566996	0,000355672091245651
5,903	0,0310000000000006	9	9	2	8,25	-11,3402250688523	-0,0120739685371518	0,00298155471682549
5,914	0,0419999999999998	9	9	2	8,25	-11,3379033096135	-0,00501603353768587	0,0053032860159874
5,918	0,0460000000000003	9	9	2	8,25	-11,3370503950864	-0,00287657603621483	0,00615622848272324
5,921	0,0490000000000004	9	9	2	8,25	-11,3379670958966	-0,00570279080420733	0,00523952767252922
5,932	0,0600000000000005	9	9	2	8,5	-11,339521240443	-0,0112056406214833	0,0036853551864624
5,943	0,0710000000000006	9	9	2	8,5	-11,3429855369031	-0,0255803111940622	0,00022105872631073
5,954	0,0819999999999999	9	9	2	8,75	-11,3458582665771	-0,0391049822792411	-0,0026516430079937
5,964	0,0920000000000005	9	9	2	8,75	-11,3472275063396	-0,0463406043127179	-0,00402085483074188
5,968	0,0960000000000001	9	9	2	8,75	-11,3475346751511	-0,0481848418712616	-0,00432802364230156
5,972	0,100000000000001	9	9	2	9	-11,3474473915994	-0,0471441959962249	-0,0042407400906086
5,983	0,0110000000000001	10	10	2	9	-11,3457760959864	-0,0373779283836484	-0,00256944447755814
5,994	0,0219999999999994	10	10	2	9	-11,342810858041	-0,022067679092288	0,000395737588405609
6,004	0,032	10	10	2	9,25	-11,3393436279148	-0,00894891563802958	0,00386293977499008
6,015	0,0430000000000001	10	10	2	9,25	-11,3378196023405	-0,00466472003608942	0,00538699328899384
6,017	0,0449999999999999	10	10	2	9,25	-11,3373729865998	-0,00357851851731539	0,00583363696932793
6,024	0,0519999999999996	10	10	2	9,5	-11,3379849493504	-0,0055192643776536	0,0052216462790966
6,035	0,0629999999999997	10	10	2	9,5	-11,3403553515673	-0,0142829678952694	0,00285124406218529
6,046	0,0739999999999998	10	10	2	9,5	-11,3435661233962	-0,0279194489121437	-0,000359471887350082
6,057	0,085	10	10	2	9,75	-11,3465003762394	-0,0423248345032334	-0,00329369679093361
6,068	0,0960000000000001	10	10	2	9,75	-11,3473664503545	-0,0468336185440421	-0,00415977090597153
6,072	0,0999999999999996	10	10	2	10	-11,3473894726485	-0,0468172878026962	-0,0041828490793705
6,972	0	20	20	2	19	-11,3476908300072	-0,0466813798993826	-0,0044841505587101
6,983	0,0110000000000001	20	20	2	19	-11,3457123376429	-0,0350580830127001	-0,00250568613409996
6,994	0,0219999999999994	20	20	2	19	-11,3424280844629	-0,0190563080832362	0,000778511166572571
7,004	0,032	20	20	2	19,25	-11,3398028165102	-0,00965208280831575	0,00340377911925316
7,015	0,0430000000000001	20	20	2	19,25	-11,3373689353466	-0,00302658881992102	0,00583766028285026
7,017	0,0449999999999999	20	20	2	19,25	-11,3369146361947	-0,00191879458725452	0,0062919594347477
7,021	0,0489999999999995	20	20	2	19,25	-11,3369110040367	-0,00208119861781597	0,0062955915927887
7,022	0,0499999999999998	20	20	2	19,5	-11,3370076194406	-0,00216207001358271	0,00619897618889809
7,033	0,0609999999999999	20	20	2	19,5	-11,3400582689792	-0,0120627135038376	0,00314835458993912
7,044	0,0720000000000001	20	20	2	19,5	-11,343505717814	-0,0264640850946307	-0,000299066305160522
7,055	0,0829999999999993	20	20	2	19,75	-11,3463604263961	-0,0399185670539737	-0,00315377488732338
7,065	0,093	20	20	2	19,75	-11,3476866390556	-0,0467004021629691	-0,00447995960712433
7,069	0,0969999999999995	20	20	2	19,75	-11,3477635011077	-0,0468520261347294	-0,00455684959888458
7,071	0,0989999999999993	20	20	2	19,75	-11,3476247806102	-0,0460621388629079	-0,00441810116171837
7,072	0,0999999999999996	20	20	2	20	-11,3475533947349	-0,0454035121947527	-0,00434674322605133
7,972	0	30	30	2	29	-11,3481201510876	-0,0476636085659266	-0,00491352751851082
7,983	0,0110000000000001	30	30	2	29	-11,3466207683086	-0,0381292356178164	-0,00341411679983139
7,994	0,0219999999999994	30	30	2	29	-11,3433317653835	-0,0214119208976626	-0,000125113874673843
8,005	0,0330000000000004	30	30	2	29,25	-11,3395567797124	-0,00772959087044001	0,00364981591701508
8,015	0,0430000000000001	30	30	2	29,25	-11,3371844496578	-0,00198307447135448	0,00602217391133308
8,02	0,0479999999999992	30	30	2	29,25	-11,3370416779071	-0,00208570621907711	0,00616494566202164
8,022	0,0499999999999998	30	30	2	29,5	-11,337379803881	-0,00291393604129553	0,00582681968808174
8,033	0,0609999999999991	30	30	2	29,5	-11,3401638809592	-0,0112057477235794	0,00304268673062325
8,043	0,0710000000000006	30	30	2	29,5	-11,3437106832862	-0,025773230008781	-0,000504031777381897
8,054	0,0819999999999999	30	30	2	29,75	-11,3468263205141	-0,040322681888938	-0,00361969694495201
8,065	0,0929999999999991	30	30	2	29,75	-11,3481028843671	-0,047533349134028	-0,00489626079797745
8,07	0,0979999999999999	30	30	2	29,75	-11,3482964783907	-0,0486516393721104	-0,00508982688188553
8,072	0,100000000000001	30	30	2	30	-11,348037282005	-0,0469701550900936	-0,00483060255646706
8,972	0	40	40	2	39	-11,3483618572354	-0,0476192170754075	-0,00515520572662354
8,983	0,011000000000001	40	40	2	39	-11,3471216429025	-0,0398635305464268	-0,00391501933336258
8,994	0,0220000000000002	40	40	2	39	-11,3433432485908	-0,0203051883727312	-0,000136625021696091
9,005	0,0330000000000013	40	40	2	39,25	-11,3398343324661	-0,00788886565715075	0,00337226316332817
9,016	0,0440000000000005	40	40	2	39,25	-11,3369967229664	-0,00139128416776657	0,00620987266302109
9,017	0,0449999999999999	40	40	2	39,25	-11,3367949426174	-0,00103648286312819	0,00641165301203728
9,019	0,0470000000000006	40	40	2	39,25	-11,3370143529028	-0,00162855722010136	0,00619227066636086
9,03	0,0579999999999998	40	40	2	39,5	-11,3395639881492	-0,00875763595104218	0,00364260748028755
9,04	0,0680000000000014	40	40	2	39,5	-11,3427659031004	-0,0209624785929918	0,000440720468759537
9,051	0,0790000000000006	40	40	2	39,75	-11,3466605823487	-0,0383012276142836	-0,00345390290021896
9,062	0,0899999999999999	40	40	2	39,75	-11,3480905070901	-0,0460672099143267	-0,00488385558128357
9,067	0,0950000000000006	40	40	2	39,75	-11,3484983984381	-0,0485521648079157	-0,00529171898961067
9,072	0,100000000000001	40	40	2	40	-11,3483805768192	-0,0475046131759882	-0,00517392531037331
9,972	0	50	50	2	49	-11,3483616616577	-0,0464389659464359	-0,00515498220920563
9,982	0,0100000000000016	50	50	2	49	-11,3471111096442	-0,0386841269209981	-0,00390445813536644
9,993	0,0210000000000008	50	50	2	49	-11,3440611585975	-0,0231092283502221	-0,000854507088661194
10,004	0,032	50	50	2	49,25	-11,3399284053594	-0,00790543388575315	0,0032782182097435
10,015	0,043000000000001	50	50	2	49,25	-11,3371956255287	-0,001183464191854	0,0060109980404377
10,016	0,0440000000000005	50	50	2	49,25	-11,3370343018323	-0,000940803438425064	0,00617232173681259
10,017	0,0449999999999999	50	50	2	49,25	-11,3372451346368	-0,00156697817146778	0,00596143305301666
10,027	0,0550000000000015	50	50	2	49,5	-11,3383740652353	-0,004494390450418	0,00483255833387375
10,038	0,0660000000000007	50	50	2	49,5	-11,3417892716825	-0,0162912486121058	0,00141732394695282
10,049	0,077	50	50	2	49,75	-11,3462673872709	-0,0358493626117706	-0,00306073576211929
10,059	0,0870000000000015	50	50	2	49,75	-11,3479889463633	-0,0443584751337767	-0,00478226691484451
10,067	0,0950000000000006	50	50	2	49,75	-11,3486287370324	-0,0481588765978813	-0,00542208552360535
10,068	0,0960000000000001	50	50	2	49,75	-11,3486280385405	-0,0482489308342338	-0,00542135909199715
10,072	0,100000000000001	50	50	2	50	-11,3485723268241	-0,0476565910503268	-0,00536564737558365
10,972	0	60	60	2	59	-11,3487910665572	-0,0485294591635466	-0,00558441504836082
10,982	0,0100000000000016	60	60	2	59	-11,3472984172404	-0,0384208420291543	-0,0040917657315731
10,993	0,0210000000000008	60	60	2	59	-11,3439599610865	-0,0217630574479699	-0,000753309577703476
11,007	0,0350000000000001	60	60	2	59,25	-11,3393821008503	-0,00585491769015789	0,00382449477910995
11,017	0,0449999999999999	60	60	2	59,25	-11,3372503314167	-0,00142316799610853	0,00595623627305031
11,027	0,0550000000000015	60	60	2	59,5	-11,3384135719389	-0,00437633600085974	0,00479305163025856
11,038	0,0660000000000007	60	60	2	59,5	-11,3423929363489	-0,0180660653859377	0,000813659280538559
11,049	0,077	60	60	2	59,75	-11,3461806625128	-0,0344967748969793	-0,0029740110039711
11,059	0,0870000000000015	60	60	2	59,75	-11,3482041936368	-0,0449590757489204	-0,00499751418828964
11,07	0,0980000000000008	60	60	2	59,75	-11,3488405477256	-0,048963506706059	-0,00563386827707291
11,072	0,100000000000001	60	60	2	60	-11,3486809283495	-0,0477004377171397	-0,0054742768406868
11,972	0	70	70	2	69	-11,3487610314041	-0,0476157106459141	-0,00555435195565224
11,982	0,0100000000000016	70	70	2	69	-11,3474730681628	-0,0393304135650396	-0,00426638871431351
11,993	0,0210000000000008	70	70	2	69	-11,3443563971668	-0,0233805039897561	-0,00114971771836281
12,004	0,032	70	70	2	69,25	-11,3402069639415	-0,00768051482737064	0,00299965962767601
12,014	0,0420000000000016	70	70	2	69,25	-11,3379333727062	-0,0025236327201128	0,00527322292327881
12,015	0,043000000000001	70	70	2	69,25	-11,3374556880444	-0,00138354953378439	0,00575093552470207
12,016	0,0440000000000005	70	70	2	69,25	-11,337430709973	-0,00139318406581879	0,00577585771679878
12,017	0,0449999999999999	70	70	2	69,25	-11,3376730587333	-0,00211082864552736	0,00553350895643234
12,031	0,0590000000000011	70	70	2	69,5	-11,3399894256145	-0,00902949366718531	0,00321714207530022
12,042	0,0700000000000003	70	70	2	69,5	-11,3441698998213	-0,0249890144914389	-0,000963248312473297
12,053	0,0810000000000013	70	70	2	69,75	-11,3471567071974	-0,0387623766437173	-0,00395005568861961
12,064	0,0920000000000005	70	70	2	69,75	-11,348769441247	-0,0479306560009718	-0,00556278973817825
12,071	0,0990000000000002	70	70	2	69,75	-11,3488457724452	-0,0481961015611887	-0,00563912093639374
12,072	0,100000000000001	70	70	2	70	-11,3488092273474	-0,0480333622545004	-0,00560257583856583
12,972	0	80	80	2	79	-11,3489169906825	-0,0478786509484053	-0,00571031123399735
12,982	0,0100000000000016	80	80	2	79	-11,3475285004824	-0,0388947362080216	-0,0043218769133091
12,993	0,0210000000000008	80	80	2	79	-11,3447304815054	-0,0246094679459929	-0,00152382999658585
13,004	0,032	80	80	2	79,25	-11,3402616139501	-0,00780657399445772	0,0029449537396431
13,014	0,0420000000000016	80	80	2	79,25	-11,3380851410329	-0,00226346310228109	0,00512145459651947
13,018	0,0460000000000012	80	80	2	79,25	-11,3373497966677	-0,0011452054604888	0,00585682690143585
13,026	0,0540000000000003	80	80	2	79,5	-11,3385327905416	-0,00398800708353519	0,00467380508780479
13,037	0,0650000000000013	80	80	2	79,5	-11,3416622299701	-0,0145132280886173	0,00154439359903336
13,055	0,0830000000000002	80	80	2	79,75	-11,3483136612922	-0,044635315425694	-0,00510698184370995
13,066	0,0940000000000012	80	80	2	79,75	-11,3487254362553	-0,0468171900138259	-0,00551875680685043
13,072	0,100000000000001	80	80	2	80	-11,34879601188	-0,0470651825889945	-0,00558938831090927
13,972	0	90	90	2	89	-11,3491116184741	-0,0487296096980572	-0,00590499490499496
13,982	0,0100000000000016	90	90	2	89	-11,3478869106621	-0,0402745651081204	-0,00468028709292412
13,993	0,0210000000000008	90	90	2	89	-11,3446758594364	-0,0237713241949677	-0,00146917998790741
14,004	0,032	90	90	2	89,25	-11,3406427949667	-0,00884311739355326	0,00256380066275597
14,014	0,0420000000000016	90	90	2	89,25	-11,3384181819856	-0,0030462583526969	0,00478841364383697
14,019	0,0470000000000006	90	90	2	89,25	-11,3374327495694	-0,00135913956910372	0,00577384606003761
14,026	0,0540000000000003	90	90	2	89,5	-11,3386458903551	-0,00406587496399879	0,00456070527434349
14,037	0,0650000000000013	90	90	2	89,5	-11,3420799002051	-0,0156638398766518	0,00112669542431831
14,048	0,0760000000000005	90	90	2	89,75	-11,3466898072511	-0,0356788467615843	-0,0034831278026104
14,059	0,0870000000000015	90	90	2	89,75	-11,3483995757997	-0,0445223599672318	-0,00519292429089546
14,07	0,0980000000000008	90	90	2	89,75	-11,3491123728454	-0,0488330563530326	-0,00590572133660316
14,072	0,100000000000001	90	90	2	90	-11,3491846807301	-0,0492333201691508	-0,00597802922129631
14,972	0	100	100	2	99	-11,3490573316813	-0,0480507919564843	-0,00585068017244339
14,982	0,0100000000000016	100	100	2	99	-11,3474618364125	-0,0375975808128715	-0,00425515696406364
14,993	0,0210000000000008	100	100	2	99	-11,344932122156	-0,0245339842513204	-0,0017254427075386
15,004	0,032	100	100	2	99,25	-11,3399372622371	-0,0062938779592514	0,00326933339238167
15,014	0,0420000000000016	100	100	2	99,25	-11,3382153119892	-0,00246226787567139	0,0049913115799427
15,015	0,043000000000001	100	100	2	99,25	-11,3379529304802	-0,00182773917913437	0,00525366514921188
15,02	0,048	100	100	2	99,25	-11,3378187082708	-0,00189670827239752	0,00538788735866547
15,021	0,0490000000000013	100	100	2	99,25	-11,3380428403616	-0,00241105444729328	0,00516375526785851
15,032	0,0600000000000005	100	100	2	99,5	-11,3403695169836	-0,00932527240365744	0,00283705070614815
15,043	0,0710000000000015	100	100	2	99,5	-11,3444562535733	-0,0249271094799042	-0,00124957412481308
15,054	0,0820000000000007	100	100	2	99,75	-11,347867269069	-0,0410724896937609	-0,00466061756014824
15,065	0,093	100	100	2	99,75	-11,3489365763962	-0,047256019897759	-0,00572992488741875
15,071	0,0990000000000002	100	100	2	99,75	-11,3491372112185	-0,048519279807806	-0,0059305876493454
15,072	0,100000000000001	100	100	2	100	-11,3490966707468	-0,0482429563999176	-0,00589001923799515
24,972	0	200	200	2	199	-11,3494166918099	-0,0480482634156942	-0,00621004030108452
24,983	0,0109999999999992	200	200	2	199	-11,3478646986187	-0,0382248731330037	-0,0046580471098423
24,993	0,0210000000000008	200	200	2	199	-11,3448245823383	-0,0222774827852845	-0,00161793082952499
25,004	0,032	200	200	2	199,25	-11,3406611792743	-0,00743234995752573	0,00254541635513306
25,015	0,0429999999999993	200	200	2	199,25	-11,3383001368493	-0,0018847081810236	0,00490643084049225
25,021	0,0489999999999995	200	200	2	199,25	-11,3376593962312	-0,000969627872109413	0,00554719939827919
25,023	0,0509999999999984	200	200	2	199,5	-11,3383702095598	-0,0023972662165761	0,00483641400933266
25,033	0,0609999999999999	200	200	2	199,5	-11,3412802945822	-0,0112624978646636	0,00192632898688316
25,044	0,0719999999999992	200	200	2	199,5	-11,34502180852	-0,0256496947258711	-0,00181512907147408
25,054	0,0820000000000007	200	200	2	199,75	-11,3485670741647	-0,043148510158062	-0,00536039471626282
25,065	0,093	200	200	2	199,75	-11,3494388759136	-0,0483349850401282	-0,00623222440481186
25,071	0,0990000000000002	200	200	2	199,75	-11,3495996408165	-0,049565932713449	-0,00639298930764198
25,072	0,0999999999999979	200	200	2	200	-11,3494654465467	-0,0486476393416524	-0,00625882297754288
34,972	0	300	300	2	299	-11,349750040099	-0,0494428165256977	-0,0065433606505394
34,983	0,0110000000000028	300	300	2	299	-11,348290303722	-0,0392668507993221	-0,00508368015289307
34,994	0,0219999999999985	300	300	2	299	-11,345065869391	-0,022723563015461	-0,00185921788215637
35,005	0,0330000000000013	300	300	2	299,25	-11,3408513367176	-0,00743851996958256	0,00235525891184807
35,016	0,0439999999999969	300	300	2	299,25	-11,3386411685497	-0,00234996434301138	0,00456545501947403
35,019	0,046999999999997	300	300	2	299,25	-11,3380143698305	-0,00119898468255997	0,00519219785928726
35,025	0,0529999999999973	300	300	2	299,5	-11,3390083517879	-0,00345450825989246	0,00419821590185165
35,035	0,0630000000000024	300	300	2	299,5	-11,3422249350697	-0,0138019397854805	0,000981632620096207
35,046	0,0739999999999981	300	300	2	299,5	-11,3460857234895	-0,0294475629925728	-0,0028790719807148
35,058	0,0859999999999985	300	300	2	299,75	-11,3490149471909	-0,044519123621285	-0,0058082677423954
35,069	0,0970000000000013	300	300	2	299,75	-11,3496155384928	-0,0483785616233945	-0,00640891492366791
35,072	0,100000000000001	300	300	2	300	-11,349600283429	-0,0482173031195998	-0,00639365985989571
44,972	0	400	400	2	399	-11,3496856950223	-0,0477827386930585	-0,00647904351353645
44,985	0,0129999999999981	400	400	2	399	-11,3476885389537	-0,0350809702649713	-0,00448191538453102
44,996	0,0240000000000009	400	400	2	399	-11,3439167104661	-0,0173498317599297	-0,000710058957338333
45,007	0,0349999999999966	400	400	2	399,25	-11,3404229655862	-0,00581264961510897	0,0027836300432682
45,017	0,0450000000000017	400	400	2	399,25	-11,3383066467941	-0,00137504190206528	0,00489994883537292
45,018	0,0459999999999994	400	400	2	399,25	-11,3381517492235	-0,0010492280125618	0,00505484640598297
45,02	0,0480000000000018	400	400	2	399,25	-11,3384732510895	-0,0019178818911314	0,0047333724796772
45,031	0,0589999999999975	400	400	2	399,5	-11,3411664962769	-0,00925259198993444	0,00204009935259819
45,041	0,0690000000000026	400	400	2	399,5	-11,3445467501879	-0,0225037802010775	-0,0013400986790657
45,055	0,0829999999999984	400	400	2	399,75	-11,3489487580955	-0,0435862457379699	-0,00574210658669472
45,066	0,0940000000000012	400	400	2	399,75	-11,3498651515692	-0,0495092244818807	-0,00665847212076187
45,072	0,100000000000001	400	400	2	400	-11,3497619703412	-0,0483475532382727	-0,00655531883239746
54,972	0	500	500	2	499	-11,3496937975287	-0,0471858168020844	-0,00648714601993561
54,983	0,0110000000000028	500	500	2	499	-11,3481573946774	-0,0375481322407722	-0,00495074316859245
54,994	0,0219999999999985	500	500	2	499	-11,3444815110415	-0,0192030286416411	-0,00127488747239113
55,005	0,0330000000000013	500	500	2	499,25	-11,3408912625164	-0,00662731938064098	0,00231530517339706
55,016	0,0439999999999969	500	500	2	499,25	-11,338438494131	-0,00130434986203909	0,00476807355880737
55,017	0,0450000000000017	500	500	2	499,25	-11,3383406214416	-0,00105995684862137	0,00486597418785095
55,018	0,0459999999999994	500	500	2	499,25	-11,3385745603591	-0,00157612841576338	0,00463200733065605
55,032	0,0600000000000023	500	500	2	499,5	-11,3415057398379	-0,0104634836316109	0,00170085579156876
55,043	0,070999999999998	500	500	2	499,5	-11,3451645802706	-0,0245981104671955	-0,00195790082216263
55,053	0,0810000000000031	500	500	2	499,75	-11,3483694009483	-0,0398337747901678	-0,00516274943947792
55,064	0,0919999999999987	500	500	2	499,75	-11,3496171869338	-0,0468793697655201	-0,00641053542494774
55,068	0,0959999999999965	500	500	2	499,75	-11,3499358389527	-0,0492511596530676	-0,00672915950417519
55,072	0,100000000000001	500	500	2	500	-11,3497824780643	-0,0480541912838817	-0,00657582655549049
64,972	0	600	600	2	599	-11,3497305102646	-0,0470706913620234	-0,00652385875582695
64,983	0,0109999999999957	600	600	2	599	-11,3481579255313	-0,0367718050256372	-0,00495130196213722
64,994	0,0219999999999914	600	600	2	599	-11,3455339148641	-0,0238976115360856	-0,00232726335525513
65,004	0,0319999999999965	600	600	2	599,25	-11,3416658900678	-0,00881541520357132	0,00154070556163788
65,015	0,0429999999999922	600	600	2	599,25	-11,3388862833381	-0,0021446356549859	0,00432031229138374
65,017	0,0449999999999875	600	600	2	599,25	-11,3385073654354	-0,00143909826874733	0,0046992301940918
65,02	0,0479999999999876	600	600	2	599,25	-11,3388989679515	-0,00212620478123426	0,00430762767791748
65,03	0,0579999999999927	600	600	2	599,5	-11,3408499956131	-0,00782823655754328	0,00235660001635551
65,04	0,0679999999999978	600	600	2	599,5	-11,3442441914231	-0,0202503800392151	-0,00103756785392761
65,051	0,0789999999999935	600	600	2	599,75	-11,3483028765768	-0,0393422972410917	-0,00509625300765037
65,061	0,0889999999999986	600	600	2	599,75	-11,3494033087045	-0,0451175263151526	-0,00619668513536453
65,065	0,0929999999999893	600	600	2	599,75	-11,349926115945	-0,0490453140810132	-0,0067194364964962
65,072	0,0999999999999943	600	600	2	600	-11,3495425321162	-0,0458077574148774	-0,00633588060736656
74,972	0	700	700	2	699	-11,3496791850775	-0,0466706324368715	-0,00647256150841713
74,983	0,0109999999999957	700	700	2	699	-11,3483695685863	-0,0378604466095567	-0,00516291707754135
74,994	0,0219999999999914	700	700	2	699	-11,3448102213442	-0,0202029524371028	-0,00160356983542442
75,007	0,0349999999999966	700	700	2	699,25	-11,3404263742268	-0,00515695661306381	0,00278022140264511
75,018	0,0459999999999923	700	700	2	699,25	-11,3384161144495	-0,00118219293653965	0,00479048117995262
75,028	0,0559999999999974	700	700	2	699,5	-11,3401278387755	-0,00561933498829603	0,00307872891426086
75,039	0,0669999999999931	700	700	2	699,5	-11,3437658082694	-0,0181173300370574	-0,000559128820896149
75,049	0,0769999999999982	700	700	2	699,75	-11,3474856410176	-0,0346953701227903	-0,00427896156907082
75,06	0,0879999999999939	700	700	2	699,75	-11,3498719129711	-0,048226211220026	-0,00666523352265358
75,061	0,0889999999999986	700	700	2	699,75	-11,3499073125422	-0,0485692638903856	-0,00670066103339195
75,062	0,0899999999999892	700	700	2	699,75	-11,3498617149889	-0,0481341034173965	-0,00665506348013878
75,072	0,0999999999999943	700	700	2	700	-11,3496551290154	-0,0463617639616132	-0,00644847750663757
84,972	0	800	800	2	799	-11,3497682567686	-0,0466913031414151	-0,00656157732009888
84,983	0,0109999999999957	800	800	2	799	-11,3485496956855	-0,0385251920670271	-0,00534307211637497
84,994	0,0219999999999914	800	800	2	799	-11,344776218757	-0,0196737702935934	-0,00156953930854797
85,004	0,0319999999999965	800	800	2	799,25	-11,3415848370641	-0,00833742320537567	0,0016217865049839
85,013	0,0409999999999968	800	800	2	799,25	-11,3387924060225	-0,00152410473674536	0,00441418960690498
85,021	0,0489999999999924	800	800	2	799,25	-11,3386787474155	-0,00159631483256817	0,00452784821391106
85,023	0,0509999999999877	800	800	2	799,5	-11,3391683343798	-0,00236846972256899	0,00403823330998421
85,033	0,0609999999999928	800	800	2	799,5	-11,3424930162728	-0,0131501536816359	0,00071357935667038
85,043	0,070999999999998	800	800	2	799,5	-11,3451996445656	-0,0236645340919495	-0,00199299305677414
85,054	0,0819999999999936	800	800	2	799,75	-11,3491975609213	-0,0435684574767947	-0,00599093735218048
85,064	0,0919999999999987	800	800	2	799,75	-11,3498081825674	-0,0470527075231075	-0,00660153105854988
85,067	0,0949999999999989	800	800	2	799,75	-11,3500499725342	-0,0489869108423591	-0,00684332102537155
85,072	0,0999999999999943	800	800	2	800	-11,3498870842159	-0,0473062274977565	-0,0066804327070713
94,972	0	900	900	2	899	-11,3498348370194	-0,0466912984848022	-0,00662818551063538
94,983	0,0109999999999957	900	900	2	899	-11,3483231049031	-0,0370961194857955	-0,00511642545461655
94,994	0,0219999999999914	900	900	2	899	-11,3455275446177	-0,0226734951138496	-0,00232089310884476
95,004	0,0319999999999965	900	900	2	899,25	-11,3418096955866	-0,00900933053344488	0,00139687210321426
95,015	0,0429999999999922	900	900	2	899,25	-11,3392197433859	-0,00264986418187618	0,00398688018321991
95,018	0,0459999999999923	900	900	2	899,25	-11,3383159786463	-0,000704522244632244	0,00489061698317528
95,026	0,0539999999999878	900	900	2	899,5	-11,3394448813051	-0,00332057010382414	0,00376168638467789
95,036	0,063999999999993	900	900	2	899,5	-11,3438477553427	-0,0178737752139568	-0,000641103833913803
95,046	0,0739999999999981	900	900	2	899,5	-11,3465448003262	-0,0295458361506462	-0,00333817675709724
95,057	0,0849999999999937	900	900	2	899,75	-11,3499434106052	-0,0480773998424411	-0,00673675909638405
95,067	0,0949999999999989	900	900	2	899,75	-11,3500230107456	-0,0483417185023427	-0,00681638717651367
95,068	0,0959999999999894	900	900	2	899,75	-11,3500470109284	-0,0485296826809645	-0,00684035941958427
95,069	0,0969999999999942	900	900	2	899,75	-11,3499586936086	-0,0479470891878009	-0,00675201416015625
95,072	0,0999999999999943	900	900	2	900	-11,3498620223254	-0,0469295866787434	-0,00665539875626564
104,972	0	1000	1000	2	999	-11,3499389123172	-0,0473260413855314	-0,00673223286867142
104,983	0,0109999999999957	1000	1000	2	999	-11,3485175650567	-0,0380362942814827	-0,00531094148755074
104,993	0,0210000000000008	1000	1000	2	999	-11,3456110004336	-0,0230125663802028	-0,00240437686443329
105,004	0,0319999999999965	1000	1000	2	999,25	-11,341893794015	-0,00891414005309343	0,00131277367472649
105,013	0,0409999999999968	1000	1000	2	999,25	-11,3388545997441	-0,00114926602691412	0,00435199588537216
105,024	0,0519999999999925	1000	1000	2	999,5	-11,3394749164581	-0,00305796507745981	0,00373167917132378
105,034	0,0619999999999976	1000	1000	2	999,5	-11,3420645613223	-0,0111246574670076	0,00114206224679947
105,045	0,0729999999999933	1000	1000	2	999,5	-11,3467389252037	-0,0305811362341046	-0,00353230163455009
105,055	0,0829999999999984	1000	1000	2	999,75	-11,3494187314063	-0,0440984731540084	-0,00621210783720016
105,065	0,0929999999999893	1000	1000	2	999,75	-11,3502641022205	-0,0498415483161807	-0,00705745071172714
105,072	0,0999999999999943	1000	1000	2	1000	-11,3500563707203	-0,0480971951037645	-0,00684969127178192
155,305	0	1501	1	3	1500	-11,3462808541954	-0,0257984222844243	-0,00307420268654823
155,316	0,0109999999999957	1501	1	3	1500	-11,3462632801384	-0,0259629683569074	-0,003056600689888
155,327	0,0219999999999914	1501	1	3	1500	-11,3461744599044	-0,0257950462400913	-0,00296780839562416
155,334	0,0289999999999964	1501	1	3	1500	-11,3458002917469	-0,023520989343524	-0,00259364023804665
155,336	0,0310000000000059	1501	1	3	1500	-11,3462147209793	-0,0257951952517033	-0,00300804153084755
155,348	0,0430000000000064	1501	1	3	1500	-11,3461894355714	-0,0258816918358207	-0,00298278406262398
155,359	0,054000000000002	1501	1	3	1500	-11,3461224921048	-0,0251682894304395	-0,00291584059596062
155,37	0,0649999999999977	1501	1	3	1500	-11,3458848930895	-0,024001351557672	-0,00267824158072472
155,381	0,0759999999999934	1501	1	3	1500	-11,3460251502693	-0,0248622335493565	-0,00281849876046181
155,392	0,0869999999999891	1501	1	3	1500	-11,3461060635746	-0,0253464514389634	-0,0028994120657444
155,402	0,0970000000000084	1501	1	3	1500	-11,3463159184903	-0,0260067358613014	-0,00310929492115974
155,413	0,108000000000004	1501	1	3	1500	-11,3459749706089	-0,0244044326245785	-0,00276831910014153
155,424	0,119	1501	1	3	1500	-11,3462680019438	-0,0259708007797599	-0,00306135043501854
155,435	0,129999999999995	1501	1	3	1500	-11,3460943568498	-0,0251787807792425	-0,00288767740130425
155,446	0,140999999999991	1501	1	3	1500	-11,3462842069566	-0,0263475440442562	-0,00307755544781685
155,456	0,15100000000001	1501	1	3	1500	-11,3462556805462	-0,0259036757051945	-0,00304900109767914
155,467	0,162000000000006	1501	1	3	1500	-11,3461804948747	-0,0255124876275659	-0,00297384336590767
155,478	0,173000000000002	1501	1	3	1500	-11,3462032936513	-0,0256877392530441	-0,00299664214253426
155,489	0,183999999999997	1501	1	3	1500	-11,3463400304317	-0,0266149546951056	-0,0031333789229393
155,5	0,194999999999993	1501	1	3	1500	-11,3463871367276	-0,0267721666023135	-0,00318048521876335
155,511	0,205999999999989	1501	1	3	1500	-11,3460165448487	-0,0246682483702898	-0,00280989333987236
155,521	0,216000000000008	1501	1	3	1500	-11,346294824034	-0,0261838873848319	-0,00308817252516747
155,532	0,227000000000004	1501	1	3	1500	-11,3461534772068	-0,0254115648567677	-0,00294679775834084
155,543	0,238	1501	1	3	1500	-11,3461823947728	-0,0256074639037251	-0,00297574326395988
155,554	0,248999999999995	1501	1	3	1500	-11,346217347309	-0,0256263231858611	-0,00301072373986244
155,572	0,266999999999996	1501	1	3	1500	-11,346073737368	-0,0249264156445861	-0,00286705791950226
155,583	0,277999999999992	1501	1	3	1500	-11,3464018050581	-0,0268818903714418	-0,00319518148899078
155,594	0,288999999999987	1501	1	3	1500	-11,3463431317359	-0,0263820821419358	-0,00313650816679001
155,604	0,299000000000007	1501	1	3	1500	-11,3463226519525	-0,0259960955008864	-0,00311600044369698
155,615	0,310000000000002	1501	1	3	1500	-11,3464020006359	-0,0266172457486391	-0,00319534912705421
155,626	0,320999999999998	1501	1	3	1500	-11,346391690895	-0,026573184877634	-0,00318506732583046
155,637	0,331999999999994	1501	1	3	1500	-11,3463858515024	-0,0266699912026525	-0,00317919999361038
155,648	0,342999999999989	1501	1	3	1500	-11,3464475423098	-0,0271081039682031	-0,00324089080095291
155,658	0,353000000000009	1501	1	3	1500	-11,346399821341	-0,0266335299238563	-0,00319316983222961
155,669	0,364000000000004	1501	1	3	1500	-11,3464700616896	-0,0270390324294567	-0,00326341018080711
155,68	0,375	1501	1	3	1500	-11,3465061597526	-0,0273150205612183	-0,00329950824379921
155,691	0,385999999999996	1501	1	3	1500	-11,3461893517524	-0,0254085473716259	-0,00298267230391502
155,702	0,396999999999991	1501	1	3	1500	-11,3463790621608	-0,0263850623741746	-0,00317243859171867
155,713	0,407999999999987	1501	1	3	1500	-11,3464101869613	-0,0267769396305084	-0,00320350751280785
155,723	0,418000000000006	1501	1	3	1500	-11,3463538046926	-0,0262743327766657	-0,00314712524414063
155,734	0,429000000000002	1501	1	3	1500	-11,3463736698031	-0,0264671258628368	-0,00316701829433441
155,745	0,439999999999998	1501	1	3	1500	-11,3465879671276	-0,0278632203117013	-0,00338131561875343
155,756	0,450999999999993	1501	1	3	1500	-11,3465097919106	-0,0271282019093633	-0,00330314040184021
155,767	0,461999999999989	1501	1	3	1500	-11,346527589485	-0,0274446373805404	-0,00332091003656387
155,777	0,472000000000008	1501	1	3	1500	-11,346627054736	-0,0277096452191472	-0,00342037528753281
155,788	0,483000000000004	1501	1	3	1500	-11,3465691078454	-0,0274814525619149	-0,00336242839694023
155,799	0,494	1501	1	3	1500	-11,3465514779091	-0,0275282515212893	-0,00334482640028
155,81	0,504999999999995	1501	1	3	1500	-11,3464999012649	-0,0269697932526469	-0,00329324975609779
155,821	0,515999999999991	1501	1	3	1500	-11,3466320000589	-0,0279569579288363	-0,00342534855008125
155,831	0,52600000000001	1501	1	3	1500	-11,3466655835509	-0,0281579466536641	-0,00345893204212189
155,842	0,537000000000006	1501	1	3	1500	-11,3466370850801	-0,0278542330488563	-0,00343043357133865
155,853	0,548000000000002	1501	1	3	1500	-11,3465904537588	-0,0274169258773327	-0,00338377431035042
155,864	0,558999999999998	1501	1	3	1500	-11,3467198982835	-0,028172698803246	-0,00351324677467346
155,875	0,569999999999993	1501	1	3	1500	-11,3465496897697	-0,0273450138047338	-0,00334303826093674
155,892	0,586999999999989	1501	1	3	1500	-11,3465427886695	-0,0274298246949911	-0,0033361092209816
155,902	0,597000000000008	1501	1	3	1500	-11,3466377556324	-0,0277416128665209	-0,00343110412359238
155,913	0,608000000000004	1501	1	3	1500	-11,3466803077608	-0,0279000494629145	-0,0034736841917038
155,924	0,619	1501	1	3	1500	-11,3467420544475	-0,0282113905996084	-0,0035354308784008
155,935	0,629999999999995	1501	1	3	1500	-11,346619175747	-0,0276881456375122	-0,00341255217790604
155,946	0,640999999999991	1501	1	3	1500	-11,3468425255269	-0,0289901765063405	-0,00363584607839584
155,956	0,65100000000001	1501	1	3	1500	-11,3465610891581	-0,0271476292982697	-0,00335443764925003
155,967	0,662000000000006	1501	1	3	1500	-11,3467079121619	-0,0282453000545502	-0,00350123271346092
155,978	0,673000000000002	1501	1	3	1500	-11,346788322553	-0,0284640677273273	-0,0035816989839077
155,996	0,691000000000003	1501	1	3	1500	-11,3468199782073	-0,0288379238918424	-0,00361332669854164
156,007	0,701999999999998	1501	1	3	1500	-11,3468115404248	-0,028438032604754	-0,00360488891601563
156,018	0,712999999999994	1501	1	3	1500	-11,3469287194312	-0,0292381923645735	-0,00372206792235374
156,029	0,72399999999999	1501	1	3	1500	-11,3468532823026	-0,0289464602246881	-0,00364663079380989
156,039	0,734000000000009	1501	1	3	1500	-11,3466688524932	-0,027870018966496	-0,00346222892403603
156,05	0,745000000000005	1501	1	3	1500	-11,3467705529183	-0,0285767810419202	-0,00356392934918404
156,061	0,756	1501	1	3	1500	-11,3468307908624	-0,028614685870707	-0,00362416729331017
156,072	0,766999999999996	1501	1	3	1500	-11,3467999733984	-0,0285433232784271	-0,0035933218896389
156,083	0,777999999999992	1501	1	3	1500	-11,3468888215721	-0,0291490880772471	-0,00368217006325722
156,094	0,788999999999987	1501	1	3	1500	-11,3468414917588	-0,0288658449426293	-0,00363484025001526
156,104	0,799000000000007	1501	1	3	1500	-11,3469198066741	-0,0291810696944594	-0,00371312722563744
156,115	0,810000000000002	1501	1	3	1500	-11,3468520250171	-0,0288653979077935	-0,0036454014480114
156,126	0,820999999999998	1501	1	3	1500	-11,3468491472304	-0,0287372432649136	-0,0036424957215786
156,137	0,831999999999994	1501	1	3	1500	-11,347012007609	-0,0298856431618333	-0,00380532816052437
156,148	0,842999999999989	1501	1	3	1500	-11,3470167852938	-0,0298941321671009	-0,00381013378500938
156,158	0,853000000000009	1501	1	3	1500	-11,3469654601067	-0,0293124699965119	-0,00375883653759956
156,169	0,864000000000004	1501	1	3	1500	-11,3470316212624	-0,0297961104661226	-0,00382494181394577
156,18	0,875	1501	1	3	1500	-11,3469461537898	-0,0292232073843479	-0,00373950228095055
156,191	0,885999999999996	1501	1	3	1500	-11,3467593491077	-0,0283577153459191	-0,00355269759893417
156,202	0,896999999999991	1501	1	3	1500	-11,347024217248	-0,0299885170534253	-0,00381756573915482
156,213	0,907999999999987	1501	1	3	1500	-11,3469602633268	-0,0294497003778815	-0,00375358387827873
156,223	0,918000000000006	1501	1	3	1500	-11,3469523843378	-0,0292508723214269	-0,00374576076865196
156,234	0,929000000000002	1501	1	3	1500	-11,3469324074686	-0,0292377034202218	-0,00372575595974922
156,245	0,939999999999998	1501	1	3	1500	-11,3470679428428	-0,0301032373681664	-0,00386126339435577
156,256	0,950999999999993	1501	1	3	1500	-11,3470573816448	-0,02975651063025	-0,00385075807571411
156,267	0,961999999999989	1501	1	3	1500	-11,3469628058374	-0,029378398321569	-0,00375615432858467
156,277	0,972000000000008	1501	1	3	1500	-11,346887871623	-0,0288196140900254	-0,00368122011423111
156,288	0,983000000000004	1501	1	3	1500	-11,347133461386	-0,030286624096334	-0,00392680987715721
156,299	0,994	1501	1	3	1500	-11,3470809347928	-0,0302985729649663	-0,0038742832839489
156,31	1,005	1501	1	3	1500	-11,3470833934844	-0,0298484647646546	-0,00387674197554588
156,321	1,01599999999999	1501	1	3	1500	-11,3468599598855	-0,0286185508593917	-0,00365333631634712
156,331	1,02600000000001	1501	1	3	1500	-11,3469798211008	-0,0294702081009746	-0,00377314165234566
156,342	1,03700000000001	1501	1	3	1500	-11,3470427133143	-0,0299791106954217	-0,00383606180548668
156,353	1,048	1501	1	3	1500	-11,3470856007189	-0,0300684245303273	-0,00387892127037048
156,364	1,059	1501	1	3	1500	-11,347255082801	-0,0307441037148237	-0,00404845923185349
156,375	1,06999999999999	1501	1	3	1500	-11,3472358044237	-0,0308292498812079	-0,00402918085455894
156,386	1,08099999999999	1501	1	3	1500	-11,3473019655794	-0,0313155353069305	-0,00409528613090515
156,398	1,09299999999999	1501	1	3	1500	-11,3471548911184	-0,0305475713685155	-0,00394826754927635
156,408	1,10300000000001	1501	1	3	1500	-11,3472070265561	-0,0304277753457427	-0,00400034710764885
156,419	1,114	1501	1	3	1500	-11,3471216987818	-0,0300754699856043	-0,00391501933336258
156,43	1,125	1501	1	3	1500	-11,3470994587988	-0,0302363652735949	-0,00389277935028076
156,441	1,136	1501	1	3	1500	-11,3471490796655	-0,0302528962492943	-0,00394240021705627
156,452	1,14699999999999	1501	1	3	1500	-11,3471316453069	-0,0302656274288893	-0,00392496585845947
156,463	1,15799999999999	1501	1	3	1500	-11,3472157716751	-0,0305302627384663	-0,00400912016630173
156,473	1,16800000000001	1501	1	3	1500	-11,3473644666374	-0,0315149733796716	-0,00415781512856483
156,484	1,179	1501	1	3	1500	-11,3473190087825	-0,0311408285051584	-0,00411232933402061
156,495	1,19	1501	1	3	1500	-11,3472679629922	-0,0310458522289991	-0,00406131148338318
156,506	1,20099999999999	1501	1	3	1500	-11,3471419829875	-0,0300754373893142	-0,00393535941839218
156,517	1,21199999999999	1501	1	3	1500	-11,3472879678011	-0,0311244931071997	-0,00408131629228592
156,527	1,22200000000001	1501	1	3	1500	-11,3472034502774	-0,0305344071239233	-0,0039968267083168
156,538	1,233	1501	1	3	1500	-11,3472891971469	-0,0310347275808454	-0,00408254563808441
156,549	1,244	1501	1	3	1500	-11,3473620917648	-0,0314904469996691	-0,0041554681956768
156,56	1,255	1501	1	3	1500	-11,3474085554481	-0,0315907644107938	-0,00420190393924713
156,571	1,26599999999999	1501	1	3	1500	-11,3473537936807	-0,0313367415219545	-0,00414714217185974
156,581	1,27600000000001	1501	1	3	1500	-11,3473330345005	-0,0311155524104834	-0,0041264109313488
156,592	1,28700000000001	1501	1	3	1500	-11,347319399938	-0,0312768341973424	-0,00411277636885643
156,603	1,298	1501	1	3	1500	-11,3474010955542	-0,0317510263994336	-0,0041944719851017
156,614	1,309	1501	1	3	1500	-11,3473253790289	-0,0311194453388453	-0,00411869958043098
156,633	1,328	1501	1	3	1500	-11,3473111577332	-0,0309699214994907	-0,00410450622439384
156,644	1,339	1501	1	3	1500	-11,3474546559155	-0,0320583488792181	-0,0042480044066906
156,655	1,34999999999999	1501	1	3	1500	-11,3474013470113	-0,031574978493154	-0,00419469550251961
156,666	1,36099999999999	1501	1	3	1500	-11,3474281691015	-0,0314791454002261	-0,00422151759266853
156,676	1,37100000000001	1501	1	3	1500	-11,3473622035235	-0,0312695745378733	-0,00415552407503128
156,687	1,38200000000001	1501	1	3	1500	-11,3475055899471	-0,0322504714131355	-0,00429896637797356
156,698	1,393	1501	1	3	1500	-11,3475596532226	-0,0325635122135282	-0,00435300171375275
156,709	1,404	1501	1	3	1500	-11,3473851978779	-0,0311641534790397	-0,00417854636907577
156,72	1,41499999999999	1501	1	3	1500	-11,3474153168499	-0,0316157657653093	-0,00420866534113884
156,731	1,42599999999999	1501	1	3	1500	-11,347518581897	-0,032196156680584	-0,0043119303882122
156,741	1,43600000000001	1501	1	3	1500	-11,3475130777806	-0,0321129336953163	-0,00430645421147346
156,752	1,447	1501	1	3	1500	-11,3475218508393	-0,0322705926373601	-0,00431517139077187
156,763	1,458	1501	1	3	1500	-11,3475416321307	-0,032124281860888	-0,0043349526822567
156,774	1,46899999999999	1501	1	3	1500	-11,3475525844842	-0,032303174957633	-0,00434590503573418
156,785	1,47999999999999	1501	1	3	1500	-11,3476590625942	-0,0330896070227027	-0,0044524110853672
156,795	1,49000000000001	1501	1	3	1500	-11,3474946375936	-0,0319545902311802	-0,00428801402449608
156,806	1,501	1501	1	3	1500	-11,3475731480867	-0,032299873419106	-0,00436646863818169
156,817	1,512	1501	1	3	1500	-11,3475969526917	-0,0325455376878381	-0,00439032912254334
156,828	1,523	1501	1	3	1500	-11,3475628104061	-0,0324149476364255	-0,00435618683695793
156,839	1,53399999999999	1501	1	3	1500	-11,3476598449051	-0,0328846368938684	-0,00445319339632988
156,85	1,54499999999999	1501	1	3	1500	-11,3475596811622	-0,0325009552761912	-0,00435300171375275
156,86	1,55500000000001	1501	1	3	1500	-11,3475378323346	-0,0320224510505795	-0,00433120876550674
156,871	1,566	1501	1	3	1500	-11,3473977148533	-0,0313513912260532	-0,00419106334447861
156,882	1,577	1501	1	3	1500	-11,3476371578872	-0,0327382748946548	-0,00443050637841225
156,895	1,59	1501	1	3	1500	-11,3476566877216	-0,0329724326729774	-0,00445000827312469
156,906	1,601	1501	1	3	1500	-11,3477353099734	-0,033199586905539	-0,00452863052487373
156,917	1,61199999999999	1501	1	3	1500	-11,3476661313325	-0,0327909644693136	-0,0044594518840313
156,928	1,62299999999999	1501	1	3	1500	-11,3476138841361	-0,032474366016686	-0,00440720468759537
156,938	1,63300000000001	1501	1	3	1500	-11,3476246967912	-0,0327333295717835	-0,00441804528236389
156,949	1,64400000000001	1501	1	3	1500	-11,3477485254407	-0,0333933811634779	-0,00454187393188477
156,96	1,655	1501	1	3	1500	-11,3477622158825	-0,0332753034308553	-0,00455556437373161
156,971	1,666	1501	1	3	1500	-11,3476265128702	-0,0324359955266118	-0,00441983342170715
156,982	1,67699999999999	1501	1	3	1500	-11,3477885071188	-0,0334709463641047	-0,00458182767033577
156,993	1,68799999999999	1501	1	3	1500	-11,3477541413158	-0,0333365565165877	-0,00454751774668694
157,003	1,69800000000001	1501	1	3	1500	-11,3477509841323	-0,0334652652963996	-0,00454433262348175
157,014	1,709	1501	1	3	1500	-11,3477461785078	-0,0331137236207724	-0,00453952699899673
157,025	1,72	1501	1	3	1500	-11,3478538859636	-0,0337954377755523	-0,00464720651507378
157,036	1,73099999999999	1501	1	3	1500	-11,3477342482656	-0,0332189863547683	-0,00452756881713867
157,047	1,74199999999999	1501	1	3	1500	-11,3477818574756	-0,03351716324687	-0,00457517802715301
157,057	1,75200000000001	1501	1	3	1500	-11,3478256948292	-0,0334784295409918	-0,0046190433204174
157,068	1,76300000000001	1501	1	3	1500	-11,3479418680072	-0,0343818729743361	-0,00473521649837494
157,079	1,774	1501	1	3	1500	-11,3479011598974	-0,0340917939320207	-0,00469453632831573
157,09	1,785	1501	1	3	1500	-11,3478243537247	-0,033731060102582	-0,00461770221590996
157,101	1,79599999999999	1501	1	3	1500	-11,3478553947061	-0,0339493434876204	-0,00464877113699913
157,112	1,80699999999999	1501	1	3	1500	-11,3478305563331	-0,0335963256657124	-0,0046239048242569
157,122	1,81700000000001	1501	1	3	1500	-11,3477854896337	-0,0332748284563422	-0,00457881018519402
157,133	1,828	1501	1	3	1500	-11,3478555344045	-0,0338275777176023	-0,00464888289570808
157,154	1,84899999999999	1501	1	3	1500	-11,3479604478925	-0,0345703819766641	-0,00475382432341576
157,164	1,85900000000001	1501	1	3	1500	-11,3479657564312	-0,034179505892098	-0,00475907698273659
157,175	1,87	1501	1	3	1500	-11,3478781655431	-0,0338678620755672	-0,00467151403427124
157,186	1,881	1501	1	3	1500	-11,347977546975	-0,0345668382942677	-0,00477086752653122
157,197	1,892	1501	1	3	1500	-11,3478977512568	-0,0341533636674285	-0,00469107180833817
157,208	1,90299999999999	1501	1	3	1500	-11,3480077777058	-0,0343511067330837	-0,00480109825730324
157,219	1,91399999999999	1501	1	3	1500	-11,3479717914015	-0,0343761313706636	-0,0047651119530201
157,229	1,92400000000001	1501	1	3	1500	-11,3480209652334	-0,0347625277936459	-0,00481428578495979
157,24	1,935	1501	1	3	1500	-11,3480563648045	-0,0348333781585097	-0,00484971329569817
157,251	1,946	1501	1	3	1500	-11,3479314744472	-0,0340454466640949	-0,00472482293844223
157,262	1,95699999999999	1501	1	3	1500	-11,3479730207473	-0,0343103893101215	-0,00476639717817307
157,273	1,96799999999999	1501	1	3	1500	-11,3480180036277	-0,034677698276937	-0,00481138005852699
157,283	1,97800000000001	1501	1	3	1500	-11,3480918202549	-0,0349850207567215	-0,00488519668579102
157,294	1,989	1501	1	3	1500	-11,348048793152	-0,0348856067284942	-0,0048421137034893
157,305	2	1501	1	3	1500	-11,348155522719	-0,0356545625254512	-0,00494889914989471
157,316	2,011	1501	1	3	1500	-11,348070865497	-0,0348643027245998	-0,00486424192786217
157,327	2,02199999999999	1501	1	3	1500	-11,3481300976127	-0,0351653061807156	-0,00492341816425323
157,338	2,03299999999999	1501	1	3	1500	-11,3480464182794	-0,034588142298162	-0,00483976677060127
157,348	2,04300000000001	1501	1	3	1500	-11,3481973763555	-0,0357777671888471	-0,00499069690704346
157,359	2,054	1501	1	3	1500	-11,348122023046	-0,0350021244958043	-0,00491537153720856
157,37	2,065	1501	1	3	1500	-11,348187988624	-0,0353747326880693	-0,00498136505484581
157,381	2,07599999999999	1501	1	3	1500	-11,3482386153191	-0,0357018690556288	-0,00503199175000191
157,392	2,08699999999999	1501	1	3	1500	-11,3481123559177	-0,0351643562316895	-0,00490570440888405
157,402	2,09700000000001	1501	1	3	1500	-11,3482299260795	-0,0358060793951154	-0,00502327457070351
157,418	2,113	1501	1	3	1500	-11,3482176885009	-0,0356491142883897	-0,00501103699207306
157,429	2,124	1501	1	3	1500	-11,3482281100005	-0,0356536218896508	-0,00502143055200577
157,44	2,13499999999999	1501	1	3	1500	-11,3481382839382	-0,0352608971297741	-0,00493163242936134
157,45	2,14500000000001	1501	1	3	1500	-11,3481012918055	-0,0350582553073764	-0,00489464029669762
157,461	2,15600000000001	1501	1	3	1500	-11,3483022619039	-0,0359847163781524	-0,00509563833475113
157,472	2,167	1501	1	3	1500	-11,3481409382075	-0,0350608443841338	-0,00493431463837624
157,483	2,178	1501	1	3	1500	-11,348312208429	-0,0360940117388964	-0,00510552898049354
157,494	2,18899999999999	1501	1	3	1500	-11,3482449576259	-0,0358319329097867	-0,0050383061170578
157,505	2,19999999999999	1501	1	3	1500	-11,3483432773501	-0,0364955421537161	-0,00513659790158272
157,515	2,21000000000001	1501	1	3	1500	-11,3481966499239	-0,035423394292593	-0,00498997047543526
157,526	2,221	1501	1	3	1500	-11,3482989370823	-0,0360600324347615	-0,00509228557348251
157,537	2,232	1501	1	3	1500	-11,3482582010329	-0,0360407773405313	-0,00505154952406883
157,548	2,243	1501	1	3	1500	-11,3482842408121	-0,0359174236655235	-0,00507758930325508
157,559	2,25399999999999	1501	1	3	1500	-11,3483012840152	-0,0357839139178395	-0,00509463250637054
157,569	2,26400000000001	1501	1	3	1500	-11,3483675289899	-0,036421250551939	-0,00516084954142571
157,58	2,27500000000001	1501	1	3	1500	-11,3483523298055	-0,0362693797796965	-0,00514565035700798
157,591	2,286	1501	1	3	1500	-11,3482928741723	-0,0360132148489356	-0,00508619472384453
157,602	2,297	1501	1	3	1500	-11,3483978714794	-0,0365800596773624	-0,00519124791026115
157,613	2,30799999999999	1501	1	3	1500	-11,3483857735991	-0,0363009097054601	-0,00517912209033966
157,624	2,31899999999999	1501	1	3	1500	-11,3485296070576	-0,0373424775898457	-0,00532295554876328
157,634	2,32900000000001	1501	1	3	1500	-11,3483673054725	-0,036332686431706	-0,0051606260240078
157,645	2,34	1501	1	3	1500	-11,3485229294747	-0,0372215919196606	-0,00531630590558052
157,656	2,351	1501	1	3	1500	-11,3484583888203	-0,0369606353342533	-0,00525176525115967
157,667	2,36199999999999	1501	1	3	1500	-11,3484155852348	-0,0364693813025951	-0,00520890578627586
157,678	2,37299999999999	1501	1	3	1500	-11,3484241906554	-0,0366229237988591	-0,00521751120686531
157,688	2,38300000000001	1501	1	3	1500	-11,3483710773289	-0,0362998805940151	-0,00516442582011223
157,699	2,39400000000001	1501	1	3	1500	-11,3484491407871	-0,0368695659562945	-0,0052424892783165
157,71	2,405	1501	1	3	1500	-11,3484429661185	-0,0363943865522742	-0,00523634254932404
157,721	2,416	1501	1	3	1500	-11,3484539184719	-0,0366135546937585	-0,00524729490280151
157,732	2,42699999999999	1501	1	3	1500	-11,3483899645507	-0,0363796390593052	-0,00518331304192543
157,743	2,43799999999999	1501	1	3	1500	-11,3485754001886	-0,0376357510685921	-0,00536872074007988
157,753	2,44800000000001	1501	1	3	1500	-11,3484724145383	-0,0369641883298755	-0,00526579096913338
157,764	2,459	1501	1	3	1500	-11,3485296629369	-0,036986293271184	-0,00532301142811775
157,775	2,47	1501	1	3	1500	-11,3484294712543	-0,0364779122173786	-0,00522281974554062
157,786	2,48099999999999	1501	1	3	1500	-11,3486996758729	-0,0382877979427576	-0,00549305230379105
157,797	2,49199999999999	1501	1	3	1500	-11,3485700078309	-0,0375698553398252	-0,00536335632205009
157,807	2,50200000000001	1501	1	3	1500	-11,3486443832517	-0,0379178579896688	-0,00543773174285889
157,818	2,51300000000001	1501	1	3	1500	-11,348580988124	-0,0372824771329761	-0,00537436455488205
157,829	2,524	1501	1	3	1500	-11,3485356699675	-0,0371640361845493	-0,00532899051904678
157,84	2,535	1501	1	3	1500	-11,3486329838634	-0,0379262957721949	-0,00542633235454559
157,851	2,54599999999999	1501	1	3	1500	-11,3485451135784	-0,0373574765399098	-0,00533843412995338
157,862	2,55699999999999	1501	1	3	1500	-11,3486541621387	-0,0378090376034379	-0,00544751062989235
157,872	2,56700000000001	1501	1	3	1500	-11,3485795632005	-0,0373549247160554	-0,00537291169166565
157,883	2,578	1501	1	3	1500	-11,3486682157963	-0,037986608222127	-0,00546159222722054
157,894	2,589	1501	1	3	1500	-11,3486468140036	-0,0379596883431077	-0,00544013455510139
157,905	2,59999999999999	1501	1	3	1500	-11,3487610872835	-0,0386290578171611	-0,00555440783500671
157,916	2,61099999999999	1501	1	3	1500	-11,3486150745302	-0,0373842194676399	-0,00540845096111298
157,926	2,62100000000001	1501	1	3	1500	-11,348648769781	-0,0377219775691628	-0,00544209033250809
157,937	2,63200000000001	1501	1	3	1500	-11,3487174455076	-0,0381947169080377	-0,00551082193851471
157,951	2,64599999999999	1501	1	3	1500	-11,3487091194838	-0,0382023630663753	-0,00550244003534317
157,961	2,65600000000001	1501	1	3	1500	-11,348713869229	-0,0380456168204546	-0,00550724565982819
157,972	2,667	1501	1	3	1500	-11,3486984465271	-0,0380485272035003	-0,00549176707863808
157,983	2,678	1501	1	3	1500	-11,3487908709794	-0,0385164469480515	-0,00558424741029739
157,994	2,68899999999999	1501	1	3	1500	-11,3487648312002	-0,0383827136829495	-0,00555815175175667
158,005	2,69999999999999	1501	1	3	1500	-11,3488442637026	-0,0390404928475618	-0,00563761219382286
158,015	2,71000000000001	1501	1	3	1500	-11,348745636642	-0,0381960161030293	-0,00553898513317108
158,026	2,721	1501	1	3	1500	-11,3487507496029	-0,0382940517738461	-0,00554407015442848
158,037	2,732	1501	1	3	1500	-11,3487929943949	-0,0385492295026779	-0,00558631494641304
158,048	2,743	1501	1	3	1500	-11,3488793559372	-0,0391172245144844	-0,00567270442843437
158,059	2,75399999999999	1501	1	3	1500	-11,3487850874662	-0,038393004797399	-0,00557843595743179
158,069	2,76400000000001	1501	1	3	1500	-11,3488091155887	-0,038549960590899	-0,00560246407985687
158,08	2,77500000000001	1501	1	3	1500	-11,3488428667188	-0,038781426846981	-0,00563621520996094
158,091	2,786	1501	1	3	1500	-11,3488524220884	-0,0388896930962801	-0,00564577057957649
158,102	2,797	1501	1	3	1500	-11,348914951086	-0,0393183715641499	-0,00570829957723618
158,113	2,80799999999999	1501	1	3	1500	-11,3489272724837	-0,0392258912324905	-0,00572064891457558
158,124	2,81899999999999	1501	1	3	1500	-11,3489463832229	-0,0393636524677277	-0,00573975965380669
158,139	2,834	1501	1	3	1500	-11,3488343451172	-0,0386283593252301	-0,00562766566872597
158,15	2,845	1501	1	3	1500	-11,3488326687366	-0,0388771388679743	-0,00562604516744614
158,161	2,85599999999999	1501	1	3	1500	-11,3489212933928	-0,0391637487336993	-0,00571461394429207
158,172	2,86699999999999	1501	1	3	1500	-11,3488617818803	-0,0387875782325864	-0,00565515831112862
158,182	2,87700000000001	1501	1	3	1500	-11,3489010650665	-0,0390599202364683	-0,0056944414973259
158,193	2,88800000000001	1501	1	3	1500	-11,3488450460136	-0,0387551821768284	-0,00563839450478554
158,204	2,899	1501	1	3	1500	-11,3490171544254	-0,039961296133697	-0,00581050291657448
158,215	2,91	1501	1	3	1500	-11,3488860614598	-0,0388779817149043	-0,0056794099509716
158,226	2,92099999999999	1501	1	3	1500	-11,3490429706872	-0,0400170776993036	-0,00583631917834282
158,237	2,93199999999999	1501	1	3	1500	-11,348953647539	-0,0392771977931261	-0,00574696809053421
158,247	2,94200000000001	1501	1	3	1500	-11,3489791285247	-0,0396583369001746	-0,00577250495553017
158,258	2,953	1501	1	3	1500	-11,3490391988307	-0,040013138204813	-0,00583257526159286
158,269	2,964	1501	1	3	1500	-11,3490764982998	-0,0400303769856691	-0,00586984679102898
158,28	2,97499999999999	1501	1	3	1500	-11,3490374386311	-0,039774589240551	-0,0058307871222496
158,291	2,98599999999999	1501	1	3	1500	-11,3490862213075	-0,0402987189590931	-0,00587956979870796
158,301	2,99600000000001	1501	1	3	1500	-11,349066440016	-0,0401385081931949	-0,00585978850722313
158,312	3,00700000000001	1501	1	3	1500	-11,3489908352494	-0,0392989721149206	-0,00578418374061584
158,323	3,018	1501	1	3	1500	-11,3490393664688	-0,0397680746391416	-0,00583268702030182
158,334	3,029	1501	1	3	1500	-11,3490787614137	-0,0401381682604551	-0,00587213784456253
158,345	3,03999999999999	1501	1	3	1500	-11,349085746333	-0,0401750020682812	-0,00587906688451767
158,356	3,05099999999999	1501	1	3	1500	-11,3490474130958	-0,0398248760029674	-0,00584078952670097
158,366	3,06100000000001	1501	1	3	1500	-11,3490604888648	-0,039872252382338	-0,0058538094162941
158,377	3,072	1501	1	3	1500	-11,3490994647145	-0,0401504524052143	-0,00589281320571899
158,388	3,083	1501	1	3	1500	-11,3491179887205	-0,0403511989861727	-0,00591130927205086
158,399	3,09399999999999	1501	1	3	1500	-11,3491180725396	-0,0403527077287436	-0,00591142103075981
158,41	3,10499999999999	1501	1	3	1500	-11,3490685913712	-0,0397019740194082	-0,00586191192269325
158,42	3,11500000000001	1501	1	3	1500	-11,3491753209382	-0,0406118296086788	-0,00596869736909866
158,431	3,126	1501	1	3	1500	-11,3491718005389	-0,0407196488231421	-0,00596517696976662
158,442	3,137	1501	1	3	1500	-11,3492292445153	-0,0409305049106479	-0,0060226209461689
158,456	3,15100000000001	1501	1	3	1500	-11,3491466827691	-0,0405123922973871	-0,005940031260252
158,467	3,16200000000001	1501	1	3	1500	-11,3492058869451	-0,0406380742788315	-0,00599926337599754
158,478	3,173	1501	1	3	1500	-11,3492142688483	-0,0407739356160164	-0,0060075893998146
158,489	3,184	1501	1	3	1500	-11,3492413982749	-0,0411198101937771	-0,00603474676609039
158,5	3,19499999999999	1501	1	3	1500	-11,3492499757558	-0,0410607038065791	-0,00604335218667984
158,511	3,20599999999999	1501	1	3	1500	-11,3491663243622	-0,0403307750821114	-0,00595970079302788
158,521	3,21600000000001	1501	1	3	1500	-11,3492483273149	-0,0408589234575629	-0,00604167580604553
158,532	3,227	1501	1	3	1500	-11,3492189906538	-0,0407771999016404	-0,00601233914494514
158,543	3,238	1501	1	3	1500	-11,3493004906923	-0,0414213398471475	-0,00609386712312698
158,554	3,249	1501	1	3	1500	-11,3492890913039	-0,0413964735344052	-0,00608246773481369
158,565	3,25999999999999	1501	1	3	1500	-11,3492413703352	-0,0407921290025115	-0,00603474676609039
158,575	3,27000000000001	1501	1	3	1500	-11,3493311684579	-0,0415013171732426	-0,00612454488873482
158,586	3,28100000000001	1501	1	3	1500	-11,3492889516056	-0,0411703018471599	-0,00608230009675026
158,597	3,292	1501	1	3	1500	-11,3492887001485	-0,0412519462406635	-0,00608202069997787
158,608	3,303	1501	1	3	1500	-11,3492873031646	-0,0411285273730755	-0,00608062371611595
158,619	3,31399999999999	1501	1	3	1500	-11,3494002632797	-0,0418314477428794	-0,0061936117708683
158,63	3,32499999999999	1501	1	3	1500	-11,3493021950126	-0,0411765277385712	-0,00609554350376129
158,64	3,33500000000001	1501	1	3	1500	-11,3493233732879	-0,0413495348766446	-0,00611672177910805
158,651	3,346	1501	1	3	1500	-11,3493479602039	-0,0417227856814861	-0,0061413086950779
158,662	3,357	1501	1	3	1500	-11,3493735250086	-0,041629234328866	-0,00616684556007385
158,673	3,368	1501	1	3	1500	-11,3492702599615	-0,0409164326265454	-0,00606358051300049
158,684	3,37899999999999	1501	1	3	1500	-11,3494774326682	-0,0423261895775795	-0,00627078115940094
158,694	3,38900000000001	1501	1	3	1500	-11,3494182564318	-0,0421827798709273	-0,00621160492300987
158,705	3,40000000000001	1501	1	3	1500	-11,349403001368	-0,0421438040211797	-0,00619634985923767
158,716	3,411	1501	1	3	1500	-11,3494115229696	-0,0417277822270989	-0,00620484352111816
158,727	3,422	1501	1	3	1500	-11,3494536280632	-0,042166137136519	-0,00624697655439377
158,738	3,43299999999999	1501	1	3	1500	-11,349419709295	-0,0418917601928115	-0,00621305778622627
158,749	3,44399999999999	1501	1	3	1500	-11,3494304660708	-0,0420962926000357	-0,00622384250164032
158,759	3,45400000000001	1501	1	3	1500	-11,3494886923581	-0,0423502875491977	-0,0062820129096508
158,77	3,465	1501	1	3	1500	-11,349421357736	-0,04190260078758	-0,00621473416686058
158,781	3,476	1501	1	3	1500	-11,3494843896478	-0,0421754410490394	-0,00627771019935608
158,792	3,48699999999999	1501	1	3	1500	-11,3494028896093	-0,0418527238070965	-0,00619623810052872
158,803	3,49799999999999	1501	1	3	1500	-11,3495361898094	-0,0428323354572058	-0,00632951036095619
158,813	3,50800000000001	1501	1	3	1500	-11,3494959566742	-0,0422969646751881	-0,0062892772257328
158,824	3,51900000000001	1501	1	3	1500	-11,3495953381062	-0,0429631909355521	-0,00638868659734726
158,835	3,53	1501	1	3	1500	-11,3495262153447	-0,0425551133230329	-0,0063195638358593
158,846	3,541	1501	1	3	1500	-11,3495543505996	-0,042808847501874	-0,00634767115116119
158,857	3,55199999999999	1501	1	3	1500	-11,3494881894439	-0,0424317270517349	-0,00628150999546051
158,868	3,56299999999999	1501	1	3	1500	-11,349515710026	-0,0422723172232509	-0,00630905851721764
158,878	3,57300000000001	1501	1	3	1500	-11,3495741598308	-0,0427214568480849	-0,0063675083220005
158,889	3,584	1501	1	3	1500	-11,3495453260839	-0,0427455687895417	-0,00633867457509041
158,9	3,595	1501	1	3	1500	-11,3495891634375	-0,0430700974538922	-0,0063825398683548
158,911	3,60599999999999	1501	1	3	1500	-11,3494930230081	-0,0421300809830427	-0,0062863714993
158,922	3,61699999999999	1501	1	3	1500	-11,3495365530252	-0,0425323797389865	-0,00632990151643753
158,932	3,62700000000001	1501	1	3	1500	-11,3495924603194	-0,0429624132812023	-0,00638583675026894
158,943	3,63800000000001	1501	1	3	1500	-11,3496771454811	-0,0435228226706386	-0,00647049397230148
158,96	3,655	1501	1	3	1500	-11,3496886007488	-0,043323552235961	-0,00648194923996925
158,971	3,666	1501	1	3	1500	-11,349641494453	-0,0431299535557628	-0,0064348429441452
158,982	3,67699999999999	1501	1	3	1500	-11,3497431110591	-0,0438802689313889	-0,00653643161058426
158,993	3,68799999999999	1501	1	3	1500	-11,3496673386544	-0,043274792842567	-0,00646065920591354
159,003	3,69800000000001	1501	1	3	1500	-11,349767614156	-0,0442881556227803	-0,00656096264719963
159,014	3,709	1501	1	3	1500	-11,3496500719339	-0,0430149445310235	-0,00644339248538017
159,025	3,72	1501	1	3	1500	-11,3496423605829	-0,043177604675293	-0,00643568113446236
159,036	3,73099999999999	1501	1	3	1500	-11,3497032132	-0,0437782052904367	-0,00649658963084221
159,047	3,74199999999999	1501	1	3	1500	-11,3496623933315	-0,0433324510231614	-0,00645574182271957
159,057	3,75200000000001	1501	1	3	1500	-11,3496409915388	-0,043222364038229	-0,00643434002995491
159,068	3,76300000000001	1501	1	3	1500	-11,3497242517769	-0,0438157701864839	-0,00651760026812553
159,079	3,774	1501	1	3	1500	-11,3497314881533	-0,043844566680491	-0,00652480870485306
159,09	3,785	1501	1	3	1500	-11,3496428914368	-0,0429923739284277	-0,00643623992800713
159,101	3,79599999999999	1501	1	3	1500	-11,3497419375926	-0,0438319426029921	-0,00653525814414024
159,112	3,80699999999999	1501	1	3	1500	-11,3497995771468	-0,0440137600526214	-0,00659292563796043
159,122	3,81700000000001	1501	1	3	1500	-11,3498173467815	-0,0442999880760908	-0,0066106952726841
159,133	3,828	1501	1	3	1500	-11,3497362937778	-0,0437259441241622	-0,00652961432933807
159,144	3,839	1501	1	3	1500	-11,349817039445	-0,0445220246911049	-0,00661041587591171
159,155	3,84999999999999	1501	1	3	1500	-11,3498001918197	-0,0444080354645848	-0,00659354031085968
159,166	3,86099999999999	1501	1	3	1500	-11,3498559035361	-0,0444595888257027	-0,00664925202727318
159,176	3,87100000000001	1501	1	3	1500	-11,349787004292	-0,0439806934446096	-0,00658035278320312
159,187	3,88200000000001	1501	1	3	1500	-11,3498118706048	-0,0443632015958428	-0,00660521909594536
159,198	3,893	1501	1	3	1500	-11,3498018682003	-0,0443046865984797	-0,00659521669149399
159,215	3,91	1501	1	3	1500	-11,3497874233872	-0,0439212238416076	-0,00658074393868446
159,226	3,92099999999999	1501	1	3	1500	-11,3498747069389	-0,0446424493566155	-0,00666802749037743
159,237	3,93199999999999	1501	1	3	1500	-11,3498431909829	-0,0445058383047581	-0,00663656741380692
159,247	3,94200000000001	1501	1	3	1500	-11,3498779479414	-0,0447440892457962	-0,00667132437229156
159,258	3,953	1501	1	3	1500	-11,349865430966	-0,0448093051090837	-0,00665875151753426
159,269	3,964	1501	1	3	1500	-11,3498709630221	-0,0445753522217274	-0,00666428357362747
159,28	3,97499999999999	1501	1	3	1500	-11,3498613797128	-0,0444168318063021	-0,00665472820401192
159,291	3,98599999999999	1501	1	3	1500	-11,3499333243817	-0,0451018195599318	-0,0067267008125782
159,301	3,99600000000001	1501	1	3	1500	-11,3499718531966	-0,0455182697623968	-0,00676520168781281
159,312	4,00700000000001	1501	1	3	1500	-11,3498945720494	-0,0444458378478885	-0,00668792054057121
159,323	4,018	1501	1	3	1500	-11,3499755971134	-0,0451865373179317	-0,00676894560456276
159,334	4,029	1501	1	3	1500	-11,3499252218753	-0,0449447520077229	-0,00671854242682457
159,345	4,03999999999999	1501	1	3	1500	-11,3500198535621	-0,0457008229568601	-0,00681320205330849
159,356	4,05099999999999	1501	1	3	1500	-11,3498961366713	-0,0448532495647669	-0,00668948516249657
159,366	4,06100000000001	1501	1	3	1500	-11,3499882817268	-0,0453147711232305	-0,00678163021802902
159,377	4,072	1501	1	3	1500	-11,3499215897173	-0,0448816502466798	-0,00671491026878357
159,388	4,083	1501	1	3	1500	-11,3499822188169	-0,0454033212736249	-0,00677553936839104
159,399	4,09399999999999	1501	1	3	1500	-11,3499639742076	-0,0454434379935265	-0,00675732269883156
159,41	4,10499999999999	1501	1	3	1500	-11,3499926682562	-0,0455083651468158	-0,00678598880767822
159,42	4,11500000000001	1501	1	3	1500	-11,3500065542758	-0,0453775096684694	-0,00679990276694298
159,431	4,126	1501	1	3	1500	-11,3499286584556	-0,0449304841458797	-0,00672200694680214
159,442	4,137	1501	1	3	1500	-11,350004626438	-0,0455505633726716	-0,00679800286889076
159,453	4,148	1501	1	3	1500	-11,3500553090125	-0,0458278879523277	-0,00684862956404686
159,464	4,15899999999999	1501	1	3	1500	-11,3500224798918	-0,0453874934464693	-0,0068158283829689
159,475	4,16999999999999	1501	1	3	1500	-11,3500461168587	-0,0455535342916846	-0,00683946534991264
159,487	4,18199999999999	1501	1	3	1500	-11,3501347135752	-0,0463682180270553	-0,00692803412675858
159,497	4,19200000000001	1501	1	3	1500	-11,3500611763448	-0,0458645727485418	-0,00685449689626694
159,508	4,203	1501	1	3	1500	-11,350071541965	-0,046059382148087	-0,00686489045619965
159,519	4,214	1501	1	3	1500	-11,3500950951129	-0,0459524430334568	-0,00688847154378891
159,53	4,22499999999999	1501	1	3	1500	-11,3501162733883	-0,0462375627830625	-0,00690964981913567
159,541	4,23599999999999	1501	1	3	1500	-11,3500888086855	-0,0459549343213439	-0,00688215717673302
159,551	4,24600000000001	1501	1	3	1500	-11,3500718493015	-0,0459479680284858	-0,00686522573232651
159,562	4,25700000000001	1501	1	3	1500	-11,3500762078911	-0,0458252010867	-0,00686958432197571
159,573	4,268	1501	1	3	1500	-11,3500822708011	-0,0459794141352177	-0,00687561929225922
159,584	4,279	1501	1	3	1500	-11,3501550536603	-0,0463328044861555	-0,00694843009114265
159,595	4,28999999999999	1501	1	3	1500	-11,3501149602234	-0,0460983347147703	-0,00690830871462822
159,606	4,30099999999999	1501	1	3	1500	-11,3501589093357	-0,0465982966125011	-0,00695228576660156
159,616	4,31100000000001	1501	1	3	1500	-11,350113004446	-0,0458263931795955	-0,00690635293722153
159,627	4,322	1501	1	3	1500	-11,3501736335456	-0,0464750593528152	-0,00696698203682899
159,638	4,333	1501	1	3	1500	-11,3501211907715	-0,0460400804877281	-0,00691456720232964
159,649	4,34399999999999	1501	1	3	1500	-11,3501606974751	-0,0465879123657942	-0,00695401802659035
159,66	4,35499999999999	1501	1	3	1500	-11,3501989189535	-0,0468526128679514	-0,00699223950505257
159,67	4,36500000000001	1501	1	3	1500	-11,3501814845949	-0,0464730430394411	-0,00697480514645576
159,681	4,376	1501	1	3	1500	-11,3502199854702	-0,0467920675873756	-0,00701330602169037
159,692	4,387	1501	1	3	1500	-11,3502310216427	-0,0470015639439225	-0,0070243701338768
159,703	4,398	1501	1	3	1500	-11,350227445364	-0,0468977307900786	-0,00702079385519028
159,721	4,416	1501	1	3	1500	-11,3502676505595	-0,0470979837700725	-0,00706102699041366
159,732	4,42699999999999	1501	1	3	1500	-11,3502304907888	-0,0467991456389427	-0,00702381134033203
159,743	4,43799999999999	1501	1	3	1500	-11,3502975180745	-0,0473952339962125	-0,00709086656570434
159,753	4,44800000000001	1501	1	3	1500	-11,3502822350711	-0,0474210130050778	-0,00707555562257767
159,764	4,459	1501	1	3	1500	-11,3502791058272	-0,0469894986599684	-0,00707248225808144
159,775	4,47	1501	1	3	1500	-11,3502943329513	-0,0472921971231699	-0,00708768144249916
159,786	4,48099999999999	1501	1	3	1500	-11,3502871803939	-0,0472018588334322	-0,00708052888512611
159,797	4,49199999999999	1501	1	3	1500	-11,3502650521696	-0,0471109058707953	-0,00705840066075325
159,807	4,50200000000001	1501	1	3	1500	-11,3503481447697	-0,0478414259850979	-0,00714149326086044
159,818	4,51300000000001	1501	1	3	1500	-11,3502732664347	-0,0469385320320725	-0,00706661492586136
159,829	4,524	1501	1	3	1500	-11,3502926565707	-0,0472766766324639	-0,00708600506186485
159,84	4,535	1501	1	3	1500	-11,3503246754408	-0,0474646920338273	-0,00711802393198013
159,851	4,54599999999999	1501	1	3	1500	-11,3502762839198	-0,0470617553219199	-0,00706963241100311
159,862	4,55699999999999	1501	1	3	1500	-11,3503531459719	-0,047788517549634	-0,00714652240276337
159,872	4,56700000000001	1501	1	3	1500	-11,3503520004451	-0,0476700952276587	-0,00714534893631935
159,883	4,578	1501	1	3	1500	-11,3504006713629	-0,0480445893481374	-0,00719401985406876
159,894	4,589	1501	1	3	1500	-11,3503538444638	-0,0478566810488701	-0,00714719295501709
159,905	4,59999999999999	1501	1	3	1500	-11,3504336960614	-0,0484177749603987	-0,00722704455256462
159,916	4,61099999999999	1501	1	3	1500	-11,3504043594003	-0,0477280002087355	-0,00719770789146423
159,926	4,62100000000001	1501	1	3	1500	-11,3504234980792	-0,0480148894712329	-0,00721687451004982
159,937	4,63200000000001	1501	1	3	1500	-11,3503813091665	-0,0479663396254182	-0,00717462971806526
159,948	4,643	1501	1	3	1500	-11,3504170719534	-0,0481895636767149	-0,00721044838428497
159,959	4,654	1501	1	3	1500	-11,3504030182958	-0,0480498420074582	-0,00719636678695679
159,97	4,66499999999999	1501	1	3	1500	-11,3503882102668	-0,0475846603512764	-0,0071815587580204
159,981	4,67599999999999	1501	1	3	1500	-11,3505001366138	-0,0484649185091257	-0,00729348510503769
159,991	4,68600000000001	1501	1	3	1500	-11,3504920620471	-0,0486135808750987	-0,00728538259863853
160,002	4,697	1501	1	3	1500	-11,3505840674043	-0,0493129249662161	-0,00737741589546204
160,013	4,708	1501	1	3	1500	-11,3504831492901	-0,0485016591846943	-0,0072764977812767
160,024	4,71899999999999	1501	1	3	1500	-11,350533971563	-0,0485125929117203	-0,00732734799385071
160,035	4,72999999999999	1501	1	3	1500	-11,3504672516137	-0,0482530426234007	-0,00726062804460526
160,045	4,74000000000001	1501	1	3	1500	-11,3505089376122	-0,0485771149396896	-0,00730225816369057
160,056	4,751	1501	1	3	1500	-11,3504845183343	-0,0484456121921539	-0,00727789476513863
160,067	4,762	1501	1	3	1500	-11,3505464047194	-0,0484450906515121	-0,00733975321054459
160,078	4,773	1501	1	3	1500	-11,3505374919623	-0,0484917592257261	-0,00733086839318275
160,089	4,78399999999999	1501	1	3	1500	-11,3505404535681	-0,0485825026407838	-0,00733377411961555
160,1	4,79499999999999	1501	1	3	1500	-11,3505590613931	-0,0487559381872416	-0,00735243782401085
160,11	4,80500000000001	1501	1	3	1500	-11,3505963049829	-0,0491342833265662	-0,00738965347409248
160,121	4,816	1501	1	3	1500	-11,3505600672215	-0,0485322903841734	-0,00735338777303696
160,132	4,827	1501	1	3	1500	-11,3506113085896	-0,0489930016919971	-0,0074046291410923
160,143	4,83799999999999	1501	1	3	1500	-11,3506883662194	-0,0496966484934092	-0,00748168677091599
160,154	4,84899999999999	1501	1	3	1500	-11,3505616318434	-0,0486756581813097	-0,00735500827431679
160,164	4,85900000000001	1501	1	3	1500	-11,3506545312703	-0,0492608826607466	-0,00744787976145744
160,175	4,87	1501	1	3	1500	-11,3506574649364	-0,0492273224517703	-0,00745078548789024
160,186	4,881	1501	1	3	1500	-11,3507293816656	-0,0498656742274761	-0,00752275809645653
160,197	4,892	1501	1	3	1500	-11,350608151406	-0,0489062024280429	-0,00740149989724159
160,208	4,90299999999999	1501	1	3	1500	-11,3506741728634	-0,0494435057044029	-0,00746749341487885
160,219	4,91399999999999	1501	1	3	1500	-11,3506897911429	-0,0493711326271296	-0,00748313963413239
160,238	4,93299999999999	1501	1	3	1500	-11,3507226202637	-0,0496494537219405	-0,00751594081521034
160,249	4,94399999999999	1501	1	3	1500	-11,3507096003741	-0,0495412806048989	-0,00750297680497169
160,259	4,95400000000001	1501	1	3	1500	-11,3507159985602	-0,049593304283917	-0,00750934705138206
160,27	4,965	1501	1	3	1500	-11,350727872923	-0,0494832312688231	-0,00752124935388565
160,281	4,976	1501	1	3	1500	-11,3507221173495	-0,0494360039010644	-0,00751543790102005
160,292	4,98699999999999	1501	1	3	1500	-11,3507582712919	-0,0498283794149756	-0,00755159184336662
160,303	4,99799999999999	1501	1	3	1500	-11,350780678913	-0,0500125531107187	-0,00757405534386635
160,305	5	1501	1	3	1500	-11,3508216664195	-0,0503253052011132	-0,00761501491069794
160,316	5,011	1501	1	3	1500	-11,3507693633437	-0,0496892910450697	-0,00756271183490753
160,327	5,02199999999999	1501	1	3	1500	-11,3508251309395	-0,0502478843554854	-0,00761847943067551
160,337	5,03200000000001	1501	1	3	1500	-11,3507240731269	-0,0494026066735387	-0,00751739367842674
160,348	5,04300000000001	1501	1	3	1500	-11,3508353568614	-0,0502378353849053	-0,00762870535254478
160,359	5,054	1501	1	3	1500	-11,3508299645036	-0,0503371190279722	-0,00762328505516052
160,366	5,06100000000001	1501	1	4	1500	-11,3509554695338	-0,0509079499170184	-0,0077487900853157
160,366	0	1501	1	4	1500	-11,3509554695338	-0,0509079499170184	-0,0077487900853157
160,377	0,0109999999999957	1501	1	4	1500	-11,350858323276	-0,0502175837755203	-0,0076516717672348
160,388	0,0219999999999914	1501	1	4	1500	-11,350895287469	-0,0504634203389287	-0,00768860802054405
160,399	0,032999999999987	1501	1	4	1500,25	-11,3506883941591	-0,0491307536140084	-0,00748174265027046
160,41	0,0439999999999827	1501	1	4	1500,25	-11,3502089772373	-0,0455464795231819	-0,00700235366821289
160,415	0,0489999999999782	1501	1	4	1500,25	-11,3501701131463	-0,0450782105326653	-0,00696346163749695
160,417	0,0509999999999877	1501	1	4	1500,5	-11,3502228911966	-0,0454165367409587	-0,00701626762747765
160,428	0,0619999999999834	1501	1	4	1500,5	-11,3502846099436	-0,0458919163793325	-0,00707795843482018
160,438	0,0720000000000027	1501	1	4	1500,5	-11,3508857320994	-0,0505410879850388	-0,0076790526509285
160,449	0,0829999999999984	1501	1	4	1500,75	-11,3518864475191	-0,057018892839551	-0,00867979601025581
160,46	0,0939999999999941	1501	1	4	1500,75	-11,3531147316098	-0,0644109956920147	-0,00990808010101318
160,465	0,0989999999999895	1501	1	4	1500,75	-11,353560872376	-0,0668809050694108	-0,010354220867157
160,466	0,0999999999999943	1501	1	4	1500,75	-11,3535896502435	-0,0668309535831213	-0,0103829987347126
160,467	0,100999999999999	1501	1	4	1501	-11,3535735849291	-0,0665370747447014	-0,0103669613599777
160,478	0,0109999999999957	1502	2	4	1501	-11,3528930861503	-0,0610215030610561	-0,00968646258115768
160,489	0,0219999999999914	1502	2	4	1501	-11,3507434073836	-0,0471135647967458	-0,00753678381443024
160,502	0,0349999999999966	1502	2	4	1501,25	-11,3479915447533	-0,0316316168755293	-0,00478489324450493
160,511	0,0439999999999827	1502	2	4	1501,25	-11,3464237377048	-0,0235030567273498	-0,00321708619594574
160,521	0,054000000000002	1502	2	4	1501,5	-11,3473893329501	-0,0285300286486745	-0,00418268144130707
160,532	0,0649999999999977	1502	2	4	1501,5	-11,3493841979653	-0,0399875873699784	-0,00617757439613342
160,543	0,0759999999999934	1502	2	4	1501,75	-11,3529801182449	-0,0619971379637718	-0,00977346673607826
160,554	0,0869999999999891	1502	2	4	1501,75	-11,356288259849	-0,0823786482214928	-0,0130815804004669
160,563	0,0960000000000036	1502	2	4	1501,75	-11,3575380574912	-0,0873515754938126	-0,0143313780426979
160,566	0,0989999999999895	1502	2	4	1501,75	-11,3574855867773	-0,0857714843004942	-0,0142789632081985
160,567	0,0999999999999943	1502	2	4	1502	-11,3574680965394	-0,0854104431346059	-0,0142614170908928
160,578	0,0109999999999957	1503	3	4	1502	-11,3557639997452	-0,072334730066359	-0,0125573202967644
160,589	0,0219999999999914	1503	3	4	1502	-11,3505755737424	-0,040619014762342	-0,00736892223358154
160,6	0,032999999999987	1503	3	4	1502,25	-11,3459422811866	-0,0195818301290274	-0,00273562967777252
160,61	0,0430000000000064	1503	3	4	1502,25	-11,3433761056513	-0,0105347530916333	-0,000169426202774048
160,613	0,0459999999999923	1503	3	4	1502,25	-11,3428763207048	-0,00884875189512968	0,000330302864313126
160,617	0,0499999999999829	1503	3	4	1502,5	-11,3435299415141	-0,0111207412555814	-0,000323262065649033
160,627	0,0600000000000023	1503	3	4	1502,5	-11,347176823765	-0,0278612272813916	-0,00397017225623131
160,638	0,070999999999998	1503	3	4	1502,5	-11,3514877762645	-0,0496808672323823	-0,00828109681606293
160,649	0,0819999999999936	1503	3	4	1502,75	-11,3566071912646	-0,0800138572230935	-0,0134005397558212
160,66	0,0929999999999893	1503	3	4	1502,75	-11,3582922611386	-0,0900102080777287	-0,0150856375694275
160,662	0,0949999999999989	1503	3	4	1502,75	-11,3584555126727	-0,0908380188047886	-0,0152488611638546
160,663	0,0960000000000036	1503	3	4	1502,75	-11,3584562111646	-0,0906041637063026	-0,0152495875954628
160,664	0,0970000000000084	1503	3	4	1502,75	-11,3584189955145	-0,0900946324691176	-0,0152123719453812
160,667	0,0999999999999943	1503	3	4	1503	-11,3583807181567	-0,0890831789001822	-0,01517403870821
160,678	0,0109999999999957	1504	4	4	1503	-11,3561300933361	-0,0721838884055614	-0,0129234418272972
160,688	0,021000000000015	1504	4	4	1503	-11,351832607761	-0,045618531294167	-0,00862592831254005
160,699	0,0320000000000107	1504	4	4	1503,25	-11,346046552062	-0,0189756648615003	-0,00283990055322647
160,71	0,0430000000000064	1504	4	4	1503,25	-11,3428339920938	-0,00833665020763874	0,000372603535652161
160,714	0,046999999999997	1504	4	4	1503,25	-11,3425188884139	-0,00738848466426134	0,000687707215547562
160,716	0,0490000000000066	1504	4	4	1503,25	-11,3431003410369	-0,00924268737435341	0,000106226652860641
160,727	0,0600000000000023	1504	4	4	1503,5	-11,347179422155	-0,0271349400281906	-0,00397274270653725
160,738	0,070999999999998	1504	4	4	1503,5	-11,3524893019348	-0,0539717823266983	-0,00928262248635292
160,749	0,0819999999999936	1504	4	4	1503,75	-11,3569341693073	-0,0796434795483947	-0,0137274898588657
160,758	0,0910000000000082	1504	4	4	1503,75	-11,3587539363652	-0,0918452627956867	-0,0155473127961159
160,763	0,0960000000000036	1504	4	4	1503,75	-11,3588212989271	-0,091378572396934	-0,0156146474182606
160,765	0,0980000000000132	1504	4	4	1503,75	-11,3587226718664	-0,089962063357234	-0,0155160203576088
160,767	0,0999999999999943	1504	4	4	1504	-11,3587523717433	-0,0898454384878278	-0,015545692294836
160,777	0,0100000000000193	1505	5	4	1504	-11,356391357258	-0,0721529545262456	-0,0131846778094769
160,788	0,021000000000015	1505	5	4	1504	-11,3519617728889	-0,0458986079320312	-0,00875512138009071
160,799	0,0320000000000107	1505	5	4	1504,25	-11,3464980013669	-0,0204129051417112	-0,00329134985804558
160,81	0,0430000000000064	1505	5	4	1504,25	-11,3427911046892	-0,00748686492443085	0,000415463000535965
160,814	0,046999999999997	1505	5	4	1504,25	-11,342665264383	-0,00742360483855009	0,000541359186172485
160,816	0,0490000000000066	1505	5	4	1504,25	-11,3431015145034	-0,00871896743774414	0,000105109065771103
160,827	0,0600000000000023	1505	5	4	1504,5	-11,3476759381592	-0,0289572542533278	-0,00446928665041924
160,837	0,0700000000000216	1505	5	4	1504,5	-11,3515248522162	-0,0477528478950262	-0,00831820070743561
160,848	0,0810000000000173	1505	5	4	1504,75	-11,3572323694825	-0,0809076754376292	-0,0140257179737091
160,859	0,092000000000013	1505	5	4	1504,75	-11,3590543437749	-0,0924332113936543	-0,0158477202057838
160,864	0,0970000000000084	1505	5	4	1504,75	-11,3593182619661	-0,093651688657701	-0,0161115825176239
160,867	0,0999999999999943	1505	5	4	1505	-11,3590843789279	-0,0908049242570996	-0,015877727419138
160,877	0,0100000000000193	1506	6	4	1505	-11,3565801456571	-0,0722835818305612	-0,0133734941482544
160,888	0,021000000000015	1506	6	4	1505	-11,352121476084	-0,0457807490602136	-0,00891482457518578
160,899	0,0320000000000107	1506	6	4	1505,25	-11,3468532543629	-0,0212341547012329	-0,00364663079380989
160,91	0,0430000000000064	1506	6	4	1505,25	-11,3425242807716	-0,00631327740848064	0,000682342797517776
160,92	0,0530000000000257	1506	6	4	1505,5	-11,3442899845541	-0,0131419394165277	-0,00108333304524422
160,931	0,0640000000000214	1506	6	4	1505,5	-11,348823113367	-0,0332060409709811	-0,0056164339184761
160,942	0,0750000000000171	1506	6	4	1505,75	-11,3548394758254	-0,0654897978529334	-0,0116327963769436
160,953	0,0860000000000127	1506	6	4	1505,75	-11,3586811255664	-0,0887731509283185	-0,0154745019972324
160,961	0,0940000000000225	1506	6	4	1505,75	-11,3593978341669	-0,0933277234435081	-0,016191154718399
160,962	0,0950000000000273	1506	6	4	1505,75	-11,359400684014	-0,0932510336861014	-0,0161940604448318
160,963	0,0960000000000036	1506	6	4	1505,75	-11,3593852333724	-0,0930100120604038	-0,0161785818636417
160,967	0,100000000000023	1506	6	4	1506	-11,3592279609293	-0,0909390952438116	-0,0160213373601437
160,978	0,0109999999999957	1507	7	4	1506	-11,3566113263369	-0,0714332517236471	-0,0134046748280525
160,989	0,0219999999999914	1507	7	4	1506	-11,3519858010113	-0,0441315909847617	-0,00877914950251579
161	0,032999999999987	1507	7	4	1506,25	-11,3458014372736	-0,0159252621233463	-0,00259475782513618
161,011	0,0439999999999827	1507	7	4	1506,25	-11,3428217545152	-0,00687059946358204	0,000384841114282608
161,015	0,0480000000000018	1507	7	4	1506,25	-11,3427070900798	-0,00678593758493662	0,000499505549669266
161,016	0,0489999999999782	1507	7	4	1506,25	-11,3429071940482	-0,00730921048671007	0,000299401581287384
161,026	0,0589999999999975	1507	7	4	1506,5	-11,3475046120584	-0,026559648104012	-0,00429796054959297
161,037	0,0699999999999932	1507	7	4	1506,5	-11,3518858887255	-0,0481633935123682	-0,00867923721671104
161,048	0,0809999999999889	1507	7	4	1506,75	-11,3576288335025	-0,0813888199627399	-0,0144221819937229
161,059	0,0919999999999845	1507	7	4	1506,75	-11,359629034996	-0,0945319375023246	-0,0164223834872246
161,064	0,09699999999998	1507	7	4	1506,75	-11,3596995547414	-0,0942652300000191	-0,0164929032325745
161,066	0,0989999999999895	1507	7	4	1506,75	-11,3595003448427	-0,0922953058034182	-0,0162936933338642
161,067	0,0999999999999943	1507	7	4	1507	-11,3593483809382	-0,0907705212011933	-0,0161417573690414
161,078	0,0109999999999957	1508	8	4	1507	-11,3571231532842	-0,0738147692754865	-0,0139165297150612
161,089	0,0219999999999914	1508	8	4	1507	-11,3513536099344	-0,0395982339978218	-0,00814693048596382
161,1	0,032999999999987	1508	8	4	1507,25	-11,3457380700856	-0,0151683669537306	-0,00253139063715935
161,11	0,0430000000000064	1508	8	4	1507,25	-11,3427369296551	-0,00627453438937664	0,000469665974378586
161,111	0,0439999999999827	1508	8	4	1507,25	-11,3424077164382	-0,00524730421602726	0,00079890713095665
161,112	0,0449999999999875	1508	8	4	1507,25	-11,3424060679972	-0,00535571947693825	0,000800527632236481
161,113	0,0459999999999923	1508	8	4	1507,25	-11,3426404818892	-0,00639192759990692	0,000566113740205765
161,124	0,0569999999999879	1508	8	4	1507,5	-11,3454497884959	-0,0168855907395482	-0,00224310904741287
161,134	0,0670000000000073	1508	8	4	1507,5	-11,3504894915968	-0,0401318678632379	-0,0072828121483326
161,145	0,078000000000003	1508	8	4	1507,75	-11,3567674532533	-0,075464490801096	-0,0135608017444611
161,156	0,0889999999999986	1508	8	4	1507,75	-11,3595195114613	-0,0928139220923185	-0,0163128599524498
161,157	0,0900000000000034	1508	8	4	1507,75	-11,3596498779953	-0,0937379011884332	-0,0164432264864445
161,163	0,0960000000000036	1508	8	4	1507,75	-11,3597153685987	-0,0935601955279708	-0,0165087170898914
161,166	0,0989999999999895	1508	8	4	1507,75	-11,3595877680928	-0,0920254038646817	-0,0163811445236206
161,167	0,0999999999999943	1508	8	4	1508	-11,3594616483897	-0,0908445147797465	-0,0162550248205662
161,178	0,0109999999999957	1509	9	4	1508	-11,3571131229401	-0,0733894295990467	-0,0139064714312553
161,188	0,021000000000015	1509	9	4	1508	-11,3524346519262	-0,0447750091552734	-0,00922797247767448
161,199	0,0320000000000107	1509	9	4	1508,25	-11,3457288499922	-0,0148443737998605	-0,00252222642302513
161,21	0,0430000000000064	1509	9	4	1508,25	-11,3430108502507	-0,00725587829947472	0,000195745378732681
161,213	0,0459999999999923	1509	9	4	1508,25	-11,3424526993185	-0,00541447196155787	0,000753924250602722
161,216	0,0490000000000066	1509	9	4	1508,25	-11,3432774227113	-0,00829570461064577	-7,07432627677917E-05
161,227	0,0600000000000023	1509	9	4	1508,5	-11,3479297142476	-0,0278654880821705	-0,00472303479909897
161,238	0,070999999999998	1509	9	4	1508,5	-11,3528251647949	-0,0520638655871153	-0,00961851328611374
161,249	0,0819999999999936	1509	9	4	1508,75	-11,3584552332759	-0,0851348461583257	-0,0152485817670822
161,259	0,092000000000013	1509	9	4	1508,75	-11,3598275464028	-0,0938673689961433	-0,0166208669543266
161,263	0,0960000000000036	1509	9	4	1508,75	-11,3602299056947	-0,096585932187736	-0,017023254185915
161,267	0,0999999999999943	1509	9	4	1509	-11,3597854692489	-0,091979056596756	-0,0165787898004055
161,277	0,0100000000000193	1510	10	4	1509	-11,3578303344548	-0,0771903106942773	-0,0146236829459667
161,288	0,021000000000015	1510	10	4	1509	-11,3518330547959	-0,040638716891408	-0,00862637534737587
161,299	0,0320000000000107	1510	10	4	1509,25	-11,3468030747026	-0,0186319369822741	-0,00359639525413513
161,31	0,0430000000000064	1510	10	4	1509,25	-11,3429189287126	-0,00617172569036484	0,000287666916847229
161,312	0,0450000000000159	1510	10	4	1509,25	-11,3423812855035	-0,00483064912259579	0,000825338065624237
161,316	0,0490000000000066	1510	10	4	1509,25	-11,3431369420141	-0,0073713855817914	6,96256756782532E-05
161,327	0,0600000000000023	1510	10	4	1509,5	-11,3473604433239	-0,0246600154787302	-0,00415379181504249
161,337	0,0700000000000216	1510	10	4	1509,5	-11,3520250003785	-0,0472117448225617	-0,00881832093000412
161,348	0,0810000000000173	1510	10	4	1509,75	-11,358276810497	-0,0833677873015404	-0,0150701589882374
161,359	0,092000000000013	1510	10	4	1509,75	-11,3599201943725	-0,0934599991887808	-0,0167135708034039
161,362	0,0949999999999989	1510	10	4	1509,75	-11,3601885270327	-0,095557956956327	-0,0169819034636021
161,367	0,0999999999999943	1510	10	4	1510	-11,3598982337862	-0,0922587886452675	-0,0166915543377399
162,267	0	1520	20	4	1519	-11,3607261702418	-0,0942052900791168	-0,0175195187330246
162,277	0,0100000000000193	1520	20	4	1519	-11,3583465199918	-0,0760071678087115	-0,0151398964226246
162,288	0,021000000000015	1520	20	4	1519	-11,3523454964161	-0,0397446565330029	-0,00913884490728378
162,303	0,0360000000000014	1520	20	4	1519,25	-11,3451386801898	-0,0105760945007205	-0,00193202868103981
162,311	0,0440000000000111	1520	20	4	1519,25	-11,3422785513103	-0,00293998513370752	0,000928044319152832
162,322	0,0550000000000068	1520	20	4	1519,5	-11,3454524707049	-0,0134935416281223	-0,00224584713578224
162,333	0,0660000000000025	1520	20	4	1519,5	-11,3510109018534	-0,0386938452720642	-0,00780422240495682
162,344	0,0769999999999982	1520	20	4	1519,75	-11,357266176492	-0,0728998286649585	-0,0140595249831676
162,354	0,0870000000000175	1520	20	4	1519,75	-11,3606850150973	-0,0953697273507714	-0,0174783356487751
162,359	0,092000000000013	1520	20	4	1519,75	-11,3610757794231	-0,0978498719632626	-0,0178690999746323
162,36	0,0930000000000177	1520	20	4	1519,75	-11,3610761705786	-0,0977882044389844	-0,0178695470094681
162,361	0,0939999999999941	1520	20	4	1519,75	-11,361024370417	-0,0971593987196684	-0,017817746847868
162,367	0,0999999999999943	1520	20	4	1520	-11,360716978088	-0,0936621613800526	-0,0175103545188904
163,267	0	1530	30	4	1529	-11,3611692097038	-0,0947582023218274	-0,0179625861346722
163,277	0,0100000000000193	1530	30	4	1529	-11,3590179104358	-0,0778797129169106	-0,0158112309873104
163,288	0,021000000000015	1530	30	4	1529	-11,3526440039277	-0,0390193471685052	-0,00943735241889953
163,299	0,0320000000000107	1530	30	4	1529,25	-11,3470908254385	-0,015314994379878	-0,00388417392969131
163,31	0,0430000000000064	1530	30	4	1529,25	-11,3415595237166	-0,000824304297566414	0,00164709985256195
163,327	0,0600000000000023	1530	30	4	1529,5	-11,3479297421873	-0,0221534725278616	-0,00472309067845345
163,337	0,0700000000000216	1530	30	4	1529,5	-11,3545848336071	-0,0553259719163179	-0,0113781541585922
163,348	0,0810000000000173	1530	30	4	1529,75	-11,3590543717146	-0,0811830908060074	-0,0158477202057838
163,359	0,092000000000013	1530	30	4	1529,75	-11,3613206986338	-0,096548586152494	-0,0181140191853046
163,362	0,0949999999999989	1530	30	4	1529,75	-11,3615916017443	-0,0987833924591541	-0,0183849781751633
163,363	0,0960000000000036	1530	30	4	1529,75	-11,3615921325982	-0,0987450033426285	-0,0183854810893536
163,364	0,0970000000000084	1530	30	4	1529,75	-11,361501775682	-0,097824395634234	-0,0182951241731644
163,367	0,0999999999999943	1530	30	4	1530	-11,3612848799676	-0,0955809326842427	-0,0180782563984394
164,267	0	1540	40	4	1539	-11,3615404441953	-0,0958869513124228	-0,0183337926864624
164,277	0,0100000000000193	1540	40	4	1539	-11,3589278887957	-0,0759277818724513	-0,0157212093472481
164,288	0,021000000000015	1540	40	4	1539	-11,353909894824	-0,044796341098845	-0,0107032433152199
164,299	0,0320000000000107	1540	40	4	1539,25	-11,3470231276005	-0,0135899288579822	-0,00381650403141975
164,31	0,0430000000000064	1540	40	4	1539,25	-11,3429462537169	-0,00269659794867039	0,000260341912508011
164,313	0,0460000000000207	1540	40	4	1539,25	-11,3424250110984	-0,001867082901299	0,000781584531068802
164,316	0,0490000000000066	1540	40	4	1539,25	-11,3433065917343	-0,00426487997174263	-9,99122858047485E-05
164,327	0,0600000000000023	1540	40	4	1539,5	-11,3475588150322	-0,0192405702546239	-0,00435216352343559
164,337	0,0700000000000216	1540	40	4	1539,5	-11,3532917853445	-0,0459209224209189	-0,0100851058959961
164,351	0,0840000000000032	1540	40	4	1539,75	-11,3604551833123	-0,0883916625753045	-0,017248559743166
164,359	0,092000000000013	1540	40	4	1539,75	-11,3618880696595	-0,0992066506296396	-0,0186814181506634
164,367	0,0999999999999943	1540	40	4	1540	-11,3614808488637	-0,0951566640287638	-0,01827422529459
165,267	0	1550	50	4	1549	-11,3615921325982	-0,0944825168699026	-0,0183854810893536
165,277	0,0100000000000193	1550	50	4	1549	-11,3594363909215	-0,0780158396810293	-0,0162297114729881
165,288	0,021000000000015	1550	50	4	1549	-11,3535078149289	-0,0416259374469519	-0,0103011354804039
165,299	0,0320000000000107	1550	50	4	1549,25	-11,3475495111197	-0,0147332856431603	-0,00434283167123795
165,31	0,0430000000000064	1550	50	4	1549,25	-11,3427425175905	-0,00192133709788322	0,000464078038930893
165,312	0,0450000000000159	1550	50	4	1549,25	-11,3418499287218	-0,00032725278288126	0,00135669484734535
165,315	0,0480000000000018	1550	50	4	1549,25	-11,343069858849	-0,00313275493681431	0,000136736780405045
165,325	0,0580000000000211	1550	50	4	1549,5	-11,3470796775073	-0,0166664458811283	-0,00387305393815041
165,336	0,0690000000000168	1550	50	4	1549,5	-11,3537210226059	-0,0473225209861994	-0,0105143710970879
165,347	0,0800000000000125	1550	50	4	1549,75	-11,3594742212445	-0,0808646343648434	-0,016267541795969
165,358	0,0910000000000082	1550	50	4	1549,75	-11,3618667796254	-0,097609730437398	-0,0186601281166077
165,363	0,0960000000000036	1550	50	4	1549,75	-11,3620512373745	-0,0987193360924721	-0,018844585865736
165,365	0,0980000000000132	1550	50	4	1549,75	-11,3617658056319	-0,0958728697150946	-0,0185591541230679
165,367	0,0999999999999943	1550	50	4	1550	-11,3615753967315	-0,094066527672112	-0,0183687172830105
166,267	0	1560	60	4	1559	-11,3618017081171	-0,0950990663841367	-0,0185950845479965
166,277	0,0100000000000193	1560	60	4	1559	-11,3591697067022	-0,0746324798092246	-0,0159630551934242
166,288	0,021000000000015	1560	60	4	1559	-11,3537740241736	-0,0422472786158323	-0,010567344725132
166,299	0,0320000000000107	1560	60	4	1559,25	-11,3468054216355	-0,0109471939504147	-0,00359874218702316
166,31	0,0430000000000064	1560	60	4	1559,25	-11,3428671844304	-0,00170179642736912	0,000339411199092865
166,312	0,0450000000000159	1560	60	4	1559,25	-11,3422033656389	-0,000546807423233986	0,0010032020509243
166,314	0,046999999999997	1560	60	4	1559,25	-11,3429115805775	-0,00213918276131153	0,000295042991638184
166,324	0,0570000000000164	1560	60	4	1559,5	-11,3476237468421	-0,018039308488369	-0,00441709533333778
166,335	0,0680000000000121	1560	60	4	1559,5	-11,352662332356	-0,0407074950635433	-0,00945568084716797
166,346	0,0790000000000077	1560	60	4	1559,75	-11,3595120795071	-0,0805016234517097	-0,0163054279983044
166,357	0,0900000000000034	1560	60	4	1559,75	-11,3618164882064	-0,0959035521373153	-0,0186098366975784
166,363	0,0960000000000036	1560	60	4	1559,75	-11,3621505908668	-0,098292869515717	-0,018943939357996
166,367	0,0999999999999943	1560	60	4	1560	-11,3619369640946	-0,0962141714990139	-0,0187303125858307
167,267	0	1570	70	4	1569	-11,3618598785251	-0,0944668147712946	-0,018653254956007
167,277	0,0100000000000193	1570	70	4	1569	-11,3592605944723	-0,074348864145577	-0,0160539150238037
167,288	0,021000000000015	1570	70	4	1569	-11,3537344895303	-0,041329269297421	-0,0105278380215168
167,299	0,0320000000000107	1570	70	4	1569,25	-11,3482115138322	-0,0158806145191193	-0,00500483438372612
167,31	0,0430000000000064	1570	70	4	1569,25	-11,3429061602801	-0,00129666179418564	0,000300463289022446
167,311	0,0440000000000111	1570	70	4	1569,25	-11,342688202858	-0,000917077995836735	0,000518392771482468
167,312	0,0450000000000159	1570	70	4	1569,25	-11,3429210521281	-0,00157101079821587	0,000285543501377106
167,323	0,0560000000000116	1570	70	4	1569,5	-11,3463793136179	-0,012281914241612	-0,00317266210913658
167,334	0,0670000000000073	1570	70	4	1569,5	-11,3531758636236	-0,0426953472197056	-0,00996921211481094
167,345	0,078000000000003	1570	70	4	1569,75	-11,3588243443519	-0,0754274195060134	-0,0156177207827568
167,356	0,0889999999999986	1570	70	4	1569,75	-11,3621378783137	-0,0977253448218107	-0,0189312547445297
167,362	0,0949999999999989	1570	70	4	1569,75	-11,3622746709734	-0,098297968506813	-0,0190680474042892
167,365	0,0980000000000132	1570	70	4	1569,75	-11,3620967790484	-0,0965782906860113	-0,0188901275396347
167,367	0,0999999999999943	1570	70	4	1570	-11,361868372187	-0,094463424757123	-0,0186617486178875
168,267	0	1580	80	4	1579	-11,3618938811123	-0,0938049703836441	-0,018687229603529
168,277	0,0100000000000193	1580	80	4	1579	-11,3597312103957	-0,0774836167693138	-0,0165245868265629
168,288	0,021000000000015	1580	80	4	1579	-11,3537260238081	-0,039809956215322	-0,0105193443596363
168,299	0,0320000000000107	1580	80	4	1579,25	-11,3474958669394	-0,0131673738360405	-0,00428918749094009
168,309	0,0420000000000016	1580	80	4	1579,25	-11,3428819365799	-0,000760252587497234	0,000324659049510956
168,314	0,046999999999997	1580	80	4	1579,25	-11,3428297452629	-0,00115142203867435	0,000376850366592407
168,315	0,0480000000000018	1580	80	4	1579,25	-11,3429913204163	-0,00147255603224039	0,000215303152799606
168,325	0,0580000000000211	1580	80	4	1579,5	-11,3482870347798	-0,0192059669643641	-0,00508038327097893
168,336	0,0690000000000168	1580	80	4	1579,5	-11,3542819116265	-0,0480257580056787	-0,0110752321779728
168,347	0,0800000000000125	1580	80	4	1579,75	-11,3601956795901	-0,083632729947567	-0,0169890001416206
168,358	0,0910000000000082	1580	80	4	1579,75	-11,3622795045376	-0,0975650083273649	-0,0190728530287743
168,359	0,092000000000013	1580	80	4	1579,75	-11,3624017406255	-0,0986331049352884	-0,0191951170563698
168,362	0,0949999999999989	1580	80	4	1579,75	-11,3622762914747	-0,0973347714170814	-0,0190696679055691
168,367	0,0999999999999943	1580	80	4	1580	-11,3620913308114	-0,0955496495589614	-0,018884651362896
169,267	0	1590	90	4	1589	-11,3619628921151	-0,0936175044625998	-0,018756240606308
169,277	0,0100000000000193	1590	90	4	1589	-11,3598688691854	-0,077778329141438	-0,0166622176766396
169,288	0,021000000000015	1590	90	4	1589	-11,3540396187454	-0,0416789343580604	-0,0108329392969608
169,299	0,0320000000000107	1590	90	4	1589,25	-11,3472629338503	-0,0115234171971679	-0,00405628234148026
169,31	0,0430000000000064	1590	90	4	1589,25	-11,3433494232595	-0,00162210315465927	-0,000142771750688553
169,315	0,0480000000000018	1590	90	4	1589,25	-11,3431435916573	-0,00145376659929752	6,30319118499756E-05
169,316	0,0490000000000066	1590	90	4	1589,25	-11,343409018591	-0,0020523089915514	-0,000202395021915436
169,327	0,0600000000000023	1590	90	4	1589,5	-11,3496972899884	-0,0248145824298263	-0,00649061053991318
169,337	0,0700000000000216	1590	90	4	1589,5	-11,354651581496	-0,0496059656143188	-0,0114449299871922
169,348	0,0810000000000173	1590	90	4	1589,75	-11,3607954606414	-0,0869770720601082	-0,017588809132576
169,356	0,0889999999999986	1590	90	4	1589,75	-11,3623280916363	-0,0979608809575439	-0,0191214680671692
169,363	0,0960000000000036	1590	90	4	1589,75	-11,3623823225498	-0,097544314339757	-0,0191756710410118
169,365	0,0980000000000132	1590	90	4	1589,75	-11,3622759003192	-0,0965272262692451	-0,0190692208707333
169,367	0,0999999999999943	1590	90	4	1590	-11,3620095234364	-0,0941565446555614	-0,0188028998672962
170,267	0	1600	100	4	1599	-11,3622424006462	-0,0956321461126208	-0,0190357491374016
170,277	0,0100000000000193	1600	100	4	1599	-11,3593418430537	-0,0729300174862146	-0,0161351636052132
170,288	0,021000000000015	1600	100	4	1599	-11,3540081027895	-0,041085253469646	-0,0108014792203903
170,299	0,0320000000000107	1600	100	4	1599,25	-11,347715947777	-0,0127512775361538	-0,00450929626822472
170,31	0,0430000000000064	1600	100	4	1599,25	-11,3434046320617	-0,00161304138600826	-0,000197980552911758
170,311	0,0440000000000111	1600	100	4	1599,25	-11,3431115169078	-0,000947453081607819	9,50507819652557E-05
170,313	0,0460000000000207	1600	100	4	1599,25	-11,3435234874487	-0,00208680052310228	-0,000316835939884186
170,324	0,0570000000000164	1600	100	4	1599,5	-11,3475148100406	-0,0153821706771851	-0,00430813059210777
170,335	0,0680000000000121	1600	100	4	1599,5	-11,3539842702448	-0,0451527675613761	-0,0107776187360287
170,346	0,0790000000000077	1600	100	4	1599,75	-11,3596658036113	-0,0789088010787964	-0,0164591521024704
170,357	0,0900000000000034	1600	100	4	1599,75	-11,3622840307653	-0,0968189677223563	-0,0190773792564869
170,361	0,0939999999999941	1600	100	4	1599,75	-11,3625865057111	-0,0988935586065054	-0,0193798542022705
170,367	0,0999999999999943	1600	100	4	1600	-11,3621272332966	-0,0945059303194284	-0,0189205817878246
180,267	0	1700	200	4	1699	-11,3625107053667	-0,0941772293299437	-0,0193040259182453
180,277	0,0100000000000193	1700	200	4	1699	-11,3597578089684	-0,0733327399939299	-0,0165511295199394
180,288	0,021000000000015	1700	200	4	1699	-11,3551858998835	-0,0448919646441936	-0,0119792483747005
180,299	0,0320000000000107	1700	200	4	1699,25	-11,3480378407985	-0,0113616418093443	-0,00483116135001183
180,31	0,0430000000000064	1700	200	4	1699,25	-11,3440561015159	-0,00196591019630432	-0,00084947794675827
180,312	0,0450000000000159	1700	200	4	1699,25	-11,3434010278434	-0,000652270391583443	-0,000194404274225235
180,315	0,0480000000000018	1700	200	4	1699,25	-11,3442429900169	-0,00261817127466202	-0,00103633850812912
180,325	0,0580000000000211	1700	200	4	1699,5	-11,348183574155	-0,0156761566177011	-0,00497689470648766
180,336	0,0690000000000168	1700	200	4	1699,5	-11,3553813379258	-0,0499826110899448	-0,0121746584773064
180,347	0,0800000000000125	1700	200	4	1699,75	-11,3602388743311	-0,0792007613927126	-0,0170322507619858
180,358	0,0910000000000082	1700	200	4	1699,75	-11,3627137709409	-0,0965592917054892	-0,0195070914924145
180,361	0,0939999999999941	1700	200	4	1699,75	-11,3628062512726	-0,0972295040264726	-0,0195996277034283
180,364	0,0970000000000084	1700	200	4	1699,75	-11,3626213464886	-0,0954459700733423	-0,0194147229194641
180,367	0,0999999999999943	1700	200	4	1700	-11,3624235615134	-0,0934992823749781	-0,0192169100046158
190,267	0	1800	300	4	1799	-11,3625874556601	-0,093002412468195	-0,0193808041512966
190,277	0,0100000000000193	1800	300	4	1799	-11,360552161932	-0,0772311771288514	-0,0173455104231834
190,288	0,021000000000015	1800	300	4	1799	-11,3545927125961	-0,0393992569297552	-0,0113860890269279
190,299	0,0320000000000107	1800	300	4	1799,25	-11,3493370916694	-0,015659243799746	-0,0061304122209549
190,31	0,0430000000000064	1800	300	4	1799,25	-11,3439812231809	-0,000991406850516796	-0,000774543732404709
190,321	0,054000000000002	1800	300	4	1799,5	-11,3467374723405	-0,00873148441314697	-0,00353084877133369
190,331	0,0640000000000214	1800	300	4	1799,5	-11,3519604317844	-0,0302913412451744	-0,00875378027558327
190,342	0,0750000000000171	1800	300	4	1799,75	-11,3584252260625	-0,066425078548491	-0,0152185745537281
190,353	0,0860000000000127	1800	300	4	1799,75	-11,3626659382135	-0,0949378125369549	-0,0194592587649822
190,359	0,092000000000013	1800	300	4	1799,75	-11,3634063117206	-0,101035237312317	-0,0201996602118015
190,367	0,0999999999999943	1800	300	4	1800	-11,3627901859581	-0,0949737476184964	-0,0195835344493389
200,267	0	1900	400	4	1899	-11,3629819918424	-0,0950606586411595	-0,0197753123939037
200,277	0,0100000000000193	1900	400	4	1899	-11,3605995196849	-0,0767365610226989	-0,0173928402364254
200,288	0,021000000000015	1900	400	4	1899	-11,3550663460046	-0,041023213416338	-0,0118597224354744
200,299	0,0320000000000107	1900	400	4	1899,25	-11,3494762592018	-0,0151549372822046	-0,00626960769295692
200,31	0,0430000000000064	1900	400	4	1899,25	-11,3445107359439	-0,00123094767332077	-0,00130405649542809
200,321	0,054000000000002	1900	400	4	1899,5	-11,346787372604	-0,00817668624222279	-0,00358069315552711
200,331	0,0640000000000214	1900	400	4	1899,5	-11,3523453567177	-0,0313140358775854	-0,00913873314857483
200,342	0,0750000000000171	1900	400	4	1899,75	-11,3587169162929	-0,066948588937521	-0,0155102647840977
200,353	0,0860000000000127	1900	400	4	1899,75	-11,3625409640372	-0,0922915758565068	-0,0193343125283718
200,358	0,0910000000000082	1900	400	4	1899,75	-11,3632831536233	-0,0986863300204277	-0,0200765021145344
200,367	0,0999999999999943	1900	400	4	1900	-11,3628342188895	-0,0937614683061838	-0,0196275673806667
210,267	0	2000	500	4	1999	-11,3630439341068	-0,0946332374587655	-0,0198372825980186
210,277	0,0100000000000193	2000	500	4	1999	-11,3608135934919	-0,0767612550407648	-0,0176069140434265
210,288	0,021000000000015	2000	500	4	1999	-11,3543632999063	-0,0361282844096422	-0,0111566483974457
210,299	0,0320000000000107	2000	500	4	1999,25	-11,3492966908962	-0,0137192057445645	-0,00609006732702255
210,31	0,0430000000000064	2000	500	4	1999,25	-11,3440710771829	-0,000316700898110867	-0,00086439773440361
210,321	0,054000000000002	2000	500	4	1999,5	-11,3474734593183	-0,00983242876827717	-0,00426677986979485
210,331	0,0640000000000214	2000	500	4	1999,5	-11,3525144476444	-0,031270794570446	-0,00930776819586754
210,342	0,0750000000000171	2000	500	4	1999,75	-11,3589088059962	-0,0672044279053807	-0,0157021544873714
210,353	0,0860000000000127	2000	500	4	1999,75	-11,3628978654742	-0,094429780729115	-0,019691213965416
210,358	0,0910000000000082	2000	500	4	1999,75	-11,3635256141424	-0,0997924339026213	-0,0203189626336098
210,367	0,0999999999999943	2000	500	4	2000	-11,3630192354321	-0,0943890865892172	-0,0198125839233398
220,267	0	2100	600	4	2099	-11,3632497377694	-0,0955452350899577	-0,0200430862605572
220,277	0,0100000000000193	2100	600	4	2099	-11,3604032434523	-0,0729627069085836	-0,0171965919435024
220,288	0,021000000000015	2100	600	4	2099	-11,3553569745272	-0,0415782490745187	-0,0121502950787544
220,299	0,0320000000000107	2100	600	4	2099,25	-11,3491183239967	-0,0125407567247748	-0,00591164454817772
220,31	0,0430000000000064	2100	600	4	2099,25	-11,3453907798976	-0,00261067878454924	-0,00218415632843971
220,312	0,0450000000000159	2100	600	4	2099,25	-11,3449351396412	-0,00158968381583691	-0,00172851607203484
220,315	0,0480000000000018	2100	600	4	2099,25	-11,3454224355519	-0,00295829027891159	-0,00221578404307365
220,325	0,0580000000000211	2100	600	4	2099,5	-11,3491232972592	-0,0153052201494575	-0,00591661781072617
220,336	0,0690000000000168	2100	600	4	2099,5	-11,3561502657831	-0,0501405820250511	-0,0129436142742634
220,347	0,0800000000000125	2100	600	4	2099,75	-11,3608525134623	-0,0790151534602046	-0,0176458619534969
220,358	0,0910000000000082	2100	600	4	2099,75	-11,3634998258203	-0,0985825015231967	-0,0202932022511959
220,367	0,100000000000023	2100	600	4	2100	-11,3632445689291	-0,0956291193142533	-0,0200378894805908
230,267	0	2200	700	4	2199	-11,3633495382965	-0,0957376649603248	-0,020142886787653
230,277	0,0100000000000193	2200	700	4	2199	-11,3609404116869	-0,0766950147226453	-0,0177337601780891
230,288	0,021000000000015	2200	700	4	2199	-11,3554106466472	-0,0405078427866101	-0,0122039951384068
230,299	0,0320000000000107	2200	700	4	2199,25	-11,3493296597153	-0,0126601243391633	-0,00612298026680946
230,31	0,0430000000000064	2200	700	4	2199,25	-11,345605161041	-0,00278752762824297	-0,00239850953221321
230,312	0,0450000000000159	2200	700	4	2199,25	-11,3452365808189	-0,00187758821994066	-0,00202992931008339
230,318	0,0510000000000161	2200	700	4	2199,5	-11,3456972222775	-0,00325639266520739	-0,00249059870839119
230,329	0,0620000000000118	2200	700	4	2199,5	-11,3525915890932	-0,0303950160741806	-0,00938493758440018
230,34	0,0730000000000075	2200	700	4	2199,5	-11,3576746545732	-0,058163134381175	-0,014468003064394
230,351	0,0840000000000032	2200	700	4	2199,75	-11,3629240449518	-0,092977387830615	-0,0197173655033112
230,36	0,0930000000000177	2200	700	4	2199,75	-11,3637068867683	-0,0992893660441041	-0,0205002352595329
230,367	0,100000000000023	2200	700	4	2200	-11,3633714988828	-0,0958317378535867	-0,0201648473739624
240,267	0	2300	800	4	2299	-11,3636088185012	-0,0972069846466184	-0,0204021669924259
240,277	0,0100000000000193	2300	800	4	2299	-11,3609646074474	-0,0761151593178511	-0,0177579559385777
240,288	0,021000000000015	2300	800	4	2299	-11,3553807791322	-0,0402014376595616	-0,0121741555631161
240,299	0,0320000000000107	2300	800	4	2299,25	-11,3499731384218	-0,0146542396396399	-0,00676648691296577
240,31	0,0430000000000064	2300	800	4	2299,25	-11,3448776397854	-0,000707702711224556	-0,0016709603369236
240,321	0,054000000000002	2300	800	4	2299,5	-11,3476176001132	-0,00878042541444302	-0,00441094860434532
240,331	0,0640000000000214	2300	800	4	2299,5	-11,3529243227094	-0,0314259016886353	-0,00971764326095581
240,342	0,0750000000000171	2300	800	4	2299,75	-11,3592128735036	-0,067150192335248	-0,0160062499344349
240,353	0,0860000000000127	2300	800	4	2299,75	-11,3632250390947	-0,0945882173255086	-0,0200183875858784
240,36	0,0930000000000177	2300	800	4	2299,75	-11,3637469522655	-0,0989449489861727	-0,0205403007566929
240,367	0,100000000000023	2300	800	4	2300	-11,3635761011392	-0,0969514111056924	-0,0203694216907024
250,267	0	2400	900	4	2399	-11,3635113369673	-0,095545738004148	-0,0203047133982182
250,277	0,0100000000000193	2400	900	4	2399	-11,3612524978817	-0,0777669157832861	-0,0180458463728428
250,288	0,021000000000015	2400	900	4	2399	-11,3550429604948	-0,037485146895051	-0,0118363089859486
250,299	0,0320000000000107	2400	900	4	2399,25	-11,3497968390584	-0,0139133539050817	-0,00659018754959106
250,31	0,0430000000000064	2400	900	4	2399,25	-11,3454026263207	-0,00128941610455513	-0,00219594687223434
250,315	0,0480000000000018	2400	900	4	2399,25	-11,3452509697527	-0,00141427852213383	-0,00204429030418396
250,316	0,0490000000000066	2400	900	4	2399,25	-11,3455720525235	-0,00211885664612055	-0,00236537307500839
250,327	0,0600000000000023	2400	900	4	2399,5	-11,351861692965	-0,0259441277012229	-0,00865504145622253
250,337	0,0700000000000216	2400	900	4	2399,5	-11,3559300173074	-0,0467608356848359	-0,0127233937382698
250,348	0,0810000000000173	2400	900	4	2399,75	-11,3624178618193	-0,0881305895745754	-0,0192112103104591
250,358	0,0910000000000082	2400	900	4	2399,75	-11,3638079725206	-0,0987477321177721	-0,0206013210117817
250,367	0,100000000000023	2400	900	4	2400	-11,3635342475027	-0,0957885757088661	-0,0203276239335537
260,267	0	2500	1000	4	2499	-11,3633335288614	-0,0936786876991391	-0,0201268494129181
260,278	0,0110000000000241	2500	1000	4	2499	-11,3610824849457	-0,0761435180902481	-0,0178758054971695
260,289	0,0219999999999914	2500	1000	4	2499	-11,3548195548356	-0,0357453105971217	-0,0116129033267498
260,3	0,0330000000000155	2500	1000	4	2499,25	-11,3491220958531	-0,010783402249217	-0,00591544434428215
260,309	0,04200000000003	2500	1000	4	2499,25	-11,3451270852238	-0,000822725705802441	-0,00192046165466309
260,313	0,0459999999999923	2500	1000	4	2499,25	-11,3450875505805	-0,00101020559668541	-0,00188089907169342
260,314	0,0470000000000255	2500	1000	4	2499,25	-11,3452508021146	-0,00140305608510971	-0,00204412266612053
260,325	0,0579999999999927	2500	1000	4	2499,5	-11,3508556131274	-0,02085090149194	-0,00764898955821991
260,336	0,0690000000000168	2500	1000	4	2499,5	-11,3559346832335	-0,0462194206193089	-0,0127280317246914
260,351	0,0840000000000032	2500	1000	4	2499,75	-11,362787168473	-0,0898895226418972	-0,0195805169641972
260,359	0,0919999999999845	2500	1000	4	2499,75	-11,3639911450446	-0,100034172646701	-0,0207844935357571
260,367	0,100000000000023	2500	1000	4	2500	-11,3635720219463	-0,0957222562283278	-0,0203653424978256
310,598	0	3001	1	5	3000	-11,3571211416274	-0,0497207557782531	-0,0139144621789455
310,609	0,0109999999999673	3001	1	5	3000	-11,3571579102427	-0,0501413969323039	-0,0139512307941914
310,618	0,0199999999999818	3001	1	5	3000	-11,3568608276546	-0,0478504085913301	-0,013654176145792
310,622	0,0240000000000009	3001	1	5	3000	-11,3571788091212	-0,0499917240813375	-0,0139721296727657
310,633	0,0349999999999682	3001	1	5	3000	-11,3570880610496	-0,0494476594030857	-0,0138813816010952
310,643	0,0450000000000159	3001	1	5	3000	-11,3571744784713	-0,0500212470069528	-0,013967826962471
310,654	0,0559999999999832	3001	1	5	3000	-11,3571743108332	-0,050071612931788	-0,0139676593244076
310,665	0,0670000000000073	3001	1	5	3000	-11,3573449943215	-0,0509776640683413	-0,0141383707523346
310,676	0,0779999999999745	3001	1	5	3000	-11,3573874905705	-0,0515116332098842	-0,0141808390617371
310,687	0,0889999999999986	3001	1	5	3000	-11,357453847304	-0,0519570428878069	-0,0142472237348557
310,698	0,0999999999999659	3001	1	5	3000	-11,3571194931865	-0,0497339759021997	-0,0139128416776657
310,708	0,110000000000014	3001	1	5	3000	-11,3574323896319	-0,0516665820032358	-0,014225710183382
310,719	0,120999999999981	3001	1	5	3000	-11,3571914378554	-0,0499298330396414	-0,013984814286232
310,73	0,132000000000005	3001	1	5	3000	-11,3573981076479	-0,0516532640904188	-0,0141914561390877
310,741	0,142999999999972	3001	1	5	3000	-11,3572587724775	-0,0506494240835309	-0,0140521489083767
310,761	0,163000000000011	3001	1	5	3000	-11,3573970459402	-0,0513640884310007	-0,0141903944313526
310,772	0,173999999999978	3001	1	5	3000	-11,3574280031025	-0,0517331948503852	-0,0142213515937328
310,783	0,185000000000002	3001	1	5	3000	-11,3574230019003	-0,0516226096078753	-0,0142163783311844
310,794	0,19599999999997	3001	1	5	3000	-11,3574688788503	-0,0521737243980169	-0,0142621994018555
310,804	0,206000000000017	3001	1	5	3000	-11,3574678450823	-0,0520152132958174	-0,0142611935734749
310,815	0,216999999999985	3001	1	5	3000	-11,3574988301843	-0,0520330388098955	-0,0142922066152096
310,826	0,228000000000009	3001	1	5	3000	-11,3575701322407	-0,052767600864172	-0,0143635086715221
310,837	0,238999999999976	3001	1	5	3000	-11,3574959803373	-0,0521425623446703	-0,0142893008887768
310,848	0,25	3001	1	5	3000	-11,3575503788888	-0,0527016166597605	-0,0143437273800373
310,859	0,260999999999967	3001	1	5	3000	-11,3574756681919	-0,0518226949498057	-0,0142690166831017
310,869	0,271000000000015	3001	1	5	3000	-11,3575589563698	-0,0524780387058854	-0,0143523328006268
310,88	0,281999999999982	3001	1	5	3000	-11,3574833516031	-0,0520003773272038	-0,014276672154665
310,891	0,293000000000006	3001	1	5	3000	-11,3576032407582	-0,0529803661629558	-0,0143965892493725
310,902	0,303999999999974	3001	1	5	3000	-11,3575960882008	-0,0529270945116878	-0,0143894366919994
310,912	0,314000000000021	3001	1	5	3000	-11,3575194217265	-0,0520510599017143	-0,0143127702176571
310,923	0,324999999999989	3001	1	5	3000	-11,3576287496835	-0,0529514392837882	-0,014422070235014
310,934	0,336000000000013	3001	1	5	3000	-11,3575909752399	-0,0528820790350437	-0,0143842957913876
310,945	0,34699999999998	3001	1	5	3000	-11,3577899616212	-0,0541620003059506	-0,0145832821726799
310,956	0,358000000000004	3001	1	5	3000	-11,3576773367822	-0,0531563954427838	-0,0144706852734089
310,967	0,368999999999971	3001	1	5	3000	-11,3576940167695	-0,053276689723134	-0,0144873932003975
310,977	0,379000000000019	3001	1	5	3000	-11,3576960004866	-0,0534546701237559	-0,0144893489778042
310,988	0,389999999999986	3001	1	5	3000	-11,3577905483544	-0,0542198773473501	-0,0145838968455791
310,999	0,40100000000001	3001	1	5	3000	-11,3576991017908	-0,0535121187567711	-0,0144924782216549
311,016	0,418000000000006	3001	1	5	3000	-11,3577769137919	-0,0538345566019416	-0,0145702622830868
311,027	0,428999999999974	3001	1	5	3000	-11,3578878063709	-0,0546901719644666	-0,014681126922369
311,037	0,439000000000021	3001	1	5	3000	-11,3578350562602	-0,0544151291251183	-0,0146283768117428
311,048	0,449999999999989	3001	1	5	3000	-11,3578445836902	-0,0546800997108221	-0,0146379321813583
311,059	0,461000000000013	3001	1	5	3000	-11,3578417617828	-0,0542997382581234	-0,0146351382136345
311,07	0,47199999999998	3001	1	5	3000	-11,3579513970762	-0,0551737286150455	-0,0147447176277637
311,081	0,483000000000004	3001	1	5	3000	-11,3578345812857	-0,0542652001604438	-0,014627929776907
311,092	0,493999999999971	3001	1	5	3000	-11,3578140456229	-0,0542477192357183	-0,0146073661744595
311,102	0,504000000000019	3001	1	5	3000	-11,3579154387116	-0,0550906267017126	-0,0147087872028351
311,113	0,514999999999986	3001	1	5	3000	-11,357938349247	-0,0548062892630696	-0,0147316977381706
311,124	0,52600000000001	3001	1	5	3000	-11,3579098228365	-0,0548084918409586	-0,0147031433880329
311,135	0,536999999999978	3001	1	5	3000	-11,3580391276628	-0,0557752652093768	-0,0148324482142925
311,146	0,548000000000002	3001	1	5	3000	-11,3579691946506	-0,0552889471873641	-0,0147625431418419
311,157	0,558999999999969	3001	1	5	3000	-11,35797531344	-0,0550273666158319	-0,0147686898708344
311,167	0,569000000000017	3001	1	5	3000	-11,3581373635679	-0,056367008946836	-0,014930684119463
311,178	0,579999999999984	3001	1	5	3000	-11,3580188155174	-0,0555936107411981	-0,0148121640086174
311,189	0,591000000000008	3001	1	5	3000	-11,3580881617963	-0,056156856007874	-0,0148815102875233
311,2	0,601999999999975	3001	1	5	3000	-11,3580390717834	-0,0558912288397551	-0,0148324482142925
311,211	0,613	3001	1	5	3000	-11,3580574840307	-0,0556410569697618	-0,0148508325219154
311,222	0,623999999999967	3001	1	5	3000	-11,3581402413547	-0,0563272042199969	-0,0149335898458958
311,232	0,634000000000015	3001	1	5	3000	-11,3579985871911	-0,0553250638768077	-0,0147919356822968
311,243	0,644999999999982	3001	1	5	3000	-11,3581335637718	-0,0562808150425553	-0,014926940202713
311,254	0,656000000000006	3001	1	5	3000	-11,3581248465925	-0,0559397134929895	-0,0149181671440601
311,265	0,666999999999973	3001	1	5	3000	-11,3581649959087	-0,0563616491854191	-0,014958344399929
311,275	0,677000000000021	3001	1	5	3000	-11,3581438735127	-0,0561833567917347	-0,0149372220039368
311,286	0,687999999999988	3001	1	5	3000	-11,3583067897707	-0,0576890632510185	-0,015100110322237
311,297	0,699000000000012	3001	1	5	3000	-11,3582814484835	-0,0573643669486046	-0,015074796974659
311,308	0,70999999999998	3001	1	5	3000	-11,3582738209516	-0,0569956563413143	-0,0150671415030956
311,319	0,721000000000004	3001	1	5	3000	-11,3582760561258	-0,0571677880361676	-0,0150693766772747
311,33	0,731999999999971	3001	1	5	3000	-11,3582482561469	-0,0570255005732179	-0,0150416046380997
311,34	0,742000000000019	3001	1	5	3000	-11,3582240324467	-0,0567889865487814	-0,0150173529982567
311,351	0,752999999999986	3001	1	5	3000	-11,3583275210112	-0,0574892945587635	-0,015120841562748
311,362	0,76400000000001	3001	1	5	3000	-11,3582727313042	-0,0570186180993915	-0,0150660797953606
311,373	0,774999999999977	3001	1	5	3000	-11,3583632837981	-0,0576069345697761	-0,0151566602289677
311,384	0,786000000000001	3001	1	5	3000	-11,358347190544	-0,0577504606917501	-0,0151405669748783
311,395	0,796999999999969	3001	1	5	3000	-11,3583446200937	-0,0577106047421694	-0,0151379406452179
311,405	0,807000000000016	3001	1	5	3000	-11,3585188798606	-0,0586763629689813	-0,0153122283518314
311,416	0,817999999999984	3001	1	5	3000	-11,3583323825151	-0,0574382208287716	-0,0151257589459419
311,427	0,829000000000008	3001	1	5	3000	-11,3585439976305	-0,0591300800442696	-0,0153373181819916
311,438	0,839999999999975	3001	1	5	3000	-11,3584055285901	-0,0580476829782128	-0,0151989050209522
311,449	0,850999999999999	3001	1	5	3000	-11,3584558479488	-0,0583480484783649	-0,0152491964399815
311,46	0,861999999999966	3001	1	5	3000	-11,358439642936	-0,0579159380868077	-0,0152329914271832
311,47	0,872000000000014	3001	1	5	3000	-11,3584583625197	-0,0582515215501189	-0,0152517110109329
311,481	0,882999999999981	3001	1	5	3000	-11,3585642818362	-0,0590527337044477	-0,0153576023876667
311,492	0,894000000000005	3001	1	5	3000	-11,3585352245718	-0,0589185021817684	-0,0153286010026932
311,503	0,904999999999973	3001	1	5	3000	-11,3585388008505	-0,0586779788136482	-0,0153321214020252
311,513	0,91500000000002	3001	1	5	3000	-11,3584715779871	-0,0582208950072527	-0,0152648985385895
311,524	0,925999999999988	3001	1	5	3000	-11,3586163613945	-0,0593328895047307	-0,0154096819460392
311,536	0,937999999999988	3001	1	5	3000	-11,3584947679192	-0,0586050562560558	-0,0152880884706974
311,547	0,949000000000012	3001	1	5	3000	-11,3586252182722	-0,0593965267762542	-0,015418566763401
311,558	0,95999999999998	3001	1	5	3000	-11,3585879746824	-0,0589924119412899	-0,0153813511133194
311,569	0,971000000000004	3001	1	5	3000	-11,3587766792625	-0,0604975409805775	-0,0155699998140335
311,58	0,981999999999971	3001	1	5	3000	-11,3587713986635	-0,0604061502963305	-0,0155647471547127
311,59	0,992000000000019	3001	1	5	3000	-11,358727645129	-0,0600518146529794	-0,0155209936201572
311,601	1,00299999999999	3001	1	5	3000	-11,3586899265647	-0,0595498736947775	-0,0154832750558853
311,612	1,01400000000001	3001	1	5	3000	-11,3586410041898	-0,0592427141964436	-0,015434380620718
311,623	1,02499999999998	3001	1	5	3000	-11,3587332610041	-0,0600370671600103	-0,0155265815556049
311,634	1,036	3001	1	5	3000	-11,3586752861738	-0,0596125610172749	-0,0154686346650124
311,645	1,04699999999997	3001	1	5	3000	-11,3590206485242	-0,0621624430641532	-0,0158139690756798
311,655	1,05700000000002	3001	1	5	3000	-11,3588028866798	-0,0603468250483274	-0,0155962072312832
311,666	1,06799999999998	3001	1	5	3000	-11,3589578401297	-0,0614965194836259	-0,0157512165606022
311,677	1,07900000000001	3001	1	5	3000	-11,3588313572109	-0,060591627843678	-0,0156247057020664
311,688	1,08999999999997	3001	1	5	3000	-11,3588647451252	-0,060825846157968	-0,0156581215560436
311,699	1,101	3001	1	5	3000	-11,3588127493858	-0,0603102101013064	-0,0156060978770256
311,71	1,11199999999997	3001	1	5	3000	-11,3588480930775	-0,0606449833139777	-0,0156414695084095
311,72	1,12200000000001	3001	1	5	3000	-11,3588922098279	-0,0610032072290778	-0,0156855583190918
311,731	1,13299999999998	3001	1	5	3000	-11,3588196504861	-0,0605119485408068	-0,0156129710376263
311,742	1,14400000000001	3001	1	5	3000	-11,3588336482644	-0,0605498487129807	-0,0156269967556
311,753	1,15499999999997	3001	1	5	3000	-11,3589046988636	-0,0608095386996865	-0,0156980194151402
311,763	1,16500000000002	3001	1	5	3000	-11,3590018451214	-0,0616037333384156	-0,0157951936125755
311,777	1,17899999999997	3001	1	5	3000	-11,3590244483203	-0,061845425516367	-0,0158178247511387
311,787	1,18900000000002	3001	1	5	3000	-11,3590042199939	-0,0616751378402114	-0,015797596424818
311,798	1,19999999999999	3001	1	5	3000	-11,359028024599	-0,0615677470341325	-0,0158213451504707
311,809	1,21100000000001	3001	1	5	3000	-11,3590887933969	-0,0621656235307455	-0,0158821418881416
311,82	1,22199999999998	3001	1	5	3000	-11,3590678665787	-0,062047173269093	-0,0158611871302128
311,831	1,233	3001	1	5	3000	-11,3590638432652	-0,0621876586228609	-0,0158572196960449
311,842	1,24399999999997	3001	1	5	3000	-11,3591784238815	-0,0629282416775823	-0,0159717723727226
311,852	1,25400000000002	3001	1	5	3000	-11,3591345306486	-0,0622868770733476	-0,0159279070794582
311,863	1,26499999999999	3001	1	5	3000	-11,3591410126537	-0,0624109571799636	-0,0159343890845776
311,874	1,27600000000001	3001	1	5	3000	-11,3590509071946	-0,0618068501353264	-0,0158442556858063
311,885	1,28699999999998	3001	1	5	3000	-11,3593344669789	-0,0639986852183938	-0,0161277875304222
311,896	1,298	3001	1	5	3000	-11,3591398671269	-0,062299114651978	-0,0159332156181335
311,907	1,30899999999997	3001	1	5	3000	-11,3591973111033	-0,062865917570889	-0,0159906595945358
311,917	1,31900000000002	3001	1	5	3000	-11,3591879792511	-0,0627897400408983	-0,0159813277423382
311,928	1,32999999999998	3001	1	5	3000	-11,3592596445233	-0,0633676396682858	-0,0160529650747776
311,939	1,34100000000001	3001	1	5	3000	-11,359254475683	-0,0634762598201633	-0,0160478241741657
311,95	1,35199999999998	3001	1	5	3000	-11,359203318134	-0,0627034576609731	-0,0159966386854649
311,961	1,363	3001	1	5	3000	-11,3593263365328	-0,06365064997226	-0,0161196850240231
311,972	1,37399999999997	3001	1	5	3000	-11,3593173958361	-0,06369364913553	-0,0161107443273067
311,982	1,38400000000001	3001	1	5	3000	-11,3593625742942	-0,0640192162245512	-0,0161558948457241
311,993	1,39499999999998	3001	1	5	3000	-11,359353326261	-0,0638827169314027	-0,0161466747522354
312,004	1,40600000000001	3001	1	5	3000	-11,3595102634281	-0,0648014387115836	-0,0163036398589611
312,018	1,42000000000002	3001	1	5	3000	-11,3593367021531	-0,0636852579191327	-0,0161300785839558
312,036	1,43799999999999	3001	1	5	3000	-11,3594836369157	-0,0648694066330791	-0,0162769854068756
312,047	1,44900000000001	3001	1	5	3000	-11,3595577608794	-0,0650654174387455	-0,0163511373102665
312,058	1,45999999999998	3001	1	5	3000	-11,3594073895365	-0,0639555230736732	-0,0162007100880146
312,069	1,471	3001	1	5	3000	-11,3594034779817	-0,0642109103500843	-0,0161967985332012
312,08	1,48199999999997	3001	1	5	3000	-11,3594251871109	-0,0642344448715448	-0,0162185356020927
312,09	1,49200000000002	3001	1	5	3000	-11,3594558928162	-0,0645553786307573	-0,0162492133677006
312,101	1,50299999999999	3001	1	5	3000	-11,3594682700932	-0,0642557768151164	-0,0162616185843945
312,112	1,51400000000001	3001	1	5	3000	-11,3595340400934	-0,064922939054668	-0,0163273885846138
312,123	1,52499999999998	3001	1	5	3000	-11,3595170527697	-0,0647522835060954	-0,0163104012608528
312,134	1,536	3001	1	5	3000	-11,3595265522599	-0,0649013509973884	-0,0163199007511139
312,145	1,54699999999997	3001	1	5	3000	-11,3596321921796	-0,0653347466140985	-0,0164255127310753
312,155	1,55700000000002	3001	1	5	3000	-11,3595917075872	-0,0651127472519875	-0,016385056078434
312,166	1,56799999999998	3001	1	5	3000	-11,3596470281482	-0,0657307077199221	-0,0164403766393662
312,177	1,57900000000001	3001	1	5	3000	-11,3596556056291	-0,0656711170449853	-0,0164489820599556
312,188	1,58999999999997	3001	1	5	3000	-11,3597797136754	-0,0667117862030864	-0,0165730901062489
312,199	1,601	3001	1	5	3000	-11,3596654683352	-0,0655387062579393	-0,0164588168263435
312,21	1,61199999999997	3001	1	5	3000	-11,3596629817039	-0,0656232982873917	-0,0164563581347466
312,22	1,62200000000001	3001	1	5	3000	-11,3597049470991	-0,0659903837367892	-0,0164983235299587
312,231	1,63299999999998	3001	1	5	3000	-11,3596981018782	-0,0659102061763406	-0,0164914503693581
312,242	1,64400000000001	3001	1	5	3000	-11,359732914716	-0,0658799987286329	-0,0165262632071972
312,253	1,65499999999997	3001	1	5	3000	-11,3597424421459	-0,0660875160247087	-0,0165357626974583
312,263	1,66500000000002	3001	1	5	3000	-11,3597946055233	-0,0665642693638802	-0,0165879540145397
312,274	1,67599999999999	3001	1	5	3000	-11,3596885465086	-0,0657553039491177	-0,0164818949997425
312,285	1,68700000000001	3001	1	5	3000	-11,3599040452391	-0,067353299818933	-0,01669742166996
312,299	1,70099999999996	3001	1	5	3000	-11,3598229642957	-0,0666671013459563	-0,016616340726614
312,309	1,71100000000001	3001	1	5	3000	-11,3598459027708	-0,0667653046548367	-0,0166392512619495
312,32	1,72199999999998	3001	1	5	3000	-11,3598864991218	-0,0670888973399997	-0,0166798196732998
312,331	1,733	3001	1	5	3000	-11,3599311187863	-0,0675594853237271	-0,0167244672775269
312,342	1,74399999999997	3001	1	5	3000	-11,3598774466664	-0,066955229267478	-0,0166707672178745
312,352	1,75400000000002	3001	1	5	3000	-11,3599781692028	-0,0675771525129676	-0,0167715176939964
312,363	1,76499999999999	3001	1	5	3000	-11,3599956035614	-0,0678213033825159	-0,0167889520525932
312,374	1,77600000000001	3001	1	5	3000	-11,3600187655538	-0,0679531274363399	-0,0168121419847012
312,385	1,78699999999998	3001	1	5	3000	-11,3600662630051	-0,0683813216164708	-0,0168595835566521
312,396	1,798	3001	1	5	3000	-11,3599527440965	-0,0672687031328678	-0,0167460925877094
312,407	1,80899999999997	3001	1	5	3000	-11,3600281812251	-0,0678808242082596	-0,0168215297162533
312,417	1,81900000000002	3001	1	5	3000	-11,3599457871169	-0,0672012055292726	-0,0167391076683998
312,428	1,82999999999998	3001	1	5	3000	-11,3600413128734	-0,0680522387847304	-0,0168346613645554
312,439	1,84100000000001	3001	1	5	3000	-11,3600416760892	-0,0682284170761704	-0,0168349966406822
312,45	1,85199999999998	3001	1	5	3000	-11,3601151574403	-0,068505615927279	-0,0169084779918194
312,461	1,863	3001	1	5	3000	-11,3600828871131	-0,0682484125718474	-0,0168762356042862
312,472	1,87399999999997	3001	1	5	3000	-11,3601041492075	-0,0684586074203253	-0,0168974697589874
312,482	1,88400000000001	3001	1	5	3000	-11,3601489644498	-0,0689066341146827	-0,0169422850012779
312,496	1,89799999999997	3001	1	5	3000	-11,3602020777762	-0,0690213777124882	-0,0169954262673855
312,506	1,90800000000002	3001	1	5	3000	-11,3601670414209	-0,068833171389997	-0,0169603899121284
312,517	1,91899999999998	3001	1	5	3000	-11,3602010160685	-0,0690703932195902	-0,0169943645596504
312,528	1,93000000000001	3001	1	5	3000	-11,3602344319224	-0,0693065393716097	-0,0170277804136276
312,539	1,94099999999997	3001	1	5	3000	-11,3601820170879	-0,0688291387632489	-0,0169753655791283
312,55	1,952	3001	1	5	3000	-11,3602384831756	-0,0691891182214022	-0,01703180372715
312,561	1,96299999999997	3001	1	5	3000	-11,3602121919394	-0,068990015424788	-0,0170055404305458
312,575	1,97699999999998	3001	1	5	3000	-11,3602352701128	-0,0692373840138316	-0,0170286186039448
312,586	1,988	3001	1	5	3000	-11,3602547440678	-0,0695387134328485	-0,0170481204986572
312,597	1,99899999999997	3001	1	5	3000	-11,3603017665446	-0,0696198875084519	-0,0170951150357723
312,607	2,00900000000001	3001	1	5	3000	-11,3603478390723	-0,0699023390188813	-0,0171411596238613
312,618	2,01999999999998	3001	1	5	3000	-11,3603978510946	-0,0703788688406348	-0,0171912275254726
312,629	2,03100000000001	3001	1	5	3000	-11,3603629823774	-0,0702123669907451	-0,017156358808279
312,64	2,04199999999997	3001	1	5	3000	-11,3604379724711	-0,0703904964029789	-0,0172312930226326
312,65	2,05200000000002	3001	1	5	3000	-11,3604110945016	-0,0702997203916311	-0,0172044709324837
312,661	2,06299999999999	3001	1	5	3000	-11,3604168780148	-0,070352959446609	-0,0172102265059948
312,672	2,07400000000001	3001	1	5	3000	-11,3605046086013	-0,071092271246016	-0,0172979570925236
312,683	2,08499999999998	3001	1	5	3000	-11,360543500632	-0,0714985886588693	-0,0173368491232395
312,694	2,096	3001	1	5	3000	-11,3604301214218	-0,0702867470681667	-0,0172234699130058
312,705	2,10699999999997	3001	1	5	3000	-11,3605631981045	-0,0713969487696886	-0,0173565745353699
312,715	2,11700000000002	3001	1	5	3000	-11,3604739587754	-0,0707137677818537	-0,0172673352062702
312,726	2,12799999999999	3001	1	5	3000	-11,3605605158955	-0,0714345322921872	-0,0173538364470005
312,737	2,13900000000001	3001	1	5	3000	-11,3604705221951	-0,0706260045990348	-0,0172638706862926
312,748	2,14999999999998	3001	1	5	3000	-11,3605885952711	-0,0713287526741624	-0,0173819437623024
312,759	2,161	3001	1	5	3000	-11,3605961948633	-0,0714915012940764	-0,0173895433545113
312,77	2,17199999999997	3001	1	5	3000	-11,3605163991451	-0,0709921261295676	-0,0173097476363182
312,78	2,18200000000002	3001	1	5	3000	-11,3606074266136	-0,0716178119182587	-0,0174007751047611
312,791	2,19299999999998	3001	1	5	3000	-11,36061726138	-0,0715056946501136	-0,0174106098711491
312,802	2,20400000000001	3001	1	5	3000	-11,3606949616224	-0,072139473631978	-0,017488282173872
312,813	2,21499999999998	3001	1	5	3000	-11,3606269285083	-0,0715953297913074	-0,0174202769994736
312,824	2,226	3001	1	5	3000	-11,3607235997915	-0,0725726131349802	-0,0175169482827187
312,835	2,23699999999997	3001	1	5	3000	-11,3606589753181	-0,0719665130600333	-0,0174522958695889
312,845	2,24700000000001	3001	1	5	3000	-11,3606866355985	-0,0719081005081534	-0,0174799561500549
312,856	2,25799999999998	3001	1	5	3000	-11,360679063946	-0,0718526495620608	-0,0174724124372005
312,867	2,26900000000001	3001	1	5	3000	-11,3607870787382	-0,072739003226161	-0,0175804272294044
312,878	2,27999999999997	3001	1	5	3000	-11,3607213366777	-0,0723891519010067	-0,0175146572291851
312,888	2,29000000000002	3001	1	5	3000	-11,3607749249786	-0,0724624050781131	-0,017568301409483
312,899	2,30099999999999	3001	1	5	3000	-11,3607974443585	-0,0726762507110834	-0,0175907649099827
312,91	2,31200000000001	3001	1	5	3000	-11,3607038743794	-0,0720936665311456	-0,0174972228705883
312,921	2,32299999999998	3001	1	5	3000	-11,3608131464571	-0,0730164675042033	-0,0176065228879452
312,932	2,334	3001	1	5	3000	-11,360863270238	-0,0734141375869513	-0,0176565907895565
312,943	2,34499999999997	3001	1	5	3000	-11,3609627075493	-0,0737879332154989	-0,0177560560405254
312,953	2,35500000000002	3001	1	5	3000	-11,3609389588237	-0,0736294686794281	-0,0177323073148727
312,964	2,36599999999999	3001	1	5	3000	-11,3609678205103	-0,0738769071176648	-0,0177611410617828
312,975	2,37700000000001	3001	1	5	3000	-11,3609646353871	-0,0739930290728807	-0,0177579559385777
312,986	2,38799999999998	3001	1	5	3000	-11,360938064754	-0,0734899379312992	-0,0177314132452011
312,997	2,399	3001	1	5	3000	-11,3609984144568	-0,0740197906270623	-0,0177917629480362
313,008	2,40999999999997	3001	1	5	3000	-11,3609529845417	-0,0736514758318663	-0,0177463330328465
313,018	2,42000000000002	3001	1	5	3000	-11,3609990570694	-0,0741126434877515	-0,0177923776209354
313,029	2,43099999999998	3001	1	5	3000	-11,3609923515469	-0,0741875497624278	-0,0177857279777527
313,04	2,44200000000001	3001	1	5	3000	-11,3609970454127	-0,0738181313499808	-0,0177903659641743
313,054	2,45600000000002	3001	1	5	3000	-11,3610444590449	-0,0742113683372736	-0,0178378075361252
313,065	2,46699999999998	3001	1	5	3000	-11,3611029647291	-0,0747564248740673	-0,0178963132202625
313,076	2,47800000000001	3001	1	5	3000	-11,3610677886754	-0,0745321670547128	-0,0178611092269421
313,087	2,48899999999998	3001	1	5	3000	-11,3611860573292	-0,07524773478508	-0,0179794058203697
313,098	2,5	3001	1	5	3000	-11,3610713928938	-0,0743916537612677	-0,0178647413849831
313,109	2,51099999999997	3001	1	5	3000	-11,3610977120697	-0,0746859749779105	-0,0178910605609417
313,119	2,52100000000002	3001	1	5	3000	-11,3611454609781	-0,0749714253470302	-0,0179388374090195
313,13	2,53199999999998	3001	1	5	3000	-11,3611347042024	-0,0750647578388453	-0,0179280526936054
313,141	2,54300000000001	3001	1	5	3000	-11,3611855264753	-0,0750934984534979	-0,0179789029061794
313,152	2,55399999999997	3001	1	5	3000	-11,3611326925457	-0,0748053612187505	-0,0179260410368443
313,162	2,56400000000002	3001	1	5	3000	-11,3612211775035	-0,0754217570647597	-0,0180144980549812
313,173	2,57499999999999	3001	1	5	3000	-11,3612152542919	-0,0754682021215558	-0,0180086307227612
313,184	2,58600000000001	3001	1	5	3000	-11,361395213753	-0,0765524199232459	-0,0181885622441769
313,195	2,59699999999998	3001	1	5	3000	-11,3612607959658	-0,075616124086082	-0,0180541165173054
313,206	2,608	3001	1	5	3000	-11,3613288570195	-0,0761456368491054	-0,0181221775710583
313,217	2,61899999999997	3001	1	5	3000	-11,3612862490118	-0,0758287310600281	-0,0180795975029469
313,227	2,62900000000002	3001	1	5	3000	-11,3613911066204	-0,0767603609710932	-0,0181844830513
313,238	2,63999999999999	3001	1	5	3000	-11,3613193295896	-0,0759428273886442	-0,0181126780807972
313,249	2,65100000000001	3001	1	5	3000	-11,361351236701	-0,0761761562898755	-0,0181445851922035
313,26	2,66199999999998	3001	1	5	3000	-11,3613210618496	-0,0760183064267039	-0,018114410340786
313,271	2,673	3001	1	5	3000	-11,3613531365991	-0,0763163017109036	-0,0181464850902557
313,282	2,68399999999997	3001	1	5	3000	-11,3613833114505	-0,0764186540618539	-0,0181766599416733
313,292	2,69400000000002	3001	1	5	3000	-11,3613888714463	-0,0763594219461083	-0,0181821919977665
313,303	2,70499999999998	3001	1	5	3000	-11,361496662721	-0,0771858217194676	-0,0182899832725525
313,314	2,71600000000001	3001	1	5	3000	-11,3614645320922	-0,0770451268181205	-0,0182578526437283
313,333	2,73500000000001	3001	1	5	3000	-11,3614634983242	-0,0767779443413019	-0,0182568468153477
313,344	2,74599999999998	3001	1	5	3000	-11,3615025859326	-0,0771609041839838	-0,0182959623634815
313,355	2,75700000000001	3001	1	5	3000	-11,3615115266293	-0,0773138413205743	-0,0183049030601978
313,366	2,76799999999997	3001	1	5	3000	-11,3616354111582	-0,0782988965511322	-0,0184287317097187
313,376	2,77800000000002	3001	1	5	3000	-11,3615859858692	-0,0778711726889014	-0,0183793343603611
313,387	2,78899999999999	3001	1	5	3000	-11,3615650031716	-0,077405427582562	-0,0183583796024323
313,398	2,80000000000001	3001	1	5	3000	-11,3615746144205	-0,0776357064023614	-0,0183679349720478
313,409	2,81099999999998	3001	1	5	3000	-11,3616844732314	-0,0784343015402555	-0,0184777937829494
313,42	2,822	3001	1	5	3000	-11,3616661727428	-0,0784825626760721	-0,0184595212340355
313,431	2,83299999999997	3001	1	5	3000	-11,3616758119315	-0,0782321905717254	-0,01846918836236
313,441	2,84300000000002	3001	1	5	3000	-11,3616879377514	-0,0784352235496044	-0,018481258302927
313,452	2,85399999999999	3001	1	5	3000	-11,3616540748626	-0,0780886085703969	-0,018447395414114
313,463	2,86500000000001	3001	1	5	3000	-11,3617226388305	-0,0787443621084094	-0,0185160152614117
313,474	2,87599999999998	3001	1	5	3000	-11,3616729062051	-0,0783876329660416	-0,0184662826359272
313,485	2,887	3001	1	5	3000	-11,3618314359337	-0,0793447718024254	-0,0186247564852238
313,496	2,89799999999997	3001	1	5	3000	-11,3616855908185	-0,0781411817297339	-0,0184789672493935
313,506	2,90800000000002	3001	1	5	3000	-11,3618739321828	-0,0798536045476794	-0,0186672806739807
313,517	2,91899999999998	3001	1	5	3000	-11,3617930747569	-0,0791533291339874	-0,0185864232480526
313,528	2,93000000000001	3001	1	5	3000	-11,3617967627943	-0,0793320499360561	-0,0185901112854481
313,539	2,94099999999997	3001	1	5	3000	-11,3618037477136	-0,0789591483771801	-0,0185970962047577
313,55	2,952	3001	1	5	3000	-11,3617732934654	-0,0787683483213186	-0,0185666419565678
313,561	2,96299999999997	3001	1	5	3000	-11,3618358504027	-0,0794079108163714	-0,0186291709542274
313,571	2,97300000000001	3001	1	5	3000	-11,3617903366685	-0,0789899379014969	-0,0185836851596832
313,582	2,98399999999998	3001	1	5	3000	-11,3619641773403	-0,0800071144476533	-0,0187575258314609
313,593	2,995	3001	1	5	3000	-11,3618736248463	-0,0795644707977772	-0,0186670012772083
313,604	3,00599999999997	3001	1	5	3000	-11,3619730062783	-0,080435904674232	-0,0187663547694683
313,614	3,01600000000002	3001	1	5	3000	-11,361909834668	-0,0797440623864532	-0,0187031552195549
313,625	3,02699999999999	3001	1	5	3000	-11,3619436137378	-0,0800860021263361	-0,0187369622290134
313,636	3,03800000000001	3001	1	5	3000	-11,3619769178331	-0,0801781611517072	-0,0187702663242817
313,647	3,04899999999998	3001	1	5	3000	-11,3619814440608	-0,0803043274208903	-0,0187747925519943
313,658	3,06	3001	1	5	3000	-11,3620076794177	-0,0805394584313035	-0,0188010558485985
313,669	3,07099999999997	3001	1	5	3000	-11,3620090764016	-0,0805462663993239	-0,0188023969531059
313,679	3,08100000000002	3001	1	5	3000	-11,3620162848383	-0,0802298728376627	-0,0188096053898335
313,69	3,09199999999998	3001	1	5	3000	-11,3620364572853	-0,080505576916039	-0,0188298337161541
313,701	3,10300000000001	3001	1	5	3000	-11,3620469626039	-0,0806105881929398	-0,0188402831554413
313,712	3,11399999999998	3001	1	5	3000	-11,362088592723	-0,0809978507459164	-0,0188819132745266
313,723	3,125	3001	1	5	3000	-11,3621151074767	-0,0812637945637107	-0,0189084559679031
313,734	3,13599999999997	3001	1	5	3000	-11,3620973937213	-0,0807935511693358	-0,018890742212534
313,744	3,14600000000002	3001	1	5	3000	-11,3621975015849	-0,0817016279324889	-0,0189908221364021
313,755	3,15699999999998	3001	1	5	3000	-11,3620780035853	-0,0808364991098642	-0,0188713520765305
313,766	3,16800000000001	3001	1	5	3000	-11,3621256686747	-0,0813146959990263	-0,0189190171658993
313,777	3,17899999999997	3001	1	5	3000	-11,3622091524303	-0,0816822005435824	-0,0190025009214878
313,787	3,18900000000002	3001	1	5	3000	-11,36220051907	-0,0815726490691304	-0,0189938955008984
313,798	3,19999999999999	3001	1	5	3000	-11,362240165472	-0,0820456119254231	-0,0190335139632225
313,809	3,21100000000001	3001	1	5	3000	-11,3622220326215	-0,0818160315975547	-0,0190153531730175
313,82	3,22199999999998	3001	1	5	3000	-11,3622478209436	-0,0820807460695505	-0,0190411694347858
313,831	3,233	3001	1	5	3000	-11,3621695060283	-0,0812475150451064	-0,0189628265798092
313,842	3,24399999999997	3001	1	5	3000	-11,3622731622308	-0,0820152228698134	-0,0190664827823639
313,855	3,25700000000001	3001	1	5	3000	-11,3622799515724	-0,0821417849510908	-0,0190733000636101
313,866	3,26799999999997	3001	1	5	3000	-11,3623896706849	-0,0831103604286909	-0,0191829912364483
313,876	3,27800000000002	3001	1	5	3000	-11,3623346295208	-0,0826092669740319	-0,0191279500722885
313,887	3,28899999999999	3001	1	5	3000	-11,3623791094869	-0,0828096410259604	-0,0191724300384521
313,898	3,30000000000001	3001	1	5	3000	-11,3623696379364	-0,0827820738777518	-0,0191629864275455
313,909	3,31099999999998	3001	1	5	3000	-11,362320324406	-0,0823229411616921	-0,0191136449575424
313,92	3,322	3001	1	5	3000	-11,3623782992363	-0,0828810920938849	-0,0191716477274895
313,931	3,33299999999997	3001	1	5	3000	-11,3623575400561	-0,0825754133984447	-0,0191508606076241
313,941	3,34300000000002	3001	1	5	3000	-11,362423254177	-0,0829964177682996	-0,0192165747284889
313,952	3,35399999999999	3001	1	5	3000	-11,362427836284	-0,0830674124881625	-0,0192212127149105
313,963	3,36500000000001	3001	1	5	3000	-11,3625012896955	-0,0838200887665153	-0,0192946381866932
313,974	3,37599999999998	3001	1	5	3000	-11,3624977692962	-0,0838743755593896	-0,0192911177873611
313,985	3,387	3001	1	5	3000	-11,3625164888799	-0,0836885254830122	-0,0193098373711109
313,996	3,39799999999997	3001	1	5	3000	-11,3625527825207	-0,0840271171182394	-0,0193461589515209
314,006	3,40800000000002	3001	1	5	3000	-11,3625561352819	-0,0841767573729157	-0,0193494558334351
314,017	3,41899999999998	3001	1	5	3000	-11,3625551294535	-0,0840691430494189	-0,0193484500050545
314,028	3,43000000000001	3001	1	5	3000	-11,3625887967646	-0,0840913131833076	-0,0193821452558041
314,039	3,44099999999997	3001	1	5	3000	-11,362492153421	-0,0833816500380635	-0,019285473972559
314,05	3,452	3001	1	5	3000	-11,3626073207706	-0,0842602178454399	-0,0194006413221359
314,061	3,46299999999997	3001	1	5	3000	-11,3626588415354	-0,0847999984398484	-0,0194521620869637
314,071	3,47300000000001	3001	1	5	3000	-11,3626180496067	-0,0845835078507662	-0,0194113701581955
314,082	3,48399999999998	3001	1	5	3000	-11,3626651279628	-0,0846341904252768	-0,0194584764540195
314,098	3,5	3001	1	5	3000	-11,3626219611615	-0,0844089407473803	-0,0194152817130089
314,109	3,51099999999997	3001	1	5	3000	-11,3625721167773	-0,0840255804359913	-0,0193654373288155
314,119	3,52100000000002	3001	1	5	3000	-11,3627312891185	-0,0853964267298579	-0,0195246376097202
314,13	3,53199999999998	3001	1	5	3000	-11,3627332169563	-0,0852074660360813	-0,0195265375077724
314,141	3,54300000000001	3001	1	5	3000	-11,3627435266972	-0,0850965129211545	-0,0195368751883507
314,152	3,55399999999997	3001	1	5	3000	-11,362786218524	-0,0855480879545212	-0,019579567015171
314,162	3,56400000000002	3001	1	5	3000	-11,3627785630524	-0,085674999281764	-0,0195719115436077
314,173	3,57499999999999	3001	1	5	3000	-11,362707093358	-0,0849327631294727	-0,0195004418492317
314,184	3,58600000000001	3001	1	5	3000	-11,3627932872623	-0,0855364510789514	-0,0195866636931896
314,195	3,59699999999998	3001	1	5	3000	-11,3627549819648	-0,0852504186332226	-0,0195483304560184
314,206	3,608	3001	1	5	3000	-11,3628015015274	-0,085727134719491	-0,0195948220789433
314,217	3,61899999999997	3001	1	5	3000	-11,3628411758691	-0,0861765863373876	-0,0196344964206219
314,227	3,62900000000002	3001	1	5	3000	-11,3628524914384	-0,0858860136941075	-0,0196458399295807
314,238	3,63999999999999	3001	1	5	3000	-11,3627580273896	-0,0850976863875985	-0,0195514038205147
314,249	3,65100000000001	3001	1	5	3000	-11,3629339076579	-0,0867107976227999	-0,0197272561490536
314,26	3,66199999999998	3001	1	5	3000	-11,3629455026239	-0,0868111848831177	-0,0197388231754303
314,271	3,673	3001	1	5	3000	-11,3628627173603	-0,0861630728468299	-0,01965606585145
314,282	3,68399999999997	3001	1	5	3000	-11,3629101868719	-0,0861488282680511	-0,0197035074234009
314,292	3,69400000000002	3001	1	5	3000	-11,3629345502704	-0,0864911731332541	-0,0197278708219528
314,313	3,71499999999998	3001	1	5	3000	-11,3629975821823	-0,0871637975797057	-0,0197909586131573
314,324	3,726	3001	1	5	3000	-11,3630365859717	-0,0871367612853646	-0,0198299065232277
314,335	3,73699999999997	3001	1	5	3000	-11,3629868812859	-0,0869633257389069	-0,0197802297770977
314,345	3,74700000000001	3001	1	5	3000	-11,3630054332316	-0,0870333099737763	-0,019798781722784
314,356	3,75799999999998	3001	1	5	3000	-11,3630406372249	-0,0872681895270944	-0,0198339857161045
314,367	3,76900000000001	3001	1	5	3000	-11,3630627095699	-0,087729524821043	-0,0198560580611229
314,378	3,77999999999997	3001	1	5	3000	-11,363090230152	-0,0875355303287506	-0,01988360658288
314,388	3,79000000000002	3001	1	5	3000	-11,3630813732743	-0,0875561265274882	-0,0198747217655182
314,399	3,80099999999999	3001	1	5	3000	-11,3630772661418	-0,0875451928004622	-0,0198706425726414
314,41	3,81200000000001	3001	1	5	3000	-11,3631471712142	-0,088356863707304	-0,0199404917657375
[truncated: 1,976 more rows]
