# Supplementary material for: Mechanical Behaviour of Dental Luting Cements: Static, Dynamic, and Finite Element Studies
Source: Dent J (Basel). 2025 Dec 15;13(12):601. doi: 10.3390/dj13120601 (PMC12731645; doi:10.3390/dj13120601)
Supplement: Supplementary file 1 [file dentistry-13-00601-s001.zip › File S1/dynamic/AphC/20210806_Din_regi_foszfat2/Test1/Test1.steps.trends.csv]

Total Cycles	Elapsed Cycles	Step	PC:Cycle Start Time (s)	PC:Frequency (Hz)	Position(Linear:Position):Maximum (mm)	Position(Linear:Position):Minimum (mm)	Load(Linear:Load):Maximum (kN)	Load(Linear:Load):Minimum (kN)	Displacement(Linear:Digital Position):Maximum (mm)	Displacement(Linear:Digital Position):Minimum (mm)
1	1	1	0	0,1972	-11,3423939142376	-11,3436301331967	-0,0226973462849855	-0,0297167664393783	0,000812653452157974	-0,000423453748226166
1	1	2	5,071	10	-11,3421821594238	-11,3441760744899	-0,0218335166573524	-0,0325824646279216	0,00102443620562553	-0,000969395041465759
2	2	2	5,172	10	-11,3399736396968	-11,3459357991815	-0,0121070398017764	-0,0417347671464086	0,00323295593261719	-0,0027291476726532
3	3	2	5,272	10	-11,3375848252326	-11,3468740135431	-0,00462290830910206	-0,0456280773505569	0,00562174245715141	-0,00366736203432083
4	4	2	5,372	10	-11,3378101028502	-11,3469268474728	-0,00490739475935698	-0,0456897402182221	0,00539649277925491	-0,00372022390365601
5	5	2	5,472	10	-11,3376826699823	-11,3472147379071	-0,0045081740245223	-0,0470001203939319	0,00552395358681679	-0,00400811433792114
6	6	2	5,572	10	-11,3372829649597	-11,3470429927111	-0,00350506976246834	-0,0457694195210934	0,00592360273003578	-0,00383634120225906
7	7	2	5,672	10	-11,3375288341194	-11,3471776619554	-0,00417469535022974	-0,046339905820787	0,00567778944969177	-0,00397101044654846
8	8	2	5,772	10	-11,3371404446661	-11,3471850100905	-0,00309664290398359	-0,0463397614657879	0,00606615096330643	-0,00397833064198494
9	9	2	5,872	10	-11,3370503950864	-11,3475346751511	-0,00287657603621483	-0,0481848418712616	0,00615622848272324	-0,00432802364230156
10	10	2	5,972	10	-11,3373729865998	-11,3474473915994	-0,00357851851731539	-0,0471441959962249	0,00583363696932793	-0,0042407400906086
20	20	2	6,972	10	-11,3369110040367	-11,3477635011077	-0,00191879458725452	-0,0468520261347294	0,0062955915927887	-0,00455684959888458
30	30	2	7,972	10	-11,3370416779071	-11,3482964783907	-0,00198307447135448	-0,0486516393721104	0,00616494566202164	-0,00508982688188553
40	40	2	8,972	10	-11,3367949426174	-11,3484983984381	-0,00103648286312819	-0,0485521648079157	0,00641165301203728	-0,00529171898961067
50	50	2	9,972	10	-11,3370343018323	-11,3486287370324	-0,000940803438425064	-0,0482489308342338	0,00617232173681259	-0,00542208552360535
60	60	2	10,972	10	-11,3372503314167	-11,3488405477256	-0,00142316799610853	-0,048963506706059	0,00595623627305031	-0,00563386827707291
70	70	2	11,972	10	-11,337430709973	-11,3488457724452	-0,00138354953378439	-0,0481961015611887	0,00577585771679878	-0,00563912093639374
80	80	2	12,972	10	-11,3373497966677	-11,3489169906825	-0,0011452054604888	-0,0478786509484053	0,00585682690143585	-0,00571031123399735
90	90	2	13,972	10	-11,3374327495694	-11,3491846807301	-0,00135913956910372	-0,0492333201691508	0,00577384606003761	-0,00597802922129631
100	100	2	14,972	10	-11,3378187082708	-11,3491372112185	-0,00182773917913437	-0,048519279807806	0,00538788735866547	-0,0059305876493454
200	200	2	24,972	10	-11,3376593962312	-11,3495996408165	-0,000969627872109413	-0,049565932713449	0,00554719939827919	-0,00639298930764198
300	300	2	34,972	10	-11,3380143698305	-11,349750040099	-0,00119898468255997	-0,0494428165256977	0,00519219785928726	-0,0065433606505394
400	400	2	44,972	10	-11,3381517492235	-11,3498651515692	-0,0010492280125618	-0,0495092244818807	0,00505484640598297	-0,00665847212076187
500	500	2	54,972	10	-11,3383406214416	-11,3499358389527	-0,00105995684862137	-0,0492511596530676	0,00486597418785095	-0,00672915950417519
600	600	2	64,972	10	-11,3385073654354	-11,349926115945	-0,00143909826874733	-0,0490453140810132	0,0046992301940918	-0,0067194364964962
700	700	2	74,972	10	-11,3384161144495	-11,3499073125422	-0,00118219293653965	-0,0485692638903856	0,00479048117995262	-0,00670066103339195
800	800	2	84,972	10	-11,3386787474155	-11,3500499725342	-0,00152410473674536	-0,0489869108423591	0,00452784821391106	-0,00684332102537155
900	900	2	94,972	10	-11,3383159786463	-11,3500470109284	-0,000704522244632244	-0,0485296826809645	0,00489061698317528	-0,00684035941958427
1000	1000	2	104,972	10	-11,3388545997441	-11,3502641022205	-0,00114926602691412	-0,0498415483161807	0,00435199588537216	-0,00705745071172714
1501	1	3	155,305	0,197589	-11,3458002917469	-11,3509554695338	-0,023520989343524	-0,0509079499170184	-0,00259364023804665	-0,0077487900853157
1501	1	4	160,366	10	-11,3501701131463	-11,3535896502435	-0,0450782105326653	-0,0668809050694108	-0,00696346163749695	-0,0103829987347126
1502	2	4	160,467	10	-11,3464237377048	-11,3575380574912	-0,0235030567273498	-0,0873515754938126	-0,00321708619594574	-0,0143313780426979
1503	3	4	160,567	10	-11,3428763207048	-11,3584562111646	-0,00884875189512968	-0,0908380188047886	0,000330302864313126	-0,0152495875954628
1504	4	4	160,667	10	-11,3425188884139	-11,3588212989271	-0,00738848466426134	-0,0918452627956867	0,000687707215547562	-0,0156146474182606
1505	5	4	160,767	10	-11,342665264383	-11,3593182619661	-0,00742360483855009	-0,093651688657701	0,000541359186172485	-0,0161115825176239
1506	6	4	160,867	10	-11,3425242807716	-11,359400684014	-0,00631327740848064	-0,0933277234435081	0,000682342797517776	-0,0161940604448318
1507	7	4	160,967	10	-11,3427070900798	-11,3596995547414	-0,00678593758493662	-0,0945319375023246	0,000499505549669266	-0,0164929032325745
1508	8	4	161,067	10	-11,3424060679972	-11,3597153685987	-0,00524730421602726	-0,0937379011884332	0,000800527632236481	-0,0165087170898914
1509	9	4	161,167	10	-11,3424526993185	-11,3602299056947	-0,00541447196155787	-0,096585932187736	0,000753924250602722	-0,017023254185915
1510	10	4	161,267	10	-11,3423812855035	-11,3601885270327	-0,00483064912259579	-0,095557956956327	0,000825338065624237	-0,0169819034636021
1520	20	4	162,267	10	-11,3422785513103	-11,3610761705786	-0,00293998513370752	-0,0978498719632626	0,000928044319152832	-0,0178695470094681
1530	30	4	163,267	10	-11,3415595237166	-11,3615921325982	-0,000824304297566414	-0,0987833924591541	0,00164709985256195	-0,0183854810893536
1540	40	4	164,267	10	-11,3424250110984	-11,3618880696595	-0,001867082901299	-0,0992066506296396	0,000781584531068802	-0,0186814181506634
1550	50	4	165,267	10	-11,3418499287218	-11,3620512373745	-0,00032725278288126	-0,0987193360924721	0,00135669484734535	-0,018844585865736
1560	60	4	166,267	10	-11,3422033656389	-11,3621505908668	-0,000546807423233986	-0,098292869515717	0,0010032020509243	-0,018943939357996
1570	70	4	167,267	10	-11,342688202858	-11,3622746709734	-0,000917077995836735	-0,098297968506813	0,000518392771482468	-0,0190680474042892
1580	80	4	168,267	10	-11,3428297452629	-11,3624017406255	-0,000760252587497234	-0,0986331049352884	0,000376850366592407	-0,0191951170563698
1590	90	4	169,267	10	-11,3431435916573	-11,3623823225498	-0,00145376659929752	-0,0979608809575439	6,30319118499756E-05	-0,0191756710410118
1600	100	4	170,267	10	-11,3431115169078	-11,3625865057111	-0,000947453081607819	-0,0988935586065054	9,50507819652557E-05	-0,0193798542022705
1700	200	4	180,267	10	-11,3434010278434	-11,3628062512726	-0,000652270391583443	-0,0972295040264726	-0,000194404274225235	-0,0195996277034283
1800	300	4	190,267	10	-11,3439812231809	-11,3634063117206	-0,000991406850516796	-0,101035237312317	-0,000774543732404709	-0,0201996602118015
1900	400	4	200,267	10	-11,3445107359439	-11,3632831536233	-0,00123094767332077	-0,0986863300204277	-0,00130405649542809	-0,0200765021145344
2000	500	4	210,267	10	-11,3440710771829	-11,3635256141424	-0,000316700898110867	-0,0997924339026213	-0,00086439773440361	-0,0203189626336098
2100	600	4	220,267	10	-11,3449351396412	-11,3634998258203	-0,00158968381583691	-0,0985825015231967	-0,00172851607203484	-0,0202932022511959
2200	700	4	230,267	10	-11,3452365808189	-11,3637068867683	-0,00187758821994066	-0,0992893660441041	-0,00202992931008339	-0,0205002352595329
2300	800	4	240,267	10	-11,3448776397854	-11,3637469522655	-0,000707702711224556	-0,0989449489861727	-0,0016709603369236	-0,0205403007566929
2400	900	4	250,267	10	-11,3452509697527	-11,3638079725206	-0,00128941610455513	-0,0987477321177721	-0,00204429030418396	-0,0206013210117817
2500	1000	4	260,267	10	-11,3450875505805	-11,3639911450446	-0,000822725705802441	-0,100034172646701	-0,00188089907169342	-0,0207844935357571
3001	1	5	310,598	0,196928	-11,3568608276546	-11,3649487495422	-0,0478504085913301	-0,101076457649469	-0,013654176145792	-0,0217420980334282
3001	1	6	315,676	10	-11,3636143505573	-11,3695857021958	-0,0889625865966082	-0,133796893060207	-0,0204076990485191	-0,0263790786266327
3002	2	6	315,777	10	-11,3580396585166	-11,3767385389656	-0,0474547315388918	-0,174735100008547	-0,0148330070078373	-0,0335318595170975
3003	3	6	315,877	10	-11,3527999911457	-11,3787625171244	-0,015166224911809	-0,18325858283788	-0,00959336757659912	-0,0355558656156063
3004	4	6	315,977	10	-11,3536090124398	-11,3795855641365	-0,0140591524541378	-0,182027402333915	-0,0104023329913616	-0,036378912627697
3005	5	6	316,077	10	-11,354464776814	-11,3804250396788	-0,015133460983634	-0,18443692009896	-0,0112581253051758	-0,0372183881700039
3006	6	6	316,177	10	-11,3545610569417	-11,380924936384	-0,0124832475557923	-0,186003879643977	-0,0113544054329395	-0,0377182848751545
3007	7	6	316,277	10	-11,3546905852854	-11,3812773674726	-0,0118290819227695	-0,186980972066522	-0,011483933776617	-0,0380707159638405
3008	8	6	316,377	10	-11,3547148369253	-11,381770838052	-0,0106535013765097	-0,189346242696047	-0,01150818541646	-0,0385641865432262
3009	9	6	316,477	10	-11,3550231512636	-11,382226254791	-0,010404922068119	-0,190479350276291	-0,0118164718151093	-0,0390196032822132
3010	10	6	316,577	10	-11,355063887313	-11,3823852036148	-0,00965663697570562	-0,19157478120178	-0,0118572078645229	-0,0391785241663456
3020	20	6	317,577	10	-11,3552521727979	-11,3843707367778	-0,00425755977630615	-0,194696914404631	-0,0120455212891102	-0,0411640852689743
3030	30	6	318,577	10	-11,355120241642	-11,3853669259697	-0,00255965162068605	-0,198610718362033	-0,0119135901331902	-0,0421602465212345
3040	40	6	319,577	10	-11,3555483613163	-11,3860358018428	-0,00201812013983727	-0,199229987338185	-0,0123417377471924	-0,0428291223943233
3050	50	6	320,577	10	-11,3550771027803	-11,3863946590573	-0,000325078144669533	-0,1991649530828	-0,011870451271534	-0,0431879796087742
3060	60	6	321,577	10	-11,3557276222855	-11,386641478166	-0,000684629194438457	-0,198976490646601	-0,0125209428369999	-0,0434347987174988
3070	70	6	322,577	10	-11,3565356656909	-11,3867577631026	-0,00194683205336332	-0,197075721807778	-0,0133290141820908	-0,0435510836541653
3080	80	6	323,577	10	-11,3565687462687	-11,387199992314	-0,00156326685100794	-0,199320786632597	-0,0133620947599411	-0,0439933128654957
3090	90	6	324,577	10	-11,3567897770554	-11,3871030695736	-0,00167437829077244	-0,197743158787489	-0,0135831534862518	-0,0438964180648327
3100	100	6	325,577	10	-11,3571513723582	-11,3873675186187	-0,00175804831087589	-0,198301007039845	-0,013944748789072	-0,0441608391702175
3200	200	6	335,577	10	-11,3575467187911	-11,3881880510598	-0,000481018796563149	-0,197695689275861	-0,0143400393426418	-0,0449813716113567
3300	300	6	345,577	10	-11,3590622507036	-11,3886126223952	-0,00174046028405428	-0,199190094135702	-0,0158555991947651	-0,0454059429466724
3400	400	6	355,577	10	-11,3595914840698	-11,3887917995453	-0,00197921879589558	-0,197385363280773	-0,0163848325610161	-0,04558514803648
3500	500	6	365,577	10	-11,3598124310374	-11,3895163591951	-0,0019056536257267	-0,203611529432237	-0,0166057795286179	-0,0463097356259823
3600	600	6	375,577	10	-11,3601021654904	-11,3891607429832	-0,00134396366775036	-0,196401723660529	-0,0168955139815807	-0,0459541194140911
3700	700	6	385,577	10	-11,3606546446681	-11,3896994199604	-0,00196310691535473	-0,200938344933093	-0,0174479931592941	-0,0464927963912487
3800	800	6	395,577	10	-11,3605383597314	-11,3896381761879	-0,00144644174724817	-0,199608067050576	-0,0173317082226276	-0,046431552618742
3900	900	6	405,577	10	-11,3608852308243	-11,3897346798331	-0,00168242957442999	-0,198598285205662	-0,0176785513758659	-0,0465280003845692
4000	1000	6	415,577	10	-11,3612608518451	-11,3898294791579	-0,0023662718012929	-0,197882768698037	-0,0180541723966599	-0,0466228276491165
4501	1	7	465,899	0,197394	-11,3790667522699	-11,3914260361344	-0,0986698549240828	-0,201499350368977	-0,0358601287007332	-0,0482194125652313
4501	1	8	470,965	10	-11,3892379403114	-11,3990086410195	-0,177131840027869	-0,269125956110656	-0,0460312888026237	-0,0558020174503326
4502	2	8	471,066	10	-11,3801170047373	-11,4114643726498	-0,0924322847276926	-0,346696935594082	-0,0369103252887726	-0,068257749080658
4503	3	8	471,166	10	-11,3753139786422	-11,4171664137393	-0,0330038601532578	-0,368011286482215	-0,0321073271334171	-0,0739597901701927
4504	4	8	471,266	10	-11,3785417657346	-11,4193546492606	-0,0308833457529545	-0,369514944031835	-0,035335086286068	-0,0761479698121548
4505	5	8	471,366	10	-11,3795964047313	-11,4205469470471	-0,0277304649353027	-0,370812858454883	-0,0363897532224655	-0,077340267598629
4506	6	8	471,466	10	-11,3805935438722	-11,4216278493404	-0,025391262024641	-0,372396102175117	-0,0373868644237518	-0,0784211978316307
4507	7	8	471,566	10	-11,3815609551966	-11,4227035827935	-0,0259182276204228	-0,377450967207551	-0,0383543036878109	-0,0794969312846661
4508	8	8	471,666	10	-11,3819827884436	-11,4235037751496	-0,0234120897948742	-0,378685859031975	-0,0387761369347572	-0,0802971236407757
4509	9	8	471,766	10	-11,381671288982	-11,4241563342512	-0,0183397391811013	-0,378759279847145	-0,0384646654129028	-0,0809496827423573
4510	10	8	471,866	10	-11,3824714813381	-11,4246805943549	-0,0195571128278971	-0,379255674779415	-0,0392648577690125	-0,0814739428460598
4520	20	8	472,866	10	-11,3835850451142	-11,4288555923849	-0,00815374776721001	-0,391179150901735	-0,0403784215450287	-0,085648912936449
4530	30	8	473,866	10	-11,384485848248	-11,4309878647327	-0,00535047613084316	-0,398565325886011	-0,0412791967391968	-0,0877812132239342
4540	40	8	474,866	10	-11,3845902029425	-11,4323012530804	-0,00210308004170656	-0,398593004792929	-0,0413835234940052	-0,0890946015715599
4550	50	8	475,866	10	-11,3850421831012	-11,4328852761537	-0,000972375273704529	-0,396172138862312	-0,0418355315923691	-0,0896785967051983
4560	60	8	476,866	10	-11,3860411662608	-11,4335860311985	-0,00133956782519817	-0,399681264534593	-0,0428344868123531	-0,0903793796896935
4570	70	8	477,866	10	-11,3861006777734	-11,4339594729245	-0,000696969218552113	-0,396953434683383	-0,0428940542042255	-0,0907528214156628
4580	80	8	478,866	10	-11,3864827528596	-11,4341960661113	-0,000597597099840641	-0,395377557724714	-0,0432761013507843	-0,0909894146025181
4590	90	8	479,866	10	-11,3871989585459	-11,4347700867802	-0,000953548587858677	-0,397391719743609	-0,0439923070371151	-0,0915634632110596
4600	100	8	480,866	10	-11,3877442572266	-11,4349723700434	-0,0011854525655508	-0,396753982640803	-0,0445376336574554	-0,0917656905949116
4700	200	8	490,866	10	-11,389927379787	-11,4367691427469	-0,000996207818388939	-0,396971981972456	-0,0467207282781601	-0,0935624912381172
4800	300	8	500,866	10	-11,3903779909015	-11,4375666249543	0,000459314323961735	-0,396756967529655	-0,047171339392662	-0,0943599455058575
4900	400	8	510,866	10	-11,3928712997586	-11,4382671844214	-0,00262075569480658	-0,396625301800668	-0,0496646203100681	-0,0950605049729347
5000	500	8	520,866	10	-11,3931168336421	-11,4385775383562	-0,00174499116837978	-0,394089007750154	-0,0499102100729942	-0,0953708589076996
5100	600	8	530,866	10	-11,3936492800713	-11,4390835538507	-0,00185232143849134	-0,396275273524225	-0,0504426285624504	-0,0958769023418427
5200	700	8	540,866	10	-11,3935742899776	-11,439592000097	-0,000418964773416519	-0,397842219099402	-0,0503676384687424	-0,0963853485882282
5300	800	8	550,866	10	-11,3941564410925	-11,439641173929	-0,000766301527619362	-0,393789606168866	-0,050949789583683	-0,0964345224201679
5400	900	8	560,866	10	-11,3942041341215	-11,4401465747505	-0,00046782661229372	-0,398116740398109	-0,0509975105524063	-0,0969398953020573
5500	1000	8	570,866	10	-11,3944574072957	-11,4402178768069	-0,000401898287236691	-0,395814003422856	-0,0512507557868957	-0,0970111973583698
6001	1	9	621,202	0,197278	-11,4237693138421	-11,4430723059922	-0,198013121262193	-0,402474966831505	-0,08056266233325	-0,0998656824231148
6001	1	10	626,271	10	-11,4396281260997	-11,4547841716558	-0,35460829269141	-0,532433553598821	-0,0964215025305748	-0,111577492207289
6002	2	10	626,372	10	-11,4249728433788	-11,4825573284179	-0,183036359958351	-0,687330751679838	-0,0817661918699741	-0,139350648969412
6003	3	10	626,472	10	-11,4275310561061	-11,493630381301	-0,0694941822439432	-0,739232865162194	-0,0843244045972824	-0,15042370185256
6004	4	10	626,572	10	-11,4338290784508	-11,498287813738	-0,0625203782692552	-0,748228975571692	-0,0906223990023136	-0,155081134289503
6005	5	10	626,672	10	-11,4360456168652	-11,5012164786458	-0,0515833403915167	-0,749315046705306	-0,0928389653563499	-0,158009827136993
6006	6	10	626,772	10	-11,4370619505644	-11,5035913232714	-0,0420418474823236	-0,758189801126719	-0,0938552990555763	-0,160384699702263
6007	7	10	626,872	10	-11,437124395743	-11,5069731418043	-0,0311972433701158	-0,775679820217192	-0,093917716294527	-0,163766462355852
