# Supplementary material for: Mechanical Behaviour of Dental Luting Cements: Static, Dynamic, and Finite Element Studies
Source: Dent J (Basel). 2025 Dec 15;13(12):601. doi: 10.3390/dj13120601 (PMC12731645; doi:10.3390/dj13120601)
Supplement: Supplementary file 1 [file dentistry-13-00601-s001.zip › File S1/dynamic/AphC/20210806_Din_regi_foszfat2/Test1/Test1.Stop.csv]

Total Time (s)	Cycle Elapsed Time (s)	Total Cycles	Elapsed Cycles	Step	Total Cycle Count(Linear Waveform)	Position(Linear:Position) (mm)	Load(Linear:Load) (kN)	Displacement(Linear:Digital Position) (mm)
620,866	0	6000	1500	8	5999	-11,4392063487321	-0,36816141102463	-0,0959997251629829
620,877	0,0110000000000809	6000	1500	8	5999	-11,4308911096305	-0,268880650401115	-0,0876844301819801
620,888	0,0220000000000482	6000	1500	8	5999	-11,4180352259427	-0,136531633324921	-0,0748285464942455
620,899	0,0330000000000155	6000	1500	8	5999,25	-11,4036751259118	-0,0281938165426254	-0,0604684464633465
620,91	0,0439999999999827	6000	1500	8	5999,25	-11,3956295605749	-0,000155717134475708	-0,0524229370057583
620,92	0,0539999999999736	6000	1500	8	5999,5	-11,4038289058954	-0,0370686408132315	-0,060622226446867
620,93	0,0640000000000782	6000	1500	8	5999,5	-11,4181994553655	-0,150505169294775	-0,0749927759170532
620,941	0,0750000000000455	6000	1500	8	5999,75	-11,43170831725	-0,288837654516101	-0,0885016657412052
620,952	0,0860000000000127	6000	1500	8	5999,75	-11,4398830756545	-0,379807548597455	-0,0966764241456985
620,959	0,0930000000000746	6000	1500	8	5999,75	-11,4414683170617	-0,400289525277913	-0,0982616655528545
620,965	0,0990000000000464	6000	1500	8	5999,75	-11,4393433649093	-0,370095442049205	-0,0961366854608059
620,966	0,100000000000023	6000	1500	8	6000	-11,4387862477452	-0,361999734304845	-0,0955796241760254
620,977	0,0109999999999673	6001	1501	8	6000	-11,4313249848783	-0,27337328530848	-0,0881183333694935
620,988	0,0220000000000482	6001	1501	8	6000	-11,4185587596148	-0,140896937809885	-0,0753520801663399
620,999	0,0330000000000155	6001	1501	8	6000	-11,406195871532	-0,0426368415355682	-0,0629892200231552
621,005	0,0389999999999873	6001	1501	8	6000	-11,4022865239531	-0,0213182205334306	-0,0590798445045948
621,016	0,0499999999999545	6001	1501	8	6000	-11,404824340716	-0,0397613737732172	-0,061617661267519
621,026	0,0600000000000591	6001	1501	8	6000	-11,4148569479585	-0,11971085332334	-0,0716502964496613
621,037	0,0710000000000264	6001	1501	8	6000	-11,4269935525954	-0,238265134394169	-0,0837869010865688
621,048	0,0819999999999936	6001	1501	8	6000	-11,4332146849483	-0,305761112831533	-0,0900080054998398
621,059	0,0929999999999609	6001	1501	8	6000	-11,4345875568688	-0,31822444871068	-0,0913809053599834
621,07	0,104000000000042	6001	1501	8	6000	-11,4321733172983	-0,287324343807995	-0,0889666937291622
621,081	0,115000000000009	6001	1501	8	6000	-11,4268398564309	-0,227171322330832	-0,0836332328617573
621,092	0,125999999999976	6001	1501	8	6000	-11,4204565901309	-0,161450756713748	-0,0772499665617943
621,103	0,137000000000057	6001	1501	8	6000	-11,4166151080281	-0,125774489715695	-0,0734084285795689
621,114	0,148000000000025	6001	1501	8	6000	-11,4167491346598	-0,127807063981891	-0,073542483150959
621,125	0,158999999999992	6001	1501	8	6000	-11,4198681805283	-0,161138805560768	-0,0766615010797977
621,136	0,169999999999959	6001	1501	8	6000	-11,4239697530866	-0,204070010222495	-0,0807631015777588
621,147	0,18100000000004	6001	1501	8	6000	-11,4254515059292	-0,219464218243957	-0,0822448544204235
621,158	0,192000000000007	6001	1501	8	6000	-11,4260742254555	-0,225138086825609	-0,0828675739467144
621,169	0,202999999999975	6001	1501	8	6000	-11,4252027869225	-0,214685574173927	-0,0819961354136467
621,18	0,214000000000055	6001	1501	8	6000	-11,4244396146387	-0,206053107976913	-0,0812329910695553
621,191	0,225000000000023	6001	1501	8	6000	-11,424144487828	-0,202512317337096	-0,0809378363192081
621,202	0,23599999999999	6001	1501	9	6000	-11,4238963276148	-0,199652779847383	-0,0806896761059761
621,202	0	6001	1	9	6000	-11,4238963276148	-0,199652779847383	-0,0806896761059761
621,213	0,0109999999999673	6001	1	9	6000	-11,4239674899727	-0,200299415737391	-0,0807608664035797
621,224	0,0220000000000482	6001	1	9	6000	-11,4237867482007	-0,198159790597856	-0,0805800966918468
621,225	0,0230000000000246	6001	1	9	6000	-11,4237693138421	-0,198013121262193	-0,08056266233325
621,227	0,0249999999999773	6001	1	9	6000	-11,4237926993519	-0,198423033580184	-0,0805860199034214
621,238	0,0360000000000582	6001	1	9	6000	-11,4240838028491	-0,201706844381988	-0,0808771513402462
621,249	0,0470000000000255	6001	1	9	6000	-11,4239973016083	-0,200898391194642	-0,0807906500995159
621,26	0,0579999999999927	6001	1	9	6000	-11,4240955654532	-0,201864573173225	-0,0808889418840408
621,271	0,06899999999996	6001	1	9	6000	-11,4240466151386	-0,201087282039225	-0,0808399356901646
621,281	0,0790000000000646	6001	1	9	6000	-11,4241475053132	-0,202563069760799	-0,0809408538043499
621,292	0,0900000000000318	6001	1	9	6000	-11,4241466112435	-0,202448111958802	-0,0809399597346783
621,303	0,100999999999999	6001	1	9	6000	-11,4241978246719	-0,203049466945231	-0,0809911452233791
621,314	0,111999999999966	6001	1	9	6000	-11,4242659136653	-0,203711371868849	-0,0810592621564865
621,324	0,122000000000071	6001	1	9	6000	-11,4243280794472	-0,204565618187189	-0,0811213999986649
621,335	0,133000000000038	6001	1	9	6000	-11,4242077991366	-0,203064996749163	-0,0810011476278305
621,346	0,144000000000005	6001	1	9	6000	-11,424374487251	-0,205199918709695	-0,0811678357422352
621,357	0,154999999999973	6001	1	9	6000	-11,4244392793626	-0,205650292336941	-0,0812325999140739
621,368	0,166000000000054	6001	1	9	6000	-11,4244290813804	-0,205261269584298	-0,0812224298715591
621,379	0,177000000000021	6001	1	9	6000	-11,4244683086872	-0,206035254523158	-0,0812616571784019
621,39	0,187999999999988	6001	1	9	6000	-11,4245457295328	-0,206876611337066	-0,0813390500843525
621,401	0,199000000000069	6001	1	9	6000	-11,4246107451618	-0,207796483300626	-0,0814040936529636
621,412	0,210000000000036	6001	1	9	6000	-11,4245849568397	-0,207247994840145	-0,0813782773911953
621,423	0,221000000000004	6001	1	9	6000	-11,4247769583017	-0,209415690042078	-0,081570278853178
621,434	0,231999999999971	6001	1	9	6000	-11,4245890080929	-0,207436387427151	-0,0813823565840721
621,445	0,243000000000052	6001	1	9	6000	-11,4247297402471	-0,209039547480643	-0,081523060798645
621,456	0,254000000000019	6001	1	9	6000	-11,4246460609138	-0,207625636830926	-0,0814394094049931
621,467	0,264999999999986	6001	1	9	6000	-11,4248278643936	-0,210068132728338	-0,0816211849451065
621,478	0,276000000000067	6001	1	9	6000	-11,4249036367983	-0,210786391980946	-0,0816969573497772
621,489	0,287000000000035	6001	1	9	6000	-11,4247924089432	-0,209763166494668	-0,0815857574343681
621,5	0,298000000000002	6001	1	9	6000	-11,4250720851123	-0,212881918996572	-0,0818654336035252
621,511	0,308999999999969	6001	1	9	6000	-11,4249139185995	-0,210872017778456	-0,081707239151001
621,522	0,32000000000005	6001	1	9	6000	-11,4250567741692	-0,212428960949183	-0,0818501226603985
621,533	0,331000000000017	6001	1	9	6000	-11,4249262679368	-0,211079190485179	-0,0817196443676949
621,55	0,34800000000007	6001	1	9	6000	-11,4251843467355	-0,214099991135299	-0,0819776952266693
621,561	0,359000000000037	6001	1	9	6000	-11,4250682014972	-0,212583914399147	-0,0818615779280663
621,572	0,370000000000005	6001	1	9	6000	-11,4251606538892	-0,213623852469027	-0,0819540023803711
621,583	0,380999999999972	6001	1	9	6000	-11,4252713508904	-0,215077339671552	-0,0820646993815899
621,594	0,392000000000053	6001	1	9	6000	-11,4251753222197	-0,21387143060565	-0,081968642771244
621,605	0,40300000000002	6001	1	9	6000	-11,4253592770547	-0,215769908390939	-0,0821525976061821
621,616	0,413999999999987	6001	1	9	6000	-11,4254390168935	-0,21684505045414	-0,0822323374450207
621,627	0,425000000000068	6001	1	9	6000	-11,4252760447562	-0,214769402518868	-0,082069393247366
621,638	0,436000000000035	6001	1	9	6000	-11,4254267234355	-0,216679405421019	-0,0822200998663902
621,649	0,447000000000003	6001	1	9	6000	-11,4255204610527	-0,217530694790184	-0,082313809543848
621,66	0,45799999999997	6001	1	9	6000	-11,4255683496594	-0,218170406296849	-0,0823616981506348
621,671	0,469000000000051	6001	1	9	6000	-11,4255609735847	-0,218085101805627	-0,0823543220758438
621,682	0,480000000000018	6001	1	9	6000	-11,4256242569536	-0,21890667732805	-0,0824175775051117
621,693	0,490999999999985	6001	1	9	6000	-11,4255889970809	-0,218533622100949	-0,0823823735117912
621,704	0,502000000000066	6001	1	9	6000	-11,425636773929	-0,21867323666811	-0,0824300944805145
621,715	0,513000000000034	6001	1	9	6000	-11,4256154838949	-0,218500751070678	-0,0824088044464588
621,726	0,524000000000001	6001	1	9	6000	-11,4256756100804	-0,219284552149475	-0,082468930631876
621,737	0,534999999999968	6001	1	9	6000	-11,4258256182075	-0,221064812503755	-0,0826189666986465
621,748	0,546000000000049	6001	1	9	6000	-11,4258751552552	-0,221422137692571	-0,0826684758067131
621,759	0,557000000000016	6001	1	9	6000	-11,4258228521794	-0,220706146210432	-0,0826162286102772
621,77	0,567999999999984	6001	1	9	6000	-11,4258472714573	-0,221156720072031	-0,0826406478881836
621,781	0,579000000000065	6001	1	9	6000	-11,4258908573538	-0,221710032783449	-0,0826841779053211
621,792	0,590000000000032	6001	1	9	6000	-11,4260673243552	-0,223894827067852	-0,0828606449067593
621,806	0,604000000000042	6001	1	9	6000	-11,4260401949286	-0,223295991308987	-0,082833543419838
621,817	0,615000000000009	6001	1	9	6000	-11,4262231439352	-0,225434261374176	-0,0830164924263954
621,828	0,625999999999976	6001	1	9	6000	-11,4260522369295	-0,223327139392495	-0,0828455574810505
621,839	0,637000000000057	6001	1	9	6000	-11,4261686056852	-0,224714879877865	-0,0829619541764259
621,85	0,648000000000025	6001	1	9	6000	-11,4262080565095	-0,224841074086726	-0,0830014050006866
621,861	0,658999999999992	6001	1	9	6000	-11,4264693204314	-0,228227516636252	-0,0832626409828663
621,872	0,669999999999959	6001	1	9	6000	-11,4262829069048	-0,225932043977082	-0,0830762274563313
621,882	0,680000000000064	6001	1	9	6000	-11,4263251237571	-0,226308605633676	-0,0831184722483158
621,893	0,691000000000031	6001	1	9	6000	-11,4263029117137	-0,22618442773819	-0,083096232265234
621,904	0,701999999999998	6001	1	9	6000	-11,4263815898448	-0,226594875566661	-0,0831749103963375
621,915	0,712999999999965	6001	1	9	6000	-11,4265643712133	-0,229073758237064	-0,0833576917648315
621,925	0,72300000000007	6001	1	9	6000	-11,4264605753124	-0,227755275554955	-0,0832539238035679
621,936	0,734000000000037	6001	1	9	6000	-11,4266021456569	-0,229451032355428	-0,0833954662084579
621,947	0,745000000000005	6001	1	9	6000	-11,4264890179038	-0,227707317098975	-0,0832823663949966
621,958	0,755999999999972	6001	1	9	6000	-11,4268161635846	-0,231692832894623	-0,0836095400154591
621,969	0,767000000000053	6001	1	9	6000	-11,4265334419906	-0,228092311881483	-0,0833267904818058
621,98	0,77800000000002	6001	1	9	6000	-11,4269821252674	-0,233715209178627	-0,0837754458189011
621,991	0,788999999999987	6001	1	9	6000	-11,4266620762646	-0,22994224447757	-0,0834554247558117
622,002	0,800000000000068	6001	1	9	6000	-11,426856033504	-0,231754877604544	-0,0836493819952011
622,013	0,811000000000035	6001	1	9	6000	-11,4267869386822	-0,231083137914538	-0,0835802592337132
622,024	0,822000000000003	6001	1	9	6000	-11,4268678240478	-0,231962613761425	-0,0836611725389957
622,035	0,83299999999997	6001	1	9	6000	-11,4269234798849	-0,232450980693102	-0,0837168283760548
622,046	0,844000000000051	6001	1	9	6000	-11,426870925352	-0,231574270874262	-0,0836643017828465
622,057	0,855000000000018	6001	1	9	6000	-11,4270516112447	-0,233411230146885	-0,0838449597358704
622,076	0,874000000000024	6001	1	9	6000	-11,4271136093885	-0,234172628261149	-0,0839069858193398
622,087	0,884999999999991	6001	1	9	6000	-11,4270216878504	-0,233506537042558	-0,0838150084018707
622,098	0,895999999999958	6001	1	9	6000	-11,4273109752685	-0,236259549856186	-0,0841042958199978
622,108	0,906000000000063	6001	1	9	6000	-11,4271540660411	-0,234450250864029	-0,083947442471981
622,119	0,91700000000003	6001	1	9	6000	-11,4273854345083	-0,237586684525013	-0,0841787829995155
622,13	0,927999999999997	6001	1	9	6000	-11,4271977636963	-0,235114768147469	-0,0839910842478275
622,141	0,938999999999965	6001	1	9	6000	-11,427413681522	-0,237457356415689	-0,0842070020735264
622,151	0,949000000000069	6001	1	9	6000	-11,4274934493005	-0,23814573418349	-0,0842867977917194
622,162	0,960000000000036	6001	1	9	6000	-11,4272800181061	-0,2360809314996	-0,0840733386576176
622,173	0,971000000000004	6001	1	9	6000	-11,4275334589183	-0,23878947366029	-0,0843268074095249
622,184	0,981999999999971	6001	1	9	6000	-11,4274103846401	-0,237438823096454	-0,0842037610709667
622,195	0,993000000000052	6001	1	9	6000	-11,4276274479926	-0,239614606834948	-0,0844207964837551
622,206	1,00400000000002	6001	1	9	6000	-11,427469085902	-0,237793996930122	-0,0842624343931675
622,217	1,01499999999999	6001	1	9	6000	-11,4277511648834	-0,241299737244844	-0,084544513374567
622,228	1,02600000000007	6001	1	9	6000	-11,4277797751129	-0,241425544954836	-0,0845731236040592
622,239	1,03700000000003	6001	1	9	6000	-11,4277293719351	-0,240667997859418	-0,084522720426321
622,25	1,048	6001	1	9	6000	-11,4277987461537	-0,241461973637342	-0,0845920667052269
622,261	1,05899999999997	6001	1	9	6000	-11,4277583453804	-0,240820469334722	-0,0845517218112946
622,272	1,07000000000005	6001	1	9	6000	-11,4277974329889	-0,241403691470623	-0,0845907814800739
622,283	1,08100000000002	6001	1	9	6000	-11,4279976207763	-0,243895286694169	-0,0847909972071648
622,294	1,09199999999998	6001	1	9	6000	-11,427854206413	-0,241785142570734	-0,0846475549042225
622,305	1,10300000000007	6001	1	9	6000	-11,4280128199607	-0,243637589737773	-0,0848061963915825
622,316	1,11400000000003	6001	1	9	6000	-11,428002929315	-0,243591861799359	-0,0847962498664856
622,327	1,125	6001	1	9	6000	-11,4281130954623	-0,244846073910594	-0,0849064439535141
622,338	1,13599999999997	6001	1	9	6000	-11,4280321542174	-0,243613473139703	-0,084825474768877
622,349	1,14700000000005	6001	1	9	6000	-11,4282336551696	-0,245948750525713	-0,0850270316004753
622,36	1,15800000000002	6001	1	9	6000	-11,4281447790563	-0,245068711228669	-0,0849381275475025
622,371	1,16899999999998	6001	1	9	6000	-11,4281890355051	-0,245411056093872	-0,0849823839962482
622,382	1,18000000000006	6001	1	9	6000	-11,4283993374556	-0,247958684340119	-0,0851927138864994
622,393	1,19100000000003	6001	1	9	6000	-11,4282740000635	-0,246054003946483	-0,0850673206150532
622,404	1,202	6001	1	9	6000	-11,428373940289	-0,247321333736181	-0,0851672887802124
622,415	1,21299999999997	6001	1	9	6000	-11,4283286221325	-0,246798014268279	-0,0851219706237316
622,425	1,22300000000007	6001	1	9	6000	-11,4283461961895	-0,247105425223708	-0,0851395167410374
622,436	1,23400000000004	6001	1	9	6000	-11,4284874591976	-0,248476983979344	-0,085280779749155
622,447	1,245	6001	1	9	6000	-11,428534258157	-0,249123610556126	-0,0853276066482067
622,458	1,25599999999997	6001	1	9	6000	-11,4285347331315	-0,249076960608363	-0,0853280536830425
622,469	1,26700000000005	6001	1	9	6000	-11,428712150082	-0,251225796528161	-0,0855055265128613
622,48	1,27800000000002	6001	1	9	6000	-11,4286552090198	-0,25052456650883	-0,0854485295712948
622,491	1,28899999999999	6001	1	9	6000	-11,4287250582129	-0,251011583022773	-0,0855184346437454
622,502	1,30000000000007	6001	1	9	6000	-11,4286871720105	-0,250621461309493	-0,0854805484414101
622,513	1,31100000000004	6001	1	9	6000	-11,4287972543389	-0,251929806545377	-0,0855906307697296
622,524	1,322	6001	1	9	6000	-11,4288891479373	-0,25314053054899	-0,0856824964284897
622,535	1,33299999999997	6001	1	9	6000	-11,4287555404007	-0,251073972322047	-0,0855488888919353
622,546	1,34400000000005	6001	1	9	6000	-11,4288959931582	-0,252536786720157	-0,0856893137097359
622,557	1,35500000000002	6001	1	9	6000	-11,4288361743093	-0,252189105376601	-0,0856295228004456
622,568	1,36599999999999	6001	1	9	6000	-11,4290941413492	-0,255212895572186	-0,085887461900711
622,581	1,37900000000002	6001	1	9	6000	-11,4291632641107	-0,255899163894355	-0,085956584662199
622,592	1,38999999999999	6001	1	9	6000	-11,4291753619909	-0,255670896731317	-0,0859687104821205
622,603	1,40100000000007	6001	1	9	6000	-11,4293796010315	-0,258359396830201	-0,0861729495227337
622,614	1,41200000000003	6001	1	9	6000	-11,4292732905596	-0,256857196800411	-0,0860666111111641
622,625	1,423	6001	1	9	6000	-11,4290858432651	-0,254653645679355	-0,0858791917562485
622,636	1,43399999999997	6001	1	9	6000	-11,4292193669826	-0,256005488336086	-0,0860126875340939
622,647	1,44500000000005	6001	1	9	6000	-11,4292924851179	-0,256811417639256	-0,0860858336091041
622,658	1,45600000000002	6001	1	9	6000	-11,4294094964862	-0,258402433246374	-0,0862028449773788
622,669	1,46699999999998	6001	1	9	6000	-11,4294758532196	-0,259253452531993	-0,0862691737711429
622,68	1,47800000000007	6001	1	9	6000	-11,4295748434961	-0,260349083691835	-0,0863681919872761
622,691	1,48900000000003	6001	1	9	6000	-11,4294552896172	-0,258558201603591	-0,0862486101686954
622,702	1,5	6001	1	9	6000	-11,4293971471488	-0,257533378899097	-0,0861904956400394
622,713	1,51099999999997	6001	1	9	6000	-11,4295177627355	-0,259286798536778	-0,0863111391663551
622,724	1,52200000000005	6001	1	9	6000	-11,4295722171664	-0,25999459438026	-0,0863655656576156
622,735	1,53300000000002	6001	1	9	6000	-11,4296876918524	-0,26098548900336	-0,086481012403965
622,746	1,54399999999998	6001	1	9	6000	-11,4295747037977	-0,259674065746367	-0,0863680243492126
622,757	1,55500000000006	6001	1	9	6000	-11,4298648852855	-0,263206451199949	-0,0866582058370113
622,768	1,56600000000003	6001	1	9	6000	-11,4297987800092	-0,262440028600395	-0,0865921005606651
622,779	1,577	6001	1	9	6000	-11,4298325031996	-0,262592229992151	-0,0866258516907692
622,79	1,58799999999997	6001	1	9	6000	-11,42981255427	-0,262249670922756	-0,0866059027612209
622,8	1,59800000000007	6001	1	9	6000	-11,4299849700183	-0,264391438104212	-0,0867783464491367
622,811	1,60900000000004	6001	1	9	6000	-11,4298317208886	-0,262519237585366	-0,0866250693798065
622,822	1,62	6001	1	9	6000	-11,4300457667559	-0,265272334218025	-0,0868390873074532
622,833	1,63099999999997	6001	1	9	6000	-11,4299633726478	-0,263814735226333	-0,0867567211389541
622,844	1,64200000000005	6001	1	9	6000	-11,430079517886	-0,265269158408046	-0,0868728943169117
622,855	1,65300000000002	6001	1	9	6000	-11,4301467407495	-0,266036256216466	-0,086940061300993
622,866	1,66399999999999	6001	1	9	6000	-11,4300963096321	-0,265375231392682	-0,0868896581232548
622,877	1,67500000000007	6001	1	9	6000	-11,4303943421692	-0,268820873461664	-0,0871876627206802
622,888	1,68600000000004	6001	1	9	6000	-11,4301841519773	-0,266144960187376	-0,0869775004684925
622,899	1,697	6001	1	9	6000	-11,4303655084223	-0,26839243248105	-0,0871588289737701
622,91	1,70799999999997	6001	1	9	6000	-11,4301646221429	-0,266160918399692	-0,0869579985737801
622,921	1,71900000000005	6001	1	9	6000	-11,4303914643824	-0,268620201386511	-0,0871848128736019
622,932	1,73000000000002	6001	1	9	6000	-11,4305288437754	-0,270146848633885	-0,0873221643269062
622,943	1,74099999999999	6001	1	9	6000	-11,4304275903851	-0,268849576823413	-0,087220910936594
622,954	1,75200000000007	6001	1	9	6000	-11,4303597807884	-0,2679084520787	-0,0871531292796135
622,965	1,76300000000003	6001	1	9	6000	-11,4303660392761	-0,268022334203124	-0,0871593877673149
622,976	1,774	6001	1	9	6000	-11,4306177478284	-0,27090750169009	-0,0874111242592335
622,987	1,78499999999997	6001	1	9	6000	-11,4305254630744	-0,26966595556587	-0,0873188115656376
622,998	1,79600000000005	6001	1	9	6000	-11,430680193007	-0,271409251727164	-0,0874735414981842
623,009	1,80700000000002	6001	1	9	6000	-11,4307882357389	-0,272966856136918	-0,0875815562903881
623,02	1,81799999999998	6001	1	9	6000	-11,43081930466	-0,273304083384573	-0,0876126252114773
623,031	1,82900000000006	6001	1	9	6000	-11,4306818693876	-0,271012359298766	-0,0874752178788185
623,042	1,84000000000003	6001	1	9	6000	-11,4308906905353	-0,273922113701701	-0,0876840390264988
623,053	1,851	6001	1	9	6000	-11,4306874293834	-0,271459734067321	-0,0874807499349117
623,064	1,86199999999997	6001	1	9	6000	-11,4309046603739	-0,274061867967248	-0,087698008865118
623,074	1,87200000000007	6001	1	9	6000	-11,430896865204	-0,273562073707581	-0,0876902416348457
623,085	1,88300000000004	6001	1	9	6000	-11,4309582766145	-0,274235387332737	-0,0877515971660614
623,096	1,89400000000001	6001	1	9	6000	-11,4311049878597	-0,276094926521182	-0,0878983363509178
623,107	1,90499999999997	6001	1	9	6000	-11,4309934806079	-0,274528772570193	-0,0877868570387363
623,118	1,91600000000005	6001	1	9	6000	-11,4310275111347	-0,275035421364009	-0,0878208316862583
623,129	1,92700000000002	6001	1	9	6000	-11,4313251525164	-0,278352526947856	-0,0881185010075569
623,14	1,93799999999999	6001	1	9	6000	-11,4311001542956	-0,275593395344913	-0,0878934748470783
623,151	1,94900000000007	6001	1	9	6000	-11,4314103405923	-0,279516694135964	-0,0882036611437797
623,162	1,96000000000004	6001	1	9	6000	-11,4311132580042	-0,275829043239355	-0,0879066064953804
623,173	1,971	6001	1	9	6000	-11,4312860090286	-0,277481698431075	-0,0880793854594231
623,184	1,98199999999997	6001	1	9	6000	-11,4313339535147	-0,278178104199469	-0,0881272740662098
623,195	1,99300000000005	6001	1	9	6000	-11,4314646832645	-0,279784798622131	-0,0882580317556858
623,206	2,00400000000002	6001	1	9	6000	-11,4314167946577	-0,279115680605173	-0,0882101431488991
623,217	2,01499999999999	6001	1	9	6000	-11,4313969854265	-0,278545222245157	-0,0881903618574142
623,228	2,02600000000007	6001	1	9	6000	-11,4313592389226	-0,277672507800162	-0,0881525874137878
623,239	2,03700000000003	6001	1	9	6000	-11,4317418728024	-0,282929674722254	-0,0885351933538914
623,25	2,048	6001	1	9	6000	-11,4316436927766	-0,281698764301836	-0,0884370133280754
623,261	2,05899999999997	6001	1	9	6000	-11,4317403640598	-0,282875392585993	-0,0885336846113205
623,272	2,07000000000005	6001	1	9	6000	-11,4317614585161	-0,282638198696077	-0,0885548070073128
623,283	2,08100000000002	6001	1	9	6000	-11,4317061100155	-0,281966351903975	-0,0884994305670261
623,294	2,09199999999998	6001	1	9	6000	-11,4317086245865	-0,282057682052255	-0,0885020010173321
623,305	2,10300000000007	6001	1	9	6000	-11,4319627918303	-0,285152266733348	-0,0887561403214931
623,316	2,11400000000003	6001	1	9	6000	-11,4318317826837	-0,28359763789922	-0,0886251032352448
623,327	2,125	6001	1	9	6000	-11,4318880531937	-0,2837521629408	-0,088681373745203
623,338	2,13599999999997	6001	1	9	6000	-11,4320760872215	-0,286237075924873	-0,0888694636523724
623,349	2,14700000000005	6001	1	9	6000	-11,4319256599992	-0,283995699137449	-0,088718980550766
623,36	2,15800000000002	6001	1	9	6000	-11,4319806173444	-0,284740552306175	-0,0887739658355713
623,371	2,16899999999998	6001	1	9	6000	-11,4319725707173	-0,284290821291506	-0,0887659192085266
623,382	2,18000000000006	6001	1	9	6000	-11,4320575073361	-0,285609308630228	-0,0888508558273315
623,393	2,19100000000003	6001	1	9	6000	-11,432272894308	-0,288337063975632	-0,0890662707388401
623,404	2,202	6001	1	9	6000	-11,432165466249	-0,286868759430945	-0,088958814740181
623,415	2,21299999999997	6001	1	9	6000	-11,4321630913764	-0,286902743391693	-0,0889564119279385
623,425	2,22300000000007	6001	1	9	6000	-11,4323800150305	-0,289181536063552	-0,0891733355820179
623,436	2,23400000000004	6001	1	9	6000	-11,4323583617806	-0,288916323333979	-0,0891517102718353
623,447	2,245	6001	1	9	6000	-11,4322558790445	-0,287534021772444	-0,0890492275357246
623,458	2,25599999999997	6001	1	9	6000	-11,4323869440705	-0,289214542135596	-0,089180264621973
623,469	2,26700000000005	6001	1	9	6000	-11,4325507823378	-0,291025643236935	-0,0893441028892994
623,48	2,27800000000002	6001	1	9	6000	-11,4325631316751	-0,29115395154804	-0,0893564522266388
623,491	2,28899999999999	6001	1	9	6000	-11,4324506185949	-0,289894104935229	-0,0892439670860767
623,502	2,30000000000007	6001	1	9	6000	-11,4324260596186	-0,28943314217031	-0,0892194360494614
623,513	2,31100000000004	6001	1	9	6000	-11,4325510617346	-0,290996981784701	-0,0893443822860718
623,524	2,322	6001	1	9	6000	-11,4326874073595	-0,292289387434721	-0,08948078379035
623,535	2,33299999999997	6001	1	9	6000	-11,432708222419	-0,292412340641022	-0,0895015709102154
623,546	2,34400000000005	6001	1	9	6000	-11,4328433945775	-0,294384504668415	-0,0896367430686951
623,557	2,35500000000002	6001	1	9	6000	-11,4329550415277	-0,295590567402542	-0,08974839001894
623,568	2,36599999999999	6001	1	9	6000	-11,4328095596284	-0,293375649489462	-0,0896029360592365
623,579	2,37700000000007	6001	1	9	6000	-11,4328254573047	-0,293765594251454	-0,089618805795908
623,59	2,38800000000003	6001	1	9	6000	-11,4329092483968	-0,294837821274996	-0,0897025689482689
623,603	2,40100000000007	6001	1	9	6000	-11,4328873716295	-0,29457489028573	-0,0896807201206684
623,614	2,41200000000003	6001	1	9	6000	-11,4329379983246	-0,294821336865425	-0,0897313468158245
623,625	2,423	6001	1	9	6000	-11,4331067819148	-0,296726152300835	-0,0899001024663448
623,636	2,43399999999997	6001	1	9	6000	-11,4330516848713	-0,296001145616174	-0,0898450613021851
623,647	2,44500000000005	6001	1	9	6000	-11,4332481846213	-0,29834512155503	-0,0900415331125259
623,658	2,45600000000002	6001	1	9	6000	-11,4330961368978	-0,296594416722655	-0,0898894853889942
623,669	2,46699999999998	6001	1	9	6000	-11,4331921935081	-0,297461347654462	-0,08998554199934
623,68	2,47800000000007	6001	1	9	6000	-11,4331870526075	-0,297415512613952	-0,0899804010987282
623,691	2,48900000000003	6001	1	9	6000	-11,4333449676633	-0,299345925450325	-0,09013831615448
623,702	2,5	6001	1	9	6000	-11,4334272500128	-0,30056482180953	-0,0902206264436245
623,713	2,51099999999997	6001	1	9	6000	-11,4332551695406	-0,297861546278	-0,0900485180318356
623,724	2,52200000000005	6001	1	9	6000	-11,4335049502552	-0,300922878086567	-0,0902982987463474
623,735	2,53300000000002	6001	1	9	6000	-11,4333760086447	-0,299430377781391	-0,0901693291962147
623,746	2,54399999999998	6001	1	9	6000	-11,4335528388619	-0,301418439485133	-0,0903461873531342
623,757	2,55500000000006	6001	1	9	6000	-11,4335092809051	-0,300977299921215	-0,0903026014566422
623,768	2,56600000000003	6001	1	9	6000	-11,4336566347629	-0,302435737103224	-0,0904499553143978
623,779	2,577	6001	1	9	6000	-11,4337928127497	-0,304077141918242	-0,0905861333012581
623,79	2,58799999999997	6001	1	9	6000	-11,4336052816361	-0,301815341226757	-0,0903986021876335
623,8	2,59800000000007	6001	1	9	6000	-11,4337380509824	-0,303280847147107	-0,0905314274132252
623,811	2,60900000000004	6001	1	9	6000	-11,4337730035186	-0,303708962164819	-0,0905663520097732
623,822	2,62	6001	1	9	6000	-11,4337002485991	-0,302731590345502	-0,0904935970902443
623,833	2,63099999999997	6001	1	9	6000	-11,4339378476143	-0,305677549913526	-0,0907311961054802
623,844	2,64200000000005	6001	1	9	6000	-11,4338476024568	-0,304585308767855	-0,090640950948
623,855	2,65300000000002	6001	1	9	6000	-11,4340254943818	-0,306815030053258	-0,0908188708126545
623,869	2,66700000000003	6001	1	9	6000	-11,4338581636548	-0,304255881346762	-0,0906515121459961
623,88	2,678	6001	1	9	6000	-11,4341210760176	-0,307511663995683	-0,09091442450881
623,891	2,68899999999996	6001	1	9	6000	-11,4341657515615	-0,308069265447557	-0,0909590721130371
623,901	2,69900000000007	6001	1	9	6000	-11,4341104868799	-0,307397483848035	-0,0909038074314594
623,912	2,71000000000004	6001	1	9	6000	-11,4340011868626	-0,305207278579474	-0,0907945074141026
623,923	2,721	6001	1	9	6000	-11,4341867621988	-0,308025577105582	-0,0909800827503204
623,934	2,73199999999997	6001	1	9	6000	-11,4344077091664	-0,310706500895321	-0,0912010297179222
623,945	2,74300000000005	6001	1	9	6000	-11,4341376721859	-0,306918248534203	-0,0909310206770897
623,956	2,75400000000002	6001	1	9	6000	-11,4344779774547	-0,311451544985175	-0,0912713259458542
623,967	2,76499999999999	6001	1	9	6000	-11,4343044441193	-0,309029808267951	-0,0910978205502033
623,978	2,77600000000007	6001	1	9	6000	-11,4344185218215	-0,310410768724978	-0,0912118703126907
623,989	2,78700000000003	6001	1	9	6000	-11,4343704096973	-0,309927598573267	-0,0911637581884861
624	2,798	6001	1	9	6000	-11,4346037060022	-0,312713892199099	-0,0913970544934273
624,011	2,80899999999997	6001	1	9	6000	-11,4344676118344	-0,310584637336433	-0,0912609323859215
624,022	2,82000000000005	6001	1	9	6000	-11,434751143679	-0,314235328696668	-0,0915444642305374
624,033	2,83100000000002	6001	1	9	6000	-11,4345553144813	-0,311629227362573	-0,0913486629724502
624,044	2,84199999999998	6001	1	9	6000	-11,4346833899617	-0,31322292983532	-0,0914767384529114
624,055	2,85300000000007	6001	1	9	6000	-11,4347073901445	-0,313594983890653	-0,091500710695982
624,066	2,86400000000003	6001	1	9	6000	-11,4347068872303	-0,313291880302131	-0,0915002636611462
624,077	2,875	6001	1	9	6000	-11,4348204061389	-0,314679150469601	-0,0916137546300888
624,088	2,88599999999997	6001	1	9	6000	-11,4346715435386	-0,312872687354684	-0,0914648920297623
624,099	2,89700000000005	6001	1	9	6000	-11,4349644910544	-0,316516840830445	-0,0917578116059303
624,11	2,90800000000002	6001	1	9	6000	-11,4349100645632	-0,315555445849895	-0,0917033851146698
624,121	2,91899999999998	6001	1	9	6000	-11,4348862599581	-0,315256007015705	-0,0916795805096626
624,132	2,93000000000006	6001	1	9	6000	-11,4350870065391	-0,31760398298502	-0,0918803550302982
624,143	2,94100000000003	6001	1	9	6000	-11,434978377074	-0,316330729983747	-0,0917717255651951
624,154	2,952	6001	1	9	6000	-11,4351111184806	-0,317726153880358	-0,0919044390320778
624,165	2,96299999999997	6001	1	9	6000	-11,4349821768701	-0,316006587818265	-0,0917755253612995
624,175	2,97300000000007	6001	1	9	6000	-11,4350977353752	-0,317478068172932	-0,0918910838663578
624,186	2,98400000000004	6001	1	9	6000	-11,4352599531412	-0,319426199421287	-0,0920533016324043
624,197	2,995	6001	1	9	6000	-11,4353276789188	-0,320297102443874	-0,0921210274100304
624,208	3,00599999999997	6001	1	9	6000	-11,4352205302566	-0,318544595502317	-0,0920139066874981
624,219	3,01700000000005	6001	1	9	6000	-11,4353032596409	-0,319863287732005	-0,0920966081321239
624,23	3,02800000000002	6001	1	9	6000	-11,4353795070201	-0,320695727132261	-0,0921728275716305
624,241	3,03899999999999	6001	1	9	6000	-11,4353815186769	-0,320805055089295	-0,0921748951077461
624,252	3,05000000000007	6001	1	9	6000	-11,4352799579501	-0,319062140770257	-0,0920733064413071
624,263	3,06100000000004	6001	1	9	6000	-11,435575671494	-0,322966249659657	-0,092369019985199
624,274	3,072	6001	1	9	6000	-11,4355592150241	-0,322463060729206	-0,0923525355756283
624,285	3,08299999999997	6001	1	9	6000	-11,4355103764683	-0,321853547357023	-0,0923037528991699
624,296	3,09400000000005	6001	1	9	6000	-11,4355996157974	-0,322905038483441	-0,0923929363489151
624,307	3,10500000000002	6001	1	9	6000	-11,4356833230704	-0,323619595728815	-0,0924766436219215
624,318	3,11599999999999	6001	1	9	6000	-11,4356590434909	-0,323417498730123	-0,0924523919820786
624,329	3,12700000000007	6001	1	9	6000	-11,4357680920511	-0,324758887290955	-0,092561412602663
624,34	3,13800000000003	6001	1	9	6000	-11,4357443433255	-0,324552282691002	-0,0925377197563648
624,351	3,149	6001	1	9	6000	-11,4357608277351	-0,324608995579183	-0,092554148286581
624,362	3,15999999999997	6001	1	9	6000	-11,4359269849956	-0,326612703502178	-0,0927203334867954
624,373	3,17100000000005	6001	1	9	6000	-11,435932489112	-0,326643264852464	-0,0927258655428886
624,384	3,18200000000002	6001	1	9	6000	-11,4359888993204	-0,32705626450479	-0,0927822478115559
624,395	3,19299999999998	6001	1	9	6000	-11,4359450060874	-0,326512353494763	-0,0927383825182915
624,406	3,20400000000006	6001	1	9	6000	-11,4360279031098	-0,327289868146181	-0,0928212516009808
624,417	3,21500000000003	6001	1	9	6000	-11,4361047931015	-0,328103080391884	-0,092898141592741
624,428	3,226	6001	1	9	6000	-11,4361453056335	-0,328649058938026	-0,0929386541247368
624,439	3,23699999999997	6001	1	9	6000	-11,4361083135009	-0,328381047584116	-0,0929016619920731
624,449	3,24700000000007	6001	1	9	6000	-11,4361664559692	-0,328748803585768	-0,0929598324000835
624,46	3,25800000000004	6001	1	9	6000	-11,4361851476133	-0,329000283963978	-0,0929784961044788
624,471	3,26900000000001	6001	1	9	6000	-11,4363339543343	-0,330790095031261	-0,0931273028254509
624,482	3,27999999999997	6001	1	9	6000	-11,4363583456725	-0,331090711988509	-0,0931517221033573
624,493	3,29100000000005	6001	1	9	6000	-11,4363117143512	-0,330477710813284	-0,0931050628423691
624,504	3,30200000000002	6001	1	9	6000	-11,4364341180772	-0,331715061329305	-0,093227494508028
624,515	3,31299999999999	6001	1	9	6000	-11,4363329485059	-0,330204614438117	-0,0931262969970703
624,526	3,32400000000007	6001	1	9	6000	-11,4365583937615	-0,333145405165851	-0,0933517701923847
624,537	3,33500000000004	6001	1	9	6000	-11,4365140814334	-0,332444724626839	-0,0933074578642845
624,548	3,346	6001	1	9	6000	-11,4365291409194	-0,332469739951193	-0,0933224894106388
624,559	3,35699999999997	6001	1	9	6000	-11,4365736488253	-0,332904453389347	-0,0933670252561569
624,57	3,36800000000005	6001	1	9	6000	-11,4366616588086	-0,334056434221566	-0,0934550352394581
624,581	3,37900000000002	6001	1	9	6000	-11,4368280954659	-0,336287780664861	-0,0936214439570904
624,592	3,38999999999999	6001	1	9	6000	-11,436623185873	-0,333660338073969	-0,0934165343642235
624,603	3,40100000000007	6001	1	9	6000	-11,4368562027812	-0,336340446956456	-0,0936495512723923
624,614	3,41200000000003	6001	1	9	6000	-11,4368125610054	-0,3357178485021	-0,0936059094965458
624,625	3,423	6001	1	9	6000	-11,4367768540978	-0,335008539259434	-0,093570202589035
624,639	3,43700000000001	6001	1	9	6000	-11,4369852282107	-0,33760302234441	-0,0937785767018795
624,65	3,44799999999998	6001	1	9	6000	-11,4368064142764	-0,335231688804924	-0,0935997627675533
624,661	3,45900000000006	6001	1	9	6000	-11,4370029978454	-0,337551706470549	-0,0937963463366032
624,672	3,47000000000003	6001	1	9	6000	-11,4371209591627	-0,339036383666098	-0,093914307653904
624,683	3,48099999999999	6001	1	9	6000	-11,4370769262314	-0,338532943278551	-0,0938702747225761
624,694	3,49199999999996	6001	1	9	6000	-11,4371715299785	-0,33963019028306	-0,0939648784697056
624,704	3,50200000000007	6001	1	9	6000	-11,4370352402329	-0,33772808033973	-0,0938285887241364
624,715	3,51300000000003	6001	1	9	6000	-11,4372198935598	-0,339879477396607	-0,0940132141113281
624,726	3,524	6001	1	9	6000	-11,4371060114354	-0,338718402199447	-0,0938993319869041
624,737	3,53499999999997	6001	1	9	6000	-11,4374287147075	-0,34271776676178	-0,0942220911383629
624,748	3,54600000000005	6001	1	9	6000	-11,4372886810452	-0,340359327383339	-0,0940820574760437
624,759	3,55700000000002	6001	1	9	6000	-11,4373547025025	-0,341331921517849	-0,094148050993681
624,77	3,56799999999998	6001	1	9	6000	-11,4374240767211	-0,342236128635705	-0,0942174531519413
624,781	3,57900000000006	6001	1	9	6000	-11,4375063590705	-0,343327941372991	-0,0942997075617313
624,792	3,59000000000003	6001	1	9	6000	-11,4375890884548	-0,344235175289214	-0,0943824090063572
624,803	3,601	6001	1	9	6000	-11,4374208636582	-0,341720636934042	-0,0942142121493816
624,814	3,61199999999997	6001	1	9	6000	-11,4375879988074	-0,343803558498621	-0,0943813472986221
624,824	3,62200000000007	6001	1	9	6000	-11,43758690916	-0,343866483308375	-0,0943802297115326
624,835	3,63300000000004	6001	1	9	6000	-11,4376357756555	-0,344434091821313	-0,0944291241466999
624,846	3,64400000000001	6001	1	9	6000	-11,4376843068749	-0,344687295146286	-0,0944776274263859
624,857	3,65499999999997	6001	1	9	6000	-11,4376571774483	-0,344519345089793	-0,0944505259394646
624,868	3,66600000000005	6001	1	9	6000	-11,43779033795	-0,346011109650135	-0,0945836864411831
624,879	3,67700000000002	6001	1	9	6000	-11,4379097800702	-0,347630977630615	-0,0947031006217003
624,89	3,68799999999999	6001	1	9	6000	-11,4378240332007	-0,346346469596028	-0,0946173816919327
624,901	3,69900000000007	6001	1	9	6000	-11,4379226323217	-0,347172180190682	-0,0947160087525845
624,912	3,71000000000004	6001	1	9	6000	-11,4379592332989	-0,347778755240142	-0,0947525538504124
624,923	3,721	6001	1	9	6000	-11,4379591774195	-0,347910188138485	-0,0947524979710579
624,934	3,73199999999997	6001	1	9	6000	-11,4379513263702	-0,347514315508306	-0,0947446748614311
624,945	3,74300000000005	6001	1	9	6000	-11,4380223210901	-0,348172779195011	-0,0948156416416168
624,956	3,75400000000002	6001	1	9	6000	-11,4381290785968	-0,349784176796675	-0,0949224270880222
624,967	3,76499999999999	6001	1	9	6000	-11,4381566829979	-0,349970096722245	-0,0949500314891338
624,978	3,77600000000007	6001	1	9	6000	-11,4381084870547	-0,349246985279024	-0,0949018634855747
624,989	3,78700000000003	6001	1	9	6000	-11,4383251592517	-0,352184628136456	-0,0951185077428818
625	3,798	6001	1	9	6000	-11,438259864226	-0,350922201760113	-0,0950531847774982
625,011	3,80899999999997	6001	1	9	6000	-11,4383514225483	-0,352069903165102	-0,0951447710394859
625,022	3,82000000000005	6001	1	9	6000	-11,438436890021	-0,353278075344861	-0,0952302105724811
625,033	3,83100000000002	6001	1	9	6000	-11,4384747203439	-0,353791215457022	-0,0952680967748165
625,044	3,84199999999998	6001	1	9	6000	-11,4383893925697	-0,351983648724854	-0,0951827690005302
625,055	3,85300000000007	6001	1	9	6000	-11,4384188130498	-0,352517082355917	-0,0952121615409851
625,066	3,86400000000003	6001	1	9	6000	-11,4384770113975	-0,353277092799544	-0,0952703878283501
625,077	3,875	6001	1	9	6000	-11,4385839365423	-0,354525912553072	-0,0953772850334644
625,088	3,88599999999997	6001	1	9	6000	-11,4385266602039	-0,353733780793846	-0,0953200086951256
625,099	3,89700000000005	6001	1	9	6000	-11,4386311266571	-0,354837449267507	-0,095424447208643
625,11	3,90800000000002	6001	1	9	6000	-11,4387111458927	-0,355994603596628	-0,0955045223236084
625,121	3,91899999999998	6001	1	9	6000	-11,438790243119	-0,357040083035827	-0,0955835916101932
625,132	3,93000000000006	6001	1	9	6000	-11,4387539494783	-0,356539394706488	-0,0955472700297832
625,143	3,94100000000003	6001	1	9	6000	-11,438829805702	-0,357092232443392	-0,0956231541931629
625,154	3,952	6001	1	9	6000	-11,4388161431998	-0,356905474327505	-0,0956095196306705
625,165	3,96299999999997	6001	1	9	6000	-11,4389012753963	-0,357973035424948	-0,0956946238875389
625,175	3,97300000000007	6001	1	9	6000	-11,438944414258	-0,358514161780477	-0,0957377627491951
625,186	3,98400000000004	6001	1	9	6000	-11,4389769081026	-0,358985387720168	-0,0957702286541462
625,197	3,995	6001	1	9	6000	-11,4390436559916	-0,359225841239095	-0,0958370044827461
625,208	4,00599999999997	6001	1	9	6000	-11,4390617888421	-0,35956809297204	-0,0958551652729511
625,219	4,01700000000005	6001	1	9	6000	-11,4390530157834	-0,35964434966445	-0,0958463363349438
625,23	4,02800000000002	6001	1	9	6000	-11,43903946504	-0,359377367421985	-0,0958328135311604
625,241	4,03899999999999	6001	1	9	6000	-11,4391929656267	-0,360891912132502	-0,0959863141179085
625,252	4,05000000000007	6001	1	9	6000	-11,4392378088087	-0,361545151099563	-0,0960311852395535
625,263	4,06100000000004	6001	1	9	6000	-11,4392498228699	-0,361579242162406	-0,0960431434214115
625,274	4,072	6001	1	9	6000	-11,4392822328955	-0,361974136903882	-0,0960756093263626
625,285	4,08299999999997	6001	1	9	6000	-11,4393153972924	-0,362586579285562	-0,0961087457835674
625,296	4,09400000000005	6001	1	9	6000	-11,4393120445311	-0,362027930095792	-0,0961053930222988
625,307	4,10500000000002	6001	1	9	6000	-11,4395652897656	-0,365082933567464	-0,0963586382567883
625,318	4,11599999999999	6001	1	9	6000	-11,4394459314644	-0,363701763562858	-0,0962392799556255
625,329	4,12700000000007	6001	1	9	6000	-11,4395175967366	-0,364641328342259	-0,096310917288065
625,34	4,13800000000003	6001	1	9	6000	-11,4395283255726	-0,364522822201252	-0,096321702003479
625,351	4,149	6001	1	9	6000	-11,4395743701607	-0,365192140452564	-0,096367746591568
625,362	4,15999999999997	6001	1	9	6000	-11,4396633859724	-0,366167002357543	-0,0964567065238953
625,373	4,17100000000005	6001	1	9	6000	-11,4396671857685	-0,366170620545745	-0,0964605063199997
625,384	4,18200000000002	6001	1	9	6000	-11,4396982826293	-0,366503177210689	-0,0964916311204433
625,395	4,19299999999998	6001	1	9	6000	-11,4397086482495	-0,366436149924994	-0,0965020246803761
625,406	4,20400000000006	6001	1	9	6000	-11,4397663157433	-0,366801917552948	-0,0965596362948418
625,417	4,21500000000003	6001	1	9	6000	-11,4399002026767	-0,36860752850771	-0,0966935232281685
625,428	4,226	6001	1	9	6000	-11,4398514200002	-0,368087920360267	-0,0966447405517101
625,439	4,23699999999997	6001	1	9	6000	-11,4400668349117	-0,370560847222805	-0,0968602113425732
625,449	4,24700000000007	6001	1	9	6000	-11,4398767892271	-0,367942149750888	-0,0966701097786426
625,46	4,25800000000004	6001	1	9	6000	-11,4399699959904	-0,369164999574423	-0,0967633165419102
625,471	4,26900000000001	6001	1	9	6000	-11,4399545174092	-0,369170573540032	-0,0967478938400745
625,482	4,27999999999997	6001	1	9	6000	-11,4400782063603	-0,370629634708166	-0,096871554851532
625,493	4,29100000000005	6001	1	9	6000	-11,4400956965983	-0,370504213497043	-0,0968890450894832
625,504	4,30200000000002	6001	1	9	6000	-11,4401034358889	-0,370421768166125	-0,0968968123197555
625,515	4,31299999999999	6001	1	9	6000	-11,4402326289564	-0,372130707837641	-0,0970259495079517
625,526	4,32400000000007	6001	1	9	6000	-11,4402337465435	-0,372143210843205	-0,0970271229743958
625,537	4,33500000000004	6001	1	9	6000	-11,4403445832431	-0,373197235167027	-0,0971379317343235
625,548	4,346	6001	1	9	6000	-11,4402652345598	-0,371991917490959	-0,0970585830509663
625,559	4,35699999999997	6001	1	9	6000	-11,440362855792	-0,373337366618216	-0,0971562042832375
625,57	4,36800000000005	6001	1	9	6000	-11,4404313638806	-0,374108045361936	-0,0972247123718262
625,581	4,37900000000002	6001	1	9	6000	-11,4403982553631	-0,373859787359834	-0,0971916317939758
625,592	4,38999999999999	6001	1	9	6000	-11,4405353274196	-0,375405754894018	-0,0973286479711533
625,603	4,40100000000007	6001	1	9	6000	-11,4406105969101	-0,376421846449375	-0,0974039174616337
625,614	4,41200000000003	6001	1	9	6000	-11,4405573997647	-0,375474072061479	-0,0973507761955261
625,625	4,423	6001	1	9	6000	-11,4406403247267	-0,376587132923305	-0,0974336452782154
625,646	4,44399999999996	6001	1	9	6000	-11,4406679850072	-0,376534536480904	-0,0974613055586815
625,656	4,45400000000006	6001	1	9	6000	-11,4407207909971	-0,377274774946272	-0,0975141115486622
625,667	4,46500000000003	6001	1	9	6000	-11,4406880177557	-0,376750654540956	-0,0974813662469387
625,678	4,476	6001	1	9	6000	-11,4408371876925	-0,37877862341702	-0,0976305082440376
625,689	4,48699999999997	6001	1	9	6000	-11,4408210664988	-0,378180597908795	-0,0976144149899483
625,699	4,49700000000007	6001	1	9	6000	-11,4408915862441	-0,37921825889498	-0,0976849347352982
625,71	4,50800000000004	6001	1	9	6000	-11,4409852679819	-0,380575177259743	-0,0977785885334015
625,721	4,51900000000001	6001	1	9	6000	-11,4408739283681	-0,378775098361075	-0,0976672768592834
625,732	4,52999999999997	6001	1	9	6000	-11,4410180412233	-0,380640248768032	-0,0978113897144794
625,743	4,54100000000005	6001	1	9	6000	-11,4410415384918	-0,380962621420622	-0,0978348590433597
625,754	4,55200000000002	6001	1	9	6000	-11,4410515967757	-0,380968004465103	-0,0978449173271656
625,765	4,56299999999999	6001	1	9	6000	-11,4410918578506	-0,38151862565428	-0,0978852063417435
625,776	4,57400000000007	6001	1	9	6000	-11,441144105047	-0,382212307304144	-0,0979374535381794
625,787	4,58500000000004	6001	1	9	6000	-11,4411410596222	-0,381662426516414	-0,0979344360530376
625,798	4,596	6001	1	9	6000	-11,4412908162922	-0,384075702168047	-0,0980841927230358
625,809	4,60699999999997	6001	1	9	6000	-11,4412186481059	-0,382829341106117	-0,0980119965970516
625,82	4,61800000000005	6001	1	9	6000	-11,4412815123796	-0,383820869028568	-0,0980748608708382
625,831	4,62900000000002	6001	1	9	6000	-11,4414167962968	-0,385483540594578	-0,0982101447880268
625,842	4,63999999999999	6001	1	9	6000	-11,4413821231574	-0,384925198741257	-0,0981754437088966
625,853	4,65100000000007	6001	1	9	6000	-11,4413725677878	-0,384674952365458	-0,0981658883392811
625,864	4,66200000000003	6001	1	9	6000	-11,4414986874908	-0,386526421643794	-0,09829206392169
625,875	4,673	6001	1	9	6000	-11,4414389804006	-0,385649167001247	-0,0982323288917541
625,886	4,68399999999997	6001	1	9	6000	-11,4414670877159	-0,38547535892576	-0,098260436207056
625,897	4,69500000000005	6001	1	9	6000	-11,4415996335447	-0,387365166097879	-0,0983929820358753
625,911	4,70900000000006	6001	1	9	6000	-11,4416324626654	-0,387767856009305	-0,0984257832169533
625,922	4,72000000000003	6001	1	9	6000	-11,4416937064379	-0,388505049049854	-0,09848702698946
625,933	4,73099999999999	6001	1	9	6000	-11,4416717737913	-0,38764089345932	-0,098465122282505
625,944	4,74199999999996	6001	1	9	6000	-11,441755592823	-0,388862923718989	-0,0985489413142204
625,954	4,75200000000007	6001	1	9	6000	-11,4417478535324	-0,388572653755546	-0,0985412299633026
625,965	4,76300000000003	6001	1	9	6000	-11,4418160822242	-0,389339672401547	-0,0986094027757645
625,976	4,774	6001	1	9	6000	-11,4419656433165	-0,391412707976997	-0,0987589918076992
625,987	4,78499999999997	6001	1	9	6000	-11,4418678265065	-0,389558929018676	-0,0986611470580101
625,998	4,79600000000005	6001	1	9	6000	-11,4421217143536	-0,392995900474489	-0,0989150628447533
626,009	4,80700000000002	6001	1	9	6000	-11,4419886097312	-0,390912583097816	-0,0987819582223892
626,02	4,81799999999998	6001	1	9	6000	-11,4421819522977	-0,393589120358229	-0,0989753007888794
626,031	4,82900000000006	6001	1	9	6000	-11,4421090856194	-0,391967073082924	-0,0989024341106415
626,042	4,84000000000003	6001	1	9	6000	-11,4421732071787	-0,392713160254061	-0,098966583609581
626,053	4,851	6001	1	9	6000	-11,4421402104199	-0,392135456204414	-0,0989335589110851
626,064	4,86199999999997	6001	1	9	6000	-11,4422431681305	-0,393718490377069	-0,0990365445613861
626,074	4,87200000000007	6001	1	9	6000	-11,4423101954162	-0,394375864416361	-0,0991035439074039
626,085	4,88300000000004	6001	1	9	6000	-11,4423054736108	-0,393940331414342	-0,0990988500416279
626,096	4,89400000000001	6001	1	9	6000	-11,4425382670015	-0,397006385028362	-0,0993315875530243
626,107	4,90499999999997	6001	1	9	6000	-11,4424477983266	-0,395287503488362	-0,0992411188781261
626,118	4,91600000000005	6001	1	9	6000	-11,4425682742149	-0,39709554053843	-0,0993615947663784
626,129	4,92700000000002	6001	1	9	6000	-11,4426121953875	-0,397130753844976	-0,0994055718183517
626,14	4,93799999999999	6001	1	9	6000	-11,4425739180297	-0,396358584985137	-0,0993672385811806
626,151	4,94900000000007	6001	1	9	6000	-11,4426075294614	-0,396819137968123	-0,0994008779525757
626,162	4,96000000000004	6001	1	9	6000	-11,4425878319889	-0,396477221511304	-0,0993812084197998
626,173	4,971	6001	1	9	6000	-11,4427566993982	-0,398855591192842	-0,0995500758290291
626,184	4,98199999999997	6001	1	9	6000	-11,4426760934293	-0,397193497046828	-0,0994694419205189
626,195	4,99300000000005	6001	1	9	6000	-11,4428351540118	-0,399319580756128	-0,0996284745633602
626,202	5	6001	1	9	6000	-11,4428058452904	-0,398930660448968	-0,0995991937816143
626,213	5,01099999999997	6001	1	9	6000	-11,4429289475083	-0,400343677029014	-0,099722295999527
626,218	5,01599999999996	6001	1	9	6000	-11,4430723059922	-0,402474966831505	-0,0998656824231148
626,224	5,02200000000005	6001	1	9	6000	-11,4429151732475	-0,399416936561465	-0,0997085496783256
626,235	5,03300000000002	6001	1	9	6000	-11,4430136047304	-0,400925264693797	-0,0998069532215595
626,246	5,04399999999998	6001	1	9	6000	-11,4428962860256	-0,399008332751691	-0,0996896624565124
626,257	5,05500000000006	6001	1	9	6000	-11,4430526643991	-0,4012067662552	-0,0998460128903389
626,268	5,06600000000003	6001	1	9	6000	-11,4428755827248	-0,398467616178095	-0,0996689312160015
626,271	5,06899999999996	6001	1	10	6000	-11,4429599605501	-0,399624085985124	-0,0997533090412617
626,271	0	6001	1	10	6000	-11,4429599605501	-0,399624085985124	-0,0997533090412617
626,281	0,0100000000001046	6001	1	10	6000	-11,4430114813149	-0,400243699550629	-0,0998048298060894
626,292	0,0210000000000719	6001	1	10	6000	-11,4427877683192	-0,396734648384154	-0,0995811447501183
626,303	0,0320000000000391	6001	1	10	6000,25	-11,441347533837	-0,377089157700539	-0,0981409102678299
626,314	0,0430000000000064	6001	1	10	6000,25	-11,4397754520178	-0,356388138607144	-0,096568800508976
626,318	0,0470000000000255	6001	1	10	6000,25	-11,4396281260997	-0,35460829269141	-0,0964215025305748
626,323	0,0520000000000209	6001	1	10	6000,5	-11,4397833310068	-0,356809603981674	-0,0965766794979572
626,334	0,0630000000001019	6001	1	10	6000,5	-11,4416239410639	-0,380949196405709	-0,0984172895550728
626,345	0,0740000000000691	6001	1	10	6000,5	-11,4462888333946	-0,441704844124615	-0,103082153946161
626,356	0,0850000000000364	6001	1	10	6000,75	-11,4516942948103	-0,500737116672099	-0,108487643301487
626,364	0,0930000000000746	6001	1	10	6000,75	-11,4547709282488	-0,532433553598821	-0,111564304679632
626,365	0,0940000000000509	6001	1	10	6000,75	-11,4547841716558	-0,531393731944263	-0,111577492207289
626,366	0,0950000000000273	6001	1	10	6000,75	-11,4547222293913	-0,529463579878211	-0,111515577882528
626,372	0,100999999999999	6001	1	10	6001	-11,454450096935	-0,522193759679794	-0,111243445426226
626,382	0,0100000000001046	6002	2	10	6001	-11,4502449519932	-0,464529227465391	-0,107038300484419
626,393	0,0210000000000719	6002	2	10	6001	-11,4407009538263	-0,352258631028235	-0,0974942743778229
626,404	0,0320000000000391	6002	2	10	6001,25	-11,4314166549593	-0,249304766766727	-0,0882099755108356
626,415	0,0430000000000064	6002	2	10	6001,25	-11,4254682417959	-0,188412279821932	-0,0822616182267666
626,417	0,0450000000000728	6002	2	10	6001,25	-11,4249728433788	-0,183036359958351	-0,0817661918699741
626,419	0,0470000000000255	6002	2	10	6001,25	-11,4256052579731	-0,190555118024349	-0,0823985785245895
626,431	0,0590000000000828	6002	2	10	6001,5	-11,4345662109554	-0,293065435253084	-0,0913595594465733
626,442	0,07000000000005	6002	2	10	6001,5	-11,4492321107537	-0,463154087774456	-0,10602543130517
626,453	0,0810000000000173	6002	2	10	6001,75	-11,463438263163	-0,615654112771153	-0,12023163959384
626,463	0,0910000000000082	6002	2	10	6001,75	-11,4785938058048	-0,687330751679838	-0,135387126356363
626,47	0,09800000000007	6002	2	10	6001,75	-11,4825573284179	-0,673615476116538	-0,139350648969412
626,471	0,0990000000000464	6002	2	10	6001,75	-11,4825282432139	-0,66819139290601	-0,139321591705084
626,472	0,100000000000023	6002	2	10	6002	-11,4824228268117	-0,662642517127097	-0,13921620324254
626,483	0,0110000000000809	6003	3	10	6002	-11,4714705571532	-0,504166418686509	-0,128263905644417
626,494	0,0220000000000482	6003	3	10	6002	-11,4537671115249	-0,297001604922116	-0,110560487955809
626,505	0,0330000000000155	6003	3	10	6002,25	-11,4348373934627	-0,117796435952187	-0,0916307419538498
626,512	0,0400000000000773	6003	3	10	6002,25	-11,4279677532613	-0,0694941822439432	-0,0847611017525196
626,517	0,0450000000000728	6003	3	10	6002,25	-11,4275310561061	-0,0705615244805813	-0,0843244045972824
626,519	0,0470000000000255	6003	3	10	6002,25	-11,4285930152982	-0,0810847990214825	-0,0853863358497619
626,53	0,0579999999999927	6003	3	10	6002,5	-11,4428633172065	-0,221163704991341	-0,0996566936373711
626,541	0,0690000000000737	6003	3	10	6002,5	-11,4643813949078	-0,457528340630233	-0,121174715459347
626,552	0,0800000000000409	6003	3	10	6002,75	-11,4831381943077	-0,665947017259896	-0,1399315148592
626,562	0,0900000000000318	6003	3	10	6002,75	-11,4926484134048	-0,739232865162194	-0,149441733956337
626,567	0,0950000000000273	6003	3	10	6002,75	-11,493630381301	-0,725860544480383	-0,15042370185256
626,571	0,0990000000000464	6003	3	10	6002,75	-11,4926151651889	-0,697810952551663	-0,149408485740423
626,572	0,100000000000023	6003	3	10	6003	-11,4920876920223	-0,688899331726134	-0,148881040513515
626,583	0,0109999999999673	6004	4	10	6003	-11,4789163134992	-0,508676539175212	-0,135709661990404
626,594	0,0220000000000482	6004	4	10	6003	-11,4602492842823	-0,288383145816624	-0,117042604833841
626,605	0,0330000000000155	6004	4	10	6003,25	-11,4411332085729	-0,108940117061138	-0,0979265570640564
626,612	0,0399999999999636	6004	4	10	6003,25	-11,4342380873859	-0,0625203782692552	-0,0910314358770847
626,617	0,0449999999999591	6004	4	10	6003,25	-11,4338290784508	-0,0640077563002706	-0,0906223990023136
626,618	0,0460000000000491	6004	4	10	6003,25	-11,4345399755985	-0,0708878180012107	-0,0913332961499691
626,629	0,0570000000000164	6004	4	10	6003,5	-11,4466207567602	-0,187376285903156	-0,103414077311754
626,64	0,0679999999999836	6004	4	10	6003,5	-11,468291580677	-0,42304927483201	-0,125084929168224
626,651	0,0790000000000646	6004	4	10	6003,75	-11,4884494710714	-0,653395247645676	-0,145242847502232
626,662	0,0900000000000318	6004	4	10	6003,75	-11,4981953334063	-0,748228975571692	-0,154988653957844
626,666	0,0940000000000509	6004	4	10	6003,75	-11,498287813738	-0,735623971559107	-0,155081134289503
626,668	0,0960000000000036	6004	4	10	6003,75	-11,497563701123	-0,720106889493763	-0,154357049614191
626,672	0,100000000000023	6004	4	10	6004	-11,4960406254977	-0,693495701998472	-0,152833946049213
626,683	0,0109999999999673	6005	5	10	6004	-11,481689941138	-0,499586593359709	-0,138483289629221
626,694	0,0219999999999345	6005	5	10	6004	-11,4630269631743	-0,278862435370684	-0,119820311665535
626,704	0,0320000000000391	6005	5	10	6004,25	-11,4462814852595	-0,121480310335755	-0,103074833750725
626,711	0,0389999999999873	6005	5	10	6004,25	-11,4366420451552	-0,0515833403915167	-0,0934353657066822
626,716	0,0439999999999827	6005	5	10	6004,25	-11,4360456168652	-0,0531744258478284	-0,0928389653563499
626,718	0,0459999999999354	6005	5	10	6004,25	-11,4372269343585	-0,0641194824129343	-0,0940203107893467
626,728	0,05600000000004	6005	5	10	6004,5	-11,4475043490529	-0,160733396187425	-0,104297697544098
626,739	0,0670000000000073	6005	5	10	6004,5	-11,4684638287872	-0,383479604497552	-0,125257205218077
626,75	0,0779999999999745	6005	5	10	6004,75	-11,4893507771194	-0,623023663647473	-0,14614412561059
626,761	0,0889999999999418	6005	5	10	6004,75	-11,5005325712264	-0,745486924424767	-0,15732591971755
626,762	0,0900000000000318	6005	5	10	6004,75	-11,5009471122175	-0,749315046705306	-0,157740488648415
626,766	0,0939999999999372	6005	5	10	6004,75	-11,5012164786458	-0,742383655160666	-0,158009827136993
626,767	0,0950000000000273	6005	5	10	6004,75	-11,5009394846857	-0,737504358403385	-0,157732833176851
626,772	0,100000000000023	6005	5	10	6005	-11,4985861536115	-0,697680674493313	-0,155379474163055
626,783	0,0109999999999673	6006	6	10	6005	-11,4836724009365	-0,495580974966288	-0,140465777367353
626,794	0,0219999999999345	6006	6	10	6005	-11,4647921361029	-0,27067051269114	-0,121585484594107
626,805	0,0330000000000155	6006	6	10	6005,25	-11,445993706584	-0,09661213029176	-0,102787055075169
626,816	0,0439999999999827	6006	6	10	6005,25	-11,4370619505644	-0,0420418474823236	-0,0938552990555763
626,825	0,0529999999999973	6006	6	10	6005,5	-11,4471623674035	-0,134691814891994	-0,103955715894699
626,836	0,0639999999999645	6006	6	10	6005,5	-11,4677518699318	-0,35141842905432	-0,124545246362686
626,847	0,0749999999999318	6006	6	10	6005,75	-11,4886214677244	-0,596924191340804	-0,145414844155312
626,858	0,0860000000000127	6006	6	10	6005,75	-11,4999583549798	-0,716699971817434	-0,156751703470945
626,861	0,0889999999999418	6006	6	10	6005,75	-11,503291754052	-0,758189801126719	-0,160085074603558
626,866	0,0939999999999372	6006	6	10	6005,75	-11,5035913232714	-0,751396338455379	-0,160384699702263
626,867	0,0949999999999136	6006	6	10	6005,75	-11,5025162603706	-0,733749871142209	-0,159309580922127
626,872	0,0999999999999091	6006	6	10	6006	-11,4998161420226	-0,690343827009201	-0,156609490513802
626,882	0,0100000000001046	6007	7	10	6006	-11,4870982524008	-0,519918883219361	-0,143891572952271
626,893	0,0210000000000719	6007	7	10	6006	-11,467237053439	-0,27796917129308	-0,12403042986989
626,904	0,0320000000000391	6007	7	10	6006,25	-11,4472652412951	-0,0899810250848532	-0,104058589786291
626,915	0,0430000000000064	6007	7	10	6006,25	-11,437124395743	-0,0312177324667573	-0,093917716294527
626,916	0,0440000000000964	6007	7	10	6006,25	-11,437169406563	-0,0311972433701158	-0,0939627550542354
626,933	0,0610000000000355	6007	7	10	6006,5	-11,4597670733929	-0,238491701893508	-0,11656042188406
626,944	0,0720000000000027	6007	7	10	6006,5	-11,4833105541766	-0,503882011398673	-0,140103902667761
626,954	0,0820000000001073	6007	7	10	6006,75	-11,4978398010135	-0,669959564693272	-0,154633149504662
626,961	0,0890000000000555	6007	7	10	6006,75	-11,5061438083649	-0,775679820217192	-0,16293715685606
626,965	0,0930000000000746	6007	7	10	6006,75	-11,5069731418043	-0,773238306865096	-0,163766462355852
626,967	0,0950000000000273	6007	7	10	6006,75	-11,5035875234753	-0,72481099050492	-0,160380899906158
626,972	0,100000000000023	6007	7	10	6007	-11,5003041364253	-0,675552142783999	-0,157097484916449
626,983	0,0110000000000809	6008	8	10	6007	-11,4831489510834	-0,438691386952996	-0,139942299574614
626,994	0,0220000000000482	6008	8	10	6007	-11,4656416978687	-0,237021688371897	-0,122435018420219
627,005	0,0330000000000155	6008	8	10	6007,25	-11,4404712058604	-0,0324113434180617	-0,0972645543515682
627,016	0,0439999999999827	6008	8	10	6007,25	-11,4335087221116	-0,0414862250909209	-0,0903020985424519
627,018	0,0460000000000491	6008	8	10	6007,25	-11,4194952696562	0,0161281833425164	-0,0762886181473732
627,02	0,0480000000000018	6008	8	10	6007,25	-11,4432181790471	-0,0869162287563086	-0,1000115275383
627,031	0,0590000000000828	6008	8	10	6007,5	-11,441587312147	-0,0528390053659678	-0,0983806885778904
627,042	0,07000000000005	6008	8	10	6007,5	-11,4626254979521	-0,212684203870595	-0,119418818503618
627,044	0,0720000000000027	6008	8	10	6007,5	-11,5140432771295	-0,834089312702417	-0,170836597681046
627,047	0,0750000000000455	6008	8	10	6007,75	-11,4692213013768	-0,228938069194555	-0,126014649868011
627,049	0,0769999999999982	6008	8	10	6007,75	-11,5474349353462	-0,536634312011302	-0,204228311777115
627,051	0,0790000000000646	6008	8	10	6007,75	-11,6608687676489	-0,287744449451566	-0,317662116140127
627,052	0,0800000000000409	6008	8	10	6007,75	-11,7324934713542	-0,0871404772624373	-0,389286819845438
627,053	0,0810000000000173	6008	8	10	6007,75	-11,8285688571632	0,0233863294124603	-0,485362205654383
627,054	0,0819999999999936	6008	8	10	6007,75	-11,953369025141	0,0332801369950175	-0,610162373632193
627,055	0,0830000000000837	6008	8	10	6007,75	-12,1016861312091	0,00483653973788023	-0,758479479700327
627,056	0,08400000000006	6008	8	10	6007,75	-12,2624485194683	-0,00922917854040861	-0,919241867959499
627,057	0,0850000000000364	6008	8	10	6007,75	-12,4250128492713	-0,00429247971624136	-1,08180619776249
627,058	0,0860000000000127	6008	8	10	6007,75	-12,5814914423972	0,00262399669736624	-1,23828476294875
627,059	0,0869999999999891	6008	8	10	6007,75	-12,7279322594404	0,00387461856007576	-1,38472560793161
627,06	0,0880000000000791	6008	8	10	6007,75	-12,8664251044393	0,0017833523452282	-1,52321845293045
627,061	0,0890000000000555	6008	8	10	6007,75	-13,0043507460505	-0,00014730729162693	-1,66114412248135
627,062	0,0900000000000318	6008	8	10	6007,75	-13,1503954343498	-0,000197947956621647	-1,80718878284097
627,063	0,0910000000000082	6008	8	10	6007,75	-13,3088474348187	0,00177472364157438	-1,96564078330994
627,064	0,0919999999999845	6008	8	10	6007,75	-13,4754812065512	0,00267730560153723	-2,13227458298206
627,065	0,0930000000000746	6008	8	10	6007,75	-13,6392962001264	0,0020139105618	-2,2960895486176
627,066	0,0940000000000509	6008	8	10	6007,75	-13,7897656392306	0,00159022863954306	-2,44655895978212
627,067	0,0950000000000273	6008	8	10	6007,75	-13,9221428520977	0,00142026226967573	-2,57893620058894
627,068	0,0960000000000036	6008	8	10	6007,75	-14,0370643883944	0,00110315158963203	-2,69385773688555
627,069	0,09699999999998	6008	8	10	6007,75	-14,1379287745804	0,00145256519317627	-2,79472209513187
627,07	0,09800000000007	6008	8	10	6007,75	-14,2286765389144	0,00179678667336702	-2,88546988740563
627,071	0,0990000000000464	6008	8	10	6007,75	-14,3121052812785	0,000983886420726776	-2,96889860183001
627,072	0,100000000000023	6008	8	10	6007,75	-14,3897195532918	0,000559757463634014	-3,04651290178299
627,073	0,100999999999999	6008	8	10	6007,75	-14,4634213205427	0,000770711340010166	-3,12021464109421
627,074	0,102000000000089	6008	8	10	6007,75	-14,5360113959759	0,000179121270775795	-3,19280477240682
627,075	0,103000000000065	6008	8	10	6007,75	-14,610371729359	-0,000160457566380501	-3,2671651057899
627,076	0,104000000000042	6008	8	10	6007,75	-14,6884756162763	-3,97674739360809E-06	-3,34526896476746
627,077	0,105000000000018	6008	8	10	6007,75	-14,7697444539517	-8,63336026668549E-05	-3,42653783038259
627,078	0,105999999999995	6008	8	10	6007,75	-14,8495705146343	-0,000286903232336044	-3,50636389106512
627,079	0,107000000000085	6008	8	10	6007,75	-14,9199984502047	0,000448832288384438	-3,5767918266356
627,081	0,109000000000037	6008	8	10	6007,75	-15,0074785575271	0,000328435562551022	-3,66427190601826
627,096	0,124000000000024	6008	8	10	6007,75	-14,9353081639856	0,000599436461925507	-3,59210148453712
627,104	0,132000000000062	6008	8	10	6007,75	-14,8734949249774	0,000973162241280079	-3,53028830140829
627,109	0,137000000000057	6008	8	10	6007,75	-14,8031149897724	0,00138469506055117	-3,45990831032395
627,113	0,141000000000076	6008	8	10	6007,75	-14,7404735628515	0,000971485860645771	-3,39726693928242
627,117	0,144999999999982	6008	8	10	6007,75	-14,6648391801864	0,000682505778968334	-3,32163255661726
627,121	0,149000000000001	6008	8	10	6007,75	-14,5850473735482	0,000482369214296341	-3,24184074997902
627,124	0,152000000000044	6008	8	10	6007,75	-14,5157762244344	0,000235922634601593	-3,17256957292557
627,127	0,155000000000086	6008	8	10	6007,75	-14,4466692768037	0,000452590174973011	-3,10346262529492
627,13	0,158000000000015	6008	8	10	6007,75	-14,3709628935903	0,000383900478482246	-3,0277562700212
627,133	0,161000000000058	6008	8	10	6007,75	-14,302993286401	0,000526490621268749	-2,95978663489222
627,136	0,163999999999987	6008	8	10	6007,75	-14,2273668106645	0,00054593663662672	-2,8841601870954
627,139	0,16700000000003	6008	8	10	6007,75	-14,1558800730854	0,000742147676646709	-2,81267339363694
627,142	0,170000000000073	6008	8	10	6007,75	-14,082352090627	0,000871489755809307	-2,73914543911815
627,145	0,173000000000002	6008	8	10	6007,75	-14,0135709196329	0,000738399103283882	-2,6703642681241
627,148	0,176000000000045	6008	8	10	6007,75	-13,9514301158488	0,000870954245328903	-2,60822346433997
627,152	0,180000000000064	6008	8	10	6007,75	-13,8764992821962	0,000411258079111576	-2,53329260274768
627,156	0,184000000000083	6008	8	10	6007,75	-13,812205363065	0,000382931903004646	-2,4689987115562
627,162	0,190000000000055	6008	8	10	6007,75	-13,7439778167754	0,000537168234586716	-2,40077119320631
627,173	0,201000000000022	6008	8	10	6007,75	-13,6946836207062	0,00066517386585474	-2,35147694125772
627,184	0,211999999999989	6008	8	10	6007,75	-13,7027734983712	0,000920016318559647	-2,35956681892276
627,195	0,22300000000007	6008	8	10	6007,75	-13,7194202654064	0,00064486637711525	-2,37621361389756
627,206	0,234000000000037	6008	8	10	6007,75	-13,7427073158324	0,000175335444509983	-2,39950066432357
627,217	0,245000000000005	6008	8	10	6007,75	-13,7611596286297	0,000735060311853886	-2,41795297712088
627,228	0,256000000000085	6008	8	10	6007,75	-13,7549115903676	0,000971462577581406	-2,41170493885875
627,239	0,267000000000053	6008	8	10	6007,75	-13,7327509000897	0,0007209787145257	-2,38954424858093
627,25	0,27800000000002	6008	8	10	6007,75	-13,7134114187211	6,31669536232948E-05	-2,37020479515195
627,261	0,288999999999987	6008	8	10	6007,75	-13,6906700581312	0,000710184685885906	-2,34746340662241
627,272	0,300000000000068	6008	8	10	6007,75	-13,6522495374084	0,000933879055082798	-2,30904288589954
627,283	0,311000000000035	6008	8	10	6007,75	-13,6038710642606	0,000771544873714447	-2,26066438481212
627,294	0,322000000000003	6008	8	10	6007,75	-13,5606006067246	0,000321902334690094	-2,21739392727613
627,305	0,333000000000084	6008	8	10	6007,75	-13,5364135634154	0,000698869116604328	-2,19320693984628
627,316	0,344000000000051	6008	8	10	6007,75	-13,5404055006802	0,000225654803216457	-2,1971988491714
627,318	0,346000000000004	6008	8	10	6007,75	-13,6108592245728	0,000468012876808643	-2,26765260100365
627,32	0,34800000000007	6008	8	10	6007,75	-13,7236458342522	0,000470820814371109	-2,38043915480375
627,321	0,349000000000046	6008	8	10	6007,75	-13,7950114253908	0,00055964570492506	-2,45180480182171
627,322	0,350000000000023	6008	8	10	6007,75	-13,8759690988809	0,000560046173632145	-2,5327624194324
627,323	0,350999999999999	6008	8	10	6007,75	-13,9658975880593	0,000682161189615726	-2,62269090861082
627,324	0,352000000000089	6008	8	10	6007,75	-14,064228432253	0,000775451771914959	-2,72102175280452
627,325	0,353000000000065	6008	8	10	6007,75	-14,1705589927733	0,000757039524614811	-2,82735234126449
627,326	0,354000000000042	6008	8	10	6007,75	-14,2846908979118	0,000803242437541485	-2,94148424640298
627,327	0,355000000000018	6008	8	10	6007,75	-14,4065760355443	0,000937576405704021	-3,06336935609579
627,328	0,355999999999995	6008	8	10	6007,75	-14,5359274093062	0,000962703488767147	-3,19272072985768
627,329	0,357000000000085	6008	8	10	6007,75	-14,6718969661742	0,000926773063838482	-3,32869028672576
627,33	0,358000000000061	6008	8	10	6007,75	-14,8123268969357	0,00110812485218048	-3,46912024542689
627,331	0,359000000000037	6008	8	10	6007,75	-14,9523815140128	0,00158344861119986	-3,60917486250401
627,332	0,360000000000014	6008	8	10	6007,75	-15,0846659392118	0,00213031191378832	-3,74145928770304
627,333	0,36099999999999	6008	8	10	6007,75	-15,2016638964415	0,00242246314883232	-3,85845724493265
627,334	0,36200000000008	6008	8	10	6007,75	-15,2987420931458	0,00225584488362074	-3,95553544163704
627,335	0,363000000000056	6008	8	10	6007,75	-15,3746907971799	0,00191403087228537	-4,03148414567113
627,337	0,365000000000009	6008	8	10	6007,75	-15,4630337934941	0,00181450508534908	-4,11982716992497
627,338	0,365999999999985	6008	8	10	6007,75	-15,474314186722	0,00170098152011633	-4,13110753521323
627,34	0,368000000000052	6008	8	10	6007,75	-15,4358432069421	0,000878414139151573	-4,09263655543327
627,342	0,370000000000005	6008	8	10	6007,75	-15,3356700763106	0,000173579901456833	-3,99246342480183
627,343	0,370999999999981	6008	8	10	6007,75	-15,2688235603273	-0,000161384232342243	-3,92561690881848
627,344	0,372000000000071	6008	8	10	6007,75	-15,1938556786627	0,000147237442433834	-3,85064905509353
627,345	0,373000000000047	6008	8	10	6007,75	-15,1148693449795	0,000927033834159374	-3,77166269347072
627,346	0,374000000000024	6008	8	10	6007,75	-15,0398535188287	-9,67271625995636E-05	-3,69664689525962
627,347	0,375	6008	8	10	6007,75	-14,9786079861224	-0,00192734878510237	-3,63540133461356
627,354	0,382000000000062	6008	8	10	6007,75	-15,0549516454339	0,000140080228447914	-3,71174499392509
627,356	0,384000000000015	6008	8	10	6007,75	-15,1266749761999	0,00132559798657894	-3,78346832469106
627,365	0,393000000000029	6008	8	10	6007,75	-15,0534696970135	0,0011329585686326	-3,71026307344437
627,376	0,403999999999996	6008	8	10	6007,75	-15,0747912470251	0,000675972551107407	-3,731584623456
627,387	0,415000000000077	6008	8	10	6007,75	-15,0828775484115	-8,80984589457512E-05	-3,739670868963
627,398	0,426000000000045	6008	8	10	6007,75	-15,0797631964087	0,000792769715189934	-3,73655654489994
627,409	0,437000000000012	6008	8	10	6007,75	-15,079716173932	0,00124807935208082	-3,73650949448347
627,42	0,447999999999979	6008	8	10	6007,75	-15,0800640229136	0,000374885275959969	-3,73685739934444
627,43	0,458000000000084	6008	8	10	6007,75	-15,0795067939907	0,000226600095629692	-3,7363001704216
627,441	0,469000000000051	6008	8	10	6007,75	-15,0772454123944	0,000830092467367649	-3,73403873294592
627,452	0,480000000000018	6008	8	10	6007,75	-15,0766029395163	0,00096617266535759	-3,7333962880075
627,463	0,490999999999985	6008	8	10	6007,75	-15,0782176293433	0,000473638065159321	-3,73501097783446
627,474	0,502000000000066	6008	8	10	6007,75	-15,0783655978739	0,000410089269280434	-3,73515894636512
627,485	0,513000000000034	6008	8	10	6007,75	-15,0772489886731	0,000871117226779461	-3,73404236510396
627,496	0,524000000000001	6008	8	10	6007,75	-15,0768107268959	0,000879280269145966	-3,73360404744744
627,507	0,535000000000082	6008	8	10	6007,75	-15,0778549164534	0,000729132443666458	-3,73464826494455
627,518	0,546000000000049	6008	8	10	6007,75	-15,0785791128874	0,000355411320924759	-3,73537246137857
627,529	0,557000000000016	6008	8	10	6007,75	-15,0774416606873	0,000859741121530533	-3,73423498123884
627,54	0,567999999999984	6008	8	10	6007,75	-15,0768539775163	0,000942130573093891	-3,73364729806781
627,55	0,578000000000088	6008	8	10	6007,75	-15,077672470361	0,000426908954977989	-3,73446581885219
627,561	0,589000000000055	6008	8	10	6007,75	-15,0780040305108	0,00060573685914278	-3,73479740694165
627,572	0,600000000000023	6008	8	10	6007,75	-15,0776034593582	0,000893482938408852	-3,73439680784941
627,583	0,61099999999999	6008	8	10	6007,75	-15,0773813668638	0,000678370706737041	-3,73417468741536
627,594	0,622000000000071	6008	8	10	6007,75	-15,0777853187174	0,000408519990742207	-3,73457869514823
627,605	0,633000000000038	6008	8	10	6007,75	-15,0779031403363	0,000861077569425106	-3,73469648882747
627,613	0,641000000000076	6008	8	10	6007,75	-15,0774982664734	0,00100575853139162	-3,73429158702493
