# Supplementary material for: Mechanical Behaviour of Dental Luting Cements: Static, Dynamic, and Finite Element Studies
Source: Dent J (Basel). 2025 Dec 15;13(12):601. doi: 10.3390/dj13120601 (PMC12731645; doi:10.3390/dj13120601)
Supplement: Supplementary file 1 [file dentistry-13-00601-s001.zip › File S1/dynamic/AphC/20210806_Din_regi_foszfat3/20210806_Din_regi_foszfat3.log]

2021. 08. 06.;9:51:28;20210806_Din_regi_foszfat3;;60101;Log File Created
2021. 08. 06.;9:51:28;20210806_Din_regi_foszfat3;;60104;Software Version;1.9.413.0
2021. 08. 06.;9:51:28;20210806_Din_regi_foszfat3;;60105;Console Version;9.1.17291.2
2021. 08. 06.;9:51:28;20210806_Din_regi_foszfat3;;60106;Controller Version;88.161900
2021. 08. 06.;9:51:28;20210806_Din_regi_foszfat3;;60107;User Name;SZTE FOK INSTRON
2021. 08. 06.;9:51:28;20210806_Din_regi_foszfat3;;60108;Computer Name;DESKTOP-ADS8NIA
2021. 08. 06.;9:51:28;20210806_Din_regi_foszfat3;;60109;System Name;
2021. 08. 06.;9:51:28;20210806_Din_regi_foszfat3;;60110;Frame Serial Number (System ID);E3LMTB16259
2021. 08. 06.;9:51:36;20210806_Din_regi_foszfat3;Test1;60110;Test Started
2021. 08. 06.;10:02:05;20210806_Din_regi_foszfat3;Test1;880200;Waveform stopped unexpectedly
2021. 08. 06.;10:02:05;20210806_Din_regi_foszfat3;Test1;60201;Test Status;Test Paused Unexpectedly
2021. 08. 06.;10:02:05;20210806_Din_regi_foszfat3;Test1;60120;Total Time;629,759
2021. 08. 06.;10:02:05;20210806_Din_regi_foszfat3;Test1;60121;Total Cycle Count(Linear Waveform);6009,75
2021. 08. 06.;10:02:05;20210806_Din_regi_foszfat3;Test1;60122;Step;10;Step 10
2021. 08. 06.;10:02:05;20210806_Din_regi_foszfat3;Test1;60111;Test Paused
2021. 08. 06.;10:02:36;20210806_Din_regi_foszfat3;Test1;62000;SHA-256,Test1.steps.tracking.csv,0D7FF93BF03611D23186A33E458C19637271D07CB13C334A6781B6B3A6EA2B07
2021. 08. 06.;10:02:36;20210806_Din_regi_foszfat3;Test1;62000;SHA-256,Test1.steps.trends.csv,3F07E50D5E27C1CBBECF5C16F3410F96C0DE1F2224AA3087BEDC2A0934BE54C6
2021. 08. 06.;10:02:36;20210806_Din_regi_foszfat3;Test1;62000;SHA-256,Test1.Stop.csv,DE0E83AFA10F5E287AEF9C92BACA222361B9677EC4D4D9F22048AC00FCB083B0
2021. 08. 06.;10:02:36;20210806_Din_regi_foszfat3;Test1;60103;Closed
