# Supplementary material for: Mechanical Behaviour of Dental Luting Cements: Static, Dynamic, and Finite Element Studies
Source: Dent J (Basel). 2025 Dec 15;13(12):601. doi: 10.3390/dj13120601 (PMC12731645; doi:10.3390/dj13120601)
Supplement: Supplementary file 1 [file dentistry-13-00601-s001.zip › File S1/dynamic/AphC/20210806_Din_regi_foszfat3/Test1/ResumeData.im_res.bak]

<?xml version="1.0"?>
<InstronFile xmlns:xsi="http://www.w3.org/2001/XMLSchema-instance" xmlns:xsd="http://www.w3.org/2001/XMLSchema" FileSections="3" Version="1.0.0">
  <Section index="0">
    <Node name="SystemMap">
      <Item name="VirtualHosts">
        <Value xsi:type="ArrayOfString">
          <string>PC</string>
          <string>Linear</string>
        </Value>
      </Item>
      <Item name="PhysicalHosts">
        <Value xsi:type="ArrayOfString">
          <string>PC</string>
          <string>Linear</string>
        </Value>
      </Item>
    </Node>
  </Section>
  <Section index="1">
    <Node name="TestData">
      <Item name="Time">
        <Value xsi:type="xsd:double">600.063</Value>
      </Item>
      <Item name="TransferCount">
        <Value xsi:type="xsd:long">8</Value>
      </Item>
      <Item name="Vectors">
        <Value xsi:type="xsd:long">600064</Value>
      </Item>
      <Item name="ColumnNames">
        <Value xsi:type="ArrayOfString">
          <string>Vector</string>
          <string>Total Time</string>
          <string>Step</string>
          <string>Linear:Transfer</string>
          <string>Linear:WaveformStatus</string>
          <string>Total Cycle Count(Linear Waveform)</string>
          <string>Position(Linear:Position)</string>
          <string>Load(Linear:Load)</string>
          <string>Displacement(Linear:Digital Position)</string>
        </Value>
      </Item>
      <Item name="ColumnValues">
        <Value xsi:type="ArrayOfDouble">
          <double>600063</double>
          <double>600.063</double>
          <double>8</double>
          <double>8</double>
          <double>1</double>
          <double>5790.75</double>
          <double>-0.011269176369532943</double>
          <double>-379.75738290697336</double>
          <double>-0.00018058927729725836</double>
        </Value>
      </Item>
    </Node>
  </Section>
  <Section index="2">
    <Node name="TestSystem">
      <Item name="TestStopReason">
        <Value xsi:type="xsd:int">0</Value>
      </Item>
    </Node>
    <Node name="Sequencer">
      <Item name="CompletedStepCount">
        <Value xsi:type="xsd:int">7</Value>
      </Item>
      <Item name="Step0">
        <Value xsi:type="Node" name="Step0">
          <Item name="StepAcquisitionFilter - PC:Acquisition Filter">
            <Value xsi:type="Node" name="StepAcquisitionFilter - PC:Acquisition Filter">
              <Item name="ChunkerActive">
                <Value xsi:type="xsd:boolean">false</Value>
              </Item>
            </Value>
          </Item>
        </Value>
      </Item>
      <Item name="Step1">
        <Value xsi:type="Node" name="Step1">
          <Item name="SimpleCyclic - Linear:WaveformGenerator">
            <Value xsi:type="Node" name="SimpleCyclic - Linear:WaveformGenerator">
              <Item name="ElapsedQuarterCycleCount">
                <Value xsi:type="xsd:long">5991</Value>
              </Item>
            </Value>
          </Item>
          <Item name="StepAcquisitionFilter - PC:Acquisition Filter">
            <Value xsi:type="Node" name="StepAcquisitionFilter - PC:Acquisition Filter">
              <Item name="ChunkerActive">
                <Value xsi:type="xsd:boolean">false</Value>
              </Item>
            </Value>
          </Item>
        </Value>
      </Item>
      <Item name="Step2">
        <Value xsi:type="Node" name="Step2">
          <Item name="StepAcquisitionFilter - PC:Acquisition Filter">
            <Value xsi:type="Node" name="StepAcquisitionFilter - PC:Acquisition Filter">
              <Item name="ChunkerActive">
                <Value xsi:type="xsd:boolean">false</Value>
              </Item>
            </Value>
          </Item>
        </Value>
      </Item>
      <Item name="Step3">
        <Value xsi:type="Node" name="Step3">
          <Item name="SimpleCyclic - Linear:WaveformGenerator">
            <Value xsi:type="Node" name="SimpleCyclic - Linear:WaveformGenerator">
              <Item name="ElapsedQuarterCycleCount">
                <Value xsi:type="xsd:long">5999</Value>
              </Item>
            </Value>
          </Item>
          <Item name="StepAcquisitionFilter - PC:Acquisition Filter">
            <Value xsi:type="Node" name="StepAcquisitionFilter - PC:Acquisition Filter">
              <Item name="ChunkerActive">
                <Value xsi:type="xsd:boolean">false</Value>
              </Item>
            </Value>
          </Item>
        </Value>
      </Item>
      <Item name="Step4">
        <Value xsi:type="Node" name="Step4">
          <Item name="StepAcquisitionFilter - PC:Acquisition Filter">
            <Value xsi:type="Node" name="StepAcquisitionFilter - PC:Acquisition Filter">
              <Item name="ChunkerActive">
                <Value xsi:type="xsd:boolean">false</Value>
              </Item>
            </Value>
          </Item>
        </Value>
      </Item>
      <Item name="Step5">
        <Value xsi:type="Node" name="Step5">
          <Item name="SimpleCyclic - Linear:WaveformGenerator">
            <Value xsi:type="Node" name="SimpleCyclic - Linear:WaveformGenerator">
              <Item name="ElapsedQuarterCycleCount">
                <Value xsi:type="xsd:long">5996</Value>
              </Item>
            </Value>
          </Item>
          <Item name="StepAcquisitionFilter - PC:Acquisition Filter">
            <Value xsi:type="Node" name="StepAcquisitionFilter - PC:Acquisition Filter">
              <Item name="ChunkerActive">
                <Value xsi:type="xsd:boolean">false</Value>
              </Item>
            </Value>
          </Item>
        </Value>
      </Item>
      <Item name="Step6">
        <Value xsi:type="Node" name="Step6">
          <Item name="StepAcquisitionFilter - PC:Acquisition Filter">
            <Value xsi:type="Node" name="StepAcquisitionFilter - PC:Acquisition Filter">
              <Item name="ChunkerActive">
                <Value xsi:type="xsd:boolean">false</Value>
              </Item>
            </Value>
          </Item>
        </Value>
      </Item>
      <Item name="Step7">
        <Value xsi:type="Node" name="Step7">
          <Item name="SimpleCyclic - Linear:WaveformGenerator">
            <Value xsi:type="Node" name="SimpleCyclic - Linear:WaveformGenerator">
              <Item name="ElapsedQuarterCycleCount">
                <Value xsi:type="xsd:long">5151</Value>
              </Item>
            </Value>
          </Item>
          <Item name="StepAcquisitionFilter - PC:Acquisition Filter">
            <Value xsi:type="Node" name="StepAcquisitionFilter - PC:Acquisition Filter">
              <Item name="Total Cycles">
                <Value xsi:type="ArrayOfDouble">
                  <double>4501</double>
                  <double>4502</double>
                  <double>4503</double>
                  <double>4504</double>
                  <double>4505</double>
                  <double>4506</double>
                  <double>4507</double>
                  <double>4508</double>
                  <double>4509</double>
                  <double>4510</double>
                  <double>4520</double>
                  <double>4530</double>
                  <double>4540</double>
                  <double>4550</double>
                  <double>4560</double>
                  <double>4570</double>
                  <double>4580</double>
                  <double>4590</double>
                  <double>4600</double>
                  <double>4700</double>
                  <double>4800</double>
                  <double>4900</double>
                  <double>5000</double>
                  <double>5100</double>
                  <double>5200</double>
                  <double>5300</double>
                  <double>5400</double>
                  <double>5500</double>
                  <double>5790</double>
                </Value>
              </Item>
              <Item name="Elapsed Cycles">
                <Value xsi:type="ArrayOfDouble">
                  <double>1</double>
                  <double>2</double>
                  <double>3</double>
                  <double>4</double>
                  <double>5</double>
                  <double>6</double>
                  <double>7</double>
                  <double>8</double>
                  <double>9</double>
                  <double>10</double>
                  <double>20</double>
                  <double>30</double>
                  <double>40</double>
                  <double>50</double>
                  <double>60</double>
                  <double>70</double>
                  <double>80</double>
                  <double>90</double>
                  <double>100</double>
                  <double>200</double>
                  <double>300</double>
                  <double>400</double>
                  <double>500</double>
                  <double>600</double>
                  <double>700</double>
                  <double>800</double>
                  <double>900</double>
                  <double>1000</double>
                  <double>1290</double>
                </Value>
              </Item>
              <Item name="Step">
                <Value xsi:type="ArrayOfDouble">
                  <double>8</double>
                  <double>8</double>
                  <double>8</double>
                  <double>8</double>
                  <double>8</double>
                  <double>8</double>
                  <double>8</double>
                  <double>8</double>
                  <double>8</double>
                  <double>8</double>
                  <double>8</double>
                  <double>8</double>
                  <double>8</double>
                  <double>8</double>
                  <double>8</double>
                  <double>8</double>
                  <double>8</double>
                  <double>8</double>
                  <double>8</double>
                  <double>8</double>
                  <double>8</double>
                  <double>8</double>
                  <double>8</double>
                  <double>8</double>
                  <double>8</double>
                  <double>8</double>
                  <double>8</double>
                  <double>8</double>
                  <double>8</double>
                </Value>
              </Item>
              <Item name="PC:Cycle Start Time">
                <Value xsi:type="ArrayOfDouble">
                  <double>470.974</double>
                  <double>471.075</double>
                  <double>471.175</double>
                  <double>471.27500000000003</double>
                  <double>471.375</double>
                  <double>471.475</double>
                  <double>471.575</double>
                  <double>471.675</double>
                  <double>471.77500000000003</double>
                  <double>471.875</double>
                  <double>472.875</double>
                  <double>473.875</double>
                  <double>474.875</double>
                  <double>475.875</double>
                  <double>476.875</double>
                  <double>477.875</double>
                  <double>478.875</double>
                  <double>479.875</double>
                  <double>480.875</double>
                  <double>490.875</double>
                  <double>500.875</double>
                  <double>510.875</double>
                  <double>520.875</double>
                  <double>530.875</double>
                  <double>540.875</double>
                  <double>550.875</double>
                  <double>560.875</double>
                  <double>570.875</double>
                  <double>599.875</double>
                </Value>
              </Item>
              <Item name="PC:Frequency">
                <Value xsi:type="ArrayOfDouble">
                  <double>10</double>
                  <double>10</double>
                  <double>10</double>
                  <double>10</double>
                  <double>10</double>
                  <double>10</double>
                  <double>10</double>
                  <double>10</double>
                  <double>10</double>
                  <double>10</double>
                  <double>10</double>
                  <double>10</double>
                  <double>10</double>
                  <double>10</double>
                  <double>10</double>
                  <double>10</double>
                  <double>10</double>
                  <double>10</double>
                  <double>10</double>
                  <double>10</double>
                  <double>10</double>
                  <double>10</double>
                  <double>10</double>
                  <double>10</double>
                  <double>10</double>
                  <double>10</double>
                  <double>10</double>
                  <double>10</double>
                  <double>10</double>
                </Value>
              </Item>
              <Item name="Position(Linear:Position):Maximum">
                <Value xsi:type="ArrayOfDouble">
                  <double>-0.011189408004283905</double>
                  <double>-0.011177715919911862</double>
                  <double>-0.011168624488636852</double>
                  <double>-0.01117153731174767</double>
                  <double>-0.011171932686120271</double>
                  <double>-0.011172386929392814</double>
                  <double>-0.01117344637401402</double>
                  <double>-0.011174295879900455</double>
                  <double>-0.011173590822145342</double>
                  <double>-0.011175584401935338</double>
                  <double>-0.011179281687363981</double>
                  <double>-0.011181935174390673</double>
                  <double>-0.011185101270675658</double>
                  <double>-0.011184854116290808</double>
                  <double>-0.011185827115550637</double>
                  <double>-0.011188282733783125</double>
                  <double>-0.011190952202305197</double>
                  <double>-0.011190793309360743</double>
                  <double>-0.011193477306514979</double>
                  <double>-0.011197969252243638</double>
                  <double>-0.011202749395743013</double>
                  <double>-0.011204479448497295</double>
                  <double>-0.011205749586224556</double>
                  <double>-0.011205967320129275</double>
                  <double>-0.011208544895052909</double>
                  <double>-0.011208151616156101</double>
                  <double>-0.011210556216537953</double>
                  <double>-0.0112098359875381</double>
                  <double>-0.011211254876106977</double>
                </Value>
              </Item>
              <Item name="Position(Linear:Position):Minimum">
                <Value xsi:type="ArrayOfDouble">
                  <double>-0.011200614441186189</double>
                  <double>-0.011214843951165676</double>
                  <double>-0.011219923943281173</double>
                  <double>-0.011222058087587356</double>
                  <double>-0.011223634276539087</double>
                  <double>-0.011225370923057199</double>
                  <double>-0.011225969614461064</double>
                  <double>-0.011227296749129891</double>
                  <double>-0.011228579236194492</double>
                  <double>-0.01123019115999341</double>
                  <double>-0.011238162405788899</double>
                  <double>-0.011242368165403605</double>
                  <double>-0.011244795983657241</double>
                  <double>-0.011246835775673389</double>
                  <double>-0.011248612264171242</double>
                  <double>-0.011250748028978705</double>
                  <double>-0.011251297239214182</double>
                  <double>-0.011253148186951875</double>
                  <double>-0.011254399353638291</double>
                  <double>-0.011259332215413451</double>
                  <double>-0.011262192260473966</double>
                  <double>-0.011263648364692926</double>
                  <double>-0.011265028864145278</double>
                  <double>-0.011266272654756904</double>
                  <double>-0.011267182761803269</double>
                  <double>-0.011267873933538794</double>
                  <double>-0.011268767472356557</double>
                  <double>-0.011269489070400596</double>
                  <double>-0.011271035699173808</double>
                </Value>
              </Item>
              <Item name="Load(Linear:Load):Maximum">
                <Value xsi:type="ArrayOfDouble">
                  <double>-178.430681116879</double>
                  <double>-92.789828777313232</double>
                  <double>-32.766894437372684</double>
                  <double>-34.404043108224869</double>
                  <double>-28.506494127213955</double>
                  <double>-25.225011631846428</double>
                  <double>-24.359761737287045</double>
                  <double>-23.539690300822258</double>
                  <double>-18.318276852369308</double>
                  <double>-20.411154255270958</double>
                  <double>-7.2976388037204742</double>
                  <double>-4.6757562085986137</double>
                  <double>-4.6202493831515312</double>
                  <double>-1.3663014397025108</double>
                  <double>-0.095884315669536591</double>
                  <double>-0.92475675046443939</double>
                  <double>-2.4640001356601715</double>
                  <double>-0.71489252150058746</double>
                  <double>-2.7201138436794281</double>
                  <double>-0.27052592486143112</double>
                  <double>-2.9360828921198845</double>
                  <double>-2.5161448866128922</double>
                  <double>-1.743631437420845</double>
                  <double>-0.6002373993396759</double>
                  <double>-2.3941183462738991</double>
                  <double>-0.77472534030675888</double>
                  <double>-2.9421690851449966</double>
                  <double>-0.83235092461109161</double>
                  <double>-0.46246685087680817</double>
                </Value>
              </Item>
              <Item name="Load(Linear:Load):Minimum">
                <Value xsi:type="ArrayOfDouble">
                  <double>-263.33557441830635</double>
                  <double>-349.5638957247138</double>
                  <double>-370.35046145319939</double>
                  <double>-371.6758731752634</double>
                  <double>-373.69335535913706</double>
                  <double>-377.6875976473093</double>
                  <double>-374.54359233379364</double>
                  <double>-378.378345631063</double>
                  <double>-380.80086000263691</double>
                  <double>-385.88410709053278</double>
                  <double>-393.73468607664108</double>
                  <double>-397.96160534024239</double>
                  <double>-395.41354868561029</double>
                  <double>-397.53100369125605</double>
                  <double>-396.99840359389782</double>
                  <double>-403.04112248122692</double>
                  <double>-394.796053878963</double>
                  <double>-401.505078189075</double>
                  <double>-402.89982687681913</double>
                  <double>-397.02799636870623</double>
                  <double>-399.10425897687674</double>
                  <double>-395.48951666802168</double>
                  <double>-395.46211250126362</double>
                  <double>-397.04978931695223</double>
                  <double>-396.20657451450825</double>
                  <double>-396.11894637346268</double>
                  <double>-397.03112095594406</double>
                  <double>-399.47005454450846</double>
                  <double>-400.05130227655172</double>
                </Value>
              </Item>
              <Item name="Displacement(Linear:Digital Position):Maximum">
                <Value xsi:type="ArrayOfDouble">
                  <double>-0.00010082088410854339</double>
                  <double>-8.9128799736499779E-05</double>
                  <double>-8.0037396401166916E-05</double>
                  <double>-8.29501636326313E-05</double>
                  <double>-8.3345565944910045E-05</double>
                  <double>-8.3799809217453E-05</double>
                  <double>-8.4859281778335564E-05</double>
                  <double>-8.5708759725093843E-05</double>
                  <double>-8.5003674030303955E-05</double>
                  <double>-8.6997281759977336E-05</double>
                  <double>-9.0694539248943319E-05</double>
                  <double>-9.3348082154989234E-05</double>
                  <double>-9.6514150500297545E-05</double>
                  <double>-9.6266996115446085E-05</double>
                  <double>-9.7240023314952844E-05</double>
                  <double>-9.9695641547441473E-05</double>
                  <double>-0.00010236511006951332</double>
                  <double>-0.00010220618918538093</double>
                  <double>-0.00010489018633961677</double>
                  <double>-0.00010938216000795364</double>
                  <double>-0.00011416230350732803</double>
                  <double>-0.00011589232832193375</double>
                  <double>-0.00011716246604919433</double>
                  <double>-0.00011738022789359093</double>
                  <double>-0.00011995777487754821</double>
                  <double>-0.00011956449598073959</double>
                  <double>-0.00012196909636259078</double>
                  <double>-0.00012124886736273765</double>
                  <double>-0.00012266775593161583</double>
                </Value>
              </Item>
              <Item name="Displacement(Linear:Digital Position):Minimum">
                <Value xsi:type="ArrayOfDouble">
                  <double>-0.00011202732101082802</double>
                  <double>-0.00012625683099031448</double>
                  <double>-0.00013133682310581207</double>
                  <double>-0.00013347096741199492</double>
                  <double>-0.00013504715636372566</double>
                  <double>-0.00013678377494215965</double>
                  <double>-0.00013738252222537993</double>
                  <double>-0.000138709656894207</double>
                  <double>-0.00013999214395880698</double>
                  <double>-0.00014160403981804847</double>
                  <double>-0.00014957528561353683</double>
                  <double>-0.00015378104522824286</double>
                  <double>-0.00015620889142155646</double>
                  <double>-0.00015824865549802779</double>
                  <double>-0.00016002517193555832</double>
                  <double>-0.000162160936743021</double>
                  <double>-0.00016271011903882027</double>
                  <double>-0.00016456106677651406</double>
                  <double>-0.00016581226140260696</double>
                  <double>-0.00017074506729841232</double>
                  <double>-0.00017360514029860497</double>
                  <double>-0.00017506124451756476</double>
                  <double>-0.0001764417439699173</double>
                  <double>-0.00017768556252121924</double>
                  <double>-0.00017859566956758498</double>
                  <double>-0.00017928684130311012</double>
                  <double>-0.00018018035218119621</double>
                  <double>-0.00018090192228555679</double>
                  <double>-0.00018244860693812369</double>
                </Value>
              </Item>
              <Item name="ChunkerActive">
                <Value xsi:type="xsd:boolean">true</Value>
              </Item>
              <Item name="TotalCycleCount">
                <Value xsi:type="xsd:long">5791</Value>
              </Item>
              <Item name="ElapsedCycleCount">
                <Value xsi:type="xsd:long">1291</Value>
              </Item>
            </Value>
          </Item>
        </Value>
      </Item>
      <Item name="Step8">
        <Value xsi:type="Node" name="Step8">
          <Item name="StepAcquisitionFilter - PC:Acquisition Filter">
            <Value xsi:type="Node" name="StepAcquisitionFilter - PC:Acquisition Filter">
              <Item name="ChunkerActive">
                <Value xsi:type="xsd:boolean">false</Value>
              </Item>
            </Value>
          </Item>
        </Value>
      </Item>
      <Item name="Step9">
        <Value xsi:type="Node" name="Step9">
          <Item name="SimpleCyclic - Linear:WaveformGenerator">
            <Value xsi:type="Node" name="SimpleCyclic - Linear:WaveformGenerator">
              <Item name="ElapsedQuarterCycleCount">
                <Value xsi:type="xsd:long">0</Value>
              </Item>
            </Value>
          </Item>
          <Item name="StepAcquisitionFilter - PC:Acquisition Filter">
            <Value xsi:type="Node" name="StepAcquisitionFilter - PC:Acquisition Filter">
              <Item name="ChunkerActive">
                <Value xsi:type="xsd:boolean">false</Value>
              </Item>
            </Value>
          </Item>
        </Value>
      </Item>
      <Item name="Step10">
        <Value xsi:type="Node" name="Step10">
          <Item name="StepAcquisitionFilter - PC:Acquisition Filter">
            <Value xsi:type="Node" name="StepAcquisitionFilter - PC:Acquisition Filter">
              <Item name="ChunkerActive">
                <Value xsi:type="xsd:boolean">false</Value>
              </Item>
            </Value>
          </Item>
        </Value>
      </Item>
      <Item name="Step11">
        <Value xsi:type="Node" name="Step11">
          <Item name="SimpleCyclic - Linear:WaveformGenerator">
            <Value xsi:type="Node" name="SimpleCyclic - Linear:WaveformGenerator">
              <Item name="ElapsedQuarterCycleCount">
                <Value xsi:type="xsd:long">0</Value>
              </Item>
            </Value>
          </Item>
          <Item name="StepAcquisitionFilter - PC:Acquisition Filter">
            <Value xsi:type="Node" name="StepAcquisitionFilter - PC:Acquisition Filter">
              <Item name="ChunkerActive">
                <Value xsi:type="xsd:boolean">false</Value>
              </Item>
            </Value>
          </Item>
        </Value>
      </Item>
      <Item name="Step12">
        <Value xsi:type="Node" name="Step12">
          <Item name="StepAcquisitionFilter - PC:Acquisition Filter">
            <Value xsi:type="Node" name="StepAcquisitionFilter - PC:Acquisition Filter">
              <Item name="ChunkerActive">
                <Value xsi:type="xsd:boolean">false</Value>
              </Item>
            </Value>
          </Item>
        </Value>
      </Item>
      <Item name="Step13">
        <Value xsi:type="Node" name="Step13">
          <Item name="SimpleCyclic - Linear:WaveformGenerator">
            <Value xsi:type="Node" name="SimpleCyclic - Linear:WaveformGenerator">
              <Item name="ElapsedQuarterCycleCount">
                <Value xsi:type="xsd:long">0</Value>
              </Item>
            </Value>
          </Item>
          <Item name="StepAcquisitionFilter - PC:Acquisition Filter">
            <Value xsi:type="Node" name="StepAcquisitionFilter - PC:Acquisition Filter">
              <Item name="ChunkerActive">
                <Value xsi:type="xsd:boolean">false</Value>
              </Item>
            </Value>
          </Item>
        </Value>
      </Item>
      <Item name="Step14">
        <Value xsi:type="Node" name="Step14">
          <Item name="StepAcquisitionFilter - PC:Acquisition Filter">
            <Value xsi:type="Node" name="StepAcquisitionFilter - PC:Acquisition Filter">
              <Item name="ChunkerActive">
                <Value xsi:type="xsd:boolean">false</Value>
              </Item>
            </Value>
          </Item>
        </Value>
      </Item>
      <Item name="FinishedActions">
        <Value xsi:type="ArrayOfString" />
      </Item>
    </Node>
  </Section>
</InstronFile>
