# Supplementary material for: Mechanical Behaviour of Dental Luting Cements: Static, Dynamic, and Finite Element Studies
Source: Dent J (Basel). 2025 Dec 15;13(12):601. doi: 10.3390/dj13120601 (PMC12731645; doi:10.3390/dj13120601)
Supplement: Supplementary file 1 [file dentistry-13-00601-s001.zip › File S1/dynamic/AphC/20210806_Din_regi_foszfat3/Test1/Test1.steps.tracking.csv]

Total Time (s)	Cycle Elapsed Time (s)	Total Cycles	Elapsed Cycles	Step	Total Cycle Count(Linear Waveform)	Position(Linear:Position) (mm)	Load(Linear:Load) (kN)	Displacement(Linear:Digital Position) (mm)
0	0	1	1	1	0	-11,0881902929395	-0,038147852756083	0,000396743416786194
0,01	0,01	1	1	1	0	-11,0883623734117	-0,0388446636497974	0,00022469088435173
0,02	0,02	1	1	1	0	-11,0882182326168	-0,0381394475698471	0,000368803739547729
0,031	0,031	1	1	1	0	-11,0880772490054	-0,0376945361495018	0,000509787350893021
0,041	0,041	1	1	1	0	-11,0882604215294	-0,0384390307590365	0,000326614826917648
0,051	0,051	1	1	1	0	-11,0885242838413	-0,0398358749225736	6,27525150775909E-05
0,062	0,062	1	1	1	0	-11,0882917139679	-0,0385437859222293	0,000295322388410568
0,072	0,072	1	1	1	0	-11,088471673429	-0,039373766630888	0,000115390866994858
0,083	0,083	1	1	1	0	-11,0885311849415	-0,039834612980485	5,58793544769287E-05
0,102	0,102	1	1	1	0	-11,0883986391127	-0,0392411323264241	0,000188425183296204
0,113	0,113	1	1	1	0	-11,0880650952458	-0,0374274794012308	0,000521969050168991
0,124	0,124	1	1	1	0	-11,0883795842528	-0,038972026668489	0,000207480043172836
0,128	0,128	1	1	1	0	-11,0886065941304	-0,0401653675362468	-1,95018947124481E-05
0,138	0,138	1	1	1	0	-11,0884818155318	-0,0395675515756011	0,000105220824480057
0,149	0,149	1	1	1	0	-11,0882342420518	-0,0384285440668464	0,000352822244167328
0,159	0,159	1	1	1	0	-11,0882625728846	-0,0383756496012211	0,000324491411447525
0,169	0,169	1	1	1	0	-11,0883323661983	-0,0387574592605233	0,000254698097705841
0,18	0,18	1	1	1	0	-11,0882487427443	-0,0384187279269099	0,000338349491357803
0,187	0,187	1	1	1	0	-11,088613467291	-0,0401556817814708	-2,63750553131104E-05
0,197	0,197	1	1	1	0	-11,0883336793631	-0,0388963567093015	0,000253356993198395
0,207	0,207	1	1	1	0	-11,0880591720343	-0,0372497551143169	0,000527892261743545
0,222	0,222	1	1	1	0	-11,0885745752603	-0,0400311406701803	1,24610960483551E-05
0,232	0,232	1	1	1	0	-11,0881565697491	-0,0379508174955845	0,000430494546890259
0,243	0,243	1	1	1	0	-11,0884695779532	-0,039542899467051	0,000117458403110504
0,253	0,253	1	1	1	0	-11,0881374031305	-0,0375712988898158	0,000449661165475845
0,263	0,263	1	1	1	0	-11,0883545223624	-0,0387429585680366	0,0002325139939785
0,273	0,273	1	1	1	0	-11,088129747659	-0,0378356967121363	0,000457316637039185
0,283	0,283	1	1	1	0	-11,088077025488	-0,0375512940809131	0,000510066747665405
0,294	0,294	1	1	1	0	-11,0882839467376	-0,0386519404128194	0,000303145498037338
0,304	0,304	1	1	1	0	-11,0881678014994	-0,0378018384799361	0,000419262796640396
0,314	0,314	1	1	1	0	-11,088228514418	-0,0381873222067952	0,000358521938323975
0,324	0,324	1	1	1	0	-11,0882887803018	-0,0386330671608448	0,000298283994197845
0,334	0,334	1	1	1	0	-11,088043525815	-0,0373986456543207	0,000543538480997086
0,344	0,344	1	1	1	0	-11,0883045382798	-0,0388431828469038	0,000282526016235352
0,362	0,362	1	1	1	0	-11,088280538097	-0,0384231004863977	0,000306498259305954
0,372	0,372	1	1	1	0	-11,0883830208331	-0,0390149746090174	0,000204015523195267
0,382	0,382	1	1	1	0	-11,0882663726807	-0,0385758373886347	0,000320691615343094
0,399	0,399	1	1	1	0	-11,0881658177823	-0,038125216960907	0,000421218574047089
0,409	0,409	1	1	1	0	-11,0883498843759	-0,0389015860855579	0,000237151980400085
0,42	0,42	1	1	1	0	-11,0880547575653	-0,0373893557116389	0,000532306730747223
0,43	0,43	1	1	1	0	-11,0880227945745	-0,0373619748279452	0,000564269721508026
0,44	0,44	1	1	1	0	-11,0880968347192	-0,037745488807559	0,000490229576826096
0,45	0,45	1	1	1	0	-11,0883369203657	-0,038718176074326	0,000250115990638733
0,46	0,46	1	1	1	0	-11,088063698262	-0,0374210020527244	0,000523366034030914
0,47	0,47	1	1	1	0	-11,0880440846086	-0,0373340351507068	0,000542979687452316
0,481	0,481	1	1	1	0	-11,0881774686277	-0,038063982501626	0,000409595668315887
0,491	0,491	1	1	1	0	-11,0880272928625	-0,0374399032443762	0,000559743493795395
0,501	0,501	1	1	1	0	-11,088184369728	-0,0379634974524379	0,000402666628360748
0,511	0,511	1	1	1	0	-11,0880761034787	-0,0374446157366037	0,000510960817337036
0,521	0,521	1	1	1	0	-11,0881157498807	-0,0377497542649508	0,000471342355012894
0,531	0,531	1	1	1	0	-11,0879587288946	-0,0370512064546347	0,000628307461738586
0,541	0,541	1	1	1	0	-11,0879971459508	-0,0372924841940403	0,000589918345212936
0,551	0,551	1	1	1	0	-11,0881278198212	-0,0376810133457184	0,0004592165350914
0,561	0,561	1	1	1	0	-11,0880187992007	-0,0371874822303653	0,000568237155675888
0,571	0,571	1	1	1	0	-11,0880454536527	-0,0373530387878418	0,000541582703590393
0,582	0,582	1	1	1	0	-11,0882241278887	-0,0384213402867317	0,000362936407327652
0,592	0,592	1	1	1	0	-11,0880373232067	-0,0376613531261683	0,000549741089344025
0,608	0,608	1	1	1	0	-11,0879363212734	-0,0368010485544801	0,000650715082883835
0,618	0,618	1	1	1	0	-11,0880697611719	-0,037535005249083	0,000517275184392929
0,628	0,628	1	1	1	0	-11,0880589485168	-0,0376036763191223	0,000528115779161453
0,638	0,638	1	1	1	0	-11,0878856666386	-0,036772983148694	0,000701397657394409
0,648	0,648	1	1	1	0	-11,0882053524256	-0,0380966579541564	0,0003817118704319
0,658	0,658	1	1	1	0	-11,0881178453565	-0,0377136608585715	0,00046921893954277
0,668	0,668	1	1	1	0	-11,0879573039711	-0,0369637925177813	0,000629760324954986
0,678	0,678	1	1	1	0	-11,0882097389549	-0,0382099719718099	0,000377297401428223
0,688	0,688	1	1	1	0	-11,0881248582155	-0,0379822915419936	0,000462178140878677
0,698	0,698	1	1	1	0	-11,0880229622126	-0,0371182104572654	0,000564102083444595
0,709	0,709	1	1	1	0	-11,0878423601389	-0,036358111537993	0,000744704157114029
0,719	0,719	1	1	1	0	-11,087775779888	-0,0361259561032057	0,000811256468296051
0,732	0,732	1	1	1	0	-11,0879954695702	-0,0373823475092649	0,000591594725847244
0,742	0,742	1	1	1	0	-11,0878756083548	-0,0367691041901708	0,000711455941200256
0,752	0,752	1	1	1	0	-11,087822271511	-0,036333529278636	0,000764764845371246
0,762	0,762	1	1	1	0	-11,0882317554206	-0,0384229281917214	0,00035533681511879
0,772	0,772	1	1	1	0	-11,0878623649478	-0,0365507043898106	0,000724699348211288
0,782	0,782	1	1	1	0	-11,0877713374794	-0,0362402061000466	0,000815726816654205
0,792	0,792	1	1	1	0	-11,0878225509077	-0,0363851804286242	0,000764485448598862
0,802	0,802	1	1	1	0	-11,0880239959806	-0,0373277673497796	0,000563096255064011
0,812	0,812	1	1	1	0	-11,088027600199	-0,037285634316504	0,00055946409702301
0,822	0,822	1	1	1	0	-11,087903296575	-0,0368295144289732	0,0006837397813797
0,832	0,832	1	1	1	0	-11,0879189148545	-0,0370860239490867	0,000668149441480637
0,843	0,843	1	1	1	0	-11,0879968386143	-0,0370594440028071	0,000590253621339798
0,853	0,853	1	1	1	0	-11,0878439247608	-0,0364034017547965	0,000743139535188675
0,863	0,863	1	1	1	0	-11,0877607483417	-0,0360332801938057	0,000826288014650345
0,873	0,873	1	1	1	0	-11,0879204794765	-0,0368967512622476	0,000666584819555283
0,883	0,883	1	1	1	0	-11,0879125166684	-0,0369830382987857	0,000674575567245483
0,893	0,893	1	1	1	0	-11,0874609276652	-0,0346382101997733	0,00112613663077354
0,906	0,906	1	1	1	0	-11,087846243754	-0,0366247585043311	0,000740792602300644
0,916	0,916	1	1	1	0	-11,0879389476031	-0,0370050268247724	0,000648144632577896
0,926	0,926	1	1	1	0	-11,0880634747446	-0,0375613337382674	0,000523589551448822
0,936	0,936	1	1	1	0	-11,0876975208521	-0,0361121399328113	0,000889543443918228
0,946	0,946	1	1	1	0	-11,0878637898713	-0,0365282036364079	0,000723246484994888
0,956	0,956	1	1	1	0	-11,0878710821271	-0,0365379033610225	0,000715982168912888
0,967	0,967	1	1	1	0	-11,0877692140639	-0,0362915685400367	0,000817850232124329
0,977	0,977	1	1	1	0	-11,0878022946417	-0,0364406779408455	0,000784769654273987
0,987	0,987	1	1	1	0	-11,0879133548588	-0,036922600120306	0,000673681497573853
0,997	0,997	1	1	1	0	-11,0878185555339	-0,0363574316725135	0,000768508762121201
1,007	1,007	1	1	1	0	-11,0878961998969	-0,0367401633411646	0,00069083645939827
1,017	1,017	1	1	1	0	-11,0879160091281	-0,0369138503447175	0,000671055167913437
1,028	1,028	1	1	1	0	-11,0877564456314	-0,0363009795546532	0,000830590724945068
1,038	1,038	1	1	1	0	-11,0876411665231	-0,0353922275826335	0,000945869833230972
1,048	1,048	1	1	1	0	-11,0880913585424	-0,0376416835933924	0,000495705753564835
1,058	1,058	1	1	1	0	-11,0879571642727	-0,0370544567704201	0,00062987208366394
1,068	1,068	1	1	1	0	-11,087548378855	-0,0352234393358231	0,00103868544101715
1,078	1,078	1	1	1	0	-11,0877657216042	-0,0363533012568951	0,000821370631456375
1,088	1,088	1	1	1	0	-11,087595205754	-0,0350855151191354	0,000991858541965485
1,098	1,098	1	1	1	0	-11,0877900570631	-0,036349636502564	0,000797007232904434
1,108	1,108	1	1	1	0	-11,0876491293311	-0,0357109541073442	0,000937934964895248
1,118	1,118	1	1	1	0	-11,0878386162221	-0,036587598733604	0,000748448073863983
1,128	1,128	1	1	1	0	-11,0878488142043	-0,0367824314162135	0,000738222151994705
1,138	1,138	1	1	1	0	-11,0875995643437	-0,0352373952046037	0,000987499952316284
1,148	1,148	1	1	1	0	-11,0876318626106	-0,0354475295171142	0,000955201685428619
1,159	1,159	1	1	1	0	-11,0877460800111	-0,0360750639811158	0,000840984284877777
1,169	1,169	1	1	1	0	-11,0876155737787	-0,035445112735033	0,000971518456935882
1,179	1,179	1	1	1	0	-11,0877057351172	-0,0360665656626225	0,00088132917881012
1,189	1,189	1	1	1	0	-11,087670950219	-0,0357314711436629	0,000916086137294769
1,199	1,199	1	1	1	0	-11,0877486784011	-0,0360580021515489	0,000838413834571838
1,209	1,209	1	1	1	0	-11,0877551604062	-0,0361540447920561	0,000831875950098038
1,219	1,219	1	1	1	0	-11,0873173456639	-0,0340859219431877	0,00126969069242477
1,229	1,229	1	1	1	0	-11,0876987501979	-0,0360880233347416	0,000888314098119736
1,239	1,239	1	1	1	0	-11,087741330266	-0,0359828397631645	0,000845734030008316
1,249	1,249	1	1	1	0	-11,0877996962518	-0,0364003144204617	0,000787340104579926
1,259	1,259	1	1	1	0	-11,0875451937318	-0,0351939257234335	0,00104187056422234
1,269	1,269	1	1	1	0	-11,0877926833928	-0,0365203991532326	0,000794380903244018
1,279	1,279	1	1	1	0	-11,087515829131	-0,0351128587499261	0,00107120722532272
1,29	1,29	1	1	1	0	-11,0875407233834	-0,0350947305560112	0,00104634091258049
1,3	1,3	1	1	1	0	-11,0875753127038	-0,035201576538384	0,00101175159215927
1,31	1,31	1	1	1	0	-11,0875997319818	-0,0354481814429164	0,000987332314252853
1,32	1,32	1	1	1	0	-11,0875174496323	-0,035161767154932	0,00106964260339737
1,33	1,33	1	1	1	0	-11,0875013004988	-0,03519999794662	0,00108573585748672
1,34	1,34	1	1	1	0	-11,0875277873129	-0,0350342318415642	0,00105930492281914
1,35	1,35	1	1	1	0	-11,0877015162259	-0,0360613223165274	0,000885576009750366
1,36	1,36	1	1	1	0	-11,0876774042845	-0,0359607301652431	0,000909660011529922
1,37	1,37	1	1	1	0	-11,0873875860125	-0,0345122441649437	0,00119950622320175
1,38	1,38	1	1	1	0	-11,0875547211617	-0,0352601334452629	0,00103237107396126
1,39	1,39	1	1	1	0	-11,0875718761235	-0,035276310518384	0,00101516023278236
1,4	1,4	1	1	1	0	-11,0875550564379	-0,0351786473765969	0,00103197991847992
1,411	1,411	1	1	1	0	-11,0874470695853	-0,0348179135471582	0,00113999471068382
1,421	1,421	1	1	1	0	-11,0876881051809	-0,0359760876744986	0,000898987054824829
1,431	1,431	1	1	1	0	-11,0876722913235	-0,0356017099693418	0,000914745032787323
1,441	1,441	1	1	1	0	-11,0874116141349	-0,0345260184258223	0,00117547810077667
1,451	1,451	1	1	1	0	-11,0874899011105	-0,0349101424217224	0,0010971911251545
1,461	1,461	1	1	1	0	-11,0873971134424	-0,0345870433375239	0,0011899508535862
1,471	1,471	1	1	1	0	-11,0872536711395	-0,0340115651488304	0,00133339315652847
1,488	1,488	1	1	1	0	-11,0874821897596	-0,0348792271688581	0,00110484659671783
1,498	1,498	1	1	1	0	-11,0875979997218	-0,0355059606954455	0,000989064574241638
1,508	1,508	1	1	1	0	-11,0875054076314	-0,0351248402148485	0,00108165666460991
1,518	1,518	1	1	1	0	-11,0873753204942	-0,0346984108909965	0,0012117438018322
1,528	1,528	1	1	1	0	-11,0877162963152	-0,0358432484790683	0,00087076798081398
1,538	1,538	1	1	1	0	-11,087098326534	-0,0330596510320902	0,00148873776197433
1,548	1,548	1	1	1	0	-11,087613562122	-0,0356220826506615	0,000973474234342575
1,558	1,558	1	1	1	0	-11,0874838102609	-0,034986212849617	0,001103226095438
1,568	1,568	1	1	1	0	-11,0874924995005	-0,0351168634369969	0,00109456479549408
1,578	1,578	1	1	1	0	-11,0873723868281	-0,0343866180628538	0,001214649528265
1,588	1,588	1	1	1	0	-11,0874019749463	-0,0346164824441075	0,0011850893497467
1,598	1,598	1	1	1	0	-11,0873776953667	-0,0344667257741094	0,00120939686894417
1,608	1,608	1	1	1	0	-11,087431339547	-0,0348333874717355	0,00115569680929184
1,618	1,618	1	1	1	0	-11,0873533878475	-0,0345790665596724	0,00123370438814163
1,628	1,628	1	1	1	0	-11,0877382569015	-0,0361189804971218	0,000848807394504547
1,638	1,638	1	1	1	0	-11,0872478876263	-0,0337428506463766	0,0013391487300396
1,648	1,648	1	1	1	0	-11,0873586963862	-0,0342653272673488	0,00122833997011185
1,658	1,658	1	1	1	0	-11,0872227139771	-0,0338481180369854	0,00136435031890869
1,669	1,669	1	1	1	0	-11,0873642005026	-0,0344995083287358	0,00122286379337311
1,679	1,679	1	1	1	0	-11,087364256382	-0,0343117862939835	0,00122280791401863
1,689	1,689	1	1	1	0	-11,0874767694622	-0,0349725410342216	0,0011102668941021
1,699	1,699	1	1	1	0	-11,0873294156045	-0,034362655133009	0,00125762075185776
1,709	1,709	1	1	1	0	-11,0872199479491	-0,0337820779532194	0,00136708840727806
1,719	1,719	1	1	1	0	-11,0873419325799	-0,03450573887676	0,00124510377645493
1,729	1,729	1	1	1	0	-11,0872835665941	-0,0340198166668415	0,00130349770188332
1,739	1,739	1	1	1	0	-11,0873742029071	-0,0344646954908967	0,00121286138892174
1,749	1,749	1	1	1	0	-11,0874614026397	-0,0349685968831182	0,00112563371658325
1,759	1,759	1	1	1	0	-11,0871664155275	-0,0335737317800522	0,00142067670822144
1,769	1,769	1	1	1	0	-11,0870692972094	-0,0332351727411151	0,00151773914694786
1,771	1,771	1	1	1	0	-11,0872029606253	-0,0336519256234169	0,00138407573103905
1,781	1,781	1	1	1	0	-11,0871839057654	-0,0336053874343634	0,00140318647027016
1,791	1,791	1	1	1	0	-11,0873674135655	-0,034492639824748	0,00121962279081345
1,802	1,802	1	1	1	0	-11,0873335786164	-0,0342954555526376	0,00125348567962646
1,812	1,812	1	1	1	0	-11,0872096940875	-0,0338348466902971	0,00137737020850182
1,822	1,822	1	1	1	0	-11,0873831436038	-0,0344680994749069	0,00120392069220543
1,832	1,832	1	1	1	0	-11,0873419325799	-0,0344486813992262	0,0012451596558094
1,842	1,842	1	1	1	0	-11,0872342810035	-0,0339044583961368	0,00135278329253197
1,852	1,852	1	1	1	0	-11,0872681438923	-0,0341495824977756	0,00131892040371895
1,862	1,862	1	1	1	0	-11,0873531922698	-0,0344876386225224	0,00123387202620506
1,872	1,872	1	1	1	0	-11,0872541181743	-0,0336929596960545	0,00133294612169266
1,882	1,882	1	1	1	0	-11,0872307606041	-0,0338059151545167	0,00135630369186401
1,892	1,892	1	1	1	0	-11,0869867075235	-0,0326164113357663	0,00160032883286476
1,902	1,902	1	1	1	0	-11,0873785335571	-0,0345788197591901	0,00120850279927254
1,912	1,912	1	1	1	0	-11,0871513281018	-0,0335915945470333	0,00143570825457573
1,923	1,923	1	1	1	0	-11,0871643479913	-0,0333941960707307	0,00142274424433708
1,933	1,933	1	1	1	0	-11,0872547049075	-0,0339586706832051	0,00133233144879341
1,943	1,943	1	1	1	0	-11,0871056467295	-0,0331962620839477	0,00148141756653786
1,953	1,953	1	1	1	0	-11,0872192494571	-0,0339531479403377	0,00136781483888626
1,963	1,963	1	1	1	0	-11,0871937125921	-0,0338106183335185	0,00139335170388222
1,973	1,973	1	1	1	0	-11,0872650705278	-0,0339333061128855	0,00132199376821518
1,988	1,988	1	1	1	0	-11,0872847400606	-0,0340043473988771	0,0013023242354393
1,998	1,998	1	1	1	0	-11,086948402226	-0,0325461756438017	0,00163866207003593
2,008	2,008	1	1	1	0	-11,0870490130037	-0,0330916093662381	0,00153802335262299
2,018	2,018	1	1	1	0	-11,087079802528	-0,0330667709931731	0,0015072338283062
2,029	2,029	1	1	1	0	-11,0871216002852	-0,0333207100629807	0,00146543607115746
2,039	2,039	1	1	1	0	-11,0872727818787	-0,0339651620015502	0,00131428241729736
2,05	2,05	1	1	1	0	-11,0872910823673	-0,0342463189736009	0,00129595398902893
2,06	2,06	1	1	1	0	-11,0869239829481	-0,0325595680624247	0,00166308134794235
2,071	2,071	1	1	1	0	-11,0870204027742	-0,032759727910161	0,00156663358211517
2,082	2,082	1	1	1	0	-11,087398706004	-0,0347380572929978	0,00118838623166084
2,092	2,092	1	1	1	0	-11,0868399124593	-0,0320298271253705	0,00174712389707565
2,103	2,103	1	1	1	0	-11,0870482027531	-0,0330696441233158	0,00153886154294014
2,114	2,114	1	1	1	0	-11,0870021861047	-0,0329121528193355	0,00158485025167465
2,124	2,124	1	1	1	0	-11,0869308561087	-0,0324463285505772	0,00165620818734169
2,135	2,135	1	1	1	0	-11,0870563052595	-0,0331834238022566	0,00153075903654098
2,146	2,146	1	1	1	0	-11,0871801897883	-0,0337805179879069	0,00140687450766563
2,156	2,156	1	1	1	0	-11,0870880447328	-0,0333289336413145	0,00149901956319809
2,167	2,167	1	1	1	0	-11,0872250050306	-0,0336844054982066	0,00136205926537514
2,182	2,182	1	1	1	0	-11,0869337338954	-0,0325557542964816	0,00165330246090889
2,192	2,192	1	1	1	0	-11,0868958476931	-0,0323948822915554	0,00169124454259872
2,203	2,203	1	1	1	0	-11,0870290920138	-0,0331786181777716	0,00155797228217125
2,213	2,213	1	1	1	0	-11,0869800020009	-0,0327666196972132	0,00160703435540199
2,224	2,224	1	1	1	0	-11,0870505217463	-0,0331308180466294	0,00153651461005211
2,235	2,235	1	1	1	0	-11,0870148148388	-0,0328989513218403	0,00157222151756287
2,245	2,245	1	1	1	0	-11,0869276989251	-0,0326427305117249	0,00165939331054688
2,256	2,256	1	1	1	0	-11,087043536827	-0,0333045935258269	0,0015435554087162
2,267	2,267	1	1	1	0	-11,087140403688	-0,0333957513794303	0,00144666060805321
2,277	2,277	1	1	1	0	-11,0869489051402	-0,0325426133349538	0,00163815915584564
2,288	2,288	1	1	1	0	-11,0869334544986	-0,0326381484046578	0,00165358185768127
2,299	2,299	1	1	1	0	-11,0868889186531	-0,0324117904528975	0,00169811770319939
2,309	2,309	1	1	1	0	-11,0871445108205	-0,0336963310837746	0,00144252553582191
2,32	2,32	1	1	1	0	-11,0868728812784	-0,032326327636838	0,00171421095728874
2,33	2,33	1	1	1	0	-11,0868869628757	-0,0321940844878554	0,00170007348060608
2,341	2,341	1	1	1	0	-11,0869280900806	-0,0326293846592307	0,00165894627571106
2,352	2,352	1	1	1	0	-11,0868928302079	-0,0325492024421692	0,00169426202774048
2,362	2,362	1	1	1	0	-11,0869182273746	-0,0324531737715006	0,00166883692145348
2,373	2,373	1	1	1	0	-11,0868713725358	-0,0322017027065158	0,00171566382050514
2,384	2,384	1	1	1	0	-11,0868670418859	-0,0323218479752541	0,00172002241015434
2,394	2,394	1	1	1	0	-11,0867324844003	-0,0317571638152003	0,00185457989573479
2,405	2,405	1	1	1	0	-11,0868482105434	-0,0323443207889795	0,00173885375261307
2,416	2,416	1	1	1	0	-11,0867318976671	-0,031510666012764	0,00185513868927956
2,426	2,426	1	1	1	0	-11,08706664294	-0,033251540735364	0,00152042135596275
2,437	2,437	1	1	1	0	-11,0868766810745	-0,0324111897498369	0,00171035528182983
2,447	2,447	1	1	1	0	-11,0870203189552	-0,0331692863255739	0,00156674534082413
2,458	2,458	1	1	1	0	-11,0867907945067	-0,0318218441680074	0,00179624184966087
2,469	2,469	1	1	1	0	-11,0869712010026	-0,0327495532110333	0,00161586329340935
2,485	2,485	1	1	1	0	-11,0868776589632	-0,0323900859802961	0,00170940533280373
2,495	2,495	1	1	1	0	-11,0868756752461	-0,0326547306030989	0,00171136111021042
2,506	2,506	1	1	1	0	-11,0870286170393	-0,0331854959949851	0,00155847519636154
2,517	2,517	1	1	1	0	-11,0868578776717	-0,032151723280549	0,00172918662428856
2,527	2,527	1	1	1	0	-11,0867690853775	-0,031812540255487	0,0018179789185524
2,538	2,538	1	1	1	0	-11,0868495795876	-0,0323885912075639	0,00173745676875114
2,549	2,549	1	1	1	0	-11,0868178401142	-0,0322214234620333	0,00176919624209404
2,559	2,559	1	1	1	0	-11,0866816900671	-0,0313448254019022	0,00190537422895431
2,57	2,57	1	1	1	0	-11,0869064088911	-0,032691671513021	0,00168062746524811
2,58	2,58	1	1	1	0	-11,0868293792009	-0,0321575114503503	0,00175768509507179
2,591	2,591	1	1	1	0	-11,0868081729859	-0,0321319093927741	0,00177886337041855
2,602	2,602	1	1	1	0	-11,086796047166	-0,0322856614366174	0,00179104506969452
2,612	2,612	1	1	1	0	-11,0867434367537	-0,0317135453224182	0,00184362754225731
2,623	2,623	1	1	1	0	-11,0867366753519	-0,031662187539041	0,00185038894414902
2,634	2,634	1	1	1	0	-11,0867032594979	-0,0315940706059337	0,00188380479812622
2,644	2,644	1	1	1	0	-11,0866809915751	-0,0315372832119465	0,00190604478120804
2,655	2,655	1	1	1	0	-11,0866243299097	-0,0311097456142306	0,00196270644664764
2,666	2,666	1	1	1	0	-11,0865509323776	-0,0307651283219457	0,00203613191843033
2,676	2,676	1	1	1	0	-11,0863709170371	-0,0300864735618234	0,00221617519855499
2,687	2,687	1	1	1	0	-11,0865841247141	-0,0310840690508485	0,00200293958187103
2,698	2,698	1	1	1	0	-11,0864432528615	-0,0305706495419145	0,00214381143450737
2,708	2,708	1	1	1	0	-11,0868933610618	-0,0326069770380855	0,00169370323419571
2,719	2,719	1	1	1	0	-11,0867212247103	-0,0318161444738507	0,00186586752533913
2,729	2,729	1	1	1	0	-11,0867771040648	-0,0319979572668672	0,00180993229150772
2,744	2,744	1	1	1	0	-11,086644558236	-0,0315500795841217	0,001942478120327
2,755	2,755	1	1	1	0	-11,0866432171315	-0,031237481161952	0,00194381922483444
2,765	2,765	1	1	1	0	-11,0867689177394	-0,0318622402846813	0,00181814655661583
2,776	2,776	1	1	1	0	-11,0864286404103	-0,0304438313469291	0,00215845182538033
2,787	2,787	1	1	1	0	-11,0866344440728	-0,0314504140987992	0,00195259228348732
2,797	2,797	1	1	1	0	-11,0866863280535	-0,0316911935806274	0,00190073624253273
2,808	2,808	1	1	1	0	-11,0867690015584	-0,0317837297916412	0,00181803479790688
2,819	2,819	1	1	1	0	-11,0864168498665	-0,0303665408864617	0,00217018648982048
2,829	2,829	1	1	1	0	-11,086652353406	-0,0315985362976789	0,0019347108900547
2,84	2,84	1	1	1	0	-11,0865598451346	-0,0311076501384377	0,00202719122171402
2,85	2,85	1	1	1	0	-11,0866586957127	-0,0315487384796143	0,00192834064364433
2,861	2,861	1	1	1	0	-11,086612707004	-0,0313426554203033	0,00197438523173332
2,872	2,872	1	1	1	0	-11,086196936667	-0,02942128572613	0,00239012762904167
2,882	2,882	1	1	1	0	-11,0867059975863	-0,0317817507311702	0,00188106670975685
2,893	2,893	1	1	1	0	-11,0862921830267	-0,0299023138359189	0,00229490920901299
2,904	2,904	1	1	1	0	-11,0866484697908	-0,0313033489510417	0,00193862244486809
2,914	2,914	1	1	1	0	-11,0867048241198	-0,031607267446816	0,00188224017620087
2,925	2,925	1	1	1	0	-11,0865856613964	-0,0311976345255971	0,00200143083930016
2,936	2,936	1	1	1	0	-11,0865430533886	-0,0311088934540749	0,00204401090741158
2,946	2,946	1	1	1	0	-11,0867764055729	-0,0322338659316301	0,00181065872311592
2,957	2,957	1	1	1	0	-11,0863617248833	-0,0301970634609461	0,00222533941268921
2,967	2,967	1	1	1	0	-11,0867987852544	-0,0322095025330782	0,00178825110197067
2,978	2,978	1	1	1	0	-11,0864940471947	-0,0308970408514142	0,00209301710128784
2,989	2,989	1	1	1	0	-11,0867654811591	-0,0322246225550771	0,0018216110765934
2,999	2,999	1	1	1	0	-11,0863914247602	-0,0300876796245575	0,00219561159610748
3,01	3,01	1	1	1	0	-11,0865163709968	-0,0308768078684807	0,00207066535949707
3,029	3,029	1	1	1	0	-11,0862637683749	-0,0298578757792711	0,00232329592108727
3,039	3,039	1	1	1	0	-11,0864900238812	-0,0309163890779018	0,00209704041481018
3,05	3,05	1	1	1	0	-11,0864215996116	-0,0302948709577322	0,00216549262404442
3,061	3,061	1	1	1	0	-11,0863729286939	-0,0302276201546192	0,00221410766243935
3,071	3,071	1	1	1	0	-11,0865923948586	-0,0314176315441728	0,00199466943740845
3,082	3,082	1	1	1	0	-11,0865663271397	-0,0312941474840045	0,0020207092165947
3,092	3,092	1	1	1	0	-11,0864828433841	-0,0308350427076221	0,00210419297218323
3,103	3,103	1	1	1	0	-11,0861521214247	-0,0290324026718736	0,00243494287133217
3,114	3,114	1	1	1	0	-11,0861602798104	-0,0292345462366939	0,00242678448557854
3,124	3,124	1	1	1	0	-11,086472896859	-0,0306614581495523	0,00211413949728012
3,135	3,135	1	1	1	0	-11,0862772352993	-0,0298933684825897	0,00230982899665833
3,146	3,146	1	1	1	0	-11,0864810552448	-0,0306138163432479	0,00210598111152649
3,156	3,156	1	1	1	0	-11,0863770358264	-0,0303690088912845	0,00221002846956253
3,167	3,167	1	1	1	0	-11,086420789361	-0,0305659882724285	0,0021662749350071
3,178	3,178	1	1	1	0	-11,0861958190799	-0,0294180260971189	0,00239124521613121
3,188	3,188	1	1	1	0	-11,0865394771099	-0,0312007544562221	0,0020475871860981
3,199	3,199	1	1	1	0	-11,0862468648702	-0,0297080771997571	0,00234022736549377
3,21	3,21	1	1	1	0	-11,0861845035106	-0,0295376684516668	0,00240253284573555
3,22	3,22	1	1	1	0	-11,0862504132092	-0,0297693349421024	0,00233665108680725
3,231	3,231	1	1	1	0	-11,0862807836384	-0,030004302971065	0,0023062527179718
3,241	3,241	1	1	1	0	-11,086430484429	-0,0307177845388651	0,00215655192732811
3,252	3,252	1	1	1	0	-11,0864553507417	-0,0306266639381647	0,00213174149394035
3,263	3,263	1	1	1	0	-11,0864076018333	-0,0304135819897056	0,00217946246266365
3,273	3,273	1	1	1	0	-11,0861224215478	-0,0291516026481986	0,00246461480855942
3,284	3,284	1	1	1	0	-11,0862627066672	-0,0298996828496456	0,00232435762882233
3,299	3,299	1	1	1	0	-11,0862717870623	-0,0296870432794094	0,00231530517339706
3,309	3,309	1	1	1	0	-11,086260387674	-0,0297484826296568	0,00232664868235588
3,32	3,32	1	1	1	0	-11,0862249322236	-0,0297619448974729	0,00236213207244873
3,331	3,331	1	1	1	0	-11,0858864430338	-0,028368211351335	0,00270059332251549
3,341	3,341	1	1	1	0	-11,086307130754	-0,0300405407324433	0,00227993354201317
3,352	3,352	1	1	1	0	-11,0862510837615	-0,0298143830150366	0,00233598053455353
3,362	3,362	1	1	1	0	-11,0862431209534	-0,0297513324767351	0,00234391540288925
3,373	3,373	1	1	1	0	-11,0861505847424	-0,0292878178879619	0,00243645161390305
3,384	3,384	1	1	1	0	-11,0860835295171	-0,0290564354509115	0,00250350683927536
3,394	3,394	1	1	1	0	-11,0860601160675	-0,0287713715806603	0,00252697616815567
3,405	3,405	1	1	1	0	-11,086188191548	-0,0294557865709066	0,00239884480834007
3,416	3,416	1	1	1	0	-11,086161006242	-0,0294945714995265	0,00242605805397034
3,426	3,426	1	1	1	0	-11,0863221343607	-0,0302277226001024	0,00226490199565887
3,437	3,437	1	1	1	0	-11,0860821604729	-0,0291825132444501	0,00250490382313728
3,448	3,448	1	1	1	0	-11,086287824437	-0,0298707745969296	0,00229921191930771
3,458	3,458	1	1	1	0	-11,0862201545388	-0,0296368729323149	0,00236693769693375
3,469	3,469	1	1	1	0	-11,0864533670247	-0,0309552811086178	0,00213369727134705
3,479	3,479	1	1	1	0	-11,0862683784217	-0,0300598843023181	0,00231865793466568
3,49	3,49	1	1	1	0	-11,0863195639104	-0,0299915345385671	0,00226752832531929
3,501	3,501	1	1	1	0	-11,0860611498356	-0,0289353867992759	0,00252591446042061
3,511	3,511	1	1	1	0	-11,086196238175	-0,0295570772141218	0,00239085406064987
3,522	3,522	1	1	1	0	-11,0861669015139	-0,0295341014862061	0,00242013484239578
3,533	3,533	1	1	1	0	-11,0859218426049	-0,0286189280450344	0,00266522169113159
3,543	3,543	1	1	1	0	-11,0858530830592	-0,0279083615168929	0,00273395329713821
3,555	3,555	1	1	1	0	-11,0858980100602	-0,0281610013917089	0,00268902629613876
3,566	3,566	1	1	1	0	-11,0860173683614	-0,0288733188062906	0,00256966799497604
3,577	3,577	1	1	1	0	-11,0860487446189	-0,0292635522782803	0,00253831967711449
3,587	3,587	1	1	1	0	-11,0864670295268	-0,0309039326384664	0,0021200068295002
3,598	3,598	1	1	1	0	-11,0860530473292	-0,0290615437552333	0,00253401696681976
3,608	3,608	1	1	1	0	-11,0860418714583	-0,0289740413427353	0,00254519283771515
3,619	3,619	1	1	1	0	-11,0858983453363	-0,0283887097612023	0,0026886910200119
3,63	3,63	1	1	1	0	-11,0857841558754	-0,0279243430122733	0,00280290842056274
3,64	3,64	1	1	1	0	-11,0859503690153	-0,028413631953299	0,00263666734099388
3,651	3,651	1	1	1	0	-11,0861515067518	-0,0294168386608362	0,00243555754423141
3,662	3,662	1	1	1	0	-11,0862114932388	-0,0298036402091384	0,00237554311752319
3,672	3,672	1	1	1	0	-11,0857888497412	-0,0278707407414913	0,00279821455478668
3,683	3,683	1	1	1	0	-11,0858949366957	-0,028186603449285	0,00269215553998947
3,694	3,694	1	1	1	0	-11,0857720021158	-0,0276964157819748	0,00281503424048424
3,704	3,704	1	1	1	0	-11,086005019024	-0,0288400845602155	0,00258201733231544
3,715	3,715	1	1	1	0	-11,085746800527	-0,0276890071108937	0,00284029170870781
3,725	3,725	1	1	1	0	-11,0859876126051	-0,0288279494270682	0,00259945169091225
3,736	3,736	1	1	1	0	-11,085812849924	-0,027963942848146	0,0027741864323616
3,747	3,747	1	1	1	0	-11,0859889257699	-0,0287332246080041	0,0025981105864048
3,757	3,757	1	1	1	0	-11,0858559049666	-0,0281521771103144	0,00273115932941437
3,768	3,768	1	1	1	0	-11,0859370417893	-0,0285988533869386	0,00265002250671387
3,779	3,779	1	1	1	0	-11,0858765803277	-0,0283605000004172	0,0027104839682579
3,789	3,789	1	1	1	0	-11,0860113054514	-0,028872056864202	0,00257575884461403
3,804	3,804	1	1	1	0	-11,0857464373112	-0,0275653460994363	0,00284062698483467
3,815	3,815	1	1	1	0	-11,0859771072865	-0,0288306875154376	0,00260995700955391
3,825	3,825	1	1	1	0	-11,0860994271934	-0,0294540217146277	0,00248763710260391
3,836	3,836	1	1	1	0	-11,0859280452132	-0,028433189727366	0,00265901908278465
3,847	3,847	1	1	1	0	-11,0861481819302	-0,0296795694157481	0,00243885442614555
3,857	3,857	1	1	1	0	-11,0858814418316	-0,0284121604636312	0,00270562246441841
3,868	3,868	1	1	1	0	-11,0859476029873	-0,0288350833579898	0,00263946130871773
3,878	3,878	1	1	1	0	-11,0857318527997	-0,0277779903262854	0,00285521149635315
3,889	3,889	1	1	1	0	-11,0857595130801	-0,0278052920475602	0,00282755121588707
3,9	3,9	1	1	1	0	-11,0857987124473	-0,0280162412673235	0,00278832390904427
3,91	3,91	1	1	1	0	-11,0860206093639	-0,0291267223656178	0,00256648287177086
3,921	3,921	1	1	1	0	-11,0858688969165	-0,0282415747642517	0,00271813943982124
3,932	3,932	1	1	1	0	-11,0856856964529	-0,0272253714501858	0,00290136784315109
3,942	3,942	1	1	1	0	-11,0857139434665	-0,0276088668033481	0,00287309288978577
3,953	3,953	1	1	1	0	-11,0857887100428	-0,0279570743441582	0,00279838219285011
3,964	3,964	1	1	1	0	-11,0856801085174	-0,0275538489222527	0,00290695577859879
3,974	3,974	1	1	1	0	-11,0856119357049	-0,0273070484399796	0,00297512859106064
3,985	3,985	1	1	1	0	-11,085788179189	-0,0278335344046354	0,0027988851070404
3,995	3,995	1	1	1	0	-11,0857774782926	-0,0279884925112128	0,0028095580637455
4,006	4,006	1	1	1	0	-11,0857852734625	-0,0278648920357227	0,00280179083347321
4,017	4,017	1	1	1	0	-11,0856117680669	-0,0270925648510456	0,00297529622912407
4,028	4,028	1	1	1	0	-11,0859977826476	-0,0287615740671754	0,00258928164839745
4,039	4,039	1	1	1	0	-11,0861113853753	-0,0293857557699084	0,00247567892074585
4,049	4,049	1	1	1	0	-11,0855924896896	-0,0270827952772379	0,00299457460641861
4,06	4,06	1	1	1	0	-11,0855461936444	-0,0269896863028407	0,00304084271192551
4,071	4,071	1	1	1	0	-11,0857903305441	-0,0281186867505312	0,00279670581221581
4,081	4,081	1	1	1	0	-11,0856285877526	-0,0270873913541436	0,00295847654342651
4,095	4,095	1	1	1	0	-11,0855630971491	-0,027001011185348	0,00302396714687347
4,105	4,105	1	1	1	0	-11,0856528114527	-0,0273999618366361	0,00293422490358353
4,116	4,116	1	1	1	0	-11,0854079201818	-0,0265410821884871	0,00317914411425591
4,126	4,126	1	1	1	0	-11,0858837328851	-0,0283119734376669	0,00270333141088486
4,137	4,137	1	1	1	0	-11,0853844787925	-0,0261945510283113	0,00320261344313621
4,148	4,148	1	1	1	0	-11,0858769435436	-0,0286418199539185	0,00271009281277657
4,158	4,158	1	1	1	0	-11,0857212077826	-0,0279148994013667	0,00286582857370377
4,169	4,169	1	1	1	0	-11,0856810584664	-0,0277835130691528	0,00290600582957268
4,18	4,18	1	1	1	0	-11,0856634005904	-0,0273068435490131	0,00292366370558739
4,19	4,19	1	1	1	0	-11,0858178790659	-0,0281424773856997	0,00276915729045868
4,201	4,201	1	1	1	0	-11,0855948645622	-0,0272714020684361	0,0029921717941761
4,212	4,212	1	1	1	0	-11,0856756102294	-0,027762851677835	0,00291142612695694
4,222	4,222	1	1	1	0	-11,0856966488063	-0,0275172013789415	0,00289041548967361
4,233	4,233	1	1	1	0	-11,0852563753724	-0,0256036967039108	0,00333068892359734
4,245	4,245	1	1	1	0	-11,0858668852597	-0,0283803325146437	0,00272015109658241
4,256	4,256	1	1	1	0	-11,0857351496816	-0,0278672575950623	0,00285191461443901
4,267	4,267	1	1	1	0	-11,0856188647449	-0,0274548633024096	0,0029681995511055
4,278	4,278	1	1	1	0	-11,0854804795235	-0,026546623557806	0,00310655683279037
4,289	4,289	1	1	1	0	-11,0854303836823	-0,0264131417497993	0,00315668061375618
4,299	4,299	1	1	1	0	-11,085414821282	-0,0264803739264607	0,00317227095365524
4,31	4,31	1	1	1	0	-11,0855456069112	-0,0271479738876224	0,00304145738482475
4,321	4,321	1	1	1	0	-11,0857773665339	-0,0280042644590139	0,00280966982245445
4,331	4,331	1	1	1	0	-11,0855515580624	-0,0269101373851299	0,00303547829389572
4,342	4,342	1	1	1	0	-11,0855764802545	-0,0271421298384666	0,00301061198115349
4,353	4,353	1	1	1	0	-11,0855333693326	-0,0270468089729548	0,0030536949634552
4,363	4,363	1	1	1	0	-11,0854065511376	-0,0265230191871524	0,00318048521876335
4,374	4,374	1	1	1	0	-11,0852267593145	-0,025514168664813	0,00336030498147011
4,384	4,384	1	1	1	0	-11,0854749754071	-0,0266073038801551	0,00311208888888359
4,395	4,395	1	1	1	0	-11,0854592174292	-0,0267210369929671	0,00312784686684608
4,406	4,406	1	1	1	0	-11,085899323225	-0,0287609919905663	0,00268774107098579
4,416	4,416	1	1	1	0	-11,0854998975992	-0,0268700532615185	0,00308716669678688
4,427	4,427	1	1	1	0	-11,085566310212	-0,0269680190831423	0,00302072614431381
4,438	4,438	1	1	1	0	-11,0853220894933	-0,026086731813848	0,00326497480273247
4,448	4,448	1	1	1	0	-11,0854577366263	-0,026774276047945	0,00312935560941696
4,459	4,459	1	1	1	0	-11,0852341912687	-0,0258516892790794	0,00335287302732468
4,47	4,47	1	1	1	0	-11,085384786129	-0,0262958649545908	0,00320227816700935
4,48	4,48	1	1	1	0	-11,0855084471405	-0,0268649030476809	0,00307861715555191
4,491	4,491	1	1	1	0	-11,0853648651391	-0,026253224350512	0,00322217121720314
4,501	4,501	1	1	1	0	-11,0851330496371	-0,0253547821193933	0,00345401465892792
4,522	4,522	1	1	1	0	-11,0851814411581	-0,0253527844324708	0,0034056231379509
4,533	4,533	1	1	1	0	-11,0852693393826	-0,0257594184949994	0,00331772491335869
4,544	4,544	1	1	1	0	-11,0852938424796	-0,0260381912812591	0,00329324975609779
4,555	4,555	1	1	1	0	-11,085287136957	-0,0261616287752986	0,00329989939928055
4,565	4,565	1	1	1	0	-11,0853607021272	-0,0261995429173112	0,00322636216878891
4,576	4,576	1	1	1	0	-11,085408506915	-0,0265836622565985	0,00317852944135666
4,587	4,587	1	1	1	0	-11,0852971393615	-0,0260890508070588	0,00328989699482918
4,597	4,597	1	1	1	0	-11,0853002686054	-0,0261418195441365	0,00328676775097847
4,608	4,608	1	1	1	0	-11,0851864423603	-0,0257569272071123	0,00340064987540245
4,619	4,619	1	1	1	0	-11,0851483605802	-0,0252750935032964	0,00343870371580124
4,629	4,629	1	1	1	0	-11,085508223623	-0,0269190594553947	0,00307884067296982
4,64	4,64	1	1	1	0	-11,0853572934866	-0,0262897368520498	0,003229770809412
4,65	4,65	1	1	1	0	-11,0851787868887	-0,0256284745410085	0,00340830534696579
4,661	4,661	1	1	1	0	-11,0854044277221	-0,0264559546485543	0,00318260863423347
4,672	4,672	1	1	1	0	-11,0852298047394	-0,0257643219083548	0,00335723161697388
4,682	4,682	1	1	1	0	-11,0851687006652	-0,0254363147541881	0,00341836363077164
4,693	4,693	1	1	1	0	-11,0851378273219	-0,025494983419776	0,0034492090344429
4,704	4,704	1	1	1	0	-11,0852614883333	-0,0261048879474401	0,00332554802298546
4,714	4,714	1	1	1	0	-11,0853600874543	-0,0263585709035397	0,00322697684168816
4,725	4,725	1	1	1	0	-11,0852030385286	-0,0256186397746205	0,0033840537071228
4,736	4,736	1	1	1	0	-11,0852141026407	-0,0258291466161609	0,00337293371558189
4,746	4,746	1	1	1	0	-11,0854435712099	-0,0268645957112312	0,00314349308609962
4,764	4,764	1	1	1	0	-11,0850950796157	-0,0251061003655195	0,00349201261997223
4,775	4,775	1	1	1	0	-11,0850573610514	-0,0250888941809535	0,00352967530488968
4,786	4,786	1	1	1	0	-11,0850899945945	-0,0253379018977284	0,00349704176187515
4,797	4,797	1	1	1	0	-11,0851224604994	-0,0255190394818783	0,00346457585692406
4,807	4,807	1	1	1	0	-11,0855325590819	-0,027173925191164	0,00305447727441788
4,818	4,818	1	1	1	0	-11,0851934272796	-0,0256548170000315	0,00339366495609283
4,829	4,829	1	1	1	0	-11,0851594526321	-0,0255096470937133	0,00342758372426033
4,839	4,839	1	1	1	0	-11,0851530265063	-0,0254572881385684	0,00343400985002518
4,85	4,85	1	1	1	0	-11,0849744919688	-0,0249444833025336	0,00361254438757896
4,861	4,861	1	1	1	0	-11,0849338117987	-0,024440586566925	0,00365322455763817
4,871	4,871	1	1	1	0	-11,0850804112852	-0,0253047002479434	0,00350665301084518
4,882	4,882	1	1	1	0	-11,0850901342928	-0,025409939698875	0,0034969300031662
4,892	4,892	1	1	1	0	-11,0850168485194	-0,024995356798172	0,00357018783688545
4,903	4,903	1	1	1	0	-11,0850704368204	-0,0253182137385011	0,00351665541529655
4,914	4,914	1	1	1	0	-11,0850170161575	-0,0249662389978766	0,0035700760781765
4,924	4,924	1	1	1	0	-11,0852100793272	-0,0258291931822896	0,00337701290845871
4,935	4,935	1	1	1	0	-11,0851672198623	-0,0256665656343102	0,00341981649398804
4,946	4,946	1	1	1	0	-11,0853052139282	-0,0264290673658252	0,0032818503677845
4,956	4,956	1	1	1	0	-11,085021737963	-0,024830587208271	0,00356532633304596
4,967	4,967	1	1	1	0	-11,0849286429584	-0,0245021935552359	0,00365842133760452
4,978	4,978	1	1	1	0	-11,0851131007075	-0,0254153041169047	0,00347396358847618
4,988	4,988	1	1	1	0	-11,0850677825511	-0,0252623995766044	0,00351928174495697
4,999	4,999	1	1	1	0	-11,0848982725292	-0,0245989905670285	0,00368876382708549
5	5	1	1	1	0	-11,0849248431623	-0,0246730633080006	0,00366222113370895
5,011	5,011	1	1	1	0	-11,0849085543305	-0,0244193430989981	0,00367848202586174
5,022	5,022	1	1	1	0	-11,0848577879369	-0,0243631703779101	0,00372927635908127
5,033	5,033	1	1	1	0	-11,0846991464496	-0,0237764324992895	0,00388791784644127
5,034	5,034	1	1	1	0	-11,0847058799118	-0,0236829183995724	0,00388115644454956
5,044	5,044	1	1	1	0	-11,0848536528647	-0,0244145980104804	0,00373341143131256
5,055	5,055	1	1	1	0	-11,0849347617477	-0,0246696174144745	0,00365227460861206
5,065	5,065	1	1	1	0	-11,085063368082	-0,0252420548349619	0,00352369621396065
5,071	5,071	1	1	2	0	-11,0851117875427	-0,0255740340799093	0,00347524881362915
5,071	0	1	1	2	0	-11,0851117875427	-0,0255740340799093	0,00347524881362915
5,081	0,0100000000000007	1	1	2	0	-11,0849485639483	-0,0248431786894798	0,00363852828741074
5,092	0,0210000000000008	1	1	2	0	-11,0848850291222	-0,0246710609644651	0,003702063113451
5,108	0,0370000000000008	1	1	2	0,25	-11,0846571810544	-0,0234174635261297	0,00392988324165344
5,115	0,0440000000000005	1	1	2	0,25	-11,0840446036309	-0,0210707820951939	0,00454248860478401
5,126	0,0550000000000006	1	1	2	0,5	-11,084204390645	-0,0218386808410287	0,00438267365098
5,137	0,0660000000000007	1	1	2	0,5	-11,0846402216703	-0,0239096581935883	0,00394687056541443
5,148	0,077	1	1	2	0,75	-11,0856242571026	-0,0279813352972269	0,00296283513307571
5,158	0,0870000000000006	1	1	2	0,75	-11,0865244176239	-0,0318268360570073	0,00206261873245239
5,169	0,0980000000000008	1	1	2	0,75	-11,086857682094	-0,0334072951227427	0,00172935426235199
5,172	0,101	1	1	2	1	-11,0865913331509	-0,0322328973561525	0,00199573114514351
5,182	0,0100000000000007	2	2	2	1	-11,0863394010812	-0,0312058161944151	0,00224769115447998
5,193	0,0210000000000008	2	2	2	1	-11,0847907606512	-0,0243945885449648	0,00379633158445358
5,204	0,032	2	2	2	1,25	-11,083215996623	-0,0180187961086631	0,00537106767296791
5,214	0,0420000000000007	2	2	2	1,25	-11,0811822116375	-0,0118547165766358	0,00740485265851021
5,219	0,0470000000000006	2	2	2	1,25	-11,080852355808	-0,0110557209700346	0,00773470848798752
5,222	0,0500000000000007	2	2	2	1,5	-11,08125038445	-0,0125189358368516	0,00733667984604836
5,233	0,0610000000000008	2	2	2	1,5	-11,082069715485	-0,0155636854469776	0,00651737675070763
5,244	0,0720000000000001	2	2	2	1,5	-11,0849568340927	-0,0268322695046663	0,00363025814294815
5,254	0,0820000000000007	2	2	2	1,75	-11,0867579374462	-0,0337447505444288	0,00182915478944778
5,265	0,093	2	2	2	1,75	-11,0887542832643	-0,0420796917751431	-0,000167191028594971
5,269	0,0970000000000004	2	2	2	1,75	-11,0889976099133	-0,0432024616748095	-0,000410489737987518
5,271	0,0990000000000002	2	2	2	1,75	-11,0889864619821	-0,0430028513073921	-0,00039936974644661
5,272	0,100000000000001	2	2	2	2	-11,0889522079378	-0,0428278837352991	-0,000365059822797775
5,283	0,0110000000000001	3	3	2	2	-11,0876876022667	-0,0370381353422999	0,000899434089660645
5,294	0,0220000000000002	3	3	2	2	-11,0845139343292	-0,0233381474390626	0,00407310202717781
5,305	0,0329999999999995	3	3	2	2,25	-11,0810855124146	-0,0114261033013463	0,00750157982110977
5,315	0,0430000000000001	3	3	2	2,25	-11,077773347497	-0,00420436263084412	0,0108137167990208
5,326	0,0540000000000003	3	3	2	2,5	-11,07890881598	-0,00749082304537296	0,00967824831604958
5,337	0,0649999999999995	3	3	2	2,5	-11,0818470641971	-0,0168207287788391	0,00674000009894371
5,347	0,0750000000000002	3	3	2	2,75	-11,0853396635503	-0,0288874423131347	0,00324737280607223
5,358	0,0860000000000003	3	3	2	2,75	-11,088336976245	-0,0408402876928449	0,000250115990638733
5,365	0,093	3	3	2	2,75	-11,0899626743048	-0,0477032922208309	-0,00137558206915855
5,372	0,0999999999999996	3	3	2	3	-11,08961510472	-0,0456656701862812	-0,00102801248431206
5,383	0,0110000000000001	4	4	2	3	-11,0879212338477	-0,0378380576148629	0,000665802508592606
5,394	0,0220000000000002	4	4	2	3	-11,084704566747	-0,024078949354589	0,00388249754905701
5,405	0,0330000000000004	4	4	2	3,25	-11,0808334406465	-0,0111740315333009	0,0077536515891552
5,413	0,0410000000000004	4	4	2	3,25	-11,0778942145407	-0,00446012243628502	0,0106928497552872
5,424	0,0520000000000005	4	4	2	3,5	-11,0783897805959	-0,00599073246121407	0,0101972557604313
5,435	0,0630000000000006	4	4	2	3,5	-11,081025917083	-0,0139108439907432	0,00756114721298218
5,446	0,0739999999999998	4	4	2	3,5	-11,0852343309671	-0,028437408618629	0,00335270538926125
5,456	0,0840000000000005	4	4	2	3,75	-11,0875583533198	-0,0375569332391024	0,00102868303656578
5,467	0,0950000000000006	4	4	2	3,75	-11,0896602272987	-0,0461716158315539	-0,00107310712337494
5,469	0,0970000000000004	4	4	2	3,75	-11,0898263845593	-0,0469072069972754	-0,00123929232358932
5,472	0,100000000000001	4	4	2	4	-11,0895435512066	-0,0454132072627544	-0,000956431031227112
5,483	0,0110000000000001	5	5	2	4	-11,0879168752581	-0,0380283175036311	0,000670161098241806
5,494	0,0219999999999994	5	5	2	4	-11,0841682367027	-0,021805320866406	0,00441882759332657
5,504	0,032	5	5	2	4,25	-11,0814482253045	-0,0130719738081098	0,00713881105184555
5,515	0,0429999999999993	5	5	2	4,25	-11,078460495919	-0,00567345879971981	0,010126568377018
5,521	0,0489999999999995	5	5	2	4,25	-11,0778653807938	-0,00421707518398762	0,0107216835021973
5,524	0,0519999999999996	5	5	2	4,5	-11,0786858014762	-0,0065468018874526	0,009901262819767
5,535	0,0629999999999997	5	5	2	4,5	-11,0808193590492	-0,0133165623992682	0,00776773318648338
5,546	0,0739999999999998	5	5	2	4,5	-11,085171662271	-0,0281596090644598	0,00341540202498436
5,557	0,085	5	5	2	4,75	-11,0879570245743	-0,0391388079151511	0,000630039721727371
5,567	0,0949999999999998	5	5	2	4,75	-11,0897812340409	-0,0467620138078928	-0,00119414180517197
5,568	0,0960000000000001	5	5	2	4,75	-11,0897860117257	-0,0467495247721672	-0,00119889155030251
5,569	0,0969999999999995	5	5	2	4,75	-11,0896434914321	-0,04602768458426	-0,00105639919638634
5,572	0,0999999999999996	5	5	2	5	-11,0893240571022	-0,0442895712330937	-0,000736936926841736
5,583	0,0110000000000001	6	6	2	5	-11,0872381925583	-0,0347156217321754	0,00134887173771858
5,594	0,0220000000000002	6	6	2	5	-11,0842343978584	-0,0222489051520824	0,00435266643762588
5,605	0,0330000000000004	6	6	2	5,25	-11,0797848086804	-0,00829640775918961	0,00880228355526924
5,616	0,0440000000000005	6	6	2	5,25	-11,0773200541735	-0,00322905369102955	0,0112670101225376
5,617	0,0449999999999999	6	6	2	5,25	-11,0772236064076	-0,00319529790431261	0,0113634578883648
5,618	0,0460000000000003	6	6	2	5,25	-11,0773677472025	-0,00356450211256742	0,0112192891538143
5,631	0,0590000000000002	6	6	2	5,5	-11,08010167256	-0,0112248491495848	0,00848539173603058
5,642	0,0700000000000003	6	6	2	5,5	-11,0845235735178	-0,0259105674922466	0,00406349077820778
5,653	0,0810000000000004	6	6	2	5,75	-11,0868807602674	-0,034692264162004	0,00170633196830749
5,664	0,0919999999999996	6	6	2	5,75	-11,0892896354198	-0,0445756921544671	-0,000702515244483948
5,67	0,0979999999999999	6	6	2	5,75	-11,0895385500044	-0,0455171382054687	-0,000951457768678665
5,672	0,0999999999999996	6	6	2	6	-11,0894433315843	-0,045054298825562	-0,000856183469295502
5,682	0,0100000000000007	7	7	2	6	-11,0882226750255	-0,0391775788739324	0,000364389270544052
5,693	0,0210000000000008	7	7	2	6	-11,0845651198179	-0,023207888007164	0,00402197241783142
5,704	0,032	7	7	2	6,25	-11,0805899463594	-0,0104758469387889	0,00799711793661118
5,714	0,0420000000000007	7	7	2	6,25	-11,0783869028091	-0,00529780052602291	0,0102001614868641
5,721	0,0490000000000004	7	7	2	6,25	-11,0778336971998	-0,00421985983848572	0,0107533670961857
5,725	0,0530000000000008	7	7	2	6,5	-11,0785170458257	-0,00612573698163033	0,0100700184702873
5,736	0,0640000000000001	7	7	2	6,5	-11,0811906773597	-0,0144832069054246	0,00739635899662972
5,746	0,0740000000000007	7	7	2	6,5	-11,0863298177719	-0,0328520918264985	0,00225724652409554
5,757	0,0850000000000009	7	7	2	6,75	-11,0885220766068	-0,0415326235815883	6,49876892566681E-05
5,768	0,0960000000000001	7	7	2	6,75	-11,0901237744838	-0,048181121237576	-0,00153668224811554
5,772	0,100000000000001	7	7	2	7	-11,0893404856324	-0,0442332588136196	-0,000753365457057953
5,783	0,0110000000000001	8	8	2	7	-11,0872851032764	-0,0346744665876031	0,00130193307995796
5,794	0,0220000000000002	8	8	2	7	-11,0838556196541	-0,0205433834344149	0,00473147258162498
5,805	0,0329999999999995	8	8	2	7,25	-11,0805533453822	-0,0103899231180549	0,00803371891379356
5,815	0,0430000000000001	8	8	2	7,25	-11,0784598812461	-0,00558131840080023	0,0101271830499172
5,819	0,0469999999999997	8	8	2	7,25	-11,076951334253	-0,00262789893895388	0,0116357021033764
5,828	0,0560000000000001	8	8	2	7,5	-11,078548617661	-0,00675773248076439	0,0100384466350079
5,839	0,0670000000000002	8	8	2	7,5	-11,0821928456426	-0,017615002579987	0,00639421865344048
5,85	0,0780000000000003	8	8	2	7,75	-11,0866475198418	-0,0338017893955112	0,00193951651453972
5,861	0,0889999999999995	8	8	2	7,75	-11,0890084784478	-0,0433353008702397	-0,000421386212110519
5,866	0,0940000000000003	8	8	2	7,75	-11,0897018853575	-0,0462444219738245	-0,00111479312181473
5,869	0,0969999999999995	8	8	2	7,75	-11,0897348821163	-0,0461208494380116	-0,00114776194095612
5,871	0,0990000000000002	8	8	2	7,75	-11,0896531306207	-0,045692091807723	-0,00106601044535637
5,872	0,0999999999999996	8	8	2	8	-11,0895213671029	-0,0451260758563876	-0,000934246927499771
5,882	0,0100000000000007	9	9	2	8	-11,0882804263383	-0,0393107766285539	0,000306610018014908
5,893	0,0209999999999999	9	9	2	8	-11,0849699936807	-0,0247884169220924	0,0036170706152916
5,903	0,0310000000000006	9	9	2	8,25	-11,0803971346468	-0,00981232151389122	0,00818990170955658
5,914	0,0419999999999998	9	9	2	8,25	-11,0781778022647	-0,00492614228278399	0,0104092620313168
5,918	0,0460000000000003	9	9	2	8,25	-11,0774951800704	-0,00358483754098415	0,0110918842256069
5,921	0,0490000000000004	9	9	2	8,25	-11,0782588273287	-0,00554242171347141	0,0103282369673252
5,932	0,0600000000000005	9	9	2	8,5	-11,0795582458377	-0,00954142771661282	0,00902881845831871
5,943	0,0710000000000006	9	9	2	8,5	-11,0844224318862	-0,0255281152203679	0,00416463240981102
5,954	0,0819999999999999	9	9	2	8,75	-11,0882457531989	-0,0404004333540797	0,000341311097145081
5,964	0,0920000000000005	9	9	2	8,75	-11,089694313705	-0,0461978791281581	-0,00110719352960587
5,967	0,0950000000000006	9	9	2	8,75	-11,0899734031409	-0,047462796792388	-0,00138631090521812
5,971	0,0990000000000002	9	9	2	8,75	-11,0895706526935	-0,0452589523047209	-0,000983532518148422
5,972	0,100000000000001	9	9	2	9	-11,0893083270639	-0,0440543191507459	-0,000721234828233719
5,983	0,0110000000000001	10	10	2	9	-11,0874613747001	-0,0353970611467958	0,00112568959593773
5,994	0,0219999999999994	10	10	2	9	-11,0849351249635	-0,0248226663097739	0,0036519393324852
6,004	0,032	10	10	2	9,25	-11,0799222998321	-0,00852792523801327	0,00866476446390152
6,015	0,0430000000000001	10	10	2	9,25	-11,0780449490994	-0,0045944144949317	0,0105421431362629
6,021	0,0489999999999995	10	10	2	9,25	-11,0771186649799	-0,00290104653686285	0,0114683993160725
6,025	0,0529999999999999	10	10	2	9,5	-11,0785518027842	-0,00665940344333649	0,0100352615118027
6,036	0,0640000000000001	10	10	2	9,5	-11,080976491794	-0,0136619294062257	0,00761054456233978
6,047	0,0749999999999993	10	10	2	9,75	-11,0861844196916	-0,032046870328486	0,0024026446044445
6,057	0,085	10	10	2	9,75	-11,0883316397667	-0,0405179988592863	0,000255424529314041
6,068	0,0960000000000001	10	10	2	9,75	-11,0896083153784	-0,0456746062263846	-0,00102119520306587
6,072	0,0999999999999996	10	10	2	10	-11,0894405096769	-0,0447879731655121	-0,000853389501571655
6,972	0	20	20	2	19	-11,0898083355278	-0,0456573348492384	-0,00122124329209328
6,983	0,0110000000000001	20	20	2	19	-11,0879134945571	-0,036649969406426	0,000673569738864899
6,994	0,0219999999999994	20	20	2	19	-11,0843940731138	-0,0227659288793802	0,0041930191218853
7,004	0,032	20	20	2	19,25	-11,0801558475941	-0,00929686240851879	0,00843124464154243
7,015	0,0430000000000001	20	20	2	19,25	-11,077148867771	-0,00275732949376106	0,0114381685853004
7,019	0,0469999999999997	20	20	2	19,25	-11,0767882224172	-0,00195728614926338	0,0117988139390945
7,02	0,048	20	20	2	19,25	-11,0767817404121	-0,00196862500160933	0,0118052959442139
7,021	0,0489999999999995	20	20	2	19,25	-11,076893415302	-0,00231313519179821	0,011693648993969
7,031	0,0590000000000002	20	20	2	19,5	-11,0794663522393	-0,00901080667972565	0,00912068411707878
7,042	0,0699999999999994	20	20	2	19,5	-11,0843352880329	-0,0253548426553607	0,00425174832344055
7,052	0,0800000000000001	20	20	2	19,75	-11,0873677767813	-0,0362188182771206	0,00121928751468658
7,063	0,0909999999999993	20	20	2	19,75	-11,0895916353911	-0,0451902952045202	-0,00100454315543175
7,068	0,0960000000000001	20	20	2	19,75	-11,0903109144419	-0,0482860766351223	-0,0017237663269043
7,072	0,0999999999999996	20	20	2	20	-11,0896471794695	-0,0448524625971913	-0,00106008723378181
7,972	0	30	30	2	29	-11,0902212560177	-0,0474917842075229	-0,0016341358423233
7,983	0,0110000000000001	30	30	2	29	-11,0878774803132	-0,0366045394912362	0,000709556043148041
7,994	0,0219999999999994	30	30	2	29	-11,0833570361137	-0,0188549794256687	0,00523002818226814
8,005	0,0330000000000004	30	30	2	29,25	-11,0800586175174	-0,00881703570485115	0,00852847471833229
8,016	0,0439999999999996	30	30	2	29,25	-11,0773388296366	-0,00307101290673018	0,0112482346594334
8,019	0,0469999999999997	30	30	2	29,25	-11,0770129133016	-0,00245009548962116	0,0115741230547428
8,02	0,0479999999999992	30	30	2	29,25	-11,0770127736032	-0,00248961616307497	0,0115742906928062
8,021	0,0490000000000004	30	30	2	29,25	-11,0770918149501	-0,00272831413894892	0,0114952214062214
8,032	0,0599999999999996	30	30	2	29,5	-11,0794641170651	-0,00913937576115131	0,00912291929125786
8,043	0,0710000000000006	30	30	2	29,5	-11,0843288339674	-0,0250079436227679	0,00425823032855988
8,054	0,0819999999999999	30	30	2	29,75	-11,0883384570479	-0,040147383697331	0,000248607248067856
8,065	0,0929999999999991	30	30	2	29,75	-11,0904703382403	-0,0489838467910886	-0,00188324600458145
8,072	0,100000000000001	30	30	2	30	-11,0901092737913	-0,046856882981956	-0,00152215361595154
8,972	0	40	40	2	39	-11,0902459267527	-0,0475087342783809	-0,00165877863764763
8,983	0,011000000000001	40	40	2	39	-11,0881698690355	-0,0376920029520988	0,00041719526052475
8,994	0,0220000000000002	40	40	2	39	-11,0834245663136	-0,0187901873141527	0,00516247004270554
9,005	0,0330000000000013	40	40	2	39,25	-11,0792697407305	-0,00692897941917181	0,00931732356548309
9,016	0,0440000000000005	40	40	2	39,25	-11,0756544023752	-0,000682440586388111	0,0129326619207859
9,027	0,0550000000000015	40	40	2	39,5	-11,0773798730224	-0,00385673251003027	0,0112071633338928
9,038	0,0660000000000007	40	40	2	39,5	-11,0812950320542	-0,0147418072447181	0,00729203224182129
9,049	0,077	40	40	2	39,75	-11,0871101170778	-0,0352012319490314	0,0014769472181797
9,059	0,0870000000000015	40	40	2	39,75	-11,0892996937036	-0,0439184950664639	-0,000712573528289795
9,065	0,093	40	40	2	39,75	-11,0905286483467	-0,0491198012605309	-0,00194152817130089
9,072	0,100000000000001	40	40	2	40	-11,0903987567872	-0,0481323385611176	-0,00181160867214203
9,972	0	50	50	2	49	-11,0904209688306	-0,0480827130377293	-0,00183384865522385
9,982	0,0100000000000016	50	50	2	49	-11,0888672154397	-0,0406902469694614	-0,000280067324638367
9,993	0,0210000000000008	50	50	2	49	-11,0839122813195	-0,0203030090779066	0,00467481091618538
10,004	0,032	50	50	2	49,25	-11,0802234057337	-0,00900825951248407	0,00836368650197983
10,013	0,0410000000000004	50	50	2	49,25	-11,0760795045644	-0,000918083824217319	0,0125075876712799
10,024	0,0520000000000014	50	50	2	49,5	-11,0771766677499	-0,00326916575431824	0,0114103965461254
10,035	0,0630000000000006	50	50	2	49,5	-11,0811727680266	-0,0144220562651753	0,00741429626941681
10,046	0,0739999999999998	50	50	2	49,5	-11,0854288190603	-0,0286287162452936	0,00315824523568153
10,056	0,0840000000000014	50	50	2	49,75	-11,088879480958	-0,0416934723034501	-0,000292360782623291
10,067	0,0950000000000006	50	50	2	49,75	-11,0909255035222	-0,0503070000559092	-0,00233838334679604
10,072	0,100000000000001	50	50	2	50	-11,0904601681978	-0,0478746928274632	-0,00187307596206665
10,972	0	60	60	2	59	-11,0904887225479	-0,0480589270591736	-0,00190163031220436
10,982	0,0100000000000016	60	60	2	59	-11,0882371477783	-0,0372085673734546	0,000349916517734528
10,993	0,0210000000000008	60	60	2	59	-11,0849449876696	-0,0239091087132692	0,00364210456609726
11,007	0,0350000000000001	60	60	2	59,25	-11,0789944790304	-0,006021480076015	0,00959258526563644
11,018	0,0460000000000012	60	60	2	59,25	-11,0771423019469	-0,00261768233031034	0,0114447623491287
11,021	0,0490000000000013	60	60	2	59,25	-11,0768095124513	-0,00223224516957998	0,0117775239050388
11,024	0,0520000000000014	60	60	2	59,5	-11,077489759773	-0,00369739718735218	0,0110973045229912
11,035	0,0630000000000006	60	60	2	59,5	-11,079883184284	-0,00996045302599669	0,00870388001203537
11,046	0,0739999999999998	60	60	2	59,5	-11,0856269393116	-0,029196972027421	0,00296009704470634
11,056	0,0840000000000014	60	60	2	59,75	-11,0887616034597	-0,0413356442004442	-0,000174511224031448
11,067	0,0950000000000006	60	60	2	59,75	-11,0905394330621	-0,0484425341710448	-0,00195231288671494
11,068	0,0960000000000001	60	60	2	59,75	-11,090565668419	-0,0485323183238506	-0,00197857618331909
11,07	0,0980000000000008	60	60	2	59,75	-11,090481095016	-0,0481912866234779	-0,00189397484064102
11,072	0,100000000000001	60	60	2	60	-11,0901641193777	-0,0466333003714681	-0,00157702714204788
11,972	0	70	70	2	69	-11,0907411854714	-0,0489980354905128	-0,00215403735637665
11,982	0,0100000000000016	70	70	2	69	-11,0890343785286	-0,0408855080604553	-0,000447258353233337
11,993	0,0210000000000008	70	70	2	69	-11,0847630724311	-0,0231358036398888	0,00382399186491966
12,004	0,032	70	70	2	69,25	-11,080653173849	-0,0105648394674063	0,00793386250734329
12,014	0,0420000000000016	70	70	2	69,25	-11,0774370934814	-0,00281306449323893	0,0111499987542629
12,021	0,0490000000000013	70	70	2	69,25	-11,0766759328544	-0,00159366987645626	0,0119111314415932
12,022	0,0500000000000007	70	70	2	69,5	-11,0766709037125	-0,00166505109518766	0,0119161605834961
12,023	0,0510000000000002	70	70	2	69,5	-11,0767363663763	-0,00189101323485374	0,0118506699800491
12,034	0,0620000000000012	70	70	2	69,5	-11,0798401013017	-0,00985239166766405	0,00874696299433708
12,045	0,0730000000000004	70	70	2	69,5	-11,0855211876333	-0,0288820266723633	0,00306587666273117
12,056	0,0840000000000014	70	70	2	69,75	-11,0891114361584	-0,0427693920210004	-0,000524315983057022
12,067	0,0950000000000006	70	70	2	69,75	-11,0907241422683	-0,0492048682644963	-0,00213699415326118
12,068	0,0960000000000001	70	70	2	69,75	-11,0907822847366	-0,0494391052052379	-0,00219516456127167
12,069	0,0970000000000013	70	70	2	69,75	-11,0906952247024	-0,0488340621814132	-0,00210810452699661
12,072	0,100000000000001	70	70	2	70	-11,0903624352068	-0,047141695395112	-0,0017753429710865
12,972	0	80	80	2	79	-11,0903575457633	-0,0472277821972966	-0,00177042558789253
12,982	0,0100000000000016	80	80	2	79	-11,0892606899142	-0,0421003950759768	-0,000673569738864899
12,993	0,0210000000000008	80	80	2	79	-11,0842867847532	-0,0209476659074426	0,00430025160312653
13,004	0,032	80	80	2	79,25	-11,0789834428579	-0,00581739470362663	0,0096035934984684
13,014	0,0420000000000016	80	80	2	79,25	-11,0774602834135	-0,00291047617793083	0,0111267529428005
13,021	0,0490000000000013	80	80	2	79,25	-11,0762530099601	-0,0011699041351676	0,0123340263962746
13,026	0,0540000000000003	80	80	2	79,5	-11,0778196994215	-0,0046110525727272	0,0107673928141594
13,037	0,0650000000000013	80	80	2	79,5	-11,0809821635485	-0,0131867080926895	0,00760490074753761
13,055	0,0830000000000002	80	80	2	79,75	-11,0884770657867	-0,0396809447556734	0,000109970569610596
13,066	0,0940000000000012	80	80	2	79,75	-11,0908839851618	-0,0494792126119137	-0,00229686498641968
13,068	0,0960000000000001	80	80	2	79,75	-11,0909654013813	-0,0498558068647981	-0,00237828120589256
13,07	0,0980000000000008	80	80	2	79,75	-11,0907938797027	-0,0490119494497776	-0,00220678746700287
13,072	0,100000000000001	80	80	2	80	-11,0905254632235	-0,0478050438687205	-0,0019383430480957
13,972	0	90	90	2	89	-11,0904711205512	-0,0473143393173814	-0,00188397243618965
13,982	0,0100000000000016	90	90	2	89	-11,0885316040367	-0,0382692925632	5,54323196411133E-05
13,993	0,0210000000000008	90	90	2	89	-11,0851094685495	-0,0242167804390192	0,00347759574651718
14,004	0,032	90	90	2	89,25	-11,0806723684072	-0,0100990338250995	0,00791469588875771
14,014	0,0420000000000016	90	90	2	89,25	-11,0765564627945	-0,0012805825099349	0,0120306015014648
14,025	0,0530000000000008	90	90	2	89,5	-11,0769251827151	-0,00238551292568445	0,0116619095206261
14,036	0,0640000000000001	90	90	2	89,5	-11,0811019130051	-0,0135352881625295	0,00748515129089355
14,046	0,0740000000000016	90	90	2	89,5	-11,0856628417969	-0,0290649244561791	0,00292422249913216
14,057	0,0850000000000009	90	90	2	89,75	-11,0899788234383	-0,0458773318678141	-0,00139173120260239
14,059	0,0870000000000015	90	90	2	89,75	-11,0903900675476	-0,047621768899262	-0,0018029473721981
14,068	0,0960000000000001	90	90	2	89,75	-11,0905261337757	-0,0475894939154387	-0,00193901360034943
14,071	0,0990000000000002	90	90	2	89,75	-11,0903596132994	-0,0466880109161139	-0,00177249312400818
14,072	0,100000000000001	90	90	2	90	-11,0903497226536	-0,0465747388079762	-0,00176260247826576
14,972	0	100	100	2	99	-11,0903400555253	-0,046472679823637	-0,00175293534994125
14,982	0,0100000000000016	100	100	2	99	-11,0890982206911	-0,0407347455620766	-0,000511128455400467
14,993	0,0210000000000008	100	100	2	99	-11,0842142254114	-0,0207507470622659	0,00437283888459206
15,004	0,032	100	100	2	99,25	-11,0808690078557	-0,0104983802884817	0,00771805644035339
15,014	0,0420000000000016	100	100	2	99,25	-11,0762198735029	-0,000882362946867943	0,0123671628534794
15,015	0,043000000000001	100	100	2	99,25	-11,0760832484812	-0,000722687691450119	0,0125037878751755
15,016	0,0440000000000005	100	100	2	99,25	-11,0762506071478	-0,00102478079497814	0,0123364292085171
15,027	0,0550000000000015	100	100	2	99,5	-11,0773351974785	-0,00323597341775894	0,0112518668174744
15,038	0,0660000000000007	100	100	2	99,5	-11,0817879997194	-0,0155469961464405	0,00679906457662582
15,049	0,077	100	100	2	99,75	-11,0879545658827	-0,0374150322750211	0,000632498413324356
15,059	0,0870000000000015	100	100	2	99,75	-11,0895512066782	-0,0436088675633073	-0,000964086502790451
15,068	0,0960000000000001	100	100	2	99,75	-11,0909163672477	-0,0493559893220663	-0,0023292750120163
15,072	0,100000000000001	100	100	2	100	-11,0903686657548	-0,0466604297980666	-0,00178154557943344
24,972	0	200	200	2	199	-11,0909580253065	-0,0480266427621245	-0,00237090513110161
24,983	0,0109999999999992	200	200	2	199	-11,088483016938	-0,0362544413655996	0,000104047358036041
24,993	0,0210000000000008	200	200	2	199	-11,085306443274	-0,0233834376558661	0,00328062102198601
25,004	0,032	200	200	2	199,25	-11,0804695822299	-0,00848779920488596	0,00811748206615448
25,015	0,0429999999999993	200	200	2	199,25	-11,0776341240853	-0,00268234871327877	0,0109529122710228
25,017	0,0449999999999982	200	200	2	199,25	-11,0773605387658	-0,00214572995901108	0,0112264975905418
25,022	0,0500000000000007	200	200	2	199,5	-11,077295858413	-0,00233019236475229	0,0112912058830261
25,024	0,0519999999999996	200	200	2	199,5	-11,0773616563529	-0,00249173957854509	0,0112254358828068
25,035	0,0629999999999988	200	200	2	199,5	-11,0808493103832	-0,0114066991955042	0,00773778185248375
25,045	0,0730000000000004	200	200	2	199,5	-11,0856041684747	-0,0271213753148913	0,00298289582133293
25,056	0,0839999999999996	200	200	2	199,75	-11,0897349659353	-0,043340502306819	-0,00114781782031059
25,067	0,0949999999999989	200	200	2	199,75	-11,0905570071191	-0,0463640550151467	-0,00196991488337517
25,072	0,0999999999999979	200	200	2	200	-11,09051624313	-0,046213436871767	-0,00192912295460701
34,972	0	300	300	2	299	-11,0908022895455	-0,0457850191742182	-0,00221516937017441
34,983	0,0110000000000028	300	300	2	299	-11,0889542195946	-0,0371455866843462	-0,000367071479558945
34,994	0,0219999999999985	300	300	2	299	-11,0854399949312	-0,0229452457278967	0,00314706936478615
35,005	0,0330000000000013	300	300	2	299,25	-11,0794671345502	-0,00562815461307764	0,0091199018061161
35,016	0,0439999999999969	300	300	2	299,25	-11,0771932639182	-0,0013422966003418	0,0113938003778458
35,02	0,0480000000000018	300	300	2	299,25	-11,0769954510033	-0,00108216889202595	0,0115916132926941
35,022	0,0499999999999972	300	300	2	299,5	-11,0775579605252	-0,00226201023906469	0,0110290758311749
35,032	0,0600000000000023	300	300	2	299,5	-11,0799879860133	-0,00834569334983826	0,00859905034303665
35,043	0,070999999999998	300	300	2	299,5	-11,0856186691672	-0,0262749427929521	0,00296836718916893
35,058	0,0859999999999985	300	300	2	299,75	-11,0904870461673	-0,0449416832998395	-0,00189995393157005
35,066	0,0940000000000012	300	300	2	299,75	-11,0910735279322	-0,0472282664850354	-0,00248640775680542
35,072	0,100000000000001	300	300	2	300	-11,0909381601959	-0,0464751617982984	-0,0023510679602623
44,972	0	400	400	2	399	-11,091564623639	-0,0479862047359347	-0,00297753140330315
44,983	0,0110000000000028	400	400	2	399	-11,0897652246058	-0,0394348707050085	-0,00117810443043709
44,994	0,0219999999999985	400	400	2	399	-11,0854165814817	-0,0220344727858901	0,00317048281431198
45,005	0,0330000000000013	400	400	2	399,25	-11,0808051098138	-0,00770831480622292	0,00778192654252052
45,015	0,0429999999999993	400	400	2	399,25	-11,0773538332433	-0,00108234118670225	0,0112332031130791
45,026	0,054000000000002	400	400	2	399,5	-11,0789111349732	-0,00477892346680164	0,00967590138316154
45,037	0,0649999999999977	400	400	2	399,5	-11,0826069395989	-0,0151186669245362	0,00598009675741196
45,047	0,0750000000000028	400	400	2	399,75	-11,0876592993736	-0,0328412652015686	0,000927764922380447
45,058	0,0859999999999985	400	400	2	399,75	-11,0904788877815	-0,0434437999501824	-0,00189179554581642
45,067	0,0949999999999989	400	400	2	399,75	-11,0921725910157	-0,0512042408809066	-0,00358549878001213
45,072	0,100000000000001	400	400	2	400	-11,0917205829173	-0,0487820105627179	-0,00313349068164825
54,972	0	500	500	2	499	-11,0919647756964	-0,0486827315762639	-0,00337762758135796
54,983	0,0110000000000028	500	500	2	499	-11,0897164419293	-0,0379945384338498	-0,00112932175397873
54,994	0,0219999999999985	500	500	2	499	-11,0851269867271	-0,0196098117157817	0,00346004962921143
55,005	0,0330000000000013	500	500	2	499,25	-11,080442564562	-0,00612162053585052	0,00814447179436684
55,016	0,0439999999999969	500	500	2	499,25	-11,0773315932602	-0,000615953467786312	0,0112554430961609
55,032	0,0600000000000023	500	500	2	499,5	-11,0815086308867	-0,011033765040338	0,00707840546965599
55,043	0,070999999999998	500	500	2	499,5	-11,0866717156023	-0,0277678016573191	0,00191532075405121
55,053	0,0810000000000031	500	500	2	499,75	-11,0901015903801	-0,0410536956042051	-0,00151444226503372
55,064	0,0919999999999987	500	500	2	499,75	-11,0914889071137	-0,0466686952859163	-0,00290181487798691
55,072	0,100000000000001	500	500	2	500	-11,0916515719146	-0,0470438180491328	-0,00306447967886925
64,972	0	600	600	2	599	-11,0921826772392	-0,0479489238932729	-0,00359555706381798
64,983	0,0109999999999957	600	600	2	599	-11,0905028600246	-0,0399303808808327	-0,00191571190953255
64,994	0,0219999999999914	600	600	2	599	-11,0869366675615	-0,0248272391036153	0,00165039673447609
65,004	0,0319999999999965	600	600	2	599,25	-11,0812526196241	-0,00737393740564585	0,00733444467186928
65,015	0,0429999999999922	600	600	2	599,25	-11,0784205701202	-0,0020934920758009	0,010166522115469
65,019	0,046999999999997	600	600	2	599,25	-11,077991835773	-0,00142453238368034	0,010595228523016
65,026	0,0539999999999878	600	600	2	599,5	-11,078649898991	-0,00259049702435732	0,00993713736534119
65,036	0,063999999999993	600	600	2	599,5	-11,0827458836138	-0,0133872823789716	0,00584118068218231
65,046	0,0739999999999981	600	600	2	599,5	-11,088612601161	-0,033780257217586	-2,54809856414795E-05
65,057	0,0849999999999937	600	600	2	599,75	-11,0911959316581	-0,0438705366104841	-0,00260883942246437
65,067	0,0949999999999989	600	600	2	599,75	-11,0919056553394	-0,0469183782115579	-0,00331850722432137
65,072	0,0999999999999943	600	600	2	600	-11,0920384246856	-0,0471157534047961	-0,00345133244991302
74,972	0	700	700	2	699	-11,0926645249128	-0,0480513274669647	-0,00407740473747253
74,974	0,00199999999999534	700	700	2	699	-11,0926648322493	-0,0480816466733813	-0,0040777400135994
74,975	0,00300000000000011	700	700	2	699	-11,092636892572	-0,0480100652202964	-0,00404980033636093
74,986	0,0139999999999958	700	700	2	699	-11,0897429846227	-0,0342151755467057	-0,00115586444735527
74,997	0,0249999999999915	700	700	2	699,25	-11,0856468044221	-0,018560728058219	0,00294025987386703
75,007	0,0349999999999966	700	700	2	699,25	-11,081711333245	-0,00689860433340073	0,00687573105096817
75,018	0,0459999999999923	700	700	2	699,25	-11,0781092103571	-0,000663888640701771	0,0104778259992599
75,02	0,0479999999999876	700	700	2	699,25	-11,0776689369231	-0,000236690975725651	0,0109180994331837
75,025	0,0529999999999973	700	700	2	699,5	-11,0783133655787	-0,00150678213685751	0,0102736987173557
75,036	0,063999999999993	700	700	2	699,5	-11,0834560543299	-0,0142335239797831	0,00513100996613503
75,046	0,0739999999999981	700	700	2	699,5	-11,0886641219258	-0,032086125575006	-7,70017504692078E-05
75,057	0,0849999999999937	700	700	2	699,75	-11,091896854341	-0,0447517028078437	-0,00330973416566849
75,067	0,0949999999999989	700	700	2	699,75	-11,0924016963691	-0,0468715792521834	-0,00381454825401306
75,072	0,0999999999999943	700	700	2	700	-11,0924655385315	-0,0471265707165003	-0,00387841835618019
84,972	0	800	800	2	799	-11,0931513179094	-0,0479635037481785	-0,00456422567367554
84,983	0,0109999999999957	800	800	2	799	-11,0914663597941	-0,0391562515869737	-0,00287923961877823
84,994	0,0219999999999914	800	800	2	799	-11,0882781911641	-0,0254941498860717	0,000308901071548462
85,004	0,0319999999999965	800	800	2	799,25	-11,082918215543	-0,00842289999127388	0,00566884875297546
85,015	0,0429999999999922	800	800	2	799,25	-11,0793987940997	-0,00177241396158934	0,00918824225664139
85,019	0,046999999999997	800	800	2	799,25	-11,0787498950958	-0,000837119296193123	0,00983716920018196
85,02	0,0479999999999876	800	800	2	799,25	-11,0787145793438	-0,00090199988335371	0,00987248495221138
85,021	0,0489999999999924	800	800	2	799,25	-11,0787694528699	-0,00105053186416626	0,00981761142611504
85,031	0,0589999999999975	800	800	2	799,5	-11,0821218788624	-0,0081950705498457	0,00646518543362617
85,042	0,0699999999999932	800	800	2	799,5	-11,0862516146153	-0,0207716040313244	0,00233542174100876
85,052	0,0799999999999983	800	800	2	799,75	-11,0919276438653	-0,0425546336919069	-0,00334052368998527
85,063	0,090999999999994	800	800	2	799,75	-11,0930591449141	-0,0476337363943458	-0,0044720247387886
85,069	0,0969999999999942	800	800	2	799,75	-11,0933451075107	-0,0491419155150652	-0,00475801527500153
85,07	0,097999999999999	800	800	2	799,75	-11,0933469235897	-0,0491393683478236	-0,00475980341434479
85,071	0,0989999999999895	800	800	2	799,75	-11,0933132562786	-0,0489316461607814	-0,00472616404294968
85,072	0,0999999999999943	800	800	2	800	-11,0932695865631	-0,0486089801415801	-0,00468246638774872
94,972	0	900	900	2	899	-11,0936641227454	-0,0476950127631426	-0,00507697463035584
94,983	0,0109999999999957	900	900	2	899	-11,0915123205632	-0,0364870997145772	-0,00292522832751274
94,994	0,0219999999999914	900	900	2	899	-11,0887501761317	-0,0246799970045686	-0,000163055956363678
95,004	0,0319999999999965	900	900	2	899,25	-11,0836280230433	-0,00856065191328526	0,00495901331305504
95,015	0,0429999999999922	900	900	2	899,25	-11,0796557273716	-0,00117078889161348	0,00893136486411095
95,021	0,0489999999999924	900	900	2	899,25	-11,078938767314	-0,000414839014410973	0,00964829698204994
95,026	0,0539999999999878	900	900	2	899,5	-11,0797782707959	-0,00143998302519321	0,00880876556038857
95,036	0,063999999999993	900	900	2	899,5	-11,0842226352543	-0,012293360196054	0,00436445698142052
95,046	0,0739999999999981	900	900	2	899,5	-11,0893494263291	-0,0297364266589284	-0,000762306153774261
95,057	0,0849999999999937	900	900	2	899,75	-11,0934398788959	-0,0467989547178149	-0,0048527866601944
95,065	0,0929999999999893	900	900	2	899,75	-11,0941134765744	-0,0503445463255048	-0,0055263563990593
95,072	0,0999999999999943	900	900	2	900	-11,0939539410174	-0,0490749813616276	-0,00536682084202766
104,972	0	1000	1000	2	999	-11,0941910650581	-0,0474207382649183	-0,00560397282242775
104,983	0,0109999999999957	1000	1000	2	999	-11,0922547336668	-0,0375659484416246	-0,00366764143109322
104,993	0,0210000000000008	1000	1000	2	999	-11,0889463685453	-0,0234478060156107	-0,000359248369932175
105,004	0,0319999999999965	1000	1000	2	999,25	-11,0844274889678	-0,00875999219715595	0,00415954738855362
105,015	0,0429999999999922	1000	1000	2	999,25	-11,0796374827623	-0,000125523656606674	0,00894958153367042
105,016	0,0439999999999969	1000	1000	2	999,25	-11,0795722715557	-0,000104508362710476	0,009014792740345
105,017	0,0449999999999875	1000	1000	2	999,25	-11,0796504747123	-0,000280821695923805	0,0089365616440773
105,027	0,0549999999999926	1000	1000	2	999,5	-11,0814144462347	-0,00369124580174685	0,00717261806130409
105,037	0,0649999999999977	1000	1000	2	999,5	-11,0855437070131	-0,01456034835428	0,00304335728287697
105,048	0,0759999999999934	1000	1000	2	999,75	-11,091083670035	-0,0342239998281002	-0,00249657779932022
105,058	0,0859999999999985	1000	1000	2	999,75	-11,0940521210432	-0,0471080979332328	-0,00546500086784363
105,069	0,0969999999999942	1000	1000	2	999,75	-11,0941648576409	-0,0473039085045457	-0,00557776540517807
105,072	0,0999999999999943	1000	1000	2	1000	-11,0941768717021	-0,0474550435319543	-0,00558977946639061
155,311	0	1501	1	3	1500	-11,0907581169158	-0,0233820313587785	-0,00217102468013763
155,331	0,0200000000000102	1501	1	3	1500	-11,0909682232887	-0,0245687924325466	-0,00238113105297089
155,342	0,0310000000000059	1501	1	3	1500	-11,0909584164619	-0,0245438795536757	-0,00237129628658295
155,353	0,0420000000000016	1501	1	3	1500	-11,0908630583435	-0,0241407658904791	-0,00227596610784531
155,364	0,0529999999999973	1501	1	3	1500	-11,0914683714509	-0,026480546221137	-0,0028812512755394
155,375	0,063999999999993	1501	1	3	1500	-11,0908522456884	-0,0239181146025658	-0,00226512551307678
155,386	0,0749999999999886	1501	1	3	1500	-11,0912412498146	-0,0257070595398545	-0,00265415757894516
155,396	0,085000000000008	1501	1	3	1500	-11,0910304170102	-0,0249068578705192	-0,00244326889514923
155,407	0,0960000000000036	1501	1	3	1500	-11,0913459397852	-0,0260394578799605	-0,00275881960988045
155,418	0,106999999999999	1501	1	3	1500	-11,0911264456809	-0,0250802049413323	-0,00253932550549507
155,429	0,117999999999995	1501	1	3	1500	-11,0908821690828	-0,02402707003057	-0,00229507684707642
155,44	0,128999999999991	1501	1	3	1500	-11,0915000550449	-0,0268931500613689	-0,00291293486952782
155,45	0,13900000000001	1501	1	3	1500	-11,0912022460252	-0,0256216013804078	-0,00261509791016579
155,461	0,150000000000006	1501	1	3	1500	-11,091618295759	-0,0273307273164392	-0,003031175583601
155,472	0,161000000000001	1501	1	3	1500	-11,0911997873336	-0,0254819868132472	-0,00261269509792328
155,483	0,171999999999997	1501	1	3	1500	-11,0915213450789	-0,0269340025261045	-0,00293422490358353
155,494	0,182999999999993	1501	1	3	1500	-11,0910499747843	-0,0249126832932234	-0,00246288254857063
155,505	0,193999999999988	1501	1	3	1500	-11,0914614703506	-0,0264400243759155	-0,00287437811493874
155,515	0,204000000000008	1501	1	3	1500	-11,0910485498607	-0,024732300080359	-0,00246142968535423
155,526	0,215000000000003	1501	1	3	1500	-11,0912887752056	-0,0258925510570407	-0,00270165503025055
155,537	0,225999999999999	1501	1	3	1500	-11,0915339458734	-0,0270556285977364	-0,00294679775834084
155,548	0,236999999999995	1501	1	3	1500	-11,0915591754019	-0,0272609014064074	-0,00297205522656441
155,559	0,24799999999999	1501	1	3	1500	-11,0913645196706	-0,0259115966036916	-0,00277737155556679
155,575	0,26400000000001	1501	1	3	1500	-11,0910292994231	-0,0246647791936994	-0,00244215130805969
155,586	0,275000000000006	1501	1	3	1500	-11,0915697924793	-0,0271145813167095	-0,00298267230391502
155,597	0,286000000000001	1501	1	3	1500	-11,0913458559662	-0,0262607121840119	-0,00275876373052597
155,608	0,296999999999997	1501	1	3	1500	-11,0915003344417	-0,0266773952171206	-0,0029132142663002
155,619	0,307999999999993	1501	1	3	1500	-11,0913608316332	-0,026110471226275	-0,00277373939752579
155,63	0,318999999999988	1501	1	3	1500	-11,0915794875473	-0,027125421911478	-0,00299239531159401
155,64	0,329000000000008	1501	1	3	1500	-11,0915429703891	-0,0270609417930245	-0,0029558502137661
155,651	0,340000000000003	1501	1	3	1500	-11,0916969459504	-0,0275616766884923	-0,00310979783535004
155,662	0,350999999999999	1501	1	3	1500	-11,0913123004138	-0,025820080190897	-0,00272518023848534
155,673	0,361999999999995	1501	1	3	1500	-11,091585047543	-0,0270297564566135	-0,00299792736768723
155,684	0,37299999999999	1501	1	3	1500	-11,0915158689022	-0,0267661269754171	-0,00292874872684479
155,694	0,38300000000001	1501	1	3	1500	-11,0916855745018	-0,0276622595265508	-0,00309845432639122
155,705	0,394000000000005	1501	1	3	1500	-11,0913044773042	-0,0257206335663795	-0,00271735712885857
155,716	0,405000000000001	1501	1	3	1500	-11,0916791204363	-0,0274628307670355	-0,00309202820062637
155,727	0,415999999999997	1501	1	3	1500	-11,0915563814342	-0,0269398046657443	-0,00296926125884056
155,738	0,426999999999993	1501	1	3	1500	-11,0915504861623	-0,0269891647621989	-0,00296339392662048
155,749	0,437999999999988	1501	1	3	1500	-11,0913554951549	-0,0257390970364213	-0,002768374979496
155,759	0,448000000000008	1501	1	3	1500	-11,0916700959206	-0,0272888690233231	-0,00308297574520111
155,77	0,459000000000003	1501	1	3	1500	-11,0917850676924	-0,0279923621565104	-0,00319797545671463
155,781	0,469999999999999	1501	1	3	1500	-11,091605136171	-0,0271485513076186	-0,00301798805594444
155,792	0,480999999999995	1501	1	3	1500	-11,0918274521828	-0,0282663712278008	-0,00324033200740814
155,807	0,496000000000009	1501	1	3	1500	-11,0917309764773	-0,0277377385646105	-0,00314388424158096
155,818	0,507000000000005	1501	1	3	1500	-11,0916135180742	-0,027069584466517	-0,00302636995911598
155,829	0,518000000000001	1501	1	3	1500	-11,0917047131807	-0,0277199316769838	-0,00311762094497681
155,84	0,528999999999996	1501	1	3	1500	-11,0916191339493	-0,0271030189469457	-0,00303201377391815
155,851	0,539999999999992	1501	1	3	1500	-11,091843098402	-0,0281157298013568	-0,00325597822666168
155,862	0,550999999999988	1501	1	3	1500	-11,0916018392891	-0,0270383851602674	-0,00301474705338478
155,872	0,561000000000007	1501	1	3	1500	-11,0919052083045	-0,0283350702375174	-0,00331806018948555
155,883	0,572000000000003	1501	1	3	1500	-11,0917970258743	-0,0279996870085597	-0,00320993363857269
155,894	0,582999999999998	1501	1	3	1500	-11,0916930623353	-0,0272144610062242	-0,00310594215989113
155,905	0,593999999999994	1501	1	3	1500	-11,0916618537158	-0,0272560818120837	-0,003074761480093
155,916	0,60499999999999	1501	1	3	1500	-11,0917683038861	-0,0278078019618988	-0,00318121165037155
155,926	0,615000000000009	1501	1	3	1500	-11,0917576309294	-0,0278245890513062	-0,00317053869366646
155,937	0,626000000000005	1501	1	3	1500	-11,0918191820383	-0,0281048566102982	-0,00323206186294556
155,948	0,637	1501	1	3	1500	-11,0918161086738	-0,0278492318466306	-0,00322898849844933
155,959	0,647999999999996	1501	1	3	1500	-11,0917970817536	-0,0279251858592033	-0,00320998951792717
155,97	0,658999999999992	1501	1	3	1500	-11,0920332279056	-0,0290939072147012	-0,00344613566994667
155,981	0,669999999999987	1501	1	3	1500	-11,0917949024588	-0,0280924933031201	-0,00320781022310257
155,991	0,680000000000007	1501	1	3	1500	-11,091747097671	-0,0275702821090817	-0,00315997749567032
156,002	0,691000000000003	1501	1	3	1500	-11,0917238797992	-0,0274660671129823	-0,00313678756356239
156,013	0,701999999999998	1501	1	3	1500	-11,0920656938106	-0,0290911598131061	-0,00347860157489777
156,024	0,712999999999994	1501	1	3	1500	-11,0915889870375	-0,0269720423966646	-0,00300189480185509
156,035	0,72399999999999	1501	1	3	1500	-11,0919016879052	-0,0283467257395387	-0,0033145397901535
156,045	0,734000000000009	1501	1	3	1500	-11,0920079424977	-0,028902068734169	-0,00342082232236862
156,056	0,745000000000005	1501	1	3	1500	-11,0920726228505	-0,0291354116052389	-0,00348547473549843
156,067	0,756	1501	1	3	1500	-11,0921105649322	-0,0292430957779288	-0,00352347269654274
156,078	0,766999999999996	1501	1	3	1500	-11,0918819345534	-0,0283593172207475	-0,00329481437802315
156,089	0,777999999999992	1501	1	3	1500	-11,0917897336185	-0,0276074837893248	-0,00320261344313621
156,1	0,788999999999987	1501	1	3	1500	-11,0920249577612	-0,0287112547084689	-0,00343786552548408
156,11	0,799000000000007	1501	1	3	1500	-11,0921721439809	-0,0295245554298162	-0,00358499586582184
156,121	0,810000000000002	1501	1	3	1500	-11,0921024903655	-0,0294867577031255	-0,00351537019014359
156,132	0,820999999999998	1501	1	3	1500	-11,0922577790916	-0,0300511159002781	-0,00367065891623497
156,146	0,835000000000008	1501	1	3	1500	-11,0919925477356	-0,0286071235314012	-0,00340545549988747
156,157	0,846000000000004	1501	1	3	1500	-11,0919177532196	-0,028252899646759	-0,00333063304424286
156,168	0,856999999999999	1501	1	3	1500	-11,0921714734286	-0,0295308232307434	-0,00358438119292259
156,179	0,867999999999995	1501	1	3	1500	-11,0921167116612	-0,0294301193207502	-0,0035296194255352
156,19	0,878999999999991	1501	1	3	1500	-11,0919904522598	-0,0285093113780022	-0,00340333208441734
156,2	0,88900000000001	1501	1	3	1500	-11,0924508981407	-0,0307605043053627	-0,00386377796530724
156,211	0,900000000000006	1501	1	3	1500	-11,0920118540525	-0,0287836883217096	-0,00342473387718201
156,222	0,911000000000001	1501	1	3	1500	-11,0922920610756	-0,0300424546003342	-0,0037049688398838
156,233	0,921999999999997	1501	1	3	1500	-11,0923159215599	-0,0302309961989522	-0,00372882932424545
156,244	0,932999999999993	1501	1	3	1500	-11,092115174979	-0,0290606031194329	-0,00352805480360985
156,255	0,943999999999988	1501	1	3	1500	-11,0923366807401	-0,0301776546984911	-0,00374956056475639
156,265	0,954000000000008	1501	1	3	1500	-11,092016575858	-0,028900639154017	-0,00342948362231255
156,276	0,965000000000003	1501	1	3	1500	-11,0923093277961	-0,0302203698083758	-0,00372223556041718
156,287	0,975999999999999	1501	1	3	1500	-11,0922952741385	-0,029971799813211	-0,00370815396308899
156,298	0,986999999999995	1501	1	3	1500	-11,0925040394068	-0,0309088733047247	-0,00391691923141479
156,309	0,99799999999999	1501	1	3	1500	-11,0920889955014	-0,028940630145371	-0,00350190326571465
156,319	1,00800000000001	1501	1	3	1500	-11,0924909077585	-0,0308991270139813	-0,00390378758311272
156,33	1,01900000000001	1501	1	3	1500	-11,0920363292098	-0,0288850488141179	-0,0034492090344429
156,341	1,03	1501	1	3	1500	-11,0924187675118	-0,0304295495152473	-0,003831647336483
156,352	1,041	1501	1	3	1500	-11,0922113992274	-0,0294799078255892	-0,00362427905201912
156,363	1,05199999999999	1501	1	3	1500	-11,0924074240029	-0,0305899605154991	-0,00382030382752418
156,374	1,06299999999999	1501	1	3	1500	-11,0924198850989	-0,0306230969727039	-0,00383276492357254
156,384	1,07300000000001	1501	1	3	1500	-11,0923406481743	-0,0298977084457874	-0,00375352799892425
156,395	1,084	1501	1	3	1500	-11,0922852437943	-0,0297954818233848	-0,00369815155863762
156,406	1,095	1501	1	3	1500	-11,0923924762756	-0,0304091116413474	-0,00380538403987885
156,417	1,10599999999999	1501	1	3	1500	-11,0922561585903	-0,0298588443547487	-0,00366903841495514
156,428	1,11699999999999	1501	1	3	1500	-11,0924835596234	-0,0310149509459734	-0,00389646738767624
156,438	1,12700000000001	1501	1	3	1500	-11,0923552326858	-0,0302404491230845	-0,00376811251044273
156,449	1,13800000000001	1501	1	3	1500	-11,0922750458121	-0,0297397188842297	-0,00368792563676834
156,46	1,149	1501	1	3	1500	-11,092834174633	-0,0325256586074829	-0,00424705445766449
156,471	1,16	1501	1	3	1500	-11,0923011694103	-0,0301003316417336	-0,00371407717466354
156,482	1,17099999999999	1501	1	3	1500	-11,0923604574054	-0,0299118924885988	-0,00377336516976357
156,493	1,18199999999999	1501	1	3	1500	-11,0926880780607	-0,0316019635647535	-0,0041009858250618
156,503	1,19200000000001	1501	1	3	1500	-11,0926006548107	-0,0313473958522081	-0,0040135346353054
156,514	1,203	1501	1	3	1500	-11,0924375429749	-0,030626174993813	-0,00385042279958725
156,525	1,214	1501	1	3	1500	-11,0927516128868	-0,0321915512904525	-0,00416452065110207
156,536	1,22499999999999	1501	1	3	1500	-11,0923626367003	-0,0300613231956959	-0,00377548858523369
156,547	1,23599999999999	1501	1	3	1500	-11,0927085857838	-0,031786235049367	-0,00412149354815483
156,557	1,24600000000001	1501	1	3	1500	-11,0925248265266	-0,030957879498601	-0,00393770635128021
156,568	1,25700000000001	1501	1	3	1500	-11,0926979687065	-0,0317808194085956	-0,00411087647080421
156,579	1,268	1501	1	3	1500	-11,092481687665	-0,0303841615095735	-0,00389456748962402
156,59	1,279	1501	1	3	1500	-11,0927995853126	-0,0320131098851562	-0,00421246513724327
156,601	1,28999999999999	1501	1	3	1500	-11,09270372428	-0,0316846463829279	-0,00411663204431534
156,612	1,30099999999999	1501	1	3	1500	-11,0927094239742	-0,0316791655495763	-0,00412227585911751
156,622	1,31100000000001	1501	1	3	1500	-11,0926234256476	-0,0313675962388515	-0,00403627753257751
156,633	1,322	1501	1	3	1500	-11,0926643852144	-0,0314381485804915	-0,00407729297876358
156,647	1,33599999999998	1501	1	3	1500	-11,0926544386894	-0,0313368206843734	-0,00406734645366669
156,657	1,346	1501	1	3	1500	-11,0927350167185	-0,0316942483186722	-0,00414792448282242
156,668	1,357	1501	1	3	1500	-11,0927374474704	-0,0319228414446115	-0,00415032729506493
156,679	1,368	1501	1	3	1500	-11,0926903132349	-0,0314155034720898	-0,00410322099924088
156,69	1,37899999999999	1501	1	3	1500	-11,0925952903926	-0,0312011269852519	-0,00400817021727562
156,7	1,38900000000001	1501	1	3	1500	-11,0929804947227	-0,0328189553692937	-0,00439334660768509
156,711	1,40000000000001	1501	1	3	1500	-11,0926211625338	-0,031128004193306	-0,00403404235839844
156,722	1,411	1501	1	3	1500	-11,092644603923	-0,0309662148356438	-0,00405751168727875
156,733	1,422	1501	1	3	1500	-11,0927380342036	-0,0317170517519116	-0,00415094196796417
156,744	1,43299999999999	1501	1	3	1500	-11,0931737814099	-0,0339123979210854	-0,00458668917417526
156,755	1,44399999999999	1501	1	3	1500	-11,0928995255381	-0,0324837677180767	-0,0043124333024025
156,765	1,45400000000001	1501	1	3	1500	-11,0926719848067	-0,0314436154440045	-0,00408489257097244
156,776	1,465	1501	1	3	1500	-11,0929400660098	-0,0325411604717374	-0,00435294583439827
156,787	1,476	1501	1	3	1500	-11,0925385728478	-0,0307049881666899	-0,00395145267248154
156,798	1,48699999999999	1501	1	3	1500	-11,0928846057504	-0,0323230028152466	-0,00429751351475716
156,809	1,49799999999999	1501	1	3	1500	-11,0929792094976	-0,0328552909195423	-0,0043921172618866
156,819	1,50800000000001	1501	1	3	1500	-11,0929958056658	-0,032645259052515	-0,00440871343016624
156,83	1,51900000000001	1501	1	3	1500	-11,0930047184229	-0,0326854689046741	-0,00441759824752808
156,841	1,53	1501	1	3	1500	-11,093166237697	-0,0336757069453597	-0,0045790895819664
156,852	1,541	1501	1	3	1500	-11,0929562151432	-0,0327119138091803	-0,0043690949678421
156,863	1,55199999999999	1501	1	3	1500	-11,0930300038308	-0,0331161357462406	-0,00444285571575165
156,874	1,56299999999999	1501	1	3	1500	-11,0929208714515	-0,032232403755188	-0,00433372333645821
156,884	1,57300000000001	1501	1	3	1500	-11,0930777247995	-0,032945116981864	-0,00449057668447495
156,895	1,584	1501	1	3	1500	-11,0929062590003	-0,0323519390076399	-0,00431913882493973
156,908	1,59700000000001	1501	1	3	1500	-11,0928796883672	-0,0323099130764604	-0,00429259613156319
156,919	1,608	1501	1	3	1500	-11,0930874198675	-0,0330311618745327	-0,00450029969215393
156,93	1,619	1501	1	3	1500	-11,0928065422922	-0,0318490341305733	-0,00421939417719841
156,941	1,63	1501	1	3	1500	-11,0930625256151	-0,0331070786342025	-0,0044754333794117
156,952	1,64099999999999	1501	1	3	1500	-11,0933717899024	-0,0345864938572049	-0,00478466972708702
156,963	1,65199999999999	1501	1	3	1500	-11,0932401102036	-0,0339593412354589	-0,0046529620885849
156,973	1,66200000000001	1501	1	3	1500	-11,0930289700627	-0,0327532086521387	-0,00444184988737106
156,984	1,673	1501	1	3	1500	-11,0930484998971	-0,0329751847311854	-0,00446140766143799
156,995	1,684	1501	1	3	1500	-11,0930747911334	-0,033118249848485	-0,00448767095804214
157,006	1,69499999999999	1501	1	3	1500	-11,0931854881346	-0,0337444804608822	-0,00459836795926094
157,017	1,70599999999999	1501	1	3	1500	-11,0930795688182	-0,0329321436583996	-0,00449242070317268
157,027	1,71600000000001	1501	1	3	1500	-11,0931887011975	-0,0335216894745827	-0,0046016089618206
157,038	1,727	1501	1	3	1500	-11,0932630766183	-0,0339361093938351	-0,00467592850327492
157,049	1,738	1501	1	3	1500	-11,0929117072374	-0,032166033051908	-0,00432455912232399
157,06	1,749	1501	1	3	1500	-11,0931672435254	-0,033622719347477	-0,00458015128970146
157,071	1,75999999999999	1501	1	3	1500	-11,0931077040732	-0,0330850016325712	-0,00452058389782906
157,081	1,77000000000001	1501	1	3	1500	-11,0933439061046	-0,0342179648578167	-0,00475678592920303
157,092	1,78100000000001	1501	1	3	1500	-11,0930327698588	-0,032798033207655	-0,00444564968347549
157,103	1,792	1501	1	3	1500	-11,0934025235474	-0,0347204972058535	-0,00481540337204933
157,114	1,803	1501	1	3	1500	-11,0931438021362	-0,033150096423924	-0,00455668196082115
157,125	1,81399999999999	1501	1	3	1500	-11,093582874164	-0,0352210411801934	-0,00499578192830086
157,136	1,82499999999999	1501	1	3	1500	-11,0933629050851	-0,0342984823510051	-0,00477578490972519
157,146	1,83500000000001	1501	1	3	1500	-11,0934226121753	-0,0347330141812563	-0,00483546406030655
157,157	1,846	1501	1	3	1500	-11,0933174751699	-0,0341948866844177	-0,00473035499453545
157,168	1,857	1501	1	3	1500	-11,093335300684	-0,0339813157916069	-0,00474818050861359
157,179	1,868	1501	1	3	1500	-11,093396069482	-0,0344149628654122	-0,00480897724628448
157,19	1,87899999999999	1501	1	3	1500	-11,093263104558	-0,0338060734793544	-0,00467598438262939
157,2	1,88900000000001	1501	1	3	1500	-11,093481676653	-0,0348330521956086	-0,00489452853798866
157,211	1,90000000000001	1501	1	3	1500	-11,0934253502637	-0,0341981556266546	-0,00483820214867592
157,222	1,911	1501	1	3	1500	-11,0936958342791	-0,0357715459540486	-0,00510871410369873
157,233	1,922	1501	1	3	1500	-11,0933376476169	-0,034017632715404	-0,00475052744150162
157,244	1,93299999999999	1501	1	3	1500	-11,0932568181306	-0,0336122140288353	-0,0046696700155735
157,255	1,94399999999999	1501	1	3	1500	-11,0934733226895	-0,0348407682031393	-0,0048862025141716
157,265	1,95400000000001	1501	1	3	1500	-11,0934566985816	-0,0346409901976585	-0,00486955046653747
157,276	1,965	1501	1	3	1500	-11,0935042239726	-0,0347370188683271	-0,00491710379719734
157,287	1,976	1501	1	3	1500	-11,0935596004128	-0,035005509853363	-0,00497248023748398
157,298	1,98699999999999	1501	1	3	1500	-11,0933339037001	-0,0341456197202206	-0,00474678352475166
157,309	1,99799999999999	1501	1	3	1500	-11,0936443414539	-0,0352848460897803	-0,00505724921822548
157,319	2,00800000000001	1501	1	3	1500	-11,0935914237052	-0,0350199174135923	-0,00500433146953583
157,33	2,01900000000001	1501	1	3	1500	-11,0934646055102	-0,034689623862505	-0,0048774853348732
157,341	2,03	1501	1	3	1500	-11,093622604385	-0,0354195386171341	-0,00503551214933395
157,352	2,041	1501	1	3	1500	-11,093538897112	-0,0350978411734104	-0,00495174899697304
157,363	2,05199999999999	1501	1	3	1500	-11,0938906297088	-0,0364343589171767	-0,0053035095334053
157,377	2,066	1501	1	3	1500	-11,0936355125159	-0,0352959847077727	-0,00504842028021812
157,392	2,08099999999999	1501	1	3	1500	-11,0936450958252	-0,0355099700391293	-0,00505797564983368
157,402	2,09100000000001	1501	1	3	1500	-11,0937490593642	-0,0359173957258463	-0,00516191124916077
157,413	2,102	1501	1	3	1500	-11,0935978777707	-0,0349985854700208	-0,00501075759530067
157,424	2,113	1501	1	3	1500	-11,0937348939478	-0,0358092924579978	-0,0051477737724781
157,435	2,124	1501	1	3	1500	-11,093720421195	-0,0357175385579467	-0,00513330101966858
157,446	2,13499999999999	1501	1	3	1500	-11,0936663579196	-0,0355414021760225	-0,00507926568388939
157,456	2,14500000000001	1501	1	3	1500	-11,0937148891389	-0,0354940630495548	-0,00512776896357536
157,467	2,15600000000001	1501	1	3	1500	-11,0936342831701	-0,0351492688059807	-0,00504719093441963
157,478	2,167	1501	1	3	1500	-11,0937335528433	-0,0357517506927252	-0,00514643266797066
157,489	2,178	1501	1	3	1500	-11,0938011668622	-0,0360516272485256	-0,00521404668688774
157,5	2,18899999999999	1501	1	3	1500	-11,0940509475768	-0,0373268686234951	-0,00546382740139961
157,511	2,19999999999999	1501	1	3	1500	-11,0936027672142	-0,0348104722797871	-0,00501567497849464
157,521	2,21000000000001	1501	1	3	1500	-11,0939120315015	-0,0364990485832095	-0,00532491132616997
157,532	2,221	1501	1	3	1500	-11,0936792101711	-0,0354911712929606	-0,0050920620560646
157,543	2,232	1501	1	3	1500	-11,0939803719521	-0,0369545817375183	-0,00539325177669525
157,554	2,243	1501	1	3	1500	-11,0937640070915	-0,0356151582673192	-0,00517688691616058
157,565	2,25399999999999	1501	1	3	1500	-11,0939253307879	-0,0367475906386971	-0,00533821061253548
157,575	2,26400000000001	1501	1	3	1500	-11,0938046313822	-0,0359282363206148	-0,00521751120686531
157,586	2,27500000000001	1501	1	3	1500	-11,0937465168536	-0,035763424821198	-0,0051593966782093
157,597	2,286	1501	1	3	1500	-11,0940195154399	-0,03716005012393	-0,00543242320418358
157,608	2,297	1501	1	3	1500	-11,0937300603837	-0,0354976113885641	-0,00514296814799309
157,619	2,30799999999999	1501	1	3	1500	-11,0939151886851	-0,0362742366269231	-0,00532804057002068
157,634	2,32300000000001	1501	1	3	1500	-11,0939355008304	-0,0366682279855013	-0,00534838065505028
157,655	2,34399999999999	1501	1	3	1500	-11,0938411206007	-0,0359215913340449	-0,00525400042533875
157,666	2,35499999999999	1501	1	3	1500	-11,0940656159073	-0,03706572111696	-0,00547852367162704
157,676	2,36500000000001	1501	1	3	1500	-11,0936929564923	-0,0353663181886077	-0,00510586425662041
157,687	2,376	1501	1	3	1500	-11,0940101277083	-0,037014321424067	-0,00542303547263145
157,698	2,387	1501	1	3	1500	-11,0937954392284	-0,0355680054053664	-0,00520834699273109
157,709	2,398	1501	1	3	1500	-11,0942342039198	-0,0378289120271802	-0,00564711168408394
157,72	2,40899999999999	1501	1	3	1500	-11,094127278775	-0,0373374484479427	-0,0055401585996151
157,731	2,41999999999999	1501	1	3	1500	-11,0938828624785	-0,0362083921208978	-0,00529574230313301
157,741	2,43000000000001	1501	1	3	1500	-11,0940828826278	-0,0371627882122993	-0,00549573451280594
157,753	2,44200000000001	1501	1	3	1500	-11,0939878877252	-0,0365993939340115	-0,00540079548954964
157,764	2,453	1501	1	3	1500	-11,0942229162902	-0,0377021729946136	-0,0056358240544796
157,775	2,464	1501	1	3	1500	-11,093971543014	-0,0366065045818686	-0,0053844228386879
157,786	2,47499999999999	1501	1	3	1500	-11,0942892450839	-0,0381429307162762	-0,00570215284824371
157,797	2,48599999999999	1501	1	3	1500	-11,093842824921	-0,0357593409717083	-0,00525573268532753
157,807	2,49600000000001	1501	1	3	1500	-11,0941609740257	-0,0374031905084848	-0,00557385385036469
157,818	2,50700000000001	1501	1	3	1500	-11,0942634008825	-0,0379068916663527	-0,0056762807071209
157,829	2,518	1501	1	3	1500	-11,0939856525511	-0,0365423690527678	-0,00539856031537056
157,84	2,529	1501	1	3	1500	-11,0942800529301	-0,0380789441987872	-0,00569293275475502
157,851	2,53999999999999	1501	1	3	1500	-11,0942076612264	-0,0374181009829044	-0,0056205689907074
157,862	2,55099999999999	1501	1	3	1500	-11,0941311903298	-0,0373113574460149	-0,00554407015442848
157,872	2,56100000000001	1501	1	3	1500	-11,0944457072765	-0,0387571379542351	-0,00585861504077911
157,883	2,572	1501	1	3	1500	-11,0942739062011	-0,0380204943940043	-0,00568678602576256
157,894	2,583	1501	1	3	1500	-11,0942554380745	-0,0376472203060985	-0,00566834583878517
157,905	2,59399999999999	1501	1	3	1500	-11,0941634047776	-0,0372637715190649	-0,00557631254196167
157,916	2,60499999999999	1501	1	3	1500	-11,0941756144166	-0,0374264176934958	-0,00558849424123764
157,926	2,61500000000001	1501	1	3	1500	-11,0944090504199	-0,0386745575815439	-0,00582195818424225
157,937	2,626	1501	1	3	1500	-11,0942294821143	-0,0378047954291105	-0,0056423619389534
157,948	2,637	1501	1	3	1500	-11,0943731758744	-0,0382241560146213	-0,00578602775931358
157,959	2,648	1501	1	3	1500	-11,0943244770169	-0,0380595121532679	-0,00573735684156418
157,97	2,65899999999999	1501	1	3	1500	-11,0942443180829	-0,0376404961571097	-0,00565716996788979
157,981	2,66999999999999	1501	1	3	1500	-11,0945396963507	-0,0392283499240875	-0,00595260411500931
157,991	2,68000000000001	1501	1	3	1500	-11,0942692123353	-0,0376445706933737	-0,0056820921599865
158,002	2,691	1501	1	3	1500	-11,0944000259042	-0,0383121101185679	-0,00581290572881699
158,013	2,702	1501	1	3	1500	-11,0942773427814	-0,0377234350889921	-0,00569025054574013
158,024	2,71299999999999	1501	1	3	1500	-11,0946417041123	-0,039713429287076	-0,0060545839369297
158,035	2,72399999999999	1501	1	3	1500	-11,0944140516222	-0,0385157624259591	-0,0058269314467907
158,045	2,73400000000001	1501	1	3	1500	-11,09449647367	-0,0387342041358352	-0,00590935349464417
158,056	2,745	1501	1	3	1500	-11,0944516025484	-0,0386993447318673	-0,00586448237299919
158,067	2,756	1501	1	3	1500	-11,0945393610746	-0,0391752505674958	-0,00595226883888245
158,078	2,767	1501	1	3	1500	-11,0944141354412	-0,0384945096448064	-0,00582698732614517
158,089	2,77799999999999	1501	1	3	1500	-11,094332691282	-0,0379157019779086	-0,00574557110667229
158,1	2,78899999999999	1501	1	3	1500	-11,0945645906031	-0,0390928098931909	-0,00597747042775154
158,11	2,79900000000001	1501	1	3	1500	-11,094288630411	-0,0377376656979322	-0,00570153817534447
158,121	2,81	1501	1	3	1500	-11,0946579091251	-0,0396641623228788	-0,00607078894972801
158,132	2,821	1501	1	3	1500	-11,0944101959467	-0,0383712910115719	-0,00582307577133179
158,143	2,83199999999999	1501	1	3	1500	-11,0944904386997	-0,0386603875085711	-0,00590331852436066
158,154	2,84299999999999	1501	1	3	1500	-11,094722924754	-0,0398325128480792	-0,00613583251833916
158,164	2,85300000000001	1501	1	3	1500	-11,0946190729737	-0,0392606621608138	-0,00603195279836655
158,175	2,864	1501	1	3	1500	-11,0945405624807	-0,03904789686203	-0,00595344230532646
158,186	2,875	1501	1	3	1500	-11,0944564081728	-0,0383658800274134	-0,00586928799748421
158,197	2,886	1501	1	3	1500	-11,0946809872985	-0,0395844131708145	-0,00609386712312698
158,208	2,89699999999999	1501	1	3	1500	-11,0947624314576	-0,0401167524978518	-0,00617533922195434
158,219	2,90799999999999	1501	1	3	1500	-11,0945417918265	-0,0389213021844625	-0,00595467165112495
158,229	2,91800000000001	1501	1	3	1500	-11,0949434805661	-0,0409534107893705	-0,00635638833045959
158,24	2,929	1501	1	3	1500	-11,0946391057223	-0,0390739226713777	-0,00605195760726929
158,251	2,94	1501	1	3	1500	-11,0946629662067	-0,039333738386631	-0,00607587397098541
158,262	2,95099999999999	1501	1	3	1500	-11,0946786124259	-0,0395962642505765	-0,00609152019023895
158,273	2,96199999999999	1501	1	3	1500	-11,0947389900684	-0,0399252725765109	-0,00615186989307403
158,283	2,97200000000001	1501	1	3	1500	-11,0945547558367	-0,0387086626142263	-0,0059676356613636
158,294	2,983	1501	1	3	1500	-11,094673415646	-0,0394433969631791	-0,0060863234102726
158,305	2,994	1501	1	3	1500	-11,0947389621288	-0,0397940399125218	-0,00615186989307403
158,316	3,005	1501	1	3	1500	-11,094559757039	-0,0389324594289064	-0,00597266480326652
158,327	3,01599999999999	1501	1	3	1500	-11,0948281455785	-0,0402619037777185	-0,00624105334281921
158,338	3,02699999999999	1501	1	3	1500	-11,0948491003364	-0,0401879195123911	-0,00626200810074806
158,348	3,03700000000001	1501	1	3	1500	-11,0947954561561	-0,0399989867582917	-0,00620836392045021
158,359	3,048	1501	1	3	1500	-11,0949746053666	-0,0409944308921695	-0,00638751313090324
158,37	3,059	1501	1	3	1500	-11,0948079451919	-0,0401085522025824	-0,00622082501649856
158,381	3,06999999999999	1501	1	3	1500	-11,0947193484753	-0,0394800724461675	-0,00613225623965263
158,392	3,08099999999999	1501	1	3	1500	-11,0949836857617	-0,0408767675980926	-0,00639656558632851
158,402	3,09100000000001	1501	1	3	1500	-11,0950062330812	-0,040928004309535	-0,00641914084553719
158,413	3,102	1501	1	3	1500	-11,0948076099157	-0,0400104792788625	-0,0062204897403717
158,434	3,12299999999999	1501	1	3	1500	-11,0948582366109	-0,0401711603626609	-0,0062711164355278
158,444	3,13300000000001	1501	1	3	1500	-11,0949382558465	-0,0405321130529046	-0,00635113567113876
158,455	3,14400000000001	1501	1	3	1500	-11,0948029719293	-0,0399164808914065	-0,00621585175395012
158,466	3,155	1501	1	3	1500	-11,0950692370534	-0,0414005201309919	-0,00648211687803268
158,477	3,166	1501	1	3	1500	-11,0948333423585	-0,0400715274736285	-0,00624625012278557
158,488	3,17699999999999	1501	1	3	1500	-11,0949908103794	-0,0407647946849465	-0,00640366226434708
158,499	3,18799999999999	1501	1	3	1500	-11,0949293989688	-0,0404615560546517	-0,00634230673313141
158,509	3,19800000000001	1501	1	3	1500	-11,0950497351587	-0,0411322060972452	-0,00646261498332024
158,52	3,209	1501	1	3	1500	-11,0949068237096	-0,0405130861327052	-0,00631973147392273
158,531	3,22	1501	1	3	1500	-11,0950569156557	-0,0410777935758233	-0,00646982342004776
158,542	3,23099999999999	1501	1	3	1500	-11,0950898006558	-0,0412864424288273	-0,00650268048048019
158,553	3,24199999999999	1501	1	3	1500	-11,0948713961989	-0,0402162922546268	-0,00628430396318436
158,563	3,25200000000001	1501	1	3	1500	-11,0954052954912	-0,0430469680577517	-0,00681817531585693
158,574	3,26300000000001	1501	1	3	1500	-11,0950297862291	-0,0410420028492808	-0,00644266605377197
158,585	3,274	1501	1	3	1500	-11,095183538273	-0,0416096951812506	-0,00659644603729248
158,596	3,285	1501	1	3	1500	-11,0950856376439	-0,0411784928292036	-0,0064985454082489
158,607	3,29599999999999	1501	1	3	1500	-11,0950225498527	-0,0410600705072284	-0,00643545761704445
158,618	3,30699999999999	1501	1	3	1500	-11,0951557103544	-0,0416869390755892	-0,00656861811876297
158,628	3,31700000000001	1501	1	3	1500	-11,0950904432684	-0,041081877425313	-0,00650335103273392
158,639	3,328	1501	1	3	1500	-11,0952549800277	-0,0419265311211348	-0,00666785985231399
158,658	3,34700000000001	1501	1	3	1500	-11,0952104441822	-0,0419793464243412	-0,00662332400679588
158,669	3,358	1501	1	3	1500	-11,0951514355838	-0,041535384953022	-0,00656431540846825
158,68	3,369	1501	1	3	1500	-11,0951672215015	-0,0415188912302256	-0,00658012926578522
158,691	3,38	1501	1	3	1500	-11,0952280741185	-0,0419053854420781	-0,00664098188281059
158,702	3,39099999999999	1501	1	3	1500	-11,0951397567987	-0,0415465561673045	-0,00655263662338257
158,712	3,40100000000001	1501	1	3	1500	-11,0953103844076	-0,0422992464154959	-0,00672329217195511
158,723	3,41200000000001	1501	1	3	1500	-11,095300829038	-0,0420427648350596	-0,00671373680233955
158,734	3,423	1501	1	3	1500	-11,0951365157962	-0,0411949120461941	-0,00654939562082291
158,745	3,434	1501	1	3	1500	-11,0951831191778	-0,0416967133060098	-0,00659599900245667
158,756	3,44499999999999	1501	1	3	1500	-11,0952345002443	-0,0419024378061295	-0,00664740800857544
158,767	3,45599999999999	1501	1	3	1500	-11,0953567922115	-0,0426831003278494	-0,00676967203617096
158,777	3,46600000000001	1501	1	3	1500	-11,0951516870409	-0,0413033552467823	-0,00656453892588615
158,788	3,477	1501	1	3	1500	-11,0954073630273	-0,0426775775849819	-0,00682024285197258
158,799	3,488	1501	1	3	1500	-11,0953741148114	-0,0425471412017941	-0,00678699463605881
158,81	3,499	1501	1	3	1500	-11,0953018907458	-0,0422497745603323	-0,00671479851007462
158,821	3,50999999999999	1501	1	3	1500	-11,0953367315233	-0,0420707324519753	-0,00674961134791374
158,831	3,52000000000001	1501	1	3	1500	-11,0953553952277	-0,0422940775752068	-0,00676827505230904
158,842	3,53100000000001	1501	1	3	1500	-11,0954217240214	-0,0427905702963471	-0,00683460384607315
158,853	3,542	1501	1	3	1500	-11,095511186868	-0,0432724365964532	-0,00692406669259071
158,864	3,553	1501	1	3	1500	-11,095427731052	-0,042792740277946	-0,00684058293700218
158,875	3,56399999999999	1501	1	3	1500	-11,0953656490892	-0,0423453375697136	-0,00677855685353279
158,886	3,57499999999999	1501	1	3	1500	-11,0954750049859	-0,043044681660831	-0,00688791275024414
158,896	3,58500000000001	1501	1	3	1500	-11,0954433213919	-0,0427995529025793	-0,00685617327690124
158,907	3,596	1501	1	3	1500	-11,0954472608864	-0,0429179007187486	-0,00686014071106911
158,918	3,607	1501	1	3	1500	-11,095479503274	-0,0427859975025058	-0,00689238309860229
158,929	3,618	1501	1	3	1500	-11,0953675210476	-0,0424026697874069	-0,00678040087223053
158,94	3,62899999999999	1501	1	3	1500	-11,0954660084099	-0,0428462773561478	-0,00687891617417335
158,95	3,63900000000001	1501	1	3	1500	-11,0954036470503	-0,042641838081181	-0,0068165548145771
158,967	3,65600000000001	1501	1	3	1500	-11,0954921599478	-0,0428239908069372	-0,00690506771206856
158,978	3,667	1501	1	3	1500	-11,095528928563	-0,0430703116580844	-0,00694183632731438
158,989	3,678	1501	1	3	1500	-11,0956581775099	-0,0438110902905464	-0,00707108527421951
159	3,68899999999999	1501	1	3	1500	-11,0955618694425	-0,0434933369979262	-0,00697474926710129
159,011	3,69999999999999	1501	1	3	1500	-11,0954997874796	-0,0431679980829358	-0,00691266730427742
159,021	3,71000000000001	1501	1	3	1500	-11,0955931060016	-0,0433771964162588	-0,00700598582625389
159,032	3,721	1501	1	3	1500	-11,0955512803048	-0,0432222988456488	-0,00696418806910515
159,043	3,732	1501	1	3	1500	-11,0955883003771	-0,0436097802594304	-0,00700118020176888
159,054	3,743	1501	1	3	1500	-11,0955067444593	-0,0430486537516117	-0,00691959634423256
159,065	3,75399999999999	1501	1	3	1500	-11,0956961475313	-0,0440183887258172	-0,00710902735590935
159,075	3,76400000000001	1501	1	3	1500	-11,0957231651992	-0,0442730914801359	-0,0071360170841217
159,086	3,77500000000001	1501	1	3	1500	-11,0957461595535	-0,0442850030958653	-0,0071590393781662
159,097	3,786	1501	1	3	1500	-11,0956221353263	-0,0436220690608025	-0,00703498721122742
159,108	3,797	1501	1	3	1500	-11,0957192536443	-0,0442173099145293	-0,0071321614086628
159,119	3,80799999999999	1501	1	3	1500	-11,0956105403602	-0,0433914316818118	-0,00702342018485069
159,13	3,81899999999999	1501	1	3	1500	-11,095701539889	-0,0439193565398455	-0,00711439177393913
159,14	3,82900000000001	1501	1	3	1500	-11,0957226343453	-0,0441202195361257	-0,00713551416993141
159,151	3,84	1501	1	3	1500	-11,0957556869835	-0,0444374140352011	-0,00716859474778175
159,162	3,851	1501	1	3	1500	-11,0957252327353	-0,0438659265637398	-0,00713814049959183
159,173	3,86199999999999	1501	1	3	1500	-11,0956863127649	-0,0437661167234182	-0,00709919258952141
159,184	3,87299999999999	1501	1	3	1500	-11,0957471374422	-0,0442419247701764	-0,00716004520654678
159,194	3,88300000000001	1501	1	3	1500	-11,0957062616944	-0,0440810713917017	-0,00711914151906967
159,205	3,89400000000001	1501	1	3	1500	-11,0959443356842	-0,045458422973752	-0,00735724344849586
159,217	3,90600000000001	1501	1	3	1500	-11,0958110354841	-0,0444291904568672	-0,00722391530871391
159,228	3,917	1501	1	3	1500	-11,0956037510186	-0,0434564892202616	-0,00701660290360451
159,239	3,928	1501	1	3	1500	-11,0957636777312	-0,0442387629300356	-0,00717658549547195
159,25	3,93899999999999	1501	1	3	1500	-11,0957611910999	-0,0443727290257812	-0,00717407092452049
159,261	3,94999999999999	1501	1	3	1500	-11,0959120374173	-0,0449508801102638	-0,0073249451816082
159,271	3,96000000000001	1501	1	3	1500	-11,0958957206458	-0,0448869215324521	-0,00730862841010094
159,282	3,971	1501	1	3	1500	-11,095806453377	-0,044382275082171	-0,0072193332016468
159,293	3,982	1501	1	3	1500	-11,0957967024297	-0,0444775773212314	-0,00720955431461334
159,304	3,993	1501	1	3	1500	-11,0958599299192	-0,0449052639305592	-0,00727280974388123
159,315	4,00399999999999	1501	1	3	1500	-11,0959114227444	-0,0449266564100981	-0,00732433050870895
159,325	4,01400000000001	1501	1	3	1500	-11,0959344729781	-0,0451288325712085	-0,00734735280275345
159,336	4,02500000000001	1501	1	3	1500	-11,0958729498088	-0,0449009891599417	-0,00728582963347435
159,347	4,036	1501	1	3	1500	-11,0959282983094	-0,0452001672238112	-0,00734115019440651
159,358	4,047	1501	1	3	1500	-11,0959558188915	-0,04505664575845	-0,00736869871616364
159,369	4,05799999999999	1501	1	3	1500	-11,0958740673959	-0,0446552410721779	-0,00728694722056389
159,38	4,06899999999999	1501	1	3	1500	-11,0959378257394	-0,0451147742569447	-0,00735070556402206
159,39	4,07900000000001	1501	1	3	1500	-11,0959447547793	-0,0451535684987903	-0,0073576346039772
159,401	4,09	1501	1	3	1500	-11,0959532484412	-0,0452840840443969	-0,0073661282658577
159,412	4,101	1501	1	3	1500	-11,0959877539426	-0,0453764526173472	-0,00740066170692444
159,423	4,11199999999999	1501	1	3	1500	-11,0960382129997	-0,0456617632880807	-0,00745106488466263
159,434	4,12299999999999	1501	1	3	1500	-11,0961020551622	-0,0460393261164427	-0,00751493498682976
159,447	4,136	1501	1	3	1500	-11,0961065813899	-0,0462250132113695	-0,00751946121454239
159,458	4,14699999999999	1501	1	3	1500	-11,0959823336452	-0,0451735034584999	-0,0073951855301857
159,478	4,167	1501	1	3	1500	-11,0960895940661	-0,0458216713741422	-0,0075024738907814
159,489	4,178	1501	1	3	1500	-11,0960863810033	-0,0459741428494453	-0,00749928876757622
159,5	4,18899999999999	1501	1	3	1500	-11,0961917694658	-0,0466408859938383	-0,00760467723011971
159,511	4,19999999999999	1501	1	3	1500	-11,0961449146271	-0,0460468046367168	-0,00755779445171356
159,521	4,21000000000001	1501	1	3	1500	-11,0960940644145	-0,0459088291972876	-0,00750694423913956
159,532	4,221	1501	1	3	1500	-11,0960324015468	-0,0456608179956675	-0,00744525343179703
159,543	4,232	1501	1	3	1500	-11,0960928630084	-0,046014953404665	-0,00750577077269554
159,554	4,243	1501	1	3	1500	-11,0959838423878	-0,0450372043997049	-0,00739669427275658
159,565	4,25399999999999	1501	1	3	1500	-11,0961670149118	-0,0461773388087749	-0,00757992267608643
159,575	4,26400000000001	1501	1	3	1500	-11,0962963476777	-0,046990760602057	-0,00770922750234604
159,586	4,27500000000001	1501	1	3	1500	-11,0962083656341	-0,046584764495492	-0,00762121751904488
159,597	4,286	1501	1	3	1500	-11,0962672624737	-0,0469065550714731	-0,00768011435866356
159,608	4,297	1501	1	3	1500	-11,0962760914117	-0,0466620596125722	-0,00768894329667091
159,619	4,30799999999999	1501	1	3	1500	-11,096192188561	-0,0462212692946196	-0,00760506838560104
159,63	4,31899999999999	1501	1	3	1500	-11,0961797274649	-0,0462761661037803	-0,00759260728955269
159,64	4,32900000000001	1501	1	3	1500	-11,0962060466409	-0,0465016206726432	-0,00761892646551132
159,651	4,34	1501	1	3	1500	-11,0962096508592	-0,0462467316538095	-0,00762255862355232
159,662	4,351	1501	1	3	1500	-11,0964240320027	-0,0475289579480886	-0,00783691182732582
159,673	4,36199999999999	1501	1	3	1500	-11,0962518677115	-0,0466222735121846	-0,0076647475361824
159,684	4,37299999999999	1501	1	3	1500	-11,0963659733534	-0,0474249618127942	-0,00777885317802429
159,694	4,38300000000001	1501	1	3	1500	-11,0962970461696	-0,0470403721556067	-0,00770995393395424
159,705	4,39400000000001	1501	1	3	1500	-11,0962705314159	-0,0466322526335716	-0,0076834112405777
159,716	4,405	1501	1	3	1500	-11,0962191224098	-0,0462807714939117	-0,00763200223445892
159,727	4,416	1501	1	3	1500	-11,0963665042073	-0,0472418637946248	-0,00777941197156906
159,738	4,42699999999999	1501	1	3	1500	-11,0962549969554	-0,0467070052400231	-0,00766787678003311
159,749	4,43799999999999	1501	1	3	1500	-11,09628489241	-0,0465686107054353	-0,00769777223467827
159,759	4,44800000000001	1501	1	3	1500	-11,0964145604521	-0,0473855249583721	-0,00782746821641922
159,77	4,459	1501	1	3	1500	-11,0963998921216	-0,0473190518096089	-0,00781277194619179
159,781	4,47	1501	1	3	1500	-11,0963214375079	-0,0470838509500027	-0,00773431733250618
159,792	4,48099999999999	1501	1	3	1500	-11,0963240638375	-0,0471696024760604	-0,0077369436621666
159,803	4,49199999999999	1501	1	3	1500	-11,0963461641222	-0,0469339126721025	-0,00775907188653946
159,813	4,50200000000001	1501	1	3	1500	-11,096361335367	-0,0469986628741026	-0,00777421519160271
159,824	4,51300000000001	1501	1	3	1500	-11,0964076872915	-0,0474368454888463	-0,00782059505581856
159,835	4,524	1501	1	3	1500	-11,0964013449848	-0,0473098689690232	-0,00781422480940819
159,846	4,535	1501	1	3	1500	-11,0964553244412	-0,0475203339010477	-0,0078682042658329
159,857	4,54599999999999	1501	1	3	1500	-11,0964655503631	-0,0476544955745339	-0,00787843018770218
159,868	4,55699999999999	1501	1	3	1500	-11,0964036919177	-0,0472553540021181	-0,00781657174229622
159,878	4,56700000000001	1501	1	3	1500	-11,0965343378484	-0,0480823218822479	-0,00794721767306328
159,889	4,578	1501	1	3	1500	-11,096256673336	-0,0465404707938433	-0,00766955316066742
159,9	4,589	1501	1	3	1500	-11,0963768418878	-0,0469499360769987	-0,00778974965214729
159,911	4,59999999999999	1501	1	3	1500	-11,0966417379677	-0,048606232739985	-0,00805461779236794
159,922	4,61099999999999	1501	1	3	1500	-11,0965641215444	-0,0481960084289312	-0,00797700136899948
159,932	4,62100000000001	1501	1	3	1500	-11,0966008342803	-0,0485202763229609	-0,00801371410489082
159,943	4,63200000000001	1501	1	3	1500	-11,0966002196074	-0,0481447018682957	-0,00801309943199158
159,954	4,643	1501	1	3	1500	-11,096422970295	-0,0471994699910283	-0,00783585011959076
159,965	4,654	1501	1	3	1500	-11,0968059115112	-0,0495667941868305	-0,00821879133582115
159,976	4,66499999999999	1501	1	3	1500	-11,0965994931757	-0,0482603628188372	-0,00801237300038338
159,987	4,67599999999999	1501	1	3	1500	-11,0966818593442	-0,0488523440435529	-0,00809473916888237
159,997	4,68600000000001	1501	1	3	1500	-11,0965968389064	-0,0479806354269385	-0,00800974667072296
160,008	4,697	1501	1	3	1500	-11,0967132076621	-0,0487595656886697	-0,00812608748674393
160,019	4,708	1501	1	3	1500	-11,0966048017144	-0,0481589557603002	-0,00801768153905869
160,03	4,71899999999999	1501	1	3	1500	-11,0966839268804	-0,0486030476167798	-0,00809680670499802
160,041	4,72999999999999	1501	1	3	1500	-11,0966318193823	-0,0480254599824548	-0,00804472714662552
160,051	4,74000000000001	1501	1	3	1500	-11,0967079550028	-0,0486684078350663	-0,0081208348274231
160,062	4,751	1501	1	3	1500	-11,0967204440385	-0,0486811250448227	-0,00813335180282593
160,073	4,762	1501	1	3	1500	-11,0966447833925	-0,0482133636251092	-0,00805763527750969
160,084	4,773	1501	1	3	1500	-11,0967802628875	-0,0492099905386567	-0,00819314271211624
160,095	4,78399999999999	1501	1	3	1500	-11,0967257805169	-0,0486136460676789	-0,00813866034150124
160,106	4,79499999999999	1501	1	3	1500	-11,0969145130366	-0,0497372448444366	-0,00832736492156982
160,116	4,80500000000001	1501	1	3	1500	-11,0967741720378	-0,0489796604961157	-0,00818705186247825
160,127	4,816	1501	1	3	1500	-11,0967778600752	-0,04895294085145	-0,00819073989987373
160,138	4,827	1501	1	3	1500	-11,0967874992639	-0,0487829837948084	-0,00820035114884377
160,149	4,83799999999999	1501	1	3	1500	-11,0966968908906	-0,0482990639284253	-0,00810977071523666
160,16	4,84899999999999	1501	1	3	1500	-11,0968543868512	-0,0492484634742141	-0,00826723873615265
160,17	4,85900000000001	1501	1	3	1500	-11,0966842900962	-0,048311916179955	-0,00809719786047935
160,181	4,87	1501	1	3	1500	-11,0968741681427	-0,0494136055931449	-0,00828707590699196
160,192	4,881	1501	1	3	1500	-11,0968472622335	-0,0490643130615354	-0,00826014205813408
160,203	4,892	1501	1	3	1500	-11,0968247428536	-0,0489948317408562	-0,00823762267827988
160,214	4,90299999999999	1501	1	3	1500	-11,0969159938395	-0,0494708493351936	-0,0083288736641407
160,225	4,91399999999999	1501	1	3	1500	-11,0968560632318	-0,0492438673973084	-0,00826897099614143
160,235	4,92400000000001	1501	1	3	1500	-11,0969221126288	-0,0492435088381171	-0,00833502039313316
160,255	4,94399999999999	1501	1	3	1500	-11,0969323385507	-0,0494906539097428	-0,00834524631500244
160,265	4,95400000000001	1501	1	3	1500	-11,0969627369195	-0,0497274054214358	-0,00837564468383789
160,276	4,965	1501	1	3	1500	-11,0969966836274	-0,0499057350680232	-0,00840956345200538
160,287	4,976	1501	1	3	1500	-11,0970165766776	-0,0498228240758181	-0,00842945650219917
160,298	4,98699999999999	1501	1	3	1500	-11,0969908162951	-0,0497284950688481	-0,00840369611978531
160,309	4,99799999999999	1501	1	3	1500	-11,096949800849	-0,049561788327992	-0,00836268067359924
160,311	5	1501	1	3	1500	-11,0969999805093	-0,0497888773679733	-0,00841286033391953
160,322	5,011	1501	1	3	1500	-11,0970795247704	-0,0503290770575404	-0,00849243253469467
160,333	5,02199999999999	1501	1	3	1500	-11,0969552770257	-0,0493079703301191	-0,00836815685033798
160,34	5,029	1501	1	3	1500	-11,0971503239125	-0,0505226943641901	-0,00856323167681694
160,344	5,03299999999999	1501	1	3	1500	-11,0971417464316	-0,0505875470116735	-0,00855462625622749
160,354	5,04300000000001	1501	1	3	1500	-11,0970377549529	-0,0497917318716645	-0,00845063477754593
160,365	5,054	1501	1	4	1500	-11,0970526468009	-0,049970019608736	-0,00846555456519127
160,365	0	1501	1	4	1500	-11,0970526468009	-0,049970019608736	-0,00846555456519127
160,376	0,0109999999999957	1501	1	4	1500	-11,0970079433173	-0,049826898612082	-0,00842085108160973
160,387	0,0219999999999914	1501	1	4	1500	-11,0972331650555	-0,0509353028610349	-0,00864604488015175
160,398	0,032999999999987	1501	1	4	1500,25	-11,096698064357	-0,0478811515495181	-0,00811094418168068
160,408	0,0430000000000064	1501	1	4	1500,25	-11,0966394469142	-0,0473662419244647	-0,00805232673883438
160,419	0,054000000000002	1501	1	4	1500,5	-11,096127955243	-0,0447236420586705	-0,00754080712795258
160,43	0,0649999999999977	1501	1	4	1500,5	-11,096551772207	-0,0468080583959818	-0,00796465203166008
160,441	0,0759999999999934	1501	1	4	1500,75	-11,0972901340574	-0,0512503646314144	-0,00870304182171822
160,452	0,0869999999999891	1501	1	4	1500,75	-11,0992307960987	-0,0606382312253118	-0,0106436759233475
160,46	0,0949999999999989	1501	1	4	1500,75	-11,1005665082484	-0,0663971109315753	-0,011979416012764
160,465	0,0999999999999943	1501	1	4	1500,75	-11,1006826534867	-0,0662746001034975	-0,012095533311367
160,466	0,100999999999999	1501	1	4	1501	-11,1006747186184	-0,0661750277504325	-0,0120875984430313
160,477	0,0109999999999957	1502	2	4	1501	-11,099830493331	-0,0606265896931291	-0,0112433731555939
160,488	0,0219999999999914	1502	2	4	1501	-11,097352495417	-0,0480781588703394	-0,00876534730195999
160,502	0,0360000000000014	1502	2	4	1501,25	-11,0932836122811	-0,0294069945812225	-0,00469649210572243
160,509	0,0430000000000064	1502	2	4	1501,25	-11,0913193970919	-0,0218293350189924	-0,00273227691650391
160,52	0,054000000000002	1502	2	4	1501,5	-11,0928426403552	-0,0290110241621733	-0,00425554811954498
160,531	0,0649999999999977	1502	2	4	1501,5	-11,0950415767729	-0,0389397982507944	-0,0064544565975666
160,542	0,0759999999999934	1502	2	4	1501,75	-11,1003396660089	-0,063742995262146	-0,0117525458335876
160,553	0,0869999999999891	1502	2	4	1501,75	-11,1037652101368	-0,078663919121027	-0,0151780620217323
160,559	0,0929999999999893	1502	2	4	1501,75	-11,1061477661133	-0,0867985188961029	-0,0175606459379196
160,565	0,0989999999999895	1502	2	4	1501,75	-11,1064336448908	-0,0861156545579433	-0,0178465247154236
160,566	0,0999999999999943	1502	2	4	1502	-11,1063919588923	-0,0856067007407546	-0,0178048387169838
160,577	0,0109999999999957	1503	3	4	1502	-11,1044315993786	-0,0735063059255481	-0,0158444792032242
160,587	0,021000000000015	1503	3	4	1502	-11,0983600281179	-0,0446006003767252	-0,00977290794253349
160,598	0,0320000000000107	1503	3	4	1502,25	-11,0918294358999	-0,0200307136401534	-0,00324228778481483
160,609	0,0430000000000064	1503	3	4	1502,25	-11,0884299874306	-0,0105911586433649	0,000157076865434647
160,613	0,046999999999997	1503	3	4	1502,25	-11,0881654545665	-0,0101040257140994	0,000421609729528427
160,614	0,0480000000000018	1503	3	4	1502,25	-11,088163331151	-0,010124365799129	0,00042373314499855
160,615	0,0490000000000066	1503	3	4	1502,25	-11,0882202442735	-0,010351836681366	0,00036679208278656
160,626	0,0600000000000023	1503	3	4	1502,5	-11,092266831547	-0,0248917564749718	-0,00367971137166023
160,637	0,070999999999998	1503	3	4	1502,5	-11,099279941991	-0,0532712787389755	-0,0106928497552872
160,648	0,0819999999999936	1503	3	4	1502,75	-11,1049054842442	-0,0780609482899308	-0,016318392008543
160,658	0,092000000000013	1503	3	4	1502,75	-11,1078769527376	-0,0909703550860286	-0,0192898325622082
160,66	0,0939999999999941	1503	3	4	1502,75	-11,1080687865615	-0,0912651885300875	-0,0194816663861275
160,663	0,0970000000000084	1503	3	4	1502,75	-11,1081658210605	-0,090886983089149	-0,0195786729454994
160,666	0,0999999999999943	1503	3	4	1503	-11,1080183275044	-0,0892801163718104	-0,0194312073290348
160,676	0,0100000000000193	1504	4	4	1503	-11,105828108266	-0,0764256995171309	-0,0172410160303116
160,687	0,021000000000015	1504	4	4	1503	-11,0993093345314	-0,0451948726549745	-0,010722242295742
160,698	0,0320000000000107	1504	4	4	1503,25	-11,0922747664154	-0,0195365119725466	-0,00368764623999596
160,709	0,0430000000000064	1504	4	4	1503,25	-11,0888087097555	-0,0102330697700381	-0,000221617519855499
160,712	0,0460000000000207	1504	4	4	1503,25	-11,0880934819579	-0,00855355057865381	0,000493582338094711
160,719	0,0529999999999973	1504	4	4	1503,5	-11,0889491345733	-0,0114469602704048	-0,000361986458301544
160,729	0,0630000000000166	1504	4	4	1503,5	-11,0942374449223	-0,0299379089847207	-0,00565029680728912
160,74	0,0740000000000123	1504	4	4	1503,5	-11,1014265194535	-0,0595981953665614	-0,0128393992781639
160,751	0,085000000000008	1504	4	4	1503,75	-11,1073605157435	-0,0858983863145113	-0,0187733955681324
160,762	0,0960000000000036	1504	4	4	1503,75	-11,1089101061225	-0,0924121355637908	-0,0203229859471321
160,763	0,0970000000000084	1504	4	4	1503,75	-11,1090299673378	-0,0928135914728045	-0,0204428471624851
160,766	0,0999999999999943	1504	4	4	1504	-11,10884972848	-0,0910066720098257	-0,0202625803649426
160,776	0,0100000000000193	1505	5	4	1504	-11,1062107700855	-0,0754969287663698	-0,0176236778497696
160,787	0,021000000000015	1505	5	4	1504	-11,0991760063916	-0,0424605933949351	-0,0105889141559601
160,798	0,0320000000000107	1505	5	4	1504,25	-11,0933633521199	-0,0214775977656245	-0,004776231944561
160,809	0,0430000000000064	1505	5	4	1504,25	-11,0879544261843	-0,00724595040082932	0,000632666051387787
160,814	0,0480000000000018	1505	5	4	1504,25	-11,0877501033247	-0,0072062760591507	0,000836960971355438
160,816	0,0500000000000114	1505	5	4	1504,5	-11,0880443360657	-0,00799056608229876	0,000542700290679932
160,827	0,061000000000007	1505	5	4	1504,5	-11,0938505083323	-0,0270952330902219	-0,00526338815689087
160,837	0,0710000000000264	1505	5	4	1504,5	-11,0995046887547	-0,0492752762511373	-0,0109175406396389
160,848	0,0820000000000221	1505	5	4	1504,75	-11,1068773269653	-0,0815702741965652	-0,0182902067899704
160,859	0,0930000000000177	1505	5	4	1504,75	-11,1090523190796	-0,0911528384312987	-0,0204651989042759
160,865	0,099000000000018	1505	5	4	1504,75	-11,1093517765403	-0,0919452123343945	-0,0207646563649178
160,866	0,100000000000023	1505	5	4	1505	-11,1093350686133	-0,0917186588048935	-0,0207479484379292
160,877	0,0109999999999957	1506	6	4	1505	-11,1057252064347	-0,0708455080166459	-0,0171380862593651
160,888	0,0219999999999914	1506	6	4	1505	-11,1000118497759	-0,0442444300279021	-0,011424757540226
160,899	0,032999999999987	1506	6	4	1505,25	-11,091685295105	-0,0151294562965631	-0,00309817492961884
160,908	0,0420000000000016	1506	6	4	1505,25	-11,0885564144701	-0,0077967531979084	3,06218862533569E-05
160,909	0,0429999999999779	1506	6	4	1505,25	-11,0885407961905	-0,00795415602624416	4,6268105506897E-05
160,91	0,0439999999999827	1506	6	4	1505,25	-11,0886312648654	-0,00837087631225586	-4,41446900367737E-05
160,92	0,054000000000002	1506	6	4	1505,5	-11,0897605866194	-0,0116098299622536	-0,0011734664440155
160,931	0,0649999999999977	1506	6	4	1505,5	-11,0968720726669	-0,0369407003745437	-0,00828495249152184
160,942	0,0759999999999934	1506	6	4	1505,75	-11,1036385037005	-0,0654212338849902	-0,0150513835251331
160,953	0,0869999999999891	1506	6	4	1505,75	-11,1092879902571	-0,0914093805477023	-0,0207008980214596
160,955	0,0889999999999986	1506	6	4	1505,75	-11,1094919778407	-0,0922690145671368	-0,0209048576653004
160,963	0,09699999999998	1506	6	4	1505,75	-11,1097040120512	-0,0920127658173442	-0,0211169198155403
160,966	0,0999999999999943	1506	6	4	1506	-11,1096507031471	-0,0909950118511915	-0,0210636109113693
160,977	0,0109999999999957	1507	7	4	1506	-11,1068585794419	-0,0747946463525295	-0,0182714872062206
160,988	0,0219999999999914	1507	7	4	1506	-11,0991050396115	-0,0388066470623016	-0,0105179473757744
160,999	0,032999999999987	1507	7	4	1506,25	-11,0935777891427	-0,0195785518735647	-0,00499069690704346
161,009	0,0430000000000064	1507	7	4	1506,25	-11,087851356715	-0,00572698190808296	0,000735707581043243
161,01	0,0439999999999827	1507	7	4	1506,25	-11,0876334551722	-0,00532850623130798	0,000953581184148788
161,012	0,0459999999999923	1507	7	4	1506,25	-11,0878706350923	-0,00605036970227957	0,000716429203748703
161,023	0,0569999999999879	1507	7	4	1506,5	-11,0920146200806	-0,018465593457222	-0,00342752784490585
161,033	0,0670000000000073	1507	7	4	1506,5	-11,0985559690744	-0,0423177750781178	-0,00996882095932961
161,044	0,078000000000003	1507	7	4	1506,75	-11,1055528745055	-0,0724550988525152	-0,0169657543301582
161,055	0,0889999999999986	1507	7	4	1506,75	-11,1099029984325	-0,0926057994365692	-0,0213159061968327
161,058	0,0919999999999845	1507	7	4	1506,75	-11,1102103069425	-0,0937440153211355	-0,0216231867671013
161,059	0,0929999999999893	1507	7	4	1506,75	-11,1102358717471	-0,0936158047989011	-0,0216487795114517
161,063	0,0970000000000084	1507	7	4	1506,75	-11,1101924814284	-0,0924485456198454	-0,0216053612530231
161,066	0,0999999999999943	1507	7	4	1507	-11,1099918745458	-0,0907217664644122	-0,021404754370451
161,077	0,0109999999999957	1508	8	4	1507	-11,10705871135	-0,0741103943437338	-0,0184715911746025
161,087	0,021000000000015	1508	8	4	1507	-11,1005122214556	-0,043356753885746	-0,0119251012802124
161,098	0,0320000000000107	1508	8	4	1507,25	-11,0944635607302	-0,0212076539173722	-0,00587644055485725
161,109	0,0430000000000064	1508	8	4	1507,25	-11,0884102899581	-0,00608713831752539	0,000176746398210526
161,11	0,0440000000000111	1508	8	4	1507,25	-11,0884031653404	-0,00621975399553776	0,000183898955583572
161,111	0,0449999999999875	1508	8	4	1507,25	-11,0885633155704	-0,00665987376123667	2,37487256526947E-05
161,121	0,0550000000000068	1508	8	4	1507,5	-11,091121416539	-0,0143111869692802	-0,00253429636359215
161,132	0,0660000000000025	1508	8	4	1507,5	-11,097763851285	-0,0376729527488351	-0,00917673110961914
161,143	0,0769999999999982	1508	8	4	1507,75	-11,1059598717839	-0,0727345189079642	-0,0173727236688137
161,154	0,0879999999999939	1508	8	4	1507,75	-11,1097774095833	-0,0901769986376166	-0,0211902894079685
161,16	0,0939999999999941	1508	8	4	1507,75	-11,1102715227753	-0,0920682679861784	-0,0216843746602535
161,165	0,0989999999999895	1508	8	4	1507,75	-11,1103825550526	-0,0918395770713687	-0,0217954628169537
161,166	0,0999999999999943	1508	8	4	1508	-11,1103272624314	-0,0913646398112178	-0,0217401422560215
161,176	0,0100000000000193	1509	9	4	1508	-11,1080248374492	-0,0779286492615938	-0,0194377452135086
161,187	0,021000000000015	1509	9	4	1508	-11,1014600191265	-0,0460713822394609	-0,0128729268908501
161,198	0,0320000000000107	1509	9	4	1508,25	-11,0933518409729	-0,0168146938085556	-0,00476472079753876
161,209	0,0430000000000064	1509	9	4	1508,25	-11,0895788669586	-0,00783206894993782	-0,000991746783256531
161,213	0,046999999999997	1509	9	4	1508,25	-11,0884637665004	-0,0056133046746254	0,000123325735330582
161,214	0,0480000000000018	1509	9	4	1508,25	-11,0884352680296	-0,00565398950129747	0,000151768326759338
161,215	0,0490000000000066	1509	9	4	1508,25	-11,0885734856129	-0,00603215768933296	1,35786831378937E-05
161,226	0,0600000000000023	1509	9	4	1508,5	-11,0945653729141	-0,0248375860974193	-0,00597825273871422
161,237	0,070999999999998	1509	9	4	1508,5	-11,1012894194573	-0,0508616305887699	-0,012702327221632
161,247	0,0810000000000173	1509	9	4	1508,75	-11,1078241746873	-0,0798941869288683	-0,019237082451582
161,256	0,0900000000000034	1509	9	4	1508,75	-11,110953418538	-0,0951526174321771	-0,02236632630229
161,263	0,0970000000000084	1509	9	4	1508,75	-11,1112191248685	-0,0947743048891425	-0,0226319767534733
161,266	0,0999999999999943	1509	9	4	1509	-11,1109232436866	-0,0925030233338475	-0,0223361514508724
161,276	0,0100000000000193	1510	10	4	1509	-11,1084689106792	-0,0784574681892991	-0,0198818184435368
161,287	0,021000000000015	1510	10	4	1509	-11,1013328097761	-0,0439342763274908	-0,0127456896007061
161,298	0,0320000000000107	1510	10	4	1509,25	-11,0938726365566	-0,017521777190268	-0,00528551638126373
161,309	0,0430000000000064	1510	10	4	1509,25	-11,089003616944	-0,00576457008719444	-0,000416524708271027
161,312	0,0460000000000207	1510	10	4	1509,25	-11,0885190591216	-0,00516128726303577	6,80051743984222E-05
161,317	0,0510000000000161	1510	10	4	1509,5	-11,0892079677433	-0,00714491121470928	-0,000620875507593155
161,328	0,0620000000000118	1510	10	4	1509,5	-11,0962786059827	-0,0297453952953219	-0,00769145786762237
161,339	0,0730000000000075	1510	10	4	1509,5	-11,1036257911474	-0,059843547642231	-0,0150386430323124
161,35	0,0840000000000032	1510	10	4	1509,75	-11,1097363941371	-0,0873117428272963	-0,0211492739617825
161,36	0,0940000000000225	1510	10	4	1509,75	-11,1113940831274	-0,0947374710813165	-0,0228069350123405
161,366	0,100000000000023	1510	10	4	1510	-11,1113383993506	-0,0933708064258099	-0,0227512791752815
162,266	0	1520	20	4	1519	-11,1140437982976	-0,0970635330304503	-0,025456678122282
162,276	0,0100000000000193	1520	20	4	1519	-11,1107038613409	-0,0776261603459716	-0,0221167132258415
162,287	0,021000000000015	1520	20	4	1519	-11,1030661873519	-0,0404952326789498	-0,0144790671765804
162,301	0,035000000000025	1520	20	4	1519,25	-11,0944882035255	-0,0119328685104847	-0,00590108335018158
162,312	0,0460000000000207	1520	20	4	1519,25	-11,0905350465328	-0,00421830452978611	-0,00194795429706573
162,313	0,0470000000000255	1520	20	4	1519,25	-11,0905217193067	-0,00420346856117249	-0,00193459913134575
162,314	0,0480000000000018	1520	20	4	1519,25	-11,0907216835767	-0,00464887358248234	-0,00213459134101868
162,324	0,0580000000000211	1520	20	4	1519,5	-11,0955100413412	-0,0184831395745277	-0,0069228932261467
162,335	0,0690000000000168	1520	20	4	1519,5	-11,1030746251345	-0,0464039808139205	-0,0144875049591064
162,346	0,0800000000000125	1520	20	4	1519,75	-11,1101114563644	-0,0780474580824375	-0,0215243361890316
162,357	0,0910000000000082	1520	20	4	1519,75	-11,1140977777541	-0,0976600078865886	-0,0255106575787067
162,359	0,0930000000000177	1520	20	4	1519,75	-11,1142009031028	-0,0980009557679296	-0,0256138108670712
162,365	0,099000000000018	1520	20	4	1519,75	-11,114043854177	-0,0961889792233706	-0,0254567340016365
162,366	0,100000000000023	1520	20	4	1520	-11,1138848494738	-0,0950982421636581	-0,0252977572381496
163,266	0	1530	30	4	1529	-11,1155207734555	-0,0975124537944794	-0,0269336253404617
163,276	0,0100000000000193	1530	30	4	1529	-11,1121375858784	-0,0770816672593355	-0,0235504657030106
163,287	0,021000000000015	1530	30	4	1529	-11,1053140740842	-0,0436938367784023	-0,0167269818484783
163,298	0,0320000000000107	1530	30	4	1529,25	-11,0964259877801	-0,0126701407134533	-0,00783886760473251
163,309	0,0430000000000064	1530	30	4	1529,25	-11,0921643488109	-0,00399551820009947	-0,00357722863554955
163,312	0,0460000000000207	1530	30	4	1529,25	-11,0914435330778	-0,00283263623714447	-0,00285644084215164
163,327	0,061000000000007	1530	30	4	1529,5	-11,0982288513333	-0,0220396555960178	-0,00964175909757614
163,337	0,0710000000000264	1530	30	4	1529,5	-11,1063509713858	-0,0539516238495708	-0,0177638791501522
163,348	0,0820000000000221	1530	30	4	1529,75	-11,1133722681552	-0,0868984265252948	-0,0247851759195328
163,359	0,0930000000000177	1530	30	4	1529,75	-11,115192733705	-0,0953593011945486	-0,0266056135296822
163,366	0,100000000000023	1530	30	4	1530	-11,1153590586036	-0,0958585971966386	-0,0267719104886055
164,266	0	1540	40	4	1539	-11,1163670942187	-0,0948112597689033	-0,0277799740433693
164,276	0,0100000000000193	1540	40	4	1539	-11,113568963483	-0,0781363248825073	-0,0249818712472916
164,287	0,021000000000015	1540	40	4	1539	-11,1062686890364	-0,0418389681726694	-0,0176815688610077
164,298	0,0320000000000107	1540	40	4	1539,25	-11,0977834649384	-0,012472290545702	-0,00919634476304054
164,309	0,0430000000000064	1540	40	4	1539,25	-11,0923104453832	-0,00222645234316587	-0,00372335314750671
164,311	0,0450000000000159	1540	40	4	1539,25	-11,0916092433035	-0,00130561180412769	-0,00302212312817574
164,312	0,0460000000000207	1540	40	4	1539,25	-11,0915379691869	-0,00139792449772358	-0,00295087695121765
164,313	0,0470000000000255	1540	40	4	1539,25	-11,0917035676539	-0,00179442577064037	-0,00311644747853279
164,324	0,0580000000000211	1540	40	4	1539,5	-11,0971836000681	-0,0147013179957867	-0,00859647989273071
164,335	0,0690000000000168	1540	40	4	1539,5	-11,1054000165313	-0,0442804489284754	-0,0168128684163094
164,351	0,085000000000008	1540	40	4	1539,75	-11,1160376016051	-0,0940941227599978	-0,0274504534900188
164,358	0,092000000000013	1540	40	4	1539,75	-11,1168109159917	-0,0978858023881912	-0,0282237678766251
164,366	0,100000000000023	1540	40	4	1540	-11,1165451817214	-0,0955292489379644	-0,0279580615460873
165,266	0	1550	50	4	1549	-11,1175335757434	-0,0956107955425978	-0,0289464555680752
165,276	0,0100000000000193	1550	50	4	1549	-11,1141250748187	-0,0753220357000828	-0,025537982583046
165,287	0,021000000000015	1550	50	4	1549	-11,1078483145684	-0,0443078763782978	-0,019261222332716
165,298	0,0320000000000107	1550	50	4	1549,25	-11,0988232400268	-0,0122351991012692	-0,0102360919117928
165,309	0,0430000000000064	1550	50	4	1549,25	-11,0942107345909	-0,00326979905366898	-0,00562364235520363
165,311	0,0450000000000159	1550	50	4	1549,25	-11,0938997380435	-0,00290612690150738	-0,00531261786818504
165,316	0,0500000000000114	1550	50	4	1549,5	-11,0943356249481	-0,00373665243387222	-0,00574853271245956
165,327	0,061000000000007	1550	50	4	1549,5	-11,1012488789856	-0,0236529903486371	-0,0126617588102818
165,337	0,0710000000000264	1550	50	4	1549,5	-11,1084646079689	-0,0527660548686981	-0,019877515733242
165,348	0,0820000000000221	1550	50	4	1549,75	-11,1150138638914	-0,0836145086213946	-0,0264267437160015
165,359	0,0930000000000177	1550	50	4	1549,75	-11,118052052334	-0,0997524242848158	-0,0294649600982666
165,363	0,0970000000000084	1550	50	4	1549,75	-11,1180751863867	-0,0990768056362867	-0,0294880382716656
165,365	0,099000000000018	1550	50	4	1549,75	-11,1180470790714	-0,0984920421615243	-0,0294599868357182
165,366	0,100000000000023	1550	50	4	1550	-11,1180074326694	-0,0982247898355126	-0,0294203124940395
166,266	0	1560	60	4	1559	-11,1185126379132	-0,096910516731441	-0,0299255177378654
166,276	0,0100000000000193	1560	60	4	1559	-11,1147048510611	-0,0739788403734565	-0,0261177308857441
166,287	0,021000000000015	1560	60	4	1559	-11,1087790690362	-0,0451346999034286	-0,0201919488608837
166,298	0,0320000000000107	1560	60	4	1559,25	-11,100338017568	-0,0137322768568993	-0,0117508694529533
166,309	0,0430000000000064	1560	60	4	1559,25	-11,0937325749546	-0,00117064919322729	-0,00514548271894455
166,311	0,0450000000000159	1560	60	4	1559,25	-11,0926702804863	-3,44729050993919E-05	-0,00408316031098366
166,316	0,0500000000000114	1560	60	4	1559,5	-11,0937534179538	-0,0019235210493207	-0,00516626983880997
166,327	0,061000000000007	1560	60	4	1559,5	-11,1019427888095	-0,0232002371922135	-0,0133556686341763
166,337	0,0710000000000264	1560	60	4	1559,5	-11,1089495848864	-0,0513473059982061	-0,0203624926507473
166,348	0,0820000000000221	1560	60	4	1559,75	-11,1163615062833	-0,0865687942132354	-0,0277743861079216
166,357	0,0910000000000082	1560	60	4	1559,75	-11,1186512187123	-0,0985589297488332	-0,0300640985369682
166,366	0,100000000000023	1560	60	4	1560	-11,1184050980955	-0,0959983794018626	-0,0298180058598518
167,266	0	1570	70	4	1569	-11,1188348382711	-0,0954120792448521	-0,0302477180957794
167,276	0,0100000000000193	1570	70	4	1569	-11,1156857013702	-0,0759165594354272	-0,0270985811948776
167,287	0,021000000000015	1570	70	4	1569	-11,1090652272105	-0,0432226294651628	-0,0204781070351601
167,298	0,0320000000000107	1570	70	4	1569,25	-11,1000301223248	-0,0112426793202758	-0,0114429742097855
167,309	0,0430000000000064	1570	70	4	1569,25	-11,094833984971	-0,0017258245497942	-0,00624686479568481
167,311	0,0450000000000159	1570	70	4	1569,25	-11,0944118443877	-0,0012027146294713	-0,0058247521519661
167,312	0,0460000000000207	1570	70	4	1569,25	-11,0943688172847	-0,00123178120702505	-0,00578172504901886
167,313	0,0470000000000255	1570	70	4	1569,25	-11,0944944061339	-0,00149241648614407	-0,00590728595852852
167,324	0,0580000000000211	1570	70	4	1569,5	-11,0993914213032	-0,0127621227875352	-0,0108042731881142
167,335	0,0690000000000168	1570	70	4	1569,5	-11,1081102769822	-0,0442611007019877	-0,0195231847465038
167,346	0,0800000000000125	1570	70	4	1569,75	-11,1162190698087	-0,0825504073873162	-0,0276319496333599
167,355	0,0889999999999986	1570	70	4	1569,75	-11,1189097166061	-0,0966633623465896	-0,0303225964307785
167,36	0,0940000000000225	1570	70	4	1569,75	-11,118977246806	-0,0965410144999623	-0,0303900986909866
167,364	0,0980000000000132	1570	70	4	1569,75	-11,1188762728125	-0,0954273017123342	-0,0302891246974468
167,366	0,100000000000023	1570	70	4	1570	-11,1187057290226	-0,0939045147970319	-0,0301185809075832
168,266	0	1580	80	4	1579	-11,1193530913442	-0,0950051425024867	-0,0307659991085529
168,276	0,0100000000000193	1580	80	4	1579	-11,1159474682063	-0,0744701409712434	-0,027360375970602
168,287	0,021000000000015	1580	80	4	1579	-11,1095135472715	-0,0429217517375946	-0,0209264270961285
168,298	0,0320000000000107	1580	80	4	1579,25	-11,1017504520714	-0,014048907905817	-0,0131633318960667
168,309	0,0430000000000064	1580	80	4	1579,25	-11,0956954210997	-0,00172403641045094	-0,00710830092430115
168,313	0,0470000000000255	1580	80	4	1579,25	-11,094206739217	-0,000159288756549358	-0,00561961904168129
168,318	0,0520000000000209	1580	80	4	1579,5	-11,0961713455617	-0,00360289588570595	-0,00758422538638115
168,329	0,0630000000000166	1580	80	4	1579,5	-11,1042452976108	-0,0265281787142158	-0,0156581774353981
168,34	0,0740000000000123	1580	80	4	1579,5	-11,1134338751435	-0,0663718115538359	-0,0248467549681664
168,351	0,085000000000008	1580	80	4	1579,75	-11,1186439543962	-0,0916829332709312	-0,0300568342208862
168,355	0,0889999999999986	1580	80	4	1579,75	-11,1194976791739	-0,096809733659029	-0,0309105589985847
168,36	0,0940000000000225	1580	80	4	1579,75	-11,1195355653763	-0,0964830303564668	-0,0309484452009201
168,363	0,0970000000000084	1580	80	4	1579,75	-11,1194742936641	-0,0959154963493347	-0,0308872014284134
168,366	0,100000000000023	1580	80	4	1580	-11,1192141473293	-0,093967504799366	-0,0306270271539688
169,266	0	1590	90	4	1589	-11,1201107874513	-0,0968575989827514	-0,0315236672759056
169,276	0,0100000000000193	1590	90	4	1589	-11,1163682676852	-0,0737622007727623	-0,0277811475098133
169,287	0,021000000000015	1590	90	4	1589	-11,1101611610502	-0,0430640205740929	-0,0215740688145161
169,298	0,0320000000000107	1590	90	4	1589,25	-11,1019125301391	-0,0129835726693273	-0,0133253820240498
169,309	0,0430000000000064	1590	90	4	1589,25	-11,096168551594	-0,00176054425537586	-0,0075814314186573
169,312	0,0460000000000207	1590	90	4	1589,25	-11,0956301819533	-0,00104582402855158	-0,00704308971762657
169,313	0,0470000000000255	1590	90	4	1589,25	-11,0955715924501	-0,00107984989881516	-0,00698447227478027
169,314	0,0480000000000018	1590	90	4	1589,25	-11,0956384520978	-0,00126332975924015	-0,00705135986208916
169,324	0,0580000000000211	1590	90	4	1589,5	-11,1013265233487	-0,0148017890751362	-0,0127394311130047
169,335	0,0690000000000168	1590	90	4	1589,5	-11,1088557355106	-0,0425724545493722	-0,0202686153352261
169,346	0,0800000000000125	1590	90	4	1589,75	-11,1167895141989	-0,0800917064771056	-0,0282023660838604
169,357	0,0910000000000082	1590	90	4	1589,75	-11,1202305369079	-0,0982938054949045	-0,0316434167325497
169,362	0,0960000000000036	1590	90	4	1589,75	-11,1203424911946	-0,0985510274767876	-0,0317553989589214
169,365	0,099000000000018	1590	90	4	1589,75	-11,1202027089894	-0,0973598193377256	-0,0316155888140202
169,366	0,100000000000023	1590	90	4	1590	-11,1200988013297	-0,096585601568222	-0,0315117090940475
170,266	0	1600	100	4	1599	-11,1206884123385	-0,0974053144454956	-0,0321012921631336
170,276	0,0100000000000193	1600	100	4	1599	-11,1171893309802	-0,0759642897173762	-0,0286022387444973
170,287	0,021000000000015	1600	100	4	1599	-11,1102614086121	-0,041273282840848	-0,0216742604970932
170,298	0,0320000000000107	1600	100	4	1599,25	-11,1023798491806	-0,0127987703308463	-0,0137927569448948
170,309	0,0430000000000064	1600	100	4	1599,25	-11,0975644458085	-0,00255417544394732	-0,00897735357284546
170,313	0,0470000000000255	1600	100	4	1599,25	-11,0969394352287	-0,00178893096745014	-0,00835234299302101
170,319	0,0530000000000257	1600	100	4	1599,5	-11,0977521724999	-0,00376051291823387	-0,00916505232453346
170,33	0,0640000000000214	1600	100	4	1599,5	-11,1064717546105	-0,030788634903729	-0,0178846344351768
170,341	0,0750000000000171	1600	100	4	1599,75	-11,1149944737554	-0,0689880643039942	-0,026407353579998
170,352	0,0860000000000127	1600	100	4	1599,75	-11,1195089109242	-0,0908408034592867	-0,0309217907488346
170,361	0,0949999999999989	1600	100	4	1599,75	-11,1208697129041	-0,0988497771322727	-0,0322826206684113
170,366	0,100000000000023	1600	100	4	1600	-11,1206775996834	-0,0970210460945964	-0,0320905074477196
180,266	0	1700	200	4	1699	-11,1234359722584	-0,0942918146029115	-0,0348488241434097
180,276	0,0100000000000193	1700	200	4	1699	-11,1207133345306	-0,0776847451925278	-0,0321262143552303
180,287	0,021000000000015	1700	200	4	1699	-11,1145094968379	-0,0455788802355528	-0,0259223766624928
180,298	0,0320000000000107	1700	200	4	1699,25	-11,1053300276399	-0,0112185999751091	-0,0167429074645042
180,309	0,0430000000000064	1700	200	4	1699,25	-11,10022011213	-0,000965357758104801	-0,0116330198943615
180,31	0,0440000000000111	1700	200	4	1699,25	-11,1001288890839	-0,000912086106836796	-0,0115417689085007
180,311	0,0450000000000159	1700	200	4	1699,25	-11,1001109518111	-0,000962591730058193	-0,0115238316357136
180,312	0,0460000000000207	1700	200	4	1699,25	-11,1001358460635	-0,00102808699011803	-0,0115487538278103
180,323	0,0570000000000164	1700	200	4	1699,5	-11,1036654375494	-0,00979713629931211	-0,015078317373991
180,334	0,0680000000000121	1700	200	4	1699,5	-11,1126208305359	-0,0421630870550871	-0,024033710360527
180,345	0,0790000000000077	1700	200	4	1699,75	-11,1202975641936	-0,0786047242581844	-0,031710471957922
180,354	0,0880000000000223	1700	200	4	1699,75	-11,1242257710546	-0,100554507225752	-0,0356386229395866
180,355	0,0889999999999986	1700	200	4	1699,75	-11,124228425324	-0,100505114533007	-0,0356413051486015
180,356	0,0900000000000034	1700	200	4	1699,75	-11,1241231206805	-0,099511775188148	-0,035536028444767
180,366	0,100000000000023	1700	200	4	1700	-11,1235531512648	-0,094943642616272	-0,0349660590291023
190,266	0	1800	300	4	1799	-11,1255549173802	-0,0935922702774405	-0,0369678251445293
190,276	0,0100000000000193	1800	300	4	1799	-11,1228291783482	-0,0767589546740055	-0,0342420861124992
190,287	0,021000000000015	1800	300	4	1799	-11,1163276154548	-0,0434878934174776	-0,0277404673397541
190,298	0,0320000000000107	1800	300	4	1799,25	-11,1072472762316	-0,0103758135810494	-0,0186601839959621
190,309	0,0430000000000064	1800	300	4	1799,25	-11,1018729954958	9,16887074708939E-05	-0,0132858753204346
190,31	0,0440000000000111	1800	300	4	1799,25	-11,1016872804612	0,000175856985151768	-0,0131001882255077
190,311	0,0450000000000159	1800	300	4	1799,25	-11,1016355082393	0,000162734650075436	-0,0130483880639076
190,312	0,0460000000000207	1800	300	4	1799,25	-11,1018082872033	-6,2035396695137E-05	-0,0132211670279503
190,323	0,0570000000000164	1800	300	4	1799,5	-11,1079216003418	-0,0154163967818022	-0,0193344801664352
190,334	0,0680000000000121	1800	300	4	1799,5	-11,1152105871588	-0,0434671109542251	-0,0266234949231148
190,345	0,0790000000000077	1800	300	4	1799,75	-11,1221077479422	-0,0764350919052958	-0,0335206277668476
190,356	0,0900000000000034	1800	300	4	1799,75	-11,1259322427213	-0,0969507358968258	-0,0373451225459576
190,361	0,0949999999999989	1800	300	4	1799,75	-11,1265302635729	-0,100666889920831	-0,0379431433975697
190,366	0,100000000000023	1800	300	4	1800	-11,1260720528662	-0,0969980377703905	-0,0374849326908588
200,266	0	1900	400	4	1899	-11,1278495192528	-0,097462609410286	-0,0392623990774155
200,276	0,0100000000000193	1900	400	4	1899	-11,1244059540331	-0,0760825769975781	-0,0358188338577747
200,287	0,021000000000015	1900	400	4	1899	-11,1174028459936	-0,0400999654084444	-0,0288156978785992
200,298	0,0320000000000107	1900	400	4	1899,25	-11,1096667964011	-0,0119471503421664	-0,0210797041654587
200,309	0,0430000000000064	1900	400	4	1899,25	-11,1050639580935	-0,00167790334671736	-0,0164768658578396
200,313	0,0470000000000255	1900	400	4	1899,25	-11,1048765666783	-0,00162065494805574	-0,016289446502924
200,315	0,0490000000000066	1900	400	4	1899,25	-11,1051421612501	-0,00228898599743843	-0,0165550410747528
200,325	0,0590000000000259	1900	400	4	1899,5	-11,1104001291096	-0,0176451308652759	-0,0218130089342594
200,336	0,0700000000000216	1900	400	4	1899,5	-11,1185888573527	-0,0504247285425663	-0,030001737177372
200,347	0,0810000000000173	1900	400	4	1899,75	-11,124877827242	-0,0814159540459514	-0,0362906791269779
200,358	0,092000000000013	1900	400	4	1899,75	-11,1282919161022	-0,100903804413974	-0,0397047959268093
200,359	0,0930000000000177	1900	400	4	1899,75	-11,1284240987152	-0,101874954998493	-0,0398370064795017
200,365	0,099000000000018	1900	400	4	1899,75	-11,1281957197934	-0,0996454013511539	-0,0396086275577545
200,366	0,100000000000023	1900	400	4	1900	-11,1280498467386	-0,0985378446057439	-0,0394627265632153
210,266	0	2000	500	4	1999	-11,1289856303483	-0,0961228460073471	-0,0403984822332859
210,276	0,0100000000000193	2000	500	4	1999	-11,1259594559669	-0,0769193843007088	-0,0373723357915878
210,287	0,021000000000015	2000	500	4	1999	-11,1189224012196	-0,0411100639030337	-0,0303352810442448
210,298	0,0320000000000107	2000	500	4	1999,25	-11,1107075214386	-0,0108005153015256	-0,022120401263237
210,309	0,0430000000000064	2000	500	4	1999,25	-11,106383241713	-0,00155244022607803	-0,0177961215376854
210,311	0,0450000000000159	2000	500	4	1999,25	-11,1057290062308	-0,00067045446485281	-0,0171418860554695
210,312	0,0460000000000207	2000	500	4	1999,25	-11,1056822072715	-0,000671064481139183	-0,0170951150357723
210,313	0,0470000000000255	2000	500	4	1999,25	-11,105821877718	-0,000990452244877815	-0,0172347575426102
210,324	0,0580000000000211	2000	500	4	1999,5	-11,111318981275	-0,0159086380153894	-0,022731889039278
210,335	0,0690000000000168	2000	500	4	1999,5	-11,1193362157792	-0,0477931555360556	-0,0307490676641464
210,346	0,0800000000000125	2000	500	4	1999,75	-11,1259872838855	-0,0801526196300983	-0,0374001637101173
210,357	0,0910000000000082	2000	500	4	1999,75	-11,1293476168066	-0,0992052210494876	-0,0407604686915874
210,358	0,092000000000013	2000	500	4	1999,75	-11,1293553281575	-0,0991008384153247	-0,0407682359218597
210,359	0,0930000000000177	2000	500	4	1999,75	-11,1293316632509	-0,0988014042377472	-0,0407445430755615
210,366	0,100000000000023	2000	500	4	2000	-11,1287891864777	-0,0943905906751752	-0,0402020663022995
220,266	0	2100	600	4	2099	-11,1300825979561	-0,0954808900132775	-0,041495505720377
220,276	0,0100000000000193	2100	600	4	2099	-11,126973638311	-0,0760045554488897	-0,0383865460753441
220,287	0,021000000000015	2100	600	4	2099	-11,1199013516307	-0,0404282053932548	-0,0313142314553261
220,298	0,0320000000000107	2100	600	4	2099,25	-11,1127648036927	-0,0130949029698968	-0,0241777114570141
220,309	0,0430000000000064	2100	600	4	2099,25	-11,1062344070524	0,000473572872579098	-0,0176473148167133
220,31	0,0440000000000111	2100	600	4	2099,25	-11,1059625819325	0,000665769912302494	-0,0173754617571831
220,312	0,0460000000000207	2100	600	4	2099,25	-11,1062431521714	0,000162948854267597	-0,0176560319960117
220,323	0,0570000000000164	2100	600	4	2099,5	-11,1121617816389	-0,0149519927799702	-0,0235746614634991
220,334	0,0680000000000121	2100	600	4	2099,5	-11,1192055977881	-0,0419568875804544	-0,0306184776127338
220,345	0,0790000000000077	2100	600	4	2099,75	-11,1269166413695	-0,0785020878538489	-0,0383295491337776
220,355	0,0890000000000271	2100	600	4	2099,75	-11,1301870364696	-0,0969672994688153	-0,0415999442338943
220,356	0,0900000000000034	2100	600	4	2099,75	-11,1301986314356	-0,097070038318634	-0,0416115112602711
220,361	0,0950000000000273	2100	600	4	2099,75	-11,1302087455988	-0,0966389803215861	-0,0416216254234314
220,362	0,0960000000000036	2100	600	4	2099,75	-11,130190808326	-0,0964573724195361	-0,0416036881506443
220,366	0,100000000000023	2100	600	4	2100	-11,129989894107	-0,0949283223599195	-0,0414028018712997
230,266	0	2200	700	4	2199	-11,1312859598547	-0,0962057523429394	-0,0426988676190376
230,276	0,0100000000000193	2200	700	4	2199	-11,1276469007134	-0,0735932355746627	-0,0390597805380821
230,287	0,021000000000015	2200	700	4	2199	-11,1219625174999	-0,044334102421999	-0,0333753973245621
230,298	0,0320000000000107	2200	700	4	2199,25	-11,1130878981203	-0,0112149538472295	-0,0245008058845997
230,309	0,0430000000000064	2200	700	4	2199,25	-11,1098982486874	-0,00348472502082586	-0,0213111564517021
230,315	0,0490000000000066	2200	700	4	2199,25	-11,1087834835052	-0,00148819293826818	-0,0201963633298874
230,319	0,0530000000000257	2200	700	4	2199,5	-11,1103594489396	-0,0056788045912981	-0,0217723287642002
230,33	0,0640000000000214	2200	700	4	2199,5	-11,1179022677243	-0,0313504785299301	-0,029315147548914
230,341	0,0750000000000171	2200	700	4	2199,75	-11,1255232896656	-0,0663878303021193	-0,0369361974298954
230,352	0,0860000000000127	2200	700	4	2199,75	-11,1309623904526	-0,0951131107285619	-0,0423752702772617
230,355	0,0890000000000271	2200	700	4	2199,75	-11,1313225608319	-0,0973059656098485	-0,0427354127168655
230,366	0,100000000000023	2200	700	4	2200	-11,1310229916126	-0,0943105854094028	-0,0424358993768692
240,266	0	2300	800	4	2299	-11,1322211287916	-0,0958145782351494	-0,043634008616209
240,276	0,0100000000000193	2300	800	4	2299	-11,1291939765215	-0,0768913421779871	-0,0406068563461304
240,287	0,021000000000015	2300	800	4	2299	-11,1227053496987	-0,0427859276533127	-0,0341182574629784
240,298	0,0320000000000107	2300	800	4	2299,25	-11,1145836766809	-0,0123161450028419	-0,0259965844452381
240,309	0,0430000000000064	2300	800	4	2299,25	-11,1102638952434	-0,00220335088670254	-0,0216767750680447
240,312	0,0460000000000207	2300	800	4	2299,25	-11,1093197297305	-0,000738231465220451	-0,0207326374948025
240,315	0,0490000000000066	2300	800	4	2299,25	-11,1104744207114	-0,0033365236595273	-0,0218873284757137
240,325	0,0590000000000259	2300	800	4	2299,5	-11,1154437996447	-0,0184498215094209	-0,026856679469347
240,336	0,0700000000000216	2300	800	4	2299,5	-11,1231476906687	-0,0497246300801635	-0,0345605984330177
240,347	0,0810000000000173	2300	800	4	2299,75	-11,1301734298468	-0,0847775302827358	-0,041586309671402
240,358	0,092000000000013	2300	800	4	2299,75	-11,1323996912688	-0,0974600855261087	-0,0438125431537628
240,366	0,100000000000023	2300	800	4	2300	-11,132173826918	-0,0953114405274391	-0,0435866788029671
250,266	0	2400	900	4	2399	-11,1331979837269	-0,0964044267311692	-0,0446108914911747
250,276	0,0100000000000193	2400	900	4	2399	-11,1298995930701	-0,0750465365126729	-0,041312500834465
250,287	0,021000000000015	2400	900	4	2399	-11,1234312783927	-0,0423937663435936	-0,0348441302776337
250,298	0,0320000000000107	2400	900	4	2399,25	-11,1164247896522	-0,0155213056132197	-0,027837697416544
250,309	0,0430000000000064	2400	900	4	2399,25	-11,1105539370328	-0,00119496136903763	-0,0219668447971344
250,319	0,0530000000000257	2400	900	4	2399,5	-11,1118391901255	-0,00438212882727385	-0,0232520699501038
250,33	0,0640000000000214	2400	900	4	2399,5	-11,1200453527272	-0,0318779842928052	-0,0314582325518131
250,341	0,0750000000000171	2400	900	4	2399,75	-11,1281661316752	-0,0697641633450985	-0,0395790114998817
250,352	0,0860000000000127	2400	900	4	2399,75	-11,1323337536305	-0,0914235645905137	-0,0437466613948345
250,362	0,0960000000000036	2400	900	4	2399,75	-11,1336011532694	-0,0994000397622585	-0,0450140051543713
250,363	0,0970000000000084	2400	900	4	2399,75	-11,1336066853255	-0,0993782468140125	-0,045019593089819
250,364	0,0980000000000132	2400	900	4	2399,75	-11,1335553601384	-0,0989005528390408	-0,0449682399630547
250,366	0,100000000000023	2400	900	4	2400	-11,1333573237062	-0,0973477959632874	-0,0447702035307884
260,266	0	2500	1000	4	2499	-11,1340370960534	-0,0958058750256896	-0,0454499758780003
260,277	0,0109999999999673	2500	1000	4	2499	-11,1300997529179	-0,0712433736771345	-0,0415126606822014
260,288	0,0219999999999914	2500	1000	4	2499	-11,1237770039588	-0,0399948144331574	-0,0351898558437824
260,299	0,0329999999999586	2500	1000	4	2499,25	-11,1160493642092	-0,0116283353418112	-0,0274622440338135
260,306	0,0399999999999636	2500	1000	4	2499,25	-11,1115525010973	-0,0013110414147377	-0,0229654088616371
260,307	0,0409999999999968	2500	1000	4	2499,25	-11,1115262378007	-0,00145532190799713	-0,022939145565033
260,308	0,0419999999999732	2500	1000	4	2499,25	-11,1116614937782	-0,00181552488356829	-0,0230743736028671
260,319	0,0529999999999973	2500	1000	4	2499,5	-11,1128361616284	-0,00460273120552301	-0,0242490693926811
260,33	0,0639999999999645	2500	1000	4	2499,5	-11,1214145924896	-0,0342553248628974	-0,0328274443745613
260,34	0,0740000000000123	2500	1000	4	2499,5	-11,1275700945407	-0,0623234594240785	-0,0389830023050308
260,351	0,0849999999999795	2500	1000	4	2499,75	-11,1335138138384	-0,0938171101734042	-0,0449267216026783
260,359	0,0929999999999609	2500	1000	4	2499,75	-11,1344910599291	-0,0995992822572589	-0,0459039397537708
260,366	0,0999999999999659	2500	1000	4	2500	-11,1338799633086	-0,0948727037757635	-0,0452928431332111
310,597	0	3001	1	5	3000	-11,1287469696254	-0,0496876100078225	-0,0401598773896694
310,607	0,0100000000000477	3001	1	5	3000	-11,1289591994137	-0,0509056355804205	-0,0403721071779728
310,618	0,021000000000015	3001	1	5	3000	-11,1287081893533	-0,0494773779064417	-0,0401210971176624
310,622	0,0250000000000341	3001	1	5	3000	-11,1283915489912	-0,0477451458573341	-0,0398044288158417
310,628	0,0310000000000059	3001	1	5	3000	-11,1288200318813	-0,0498120905831456	-0,0402329117059708
310,638	0,0410000000000537	3001	1	5	3000	-11,1287130508572	-0,049559473991394	-0,0401259586215019
310,649	0,0520000000000209	3001	1	5	3000	-11,1289282422513	-0,0506353611126542	-0,0403411500155926
310,66	0,063000000000045	3001	1	5	3000	-11,1289393343031	-0,0507456669583917	-0,040352214127779
310,671	0,0740000000000123	3001	1	5	3000	-11,1284187063575	-0,047838231548667	-0,0398315861821175
310,682	0,0850000000000364	3001	1	5	3000	-11,1289799306542	-0,0507183466106653	-0,0403928384184837
310,693	0,0960000000000036	3001	1	5	3000	-11,1287960596383	-0,050029968842864	-0,0402089394629002
310,703	0,106000000000051	3001	1	5	3000	-11,1289887875319	-0,0508490577340126	-0,0404016673564911
310,714	0,117000000000019	3001	1	5	3000	-11,1289607360959	-0,0509642297402024	-0,0403736159205437
310,725	0,128000000000043	3001	1	5	3000	-11,1290902644396	-0,0514550134539604	-0,0405031442642212
310,736	0,13900000000001	3001	1	5	3000	-11,1290302779526	-0,0510729197412729	-0,040443129837513
310,747	0,150000000000034	3001	1	5	3000	-11,1289707105607	-0,0508346036076546	-0,0403835624456406
310,758	0,161000000000001	3001	1	5	3000	-11,1290324572474	-0,0512755056843162	-0,040445365011692
310,768	0,171000000000049	3001	1	5	3000	-11,129122953862	-0,0517880124971271	-0,0405358336865902
310,783	0,186000000000035	3001	1	5	3000	-11,1289436928928	-0,0505299866199493	-0,0403565727174282
310,794	0,197000000000003	3001	1	5	3000	-11,1293878220022	-0,0531654246151447	-0,0408007018268108
310,804	0,20700000000005	3001	1	5	3000	-11,1290743667632	-0,0514006847515702	-0,0404872745275497
310,815	0,218000000000018	3001	1	5	3000	-11,129565378651	-0,0541837932541966	-0,0409782864153385
310,826	0,229000000000042	3001	1	5	3000	-11,1290029250085	-0,0507660210132599	-0,0404158048331738
310,837	0,240000000000009	3001	1	5	3000	-11,1291498038918	-0,0517751555889845	-0,0405627116560936
310,848	0,251000000000033	3001	1	5	3000	-11,1292516160756	-0,0522040855139494	-0,0406644679605961
310,859	0,262	3001	1	5	3000	-11,129137929529	-0,0517825409770012	-0,04055080935359
310,869	0,272000000000048	3001	1	5	3000	-11,1292531527579	-0,0523997843265533	-0,0406660325825214
310,88	0,283000000000015	3001	1	5	3000	-11,1295305378735	-0,0537135265767574	-0,0409434176981449
310,891	0,29400000000004	3001	1	5	3000	-11,1293183360249	-0,0525846751406789	-0,0407311879098415
310,902	0,305000000000007	3001	1	5	3000	-11,1290721315891	-0,0511934142559767	-0,0404849834740162
310,912	0,315000000000055	3001	1	5	3000	-11,1293136980385	-0,052570141851902	-0,0407265499234199
310,923	0,326000000000022	3001	1	5	3000	-11,1294994689524	-0,0534811289981008	-0,0409123487770557
310,934	0,337000000000046	3001	1	5	3000	-11,1293772887439	-0,0528450636193156	-0,0407901965081692
310,945	0,348000000000013	3001	1	5	3000	-11,1295523028821	-0,0538448290899396	-0,0409651547670364
310,956	0,359000000000037	3001	1	5	3000	-11,129489634186	-0,0536342011764646	-0,0409025140106678
310,967	0,370000000000005	3001	1	5	3000	-11,1294684838504	-0,05350427236408	-0,0408813916146755
310,977	0,380000000000052	3001	1	5	3000	-11,1295442283154	-0,0536523852497339	-0,0409571081399918
310,988	0,39100000000002	3001	1	5	3000	-11,1295001674443	-0,0535498326644301	-0,0409130193293095
310,999	0,402000000000044	3001	1	5	3000	-11,1294699367136	-0,0533244619145989	-0,0408828444778919
311,01	0,413000000000011	3001	1	5	3000	-11,1296113394201	-0,0542307738214731	-0,0410242192447186
311,021	0,424000000000035	3001	1	5	3000	-11,1294744070619	-0,0532056903466582	-0,0408873148262501
311,037	0,440000000000055	3001	1	5	3000	-11,129610305652	-0,0541768874973059	-0,041023213416338
311,048	0,451000000000022	3001	1	5	3000	-11,1298355273902	-0,0554115790873766	-0,04124840721488
311,059	0,462000000000046	3001	1	5	3000	-11,1296739522368	-0,054564168676734	-0,0410868600010872
311,07	0,473000000000013	3001	1	5	3000	-11,1297640576959	-0,0547263026237488	-0,041176937520504
311,081	0,484000000000037	3001	1	5	3000	-11,1294403485954	-0,0529928412288427	-0,0408532284200192
311,092	0,495000000000005	3001	1	5	3000	-11,1298372037709	-0,0553896743804216	-0,0412500835955143
311,102	0,505000000000052	3001	1	5	3000	-11,129713235423	-0,0547199184074998	-0,0411261431872845
311,113	0,51600000000002	3001	1	5	3000	-11,1300771217793	-0,0567449536174536	-0,0414899736642838
311,126	0,529000000000053	3001	1	5	3000	-11,1296427994966	-0,0541363842785358	-0,0410556793212891
311,137	0,54000000000002	3001	1	5	3000	-11,1299298238009	-0,0557147758081555	-0,041342731565237
311,148	0,551000000000045	3001	1	5	3000	-11,1296224314719	-0,0541211664676666	-0,0410353392362595
311,159	0,562000000000012	3001	1	5	3000	-11,1298173666	-0,0552130304276943	-0,041230246424675
311,17	0,573000000000036	3001	1	5	3000	-11,1299493536353	-0,0556223839521408	-0,0413622334599495
311,181	0,584000000000003	3001	1	5	3000	-11,1298485752195	-0,0550366891548038	-0,0412614829838276
311,191	0,594000000000051	3001	1	5	3000	-11,1299843061715	-0,055970586836338	-0,0413972139358521
311,202	0,605000000000018	3001	1	5	3000	-11,1300106253475	-0,0563176907598972	-0,0414235331118107
311,213	0,616000000000042	3001	1	5	3000	-11,1300482880324	-0,0563975796103477	-0,0414611957967281
311,224	0,62700000000001	3001	1	5	3000	-11,1298568174243	-0,0550708640366793	-0,0412696972489357
311,235	0,638000000000034	3001	1	5	3000	-11,1302390042692	-0,0573779456317425	-0,0416519120335579
311,246	0,649000000000001	3001	1	5	3000	-11,1299463361502	-0,055733579210937	-0,0413592159748077
311,256	0,659000000000049	3001	1	5	3000	-11,1298766825348	-0,0553019670769572	-0,041289534419775
311,267	0,670000000000016	3001	1	5	3000	-11,1302887927741	-0,0574824772775173	-0,0417017005383968
311,284	0,687000000000012	3001	1	5	3000	-11,1301278043538	-0,0566788297146559	-0,0415407121181488
311,295	0,698000000000036	3001	1	5	3000	-11,1300757527351	-0,0564116099849343	-0,0414886325597763
311,306	0,709000000000003	3001	1	5	3000	-11,1300730425864	-0,0566011248156428	-0,0414859503507614
311,316	0,719000000000051	3001	1	5	3000	-11,1304754856974	-0,058605782687664	-0,0418883375823498
311,327	0,730000000000018	3001	1	5	3000	-11,1302909720689	-0,057548526674509	-0,0417038798332214
311,338	0,741000000000042	3001	1	5	3000	-11,1301651597023	-0,0567874358966947	-0,0415780395269394
311,349	0,75200000000001	3001	1	5	3000	-11,1302035208791	-0,0570662878453732	-0,041616428643465
311,36	0,763000000000034	3001	1	5	3000	-11,130329053849	-0,0576924206689	-0,0417419336736202
311,371	0,774000000000001	3001	1	5	3000	-11,1301640979946	-0,0566208176314831	-0,0415769778192043
311,381	0,784000000000049	3001	1	5	3000	-11,1302405130118	-0,0571565050631762	-0,0416534207761288
311,392	0,795000000000016	3001	1	5	3000	-11,1304886173457	-0,058577498421073	-0,0419014692306519
311,403	0,80600000000004	3001	1	5	3000	-11,130190892145	-0,056941919028759	-0,0416037440299988
311,414	0,817000000000007	3001	1	5	3000	-11,1305102147162	-0,0584004865959287	-0,0419230945408344
311,425	0,828000000000031	3001	1	5	3000	-11,1303030140698	-0,0573980109766126	-0,041715893894434
311,436	0,838999999999999	3001	1	5	3000	-11,1305356398225	-0,058831600472331	-0,0419485196471214
311,446	0,849000000000046	3001	1	5	3000	-11,1304491385818	-0,0583379669114947	-0,0418620184063911
311,457	0,860000000000014	3001	1	5	3000	-11,1305620148778	-0,059033278375864	-0,0419748947024345
311,468	0,871000000000038	3001	1	5	3000	-11,1304115317762	-0,057845120318234	-0,0418244116008282
311,479	0,882000000000005	3001	1	5	3000	-11,1306820437312	-0,0595364440232515	-0,042094923555851
311,489	0,892000000000053	3001	1	5	3000	-11,1305639706552	-0,0588110089302063	-0,0419768504798412
311,5	0,90300000000002	3001	1	5	3000	-11,1305055208504	-0,0585460476577282	-0,0419184006750584
311,511	0,914000000000044	3001	1	5	3000	-11,1306133959442	-0,058970944955945	-0,0420263037085533
311,522	0,925000000000011	3001	1	5	3000	-11,1303806863725	-0,0576646672561765	-0,0417935661971569
311,533	0,936000000000035	3001	1	5	3000	-11,1307043675333	-0,0596031080931425	-0,0421172194182873
311,544	0,947000000000003	3001	1	5	3000	-11,1307670082897	-0,0600740220397711	-0,0421799160540104
311,554	0,95700000000005	3001	1	5	3000	-11,1307189241052	-0,0596941588446498	-0,0421318039298058
311,565	0,968000000000018	3001	1	5	3000	-11,1308073252439	-0,059942938387394	-0,0422202050685883
311,576	0,979000000000042	3001	1	5	3000	-11,13066829741	-0,0591747602447867	-0,0420811772346497
311,587	0,990000000000009	3001	1	5	3000	-11,1308271065354	-0,060096736997366	-0,0422399863600731
311,598	1,00100000000003	3001	1	5	3000	-11,1306776013225	-0,0593688804656267	-0,0420905090868473
311,609	1,012	3001	1	5	3000	-11,1309178825468	-0,0605628406628966	-0,0423307903110981
311,619	1,02200000000005	3001	1	5	3000	-11,1307188682258	-0,0594401080161333	-0,0421317480504513
311,63	1,03300000000002	3001	1	5	3000	-11,1307656951249	-0,0597911514341831	-0,0421785749495029
311,641	1,04400000000004	3001	1	5	3000	-11,1308962851763	-0,060546793974936	-0,0423091650009155
311,652	1,05500000000001	3001	1	5	3000	-11,13092279993	-0,0606973236426711	-0,0423357076942921
311,662	1,06500000000005	3001	1	5	3000	-11,1307358276099	-0,059337830170989	-0,0421487353742123
311,673	1,07600000000002	3001	1	5	3000	-11,1310527753085	-0,0612826272845268	-0,0424656271934509
311,684	1,08700000000005	3001	1	5	3000	-11,1310050822794	-0,060961376875639	-0,0424179621040821
311,695	1,09800000000001	3001	1	5	3000	-11,1309919785708	-0,0611018342897296	-0,0424048863351345
311,706	1,10900000000004	3001	1	5	3000	-11,1309017334133	-0,0601844536140561	-0,0423145852982998
311,717	1,12	3001	1	5	3000	-11,1311573535204	-0,061783785931766	-0,0425702333450317
311,727	1,13000000000005	3001	1	5	3000	-11,1311076488346	-0,0615199422463775	-0,0425205007195473
311,738	1,14100000000002	3001	1	5	3000	-11,1309126578271	-0,0604347372427583	-0,0423255376517773
311,749	1,15200000000004	3001	1	5	3000	-11,131250699982	-0,0624260865151882	-0,0426636077463627
311,76	1,16300000000001	3001	1	5	3000	-11,1309784837067	-0,0605650246143341	-0,0423913635313511
311,771	1,17400000000004	3001	1	5	3000	-11,1309903021902	-0,0606957077980042	-0,0424032099545002
311,787	1,19000000000005	3001	1	5	3000	-11,1312697269022	-0,0623520882800221	-0,0426826067268848
311,798	1,20100000000002	3001	1	5	3000	-11,1313305515796	-0,0627443008124828	-0,0427434593439102
311,809	1,21200000000005	3001	1	5	3000	-11,1312160268426	-0,0618749437853694	-0,0426289066672325
311,82	1,22300000000001	3001	1	5	3000	-11,1310657951981	-0,0609817449003458	-0,0424787029623985
311,831	1,23400000000004	3001	1	5	3000	-11,1311903782189	-0,0618218537420034	-0,0426032580435276
311,842	1,245	3001	1	5	3000	-11,1311223730445	-0,0614011334255338	-0,0425352528691292
311,852	1,25500000000005	3001	1	5	3000	-11,1313410848379	-0,0623804097995162	-0,0427539646625519
311,863	1,26600000000002	3001	1	5	3000	-11,1313286796212	-0,0624485360458493	-0,042741559445858
311,874	1,27700000000004	3001	1	5	3000	-11,1313192360103	-0,0624812347814441	-0,0427321158349514
311,885	1,28800000000001	3001	1	5	3000	-11,1313442699611	-0,0625528721138835	-0,0427571497857571
311,896	1,29900000000004	3001	1	5	3000	-11,1313880514354	-0,0629328563809395	-0,042800959199667
311,907	1,31	3001	1	5	3000	-11,1313491035253	-0,0624851509928703	-0,0427620112895966
311,917	1,32000000000005	3001	1	5	3000	-11,1313561163843	-0,0626091426238418	-0,0427689962089062
311,928	1,33100000000002	3001	1	5	3000	-11,1316310428083	-0,0643911026418209	-0,0430439226329327
311,939	1,34200000000004	3001	1	5	3000	-11,1314112693071	-0,0629698997363448	-0,0428241491317749
311,95	1,35300000000001	3001	1	5	3000	-11,1315833218396	-0,0635947147384286	-0,0429962016642094
311,961	1,36400000000003	3001	1	5	3000	-11,1313944496214	-0,0625862320885062	-0,0428073294460773
311,972	1,375	3001	1	5	3000	-11,1315507721156	-0,0636470038443804	-0,0429636240005493
311,982	1,38500000000005	3001	1	5	3000	-11,1315867304802	-0,0638688495382667	-0,0429996103048325
311,993	1,39600000000002	3001	1	5	3000	-11,1315090302378	-0,0634667556732893	-0,0429219380021095
312,004	1,40700000000004	3001	1	5	3000	-11,1315723694861	-0,0635912362486124	-0,0429852493107319
312,015	1,41800000000001	3001	1	5	3000	-11,1316911131144	-0,0643374398350716	-0,0431039929389954
312,025	1,42800000000005	3001	1	5	3000	-11,1316793225706	-0,0642715254798532	-0,0430922023952007
312,039	1,44200000000001	3001	1	5	3000	-11,1316330265254	-0,0640897592529655	-0,0430459342896938
312,05	1,45300000000003	3001	1	5	3000	-11,1316823679954	-0,0640914682298899	-0,0430952198803425
312,061	1,464	3001	1	5	3000	-11,1317547317594	-0,0645329989492893	-0,0431676395237446
312,071	1,47400000000005	3001	1	5	3000	-11,1316789872944	-0,0640667602419853	-0,0430918671190739
312,082	1,48500000000001	3001	1	5	3000	-11,1318296100944	-0,0651228055357933	-0,0432425178587437
312,093	1,49600000000004	3001	1	5	3000	-11,1316640954465	-0,0641293078660965	-0,043077003210783
312,104	1,50700000000001	3001	1	5	3000	-11,1317751836032	-0,0645921938121319	-0,0431880913674831
312,114	1,51700000000005	3001	1	5	3000	-11,1320367269218	-0,0661144265905023	-0,0434496067464352
312,125	1,52800000000002	3001	1	5	3000	-11,1318401154131	-0,0649903947487473	-0,0432529672980309
312,136	1,53900000000004	3001	1	5	3000	-11,1321105714887	-0,0667440425604582	-0,0435234233736992
312,147	1,55000000000001	3001	1	5	3000	-11,1317402590066	-0,0641219364479184	-0,0431531667709351
312,158	1,56100000000004	3001	1	5	3000	-11,131797702983	-0,0645616557449102	-0,0432106107473373
312,169	1,572	3001	1	5	3000	-11,1319592501968	-0,0656549260020256	-0,0433721579611301
312,179	1,58200000000005	3001	1	5	3000	-11,1318713799119	-0,0651075132191181	-0,0432842597365379
312,19	1,59300000000002	3001	1	5	3000	-11,1322526168078	-0,067378175444901	-0,043665524572134
312,201	1,60400000000004	3001	1	5	3000	-11,1317829508334	-0,0643222918733954	-0,0431958585977554
312,212	1,61500000000001	3001	1	5	3000	-11,1318637244403	-0,0648026913404465	-0,0432766042649746
312,223	1,62600000000003	3001	1	5	3000	-11,1321159638464	-0,0663883145898581	-0,0435288436710835
312,234	1,637	3001	1	5	3000	-11,1320912372321	-0,0663093058392406	-0,0435040891170502
312,244	1,64700000000005	3001	1	5	3000	-11,1319542210549	-0,0653712498024106	-0,0433671288192272
312,265	1,66800000000001	3001	1	5	3000	-11,1320721823722	-0,0659841997548938	-0,043485090136528
312,275	1,67800000000005	3001	1	5	3000	-11,1322297342122	-0,0670509459450841	-0,0436426140367985
312,286	1,68900000000002	3001	1	5	3000	-11,1322436202317	-0,0672113988548517	-0,0436565279960632
312,297	1,70000000000005	3001	1	5	3000	-11,1323084402829	-0,0672365166246891	-0,043721292167902
312,308	1,71100000000001	3001	1	5	3000	-11,1323493719101	-0,0675433920696378	-0,0437622517347336
312,319	1,72200000000004	3001	1	5	3000	-11,1320725735277	-0,066021136008203	-0,0434854812920094
312,33	1,733	3001	1	5	3000	-11,1323047522455	-0,0673912465572357	-0,0437176041305065
312,34	1,74300000000005	3001	1	5	3000	-11,1322984937578	-0,0672529311850667	-0,0437114015221596
312,351	1,75400000000002	3001	1	5	3000	-11,1320697236806	-0,0657698092982173	-0,0434825755655766
312,362	1,76500000000004	3001	1	5	3000	-11,1323009524494	-0,0671772938221693	-0,0437138043344021
312,373	1,77600000000001	3001	1	5	3000	-11,1326465662569	-0,0693151587620378	-0,0440594740211964
312,384	1,78700000000003	3001	1	5	3000	-11,1324081290513	-0,0678709801286459	-0,0438210368156433
312,395	1,798	3001	1	5	3000	-11,1326634418219	-0,0691970530897379	-0,0440762937068939
312,405	1,80800000000005	3001	1	5	3000	-11,1325928661972	-0,06874596234411	-0,044005773961544
312,416	1,81900000000002	3001	1	5	3000	-11,1324437242001	-0,0678324233740568	-0,0438566319644451
312,427	1,83000000000004	3001	1	5	3000	-11,1322242021561	-0,0666459137573838	-0,0436370819807053
312,438	1,84100000000001	3001	1	5	3000	-11,1324526648968	-0,0679909158498049	-0,0438655726611614
312,449	1,85200000000003	3001	1	5	3000	-11,1327074747533	-0,0693452171981335	-0,0441203825175762
312,46	1,863	3001	1	5	3000	-11,1327890586108	-0,0698789209127426	-0,0442019663751125
312,47	1,87300000000005	3001	1	5	3000	-11,1325673293322	-0,0684748310595751	-0,0439802370965481
312,481	1,88400000000001	3001	1	5	3000	-11,1323972884566	-0,0675049470737576	-0,0438101962208748
312,492	1,89500000000004	3001	1	5	3000	-11,1326791159809	-0,0690403720363975	-0,0440919958055019
312,503	1,90600000000001	3001	1	5	3000	-11,1326788086444	-0,0691385380923748	-0,0440917164087295
312,513	1,91600000000005	3001	1	5	3000	-11,1326193250716	-0,0688494322821498	-0,0440322048962116
312,524	1,92700000000002	3001	1	5	3000	-11,1323906667531	-0,0673166522756219	-0,043803546577692
312,535	1,93800000000005	3001	1	5	3000	-11,1325211171061	-0,0681998254731297	-0,0439339689910412
312,546	1,94900000000001	3001	1	5	3000	-11,1329810321331	-0,0708304205909371	-0,0443939119577408
312,557	1,96000000000004	3001	1	5	3000	-11,1328181158751	-0,0699022086337209	-0,0442309677600861
312,568	1,971	3001	1	5	3000	-11,132763940841	-0,0695493910461664	-0,0441768206655979
312,578	1,98100000000005	3001	1	5	3000	-11,1329635698348	-0,070897894911468	-0,044376477599144
312,589	1,99200000000002	3001	1	5	3000	-11,1329250968993	-0,0702155893668532	-0,0443379767239094
312,6	2,00300000000004	3001	1	5	3000	-11,1328396294266	-0,0697560841217637	-0,0442524813115597
312,611	2,01400000000001	3001	1	5	3000	-11,132853878662	-0,0698520243167877	-0,0442667864263058
312,622	2,02500000000003	3001	1	5	3000	-11,1329504940659	-0,0706275179982185	-0,0443634018301964
312,633	2,036	3001	1	5	3000	-11,1329518351704	-0,0706570968031883	-0,0443646870553494
312,643	2,04600000000005	3001	1	5	3000	-11,1326981429011	-0,0687681743875146	-0,0441110506653786
312,654	2,05700000000002	3001	1	5	3000	-11,1327245458961	-0,0690161855891347	-0,0441374257206917
312,665	2,06800000000004	3001	1	5	3000	-11,13286443986	-0,069887125864625	-0,0442773476243019
312,676	2,07900000000001	3001	1	5	3000	-11,1330575030297	-0,0712028052657843	-0,0444704107940197
312,687	2,09000000000003	3001	1	5	3000	-11,1329007335007	-0,0700035318732262	-0,0443136133253574
312,698	2,101	3001	1	5	3000	-11,1328953970224	-0,0700957980006933	-0,0443083047866821
312,708	2,11100000000005	3001	1	5	3000	-11,1329365242273	-0,0703191617503762	-0,0443494319915771
312,719	2,12200000000001	3001	1	5	3000	-11,1333420965821	-0,0727099226787686	-0,0447550043463707
312,73	2,13300000000004	3001	1	5	3000	-11,1331682559103	-0,0717754382640123	-0,044581163674593
312,741	2,14400000000001	3001	1	5	3000	-11,1331511568278	-0,0713165337219834	-0,044564064592123
312,751	2,15400000000005	3001	1	5	3000	-11,1333073396236	-0,0723487418144941	-0,044720247387886
312,762	2,16500000000002	3001	1	5	3000	-11,1331944353878	-0,0717148277908564	-0,0446073152124882
312,773	2,17600000000004	3001	1	5	3000	-11,1331439763308	-0,0714747374877334	-0,0445568561553955
312,784	2,18700000000001	3001	1	5	3000	-11,1329829320312	-0,0701167900115252	-0,044395811855793
312,795	2,19800000000004	3001	1	5	3000	-11,1334361415356	-0,0729155773296952	-0,0448489934206009
312,808	2,21100000000001	3001	1	5	3000	-11,1331463512033	-0,0712508289143443	-0,044559258967638
312,819	2,22200000000004	3001	1	5	3000	-11,133280210197	-0,0721912179142237	-0,0446930900216103
312,83	2,233	3001	1	5	3000	-11,1334553640336	-0,0732143875211477	-0,0448682717978954
312,84	2,24300000000005	3001	1	5	3000	-11,1332093831152	-0,0715174246579409	-0,044622290879488
312,851	2,25400000000002	3001	1	5	3000	-11,1331749893725	-0,0713481893762946	-0,0445878691971302
312,862	2,26500000000004	3001	1	5	3000	-11,1334897857159	-0,0733341462910175	-0,0449026934802532
312,873	2,27600000000001	3001	1	5	3000	-11,1333404202014	-0,0724498368799686	-0,0447532720863819
312,884	2,28700000000003	3001	1	5	3000	-11,1333958245814	-0,0724609987810254	-0,044808704406023
312,895	2,298	3001	1	5	3000	-11,1335696931928	-0,0734325125813484	-0,0449825450778008
312,905	2,30800000000005	3001	1	5	3000	-11,1334630195051	-0,0730793830007315	-0,0448759272694588
312,916	2,31900000000002	3001	1	5	3000	-11,1334470380098	-0,0729039683938026	-0,0448599457740784
312,927	2,33000000000004	3001	1	5	3000	-11,133276829496	-0,0720685347914696	-0,0446896813809872
312,938	2,34100000000001	3001	1	5	3000	-11,1335917375982	-0,0736253662034869	-0,0450046174228191
312,949	2,35200000000003	3001	1	5	3000	-11,1335927434266	-0,0736378086730838	-0,0450056232511997
312,96	2,363	3001	1	5	3000	-11,133753284812	-0,0747396657243371	-0,0451661646366119
312,97	2,37300000000005	3001	1	5	3000	-11,133583355695	-0,0736678903922439	-0,0449962355196476
312,981	2,38400000000001	3001	1	5	3000	-11,1334560904652	-0,0725712906569242	-0,0448689423501491
312,992	2,39500000000004	3001	1	5	3000	-11,1334777995944	-0,0728963827714324	-0,0448906794190407
313,003	2,40600000000001	3001	1	5	3000	-11,133455503732	-0,0726192211732268	-0,0448683835566044
313,013	2,41600000000005	3001	1	5	3000	-11,1335333436728	-0,0731841754168272	-0,0449462234973907
313,024	2,42700000000002	3001	1	5	3000	-11,1338290851563	-0,0751228677108884	-0,0452419370412826
313,039	2,44200000000001	3001	1	5	3000	-11,1337546538562	-0,0743624474853277	-0,0451675616204739
313,05	2,45300000000003	3001	1	5	3000	-11,1338424682617	-0,0750132370740175	-0,0452553480863571
313,061	2,464	3001	1	5	3000	-11,133586904034	-0,0734169455245137	-0,0449997559189796
313,071	2,47400000000005	3001	1	5	3000	-11,1338700447232	-0,0751061225309968	-0,0452828966081142
313,082	2,48500000000001	3001	1	5	3000	-11,1335774604231	-0,0731149595230818	-0,0449903681874275
313,093	2,49600000000004	3001	1	5	3000	-11,1337295360863	-0,0741416495293379	-0,0451424159109592
313,104	2,50700000000001	3001	1	5	3000	-11,1337742116302	-0,0743887666612864	-0,0451871193945408
313,114	2,51700000000005	3001	1	5	3000	-11,1341125331819	-0,076502924785018	-0,0455254130065441
313,125	2,52800000000002	3001	1	5	3000	-11,1339313164353	-0,0752500537782907	-0,0453441962599754
313,136	2,53900000000004	3001	1	5	3000	-11,1339491978288	-0,0755024282261729	-0,045362077653408
313,147	2,55000000000001	3001	1	5	3000	-11,1339020077139	-0,0751524465158582	-0,0453149154782295
313,158	2,56100000000004	3001	1	5	3000	-11,1341334600002	-0,0766400853171945	-0,045546367764473
313,169	2,572	3001	1	5	3000	-11,1341150198132	-0,0763816852122545	-0,0455279275774956
313,179	2,58200000000005	3001	1	5	3000	-11,1339703481644	-0,0752579933032393	-0,0453832559287548
313,19	2,59300000000002	3001	1	5	3000	-11,133903041482	-0,074904952198267	-0,0453159213066101
313,201	2,60400000000004	3001	1	5	3000	-11,1342189274728	-0,0769949378445745	-0,0456318072974682
313,212	2,61500000000001	3001	1	5	3000	-11,133987698704	-0,0754307955503464	-0,0454005785286427
313,223	2,62600000000003	3001	1	5	3000	-11,1340112518519	-0,0753955217078328	-0,0454241596162319
313,234	2,637	3001	1	5	3000	-11,1341098509729	-0,0760894035920501	-0,0455227307975292
313,244	2,64700000000005	3001	1	5	3000	-11,1340173427016	-0,0755304470658302	-0,0454302504658699
313,255	2,65800000000002	3001	1	5	3000	-11,1342499684542	-0,0769101129844785	-0,0456628203392029
313,266	2,66900000000004	3001	1	5	3000	-11,1340428795666	-0,075844475068152	-0,0454557873308659
313,277	2,68000000000001	3001	1	5	3000	-11,1342293769121	-0,0766670983284712	-0,0456422567367554
313,287	2,69000000000005	3001	1	5	3000	-11,134308250621	-0,0771654397249222	-0,0457211025059223
313,307	2,71000000000004	3001	1	5	3000	-11,1343258246779	-0,0773682491853833	-0,0457387045025826
313,318	2,721	3001	1	5	3000	-11,1342815961689	-0,07719362154603	-0,0456944480538368
313,328	2,73100000000005	3001	1	5	3000	-11,1342993658036	-0,0769888889044523	-0,0457122176885605
313,339	2,74200000000002	3001	1	5	3000	-11,1342558916658	-0,076794009655714	-0,0456687994301319
313,35	2,75300000000004	3001	1	5	3000	-11,134438617155	-0,0780182052403688	-0,0458515249192715
313,361	2,76400000000001	3001	1	5	3000	-11,1343788541853	-0,0776616903021932	-0,0457917340099812
313,372	2,77500000000003	3001	1	5	3000	-11,1342740803957	-0,0766570260748267	-0,0456869602203369
313,383	2,786	3001	1	5	3000	-11,1343546584249	-0,0772255845367908	-0,0457675382494926
313,393	2,79600000000005	3001	1	5	3000	-11,1345241684467	-0,0782928848639131	-0,0459370762109756
313,404	2,80700000000002	3001	1	5	3000	-11,1344019323587	-0,07764698471874	-0,0458148121833801
313,415	2,81800000000004	3001	1	5	3000	-11,1345007829368	-0,0782895507290959	-0,0459136627614498
313,426	2,82900000000001	3001	1	5	3000	-11,1344749107957	-0,0778358429670334	-0,045887790620327
313,437	2,84000000000003	3001	1	5	3000	-11,1345215979964	-0,0780819123610854	-0,0459344498813152
313,448	2,851	3001	1	5	3000	-11,1343698296696	-0,0774017907679081	-0,0457827374339104
313,458	2,86100000000005	3001	1	5	3000	-11,1348086223006	-0,0801362469792366	-0,0462215021252632
313,469	2,87200000000001	3001	1	5	3000	-11,1346063110977	-0,0784775614738464	-0,0460192188620567
313,48	2,88300000000004	3001	1	5	3000	-11,1347081512213	-0,0792731996625662	-0,0461210310459137
313,491	2,89400000000001	3001	1	5	3000	-11,1345354560763	-0,0781568558886647	-0,0459483079612255
313,501	2,90400000000005	3001	1	5	3000	-11,1346737574786	-0,0791225954890251	-0,0460866093635559
313,512	2,91500000000002	3001	1	5	3000	-11,1345739290118	-0,0785271124914289	-0,0459868088364601
313,523	2,92600000000004	3001	1	5	3000	-11,1346183530986	-0,0784850772470236	-0,0460312329232693
313,534	2,93700000000001	3001	1	5	3000	-11,1349039245397	-0,0803225347772241	-0,0463168323040009
313,545	2,94800000000004	3001	1	5	3000	-11,1345732025802	-0,0784280383959413	-0,0459860824048519
313,556	2,959	3001	1	5	3000	-11,1349652800709	-0,0808748044073582	-0,0463781878352165
313,566	2,96900000000005	3001	1	5	3000	-11,1347318999469	-0,0789695372804999	-0,0461447797715664
313,577	2,98000000000002	3001	1	5	3000	-11,134755956009	-0,07935990113765	-0,0461688637733459
313,588	2,99100000000004	3001	1	5	3000	-11,1349220573902	-0,0802909908816218	-0,0463349372148514
313,599	3,00200000000001	3001	1	5	3000	-11,1349939182401	-0,0808261567726731	-0,0464067980647087
313,61	3,01300000000003	3001	1	5	3000	-11,1348308064044	-0,0798093620687723	-0,0462436862289906
313,621	3,024	3001	1	5	3000	-11,1347429919988	-0,0790828978642821	-0,0461558997631073
313,631	3,03400000000005	3001	1	5	3000	-11,1350035574287	-0,0808382080867887	-0,0464164651930332
313,642	3,04500000000002	3001	1	5	3000	-11,1348022520542	-0,0795185239985585	-0,0462151318788528
313,653	3,05600000000004	3001	1	5	3000	-11,1349825188518	-0,0807141372933984	-0,0463953986763954
313,664	3,06700000000001	3001	1	5	3000	-11,1348484363407	-0,0795228779315948	-0,0462613441050053
313,675	3,07800000000003	3001	1	5	3000	-11,1349544674158	-0,0803105439990759	-0,046367347240448
313,686	3,089	3001	1	5	3000	-11,1349757015705	-0,0803726026788354	-0,0463885813951492
313,696	3,09900000000005	3001	1	5	3000	-11,1352381948382	-0,0822036573663354	-0,0466510467231274
313,707	3,11000000000001	3001	1	5	3000	-11,1351942177862	-0,0820035114884377	-0,0466071255505085
313,718	3,12100000000004	3001	1	5	3000	-11,1350602470338	-0,0807701656594872	-0,0464731268584728
313,729	3,13200000000001	3001	1	5	3000	-11,1350997537374	-0,0810883892700076	-0,046512633562088
313,739	3,14200000000005	3001	1	5	3000	-11,1350405216217	-0,0808456027880311	-0,0464534014463425
313,75	3,15300000000002	3001	1	5	3000	-11,135096764192	-0,081261619925499	-0,0465096160769463
313,761	3,16400000000004	3001	1	5	3000	-11,1349890287966	-0,0802089320495725	-0,0464018806815147
313,772	3,17500000000001	3001	1	5	3000	-11,1351402103901	-0,0812594080343843	-0,0465530902147293
313,783	3,18600000000004	3001	1	5	3000	-11,1352750193328	-0,0821304600685835	-0,0466878712177277
313,794	3,197	3001	1	5	3000	-11,1352680344135	-0,0820706645026803	-0,0466809421777725
313,804	3,20700000000005	3001	1	5	3000	-11,1353211198002	-0,082615721039474	-0,0467340275645256
313,815	3,21800000000002	3001	1	5	3000	-11,1352152004838	-0,0815839227288961	-0,0466280803084373
313,826	3,22900000000004	3001	1	5	3000	-11,1352289747447	-0,0816197134554386	-0,0466418825089931
313,837	3,24000000000001	3001	1	5	3000	-11,1352487839758	-0,0819557905197144	-0,046661663800478
313,848	3,25100000000003	3001	1	5	3000	-11,1352249793708	-0,0818301178514957	-0,0466378591954708
313,859	3,262	3001	1	5	3000	-11,1355427652597	-0,0835255673155189	-0,0469556450843811
313,869	3,27200000000005	3001	1	5	3000	-11,135532874614	-0,0835240911692381	-0,0469457544386387
313,88	3,28300000000002	3001	1	5	3000	-11,1354082915932	-0,0827417057007551	-0,0468211993575096
313,891	3,29400000000004	3001	1	5	3000	-11,1352216266096	-0,0815805746242404	-0,0466345064342022
313,902	3,30500000000001	3001	1	5	3000	-11,1353553459048	-0,0826151063665748	-0,0467682257294655
313,912	3,31500000000005	3001	1	5	3000	-11,1354343872517	-0,0828318065032363	-0,0468472391366959
313,923	3,32600000000002	3001	1	5	3000	-11,1353657953441	-0,0823497585952282	-0,0467786751687527
313,934	3,33700000000005	3001	1	5	3000	-11,1354156956077	-0,082819783128798	-0,0468285754323006
313,945	3,34800000000001	3001	1	5	3000	-11,1356000136584	-0,0839964346960187	-0,04701292142272
313,956	3,35900000000004	3001	1	5	3000	-11,1355359759182	-0,0832717400044203	-0,0469488278031349
313,967	3,37	3001	1	5	3000	-11,1355891171843	-0,0836080173030496	-0,0470019690692425
313,977	3,38000000000005	3001	1	5	3000	-11,1355856247246	-0,0835518958047032	-0,0469985045492649
313,988	3,39100000000002	3001	1	5	3000	-11,1356132291257	-0,0839945022016764	-0,0470261089503765
313,999	3,40200000000004	3001	1	5	3000	-11,1356012709439	-0,0839155213907361	-0,0470141507685184
314,01	3,41300000000001	3001	1	5	3000	-11,1357119958848	-0,0842617033049464	-0,0471248477697372
314,021	3,42400000000004	3001	1	5	3000	-11,1356133688241	-0,0837947381660342	-0,0470262765884399
314,032	3,435	3001	1	5	3000	-11,1357577051967	-0,0846576225012541	-0,0471706129610538
314,048	3,45100000000002	3001	1	5	3000	-11,1356349941343	-0,0839806161820889	-0,047047846019268
314,059	3,46200000000005	3001	1	5	3000	-11,1358357407153	-0,0849576760083437	-0,0472486205399036
314,07	3,47300000000001	3001	1	5	3000	-11,1356548871845	-0,0837983936071396	-0,0470677949488163
314,081	3,48400000000004	3001	1	5	3000	-11,1358162946999	-0,0848977966234088	-0,0472291745245457
314,092	3,495	3001	1	5	3000	-11,1357148177922	-0,0842062057927251	-0,0471276976168156
314,102	3,50500000000005	3001	1	5	3000	-11,1358347069472	-0,0847952486947179	-0,0472476147115231
314,113	3,51600000000002	3001	1	5	3000	-11,1359067913145	-0,0853687105700374	-0,0473196990787983
314,124	3,52700000000004	3001	1	5	3000	-11,1357999499887	-0,0846974458545446	-0,0472128577530384
314,135	3,53800000000001	3001	1	5	3000	-11,1358476430178	-0,0850119581446052	-0,0472605228424072
314,146	3,54900000000004	3001	1	5	3000	-11,1358241178095	-0,0848623737692833	-0,0472369976341724
314,157	3,56	3001	1	5	3000	-11,136014694348	-0,085831843316555	-0,0474275462329388
314,167	3,57000000000005	3001	1	5	3000	-11,1360591743141	-0,0861568935215473	-0,0474720820784569
314,178	3,58100000000002	3001	1	5	3000	-11,13595739007	-0,0856057973578572	-0,0473702698945999
314,189	3,59200000000004	3001	1	5	3000	-11,1358237266541	-0,0847819959744811	-0,0472366064786911
314,2	3,60300000000001	3001	1	5	3000	-11,1361650656909	-0,0865660328418016	-0,0475779734551907
314,211	3,61400000000003	3001	1	5	3000	-11,1361115332693	-0,086380522698164	-0,0475243851542473
314,222	3,625	3001	1	5	3000	-11,1360048316419	-0,0857938500121236	-0,0474177114665508
314,232	3,63500000000005	3001	1	5	3000	-11,1360985971987	-0,0864342041313648	-0,0475114770233631
314,243	3,64600000000002	3001	1	5	3000	-11,1360383871943	-0,0860610930249095	-0,047451239079237
314,254	3,65700000000004	3001	1	5	3000	-11,1360871978104	-0,0860569905489683	-0,0475000776350498
314,265	3,66800000000001	3001	1	5	3000	-11,1360545922071	-0,0858974922448397	-0,0474674440920353
314,275	3,67800000000005	3001	1	5	3000	-11,1361980903894	-0,0868355995044112	-0,047610942274332
314,286	3,68900000000002	3001	1	5	3000	-11,1360853817314	-0,0862979888916016	-0,0474982894957066
314,297	3,70000000000005	3001	1	5	3000	-11,1361234076321	-0,0861864723265171	-0,0475362874567509
314,308	3,71100000000001	3001	1	5	3000	-11,1363356932998	-0,0876490073278546	-0,0477485731244087
314,319	3,72200000000004	3001	1	5	3000	-11,136273862794	-0,0873368326574564	-0,0476867705583572
[truncated: 2,127 more rows]
