# Supplementary material for: Mechanical Behaviour of Dental Luting Cements: Static, Dynamic, and Finite Element Studies
Source: Dent J (Basel). 2025 Dec 15;13(12):601. doi: 10.3390/dj13120601 (PMC12731645; doi:10.3390/dj13120601)
Supplement: Supplementary file 1 [file dentistry-13-00601-s001.zip › File S1/dynamic/AphC/20210806_Din_regi_foszfat3/Test1/Test1.steps.trends.csv]

Total Cycles	Elapsed Cycles	Step	PC:Cycle Start Time (s)	PC:Frequency (Hz)	Position(Linear:Position):Maximum (mm)	Position(Linear:Position):Minimum (mm)	Load(Linear:Load):Maximum (kN)	Load(Linear:Load):Minimum (kN)	Displacement(Linear:Digital Position):Maximum (mm)	Displacement(Linear:Digital Position):Minimum (mm)
1	1	1	0	0,1972	-11,0846991464496	-11,088613467291	-0,0236829183995724	-0,0401653675362468	0,00388791784644127	-2,63750553131104E-05
1	1	2	5,071	10	-11,0840446036309	-11,086857682094	-0,0210707820951939	-0,0334072951227427	0,00454248860478401	0,00172935426235199
2	2	2	5,172	10	-11,080852355808	-11,0889976099133	-0,0110557209700346	-0,0432024616748095	0,00773470848798752	-0,000410489737987518
3	3	2	5,272	10	-11,077773347497	-11,0899626743048	-0,00420436263084412	-0,0477032922208309	0,0108137167990208	-0,00137558206915855
4	4	2	5,372	10	-11,0778942145407	-11,0898263845593	-0,00446012243628502	-0,0469072069972754	0,0106928497552872	-0,00123929232358932
5	5	2	5,472	10	-11,0778653807938	-11,0897860117257	-0,00421707518398762	-0,0467620138078928	0,0107216835021973	-0,00119889155030251
6	6	2	5,572	10	-11,0772236064076	-11,0895385500044	-0,00319529790431261	-0,0455171382054687	0,0113634578883648	-0,000951457768678665
7	7	2	5,672	10	-11,0778336971998	-11,0901237744838	-0,00421985983848572	-0,048181121237576	0,0107533670961857	-0,00153668224811554
8	8	2	5,772	10	-11,076951334253	-11,0897348821163	-0,00262789893895388	-0,0462444219738245	0,0116357021033764	-0,00114776194095612
9	9	2	5,872	10	-11,0774951800704	-11,0899734031409	-0,00358483754098415	-0,047462796792388	0,0110918842256069	-0,00138631090521812
10	10	2	5,972	10	-11,0771186649799	-11,0896083153784	-0,00290104653686285	-0,0456746062263846	0,0114683993160725	-0,00102119520306587
20	20	2	6,972	10	-11,0767817404121	-11,0903109144419	-0,00195728614926338	-0,0482860766351223	0,0118052959442139	-0,0017237663269043
30	30	2	7,972	10	-11,0770127736032	-11,0904703382403	-0,00245009548962116	-0,0489838467910886	0,0115742906928062	-0,00188324600458145
40	40	2	8,972	10	-11,0756544023752	-11,0905286483467	-0,000682440586388111	-0,0491198012605309	0,0129326619207859	-0,00194152817130089
50	50	2	9,972	10	-11,0760795045644	-11,0909255035222	-0,000918083824217319	-0,0503070000559092	0,0125075876712799	-0,00233838334679604
60	60	2	10,972	10	-11,0768095124513	-11,090565668419	-0,00223224516957998	-0,0485323183238506	0,0117775239050388	-0,00197857618331909
70	70	2	11,972	10	-11,0766709037125	-11,0907822847366	-0,00159366987645626	-0,0494391052052379	0,0119161605834961	-0,00219516456127167
80	80	2	12,972	10	-11,0762530099601	-11,0909654013813	-0,0011699041351676	-0,0498558068647981	0,0123340263962746	-0,00237828120589256
90	90	2	13,972	10	-11,0765564627945	-11,0905261337757	-0,0012805825099349	-0,047621768899262	0,0120306015014648	-0,00193901360034943
100	100	2	14,972	10	-11,0760832484812	-11,0909163672477	-0,000722687691450119	-0,0493559893220663	0,0125037878751755	-0,0023292750120163
200	200	2	24,972	10	-11,077295858413	-11,0909580253065	-0,00214572995901108	-0,0480266427621245	0,0112912058830261	-0,00237090513110161
300	300	2	34,972	10	-11,0769954510033	-11,0910735279322	-0,00108216889202595	-0,0472282664850354	0,0115916132926941	-0,00248640775680542
400	400	2	44,972	10	-11,0773538332433	-11,0921725910157	-0,00108234118670225	-0,0512042408809066	0,0112332031130791	-0,00358549878001213
500	500	2	54,972	10	-11,0773315932602	-11,0919647756964	-0,000615953467786312	-0,0486827315762639	0,0112554430961609	-0,00337762758135796
600	600	2	64,972	10	-11,077991835773	-11,0921826772392	-0,00142453238368034	-0,0479489238932729	0,010595228523016	-0,00359555706381798
700	700	2	74,972	10	-11,0776689369231	-11,0926648322493	-0,000236690975725651	-0,0480816466733813	0,0109180994331837	-0,0040777400135994
800	800	2	84,972	10	-11,0787145793438	-11,0933469235897	-0,000837119296193123	-0,0491419155150652	0,00987248495221138	-0,00475980341434479
900	900	2	94,972	10	-11,078938767314	-11,0941134765744	-0,000414839014410973	-0,0503445463255048	0,00964829698204994	-0,0055263563990593
1000	1000	2	104,972	10	-11,0795722715557	-11,0941910650581	-0,000104508362710476	-0,0474550435319543	0,009014792740345	-0,00560397282242775
1501	1	3	155,311	0,197863	-11,0907581169158	-11,0971503239125	-0,0233820313587785	-0,0505875470116735	-0,00217102468013763	-0,00856323167681694
1501	1	4	160,365	10	-11,096127955243	-11,1006826534867	-0,0447236420586705	-0,0663971109315753	-0,00754080712795258	-0,012095533311367
1502	2	4	160,466	10	-11,0913193970919	-11,1064336448908	-0,0218293350189924	-0,0867985188961029	-0,00273227691650391	-0,0178465247154236
1503	3	4	160,566	10	-11,088163331151	-11,1081658210605	-0,0101040257140994	-0,0912651885300875	0,00042373314499855	-0,0195786729454994
1504	4	4	160,666	10	-11,0880934819579	-11,1090299673378	-0,00855355057865381	-0,0928135914728045	0,000493582338094711	-0,0204428471624851
1505	5	4	160,766	10	-11,0877501033247	-11,1093517765403	-0,0072062760591507	-0,0919452123343945	0,000836960971355438	-0,0207646563649178
1506	6	4	160,866	10	-11,0885407961905	-11,1097040120512	-0,0077967531979084	-0,0922690145671368	4,6268105506897E-05	-0,0211169198155403
1507	7	4	160,966	10	-11,0876334551722	-11,1102358717471	-0,00532850623130798	-0,0937440153211355	0,000953581184148788	-0,0216487795114517
1508	8	4	161,066	10	-11,0884031653404	-11,1103825550526	-0,00608713831752539	-0,0920682679861784	0,000183898955583572	-0,0217954628169537
1509	9	4	161,166	10	-11,0884352680296	-11,1112191248685	-0,0056133046746254	-0,0951526174321771	0,000151768326759338	-0,0226319767534733
1510	10	4	161,266	10	-11,0885190591216	-11,1113940831274	-0,00516128726303577	-0,0947374710813165	6,80051743984222E-05	-0,0228069350123405
1520	20	4	162,266	10	-11,0905217193067	-11,1142009031028	-0,00420346856117249	-0,0980009557679296	-0,00193459913134575	-0,0256138108670712
1530	30	4	163,266	10	-11,0914435330778	-11,1155207734555	-0,00283263623714447	-0,0975124537944794	-0,00285644084215164	-0,0269336253404617
1540	40	4	164,266	10	-11,0915379691869	-11,1168109159917	-0,00130561180412769	-0,0978858023881912	-0,00295087695121765	-0,0282237678766251
1550	50	4	165,266	10	-11,0938997380435	-11,1180751863867	-0,00290612690150738	-0,0997524242848158	-0,00531261786818504	-0,0294880382716656
1560	60	4	166,266	10	-11,0926702804863	-11,1186512187123	-3,44729050993919E-05	-0,0985589297488332	-0,00408316031098366	-0,0300640985369682
1570	70	4	167,266	10	-11,0943688172847	-11,118977246806	-0,0012027146294713	-0,0966633623465896	-0,00578172504901886	-0,0303900986909866
1580	80	4	168,266	10	-11,094206739217	-11,1195355653763	-0,000159288756549358	-0,096809733659029	-0,00561961904168129	-0,0309484452009201
1590	90	4	169,266	10	-11,0955715924501	-11,1203424911946	-0,00104582402855158	-0,0985510274767876	-0,00698447227478027	-0,0317553989589214
1600	100	4	170,266	10	-11,0969394352287	-11,1208697129041	-0,00178893096745014	-0,0988497771322727	-0,00835234299302101	-0,0322826206684113
1700	200	4	180,266	10	-11,1001109518111	-11,124228425324	-0,000912086106836796	-0,100554507225752	-0,0115238316357136	-0,0356413051486015
1800	300	4	190,266	10	-11,1016355082393	-11,1265302635729	0,000175856985151768	-0,100666889920831	-0,0130483880639076	-0,0379431433975697
1900	400	4	200,266	10	-11,1048765666783	-11,1284240987152	-0,00162065494805574	-0,101874954998493	-0,016289446502924	-0,0398370064795017
2000	500	4	210,266	10	-11,1056822072715	-11,1293553281575	-0,00067045446485281	-0,0992052210494876	-0,0170951150357723	-0,0407682359218597
2100	600	4	220,266	10	-11,1059625819325	-11,1302087455988	0,000665769912302494	-0,097070038318634	-0,0173754617571831	-0,0416216254234314
2200	700	4	230,266	10	-11,1087834835052	-11,1313225608319	-0,00148819293826818	-0,0973059656098485	-0,0201963633298874	-0,0427354127168655
2300	800	4	240,266	10	-11,1093197297305	-11,1323996912688	-0,000738231465220451	-0,0974600855261087	-0,0207326374948025	-0,0438125431537628
2400	900	4	250,266	10	-11,1105539370328	-11,1336066853255	-0,00119496136903763	-0,0994000397622585	-0,0219668447971344	-0,045019593089819
2500	1000	4	260,266	10	-11,1115262378007	-11,1344910599291	-0,0013110414147377	-0,0995992822572589	-0,022939145565033	-0,0459039397537708
3001	1	5	310,597	0,197006	-11,1283915489912	-11,1388557124883	-0,0477451458573341	-0,101941856555641	-0,0398044288158417	-0,0502686202526093
3001	1	6	315,673	10	-11,1372502706945	-11,1445153411478	-0,0900639221072197	-0,132915526628494	-0,0486631505191326	-0,0559281930327415
3002	2	6	315,774	10	-11,1294644884765	-11,1531991884112	-0,0451111933216453	-0,173344318754971	-0,0408773683011532	-0,0646120682358742
3003	3	6	315,874	10	-11,1238521896303	-11,1565429531038	-0,0177253782749176	-0,184741406701505	-0,0352650694549084	-0,0679558329284191
3004	4	6	315,974	10	-11,123967692256	-11,1578243784606	-0,0146028306335211	-0,187308960594237	-0,0353805720806122	-0,069237258285284
3005	5	6	316,074	10	-11,1256184801459	-11,1581575591117	-0,0168549176305532	-0,184964328072965	-0,0370313599705696	-0,06957046687603
3006	6	6	316,174	10	-11,1248076707125	-11,1591617949307	-0,0130015704780817	-0,187607342377305	-0,0362205505371094	-0,0705746747553349
3007	7	6	316,274	10	-11,1260578315705	-11,1592403054237	-0,0142675498500466	-0,18570663407445	-0,0374707393348217	-0,0706531852483749
3008	8	6	316,374	10	-11,1258369963616	-11,1598233226687	-0,0126035697758198	-0,187590382993221	-0,0372499041259289	-0,0712362304329872
3009	9	6	316,474	10	-11,1263347696513	-11,160793332383	-0,0126510346308351	-0,190354962833226	-0,0377476215362549	-0,0722062401473522
3010	10	6	316,574	10	-11,1256671510637	-11,1607357487082	-0,0096774660050869	-0,188371953554451	-0,037080030888319	-0,0721486285328865
3020	20	6	317,574	10	-11,1281210370362	-11,1644198466092	-0,00699395313858986	-0,194749715737998	-0,0395339168608189	-0,0758327543735504
3030	30	6	318,574	10	-11,1293620616198	-11,1671928316355	-0,00411971937865019	-0,199033673852682	-0,040774941444397	-0,0786057114601135
3040	40	6	319,574	10	-11,1310372687876	-11,1686039529741	-0,00353287439793348	-0,196860544383526	-0,0424501486122608	-0,0800168327987194
3050	50	6	320,574	10	-11,1318159475923	-11,1700060218573	-0,00163502059876919	-0,197734297253191	-0,0432288274168968	-0,0814189016819
3060	60	6	321,574	10	-11,1323175765574	-11,1715017445385	-0,000724070705473423	-0,200030873529613	-0,0437304563820362	-0,082914624363184
3070	70	6	322,574	10	-11,1330431699753	-11,1723448242992	-0,000105239450931549	-0,199501989409328	-0,0444560497999191	-0,0837577320635319
3080	80	6	323,574	10	-11,1355190444738	-11,1733815819025	-0,00231651123613119	-0,200224542059004	-0,0469319522380829	-0,0847944617271423
3090	90	6	324,574	10	-11,1343556642532	-11,1736592464149	-0,00131372362375259	-0,198277691379189	-0,0457685440778732	-0,0850721262395382
3100	100	6	325,574	10	-11,1335582658648	-11,1736509203911	-0,000577881000936031	-0,197888826951385	-0,0449711456894875	-0,0850638002157211
3200	200	6	335,574	10	-11,1424638982862	-11,1792071163654	-0,00277713872492313	-0,198876005597413	-0,053876806050539	-0,0906199961900711
3300	300	6	345,574	10	-11,1450710613281	-11,181937912479	-0,00176636036485434	-0,198839474469423	-0,0564839132130146	-0,0933508202433586
3400	400	6	355,574	10	-11,1465860903263	-11,1832110118121	-0,00144238583743572	-0,198181984014809	-0,0579989701509476	-0,0946239195764065
3500	500	6	365,574	10	-11,1472034174949	-11,184268668294	-0,000695884227752686	-0,198609377257526	-0,0586163252592087	-0,0956815481185913
3600	600	6	375,574	10	-11,1488534789532	-11,1855050828308	-0,00167778227478266	-0,202691671438515	-0,0602663867175579	-0,0969179905951023
3700	700	6	385,574	10	-11,1484886985272	-11,185796353966	-0,000129560939967632	-0,19928737077862	-0,0599016062915325	-0,0972092337906361
3800	800	6	395,574	10	-11,1505904328078	-11,1864096578211	-0,00208885408937931	-0,198254268616438	-0,0620032846927643	-0,0978225655853748
3900	900	6	405,574	10	-11,1499636340886	-11,1869619973004	-0,00036126933991909	-0,19807945471257	-0,0613765418529511	-0,0983748771250248
4000	1000	6	415,574	10	-11,1512552015483	-11,1873160488904	-0,00110017135739326	-0,196159305050969	-0,0626680813729763	-0,0987289287149906
4501	1	7	465,904	0,197239	-11,1762899626046	-11,1918907798827	-0,0974209094420075	-0,200705216266215	-0,0877028703689575	-0,103303659707308
4501	1	8	470,974	10	-11,1894080042839	-11,2006144411862	-0,178430681116879	-0,263335574418306	-0,100820884108543	-0,112027321010828
4502	2	8	471,075	10	-11,1777159199119	-11,2148439511657	-0,0927898287773132	-0,349563895724714	-0,0891287997364998	-0,126256830990314
4503	3	8	471,175	10	-11,1686244886369	-11,2199239432812	-0,0327668944373727	-0,370350461453199	-0,0800373964011669	-0,131336823105812
4504	4	8	471,275	10	-11,1715373117477	-11,2220580875874	-0,0344040431082249	-0,371675873175263	-0,0829501636326313	-0,133470967411995
4505	5	8	471,375	10	-11,1719326861203	-11,2236342765391	-0,028506494127214	-0,373693355359137	-0,08334556594491	-0,135047156363726
4506	6	8	471,475	10	-11,1723869293928	-11,2253709230572	-0,0252250116318464	-0,377687597647309	-0,083799809217453	-0,13678377494216
4507	7	8	471,575	10	-11,173446374014	-11,2259696144611	-0,024359761737287	-0,374543592333794	-0,0848592817783356	-0,13738252222538
4508	8	8	471,675	10	-11,1742958799005	-11,2272967491299	-0,0235396903008223	-0,378378345631063	-0,0857087597250938	-0,138709656894207
4509	9	8	471,775	10	-11,1735908221453	-11,2285792361945	-0,0183182768523693	-0,380800860002637	-0,085003674030304	-0,139992143958807
4510	10	8	471,875	10	-11,1755844019353	-11,2301911599934	-0,020411154255271	-0,385884107090533	-0,0869972817599773	-0,141604039818048
4520	20	8	472,875	10	-11,179281687364	-11,2381624057889	-0,00729763880372047	-0,393734686076641	-0,0906945392489433	-0,149575285613537
4530	30	8	473,875	10	-11,1819351743907	-11,2423681654036	-0,00467575620859861	-0,397961605340242	-0,0933480821549892	-0,153781045228243
4540	40	8	474,875	10	-11,1851012706757	-11,2447959836572	-0,00462024938315153	-0,39541354868561	-0,0965141505002975	-0,156208891421556
4550	50	8	475,875	10	-11,1848541162908	-11,2468357756734	-0,00136630143970251	-0,397531003691256	-0,0962669961154461	-0,158248655498028
4560	60	8	476,875	10	-11,1858271155506	-11,2486122641712	-9,58843156695366E-05	-0,396998403593898	-0,0972400233149529	-0,160025171935558
4570	70	8	477,875	10	-11,1882827337831	-11,2507480289787	-0,000924756750464439	-0,403041122481227	-0,0996956415474415	-0,162160936743021
4580	80	8	478,875	10	-11,1909522023052	-11,2512972392142	-0,00246400013566017	-0,394796053878963	-0,102365110069513	-0,16271011903882
4590	90	8	479,875	10	-11,1907933093607	-11,2531481869519	-0,000714892521500587	-0,401505078189075	-0,102206189185381	-0,164561066776514
4600	100	8	480,875	10	-11,193477306515	-11,2543993536383	-0,00272011384367943	-0,402899826876819	-0,104890186339617	-0,165812261402607
4700	200	8	490,875	10	-11,1979692522436	-11,2593322154135	-0,000270525924861431	-0,397027996368706	-0,109382160007954	-0,170745067298412
4800	300	8	500,875	10	-11,202749395743	-11,262192260474	-0,00293608289211988	-0,399104258976877	-0,114162303507328	-0,173605140298605
4900	400	8	510,875	10	-11,2044794484973	-11,2636483646929	-0,00251614488661289	-0,395489516668022	-0,115892328321934	-0,175061244517565
5000	500	8	520,875	10	-11,2057495862246	-11,2650288641453	-0,00174363143742085	-0,395462112501264	-0,117162466049194	-0,176441743969917
5100	600	8	530,875	10	-11,2059673201293	-11,2662726547569	-0,000600237399339676	-0,397049789316952	-0,117380227893591	-0,177685562521219
5200	700	8	540,875	10	-11,2085448950529	-11,2671827618033	-0,0023941183462739	-0,396206574514508	-0,119957774877548	-0,178595669567585
5300	800	8	550,875	10	-11,2081516161561	-11,2678739335388	-0,000774725340306759	-0,396118946373463	-0,11956449598074	-0,17928684130311
5400	900	8	560,875	10	-11,210556216538	-11,2687674723566	-0,002942169085145	-0,397031120955944	-0,121969096362591	-0,180180352181196
5500	1000	8	570,875	10	-11,2098359875381	-11,2694890704006	-0,000832350924611092	-0,399470054544508	-0,121248867362738	-0,180901922285557
6001	1	9	621,198	0,197355	-11,2500320468098	-11,2741965427995	-0,197824519127607	-0,401666290126741	-0,161444954574108	-0,185609422624111
6001	1	10	626,265	10	-11,270114723593	-11,2887232750654	-0,355453388765454	-0,532886576838791	-0,181527603417635	-0,20013615489006
6002	2	10	626,366	10	-11,2511808704585	-11,3165738247335	-0,179171091876924	-0,700661549344659	-0,162593778222799	-0,227986704558134
6003	3	10	626,466	10	-11,2452084291726	-11,3313660398126	-0,0657898699864745	-0,736255547963083	-0,156621281057596	-0,242778919637203
6004	4	10	626,566	10	-11,256512068212	-11,3415438774973	-0,0659509329125285	-0,739539545029402	-0,167924948036671	-0,252956785261631
6005	5	10	626,666	10	-11,2636502366513	-11,3484364841133	-0,0574783002957702	-0,754645974375308	-0,175063144415617	-0,259849391877651
6006	6	10	626,766	10	-11,2664026580751	-11,3534265942872	-0,0457539642229676	-0,764662064611912	-0,177815537899733	-0,264839474111795
6007	7	10	626,866	10	-11,2700805254281	-11,3571335747838	-0,0438770418986678	-0,772040509618819	-0,181493405252695	-0,26854645460844
6008	8	10	626,966	10	-11,2717467918992	-11,3606232963502	-0,0378622021526098	-0,776759395375848	-0,183159671723843	-0,272036176174879
6009	9	10	627,066	10	-11,2716680020094	-11,365657299757	-0,0264446111395955	-0,80241349991411	-0,18308088183403	-0,277070179581642
