# Supplementary material for: Mechanical Behaviour of Dental Luting Cements: Static, Dynamic, and Finite Element Studies
Source: Dent J (Basel). 2025 Dec 15;13(12):601. doi: 10.3390/dj13120601 (PMC12731645; doi:10.3390/dj13120601)
Supplement: Supplementary file 1 [file dentistry-13-00601-s001.zip › File S1/dynamic/AphC/20210806_Din_regi_foszfat3/Test1/Test1.Stop.csv]

Total Time (s)	Cycle Elapsed Time (s)	Total Cycles	Elapsed Cycles	Step	Total Cycle Count(Linear Waveform)	Position(Linear:Position) (mm)	Load(Linear:Load) (kN)	Displacement(Linear:Digital Position) (mm)
621,198	0	6001	1	9	6000	-11,2503833882511	-0,201306943781674	-0,161796268075705
621,209	0,0110000000000809	6001	1	9	6000	-11,2505824863911	-0,203400533646345	-0,161995366215706
621,22	0,0220000000000482	6001	1	9	6000	-11,2502874713391	-0,200637774541974	-0,161700323224068
621,231	0,0330000000000155	6001	1	9	6000	-11,2500830926001	-0,198480151593685	-0,161495972424746
621,233	0,0350000000000819	6001	1	9	6000	-11,2500320468098	-0,197824519127607	-0,161444954574108
621,236	0,0380000000000109	6001	1	9	6000	-11,2500999402255	-0,198558992706239	-0,161512847989798
621,247	0,0489999999999782	6001	1	9	6000	-11,2505234219134	-0,202883165329695	-0,161936301738024
621,257	0,0590000000000828	6001	1	9	6000	-11,2503525428474	-0,201026420108974	-0,161765422672033
621,268	0,07000000000005	6001	1	9	6000	-11,250495063141	-0,202397187240422	-0,161907970905304
621,279	0,0810000000000173	6001	1	9	6000	-11,250429796055	-0,201577609404922	-0,161842703819275
621,29	0,0919999999999845	6001	1	9	6000	-11,2505466397852	-0,202750153839588	-0,161959491670132
621,3	0,102000000000089	6001	1	9	6000	-11,250705756247	-0,20437809638679	-0,162118636071682
621,311	0,113000000000056	6001	1	9	6000	-11,250735539943	-0,204652538523078	-0,162148419767618
621,322	0,124000000000024	6001	1	9	6000	-11,2507164571434	-0,204003555700183	-0,162129364907742
621,333	0,134999999999991	6001	1	9	6000	-11,2506928201765	-0,203862539492548	-0,162105727940798
621,344	0,146000000000072	6001	1	9	6000	-11,2507473863661	-0,204544384032488	-0,162160266190767
621,355	0,157000000000039	6001	1	9	6000	-11,2506568059325	-0,203638947568834	-0,16206968575716
621,366	0,168000000000006	6001	1	9	6000	-11,2510784715414	-0,207684026099741	-0,162491351366043
621,377	0,179000000000087	6001	1	9	6000	-11,2511007394642	-0,207691700197756	-0,162513591349125
621,388	0,190000000000055	6001	1	9	6000	-11,2510133162141	-0,206964300014079	-0,162426196038723
621,399	0,201000000000022	6001	1	9	6000	-11,2509365938604	-0,206222683191299	-0,162349473685026
621,41	0,211999999999989	6001	1	9	6000	-11,2511868774891	-0,208663158118725	-0,162599757313728
621,421	0,22300000000007	6001	1	9	6000	-11,2511545512825	-0,207868064753711	-0,162567459046841
621,432	0,234000000000037	6001	1	9	6000	-11,2511098477989	-0,207648132927716	-0,162522755563259
621,443	0,245000000000005	6001	1	9	6000	-11,2511353846639	-0,207927278243005	-0,162548236548901
621,454	0,256000000000085	6001	1	9	6000	-11,2511850334704	-0,208297395147383	-0,162597913295031
621,465	0,267000000000053	6001	1	9	6000	-11,251449175179	-0,211007599718869	-0,162862055003643
621,476	0,27800000000002	6001	1	9	6000	-11,2514622230083	-0,210805954411626	-0,162875130772591
621,487	0,288999999999987	6001	1	9	6000	-11,2516251392663	-0,212405426427722	-0,163038019090891
621,498	0,300000000000068	6001	1	9	6000	-11,2514300644398	-0,210565063171089	-0,162842944264412
621,509	0,311000000000035	6001	1	9	6000	-11,2516377680004	-0,212636832147837	-0,163050647825003
621,52	0,322000000000003	6001	1	9	6000	-11,2517001852393	-0,21289843134582	-0,163113065063953
621,534	0,336000000000013	6001	1	9	6000	-11,251737177372	-0,213080546818674	-0,163150057196617
621,545	0,34699999999998	6001	1	9	6000	-11,2516510952264	-0,212396415881813	-0,163064002990723
621,555	0,357000000000085	6001	1	9	6000	-11,2515761330724	-0,211825566366315	-0,162989012897015
621,566	0,368000000000052	6001	1	9	6000	-11,2517194077373	-0,212866188958287	-0,163132287561893
621,577	0,379000000000019	6001	1	9	6000	-11,2517467048019	-0,213269838131964	-0,163159612566233
621,588	0,389999999999986	6001	1	9	6000	-11,2517670448869	-0,213407026603818	-0,163179952651262
621,599	0,401000000000067	6001	1	9	6000	-11,2520001735538	-0,215575979091227	-0,16341308131814
621,61	0,412000000000035	6001	1	9	6000	-11,2520150095224	-0,2157719200477	-0,163427889347076
621,621	0,423000000000002	6001	1	9	6000	-11,2520856410265	-0,216139829717577	-0,163498520851135
621,632	0,434000000000083	6001	1	9	6000	-11,2520722020417	-0,215983651578426	-0,163485109806061
621,643	0,44500000000005	6001	1	9	6000	-11,2523543927819	-0,218711667694151	-0,163767244666815
621,654	0,456000000000017	6001	1	9	6000	-11,2524231802672	-0,219498667865992	-0,16383608803153
621,665	0,466999999999985	6001	1	9	6000	-11,2523410655558	-0,21821232046932	-0,163753945380449
621,675	0,477000000000089	6001	1	9	6000	-11,2521868664771	-0,216907327994704	-0,163599718362093
621,686	0,488000000000056	6001	1	9	6000	-11,2524131499231	-0,219125375151634	-0,163826029747725
621,697	0,499000000000024	6001	1	9	6000	-11,2525083404034	-0,220040921121836	-0,163921248167753
621,708	0,509999999999991	6001	1	9	6000	-11,2525317817926	-0,220345789566636	-0,163944661617279
621,719	0,521000000000072	6001	1	9	6000	-11,252241069451	-0,217084377072752	-0,163653921335936
621,73	0,532000000000039	6001	1	9	6000	-11,2525426503271	-0,220199311152101	-0,163955558091402
621,741	0,543000000000006	6001	1	9	6000	-11,2528108712286	-0,222787726670504	-0,164223778992891
621,752	0,554000000000087	6001	1	9	6000	-11,2525567319244	-0,220336359925568	-0,16396963968873
621,763	0,565000000000055	6001	1	9	6000	-11,252596238628	-0,220284499228001	-0,164009090512991
621,774	0,576000000000022	6001	1	9	6000	-11,2527196761221	-0,221560304053128	-0,16413252800703
621,785	0,586999999999989	6001	1	9	6000	-11,2527698837221	-0,222157975658774	-0,164182763546705
621,796	0,59800000000007	6001	1	9	6000	-11,2530400883406	-0,224786112084985	-0,164452940225601
621,808	0,610000000000014	6001	1	9	6000	-11,2530023418367	-0,224328110925853	-0,164415221661329
621,819	0,620999999999981	6001	1	9	6000	-11,252967864275	-0,223750816658139	-0,164380744099617
621,829	0,631000000000085	6001	1	9	6000	-11,2530649546534	-0,224767490290105	-0,164477862417698
621,84	0,642000000000053	6001	1	9	6000	-11,2529891263694	-0,223936382681131	-0,164402034133673
621,851	0,65300000000002	6001	1	9	6000	-11,2530060857534	-0,224088076502085	-0,164418965578079
621,862	0,663999999999987	6001	1	9	6000	-11,2531490251422	-0,224978788755834	-0,164561904966831
621,873	0,675000000000068	6001	1	9	6000	-11,2533605843782	-0,227105543017387	-0,164773464202881
621,884	0,686000000000035	6001	1	9	6000	-11,2534741312265	-0,228097061626613	-0,164887011051178
621,895	0,697000000000003	6001	1	9	6000	-11,2535035517067	-0,228427248075604	-0,164916403591633
621,906	0,708000000000084	6001	1	9	6000	-11,2534730695188	-0,228110691532493	-0,164885949343443
621,917	0,719000000000051	6001	1	9	6000	-11,2534525617957	-0,227756188251078	-0,16486544162035
621,928	0,730000000000018	6001	1	9	6000	-11,2534927390516	-0,228166449815035	-0,164905618876219
621,939	0,740999999999985	6001	1	9	6000	-11,2536691501737	-0,229853889904916	-0,165082029998302
621,949	0,75100000000009	6001	1	9	6000	-11,2536662723869	-0,229682237841189	-0,165079180151224
621,96	0,762000000000057	6001	1	9	6000	-11,2535508256406	-0,228273514658213	-0,164963733404875
621,971	0,773000000000025	6001	1	9	6000	-11,2535606045276	-0,228442414663732	-0,164973512291908
621,982	0,783999999999992	6001	1	9	6000	-11,2537998519838	-0,230640005320311	-0,165212731808424
621,993	0,795000000000073	6001	1	9	6000	-11,2539518158883	-0,232077254913747	-0,165364667773247
622,004	0,80600000000004	6001	1	9	6000	-11,2539816275239	-0,232248930260539	-0,165394507348537
622,015	0,817000000000007	6001	1	9	6000	-11,2539933621883	-0,232175504788756	-0,165406242012978
622,026	0,828000000000088	6001	1	9	6000	-11,2540831882507	-0,232816115021706	-0,165496096014977
622,037	0,839000000000055	6001	1	9	6000	-11,2539230100811	-0,231366008520126	-0,165335889905691
622,057	0,859000000000037	6001	1	9	6000	-11,2541305739433	-0,233206464909017	-0,165543481707573
622,068	0,870000000000005	6001	1	9	6000	-11,2540706992149	-0,232659885659814	-0,165483579039574
622,079	0,881000000000085	6001	1	9	6000	-11,2541509978473	-0,233170273713768	-0,165563877671957
622,09	0,892000000000053	6001	1	9	6000	-11,2543504592031	-0,235369130969048	-0,16576336696744
622,101	0,90300000000002	6001	1	9	6000	-11,2543703243136	-0,235425694845617	-0,165783204138279
622,112	0,913999999999987	6001	1	9	6000	-11,2543411552906	-0,234714220277965	-0,165754035115242
622,123	0,925000000000068	6001	1	9	6000	-11,2544747348875	-0,236064218915999	-0,165887586772442
622,134	0,936000000000035	6001	1	9	6000	-11,2544668558985	-0,235882694832981	-0,165879763662815
622,145	0,947000000000003	6001	1	9	6000	-11,2547705601901	-0,238829529844224	-0,166183467954397
622,156	0,958000000000084	6001	1	9	6000	-11,2547385133803	-0,238166265189648	-0,166151393204927
622,167	0,969000000000051	6001	1	9	6000	-11,2549046147615	-0,239943354390562	-0,166317522525787
622,178	0,980000000000018	6001	1	9	6000	-11,2548520322889	-0,239170365966856	-0,166264940053225
622,189	0,990999999999985	6001	1	9	6000	-11,2548620067537	-0,239318357780576	-0,166274886578321
622,199	1,00100000000009	6001	1	9	6000	-11,2549141980708	-0,239673568867147	-0,166327077895403
622,21	1,01200000000006	6001	1	9	6000	-11,2547151558101	-0,237524942494929	-0,166128035634756
622,221	1,02300000000002	6001	1	9	6000	-11,255007321015	-0,240505961701274	-0,166420172899961
622,232	1,03399999999999	6001	1	9	6000	-11,2551045510918	-0,241226647049189	-0,166517458856106
622,243	1,04500000000007	6001	1	9	6000	-11,2552070617676	-0,242113824933767	-0,166619941592216
622,254	1,05600000000004	6001	1	9	6000	-11,2551760207862	-0,241521359421313	-0,166588872671127
622,265	1,06700000000001	6001	1	9	6000	-11,2552669923753	-0,242458614520729	-0,166679844260216
622,276	1,07800000000009	6001	1	9	6000	-11,2553452234715	-0,243249041959643	-0,166758075356483
622,287	1,08900000000006	6001	1	9	6000	-11,2552438303828	-0,242116078734398	-0,166656710207462
622,298	1,10000000000002	6001	1	9	6000	-11,2551387213171	-0,241113351657987	-0,166551601141691
622,317	1,11900000000003	6001	1	9	6000	-11,2554628495127	-0,244009769521654	-0,166875757277012
622,328	1,13	6001	1	9	6000	-11,2554838042706	-0,24410062469542	-0,166896712034941
622,339	1,14100000000008	6001	1	9	6000	-11,2556706927717	-0,245998883619905	-0,167083572596312
622,35	1,15200000000004	6001	1	9	6000	-11,2557147536427	-0,24614208843559	-0,167127605527639
622,361	1,16300000000001	6001	1	9	6000	-11,2557097524405	-0,245884722098708	-0,167122632265091
622,372	1,17399999999998	6001	1	9	6000	-11,2557556852698	-0,246325740590692	-0,167168565094471
622,382	1,18400000000008	6001	1	9	6000	-11,2555986922234	-0,244822720997036	-0,167011599987745
622,393	1,19500000000005	6001	1	9	6000	-11,2557908333838	-0,246711825020611	-0,167203713208437
622,404	1,20600000000002	6001	1	9	6000	-11,2559016980231	-0,247457888908684	-0,167314577847719
622,415	1,21699999999998	6001	1	9	6000	-11,2559918593615	-0,248256046324968	-0,16740471124649
622,425	1,22700000000009	6001	1	9	6000	-11,256016837433	-0,248508923687041	-0,167429745197296
622,436	1,23800000000006	6001	1	9	6000	-11,2559430487454	-0,247817253693938	-0,167355928570032
622,447	1,24900000000002	6001	1	9	6000	-11,2560523767024	-0,248734168708324	-0,167465228587389
622,458	1,25999999999999	6001	1	9	6000	-11,2561443820596	-0,249384082853794	-0,167557261884212
622,469	1,27100000000007	6001	1	9	6000	-11,2561606708914	-0,249771950766444	-0,16757357865572
622,48	1,28200000000004	6001	1	9	6000	-11,2561697233468	-0,249682907015085	-0,167582631111145
622,491	1,29300000000001	6001	1	9	6000	-11,256358679384	-0,251640477217734	-0,167771559208632
622,502	1,30400000000009	6001	1	9	6000	-11,256558559835	-0,253223855979741	-0,167971439659595
622,513	1,31500000000005	6001	1	9	6000	-11,2564723659307	-0,252228113822639	-0,167885217815638
622,524	1,32600000000002	6001	1	9	6000	-11,2565410416573	-0,252724206075072	-0,167953949421644
622,535	1,33699999999999	6001	1	9	6000	-11,2565706297755	-0,253098173998296	-0,167983509600162
622,546	1,34800000000007	6001	1	9	6000	-11,2565233837813	-0,252259210683405	-0,16793629154563
622,557	1,35900000000004	6001	1	9	6000	-11,256431043148	-0,251308418810368	-0,167843922972679
622,568	1,37	6001	1	9	6000	-11,2565893772989	-0,252838828600943	-0,168002285063267
622,588	1,38999999999999	6001	1	9	6000	-11,2567361444235	-0,254537570290267	-0,168149024248123
622,599	1,40100000000007	6001	1	9	6000	-11,2567616254091	-0,254391129128635	-0,168174505233765
622,61	1,41200000000003	6001	1	9	6000	-11,2569191213697	-0,255871890112758	-0,168332029134035
622,621	1,423	6001	1	9	6000	-11,2570004817098	-0,256712837144732	-0,168413389474154
622,632	1,43400000000008	6001	1	9	6000	-11,2570893857628	-0,25744984857738	-0,168502293527126
622,643	1,44500000000005	6001	1	9	6000	-11,2571835704148	-0,258052358403802	-0,16859645023942
622,654	1,45600000000002	6001	1	9	6000	-11,2571341730654	-0,257490002550185	-0,168547052890062
622,665	1,46699999999998	6001	1	9	6000	-11,2570360768586	-0,256329462863505	-0,168448928743601
622,675	1,47700000000009	6001	1	9	6000	-11,257126936689	-0,257278308272362	-0,168539844453335
622,686	1,48800000000006	6001	1	9	6000	-11,2574163079262	-0,26042191311717	-0,168829187750816
622,697	1,49900000000002	6001	1	9	6000	-11,2573892064393	-0,259712287224829	-0,168802086263895
622,708	1,50999999999999	6001	1	9	6000	-11,2574641685933	-0,26051783002913	-0,168877076357603
622,719	1,52100000000007	6001	1	9	6000	-11,2573948502541	-0,259703197516501	-0,168807730078697
622,73	1,53200000000004	6001	1	9	6000	-11,257382472977	-0,259382976219058	-0,168795380741358
622,741	1,54300000000001	6001	1	9	6000	-11,2574243545532	-0,259531764313579	-0,168837234377861
622,752	1,55400000000009	6001	1	9	6000	-11,2575470656157	-0,260821050032973	-0,168959945440292
622,763	1,56500000000005	6001	1	9	6000	-11,2576114106923	-0,261632543988526	-0,16902431845665
622,774	1,57600000000002	6001	1	9	6000	-11,257698694244	-0,262419520877302	-0,169111602008343
622,785	1,58699999999999	6001	1	9	6000	-11,2580390274525	-0,265648355707526	-0,169451907277107
622,8	1,60200000000009	6001	1	9	6000	-11,25792411156	-0,264263078570366	-0,169337019324303
622,811	1,61300000000006	6001	1	9	6000	-11,2576979119331	-0,261747282929718	-0,16911081969738
622,822	1,62400000000002	6001	1	9	6000	-11,2580270133913	-0,2649907162413	-0,169439893215895
622,833	1,63499999999999	6001	1	9	6000	-11,2579322140664	-0,264158337377012	-0,169345121830702
622,844	1,64600000000007	6001	1	9	6000	-11,2579258158803	-0,2635553246364	-0,169338695704937
622,855	1,65700000000004	6001	1	9	6000	-11,2580825295299	-0,265294988639653	-0,16949538141489
622,866	1,66800000000001	6001	1	9	6000	-11,2583513651043	-0,268051843158901	-0,169764272868633
622,877	1,67900000000009	6001	1	9	6000	-11,2583604734391	-0,267938734032214	-0,169773381203413
622,888	1,69000000000005	6001	1	9	6000	-11,2581583298743	-0,265408358536661	-0,169571209698915
622,899	1,70100000000002	6001	1	9	6000	-11,2583934422582	-0,267816726118326	-0,169806350022554
622,91	1,71199999999999	6001	1	9	6000	-11,2584081105888	-0,268250149674714	-0,169820990413427
622,921	1,72300000000007	6001	1	9	6000	-11,2583185080439	-0,267013208940625	-0,169731415808201
622,932	1,73400000000004	6001	1	9	6000	-11,258230721578	-0,266183577477932	-0,169643629342318
622,943	1,745	6001	1	9	6000	-11,258408613503	-0,267791314981878	-0,169821493327618
622,954	1,75600000000009	6001	1	9	6000	-11,2587198056281	-0,270972279831767	-0,1701326854527
622,965	1,76700000000005	6001	1	9	6000	-11,2588766589761	-0,272381757386029	-0,170289538800716
622,976	1,77800000000002	6001	1	9	6000	-11,2585484515876	-0,268976441584527	-0,169961359351873
622,987	1,78899999999999	6001	1	9	6000	-11,2586093042046	-0,269400952383876	-0,170022211968899
622,998	1,80000000000007	6001	1	9	6000	-11,2587910797447	-0,271262768656015	-0,170203987509012
623,009	1,81100000000004	6001	1	9	6000	-11,2587004154921	-0,270455437712371	-0,170113295316696
623,02	1,822	6001	1	9	6000	-11,2589513137937	-0,272941556759179	-0,170364193618298
623,031	1,83300000000008	6001	1	9	6000	-11,2589614000171	-0,272448803298175	-0,170374251902103
623,042	1,84400000000005	6001	1	9	6000	-11,2591578159481	-0,274437731131911	-0,170570723712444
623,053	1,85500000000002	6001	1	9	6000	-11,2587912473828	-0,270381374284625	-0,170204155147076
623,064	1,86599999999999	6001	1	9	6000	-11,259109955281	-0,273728547617793	-0,170522835105658
623,074	1,87600000000009	6001	1	9	6000	-11,2592768948525	-0,275709205307066	-0,170689802616835
623,085	1,88700000000006	6001	1	9	6000	-11,2593245320022	-0,275690704584122	-0,170737411826849
623,102	1,904	6001	1	9	6000	-11,2592195067555	-0,274427002295852	-0,170632414519787
623,113	1,91500000000008	6001	1	9	6000	-11,2592315487564	-0,274501913227141	-0,170644428580999
623,124	1,92600000000004	6001	1	9	6000	-11,2593491189182	-0,275910375639796	-0,170761998742819
623,135	1,93700000000001	6001	1	9	6000	-11,2593749910593	-0,275924927555025	-0,170787870883942
623,146	1,94799999999998	6001	1	9	6000	-11,2596700061113	-0,278926561586559	-0,17108291387558
623,156	1,95800000000008	6001	1	9	6000	-11,2596652004868	-0,278657888993621	-0,171078108251095
623,167	1,96900000000005	6001	1	9	6000	-11,2597363907844	-0,279518216848373	-0,171149298548698
623,178	1,98000000000002	6001	1	9	6000	-11,2596614845097	-0,278086666949093	-0,171074364334345
623,189	1,99099999999999	6001	1	9	6000	-11,2597365863621	-0,278912847861648	-0,171149466186762
623,199	2,00100000000009	6001	1	9	6000	-11,2598290108144	-0,279762544669211	-0,171241890639067
623,21	2,01200000000006	6001	1	9	6000	-11,2598148733377	-0,279732868075371	-0,171227753162384
623,221	2,02300000000002	6001	1	9	6000	-11,2597420345992	-0,278997854329646	-0,171154886484146
623,232	2,03399999999999	6001	1	9	6000	-11,2597181741148	-0,278364294208586	-0,171131025999784
623,243	2,04500000000007	6001	1	9	6000	-11,260099215433	-0,282233697362244	-0,171512123197317
623,254	2,05600000000004	6001	1	9	6000	-11,2601178511977	-0,282315379008651	-0,171530731022358
623,265	2,06700000000001	6001	1	9	6000	-11,2602897081524	-0,28399626724422	-0,171702615916729
623,276	2,07800000000009	6001	1	9	6000	-11,2602153606713	-0,282878000289202	-0,17162824049592
623,287	2,08900000000006	6001	1	9	6000	-11,2600082997233	-0,280793327838182	-0,171421207487583
623,298	2,10000000000002	6001	1	9	6000	-11,260275291279	-0,283637759275734	-0,171688143163919
623,309	2,11099999999999	6001	1	9	6000	-11,2602657917887	-0,283264531753957	-0,171678643673658
623,32	2,12200000000007	6001	1	9	6000	-11,2602848745883	-0,283648828044534	-0,171697754412889
623,338	2,13999999999999	6001	1	9	6000	-11,2604589667171	-0,284807938151062	-0,171871818602085
623,349	2,15100000000007	6001	1	9	6000	-11,2603622116148	-0,284045534208417	-0,171775091439486
623,36	2,16200000000003	6001	1	9	6000	-11,2606008443981	-0,286467815749347	-0,172013752162457
623,371	2,173	6001	1	9	6000	-11,2605894170702	-0,286495671607554	-0,172002296894789
623,382	2,18400000000008	6001	1	9	6000	-11,2608589790761	-0,288637541234493	-0,172271858900785
623,393	2,19500000000005	6001	1	9	6000	-11,2607016507536	-0,286932606250048	-0,172114558517933
623,404	2,20600000000002	6001	1	9	6000	-11,2608632259071	-0,288587915711105	-0,172276105731726
623,415	2,21699999999998	6001	1	9	6000	-11,2607827037573	-0,287745054811239	-0,172195583581924
623,425	2,22700000000009	6001	1	9	6000	-11,2608935683966	-0,288477167487144	-0,172306448221207
623,436	2,23800000000006	6001	1	9	6000	-11,2607405427843	-0,286821988411248	-0,172153450548649
623,447	2,24900000000002	6001	1	9	6000	-11,2610259465873	-0,289796250872314	-0,172438826411963
623,458	2,25999999999999	6001	1	9	6000	-11,2612466979772	-0,292203719727695	-0,172659605741501
623,469	2,27100000000007	6001	1	9	6000	-11,2610201351345	-0,289406292140484	-0,172433014959097
623,48	2,28200000000004	6001	1	9	6000	-11,2611356098205	-0,290400953963399	-0,172548517584801
623,491	2,29300000000001	6001	1	9	6000	-11,2610174529254	-0,289371139369905	-0,172430332750082
623,502	2,30400000000009	6001	1	9	6000	-11,261099204421	-0,290082725696266	-0,172512084245682
623,513	2,31500000000005	6001	1	9	6000	-11,261142315343	-0,290531967766583	-0,172555223107338
623,524	2,32600000000002	6001	1	9	6000	-11,2613607477397	-0,292474278248847	-0,172773599624634
623,535	2,33699999999999	6001	1	9	6000	-11,2613195087761	-0,292040822096169	-0,172732416540384
623,546	2,34800000000007	6001	1	9	6000	-11,2616229616106	-0,29509318061173	-0,173035841435194
623,557	2,35900000000004	6001	1	9	6000	-11,2616838421673	-0,295763579197228	-0,173096749931574
623,568	2,37	6001	1	9	6000	-11,2617454212159	-0,295913475565612	-0,173158328980207
623,579	2,38100000000009	6001	1	9	6000	-11,2618059944361	-0,296406927518547	-0,17321890220046
623,59	2,39200000000005	6001	1	9	6000	-11,261708624661	-0,295364274643362	-0,173121504485607
623,601	2,40300000000002	6001	1	9	6000	-11,2617389392108	-0,295580620877445	-0,173151846975088
623,615	2,41700000000003	6001	1	9	6000	-11,2616723868996	-0,294935679994524	-0,173085294663906
623,626	2,428	6001	1	9	6000	-11,2617740873247	-0,295527959242463	-0,173186995089054
623,637	2,43900000000008	6001	1	9	6000	-11,2618228979409	-0,296044107526541	-0,173235777765512
623,648	2,45000000000005	6001	1	9	6000	-11,2621226906776	-0,299408785067499	-0,173535570502281
623,659	2,46100000000001	6001	1	9	6000	-11,2617826648056	-0,295675592496991	-0,173195544630289
623,67	2,47199999999998	6001	1	9	6000	-11,2618897296488	-0,296613741666079	-0,173302609473467
623,68	2,48200000000008	6001	1	9	6000	-11,2619477324188	-0,296893483027816	-0,173360612243414
623,691	2,49300000000005	6001	1	9	6000	-11,2620685715228	-0,298301642760634	-0,173481479287148
623,702	2,50400000000002	6001	1	9	6000	-11,2622895184904	-0,300515182316303	-0,173702370375395
623,713	2,51499999999999	6001	1	9	6000	-11,2621528096497	-0,29909729026258	-0,173565689474344
623,724	2,52600000000007	6001	1	9	6000	-11,26230773516	-0,300358040258288	-0,173720642924309
623,735	2,53700000000003	6001	1	9	6000	-11,2624450866133	-0,301790246739984	-0,173857994377613
623,746	2,548	6001	1	9	6000	-11,2622979003936	-0,300163310021162	-0,173710808157921
623,757	2,55900000000008	6001	1	9	6000	-11,2625367287546	-0,302456659264863	-0,173949636518955
623,768	2,57000000000005	6001	1	9	6000	-11,2624853756279	-0,301759517751634	-0,173898283392191
623,779	2,58100000000002	6001	1	9	6000	-11,2624121177942	-0,300844111479819	-0,173825025558472
623,79	2,59199999999998	6001	1	9	6000	-11,262604733929	-0,302793369628489	-0,174017585813999
623,8	2,60200000000009	6001	1	9	6000	-11,2627872917801	-0,304798614233732	-0,174200143665075
623,811	2,61300000000006	6001	1	9	6000	-11,2627314124256	-0,304222283884883	-0,174144320189953
623,822	2,62400000000002	6001	1	9	6000	-11,2628694344312	-0,305279660969973	-0,174282342195511
623,833	2,63499999999999	6001	1	9	6000	-11,2627248745412	-0,303507833741605	-0,174137782305479
623,844	2,64600000000007	6001	1	9	6000	-11,2629124056548	-0,305363284423947	-0,174325313419104
623,855	2,65700000000004	6001	1	9	6000	-11,2630758527666	-0,307114720344543	-0,174488760530949
623,871	2,673	6001	1	9	6000	-11,2629840429872	-0,305898175574839	-0,174396894872189
623,882	2,68400000000008	6001	1	9	6000	-11,2628269940615	-0,304374452680349	-0,174239873886108
623,893	2,69500000000005	6001	1	9	6000	-11,2629714701325	-0,305823218077421	-0,174384377896786
623,904	2,70600000000002	6001	1	9	6000	-11,2630174588412	-0,30614695046097	-0,174430310726166
623,915	2,71699999999998	6001	1	9	6000	-11,2631962727755	-0,307652023620903	-0,174609180539846
623,925	2,72700000000009	6001	1	9	6000	-11,2633986119181	-0,309808980673552	-0,174811519682407
623,936	2,73800000000006	6001	1	9	6000	-11,2634256854653	-0,309946057386696	-0,174838565289974
623,947	2,74900000000002	6001	1	9	6000	-11,2633813731372	-0,309512768872082	-0,174794252961874
623,958	2,75999999999999	6001	1	9	6000	-11,2634316645563	-0,309997471049428	-0,174844544380903
623,969	2,77100000000007	6001	1	9	6000	-11,263203760609	-0,307341790758073	-0,174616668373346
623,98	2,78200000000004	6001	1	9	6000	-11,2633570935577	-0,308930426836014	-0,174769945442677
623,991	2,79300000000001	6001	1	9	6000	-11,2634683493525	-0,310064433142543	-0,17488120123744
624,002	2,80400000000009	6001	1	9	6000	-11,2635328061879	-0,310713886283338	-0,174945686012506
624,013	2,81500000000005	6001	1	9	6000	-11,2636742647737	-0,311821368522942	-0,175087172538042
624,024	2,82600000000002	6001	1	9	6000	-11,2637910246849	-0,312941432930529	-0,175203904509544
624,035	2,83699999999999	6001	1	9	6000	-11,2638390529901	-0,313442316837609	-0,17525190487504
624,046	2,84800000000007	6001	1	9	6000	-11,2639242690057	-0,314252665266395	-0,175337120890617
624,057	2,85900000000004	6001	1	9	6000	-11,2639954872429	-0,314693762920797	-0,175408367067575
624,068	2,87	6001	1	9	6000	-11,2638066988438	-0,312496679835022	-0,175219606608152
624,079	2,88100000000009	6001	1	9	6000	-11,2639119755477	-0,313607435673475	-0,175324827432632
624,09	2,89200000000005	6001	1	9	6000	-11,2640489637852	-0,315197678282857	-0,17546184360981
624,101	2,90300000000002	6001	1	9	6000	-11,26425110735	-0,317146144807339	-0,175664015114307
624,115	2,91700000000003	6001	1	9	6000	-11,2641870696098	-0,315894898958504	-0,175599977374077
624,126	2,928	6001	1	9	6000	-11,264261752367	-0,316817932762206	-0,175674632191658
624,137	2,93900000000008	6001	1	9	6000	-11,2643179949373	-0,317342877388	-0,175730902701616
624,148	2,95000000000005	6001	1	9	6000	-11,2643346749246	-0,317449336871505	-0,17574755474925
624,159	2,96100000000001	6001	1	9	6000	-11,2643159832805	-0,317094787023962	-0,175728891044855
624,17	2,97199999999998	6001	1	9	6000	-11,2643880955875	-0,317908152937889	-0,17580097541213
624,18	2,98200000000008	6001	1	9	6000	-11,2644482776523	-0,318330898880959	-0,175861157476902
624,191	2,99300000000005	6001	1	9	6000	-11,2646992597729	-0,321015445515513	-0,176112167537212
624,202	3,00400000000002	6001	1	9	6000	-11,2645378801972	-0,319270379841328	-0,175950732082129
624,213	3,01499999999999	6001	1	9	6000	-11,2645504530519	-0,319011802785099	-0,17596336081624
624,224	3,02600000000007	6001	1	9	6000	-11,2646186817437	-0,319553236477077	-0,176031589508057
624,235	3,03700000000003	6001	1	9	6000	-11,2647174205631	-0,320817353203893	-0,176130328327417
624,246	3,048	6001	1	9	6000	-11,264812387526	-0,321830837056041	-0,176225267350674
624,257	3,05900000000008	6001	1	9	6000	-11,2647755071521	-0,320896962657571	-0,176188386976719
624,268	3,07000000000005	6001	1	9	6000	-11,2649235874414	-0,322480648756027	-0,176336467266083
624,279	3,08100000000002	6001	1	9	6000	-11,2648219708353	-0,321193248964846	-0,176234822720289
624,29	3,09199999999998	6001	1	9	6000	-11,2651172094047	-0,324438270181417	-0,176530089229345
624,3	3,10200000000009	6001	1	9	6000	-11,2650154531002	-0,323540973477066	-0,176428332924843
624,311	3,11300000000006	6001	1	9	6000	-11,2649289797991	-0,322083607316017	-0,176341831684113
624,322	3,12400000000002	6001	1	9	6000	-11,2652893178165	-0,3260562941432	-0,176702197641134
624,333	3,13499999999999	6001	1	9	6000	-11,2650186661631	-0,323077491484582	-0,176431518048048
624,344	3,14600000000007	6001	1	9	6000	-11,2652961071581	-0,325879007577896	-0,176708959043026
624,355	3,15700000000004	6001	1	9	6000	-11,2654094025493	-0,326645877212286	-0,176822282373905
624,366	3,16800000000001	6001	1	9	6000	-11,2655181996524	-0,327868810854852	-0,176931079477072
624,372	3,17399999999998	6001	1	9	6000	-11,2654025293887	-0,326303001493216	-0,176815409213305
624,382	3,18400000000008	6001	1	9	6000	-11,2654429581016	-0,326966005377471	-0,176855809986591
624,393	3,19500000000005	6001	1	9	6000	-11,2654362246394	-0,326912403106689	-0,176849104464054
624,404	3,20600000000002	6001	1	9	6000	-11,2654190976173	-0,326282540336251	-0,176832005381584
624,415	3,21699999999998	6001	1	9	6000	-11,2653290200979	-0,325480322353542	-0,176741927862167
624,425	3,22700000000009	6001	1	9	6000	-11,265508281067	-0,327316643670201	-0,176921132951975
624,436	3,23800000000006	6001	1	9	6000	-11,265663318336	-0,328968930989504	-0,177076198160648
624,447	3,24900000000002	6001	1	9	6000	-11,2658402882516	-0,330898142419755	-0,177253168076277
624,458	3,25999999999999	6001	1	9	6000	-11,2658710498363	-0,330789289437234	-0,177283957600594
624,469	3,27100000000007	6001	1	9	6000	-11,2658765818924	-0,330771398730576	-0,177289433777332
624,48	3,28200000000004	6001	1	9	6000	-11,2659039068967	-0,331023028120399	-0,177316814661026
624,491	3,29300000000001	6001	1	9	6000	-11,265976158902	-0,33160007558763	-0,177389066666365
624,502	3,30400000000009	6001	1	9	6000	-11,2658769171685	-0,330190835520625	-0,177289824932814
624,513	3,31500000000005	6001	1	9	6000	-11,2659098021686	-0,330536179244518	-0,177322681993246
624,524	3,32600000000002	6001	1	9	6000	-11,2660358659923	-0,331846135668457	-0,177448745816946
624,535	3,33699999999999	6001	1	9	6000	-11,2660818267614	-0,332422046922147	-0,177494678646326
624,546	3,34800000000007	6001	1	9	6000	-11,2661710660905	-0,333387712016702	-0,17758397385478
624,557	3,35900000000004	6001	1	9	6000	-11,2661853432655	-0,3332514828071	-0,177598223090172
624,568	3,37	6001	1	9	6000	-11,2664008978754	-0,335358623415232	-0,177813805639744
624,579	3,38100000000009	6001	1	9	6000	-11,2662484031171	-0,333765791729093	-0,177661310881376
624,59	3,39200000000005	6001	1	9	6000	-11,2662163563073	-0,333438036032021	-0,177629236131907
624,601	3,40300000000002	6001	1	9	6000	-11,2663653027266	-0,33451116643846	-0,177778210490942
624,612	3,41399999999999	6001	1	9	6000	-11,2664033006877	-0,334931910037994	-0,177816152572632
624,623	3,42500000000007	6001	1	9	6000	-11,2665338907391	-0,336377923376858	-0,177946798503399
624,637	3,43900000000008	6001	1	9	6000	-11,2665212340653	-0,336096882820129	-0,177934113889933
624,648	3,45000000000005	6001	1	9	6000	-11,266588261351	-0,336552951484919	-0,178001169115305
624,659	3,46100000000001	6001	1	9	6000	-11,266719661653	-0,337911592796445	-0,17813254147768
624,67	3,47199999999998	6001	1	9	6000	-11,2670029699802	-0,340685485862195	-0,178415849804878
624,68	3,48200000000008	6001	1	9	6000	-11,2669128645211	-0,339815365150571	-0,178325772285461
624,691	3,49300000000005	6001	1	9	6000	-11,2669841945171	-0,340470606461167	-0,178397074341774
624,702	3,50400000000002	6001	1	9	6000	-11,2669477332383	-0,339658902958035	-0,178360585123301
624,713	3,51499999999999	6001	1	9	6000	-11,2669793888927	-0,33988852519542	-0,178392268717289
624,724	3,52600000000007	6001	1	9	6000	-11,2669275607914	-0,339330760762095	-0,178340468555689
624,735	3,53700000000003	6001	1	9	6000	-11,2669891957194	-0,339999664574862	-0,178402103483677
624,746	3,548	6001	1	9	6000	-11,2670671194792	-0,340521610341966	-0,178479999303818
624,757	3,55900000000008	6001	1	9	6000	-11,2670257966965	-0,33986531663686	-0,178438704460859
624,768	3,57000000000005	6001	1	9	6000	-11,267173178494	-0,341811631806195	-0,178586058318615
624,779	3,58100000000002	6001	1	9	6000	-11,2673794291914	-0,34382650628686	-0,178792309015989
624,79	3,59199999999998	6001	1	9	6000	-11,2673999369144	-0,343882371671498	-0,178812816739082
624,8	3,60200000000009	6001	1	9	6000	-11,2672913633287	-0,342488405294716	-0,178704243153334
624,811	3,61300000000006	6001	1	9	6000	-11,267334446311	-0,342996418476105	-0,178747326135635
624,822	3,62400000000002	6001	1	9	6000	-11,2673615757376	-0,343120344914496	-0,178774427622557
624,833	3,63499999999999	6001	1	9	6000	-11,2674647569656	-0,344170206226408	-0,178877636790276
624,844	3,64600000000007	6001	1	9	6000	-11,267588948831	-0,345132639631629	-0,179001856595278
624,855	3,65700000000004	6001	1	9	6000	-11,267695594579	-0,346161108464003	-0,17910847440362
624,866	3,66800000000001	6001	1	9	6000	-11,2678817566484	-0,348179540596902	-0,179294608533382
624,882	3,68400000000008	6001	1	9	6000	-11,2678238935769	-0,347559214569628	-0,179236773401499
624,893	3,69500000000005	6001	1	9	6000	-11,2678024079651	-0,346770617179573	-0,17921531572938
624,904	3,70600000000002	6001	1	9	6000	-11,2678290624171	-0,347128296270967	-0,179241914302111
624,915	3,71699999999998	6001	1	9	6000	-11,267762593925	-0,346269840374589	-0,179175473749638
624,925	3,72700000000009	6001	1	9	6000	-11,2678150925785	-0,346884625032544	-0,179228000342846
624,936	3,73800000000006	6001	1	9	6000	-11,267910534516	-0,347979217767715	-0,179323386400938
624,947	3,74900000000002	6001	1	9	6000	-11,2679876480252	-0,348555967211723	-0,179400555789471
624,958	3,75999999999999	6001	1	9	6000	-11,2681946530938	-0,350626278668642	-0,179607532918453
624,969	3,77100000000007	6001	1	9	6000	-11,2683092895895	-0,351749300025404	-0,17972219735384
624,98	3,78200000000004	6001	1	9	6000	-11,2681963853538	-0,350369499064982	-0,179609265178442
624,991	3,79300000000001	6001	1	9	6000	-11,2682006601244	-0,350110223516822	-0,179613567888737
625,002	3,80400000000009	6001	1	9	6000	-11,2683921866119	-0,351973487995565	-0,179805066436529
625,013	3,81500000000005	6001	1	9	6000	-11,2684763967991	-0,352926533669233	-0,179889276623726
625,024	3,82600000000002	6001	1	9	6000	-11,2685041688383	-0,353084369562566	-0,179917048662901
625,035	3,83699999999999	6001	1	9	6000	-11,2685188092291	-0,353085016831756	-0,179931689053774
625,046	3,84800000000007	6001	1	9	6000	-11,2685601320118	-0,353271481581032	-0,179972983896732
625,057	3,85900000000004	6001	1	9	6000	-11,268559070304	-0,353422956541181	-0,179971978068352
625,068	3,87	6001	1	9	6000	-11,2685719504952	-0,353370755910873	-0,179984830319881
625,079	3,88100000000009	6001	1	9	6000	-11,2685749400407	-0,353486528620124	-0,179987847805023
625,09	3,89200000000005	6001	1	9	6000	-11,268574045971	-0,353111065924168	-0,179986953735352
625,101	3,90300000000002	6001	1	9	6000	-11,2686582561582	-0,353938988409936	-0,180071163922548
625,112	3,91399999999999	6001	1	9	6000	-11,2688317894936	-0,355786690488458	-0,180244669318199
625,123	3,92500000000007	6001	1	9	6000	-11,269007474184	-0,35767235327512	-0,180420354008675
625,14	3,94200000000001	6001	1	9	6000	-11,2689381279051	-0,35644662566483	-0,180351007729769
625,151	3,95300000000009	6001	1	9	6000	-11,2689303886145	-0,356266242451966	-0,180343296378851
625,162	3,96400000000006	6001	1	9	6000	-11,2690313067287	-0,357325873337686	-0,180444214493036
625,173	3,97500000000002	6001	1	9	6000	-11,2691572867334	-0,358641883358359	-0,180570166558027
625,184	3,98599999999999	6001	1	9	6000	-11,2693725898862	-0,360518018715084	-0,180785469710827
625,195	3,99700000000007	6001	1	9	6000	-11,2693576700985	-0,360292899422348	-0,180770549923182
625,206	4,00800000000004	6001	1	9	6000	-11,2693304568529	-0,359942521899939	-0,180743336677551
625,217	4,01900000000001	6001	1	9	6000	-11,2693212646991	-0,359761524014175	-0,180734172463417
625,228	4,03000000000009	6001	1	9	6000	-11,2692836299539	-0,359370186924934	-0,1806965097785
625,239	4,04100000000005	6001	1	9	6000	-11,2693690694869	-0,359869920648634	-0,180781949311495
625,25	4,05200000000002	6001	1	9	6000	-11,2696388829499	-0,362716298550367	-0,181051734834909
625,261	4,06299999999999	6001	1	9	6000	-11,2695055827498	-0,361186875961721	-0,180918462574482
625,272	4,07400000000007	6001	1	9	6000	-11,2696207221597	-0,362413018010557	-0,181033629924059
625,283	4,08500000000004	6001	1	9	6000	-11,269654976204	-0,362435523420572	-0,181067883968353
625,294	4,096	6001	1	9	6000	-11,2696058303118	-0,361887752078474	-0,181018710136414
625,305	4,10700000000008	6001	1	9	6000	-11,2696450576186	-0,362365613691509	-0,181057937443256
625,316	4,11800000000005	6001	1	9	6000	-11,2696831393987	-0,362663916312158	-0,18109604716301
625,327	4,12900000000002	6001	1	9	6000	-11,2700499035418	-0,366571391932666	-0,181462783366442
625,338	4,13999999999999	6001	1	9	6000	-11,2699637934566	-0,365311955101788	-0,181376673281193
625,349	4,15100000000007	6001	1	9	6000	-11,2699278071523	-0,364867523312569	-0,18134068697691
625,36	4,16200000000003	6001	1	9	6000	-11,2699288129807	-0,364749561995268	-0,18134169280529
625,371	4,173	6001	1	9	6000	-11,269992236048	-0,365606560371816	-0,181405115872622
625,382	4,18400000000008	6001	1	9	6000	-11,2702124845237	-0,367393349297345	-0,18162539228797
625,394	4,19600000000003	6001	1	9	6000	-11,2702118977904	-0,367212193086743	-0,18162477761507
625,405	4,20699999999999	6001	1	9	6000	-11,2701678648591	-0,366648309864104	-0,181580744683743
625,416	4,21800000000007	6001	1	9	6000	-11,2703633029014	-0,36886977031827	-0,181776210665703
625,427	4,22900000000004	6001	1	9	6000	-11,2703467905521	-0,368499238975346	-0,181759670376778
625,438	4,24000000000001	6001	1	9	6000	-11,270332429558	-0,368079841136932	-0,181745309382677
625,449	4,25100000000009	6001	1	9	6000	-11,2704430427402	-0,369292814284563	-0,181855950504541
625,46	4,26200000000006	6001	1	9	6000	-11,2705301027745	-0,370146515779197	-0,181943010538816
625,471	4,27300000000002	6001	1	9	6000	-11,2707027420402	-0,372077818028629	-0,182115621864796
625,482	4,28399999999999	6001	1	9	6000	-11,2706019356847	-0,370492087677121	-0,182014815509319
625,493	4,29500000000007	6001	1	9	6000	-11,2705752253532	-0,370068149641156	-0,181988105177879
625,504	4,30600000000004	6001	1	9	6000	-11,2707496248186	-0,371882142499089	-0,182162504643202
625,515	4,31700000000001	6001	1	9	6000	-11,2706643808633	-0,371019653975964	-0,182077288627625
625,526	4,32800000000009	6001	1	9	6000	-11,2707109842449	-0,371190728619695	-0,182123892009258
625,537	4,33900000000006	6001	1	9	6000	-11,2708280235529	-0,372395101003349	-0,182240903377533
625,548	4,35000000000002	6001	1	9	6000	-11,2710627447814	-0,374916042201221	-0,182475652545691
625,559	4,36099999999999	6001	1	9	6000	-11,2710366491228	-0,374575965106487	-0,18244955688715
625,57	4,37200000000007	6001	1	9	6000	-11,2710374873132	-0,374520788900554	-0,182450339198112
625,581	4,38300000000004	6001	1	9	6000	-11,2710360344499	-0,374136292375624	-0,182448942214251
625,592	4,39400000000001	6001	1	9	6000	-11,2710662651807	-0,374458590522408	-0,182479172945023
625,603	4,40500000000009	6001	1	9	6000	-11,2710106931627	-0,37394184153527	-0,182423572987318
625,614	4,41600000000005	6001	1	9	6000	-11,2710078433156	-0,373691557906568	-0,18242072314024
625,625	4,42700000000002	6001	1	9	6000	-11,2711208872497	-0,374693060293794	-0,182533767074347
625,636	4,43799999999999	6001	1	9	6000	-11,2712306901813	-0,375962862744927	-0,182643570005894
625,647	4,44900000000007	6001	1	9	6000	-11,2714022118598	-0,377929909154773	-0,182815063744783
625,658	4,46000000000004	6001	1	9	6000	-11,2714721448719	-0,378521499224007	-0,182885024696589
625,669	4,471	6001	1	9	6000	-11,2716982886195	-0,381315909326077	-0,183111168444157
625,68	4,48200000000008	6001	1	9	6000	-11,2714867014438	-0,378340566530824	-0,182899553328753
625,691	4,49300000000005	6001	1	9	6000	-11,2714981846511	-0,378481545485556	-0,182911064475775
625,702	4,50400000000002	6001	1	9	6000	-11,2716047465801	-0,379774174652994	-0,183017626404762
625,713	4,51499999999999	6001	1	9	6000	-11,271632546559	-0,380046814680099	-0,183045398443937
625,724	4,52600000000007	6001	1	9	6000	-11,2717697024345	-0,381261599250138	-0,183182582259178
625,735	4,53700000000003	6001	1	9	6000	-11,2717440817505	-0,380831304937601	-0,183156989514828
625,746	4,548	6001	1	9	6000	-11,2716731987894	-0,379815832711756	-0,183086078613997
625,757	4,55900000000008	6001	1	9	6000	-11,2717183493078	-0,380293750204146	-0,183131229132414
625,768	4,57000000000005	6001	1	9	6000	-11,2720185611397	-0,384210390038788	-0,183431468904018
625,779	4,58100000000002	6001	1	9	6000	-11,271940022707	-0,382805475965142	-0,183352902531624
625,79	4,59199999999998	6001	1	9	6000	-11,2719756457955	-0,383203541859984	-0,183388497680426
625,8	4,60200000000009	6001	1	9	6000	-11,2719689123332	-0,383139783516526	-0,183381792157888
625,811	4,61300000000006	6001	1	9	6000	-11,2719490472227	-0,383004401810467	-0,183361899107695
625,822	4,62400000000002	6001	1	9	6000	-11,2719532102346	-0,382463620044291	-0,18336609005928
625,833	4,63499999999999	6001	1	9	6000	-11,272093243897	-0,384186347946525	-0,1835061237216
625,844	4,64600000000007	6001	1	9	6000	-11,2722393684089	-0,38591057062149	-0,183652248233557
625,855	4,65700000000004	6001	1	9	6000	-11,2721931561828	-0,385056063532829	-0,183606036007404
625,866	4,66800000000001	6001	1	9	6000	-11,2722727283835	-0,385985900647938	-0,183685608208179
625,877	4,67900000000009	6001	1	9	6000	-11,2723404541612	-0,386328077875078	-0,183753333985805
625,888	4,69000000000005	6001	1	9	6000	-11,2725030910224	-0,388207184150815	-0,183915998786688
625,899	4,70100000000002	6001	1	9	6000	-11,2723948247731	-0,386640727519989	-0,183807704597712
625,91	4,71199999999999	6001	1	9	6000	-11,2724321242422	-0,38698572665453	-0,183845032006502
625,921	4,72300000000007	6001	1	9	6000	-11,2725595012307	-0,388115276582539	-0,183972381055355
625,932	4,73400000000004	6001	1	9	6000	-11,2725332658738	-0,387775646522641	-0,183946173638105
625,943	4,745	6001	1	9	6000	-11,2725702859461	-0,388091052882373	-0,183983165770769
625,954	4,75600000000009	6001	1	9	6000	-11,2725835852325	-0,38819954264909	-0,183996465057135
625,965	4,76700000000005	6001	1	9	6000	-11,2727256864309	-0,389551906846464	-0,184138566255569
625,976	4,77800000000002	6001	1	9	6000	-11,2728617805988	-0,3908153437078	-0,184274632483721
625,987	4,78899999999999	6001	1	9	6000	-11,2730071786791	-0,39222571067512	-0,184420086443424
625,998	4,80000000000007	6001	1	9	6000	-11,2729387823492	-0,391101287677884	-0,184351690113544
626,009	4,81100000000004	6001	1	9	6000	-11,2729782331735	-0,391533668152988	-0,184391140937805
626,02	4,822	6001	1	9	6000	-11,2730229925364	-0,391793539747596	-0,184435900300741
626,031	4,83300000000008	6001	1	9	6000	-11,2731852941215	-0,393645027652383	-0,184598173946142
626,042	4,84400000000005	6001	1	9	6000	-11,2732133734971	-0,393623169511557	-0,18462622538209
626,053	4,85500000000002	6001	1	9	6000	-11,2733246851712	-0,39476943667978	-0,184737592935562
626,064	4,86599999999999	6001	1	9	6000	-11,2732646148652	-0,393530805595219	-0,184677522629499
626,074	4,87600000000009	6001	1	9	6000	-11,2732612341642	-0,393391768448055	-0,184674113988876
626,085	4,88700000000006	6001	1	9	6000	-11,2735073268414	-0,396245382726192	-0,184920206665993
626,096	4,89800000000002	6001	1	9	6000	-11,2734840810299	-0,395821942947805	-0,18489696085453
626,107	4,90899999999999	6001	1	9	6000	-11,2734469212592	-0,395173206925392	-0,184859801083803
626,118	4,92000000000007	6001	1	9	6000	-11,2734233681113	-0,394451776519418	-0,184836275875568
626,129	4,93100000000004	6001	1	9	6000	-11,2735856696963	-0,396382324397564	-0,184998549520969
626,14	4,94200000000001	6001	1	9	6000	-11,2736637052149	-0,397123862057924	-0,185076557099819
626,159	4,96100000000001	6001	1	9	6000	-11,273731039837	-0,397635521367192	-0,185143947601318
626,17	4,97199999999998	6001	1	9	6000	-11,2737457640469	-0,3972940845415	-0,185158643871546
626,18	4,98200000000008	6001	1	9	6000	-11,2737810518593	-0,397773645818233	-0,185193959623575
626,191	4,99300000000005	6001	1	9	6000	-11,2739629391581	-0,39988243021071	-0,185375846922398
626,198	5	6001	1	9	6000	-11,2739587761462	-0,399606442078948	-0,185371655970812
626,209	5,01100000000008	6001	1	9	6000	-11,274079810828	-0,400782921351492	-0,185492690652609
626,22	5,02200000000005	6001	1	9	6000	-11,2740733567625	-0,400347909890115	-0,185486264526844
626,228	5,03000000000009	6001	1	9	6000	-11,2741965427995	-0,401666290126741	-0,185609422624111
626,234	5,03600000000006	6001	1	9	6000	-11,2740589119494	-0,399825116619468	-0,185471791774035
626,245	5,04700000000003	6001	1	9	6000	-11,2740066926926	-0,398977575823665	-0,185419544577599
626,256	5,05799999999999	6001	1	9	6000	-11,2740413658321	-0,399502338841558	-0,185454245656729
626,265	5,06700000000001	6001	1	10	6000	-11,2741273920983	-0,400186418555677	-0,185540299862623
626,265	0	6001	1	10	6000	-11,2741273920983	-0,400186418555677	-0,185540299862623
626,276	0,0110000000000809	6001	1	10	6000	-11,2741386238486	-0,400184155441821	-0,185551475733519
626,287	0,0220000000000482	6001	1	10	6000	-11,2736604083329	-0,394187918864191	-0,185073260217905
626,298	0,0330000000000155	6001	1	10	6000,25	-11,2720544077456	-0,376119157299399	-0,183467287570238
626,309	0,0439999999999827	6001	1	10	6000,25	-11,2703672982752	-0,358194755390286	-0,181780178099871
626,315	0,0500000000000682	6001	1	10	6000,25	-11,270114723593	-0,355453388765454	-0,181527603417635
626,318	0,0529999999999973	6001	1	10	6000,5	-11,2703727465123	-0,358199337497354	-0,181785598397255
626,329	0,0640000000000782	6001	1	10	6000,5	-11,2728319689631	-0,385077213868499	-0,184244848787785
626,34	0,0750000000000455	6001	1	10	6000,5	-11,2783104646951	-0,442378623411059	-0,189723316580057
626,351	0,0860000000000127	6001	1	10	6000,75	-11,2852614093572	-0,504868957214057	-0,196674317121506
626,36	0,0950000000000273	6001	1	10	6000,75	-11,2887232750654	-0,532886576838791	-0,20013615489006
626,366	0,100999999999999	6001	1	10	6001	-11,2883818522096	-0,524977473542094	-0,199794732034206
626,377	0,0110000000000809	6002	2	10	6001	-11,2817588075995	-0,453084106557071	-0,193171687424183
626,388	0,0220000000000482	6002	2	10	6001	-11,270438823849	-0,344420233741403	-0,181851703673601
626,399	0,0330000000000155	6002	2	10	6001,25	-11,2590113282204	-0,242346953600645	-0,170424208045006
626,41	0,0439999999999827	6002	2	10	6001,25	-11,2511808704585	-0,179171091876924	-0,162593778222799
626,427	0,0610000000000355	6002	2	10	6001,5	-11,2656722869724	-0,311251534149051	-0,177085138857365
626,438	0,0720000000000027	6002	2	10	6001,5	-11,2836457695812	-0,480967960320413	-0,195058677345514
626,449	0,0830000000000837	6002	2	10	6001,75	-11,3022399041802	-0,636934726499021	-0,213652811944485
626,458	0,0919999999999845	6002	2	10	6001,75	-11,3150247652084	-0,700661549344659	-0,226437672972679
626,464	0,09800000000007	6002	2	10	6001,75	-11,3165738247335	-0,68201316986233	-0,227986704558134
626,465	0,0990000000000464	6002	2	10	6001,75	-11,316107371822	-0,672434442676604	-0,227520279586315
626,466	0,100000000000023	6002	2	10	6002	-11,3155251648277	-0,662357467226684	-0,226938016712666
626,477	0,0109999999999673	6003	3	10	6002	-11,3007405214012	-0,497849262319505	-0,212153401225805
626,488	0,0220000000000482	6003	3	10	6002	-11,279459875077	-0,299905301071703	-0,190872754901648
626,499	0,0330000000000155	6003	3	10	6002,25	-11,2558790389448	-0,125079611316323	-0,167291890829802
626,508	0,04200000000003	6003	3	10	6002,25	-11,2452084291726	-0,0657898699864745	-0,156621281057596
626,519	0,0529999999999973	6003	3	10	6002,5	-11,2534653861076	-0,130021134391427	-0,16487829387188
626,53	0,0639999999999645	6003	3	10	6002,5	-11,2790394108742	-0,335309002548456	-0,190452318638563
626,541	0,0750000000000455	6003	3	10	6002,75	-11,3049586862326	-0,566936302930117	-0,216371566057205
626,552	0,0860000000000127	6003	3	10	6002,75	-11,3223417755216	-0,705331601202488	-0,233754683285952
626,556	0,0900000000000318	6003	3	10	6002,75	-11,3292232621461	-0,736255547963083	-0,240636114031076
626,561	0,0950000000000273	6003	3	10	6002,75	-11,3313660398126	-0,726701025851071	-0,242778919637203
626,566	0,100000000000023	6003	3	10	6003	-11,330184135586	-0,690535879693925	-0,241597015410662
626,577	0,0109999999999673	6004	4	10	6003	-11,3150535989553	-0,51878578029573	-0,226466506719589
626,588	0,0219999999999345	6004	4	10	6003	-11,2921599671245	-0,30209886841476	-0,2035728469491
626,599	0,0330000000000155	6004	4	10	6003,25	-11,2665030173957	-0,114203919656575	-0,177915897220373
626,61	0,0439999999999827	6004	4	10	6003,25	-11,256891656667	-0,0679427897557616	-0,168304536491632
626,611	0,0449999999999591	6004	4	10	6003,25	-11,256512068212	-0,0659509329125285	-0,167924948036671
626,613	0,0470000000000255	6004	4	10	6003,25	-11,2574523221701	-0,0742281274870038	-0,168865174055099
626,624	0,0579999999999927	6004	4	10	6003,5	-11,2744488660246	-0,200270628556609	-0,185861773788929
626,635	0,06899999999996	6004	4	10	6003,5	-11,302571548149	-0,436806050129235	-0,213984455913305
626,646	0,0799999999999272	6004	4	10	6003,75	-11,3270648103207	-0,651865075342357	-0,238477718085051
626,655	0,0889999999999418	6004	4	10	6003,75	-11,3396864198148	-0,739539545029402	-0,251099299639463
626,661	0,0950000000000273	6004	4	10	6003,75	-11,3415438774973	-0,732871550135314	-0,252956785261631
626,666	0,100000000000023	6004	4	10	6004	-11,3396322727203	-0,69840703625232	-0,251045152544975
626,677	0,0109999999999673	6005	5	10	6004	-11,3238134700805	-0,521074351854622	-0,235226321965456
626,688	0,0219999999999345	6005	5	10	6004	-11,30116824992	-0,305337044410408	-0,212581157684326
626,699	0,0330000000000155	6005	5	10	6004,25	-11,2751591205597	-0,112907416187227	-0,186572000384331
626,71	0,0439999999999827	6005	5	10	6004,25	-11,2638481613249	-0,0579598173499107	-0,175261069089174
626,711	0,0449999999999591	6005	5	10	6004,25	-11,2636502366513	-0,0574783002957702	-0,175063144415617
626,712	0,0459999999999354	6005	5	10	6004,25	-11,2641861196607	-0,062001496553421	-0,175599027425051
626,723	0,0569999999999027	6005	5	10	6004,5	-11,2799961213022	-0,176388309337199	-0,191408973187208
626,733	0,0670000000000073	6005	5	10	6004,5	-11,3094513025135	-0,420880825258791	-0,220864154398441
626,744	0,0779999999999745	6005	5	10	6004,75	-11,335468981415	-0,658186124637723	-0,246881861239672
626,755	0,0889999999999418	6005	5	10	6004,75	-11,3477858528495	-0,754645974375308	-0,259198732674122
626,76	0,0939999999999372	6005	5	10	6004,75	-11,3484364841133	-0,745254061184824	-0,259849391877651
626,762	0,0960000000000036	6005	5	10	6004,75	-11,3470990676433	-0,724880481138825	-0,2585119754076
626,766	0,0999999999999091	6005	5	10	6005	-11,3460609689355	-0,707598975859582	-0,257473848760128
626,776	0,0100000000001046	6006	6	10	6005	-11,331659546122	-0,544141940772533	-0,243072398006916
626,787	0,0210000000000719	6006	6	10	6005	-11,308080079034	-0,315010510385036	-0,219492986798286
626,798	0,0320000000000391	6006	6	10	6005,25	-11,279773497954	-0,104799130931497	-0,191186405718327
626,809	0,0430000000000064	6006	6	10	6005,25	-11,2680722493678	-0,0548186246305704	-0,179485101252794
626,811	0,0450000000000728	6006	6	10	6005,25	-11,2664026580751	-0,0457539642229676	-0,177815537899733
626,813	0,0470000000000255	6006	6	10	6005,25	-11,2690885271877	-0,0652513233944774	-0,180501434952021
626,824	0,0580000000001064	6006	6	10	6005,5	-11,2868965510279	-0,188305494375527	-0,19830945879221
626,835	0,0690000000000737	6006	6	10	6005,5	-11,3171679899096	-0,441458001732826	-0,228580869734287
626,846	0,0800000000000409	6006	6	10	6005,75	-11,3413187116385	-0,664217169396579	-0,252731591463089
626,856	0,0900000000000318	6006	6	10	6005,75	-11,3530742470175	-0,764662064611912	-0,264487154781818
626,861	0,0950000000000273	6006	6	10	6005,75	-11,3534265942872	-0,756504191085696	-0,264839474111795
626,862	0,0960000000000036	6006	6	10	6005,75	-11,3517375569791	-0,733613739721477	-0,263150464743376
626,866	0,100000000000023	6006	6	10	6006	-11,3510602433234	-0,721549885347486	-0,262473151087761
626,877	0,0110000000000809	6007	7	10	6006	-11,3347288873047	-0,540147526189685	-0,246141739189625
626,888	0,0220000000000482	6007	7	10	6006	-11,3112555351108	-0,313377347774804	-0,222668442875147
626,899	0,0330000000000155	6007	7	10	6006,25	-11,2825658451766	-0,100692217238247	-0,193978697061539
626,91	0,0439999999999827	6007	7	10	6006,25	-11,2700805254281	-0,0438770418986678	-0,181493405252695
626,92	0,0539999999999736	6007	7	10	6006,5	-11,2837550137192	-0,138183110393584	-0,195167921483517
626,93	0,0640000000000782	6007	7	10	6006,5	-11,3056702539325	-0,304971942678094	-0,217083133757114
626,941	0,0750000000000455	6007	7	10	6006,75	-11,3340144138783	-0,558482487685978	-0,245427265763283
626,952	0,0860000000000127	6007	7	10	6006,75	-11,3509030546993	-0,71015331428498	-0,262315962463617
626,955	0,0890000000000555	6007	7	10	6006,75	-11,3566235359758	-0,772040509618819	-0,268036387860775
626,96	0,0940000000000509	6007	7	10	6006,75	-11,3571335747838	-0,765359625220299	-0,26854645460844
626,961	0,0950000000000273	6007	7	10	6006,75	-11,3564514834434	-0,7571060070768	-0,267864335328341
626,966	0,100000000000023	6007	7	10	6007	-11,3538423925638	-0,720518664456904	-0,265255272388458
626,977	0,0109999999999673	6008	8	10	6007	-11,3373646326363	-0,537999467924237	-0,248777512460947
626,988	0,0220000000000482	6008	8	10	6007	-11,3145668897778	-0,318079139105976	-0,225979797542095
626,999	0,0330000000000155	6008	8	10	6007,25	-11,286624725908	-0,108846877701581	-0,198037605732679
627,01	0,0439999999999827	6008	8	10	6007,25	-11,2717467918992	-0,0378622021526098	-0,183159671723843
627,021	0,05499999999995	6008	8	10	6007,5	-11,2887666374445	-0,153277977369726	-0,200179517269135
627,031	0,0650000000000546	6008	8	10	6007,5	-11,3133260048926	-0,344116287305951	-0,224738884717226
627,042	0,0760000000000218	6008	8	10	6007,75	-11,339648226276	-0,58184287045151	-0,251061134040356
627,053	0,0869999999999891	6008	8	10	6007,75	-11,3545967638493	-0,716762002557516	-0,266009643673897
627,055	0,0890000000000555	6008	8	10	6007,75	-11,3596157636493	-0,776759395375848	-0,27102867141366
627,06	0,0940000000000509	6008	8	10	6007,75	-11,3606232963502	-0,772988758981228	-0,272036176174879
627,062	0,0960000000000036	6008	8	10	6007,75	-11,3570687826723	-0,7267015427351	-0,268481690436602
627,066	0,100000000000023	6008	8	10	6008	-11,357353432104	-0,729865953326225	-0,268766339868307
627,077	0,0109999999999673	6009	9	10	6008	-11,341168731451	-0,552441133186221	-0,252581611275673
627,088	0,0219999999999345	6009	9	10	6008	-11,3188944384456	-0,336958817206323	-0,230307318270206
627,099	0,0330000000000155	6009	9	10	6008,25	-11,2894795183092	-0,111473267897964	-0,200892426073551
627,11	0,0439999999999827	6009	9	10	6008,25	-11,2719491589814	-0,0267884973436594	-0,183362010866404
627,111	0,0449999999999591	6009	9	10	6008,25	-11,2716680020094	-0,0264446111395955	-0,18308088183403
627,112	0,0459999999999354	6009	9	10	6008,25	-11,2743615824729	-0,0424172170460224	-0,185774490237236
627,123	0,0570000000000164	6009	9	10	6008,5	-11,2929044477642	-0,160672017373145	-0,204317327588797
627,134	0,0679999999999836	6009	9	10	6008,5	-11,3270883914083	-0,446554175578058	-0,23850129917264
627,145	0,0789999999999509	6009	9	10	6008,75	-11,3530453853309	-0,695951036177576	-0,264458265155554
627,155	0,0889999999999418	6009	9	10	6008,75	-11,3650396373123	-0,80241349991411	-0,276452489197254
627,161	0,0950000000000273	6009	9	10	6008,75	-11,365657299757	-0,798959513194859	-0,277070179581642
627,162	0,0960000000000036	6009	9	10	6008,75	-11,3605639524758	-0,737173925153911	-0,271976832300425
627,166	0,100000000000023	6009	9	10	6009	-11,3638218864799	-0,770334545522928	-0,275234766304493
627,177	0,0109999999999673	6010	10	10	6009	-11,3500217255205	-0,619090325199068	-0,261434633284807
627,188	0,0219999999999345	6010	10	10	6009	-11,3283699285239	-0,402500154450536	-0,239782836288214
627,198	0,0319999999999254	6010	10	10	6009,25	-11,2680995464325	0,0146931782364845	-0,179512426257133
627,209	0,0430000000000064	6010	10	10	6009,25	-11,2841721531004	-0,0882443226873875	-0,195585060864687
627,22	0,0539999999999736	6010	10	10	6009,5	-11,2814098689705	-0,0894175004214048	-0,192822776734829
627,231	0,0649999999999409	6010	10	10	6009,5	-11,3375457096845	-0,525610274635255	-0,248958617448807
627,241	0,0749999999999318	6010	10	10	6009,75	-11,3526611030102	-0,616594175808132	-0,264073982834816
627,242	0,0759999999999081	6010	10	10	6009,75	-11,3749405927956	-0,862383185885847	-0,286353472620249
627,248	0,0819999999999936	6010	10	10	6009,75	-11,450156159699	-0,287820501253009	-0,361569039523602
627,249	0,08299999999997	6010	10	10	6009,75	-11,545540234074	-0,0509329419583082	-0,456953085958958
627,25	0,0839999999999463	6010	10	10	6009,75	-11,6800741106272	0,0349605083465576	-0,591486990451813
627,251	0,0849999999999227	6010	10	10	6009,75	-11,8402333650738	0,00502284616231918	-0,751646216958761
627,252	0,0860000000000127	6010	10	10	6009,75	-11,9984570983797	-0,0309408642351627	-0,909869950264692
627,253	0,0869999999999891	6010	10	10	6009,75	-12,1275832224637	-0,0330395810306072	-1,03899613022804
627,254	0,0879999999999654	6010	10	10	6009,75	-12,2089388407767	-0,016228836029768	-1,12035172060132
627,255	0,0889999999999418	6010	10	10	6009,75	-12,2362199239433	0,000537186861038208	-1,14763280376792
627,257	0,0910000000000082	6010	10	10	6009,75	-12,1536852791905	0,00381580553948879	-1,06509815901518
627,258	0,0919999999999845	6010	10	10	6009,75	-12,0675829611719	0,00104737468063831	-0,978995840996504
627,259	0,0929999999999609	6010	10	10	6009,75	-11,9725074246526	0,000797854736447334	-0,883920304477215
627,26	0,0939999999999372	6010	10	10	6009,75	-11,8845345731825	-0,000115050934255123	-0,795947425067425
627,261	0,0949999999999136	6010	10	10	6009,75	-11,8149217776954	-0,000484902411699295	-0,726334657520056
627,263	0,09699999999998	6010	10	10	6009,75	-11,7471160925925	-8,43452289700508E-05	-0,658528972417116
627,272	0,105999999999995	6010	10	10	6009,75	-11,655051978305	0,000959504395723343	-0,566464830189943
627,274	0,107999999999947	6010	10	10	6009,75	-11,5799215156585	0,000641224905848503	-0,491334423422813
627,276	0,110000000000014	6010	10	10	6009,75	-11,5187481790781	0,00148536637425423	-0,43016105890274
627,279	0,112999999999943	6010	10	10	6009,75	-11,4462856203318	0,000637737102806568	-0,357698500156403
627,282	0,115999999999985	6010	10	10	6009,75	-11,3804604951292	0,00107701402157545	-0,291873402893543
627,285	0,118999999999915	6010	10	10	6009,75	-11,3184623513371	0,00167770311236382	-0,229875259101391
627,288	0,121999999999957	6010	10	10	6009,75	-11,2497875187546	0,00155981630086899	-0,161200426518917
627,292	0,125999999999976	6010	10	10	6009,75	-11,1890479177237	0,00202994793653488	-0,100460797548294
627,298	0,131999999999948	6010	10	10	6009,75	-11,127695068717	0,00161917880177498	-0,0391079485416412
627,302	0,135999999999967	6010	10	10	6009,75	-11,1079467181116	0,00100202392786741	-0,0193595699965954
627,311	0,144999999999982	6010	10	10	6009,75	-11,1299192905426	0,00088362954556942	-0,0413321703672409
627,32	0,153999999999996	6010	10	10	6009,75	-11,1906576063484	0,00105318613350391	-0,102070514112711
627,327	0,160999999999945	6010	10	10	6009,75	-11,2526052352041	0,00136164948344231	-0,164018142968416
627,335	0,168999999999983	6010	10	10	6009,75	-11,3193868473172	0,000980463810265064	-0,230799727141857
627,345	0,178999999999974	6010	10	10	6009,75	-11,3853246252984	0,00134394969791174	-0,296737533062696
627,355	0,188999999999965	6010	10	10	6009,75	-11,4507609698921	0,000755991786718369	-0,36217387765646
627,366	0,199999999999932	6010	10	10	6009,75	-11,5020210295916	0,000987588427960873	-0,413433909416199
627,377	0,211000000000013	6010	10	10	6009,75	-11,5103696007282	0,00110849738121033	-0,421782452613115
627,388	0,22199999999998	6010	10	10	6009,75	-11,5041287150234	0,000975262373685837	-0,415541622787714
627,399	0,232999999999947	6010	10	10	6009,75	-11,5007751155645	0,000939653255045414	-0,412187967449427
627,41	0,243999999999915	6010	10	10	6009,75	-11,4998165331781	0,00112001318484545	-0,411229413002729
627,421	0,254999999999995	6010	10	10	6009,75	-11,4896824769676	0,00121269840747118	-0,401095356792212
627,432	0,265999999999963	6010	10	10	6009,75	-11,4833132922649	0,000807326287031174	-0,394726172089577
627,443	0,27699999999993	6010	10	10	6009,75	-11,4822958409786	0,000892812386155128	-0,393708720803261
627,454	0,288000000000011	6010	10	10	6009,75	-11,4833809901029	0,00107344705611467	-0,394793897867203
627,465	0,298999999999978	6010	10	10	6009,75	-11,4827741961926	0,00121923629194498	-0,394187103956938
627,476	0,309999999999945	6010	10	10	6009,75	-11,4835211075842	0,000852737575769424	-0,394933987408876
627,487	0,320999999999913	6010	10	10	6009,75	-11,4897659607232	0,000674058683216572	-0,4011788405478
627,498	0,331999999999994	6010	10	10	6009,75	-11,4979699719697	0,00111627858132124	-0,409382823854685
627,509	0,342999999999961	6010	10	10	6009,75	-11,5007788594812	0,00124911777675152	-0,412191711366177
627,52	0,353999999999928	6010	10	10	6009,75	-11,5018139686435	0,000987909734249115	-0,413226876407862
627,531	0,365000000000009	6010	10	10	6009,75	-11,5127496980131	0,000794567167758942	-0,424162577837706
627,542	0,375999999999976	6010	10	10	6009,75	-11,5150786098093	0,00109027605503798	-0,426491517573595
627,553	0,386999999999944	6010	10	10	6009,75	-11,5149289928377	0,00124417245388031	-0,426341872662306
627,564	0,397999999999911	6010	10	10	6009,75	-11,5152704436332	0,000958261080086231	-0,42668329551816
627,574	0,408000000000015	6010	10	10	6009,75	-11,5176232159138	0,000977683812379837	-0,429036095738411
627,585	0,418999999999983	6010	10	10	6009,75	-11,5215823519975	0,000963467173278332	-0,43299525976181
627,596	0,42999999999995	6010	10	10	6009,75	-11,5231174696237	0,00122259370982647	-0,434530377388
627,607	0,440999999999917	6010	10	10	6009,75	-11,524846823886	0,000906288623809814	-0,436259731650352
627,618	0,451999999999998	6010	10	10	6009,75	-11,5277213416994	0,000975793227553368	-0,439134221524
627,629	0,462999999999965	6010	10	10	6009,75	-11,5322813205421	0,000992952845990658	-0,443694200366735
627,64	0,473999999999933	6010	10	10	6009,75	-11,5340584795922	0,00134462956339121	-0,44547138735652
627,651	0,485000000000014	6010	10	10	6009,75	-11,5382311865687	0,00102592166513205	-0,449644066393375
627,662	0,495999999999981	6010	10	10	6009,75	-11,5459315292537	0,000949339009821415	-0,45734440907836
627,673	0,506999999999948	6010	10	10	6009,75	-11,5595557540655	0,00106829218566418	-0,470968633890152
627,684	0,517999999999915	6010	10	10	6009,75	-11,5614864137024	0,00104361679404974	-0,47289926558733
627,695	0,528999999999996	6010	10	10	6009,75	-11,5655441768467	0,00110034365206957	-0,476957056671381
627,706	0,539999999999964	6010	10	10	6009,75	-11,5728183835745	0,000936761498451233	-0,484231263399124
627,717	0,550999999999931	6010	10	10	6009,75	-11,5763346198946	0,00100236851722002	-0,487747471779585
627,728	0,562000000000012	6010	10	10	6009,75	-11,5763110108674	0,000937161967158318	-0,487723890691996
627,739	0,572999999999979	6010	10	10	6009,75	-11,5768986660987	0,0011881161481142	-0,488311573863029
627,75	0,583999999999946	6010	10	10	6009,75	-11,5791448205709	0,00111418310552835	-0,490557700395584
627,761	0,594999999999914	6010	10	10	6009,75	-11,5787350293249	0,00107312109321356	-0,49014788120985
627,772	0,605999999999995	6010	10	10	6009,75	-11,578951170668	0,000976654700934887	-0,490364022552967
627,783	0,616999999999962	6010	10	10	6009,75	-11,5797468367964	0,0011419877409935	-0,491159744560719
627,794	0,627999999999929	6010	10	10	6009,75	-11,5801935922354	0,00102637801319361	-0,491606444120407
627,805	0,63900000000001	6010	10	10	6009,75	-11,5801089070737	0,00110491644591093	-0,491521786898375
627,816	0,649999999999977	6010	10	10	6009,75	-11,5804531797767	0,000906731002032757	-0,491866059601307
627,827	0,660999999999945	6010	10	10	6009,75	-11,5810162201524	0,00091091264039278	-0,492429099977016
627,838	0,671999999999912	6010	10	10	6009,75	-11,5826224721968	0,00136992428451777	-0,494035352021456
627,849	0,682999999999993	6010	10	10	6009,75	-11,5826850570738	0,00116059090942144	-0,49409793689847
627,86	0,69399999999996	6010	10	10	6009,75	-11,5830456465483	0,000923755578696728	-0,494458526372909
627,871	0,704999999999927	6010	10	10	6009,75	-11,5866401419044	0,000952673144638538	-0,498053021728992
627,882	0,716000000000008	6010	10	10	6009,75	-11,5906659141183	0,00120627693831921	-0,502078793942928
627,893	0,726999999999975	6010	10	10	6009,75	-11,5934498235583	0,00119633972644806	-0,504862703382969
627,904	0,737999999999943	6010	10	10	6009,75	-11,5937323216349	0,00107472762465477	-0,505145229399204
627,915	0,74899999999991	6010	10	10	6009,75	-11,5935942158103	0,00110397581011057	-0,505007095634937
627,925	0,759000000000015	6010	10	10	6009,75	-11,5936577226967	0,000897692516446114	-0,505070630460978
627,936	0,769999999999982	6010	10	10	6009,75	-11,5937904361635	0,00118258409202099	-0,505203288048506
627,947	0,780999999999949	6010	10	10	6009,75	-11,5945531893522	0,00108085572719574	-0,50596609711647
627,958	0,791999999999916	6010	10	10	6009,75	-11,5962449368089	0,00101678073406219	-0,507657844573259
627,969	0,802999999999997	6010	10	10	6009,75	-11,5980436652899	0,00102216377854347	-0,509456545114517
627,98	0,813999999999965	6010	10	10	6009,75	-11,5980636700988	0,00130974687635899	-0,50947654992342
627,991	0,824999999999932	6010	10	10	6009,75	-11,5977523941547	0,0011303648352623	-0,509165301918983
628,002	0,836000000000013	6010	10	10	6009,75	-11,5983699727803	0,00112734269350767	-0,509782880544662
628,013	0,84699999999998	6010	10	10	6009,75	-11,5985190588981	0,00103817787021399	-0,509931966662407
628,024	0,857999999999947	6010	10	10	6009,75	-11,5985926799476	0,000959145836532116	-0,510005559772253
628,035	0,868999999999915	6010	10	10	6009,75	-11,5990243200213	0,00122869852930307	-0,510437227785587
628,046	0,879999999999995	6010	10	10	6009,75	-11,5996054653078	0,00120959710329771	-0,511018373072147
628,057	0,890999999999963	6010	10	10	6009,75	-11,599974129349	0,001119882799685	-0,511387009173632
628,068	0,90199999999993	6010	10	10	6009,75	-11,6000397317111	0,000963886268436909	-0,511452611535787
628,079	0,913000000000011	6010	10	10	6009,75	-11,6000793222338	0,0013388879597187	-0,511492229998112
628,09	0,923999999999978	6010	10	10	6009,75	-11,6016903240234	0,00111453700810671	-0,513103175908327
628,101	0,934999999999945	6010	10	10	6009,75	-11,6015138849616	0,00108836218714714	-0,512926764786243
628,112	0,945999999999913	6010	10	10	6009,75	-11,6028518602252	0,00109980814158916	-0,514264740049839
628,123	0,956999999999994	6010	10	10	6009,75	-11,602675197646	0,000996538437902927	-0,514088049530983
628,134	0,967999999999961	6010	10	10	6009,75	-11,6031755134463	0,00119912903755903	-0,514588393270969
628,145	0,978999999999928	6010	10	10	6009,75	-11,6032789181918	0,00107856467366219	-0,514691825956106
628,156	0,990000000000009	6010	10	10	6009,75	-11,6031841747463	0,00106788706034422	-0,514597054570913
628,167	1,00099999999998	6010	10	10	6009,75	-11,6032073367387	0,000994144938886166	-0,514620244503021
628,178	1,01199999999994	6010	10	10	6009,75	-11,603891858831	0,00119374133646488	-0,515304766595364
628,189	1,02299999999991	6010	10	10	6009,75	-11,6042693238705	0,00125343911349773	-0,515682231634855
628,199	1,03300000000002	6010	10	10	6009,75	-11,6043130774051	0,000987397506833076	-0,515725985169411
628,21	1,04399999999998	6010	10	10	6009,75	-11,6059969738126	0,000992021523416042	-0,517409853637218
628,221	1,05499999999995	6010	10	10	6009,75	-11,6061620414257	0,00103479251265526	-0,517574921250343
628,232	1,06599999999992	6010	10	10	6009,75	-11,6060010250658	0,00122571364045143	-0,517413876950741
628,243	1,077	6010	10	10	6009,75	-11,6062713135034	0,00109345652163029	-0,5176842212677
628,254	1,08799999999997	6010	10	10	6009,75	-11,6070714499801	0,00115206930786371	-0,518484357744455
628,265	1,09899999999993	6010	10	10	6009,75	-11,6071592923254	0,000996631570160389	-0,518572144210339
628,276	1,11000000000001	6010	10	10	6009,75	-11,6063410229981	0,00128341838717461	-0,517753902822733
628,287	1,12099999999998	6010	10	10	6009,75	-11,6067337989807	0,00108778942376375	-0,518146678805351
628,298	1,13199999999995	6010	10	10	6009,75	-11,606697589159	0,00106041319668293	-0,51811046898365
628,309	1,14299999999992	6010	10	10	6009,75	-11,6075387969613	0,000986959785223007	-0,518951676785946
628,32	1,154	6010	10	10	6009,75	-11,6074160020798	0,00105495098978281	-0,51882890984416
628,331	1,16499999999996	6010	10	10	6009,75	-11,6082413680851	0,00125464051961899	-0,519654247909784
628,342	1,17599999999993	6010	10	10	6009,75	-11,6086063440889	0,00124657060950994	-0,520019251853228
628,353	1,18700000000001	6010	10	10	6009,75	-11,6082783602178	0,00104745384305716	-0,519691240042448
628,364	1,19799999999998	6010	10	10	6009,75	-11,6081198025495	0,000973050482571125	-0,519532710313797
628,375	1,20899999999995	6010	10	10	6009,75	-11,6080821398646	0,00138205010443926	-0,519495047628879
628,386	1,21999999999991	6010	10	10	6009,75	-11,607923861593	0,00112857669591904	-0,519336741417646
628,397	1,23099999999999	6010	10	10	6009,75	-11,608296604827	0,00101175159215927	-0,519709512591362
628,408	1,24199999999996	6010	10	10	6009,75	-11,6086868103594	0,00110148452222347	-0,520099718123674
628,419	1,25299999999993	6010	10	10	6009,75	-11,6086103674024	0,00111623201519251	-0,52002327516675
628,43	1,26400000000001	6010	10	10	6009,75	-11,6082583274692	0,00128200743347406	-0,519671235233545
628,441	1,27499999999998	6010	10	10	6009,75	-11,6085044201463	0,00116815324872732	-0,519917327910662
628,452	1,28599999999994	6010	10	10	6009,75	-11,6106931306422	0,00109565444290638	-0,522106010466814
628,463	1,29699999999991	6010	10	10	6009,75	-11,6107827890664	0,000969097018241882	-0,52219569683075
628,474	1,30799999999999	6010	10	10	6009,75	-11,6119351889938	0,0012389849871397	-0,523348096758127
628,485	1,31899999999996	6010	10	10	6009,75	-11,6119626257569	0,00116395298391581	-0,523375477641821
628,496	1,32999999999993	6010	10	10	6009,75	-11,612248532474	0,00104168895632029	-0,523661412298679
628,507	1,34100000000001	6010	10	10	6009,75	-11,6125488840044	0,00103305093944073	-0,523961763828993
628,518	1,35199999999998	6010	10	10	6009,75	-11,6125547513366	0,00125372782349586	-0,523967631161213
628,529	1,36299999999994	6010	10	10	6009,75	-11,6123333573341	0,00142342410981655	-0,523746237158775
628,54	1,37399999999991	6010	10	10	6009,75	-11,6121155954897	0,00105507206171751	-0,523528475314379
628,55	1,38400000000001	6010	10	10	6009,75	-11,612236155197	0,000977045856416225	-0,52364906296134
628,561	1,39499999999998	6010	10	10	6009,75	-11,6117662098259	0,00109156128019094	-0,523179117590189
628,572	1,40599999999995	6010	10	10	6009,75	-11,6116741206497	0,00137495808303356	-0,523086972534657
628,583	1,41699999999992	6010	10	10	6009,75	-11,6117795929313	0,00132011249661446	-0,523192472755909
628,594	1,428	6010	10	10	6009,75	-11,6124188248068	0,00111885368824005	-0,523831676691771
628,605	1,43899999999996	6010	10	10	6009,75	-11,6117670759559	0,00106212683022022	-0,523179955780506
628,616	1,44999999999993	6010	10	10	6009,75	-11,6120288986713	0,00116109382361174	-0,523441806435585
628,627	1,46100000000001	6010	10	10	6009,75	-11,6124098841101	0,00137807335704565	-0,523822735995054
628,638	1,47199999999998	6010	10	10	6009,75	-11,6123422980309	0,0012983800843358	-0,523755177855492
628,649	1,48299999999995	6010	10	10	6009,75	-11,6123466286808	0,000979756005108356	-0,523759536445141
628,66	1,49399999999991	6010	10	10	6009,75	-11,6124287154526	0,00111241359263659	-0,523841623216867
628,671	1,505	6010	10	10	6009,75	-11,6123967804015	0,00121403019875288	-0,523809660226107
628,682	1,51599999999996	6010	10	10	6009,75	-11,6120767593384	0,00112633220851421	-0,523489639163017
628,693	1,52699999999993	6010	10	10	6009,75	-11,611989447847	0,00102955847978592	-0,523402355611324
628,704	1,53800000000001	6010	10	10	6009,75	-11,6121034976095	0,00108692795038223	-0,523516349494457
628,715	1,54899999999998	6010	10	10	6009,75	-11,6120212431997	0,00126926694065332	-0,523434095084667
628,726	1,55999999999995	6010	10	10	6009,75	-11,6117382142693	0,00118056777864695	-0,523151066154241
628,737	1,57099999999991	6010	10	10	6009,75	-11,6118099354208	0,0012281397357583	-0,52322281524539
628,748	1,58199999999999	6010	10	10	6009,75	-11,6122198104858	0,00117604155093431	-0,523632690310478
628,759	1,59299999999996	6010	10	10	6009,75	-11,6121238656342	0,000947383232414722	-0,523536745458841
628,77	1,60399999999993	6010	10	10	6009,75	-11,6124650090933	0,00132789835333824	-0,523877888917923
628,781	1,61500000000001	6010	10	10	6009,75	-11,6122467443347	0,00134425703436136	-0,523659624159336
628,792	1,62599999999998	6010	10	10	6009,75	-11,6116022039205	0,00112389214336872	-0,523015055805445
628,803	1,63699999999994	6010	10	10	6009,75	-11,6111629642546	0,00107795000076294	-0,522575844079256
628,814	1,64799999999991	6010	10	10	6009,75	-11,6113394033164	0,00129213556647301	-0,52275225520134
628,824	1,65800000000002	6010	10	10	6009,75	-11,6122181341052	0,0012757396325469	-0,523631013929844
628,835	1,66899999999998	6010	10	10	6009,75	-11,6117698978633	0,00119158532470465	-0,523182805627584
628,846	1,67999999999995	6010	10	10	6009,75	-11,6121457144618	0,00103299971669912	-0,523558594286442
628,857	1,69099999999992	6010	10	10	6009,75	-11,6115918941796	0,000984999351203442	-0,523004774004221
628,868	1,702	6010	10	10	6009,75	-11,6125691123307	0,0012343330308795	-0,523981992155313
628,879	1,71299999999997	6010	10	10	6009,75	-11,6116668004543	0,00119952484965324	-0,523079708218574
628,89	1,72399999999993	6010	10	10	6009,75	-11,6119435429573	0,0010736845433712	-0,523356422781944
628,901	1,73500000000001	6010	10	10	6009,75	-11,6120213828981	0,00113246496766806	-0,523434262722731
628,912	1,74599999999998	6010	10	10	6009,75	-11,6117456741631	0,00147632788866758	-0,523158553987741
628,923	1,75699999999995	6010	10	10	6009,75	-11,6119029186666	0,00119580887258053	-0,523315798491239
628,934	1,76799999999992	6010	10	10	6009,75	-11,6118551138788	0,00115565489977598	-0,523268021643162
628,945	1,779	6010	10	10	6009,75	-11,611879421398	0,00106444116681814	-0,523292329162359
628,956	1,78999999999996	6010	10	10	6009,75	-11,6117635834962	0,00101341865956783	-0,523176435381174
628,967	1,80099999999993	6010	10	10	6009,75	-11,6124772466719	0,00129230320453644	-0,523890126496553
628,978	1,81200000000001	6010	10	10	6009,75	-11,6110128723085	0,00130466651171446	-0,522425752133131
628,989	1,82299999999998	6010	10	10	6009,75	-11,6119773499668	0,00118339899927378	-0,523390229791403
629	1,83399999999995	6010	10	10	6009,75	-11,6120133642107	0,00102697405964136	-0,52342627197504
629,011	1,84499999999991	6010	10	10	6009,75	-11,6122350376099	0,00132936052978039	-0,52364794537425
629,022	1,85599999999999	6010	10	10	6009,75	-11,6113979648799	0,00124490354210138	-0,522810872644186
629,033	1,86699999999996	6010	10	10	6009,75	-11,6121043916792	0,00105198007076979	-0,523517243564129
629,044	1,87799999999993	6010	10	10	6009,75	-11,6115269623697	0,00110631342977285	-0,522939842194319
629,055	1,88900000000001	6010	10	10	6009,75	-11,6117203328758	0,00108919572085142	-0,523133184760809
629,066	1,89999999999998	6010	10	10	6009,75	-11,6112481243908	0,00119801145046949	-0,522661004215479
629,077	1,91099999999994	6010	10	10	6009,75	-11,6118407808244	0,00123851932585239	-0,523253660649061
629,088	1,92199999999991	6010	10	10	6009,75	-11,6126908175647	0,00114150810986757	-0,524103697389364
629,099	1,93299999999999	6010	10	10	6009,75	-11,610709419474	0,000994275324046612	-0,522122271358967
629,11	1,94399999999996	6010	10	10	6009,75	-11,6119906492531	0,00127634033560753	-0,523403529077768
629,121	1,95499999999993	6010	10	10	6009,75	-11,6107325535268	0,00125417485833168	-0,522145461291075
629,132	1,96600000000001	6010	10	10	6009,75	-11,6118403058499	0,00108051579445601	-0,523253157734871
629,143	1,97699999999998	6010	10	10	6009,75	-11,6118700895458	0,00111272092908621	-0,523282997310162
629,154	1,98799999999994	6010	10	10	6009,75	-11,6120827384293	0,00104265753179789	-0,523495618253946
629,165	1,99899999999991	6010	10	10	6009,75	-11,6123702377081	0,00131530221551657	-0,52378311753273
629,175	2,00900000000001	6010	10	10	6009,75	-11,6119926050305	0,00125069171190262	-0,523405484855175
629,186	2,01999999999998	6010	10	10	6009,75	-11,6110151913017	0,00101375393569469	-0,522428099066019
629,197	2,03099999999995	6010	10	10	6009,75	-11,610793909058	0,00101076904684305	-0,52220681682229
629,208	2,04199999999992	6010	10	10	6009,75	-11,6124566551298	0,00126860104501247	-0,523869562894106
629,219	2,053	6010	10	10	6009,75	-11,6114711109549	0,00119825825095177	-0,522884018719196
629,23	2,06399999999996	6010	10	10	6009,75	-11,6110781952739	0,00108412001281977	-0,522491075098515
629,241	2,07499999999993	6010	10	10	6009,75	-11,6112853679806	0,00108960550278425	-0,522698219865561
629,252	2,08600000000001	6010	10	10	6009,75	-11,6108889039606	0,000994065776467323	-0,522301811724901
629,263	2,09699999999998	6010	10	10	6009,75	-11,6112445760518	0,00136627350002527	-0,522657483816147
629,274	2,10799999999995	6010	10	10	6009,75	-11,6124973073602	0,00120051670819521	-0,523910187184811
629,285	2,11899999999991	6010	10	10	6009,75	-11,6114870365709	0,00110019464045763	-0,522899944335222
629,296	2,13	6010	10	10	6009,75	-11,6119543276727	0,00108091626316309	-0,523367207497358
629,307	2,14099999999996	6010	10	10	6009,75	-11,6120842471719	0,00133671332150698	-0,523497126996517
629,318	2,15199999999993	6010	10	10	6009,75	-11,6119062993675	0,00127912033349276	-0,523319207131863
629,329	2,16300000000001	6010	10	10	6009,75	-11,6114237252623	0,00116185750812292	-0,5228366330266
629,34	2,17399999999998	6010	10	10	6009,75	-11,6110343020409	0,00109199900180101	-0,522447153925896
629,351	2,18499999999995	6010	10	10	6009,75	-11,6119782160968	0,00104712788015604	-0,52339106798172
629,362	2,19599999999991	6010	10	10	6009,75	-11,6118736937642	0,00133317429572344	-0,523286573588848
629,373	2,20699999999999	6010	10	10	6009,75	-11,6107114870101	0,00122275669127703	-0,522124394774437
629,384	2,21799999999996	6010	10	10	6009,75	-11,6097916010767	0,00115111470222473	-0,521204452961683
629,395	2,22899999999993	6010	10	10	6009,75	-11,6097934730351	0,00108059030026197	-0,521206352859735
629,406	2,24000000000001	6010	10	10	6009,75	-11,6097708977759	0,00133329071104527	-0,521183777600527
629,417	2,25099999999998	6010	10	10	6009,75	-11,6105030011386	0,00124731566756964	-0,521915908902884
629,428	2,26199999999994	6010	10	10	6009,75	-11,611055675894	0,0012884009629488	-0,52246855571866
629,439	2,27299999999991	6010	10	10	6009,75	-11,6105962358415	0,00115785282105207	-0,522009115666151
629,449	2,28300000000002	6010	10	10	6009,75	-11,6117908526212	0,00113264191895723	-0,523203704506159
629,46	2,29399999999998	6010	10	10	6009,75	-11,6101577226073	0,00131082721054554	-0,521570630371571
629,471	2,30499999999995	6010	10	10	6009,75	-11,6116982884705	0,00115727540105581	-0,523111168295145
629,482	2,31599999999992	6010	10	10	6009,75	-11,6107861977071	0,00104478094726801	-0,522199105471373
629,493	2,327	6010	10	10	6009,75	-11,6103981435299	0,00102324411273003	-0,52181102335453
629,504	2,33799999999997	6010	10	10	6009,75	-11,6111733298749	0,00130342785269022	-0,522586237639189
629,515	2,34899999999993	6010	10	10	6009,75	-11,6108738165349	0,00112248584628105	-0,522286668419838
629,526	2,36000000000001	6010	10	10	6009,75	-11,6103166993707	0,00120381824672222	-0,521729607135057
629,537	2,37099999999998	6010	10	10	6009,75	-11,6110829729587	0,00101345591247082	-0,522495824843645
629,548	2,38199999999995	6010	10	10	6009,75	-11,6098537668586	0,00142539851367474	-0,521266646683216
629,559	2,39299999999992	6010	10	10	6009,75	-11,6102148033679	0,00120813027024269	-0,521627683192492
629,57	2,404	6010	10	10	6009,75	-11,6109449230134	0,00108294188976288	-0,522357802838087
629,581	2,41499999999996	6010	10	10	6009,75	-11,6108160093427	0,00109536107629538	-0,522228889167309
629,592	2,42599999999993	6010	10	10	6009,75	-11,6117827501148	0,00103726051747799	-0,52319560199976
629,603	2,43700000000001	6010	10	10	6009,75	-11,6105321701616	0,00129980966448784	-0,521945022046566
629,614	2,44799999999998	6010	10	10	6009,75	-11,6106409952044	0,00120865646749735	-0,522053875029087
629,625	2,45899999999995	6010	10	10	6009,75	-11,6096707060933	0,00121352262794971	-0,52108358591795
629,636	2,46999999999991	6010	10	10	6009,75	-11,609431039542	0,000992105342447758	-0,520843919366598
629,647	2,48099999999999	6010	10	10	6009,75	-11,6093873698264	0,00139255076646805	-0,520800277590752
629,658	2,49199999999996	6010	10	10	6009,75	-11,6093635372818	0,00116004608571529	-0,52077641710639
629,669	2,50299999999993	6010	10	10	6009,75	-11,6096006054431	0,00119006726890802	-0,521013457328081
629,68	2,51400000000001	6010	10	10	6009,75	-11,6108436696231	0,00118101481348276	-0,522256549447775
629,691	2,52499999999998	6010	10	10	6009,75	-11,6108714137226	0,000974466092884541	-0,52228432148695
629,702	2,53599999999994	6010	10	10	6009,75	-11,6100696288049	0,00133437104523182	-0,52148250862956
629,713	2,54699999999991	6010	10	10	6009,75	-11,6114643216133	0,00121652614325285	-0,52287720143795
629,724	2,55799999999999	6010	10	10	6009,75	-11,6113351285458	0,00110645778477192	-0,522748008370399
629,735	2,56899999999996	6010	10	10	6009,75	-11,6109505388886	0,00107774045318365	-0,522363446652889
629,746	2,57999999999993	6010	10	10	6009,75	-11,6106584854424	0,00127538572996855	-0,522071365267038
629,757	2,59100000000001	6010	10	10	6009,75	-11,6101068165153	0,00128329731523991	-0,521519668400288
629,759	2,59299999999996	6010	10	10	6009,75	-11,6103684157133	0,00121809542179108	-0,521781295537949
