# Supplementary material for: Mechanical Behaviour of Dental Luting Cements: Static, Dynamic, and Finite Element Studies
Source: Dent J (Basel). 2025 Dec 15;13(12):601. doi: 10.3390/dj13120601 (PMC12731645; doi:10.3390/dj13120601)
Supplement: Supplementary file 1 [file dentistry-13-00601-s001.zip › File S1/dynamic/AphC/20210806_Din_regi_foszfat4/20210806_Din_regi_foszfat4.log]

2021. 08. 06.;10:02:39;20210806_Din_regi_foszfat4;;60101;Log File Created
2021. 08. 06.;10:02:39;20210806_Din_regi_foszfat4;;60104;Software Version;1.9.413.0
2021. 08. 06.;10:02:39;20210806_Din_regi_foszfat4;;60105;Console Version;9.1.17291.2
2021. 08. 06.;10:02:39;20210806_Din_regi_foszfat4;;60106;Controller Version;88.161900
2021. 08. 06.;10:02:39;20210806_Din_regi_foszfat4;;60107;User Name;SZTE FOK INSTRON
2021. 08. 06.;10:02:39;20210806_Din_regi_foszfat4;;60108;Computer Name;DESKTOP-ADS8NIA
2021. 08. 06.;10:02:39;20210806_Din_regi_foszfat4;;60109;System Name;
2021. 08. 06.;10:02:39;20210806_Din_regi_foszfat4;;60110;Frame Serial Number (System ID);E3LMTB16259
2021. 08. 06.;10:02:57;20210806_Din_regi_foszfat4;Test1;60110;Test Started
2021. 08. 06.;10:13:26;20210806_Din_regi_foszfat4;Test1;880200;Waveform stopped unexpectedly
2021. 08. 06.;10:13:26;20210806_Din_regi_foszfat4;Test1;60201;Test Status;Test Paused Unexpectedly
2021. 08. 06.;10:13:27;20210806_Din_regi_foszfat4;Test1;60120;Total Time;629,503
2021. 08. 06.;10:13:27;20210806_Din_regi_foszfat4;Test1;60121;Total Cycle Count(Linear Waveform);6007,5
2021. 08. 06.;10:13:27;20210806_Din_regi_foszfat4;Test1;60122;Step;10;Step 10
2021. 08. 06.;10:13:27;20210806_Din_regi_foszfat4;Test1;60111;Test Paused
2021. 08. 06.;10:14:14;20210806_Din_regi_foszfat4;Test1;62000;SHA-256,Test1.steps.tracking.csv,218AFEC0BEA8256BF1026D643A96DE7DA1ACBC141AE0FE0BAE2756FAD24F3564
2021. 08. 06.;10:14:14;20210806_Din_regi_foszfat4;Test1;62000;SHA-256,Test1.steps.trends.csv,20E235403AE89FA058F6BACB3062195F37834CDA98CB8BA3BA0DD38F4DA6829D
2021. 08. 06.;10:14:14;20210806_Din_regi_foszfat4;Test1;62000;SHA-256,Test1.Stop.csv,63D124B401DFD75954E8B86F1BD181387590438CF415CFB75F0145BB496B857C
2021. 08. 06.;10:14:14;20210806_Din_regi_foszfat4;Test1;60103;Closed
