# Supplementary material for: Mechanical Behaviour of Dental Luting Cements: Static, Dynamic, and Finite Element Studies
Source: Dent J (Basel). 2025 Dec 15;13(12):601. doi: 10.3390/dj13120601 (PMC12731645; doi:10.3390/dj13120601)
Supplement: Supplementary file 1 [file dentistry-13-00601-s001.zip › File S1/dynamic/AphC/20210806_Din_regi_foszfat4/Test1/ResumeData.im_res.bak]

<?xml version="1.0"?>
<InstronFile xmlns:xsi="http://www.w3.org/2001/XMLSchema-instance" xmlns:xsd="http://www.w3.org/2001/XMLSchema" FileSections="3" Version="1.0.0">
  <Section index="0">
    <Node name="SystemMap">
      <Item name="VirtualHosts">
        <Value xsi:type="ArrayOfString">
          <string>PC</string>
          <string>Linear</string>
        </Value>
      </Item>
      <Item name="PhysicalHosts">
        <Value xsi:type="ArrayOfString">
          <string>PC</string>
          <string>Linear</string>
        </Value>
      </Item>
    </Node>
  </Section>
  <Section index="1">
    <Node name="TestData">
      <Item name="Time">
        <Value xsi:type="xsd:double">600.063</Value>
      </Item>
      <Item name="TransferCount">
        <Value xsi:type="xsd:long">8</Value>
      </Item>
      <Item name="Vectors">
        <Value xsi:type="xsd:long">600064</Value>
      </Item>
      <Item name="ColumnNames">
        <Value xsi:type="ArrayOfString">
          <string>Vector</string>
          <string>Total Time</string>
          <string>Step</string>
          <string>Linear:Transfer</string>
          <string>Linear:WaveformStatus</string>
          <string>Total Cycle Count(Linear Waveform)</string>
          <string>Position(Linear:Position)</string>
          <string>Load(Linear:Load)</string>
          <string>Displacement(Linear:Digital Position)</string>
        </Value>
      </Item>
      <Item name="ColumnValues">
        <Value xsi:type="ArrayOfDouble">
          <double>600063</double>
          <double>600.063</double>
          <double>8</double>
          <double>8</double>
          <double>1</double>
          <double>5790.75</double>
          <double>-0.011043946109712124</double>
          <double>-386.78264711052179</double>
          <double>-0.00017058094963431358</double>
        </Value>
      </Item>
    </Node>
  </Section>
  <Section index="2">
    <Node name="TestSystem">
      <Item name="TestStopReason">
        <Value xsi:type="xsd:int">0</Value>
      </Item>
    </Node>
    <Node name="Sequencer">
      <Item name="CompletedStepCount">
        <Value xsi:type="xsd:int">7</Value>
      </Item>
      <Item name="Step0">
        <Value xsi:type="Node" name="Step0">
          <Item name="StepAcquisitionFilter - PC:Acquisition Filter">
            <Value xsi:type="Node" name="StepAcquisitionFilter - PC:Acquisition Filter">
              <Item name="ChunkerActive">
                <Value xsi:type="xsd:boolean">false</Value>
              </Item>
            </Value>
          </Item>
        </Value>
      </Item>
      <Item name="Step1">
        <Value xsi:type="Node" name="Step1">
          <Item name="SimpleCyclic - Linear:WaveformGenerator">
            <Value xsi:type="Node" name="SimpleCyclic - Linear:WaveformGenerator">
              <Item name="ElapsedQuarterCycleCount">
                <Value xsi:type="xsd:long">6000</Value>
              </Item>
            </Value>
          </Item>
          <Item name="StepAcquisitionFilter - PC:Acquisition Filter">
            <Value xsi:type="Node" name="StepAcquisitionFilter - PC:Acquisition Filter">
              <Item name="ChunkerActive">
                <Value xsi:type="xsd:boolean">false</Value>
              </Item>
            </Value>
          </Item>
        </Value>
      </Item>
      <Item name="Step2">
        <Value xsi:type="Node" name="Step2">
          <Item name="StepAcquisitionFilter - PC:Acquisition Filter">
            <Value xsi:type="Node" name="StepAcquisitionFilter - PC:Acquisition Filter">
              <Item name="ChunkerActive">
                <Value xsi:type="xsd:boolean">false</Value>
              </Item>
            </Value>
          </Item>
        </Value>
      </Item>
      <Item name="Step3">
        <Value xsi:type="Node" name="Step3">
          <Item name="SimpleCyclic - Linear:WaveformGenerator">
            <Value xsi:type="Node" name="SimpleCyclic - Linear:WaveformGenerator">
              <Item name="ElapsedQuarterCycleCount">
                <Value xsi:type="xsd:long">6000</Value>
              </Item>
            </Value>
          </Item>
          <Item name="StepAcquisitionFilter - PC:Acquisition Filter">
            <Value xsi:type="Node" name="StepAcquisitionFilter - PC:Acquisition Filter">
              <Item name="ChunkerActive">
                <Value xsi:type="xsd:boolean">false</Value>
              </Item>
            </Value>
          </Item>
        </Value>
      </Item>
      <Item name="Step4">
        <Value xsi:type="Node" name="Step4">
          <Item name="StepAcquisitionFilter - PC:Acquisition Filter">
            <Value xsi:type="Node" name="StepAcquisitionFilter - PC:Acquisition Filter">
              <Item name="ChunkerActive">
                <Value xsi:type="xsd:boolean">false</Value>
              </Item>
            </Value>
          </Item>
        </Value>
      </Item>
      <Item name="Step5">
        <Value xsi:type="Node" name="Step5">
          <Item name="SimpleCyclic - Linear:WaveformGenerator">
            <Value xsi:type="Node" name="SimpleCyclic - Linear:WaveformGenerator">
              <Item name="ElapsedQuarterCycleCount">
                <Value xsi:type="xsd:long">5991</Value>
              </Item>
            </Value>
          </Item>
          <Item name="StepAcquisitionFilter - PC:Acquisition Filter">
            <Value xsi:type="Node" name="StepAcquisitionFilter - PC:Acquisition Filter">
              <Item name="ChunkerActive">
                <Value xsi:type="xsd:boolean">false</Value>
              </Item>
            </Value>
          </Item>
        </Value>
      </Item>
      <Item name="Step6">
        <Value xsi:type="Node" name="Step6">
          <Item name="StepAcquisitionFilter - PC:Acquisition Filter">
            <Value xsi:type="Node" name="StepAcquisitionFilter - PC:Acquisition Filter">
              <Item name="ChunkerActive">
                <Value xsi:type="xsd:boolean">false</Value>
              </Item>
            </Value>
          </Item>
        </Value>
      </Item>
      <Item name="Step7">
        <Value xsi:type="Node" name="Step7">
          <Item name="SimpleCyclic - Linear:WaveformGenerator">
            <Value xsi:type="Node" name="SimpleCyclic - Linear:WaveformGenerator">
              <Item name="ElapsedQuarterCycleCount">
                <Value xsi:type="xsd:long">5164</Value>
              </Item>
            </Value>
          </Item>
          <Item name="StepAcquisitionFilter - PC:Acquisition Filter">
            <Value xsi:type="Node" name="StepAcquisitionFilter - PC:Acquisition Filter">
              <Item name="Total Cycles">
                <Value xsi:type="ArrayOfDouble">
                  <double>4501</double>
                  <double>4502</double>
                  <double>4503</double>
                  <double>4504</double>
                  <double>4505</double>
                  <double>4506</double>
                  <double>4507</double>
                  <double>4508</double>
                  <double>4509</double>
                  <double>4510</double>
                  <double>4520</double>
                  <double>4530</double>
                  <double>4540</double>
                  <double>4550</double>
                  <double>4560</double>
                  <double>4570</double>
                  <double>4580</double>
                  <double>4590</double>
                  <double>4600</double>
                  <double>4700</double>
                  <double>4800</double>
                  <double>4900</double>
                  <double>5000</double>
                  <double>5100</double>
                  <double>5200</double>
                  <double>5300</double>
                  <double>5400</double>
                  <double>5500</double>
                  <double>5790</double>
                </Value>
              </Item>
              <Item name="Elapsed Cycles">
                <Value xsi:type="ArrayOfDouble">
                  <double>1</double>
                  <double>2</double>
                  <double>3</double>
                  <double>4</double>
                  <double>5</double>
                  <double>6</double>
                  <double>7</double>
                  <double>8</double>
                  <double>9</double>
                  <double>10</double>
                  <double>20</double>
                  <double>30</double>
                  <double>40</double>
                  <double>50</double>
                  <double>60</double>
                  <double>70</double>
                  <double>80</double>
                  <double>90</double>
                  <double>100</double>
                  <double>200</double>
                  <double>300</double>
                  <double>400</double>
                  <double>500</double>
                  <double>600</double>
                  <double>700</double>
                  <double>800</double>
                  <double>900</double>
                  <double>1000</double>
                  <double>1290</double>
                </Value>
              </Item>
              <Item name="Step">
                <Value xsi:type="ArrayOfDouble">
                  <double>8</double>
                  <double>8</double>
                  <double>8</double>
                  <double>8</double>
                  <double>8</double>
                  <double>8</double>
                  <double>8</double>
                  <double>8</double>
                  <double>8</double>
                  <double>8</double>
                  <double>8</double>
                  <double>8</double>
                  <double>8</double>
                  <double>8</double>
                  <double>8</double>
                  <double>8</double>
                  <double>8</double>
                  <double>8</double>
                  <double>8</double>
                  <double>8</double>
                  <double>8</double>
                  <double>8</double>
                  <double>8</double>
                  <double>8</double>
                  <double>8</double>
                  <double>8</double>
                  <double>8</double>
                  <double>8</double>
                  <double>8</double>
                </Value>
              </Item>
              <Item name="PC:Cycle Start Time">
                <Value xsi:type="ArrayOfDouble">
                  <double>470.976</double>
                  <double>471.077</double>
                  <double>471.177</double>
                  <double>471.277</double>
                  <double>471.377</double>
                  <double>471.47700000000003</double>
                  <double>471.577</double>
                  <double>471.677</double>
                  <double>471.777</double>
                  <double>471.877</double>
                  <double>472.877</double>
                  <double>473.877</double>
                  <double>474.877</double>
                  <double>475.877</double>
                  <double>476.877</double>
                  <double>477.877</double>
                  <double>478.877</double>
                  <double>479.877</double>
                  <double>480.877</double>
                  <double>490.877</double>
                  <double>500.877</double>
                  <double>510.877</double>
                  <double>520.87700000000007</double>
                  <double>530.87700000000007</double>
                  <double>540.87700000000007</double>
                  <double>550.87700000000007</double>
                  <double>560.87700000000007</double>
                  <double>570.87700000000007</double>
                  <double>599.87700000000007</double>
                </Value>
              </Item>
              <Item name="PC:Frequency">
                <Value xsi:type="ArrayOfDouble">
                  <double>10</double>
                  <double>10</double>
                  <double>10</double>
                  <double>10</double>
                  <double>10</double>
                  <double>10</double>
                  <double>10</double>
                  <double>10</double>
                  <double>10</double>
                  <double>10</double>
                  <double>10</double>
                  <double>10</double>
                  <double>10</double>
                  <double>10</double>
                  <double>10</double>
                  <double>10</double>
                  <double>10</double>
                  <double>10</double>
                  <double>10</double>
                  <double>10</double>
                  <double>10</double>
                  <double>10</double>
                  <double>10</double>
                  <double>10</double>
                  <double>10</double>
                  <double>10</double>
                  <double>10</double>
                  <double>10</double>
                  <double>10</double>
                </Value>
              </Item>
              <Item name="Position(Linear:Position):Maximum">
                <Value xsi:type="ArrayOfDouble">
                  <double>-0.010982236638665198</double>
                  <double>-0.010970080308616161</double>
                  <double>-0.010960655277594924</double>
                  <double>-0.010963346986100077</double>
                  <double>-0.010964096328243612</double>
                  <double>-0.010965385939925909</double>
                  <double>-0.010966967325657606</double>
                  <double>-0.010967371752485633</double>
                  <double>-0.010967530896887182</double>
                  <double>-0.010967644862830639</double>
                  <double>-0.010968905920162796</double>
                  <double>-0.010968472938984631</double>
                  <double>-0.010968686649575829</double>
                  <double>-0.010969776101410389</double>
                  <double>-0.010970662599429488</double>
                  <double>-0.010972923589870334</double>
                  <double>-0.010973491435870527</double>
                  <double>-0.01097434865310788</double>
                  <double>-0.010975807663053274</double>
                  <double>-0.010977887716144323</double>
                  <double>-0.010980351548641919</double>
                  <double>-0.010981922512874007</double>
                  <double>-0.010982891349121927</double>
                  <double>-0.010983268618583678</double>
                  <double>-0.010985269686207175</double>
                  <double>-0.010985712558031081</double>
                  <double>-0.010985925598070025</double>
                  <double>-0.010984927453100681</double>
                  <double>-0.010987667832523584</double>
                </Value>
              </Item>
              <Item name="Position(Linear:Position):Minimum">
                <Value xsi:type="ArrayOfDouble">
                  <double>-0.010993245067074895</double>
                  <double>-0.011007070373743773</double>
                  <double>-0.011012378940358758</double>
                  <double>-0.011015248680487274</double>
                  <double>-0.011017069118097423</double>
                  <double>-0.011018583783879876</double>
                  <double>-0.011019477630034089</double>
                  <double>-0.01102052841335535</double>
                  <double>-0.011021282589063049</double>
                  <double>-0.011021937383338809</double>
                  <double>-0.011027047578245401</double>
                  <double>-0.011029271045699715</double>
                  <double>-0.011030670795589686</double>
                  <double>-0.011032031569629907</double>
                  <double>-0.011032741013914346</double>
                  <double>-0.011033827643841504</double>
                  <double>-0.011034624148160218</double>
                  <double>-0.011035247705876827</double>
                  <double>-0.011035451972857118</double>
                  <double>-0.011038235519081353</double>
                  <double>-0.011039932407438755</double>
                  <double>-0.011040794206783175</double>
                  <double>-0.011042040847241879</double>
                  <double>-0.011042307391762733</double>
                  <double>-0.011042813295498491</double>
                  <double>-0.011043289778754115</double>
                  <double>-0.011043669003993272</double>
                  <double>-0.011044000200927258</double>
                  <double>-0.011044825594872236</double>
                </Value>
              </Item>
              <Item name="Load(Linear:Load):Maximum">
                <Value xsi:type="ArrayOfDouble">
                  <double>-176.83874350041151</double>
                  <double>-91.781821101903915</double>
                  <double>-33.219065517187119</double>
                  <double>-31.257611699402332</double>
                  <double>-26.302183978259563</double>
                  <double>-24.715703912079334</double>
                  <double>-25.797141715884209</double>
                  <double>-24.079200811684132</double>
                  <double>-21.888338960707188</double>
                  <double>-19.482215866446495</double>
                  <double>-10.491642169654369</double>
                  <double>-4.0678540244698524</double>
                  <double>-1.4193542301654816</double>
                  <double>-0.99163036793470383</double>
                  <double>-0.63337385654449463</double>
                  <double>-2.231779508292675</double>
                  <double>-1.7693499103188515</double>
                  <double>-2.0545441657304764</double>
                  <double>-3.1292205676436424</double>
                  <double>-0.58176461607217789</double>
                  <double>-1.0786484926939011</double>
                  <double>-0.9134272113442421</double>
                  <double>-0.83711929619312286</double>
                  <double>-0.16435515135526657</double>
                  <double>-1.9275909289717674</double>
                  <double>-1.5104236081242561</double>
                  <double>-0.87175518274307251</double>
                  <double>0.46018976718187332</double>
                  <double>-1.1179829016327858</double>
                </Value>
              </Item>
              <Item name="Load(Linear:Load):Minimum">
                <Value xsi:type="ArrayOfDouble">
                  <double>-264.51172307133675</double>
                  <double>-346.44311293959618</double>
                  <double>-365.77027756720781</double>
                  <double>-372.51152098178864</double>
                  <double>-374.76024590432644</double>
                  <double>-377.71665025502443</double>
                  <double>-375.76994393020868</double>
                  <double>-380.91072347015142</double>
                  <double>-382.19302892684937</double>
                  <double>-383.05517751723528</double>
                  <double>-396.00467309355736</double>
                  <double>-395.18918376415968</double>
                  <double>-394.40859574824572</double>
                  <double>-396.41890674829483</double>
                  <double>-394.39418818801641</double>
                  <double>-398.27512111514807</double>
                  <double>-401.43474470824003</double>
                  <double>-401.67530998587608</double>
                  <double>-398.91340304166079</double>
                  <double>-396.81520778685808</double>
                  <double>-397.49901741743088</double>
                  <double>-394.58853658288717</double>
                  <double>-400.22084023803473</double>
                  <double>-395.67985571920872</double>
                  <double>-395.19267622381449</double>
                  <double>-396.66087366640568</double>
                  <double>-396.22965268790722</double>
                  <double>-396.33390959352255</double>
                  <double>-395.54037153720856</double>
                </Value>
              </Item>
              <Item name="Displacement(Linear:Digital Position):Maximum">
                <Value xsi:type="ArrayOfDouble">
                  <double>-0.00010887147858738899</double>
                  <double>-9.6715092658996576E-05</double>
                  <double>-8.7290089577436437E-05</double>
                  <double>-8.99817980825901E-05</double>
                  <double>-9.073114022612571E-05</double>
                  <double>-9.2020723968744278E-05</double>
                  <double>-9.3602165579795835E-05</double>
                  <double>-9.4006564468145369E-05</double>
                  <double>-9.4165708869695667E-05</double>
                  <double>-9.4279646873474121E-05</double>
                  <double>-9.554073214530945E-05</double>
                  <double>-9.51077789068222E-05</double>
                  <double>-9.5321461558341979E-05</double>
                  <double>-9.6410941332578651E-05</double>
                  <double>-9.7297411412000659E-05</double>
                  <double>-9.9558401852846136E-05</double>
                  <double>-0.00010012624785304069</double>
                  <double>-0.00010098349303007126</double>
                  <double>-0.00010244250297546387</double>
                  <double>-0.00010452250018715858</double>
                  <double>-0.0001069863885641098</double>
                  <double>-0.00010855732485651969</double>
                  <double>-0.00010952616110444068</double>
                  <double>-0.00010990340262651443</double>
                  <double>-0.00011190449818968772</double>
                  <double>-0.00011234734207391738</double>
                  <double>-0.00011256041005253791</double>
                  <double>-0.00011156229302287101</double>
                  <double>-0.00011430267244577408</double>
                </Value>
              </Item>
              <Item name="Displacement(Linear:Digital Position):Minimum">
                <Value xsi:type="ArrayOfDouble">
                  <double>-0.00011987987905740737</double>
                  <double>-0.00013370521366596222</double>
                  <double>-0.00013901375234127045</double>
                  <double>-0.00014188349246978759</double>
                  <double>-0.00014370393007993697</double>
                  <double>-0.00014521859586238861</double>
                  <double>-0.00014611244201660157</double>
                  <double>-0.0001471632532775402</double>
                  <double>-0.00014791740104556084</double>
                  <double>-0.00014857219532132148</double>
                  <double>-0.00015368236228823661</double>
                  <double>-0.00015590585768222807</double>
                  <double>-0.00015730563551187514</double>
                  <double>-0.00015866635367274283</double>
                  <double>-0.00015937579795718192</double>
                  <double>-0.00016046248376369476</double>
                  <double>-0.0001612589880824089</double>
                  <double>-0.00016188254579901695</double>
                  <double>-0.00016208678483963011</double>
                  <double>-0.00016487035900354384</double>
                  <double>-0.00016656719148159027</double>
                  <double>-0.00016742901876568792</double>
                  <double>-0.00016867568716406821</double>
                  <double>-0.00016894223168492317</double>
                  <double>-0.0001694481074810028</double>
                  <double>-0.00016992459073662757</double>
                  <double>-0.00017030384391546248</double>
                  <double>-0.00017063504084944723</double>
                  <double>-0.00017146037891507148</double>
                </Value>
              </Item>
              <Item name="ChunkerActive">
                <Value xsi:type="xsd:boolean">true</Value>
              </Item>
              <Item name="TotalCycleCount">
                <Value xsi:type="xsd:long">5791</Value>
              </Item>
              <Item name="ElapsedCycleCount">
                <Value xsi:type="xsd:long">1291</Value>
              </Item>
            </Value>
          </Item>
        </Value>
      </Item>
      <Item name="Step8">
        <Value xsi:type="Node" name="Step8">
          <Item name="StepAcquisitionFilter - PC:Acquisition Filter">
            <Value xsi:type="Node" name="StepAcquisitionFilter - PC:Acquisition Filter">
              <Item name="ChunkerActive">
                <Value xsi:type="xsd:boolean">false</Value>
              </Item>
            </Value>
          </Item>
        </Value>
      </Item>
      <Item name="Step9">
        <Value xsi:type="Node" name="Step9">
          <Item name="SimpleCyclic - Linear:WaveformGenerator">
            <Value xsi:type="Node" name="SimpleCyclic - Linear:WaveformGenerator">
              <Item name="ElapsedQuarterCycleCount">
                <Value xsi:type="xsd:long">0</Value>
              </Item>
            </Value>
          </Item>
          <Item name="StepAcquisitionFilter - PC:Acquisition Filter">
            <Value xsi:type="Node" name="StepAcquisitionFilter - PC:Acquisition Filter">
              <Item name="ChunkerActive">
                <Value xsi:type="xsd:boolean">false</Value>
              </Item>
            </Value>
          </Item>
        </Value>
      </Item>
      <Item name="Step10">
        <Value xsi:type="Node" name="Step10">
          <Item name="StepAcquisitionFilter - PC:Acquisition Filter">
            <Value xsi:type="Node" name="StepAcquisitionFilter - PC:Acquisition Filter">
              <Item name="ChunkerActive">
                <Value xsi:type="xsd:boolean">false</Value>
              </Item>
            </Value>
          </Item>
        </Value>
      </Item>
      <Item name="Step11">
        <Value xsi:type="Node" name="Step11">
          <Item name="SimpleCyclic - Linear:WaveformGenerator">
            <Value xsi:type="Node" name="SimpleCyclic - Linear:WaveformGenerator">
              <Item name="ElapsedQuarterCycleCount">
                <Value xsi:type="xsd:long">0</Value>
              </Item>
            </Value>
          </Item>
          <Item name="StepAcquisitionFilter - PC:Acquisition Filter">
            <Value xsi:type="Node" name="StepAcquisitionFilter - PC:Acquisition Filter">
              <Item name="ChunkerActive">
                <Value xsi:type="xsd:boolean">false</Value>
              </Item>
            </Value>
          </Item>
        </Value>
      </Item>
      <Item name="Step12">
        <Value xsi:type="Node" name="Step12">
          <Item name="StepAcquisitionFilter - PC:Acquisition Filter">
            <Value xsi:type="Node" name="StepAcquisitionFilter - PC:Acquisition Filter">
              <Item name="ChunkerActive">
                <Value xsi:type="xsd:boolean">false</Value>
              </Item>
            </Value>
          </Item>
        </Value>
      </Item>
      <Item name="Step13">
        <Value xsi:type="Node" name="Step13">
          <Item name="SimpleCyclic - Linear:WaveformGenerator">
            <Value xsi:type="Node" name="SimpleCyclic - Linear:WaveformGenerator">
              <Item name="ElapsedQuarterCycleCount">
                <Value xsi:type="xsd:long">0</Value>
              </Item>
            </Value>
          </Item>
          <Item name="StepAcquisitionFilter - PC:Acquisition Filter">
            <Value xsi:type="Node" name="StepAcquisitionFilter - PC:Acquisition Filter">
              <Item name="ChunkerActive">
                <Value xsi:type="xsd:boolean">false</Value>
              </Item>
            </Value>
          </Item>
        </Value>
      </Item>
      <Item name="Step14">
        <Value xsi:type="Node" name="Step14">
          <Item name="StepAcquisitionFilter - PC:Acquisition Filter">
            <Value xsi:type="Node" name="StepAcquisitionFilter - PC:Acquisition Filter">
              <Item name="ChunkerActive">
                <Value xsi:type="xsd:boolean">false</Value>
              </Item>
            </Value>
          </Item>
        </Value>
      </Item>
      <Item name="FinishedActions">
        <Value xsi:type="ArrayOfString" />
      </Item>
    </Node>
  </Section>
</InstronFile>
