# Supplementary material for: Mechanical Behaviour of Dental Luting Cements: Static, Dynamic, and Finite Element Studies
Source: Dent J (Basel). 2025 Dec 15;13(12):601. doi: 10.3390/dj13120601 (PMC12731645; doi:10.3390/dj13120601)
Supplement: Supplementary file 1 [file dentistry-13-00601-s001.zip › File S1/dynamic/AphC/20210806_Din_regi_foszfat4/Test1/Test1.steps.tracking.csv]

Total Time (s)	Cycle Elapsed Time (s)	Total Cycles	Elapsed Cycles	Step	Total Cycle Count(Linear Waveform)	Position(Linear:Position) (mm)	Load(Linear:Load) (kN)	Displacement(Linear:Digital Position) (mm)
0	0	1	1	1	0	-10,872858306393	-0,0156750297173858	0,000506825745105743
0,01	0,01	1	1	1	0	-10,8731798641384	-0,0168735114857554	0,000185295939445496
0,02	0,02	1	1	1	0	-10,8730068057775	-0,016508805565536	0,000358298420906067
0,031	0,031	1	1	1	0	-10,8727250341326	-0,0154967792332172	0,000640098005533218
0,037	0,037	1	1	1	0	-10,8724564220756	-0,0146652525290847	0,000908710062503815
0,052	0,052	1	1	1	0	-10,8730667643249	-0,0164298852905631	0,000298395752906799
0,063	0,063	1	1	1	0	-10,8727556560189	-0,0155506003648043	0,000609476119279861
0,074	0,074	1	1	1	0	-10,8726461604238	-0,0151498755440116	0,000718999654054642
0,084	0,084	1	1	1	0	-10,8726815320551	-0,0153422169387341	0,000683572143316269
0,095	0,095	1	1	1	0	-10,8726523071527	-0,0150841241702437	0,00071285292506218
0,106	0,106	1	1	1	0	-10,8728732541203	-0,0159350503236055	0,000491905957460403
0,116	0,116	1	1	1	0	-10,8728847373277	-0,0159114645794034	0,000480394810438156
0,127	0,127	1	1	1	0	-10,8729287981987	-0,0161851663142443	0,000436305999755859
0,137	0,137	1	1	1	0	-10,8727912791073	-0,0157989375293255	0,000573825091123581
0,148	0,148	1	1	1	0	-10,8728943765163	-0,0159154692664742	0,000470727682113647
0,158	0,158	1	1	1	0	-10,8728990983218	-0,0159506499767303	0,000466033816337585
0,168	0,168	1	1	1	0	-10,8729342184961	-0,0160081777721643	0,000430885702371597
0,179	0,179	1	1	1	0	-10,8729764353484	-0,0163985695689917	0,000388696789741516
0,189	0,189	1	1	1	0	-10,8729453105479	-0,0159408198669553	0,000419821590185165
0,199	0,199	1	1	1	0	-10,8729009702802	-0,0158262113109231	0,00046413391828537
0,21	0,21	1	1	1	0	-10,8733233623207	-0,0174426566809416	4,17418777942657E-05
0,22	0,22	1	1	1	0	-10,8733274973929	-0,0176193006336689	3,7606805562973E-05
0,234	0,234	1	1	1	0	-10,873320735991	-0,0174721889197826	4,44240868091583E-05
0,245	0,245	1	1	1	0	-10,873215990141	-0,0169676821678877	0,000149141997098923
0,255	0,255	1	1	1	0	-10,8731024991721	-0,0166579941287637	0,000262632966041565
0,265	0,265	1	1	1	0	-10,8730558957905	-0,0165008753538132	0,000309236347675323
0,275	0,275	1	1	1	0	-10,8730091527104	-0,0164339039474726	0,000355951488018036
0,285	0,285	1	1	1	0	-10,8730044588447	-0,0162283843383193	0,000360645353794098
0,296	0,296	1	1	1	0	-10,8725097309798	-0,0145182060077786	0,000855401158332825
0,297	0,297	1	1	1	0	-10,8724661450833	-0,0143575249239802	0,000898987054824829
0,307	0,307	1	1	1	0	-10,8728461526334	-0,0157482270151377	0,000518951565027237
0,317	0,317	1	1	1	0	-10,8727203402668	-0,0153297651559114	0,00064479187130928
0,327	0,327	1	1	1	0	-10,8729729708284	-0,016247583553195	0,000392161309719086
0,337	0,337	1	1	1	0	-10,8730905409902	-0,0165209546685219	0,000274591147899628
0,347	0,347	1	1	1	0	-10,8732125535607	-0,0169365992769599	0,000152550637722015
0,358	0,358	1	1	1	0	-10,8728894311935	-0,0159026589244604	0,000475700944662094
0,368	0,368	1	1	1	0	-10,8727732580155	-0,0155824050307274	0,000591874122619629
0,378	0,378	1	1	1	0	-10,8730399422348	-0,016618687659502	0,000325217843055725
0,388	0,388	1	1	1	0	-10,8729365374893	-0,0158658204600215	0,000428594648838043
0,398	0,398	1	1	1	0	-10,8731078077108	-0,0166055746376514	0,000257324427366257
0,408	0,408	1	1	1	0	-10,8731962647289	-0,0170885771512985	0,000168867409229279
0,419	0,419	1	1	1	0	-10,8728799596429	-0,0158438459038734	0,000485200434923172
0,429	0,429	1	1	1	0	-10,8731168322265	-0,0168089754879475	0,000248271971940994
0,439	0,439	1	1	1	0	-10,873353369534	-0,0174609804525971	1,1734664440155E-05
0,449	0,449	1	1	1	0	-10,8731848094612	-0,0169318728148937	0,000180322676897049
0,459	0,459	1	1	1	0	-10,8728945441544	-0,0158938532695174	0,000470560044050217
0,469	0,469	1	1	1	0	-10,8733749669045	-0,017689922824502	-9,77888703346252E-06
0,479	0,479	1	1	1	0	-10,8728187438101	-0,0155263068154454	0,000546388328075409
0,49	0,49	1	1	1	0	-10,8729583583772	-0,0161058688536286	0,000406745821237564
0,5	0,5	1	1	1	0	-10,8731726836413	-0,0168362446129322	0,000192448496818542
0,511	0,511	1	1	1	0	-10,8734746556729	-0,018010912463069	-0,000109467655420303
0,521	0,521	1	1	1	0	-10,8731905370951	-0,0171693321317434	0,000174567103385925
0,531	0,531	1	1	1	0	-10,8731010463089	-0,0165520422160625	0,000264085829257965
0,541	0,541	1	1	1	0	-10,8729220647365	-0,0159107474610209	0,000443067401647568
0,551	0,551	1	1	1	0	-10,8735495340079	-0,0181942293420434	-0,000184345990419388
0,563	0,563	1	1	1	0	-10,8729928359389	-0,0163795985281467	0,000372324138879776
0,573	0,573	1	1	1	0	-10,8731327578425	-0,0169712724164128	0,000232402235269547
0,584	0,584	1	1	1	0	-10,8730658143759	-0,01626490149647	0,00029928982257843
0,594	0,594	1	1	1	0	-10,873257201165	-0,0171258440241218	0,000107903033494949
0,604	0,604	1	1	1	0	-10,87327754125	-0,0173239037394524	8,76188278198242E-05
0,614	0,614	1	1	1	0	-10,8731218893081	-0,0168071687221527	0,000243242830038071
0,624	0,624	1	1	1	0	-10,8731220290065	-0,016750730574131	0,00024307519197464
0,634	0,634	1	1	1	0	-10,8732554130256	-0,0170277478173375	0,000109691172838211
0,644	0,644	1	1	1	0	-10,873201880604	-0,016999845393002	0,000163279473781586
0,654	0,654	1	1	1	0	-10,8730862382799	-0,0166130298748612	0,000278893858194351
0,664	0,664	1	1	1	0	-10,873191319406	-0,0171014666557312	0,000173840671777725
0,674	0,674	1	1	1	0	-10,8732046186924	-0,017193304374814	0,000160485506057739
0,684	0,684	1	1	1	0	-10,8731230627745	-0,0166262174025178	0,000242069363594055
0,694	0,694	1	1	1	0	-10,8732416108251	-0,0172482058405876	0,000123549252748489
0,705	0,705	1	1	1	0	-10,8732096478343	-0,0170718878507614	0,000155456364154816
0,715	0,715	1	1	1	0	-10,8731370884925	-0,0167912384495139	0,000228043645620346
0,725	0,725	1	1	1	0	-10,8732631523162	-0,0170538574457169	0,000101979821920395
0,735	0,735	1	1	1	0	-10,8734084106982	-0,0176443532109261	-4,32506203651428E-05
0,745	0,745	1	1	1	0	-10,8734561316669	-0,017720703035593	-9,0915709733963E-05
0,755	0,755	1	1	1	0	-10,8731664251536	-0,016853716224432	0,000198706984519958
0,765	0,765	1	1	1	0	-10,8729577157646	-0,0161619717255235	0,000407416373491287
0,775	0,775	1	1	1	0	-10,8732109051198	-0,016917958855629	0,000154227018356323
0,785	0,785	1	1	1	0	-10,873256502673	-0,0171200186014175	0,000108629465103149
0,795	0,795	1	1	1	0	-10,8731381222606	-0,0166305340826511	0,000226981937885284
0,805	0,805	1	1	1	0	-10,873134797439	-0,016829795204103	0,0002303346991539
0,815	0,815	1	1	1	0	-10,8732751384377	-0,0173701252788305	8,99657607078552E-05
0,825	0,825	1	1	1	0	-10,8733781799674	-0,0173891242593527	-1,30198895931244E-05
0,836	0,836	1	1	1	0	-10,8735157269984	-0,0179883884266019	-0,000150538980960846
0,846	0,846	1	1	1	0	-10,8736041560769	-0,0183282094076276	-0,000238995999097824
0,856	0,856	1	1	1	0	-10,8734870888293	-0,0179991358891129	-0,000121872872114182
0,866	0,866	1	1	1	0	-10,8731653355062	-0,0167658738791943	0,00019976869225502
0,876	0,876	1	1	1	0	-10,8731257449836	-0,0166060216724873	0,000239387154579163
0,886	0,886	1	1	1	0	-10,873118173331	-0,0165550922974944	0,000246986746788025
0,896	0,896	1	1	1	0	-10,8732173312455	-0,0168611900880933	0,000147800892591476
0,906	0,906	1	1	1	0	-10,8735401183367	-0,0180819910019636	-0,000174902379512787
0,92	0,92	1	1	1	0	-10,8736329898238	-0,0184807786718011	-0,000267773866653442
0,93	0,93	1	1	1	0	-10,8736681938171	-0,0185108976438642	-0,000303033739328384
0,94	0,94	1	1	1	0	-10,873398212716	-0,0175602734088898	-3,30246984958649E-05
0,95	0,95	1	1	1	0	-10,8735438343138	-0,0181841803714633	-0,000178646296262741
0,961	0,961	1	1	1	0	-10,8733444288373	-0,0174859119579196	2,07312405109405E-05
0,971	0,971	1	1	1	0	-10,8730741403997	-0,016214563511312	0,000291019678115845
0,981	0,981	1	1	1	0	-10,8729818835855	-0,016035339795053	0,000383220613002777
0,991	0,991	1	1	1	0	-10,8737740013748	-0,0189279252663255	-0,00040881335735321
1,001	1,001	1	1	1	0	-10,8734448160976	-0,0178137328475714	-7,96280801296234E-05
1,011	1,011	1	1	1	0	-10,8732509706169	-0,017209961079061	0,000114161521196365
1,021	1,021	1	1	1	0	-10,8728923089802	-0,0156732415780425	0,000472795218229294
1,032	1,032	1	1	1	0	-10,8732976019382	-0,0172234419733286	6,75022602081299E-05
1,042	1,042	1	1	1	0	-10,8735776413232	-0,018232362344861	-0,000212453305721283
1,052	1,052	1	1	1	0	-10,8736406452954	-0,0185105903074145	-0,000275485217571259
1,062	1,062	1	1	1	0	-10,8730674069375	-0,0164831569418311	0,000297725200653076
1,072	1,072	1	1	1	0	-10,8736296929419	-0,0183682469651103	-0,00026453286409378
1,082	1,082	1	1	1	0	-10,8733630087227	-0,0174269871786237	2,12341547012329E-06
1,092	1,092	1	1	1	0	-10,8733505755663	-0,0173542508855462	1,45286321640015E-05
1,102	1,102	1	1	1	0	-10,873374408111	-0,0175686692818999	-9,22009348869324E-06
1,112	1,112	1	1	1	0	-10,8737070579082	-0,0187490740790963	-0,00034186989068985
1,122	1,122	1	1	1	0	-10,8736564870924	-0,0184106640517712	-0,000291299074888229
1,132	1,132	1	1	1	0	-10,8736799005419	-0,0185713963583112	-0,000314712524414062
1,142	1,142	1	1	1	0	-10,8733751904219	-0,0175569485872984	-1,00024044513702E-05
1,152	1,152	1	1	1	0	-10,8731643296778	-0,0168802682310343	0,000200774520635605
1,163	1,163	1	1	1	0	-10,8732764236629	-0,0171994278207421	8,86805355548859E-05
1,173	1,173	1	1	1	0	-10,873783249408	-0,0189003814011812	-0,000418033450841904
1,183	1,183	1	1	1	0	-10,8737678825855	-0,0188431376591325	-0,000402722507715225
1,202	1,202	1	1	1	0	-10,8734595403075	-0,0177909433841705	-9,43802297115326E-05
1,212	1,212	1	1	1	0	-10,8732976298779	-0,0172850675880909	6,75022602081299E-05
1,222	1,222	1	1	1	0	-10,8735960535705	-0,0182333262637258	-0,000230893492698669
1,232	1,232	1	1	1	0	-10,8736918866634	-0,0186505727469921	-0,000326726585626602
1,242	1,242	1	1	1	0	-10,8735729474574	-0,0180927338078618	-0,000207759439945221
1,252	1,252	1	1	1	0	-10,8735758531839	-0,0183495506644249	-0,000210665166378021
1,262	1,262	1	1	1	0	-10,8733014576137	-0,017351396381855	6,36465847492218E-05
1,272	1,272	1	1	1	0	-10,8734375797212	-0,0175842316821218	-7,23637640476227E-05
1,282	1,282	1	1	1	0	-10,87362552993	-0,0183752831071615	-0,000260341912508011
1,292	1,292	1	1	1	0	-10,8736173156649	-0,0184018211439252	-0,000252127647399902
1,302	1,302	1	1	1	0	-10,8736966643482	-0,0187406316399574	-0,000331476330757141
1,312	1,312	1	1	1	0	-10,8737502805889	-0,0187339214608073	-0,000385120511054993
1,322	1,322	1	1	1	0	-10,8733718656003	-0,0173386139795184	-6,64964318275452E-06
1,332	1,332	1	1	1	0	-10,8737974148244	-0,0189580209553242	-0,000432226806879044
1,342	1,342	1	1	1	0	-10,8737858198583	-0,018854308873415	-0,000420659780502319
1,352	1,352	1	1	1	0	-10,873896991834	-0,0194010511040688	-0,000531803816556931
1,362	1,362	1	1	1	0	-10,8735167328268	-0,0178427761420608	-0,000151544809341431
1,372	1,372	1	1	1	0	-10,8734893519431	-0,0177195109426975	-0,000124163925647736
1,382	1,382	1	1	1	0	-10,8736082352698	-0,0183818256482482	-0,00024307519197464
1,392	1,392	1	1	1	0	-10,8734929841012	-0,0179011141881347	-0,000127796083688736
1,402	1,402	1	1	1	0	-10,8734645973891	-0,0179500784724951	-9,94093716144562E-05
1,413	1,413	1	1	1	0	-10,8735391683877	-0,0178449787199497	-0,000174008309841156
1,423	1,423	1	1	1	0	-10,8738017454743	-0,0188774894922972	-0,000436529517173767
1,433	1,433	1	1	1	0	-10,8736570738256	-0,0184460589662194	-0,000291913747787476
1,443	1,443	1	1	1	0	-10,8737804275006	-0,0188522320240736	-0,000415239483118057
1,453	1,453	1	1	1	0	-10,8739772345871	-0,0196643313392997	-0,0006120465695858
1,463	1,463	1	1	1	0	-10,873655565083	-0,0182725908234715	-0,000290349125862122
1,473	1,473	1	1	1	0	-10,873850164935	-0,0190777610987425	-0,000484976917505264
1,483	1,483	1	1	1	0	-10,8738767914474	-0,0191797548905015	-0,000511575490236282
1,493	1,493	1	1	1	0	-10,8734588697553	-0,0177340395748615	-9,36537981033325E-05
1,503	1,503	1	1	1	0	-10,8735238015652	-0,0181808928027749	-0,000158641487360001
1,513	1,513	1	1	1	0	-10,8738570660353	-0,019129877910018	-0,000491850078105927
1,523	1,523	1	1	1	0	-10,8737912680954	-0,0187114998698235	-0,000426080077886581
1,535	1,535	1	1	1	0	-10,8737856242806	-0,0187782663851976	-0,000420436263084412
1,546	1,546	1	1	1	0	-10,8734792657197	-0,0177947757765651	-0,000114105641841888
1,556	1,556	1	1	1	0	-10,8737262804061	-0,018566302023828	-0,000361092388629913
1,566	1,566	1	1	1	0	-10,8735821396112	-0,0180943589657545	-0,000216979533433914
1,576	1,576	1	1	1	0	-10,8736817166209	-0,0184589112177491	-0,000316500663757324
1,586	1,586	1	1	1	0	-10,8737437985837	-0,0187753327190876	-0,000378638505935669
1,596	1,596	1	1	1	0	-10,8735721651465	-0,0182305369526148	-0,000206977128982544
1,606	1,606	1	1	1	0	-10,8735451754183	-0,0177299464121461	-0,000179987400770187
1,616	1,616	1	1	1	0	-10,8735775295645	-0,0179723696783185	-0,000212341547012329
1,626	1,626	1	1	1	0	-10,8736825827509	-0,0183991948142648	-0,000317394733428955
1,636	1,636	1	1	1	0	-10,8740928489715	-0,0200358917936683	-0,000727660953998566
1,646	1,646	1	1	1	0	-10,8739157952368	-0,019469284452498	-0,000550635159015656
1,656	1,656	1	1	1	0	-10,8735601510853	-0,017825523391366	-0,000194963067770004
1,667	1,667	1	1	1	0	-10,874000871554	-0,0195527821779251	-0,000635683536529541
1,677	1,677	1	1	1	0	-10,8740367181599	-0,0198154803365469	-0,000671558082103729
1,687	1,687	1	1	1	0	-10,8738929685205	-0,019184541888535	-0,000527780503034592
1,697	1,697	1	1	1	0	-10,8732540719211	-0,0169843621551991	0,000111088156700134
1,707	1,707	1	1	1	0	-10,8734954148531	-0,0176269514486194	-0,000130198895931244
1,717	1,717	1	1	1	0	-10,8735766634345	-0,017954702489078	-0,000211447477340698
1,727	1,727	1	1	1	0	-10,87367313914	-0,0182625045999885	-0,000307951122522354
1,737	1,737	1	1	1	0	-10,8737765718251	-0,0189056620001793	-0,000411383807659149
1,747	1,747	1	1	1	0	-10,8737811259925	-0,0189169449731708	-0,00041591003537178
1,757	1,757	1	1	1	0	-10,8737772703171	-0,0187411811202765	-0,000412054359912872
1,767	1,767	1	1	1	0	-10,8740545716137	-0,0197109347209334	-0,00068938359618187
1,781	1,781	1	1	1	0	-10,8743002451956	-0,0206482177600265	-0,000935085117816925
1,791	1,791	1	1	1	0	-10,874250093475	-0,0206276774406433	-0,000884905457496643
1,802	1,802	1	1	1	0	-10,8741112053394	-0,0197703903540969	-0,000746045261621475
1,812	1,812	1	1	1	0	-10,8736913558096	-0,0184716936200857	-0,000326167792081833
1,822	1,822	1	1	1	0	-10,8732471987605	-0,0167731894180179	0,000117961317300797
1,832	1,832	1	1	1	0	-10,8735914155841	-0,0181296234950423	-0,000226199626922607
1,842	1,842	1	1	1	0	-10,8736668806523	-0,0183280976489186	-0,000301692634820938
1,852	1,852	1	1	1	0	-10,8737349137664	-0,0184681406244636	-0,00036969780921936
1,862	1,862	1	1	1	0	-10,873734690249	-0,0186559045687318	-0,00036953017115593
1,872	1,872	1	1	1	0	-10,8740067668259	-0,0196401728317142	-0,000641550868749619
1,882	1,882	1	1	1	0	-10,8740032184869	-0,0195296388119459	-0,000638030469417572
1,892	1,892	1	1	1	0	-10,8742918074131	-0,0207649683579803	-0,000926647335290909
1,902	1,902	1	1	1	0	-10,874301251024	-0,0204607425257564	-0,000936035066843033
1,912	1,912	1	1	1	0	-10,8740939386189	-0,0199664523825049	-0,000728778541088104
1,923	1,923	1	1	1	0	-10,874017579481	-0,0195906730368733	-0,000652391463518143
1,933	1,933	1	1	1	0	-10,8742340281606	-0,0204393221065402	-0,000868868082761764
1,943	1,943	1	1	1	0	-10,8742210641503	-0,0203780829906464	-0,000855904072523117
1,953	1,953	1	1	1	0	-10,8740885742009	-0,0196566618978977	-0,000723358243703842
1,963	1,963	1	1	1	0	-10,873761177063	-0,0185917085036635	-0,000396016985177994
1,973	1,973	1	1	1	0	-10,8738802559674	-0,0191164156422019	-0,000515040010213852
1,983	1,983	1	1	1	0	-10,8741924259812	-0,0203168811276555	-0,000827237963676453
1,993	1,993	1	1	1	0	-10,8738983888179	-0,0191127881407738	-0,000533200800418854
2,003	2,003	1	1	1	0	-10,8736540842801	-0,0182013818994164	-0,000288896262645721
2,014	2,014	1	1	1	0	-10,8737067226321	-0,0184250995516777	-0,000341534614562988
2,025	2,025	1	1	1	0	-10,8738825470209	-0,019060866907239	-0,000517386943101883
2,035	2,035	1	1	1	0	-10,874139200896	-0,0201501743867993	-0,000774040818214417
2,046	2,046	1	1	1	0	-10,8742153365165	-0,0200749561190605	-0,000850148499011993
2,057	2,057	1	1	1	0	-10,8740490395576	-0,0196243915706873	-0,000683851540088654
2,067	2,067	1	1	1	0	-10,874036187306	-0,0195432174950838	-0,00067099928855896
2,078	2,078	1	1	1	0	-10,8740696310997	-0,0199158769100904	-0,00070447102189064
2,088	2,088	1	1	1	0	-10,873882882297	-0,0191915733739734	-0,000517722219228745
2,099	2,099	1	1	1	0	-10,8738540485501	-0,0188103597611189	-0,000488888472318649
2,11	2,11	1	1	1	0	-10,8741033542901	-0,0198828894644976	-0,000738166272640228
2,12	2,12	1	1	1	0	-10,8739240374416	-0,0192528450861573	-0,000558849424123764
2,131	2,131	1	1	1	0	-10,8742196671665	-0,0204303022474051	-0,000854507088661194
2,142	2,142	1	1	1	0	-10,8741268515587	-0,019695539958775	-0,000761635601520538
2,152	2,152	1	1	1	0	-10,8743022289127	-0,0205106195062399	-0,000937040895223618
2,163	2,163	1	1	1	0	-10,8742635324597	-0,0204953318461776	-0,000898372381925583
2,174	2,174	1	1	1	0	-10,8739390410483	-0,0193806411698461	-0,000573825091123581
2,184	2,184	1	1	1	0	-10,8740259334445	-0,0197041826322675	-0,000660773366689682
2,195	2,195	1	1	1	0	-10,8739874325693	-0,0193159095942974	-0,000622272491455078
2,205	2,205	1	1	1	0	-10,8738424256444	-0,0188605953007936	-0,000477265566587448
2,216	2,216	1	1	1	0	-10,8742804639041	-0,0204948196187615	-0,000915303826332092
2,227	2,227	1	1	1	0	-10,874250009656	-0,020496342331171	-0,000884793698787689
2,24	2,24	1	1	1	0	-10,8739706408232	-0,0192374875769019	-0,000605452805757523
2,251	2,251	1	1	1	0	-10,8739105146378	-0,0191727979108691	-0,000545326620340347
2,261	2,261	1	1	1	0	-10,8740162383765	-0,0195361115038395	-0,000651050359010696
2,272	2,272	1	1	1	0	-10,8741668052971	-0,0201483489945531	-0,000801645219326019
2,283	2,283	1	1	1	0	-10,8741756062955	-0,0202649459242821	-0,000810418277978897
2,293	2,293	1	1	1	0	-10,8744032587856	-0,0207507144659758	-0,0010380707681179
2,304	2,304	1	1	1	0	-10,8742630016059	-0,0203716242685914	-0,000897813588380814
2,315	2,315	1	1	1	0	-10,873962175101	-0,019256747327745	-0,000597015023231506
2,325	2,325	1	1	1	0	-10,8740119077265	-0,019541815854609	-0,000646747648715973
2,336	2,336	1	1	1	0	-10,8742150571197	-0,0200654193758965	-0,000849869102239609
2,346	2,346	1	1	1	0	-10,8744813781232	-0,0210154196247458	-0,00111619010567665
2,357	2,357	1	1	1	0	-10,874357521534	-0,0207049446180463	-0,000992361456155777
2,368	2,368	1	1	1	0	-10,8743359521031	-0,0206840829923749	-0,000970792025327682
2,378	2,378	1	1	1	0	-10,8742619957775	-0,0205668620765209	-0,000896807760000229
2,389	2,389	1	1	1	0	-10,8742931205779	-0,0203009508550167	-0,000927932560443878
2,4	2,4	1	1	1	0	-10,8741405140609	-0,0199156673625112	-0,000775326043367386
2,41	2,41	1	1	1	0	-10,8739176951349	-0,0192157085984945	-0,000552479177713394
2,421	2,421	1	1	1	0	-10,8738966286182	-0,0191090395674109	-0,000531468540430069
2,432	2,432	1	1	1	0	-10,8740662224591	-0,0194538338109851	-0,000701062381267548
2,442	2,442	1	1	1	0	-10,874122492969	-0,0197757687419653	-0,000757277011871338
2,453	2,453	1	1	1	0	-10,8742050547153	-0,0201673759147525	-0,000839866697788239
2,463	2,463	1	1	1	0	-10,8741614408791	-0,0201054709032178	-0,000796224921941757
2,474	2,474	1	1	1	0	-10,8742191363126	-0,0204308284446597	-0,000853948295116425
2,485	2,485	1	1	1	0	-10,8744139038026	-0,020820633508265	-0,001048743724823
2,495	2,495	1	1	1	0	-10,8741941861808	-0,0200285203754902	-0,000829026103019714
2,506	2,506	1	1	1	0	-10,8740654122084	-0,0196072133257985	-0,000700224190950394
2,517	2,517	1	1	1	0	-10,874139033258	-0,0199828203767538	-0,000773817300796509
2,527	2,527	1	1	1	0	-10,8743812143803	-0,0209411466494203	-0,00101605430245399
2,538	2,538	1	1	1	0	-10,8743876684457	-0,0208233762532473	-0,00102248042821884
2,549	2,549	1	1	1	0	-10,874494118616	-0,0212008971720934	-0,00112893059849739
2,559	2,559	1	1	1	0	-10,8744233194739	-0,0210134731605649	-0,00105813145637512
2,57	2,57	1	1	1	0	-10,8744598086923	-0,0212320405989885	-0,00109462067484856
2,58	2,58	1	1	1	0	-10,874123359099	-0,0196899427101016	-0,000758171081542969
2,591	2,591	1	1	1	0	-10,8742523565888	-0,0203006295487285	-0,00088714063167572
2,602	2,602	1	1	1	0	-10,8743152208626	-0,0203975755721331	-0,000950004905462265
2,612	2,612	1	1	1	0	-10,874436115846	-0,021035554818809	-0,00107092782855034
2,623	2,623	1	1	1	0	-10,8744168095291	-0,0210815016180277	-0,0010516494512558
2,639	2,639	1	1	1	0	-10,8744675200433	-0,0210003508254886	-0,00110233202576637
2,65	2,65	1	1	1	0	-10,8741750195622	-0,0199730461463332	-0,000809803605079651
2,66	2,66	1	1	1	0	-10,8740277215838	-0,0196208944544196	-0,000662561506032944
2,671	2,671	1	1	1	0	-10,874139983207	-0,0199670158326626	-0,000774823129177093
2,682	2,682	1	1	1	0	-10,8744569588453	-0,0209095701575279	-0,00109177082777023
2,692	2,692	1	1	1	0	-10,8746111299843	-0,0215571327134967	-0,00124594196677208
2,703	2,703	1	1	1	0	-10,8744375966489	-0,0209527369588614	-0,00107238069176674
2,713	2,713	1	1	1	0	-10,8746427297592	-0,0218132976442575	-0,00127756968140602
2,724	2,724	1	1	1	0	-10,8742849901319	-0,0204987498000264	-0,000919774174690246
2,735	2,735	1	1	1	0	-10,8743087667972	-0,0204119132831693	-0,000943578779697418
2,745	2,745	1	1	1	0	-10,8742750994861	-0,0203453144058585	-0,000909939408302307
2,756	2,756	1	1	1	0	-10,8743137959391	-0,0204446213319898	-0,000948607921600342
2,767	2,767	1	1	1	0	-10,8743819966912	-0,0208391202613711	-0,00101678073406219
2,781	2,781	1	1	1	0	-10,8745990879834	-0,0214382819831371	-0,00123387202620506
2,792	2,792	1	1	1	0	-10,8745571225882	-0,0213916087523103	-0,00119196251034737
2,803	2,803	1	1	1	0	-10,874360371381	-0,0206563668325543	-0,0009952113032341
2,813	2,813	1	1	1	0	-10,8745946455747	-0,0215759454295039	-0,00122945755720139
2,824	2,824	1	1	1	0	-10,8744592498988	-0,0209003407508135	-0,00109406188130379
2,834	2,834	1	1	1	0	-10,8745621796697	-0,0212548766285181	-0,00119699165225029
2,845	2,845	1	1	1	0	-10,874544326216	-0,0212986255064607	-0,00117916613817215
2,856	2,856	1	1	1	0	-10,8743129577488	-0,0204901862889528	-0,000947769731283188
2,866	2,866	1	1	1	0	-10,8743365947157	-0,0206636264920235	-0,000971406698226929
2,877	2,877	1	1	1	0	-10,8744455873966	-0,0206845672801137	-0,00108042731881142
2,888	2,888	1	1	1	0	-10,8746622037142	-0,0216540927067399	-0,00129701569676399
2,898	2,898	1	1	1	0	-10,8746121358126	-0,0216600624844432	-0,00124694779515266
2,909	2,909	1	1	1	0	-10,8747385069728	-0,0221139565110207	-0,00137334689497948
2,92	2,92	1	1	1	0	-10,8746502455324	-0,0217630621045828	-0,00128505751490593
2,93	2,93	1	1	1	0	-10,8745132293552	-0,0211609294638038	-0,0011480413377285
2,941	2,941	1	1	1	0	-10,8746232837439	-0,0214637303724885	-0,00125806778669357
2,952	2,952	1	1	1	0	-10,8745434042066	-0,0213397992774844	-0,00117821618914604
2,962	2,962	1	1	1	0	-10,8743957150728	-0,0207988731563091	-0,00103052705526352
2,973	2,973	1	1	1	0	-10,8742964453995	-0,0202228594571352	-0,000931285321712494
2,983	2,983	1	1	1	0	-10,8743635844439	-0,0204341765493155	-0,000998396426439285
2,994	2,994	1	1	1	0	-10,8745316974819	-0,0213007908314466	-0,00116653740406036
3,005	3,005	1	1	1	0	-10,874540945515	-0,021336474455893	-0,00117575749754906
3,022	3,022	1	1	1	0	-10,8746506087482	-0,021522669121623	-0,00128544867038727
3,033	3,033	1	1	1	0	-10,8745539095253	-0,0211767805740237	-0,0011887215077877
3,043	3,043	1	1	1	0	-10,8744354173541	-0,0208690389990807	-0,00107020139694214
3,054	3,054	1	1	1	0	-10,8744266722351	-0,0209552235901356	-0,00106148421764374
3,065	3,065	1	1	1	0	-10,8745843637735	-0,0214951951056719	-0,00121917575597763
3,075	3,075	1	1	1	0	-10,8745555859059	-0,0210727658122778	-0,00119039788842201
3,086	3,086	1	1	1	0	-10,8746282849461	-0,0215172721073031	-0,0012630969285965
3,096	3,096	1	1	1	0	-10,874259788543	-0,0201849173754454	-0,000894628465175629
3,107	3,107	1	1	1	0	-10,8744128700346	-0,0208787200972438	-0,00104768201708794
3,118	3,118	1	1	1	0	-10,874393703416	-0,0204496551305056	-0,00102851539850235
3,128	3,128	1	1	1	0	-10,874509178102	-0,0209803972393274	-0,00114401802420616
3,139	3,139	1	1	1	0	-10,8746599406004	-0,0217051990330219	-0,00129478052258492
3,15	3,15	1	1	1	0	-10,8747848588973	-0,0222867494449019	-0,00141967087984085
3,16	3,16	1	1	1	0	-10,8745525684208	-0,0213828170672059	-0,00118738040328026
3,171	3,171	1	1	1	0	-10,8748928178102	-0,0223480490967631	-0,00152762979269028
3,182	3,182	1	1	1	0	-10,8749024569988	-0,0224281800910831	-0,00153724104166031
3,192	3,192	1	1	1	0	-10,8749008923769	-0,0224539777263999	-0,00153567641973495
3,203	3,203	1	1	1	0	-10,8745660912246	-0,0213374895974994	-0,00120090320706367
3,213	3,213	1	1	1	0	-10,8745106030256	-0,0211385637521744	-0,00114541500806808
3,224	3,224	1	1	1	0	-10,8744071982801	-0,0205986946821213	-0,00104203820228577
3,235	3,235	1	1	1	0	-10,8746522292495	-0,0215795449912548	-0,0012870691716671
3,245	3,245	1	1	1	0	-10,8748445380479	-0,0223186612129211	-0,00147935003042221
3,256	3,256	1	1	1	0	-10,8749506808817	-0,0228077592328191	-0,00158552080392838
3,267	3,267	1	1	1	0	-10,8744579926133	-0,0206898292526603	-0,00109277665615082
3,277	3,277	1	1	1	0	-10,8744945935905	-0,0209002709016204	-0,00112937763333321
3,288	3,288	1	1	1	0	-10,8748870622367	-0,0224989047273993	-0,00152187421917915
3,301	3,301	1	1	1	0	-10,8749571070075	-0,0226491782814264	-0,00159194692969322
3,312	3,312	1	1	1	0	-10,87496987544	-0,0227192882448435	-0,00160468742251396
3,323	3,323	1	1	1	0	-10,8748436160386	-0,0221391022205353	-0,00147845596075058
3,333	3,333	1	1	1	0	-10,8744701743126	-0,020824046805501	-0,00110495835542679
3,344	3,344	1	1	1	0	-10,8747424185276	-0,0218741875141859	-0,00137725844979286
3,354	3,354	1	1	1	0	-10,8749805483967	-0,0229587173089385	-0,00161536037921906
3,365	3,365	1	1	1	0	-10,874924082309	-0,0223986292257905	-0,00155886635184288
3,376	3,376	1	1	1	0	-10,8747970126569	-0,0219987519085407	-0,00143185257911682
3,386	3,386	1	1	1	0	-10,8746723737568	-0,0216207420453429	-0,00130718573927879
3,397	3,397	1	1	1	0	-10,8743405062705	-0,0204014545306563	-0,000975318253040314
3,408	3,408	1	1	1	0	-10,8745385985821	-0,0212063314393163	-0,00117341056466103
3,418	3,418	1	1	1	0	-10,8745886664838	-0,021145879290998	-0,00122347846627235
3,429	3,429	1	1	1	0	-10,8751789201051	-0,023443647660315	-0,00181373208761215
3,442	3,442	1	1	1	0	-10,8750607911497	-0,0230509648099542	-0,00169560313224792
3,453	3,453	1	1	1	0	-10,8749530557543	-0,0228068279102445	-0,00158786773681641
3,464	3,464	1	1	1	0	-10,8746985532343	-0,021551176905632	-0,001333337277174
3,474	3,474	1	1	1	0	-10,8746136724949	-0,0213704211637378	-0,00124845653772354
3,485	3,485	1	1	1	0	-10,8745907060802	-0,0212238635867834	-0,001225546002388
3,495	3,495	1	1	1	0	-10,8746670093387	-0,0216895947232842	-0,00130182132124901
3,506	3,506	1	1	1	0	-10,8747665304691	-0,021905112080276	-0,00140134245157242
3,517	3,517	1	1	1	0	-10,8749401476234	-0,0225565582513809	-0,00157495960593224
3,527	3,527	1	1	1	0	-10,8750732522458	-0,0230237003415823	-0,00170806422829628
3,538	3,538	1	1	1	0	-10,8749242778867	-0,0224538240581751	-0,00155908986926079
3,549	3,549	1	1	1	0	-10,8750185742974	-0,022862977348268	-0,00165341421961784
3,559	3,559	1	1	1	0	-10,8748758304864	-0,0221180962398648	-0,00151064246892929
3,57	3,57	1	1	1	0	-10,87471450679	-0,0217059627175331	-0,0013493187725544
3,581	3,581	1	1	1	0	-10,8746690209955	-0,0216562720015645	-0,00130383297801018
3,591	3,591	1	1	1	0	-10,8749749884009	-0,0227691605687141	-0,00160977244377136
3,602	3,602	1	1	1	0	-10,8750163111836	-0,0230191648006439	-0,00165112316608429
3,612	3,612	1	1	1	0	-10,8748990762979	-0,0223462004214525	-0,00153388828039169
3,623	3,623	1	1	1	0	-10,8745936397463	-0,0211494229733944	-0,0012284517288208
3,634	3,634	1	1	1	0	-10,8746218308806	-0,0214553577825427	-0,00125661492347717
3,644	3,644	1	1	1	0	-10,8748195320368	-0,0222733849659562	-0,00145437195897102
3,655	3,655	1	1	1	0	-10,8750815782696	-0,0229770969599485	-0,00171639025211334
3,666	3,666	1	1	1	0	-10,8750670496374	-0,0229497533291578	-0,00170186161994934
3,676	3,676	1	1	1	0	-10,8748713042587	-0,0221827859058976	-0,00150611624121666
3,687	3,687	1	1	1	0	-10,8750671613961	-0,0230108480900526	-0,00170197337865829
3,698	3,698	1	1	1	0	-10,8750587236136	-0,0230294512584805	-0,00169353559613228
3,708	3,708	1	1	1	0	-10,8750104997307	-0,0226846523582935	-0,00164531171321869
3,719	3,719	1	1	1	0	-10,8749360684305	-0,0224087992683053	-0,00157088041305542
3,729	3,729	1	1	1	0	-10,8753219433129	-0,0239187525585294	-0,00195672735571861
3,74	3,74	1	1	1	0	-10,8752334583551	-0,0235807616263628	-0,00186827033758163
3,751	3,751	1	1	1	0	-10,87521918118	-0,0232758978381753	-0,00185402110219002
3,761	3,761	1	1	1	0	-10,8750319015235	-0,0226776441559196	-0,00166671350598335
3,772	3,772	1	1	1	0	-10,8746997546405	-0,021579610183835	-0,00133456662297249
3,783	3,783	1	1	1	0	-10,8746952842921	-0,0216474523767829	-0,00133009627461433
3,793	3,793	1	1	1	0	-10,8748444262892	-0,022209738381207	-0,00147923827171326
3,804	3,804	1	1	1	0	-10,8751818817109	-0,0231766933575273	-0,00181669369339943
3,815	3,815	1	1	1	0	-10,8751797024161	-0,0234295753762126	-0,00181451439857483
3,825	3,825	1	1	1	0	-10,8753320854157	-0,0238612247630954	-0,00196689739823341
3,839	3,839	1	1	1	0	-10,8751579653472	-0,0233831536024809	-0,0017927773296833
3,849	3,849	1	1	1	0	-10,8752565644681	-0,0235121930018067	-0,00189134851098061
3,86	3,86	1	1	1	0	-10,8751601725817	-0,0231815036386251	-0,00179501250386238
3,87	3,87	1	1	1	0	-10,8751221187413	-0,0230240263044834	-0,00175690278410912
3,881	3,881	1	1	1	0	-10,8749776985496	-0,0225971080362797	-0,00161251053214073
3,892	3,892	1	1	1	0	-10,874954117462	-0,0226396089419723	-0,00158892944455147
3,902	3,902	1	1	1	0	-10,875092195347	-0,022910232655704	-0,00172700732946396
3,913	3,913	1	1	1	0	-10,8751486614346	-0,0232311012223363	-0,00178350135684013
3,924	3,924	1	1	1	0	-10,8750313706696	-0,0228262599557638	-0,00166621059179306
3,934	3,934	1	1	1	0	-10,8749429695308	-0,0224731350317597	-0,00157775357365608
3,945	3,945	1	1	1	0	-10,8748480305076	-0,0220848619937897	-0,00148281455039978
3,956	3,956	1	1	1	0	-10,8748386986554	-0,0219699274748564	-0,00147353857755661
3,966	3,966	1	1	1	0	-10,874927546829	-0,0223755976185203	-0,00156238675117493
3,977	3,977	1	1	1	0	-10,8752039819956	-0,0234666792675853	-0,00183882191777229
3,987	3,987	1	1	1	0	-10,8751752879471	-0,0234457105398178	-0,00181009992957115
3,998	3,998	1	1	1	0	-10,874768011272	-0,0214879540726542	-0,0014028511941433
4,009	4,009	1	1	1	0	-10,8756003342569	-0,0248601473867893	-0,00223517417907715
4,022	4,022	1	1	1	0	-10,8754658605903	-0,0243540666997433	-0,00210067257285118
4,033	4,033	1	1	1	0	-10,8751263655722	-0,0231370702385902	-0,00176120549440384
4,044	4,044	1	1	1	0	-10,8749861083925	-0,0223858375102282	-0,00162094831466675
4,055	4,055	1	1	1	0	-10,8749389462173	-0,0222819298505783	-0,00157378613948822
4,065	4,065	1	1	1	0	-10,8749188296497	-0,0223056506365538	-0,00155361369252205
4,076	4,076	1	1	1	0	-10,875008655712	-0,0227196887135506	-0,00164346769452095
4,087	4,087	1	1	1	0	-10,8752973843366	-0,0239296816289425	-0,00193219631910324
4,097	4,097	1	1	1	0	-10,8754565846175	-0,024108374491334	-0,00209139660000801
4,108	4,108	1	1	1	0	-10,8753402996808	-0,0237491261214018	-0,00197511166334152
4,118	4,118	1	1	1	0	-10,8751631621271	-0,0232114642858505	-0,00179797410964966
4,129	4,129	1	1	1	0	-10,8751991763711	-0,0233900872990489	-0,0018339604139328
4,14	4,14	1	1	1	0	-10,8750223461539	-0,0226689875125885	-0,0016571581363678
4,15	4,15	1	1	1	0	-10,8750697039068	-0,0227446481585503	-0,00170454382896423
4,161	4,161	1	1	1	0	-10,8750503417104	-0,0227453280240297	-0,00168515369296074
4,172	4,172	1	1	1	0	-10,875185765326	-0,0233074091374874	-0,00182054936885834
4,182	4,182	1	1	1	0	-10,8751591108739	-0,0231786351650953	-0,00179395079612732
4,193	4,193	1	1	1	0	-10,8753247372806	-0,0237252144142985	-0,00195957720279694
4,204	4,204	1	1	1	0	-10,8752877730876	-0,0236118538305163	-0,00192258507013321
4,214	4,214	1	1	1	0	-10,8755311835557	-0,024595451541245	-0,00216599553823471
4,225	4,225	1	1	1	0	-10,875652525574	-0,0250762607902288	-0,00228730961680412
4,241	4,241	1	1	1	0	-10,8754618372768	-0,0242205802351236	-0,00209664925932884
4,251	4,251	1	1	1	0	-10,8753886912018	-0,0238467380404472	-0,00202350318431854
4,262	4,262	1	1	1	0	-10,8753883838654	-0,0238064350560308	-0,00202322378754616
4,273	4,273	1	1	1	0	-10,875011337921	-0,0226592738181353	-0,00164614990353584
4,283	4,283	1	1	1	0	-10,8750880602747	-0,022948426194489	-0,00172287225723267
4,294	4,294	1	1	1	0	-10,8754954766482	-0,0242908764630556	-0,00213028863072395
4,305	4,305	1	1	1	0	-10,8755042497069	-0,0243889959529042	-0,00213906168937683
4,315	4,315	1	1	1	0	-10,8752720430493	-0,0235262559726834	-0,00190688297152519
4,326	4,326	1	1	1	0	-10,8753409981728	-0,0238817697390914	-0,00197578221559525
4,337	4,337	1	1	1	0	-10,8751986175776	-0,0230473605915904	-0,00183345749974251
4,347	4,347	1	1	1	0	-10,8751516509801	-0,0229858327656984	-0,00178646296262741
4,358	4,358	1	1	1	0	-10,87522177957	-0,0231928005814552	-0,00185659155249596
4,368	4,368	1	1	1	0	-10,8754837978631	-0,0243349373340607	-0,00211860984563827
4,379	4,379	1	1	1	0	-10,8754848595709	-0,0242849811911583	-0,00211967155337334
4,39	4,39	1	1	1	0	-10,8755239192396	-0,024432223290205	-0,00215873122215271
4,4	4,4	1	1	1	0	-10,8754176925868	-0,0239896820858121	-0,00205250456929207
4,411	4,411	1	1	1	0	-10,875228876248	-0,023352587595582	-0,00186368823051453
4,422	4,422	1	1	1	0	-10,8753958437592	-0,0240435590967536	-0,00203065574169159
4,432	4,432	1	1	1	0	-10,875258827582	-0,0233651045709848	-0,00189363956451416
4,443	4,443	1	1	1	0	-10,8751491084695	-0,0229087704792619	-0,00178394839167595
4,454	4,454	1	1	1	0	-10,8751754276454	-0,0231065973639488	-0,00181026756763458
4,464	4,464	1	1	1	0	-10,8753395732492	-0,0237465091049671	-0,00197438523173332
4,475	4,475	1	1	1	0	-10,8752433490008	-0,023382818326354	-0,00187816098332405
4,486	4,486	1	1	1	0	-10,8753033075482	-0,0234803650528193	-0,0019381195306778
4,496	4,496	1	1	1	0	-10,8753829915076	-0,023772930726409	-0,0020178034901619
4,507	4,507	1	1	1	0	-10,8757026493549	-0,0251951580867171	-0,00233743339776993
4,517	4,517	1	1	1	0	-10,8757393341511	-0,0252905860543251	-0,00237414613366127
4,541	4,541	1	1	1	0	-10,8753664791584	-0,0236279098317027	-0,00200126320123672
4,552	4,552	1	1	1	0	-10,8757182396948	-0,0252293236553669	-0,00235307961702347
4,563	4,563	1	1	1	0	-10,8756832871586	-0,0250986497849226	-0,00231809914112091
4,573	4,573	1	1	1	0	-10,8756368234754	-0,024928068742156	-0,00227160751819611
4,584	4,584	1	1	1	0	-10,8755762223154	-0,0243609817698598	-0,00221103429794312
4,595	4,595	1	1	1	0	-10,8753977715969	-0,0237383227795362	-0,00203261151909828
4,605	4,605	1	1	1	0	-10,8751620166004	-0,0229653064161539	-0,00179680064320564
4,616	4,616	1	1	1	0	-10,8751685265452	-0,0230109505355358	-0,00180333852767944
4,626	4,626	1	1	1	0	-10,8753238711506	-0,0237335450947285	-0,00195868313312531
4,637	4,637	1	1	1	0	-10,8754034992307	-0,0237791426479816	-0,00203831121325493
4,648	4,648	1	1	1	0	-10,8754381164908	-0,0239490624517202	-0,00207295641303062
4,658	4,658	1	1	1	0	-10,8753415569663	-0,0235586846247315	-0,00197639688849449
4,669	4,669	1	1	1	0	-10,875429706648	-0,0240328814834356	-0,00206451863050461
4,68	4,68	1	1	1	0	-10,8754528407007	-0,0238535739481449	-0,00208765268325806
4,69	4,69	1	1	1	0	-10,875553060323	-0,0244409590959549	-0,00218784436583519
4,701	4,701	1	1	1	0	-10,8754488173872	-0,0241743726655841	-0,00208362936973572
4,712	4,712	1	1	1	0	-10,8755804412067	-0,0246065482497215	-0,00221522524952888
4,722	4,722	1	1	1	0	-10,8754883520305	-0,024308362044394	-0,00212319195270538
4,733	4,733	1	1	1	0	-10,8757794555277	-0,0253324490040541	-0,0024142675101757
4,744	4,744	1	1	1	0	-10,8757987618446	-0,0252834195271134	-0,00243360176682472
4,757	4,757	1	1	1	0	-10,8757720794529	-0,0253740465268493	-0,00240689143538475
4,767	4,767	1	1	1	0	-10,8755632303655	-0,0244944728910923	-0,00219807028770447
4,778	4,778	1	1	1	0	-10,8756883442402	-0,0247015664353967	-0,00232318416237831
4,789	4,789	1	1	1	0	-10,8757686149329	-0,0250563630834222	-0,00240342691540718
4,799	4,799	1	1	1	0	-10,8755832910538	-0,0245236465707421	-0,00221813097596169
4,81	4,81	1	1	1	0	-10,8756073191762	-0,0246852170675993	-0,00224210321903229
4,821	4,821	1	1	1	0	-10,875557390973	-0,0244745751842856	-0,00219220295548439
4,831	4,831	1	1	1	0	-10,8757874183357	-0,0251879123970866	-0,00242220237851143
4,842	4,842	1	1	1	0	-10,8757896255702	-0,0251872278749943	-0,00242443755269051
4,853	4,853	1	1	1	0	-10,8757041580975	-0,0250123953446746	-0,00233899801969528
4,863	4,863	1	1	1	0	-10,8758008573204	-0,0254550110548735	-0,00243566930294037
4,874	4,874	1	1	1	0	-10,8756055310369	-0,0244822446256876	-0,0022403709590435
4,884	4,884	1	1	1	0	-10,8753304090351	-0,0233895378187299	-0,00196522101759911
4,895	4,895	1	1	1	0	-10,8753721509129	-0,0235686404630542	-0,00200696289539337
4,906	4,906	1	1	1	0	-10,8754484821111	-0,023945108987391	-0,00208329409360886
4,916	4,916	1	1	1	0	-10,8755925390869	-0,0245332205668092	-0,00222735106945038
4,927	4,927	1	1	1	0	-10,8759887237102	-0,0257795583456755	-0,0026235356926918
4,93	4,93	1	1	1	0	-10,876270160079	-0,0270577007904649	-0,00290500000119209
4,936	4,936	1	1	1	0	-10,8759769890457	-0,0258166156709194	-0,00261180102825165
4,947	4,947	1	1	1	0	-10,875717010349	-0,0249566044658422	-0,0023517943918705
4,958	4,958	1	1	1	0	-10,87572298944	-0,0249056750908494	-0,00235782936215401
4,969	4,969	1	1	1	0	-10,8758643921465	-0,025659785605967	-0,00249920412898064
4,98	4,98	1	1	1	0	-10,8758537471294	-0,0253310240805149	-0,00248853117227554
4,991	4,991	1	1	1	0	-10,8759029209614	-0,025528259575367	-0,00253776088356972
5	5	1	1	1	0	-10,8758630789816	-0,0255195889621973	-0,00249791890382767
5,011	5,011	1	1	1	0	-10,8759054075927	-0,025668372400105	-0,0025402195751667
5,022	5,022	1	1	1	0	-10,87551609613	-0,0241035455837846	-0,00215090811252594
5,033	5,033	1	1	1	0	-10,8757515717298	-0,0249175168573856	-0,00238638371229172
5,044	5,044	1	1	1	0	-10,8757514320314	-0,0250175222754478	-0,00238627195358276
5,055	5,055	1	1	1	0	-10,8757585566491	-0,0251524709165096	-0,00239336863160133
5,065	5,065	1	1	1	0	-10,8756618574262	-0,0248233927413821	-0,00229669734835625
5,074	5,074	1	1	2	0	-10,875655207783	-0,024482854641974	-0,00229004770517349
5,074	0	1	1	2	0	-10,875655207783	-0,024482854641974	-0,00229004770517349
5,084	0,0100000000000007	1	1	2	0	-10,8755607996136	-0,024270941503346	-0,00219561159610748
5,095	0,0209999999999999	1	1	2	0	-10,8754708338529	-0,0239733792841434	-0,00210564583539963
5,111	0,0369999999999999	1	1	2	0,25	-10,8755561057478	-0,0243595335632563	-0,00219091773033142
5,121	0,0470000000000006	1	1	2	0,25	-10,8751293551177	-0,0225739507004619	-0,00176416710019112
5,132	0,0579999999999998	1	1	2	0,5	-10,8751535229385	-0,0226181279867888	-0,00178836286067963
5,136	0,0620000000000003	1	1	2	0,5	-10,8749076258391	-0,0216807937249541	-0,00154243782162666
5,145	0,0710000000000006	1	1	2	0,5	-10,8752573747188	-0,0229728315025568	-0,00189218670129776
5,156	0,0819999999999999	1	1	2	0,75	-10,875908844173	-0,0257785897701979	-0,00254362821578979
5,166	0,0920000000000005	1	1	2	0,75	-10,8771785628051	-0,0305181834846735	-0,00381337478756905
5,172	0,0979999999999999	1	1	2	0,75	-10,8775663375854	-0,0317313754931092	-0,00420117750763893
5,175	0,101	1	1	2	1	-10,8775470312685	-0,0316136749461293	-0,00418184325098991
5,185	0,0100000000000007	2	2	2	1	-10,8774670399725	-0,0311686517670751	-0,00410187989473343
5,196	0,0209999999999999	2	2	2	1	-10,8765598386526	-0,0276135932654142	-0,00319462269544601
5,206	0,0310000000000006	2	2	2	1,25	-10,8746664505452	-0,0206794962286949	-0,00130126252770424
5,217	0,0420000000000007	2	2	2	1,25	-10,8728603180498	-0,014531253837049	0,000504814088344574
5,222	0,0470000000000006	2	2	2	1,25	-10,8728260919452	-0,0143533479422331	0,000539068132638931
5,223	0,048	2	2	2	1,25	-10,8728324621916	-0,0143387774005532	0,000532697886228561
5,233	0,0580000000000007	2	2	2	1,5	-10,8731893077493	-0,0157489581033587	0,000175852328538895
5,244	0,069	2	2	2	1,5	-10,87517330423	-0,0230200076475739	-0,00180808827280998
5,254	0,0790000000000006	2	2	2	1,75	-10,8772217296064	-0,0307355262339115	-0,00385656952857971
5,265	0,0899999999999999	2	2	2	1,75	-10,8788879960775	-0,0368248019367456	-0,00552283599972725
5,272	0,0970000000000004	2	2	2	1,75	-10,8797427266836	-0,0395059771835804	-0,00637751072645187
5,273	0,0979999999999999	2	2	2	1,75	-10,8797622006387	-0,0394868524745107	-0,00639701262116432
5,274	0,0990000000000002	2	2	2	1,75	-10,8797515276819	-0,039442484267056	-0,00638633966445923
5,275	0,100000000000001	2	2	2	2	-10,8797435928136	-0,0394490314647555	-0,0063784047961235
5,286	0,0110000000000001	3	3	2	2	-10,879263728857	-0,0372472545132041	-0,00589851289987564
5,297	0,0219999999999994	3	3	2	2	-10,8757291082293	-0,0234816549345851	-0,00236392021179199
5,307	0,032	3	3	2	2,25	-10,8728157822043	-0,0141822453588247	0,000549349933862686
5,317	0,0419999999999998	3	3	2	2,25	-10,8693576604128	-0,00550515484064817	0,00400744378566742
5,328	0,0529999999999999	3	3	2	2,5	-10,8699779491872	-0,00746198929846287	0,00338718295097351
5,339	0,0640000000000001	3	3	2	2,5	-10,8729033451527	-0,0162769807502627	0,000461786985397339
5,35	0,0750000000000002	3	3	2	2,75	-10,8764413464814	-0,0279120355844498	-0,00307615846395493
5,361	0,0859999999999994	3	3	2	2,75	-10,8800186030567	-0,0409915763884783	-0,00665344297885895
5,37	0,0949999999999998	3	3	2	2,75	-10,8816612325609	-0,047471378929913	-0,00829607248306274
5,371	0,0960000000000001	3	3	2	2,75	-10,8816901221871	-0,0473446305841208	-0,00832490622997284
5,373	0,0979999999999999	3	3	2	2,75	-10,8816144615412	-0,0468143913894892	-0,00824930146336555
5,375	0,0999999999999996	3	3	2	3	-10,881529469043	-0,0463073328137398	-0,00816425308585167
5,386	0,0110000000000001	4	4	2	3	-10,8793493639678	-0,0363930501043797	-0,00598417595028877
5,397	0,0220000000000002	4	4	2	3	-10,8753732964396	-0,0219055870547891	-0,00200808048248291
5,408	0,0330000000000004	4	4	2	3,25	-10,8717351593077	-0,0112193683162332	0,00162994489073753
5,419	0,0440000000000005	4	4	2	3,25	-10,8683150354773	-0,00384084414690733	0,00505009666085243
5,422	0,0469999999999997	4	4	2	3,25	-10,8680118061602	-0,00323310028761625	0,00535335391759872
5,423	0,048	4	4	2	3,25	-10,8680055476725	-0,0033226003870368	0,00535955652594566
5,424	0,0490000000000004	4	4	2	3,25	-10,868056230247	-0,00348938163369894	0,00530887395143509
5,435	0,0600000000000005	4	4	2	3,5	-10,8709724340588	-0,0109228910878301	0,00239269807934761
5,446	0,0709999999999997	4	4	2	3,5	-10,875701168552	-0,0254314392805099	-0,00233598053455353
5,456	0,0810000000000004	4	4	2	3,75	-10,8791342563927	-0,0371638406068087	-0,00576909631490707
5,467	0,0920000000000005	4	4	2	3,75	-10,881387507543	-0,0455378415063024	-0,00802231952548027
5,47	0,0949999999999998	4	4	2	3,75	-10,8817484043539	-0,0472002429887652	-0,00838324427604675
5,475	0,100000000000001	4	4	2	4	-10,8814726676792	-0,0454952521249652	-0,00810747966170311
5,486	0,0109999999999992	5	5	2	4	-10,8797179721296	-0,0375286815688014	-0,00635281205177307
5,496	0,0209999999999999	5	5	2	4	-10,8762571401894	-0,0245086196810007	-0,00289198011159897
5,507	0,0319999999999991	5	5	2	4,25	-10,8711821772158	-0,00982566270977259	0,00218292698264122
5,517	0,0419999999999998	5	5	2	4,25	-10,8681114111096	-0,00323098618537188	0,00525372102856636
5,528	0,0529999999999999	5	5	2	4,5	-10,8695964049548	-0,00696824863553047	0,00376872718334198
5,539	0,0639999999999992	5	5	2	4,5	-10,8724232017994	-0,014933729544282	0,00094190239906311
5,549	0,0739999999999998	5	5	2	4,5	-10,8772148843855	-0,0303101353347301	-0,00384969636797905
5,56	0,085	5	5	2	4,75	-10,8803516160697	-0,0414986023679376	-0,00698642805218697
5,571	0,0959999999999992	5	5	2	4,75	-10,8815038762987	-0,0457860389724374	-0,00813871622085571
5,575	0,0999999999999996	5	5	2	5	-10,881354175508	-0,0448774732649326	-0,00798901543021202
5,586	0,0110000000000001	6	6	2	5	-10,8797972369939	-0,0376973953098059	-0,00643204897642136
5,597	0,0220000000000002	6	6	2	5	-10,8760978281498	-0,0239359261468053	-0,00273266807198524
5,608	0,0330000000000004	6	6	2	5,25	-10,8715064451098	-0,0104857189580798	0,0018586590886116
5,619	0,0439999999999996	6	6	2	5,25	-10,8679856546223	-0,00307340174913406	0,00537944957613945
5,62	0,0449999999999999	6	6	2	5,25	-10,8679316751659	-0,00304434448480606	0,00543342903256416
5,621	0,0460000000000003	6	6	2	5,25	-10,8679067809135	-0,00311589334160089	0,00545835122466087
5,622	0,0469999999999997	6	6	2	5,25	-10,8679575193673	-0,00323947053402662	0,00540761277079582
5,633	0,0579999999999998	6	6	2	5,5	-10,8700835611671	-0,00842567067593336	0,00328157097101212
5,644	0,069	6	6	2	5,5	-10,8753189817071	-0,0240392005071044	-0,00195376574993134
5,655	0,0800000000000001	6	6	2	5,75	-10,8785158675164	-0,0345154292881489	-0,0051506794989109
5,666	0,0910000000000002	6	6	2	5,75	-10,8805595431477	-0,0415820209309459	-0,00719435513019562
5,67	0,0949999999999998	6	6	2	5,75	-10,8813548181206	-0,0451508443802595	-0,00798963010311127
5,675	0,0999999999999996	6	6	2	6	-10,8812052570283	-0,0441089039668441	-0,00784009695053101
5,685	0,0100000000000007	7	7	2	6	-10,8799077663571	-0,038136919029057	-0,00654257833957672
5,696	0,0209999999999999	7	7	2	6	-10,8768123015761	-0,0261549977585673	-0,00344714149832725
5,706	0,0310000000000006	7	7	2	6,25	-10,8737139031291	-0,016554594039917	-0,000348743051290512
5,717	0,0420000000000007	7	7	2	6,25	-10,8686344418675	-0,0041668489575386	0,00473069027066231
5,723	0,048	7	7	2	6,25	-10,8677455410361	-0,00279793981462717	0,00561956316232681
5,729	0,0540000000000003	7	7	2	6,5	-10,8688148204237	-0,00531727913767099	0,00455031171441078
5,74	0,0650000000000004	7	7	2	6,5	-10,872552646324	-0,015335944481194	0,000812485814094543
5,751	0,0760000000000005	7	7	2	6,75	-10,8775627892464	-0,0313699711114168	-0,00419760122895241
5,762	0,0870000000000006	7	7	2	6,75	-10,8811818715185	-0,0443842308595777	-0,00781668350100517
5,769	0,0940000000000003	7	7	2	6,75	-10,8819499053061	-0,0476308027282357	-0,00858474522829056
5,77	0,0950000000000006	7	7	2	6,75	-10,8819634839892	-0,0475772703066468	-0,00859826803207397
5,771	0,0960000000000001	7	7	2	6,75	-10,8819139190018	-0,0472025386989117	-0,00854870304465294
5,775	0,100000000000001	7	7	2	7	-10,8818540722132	-0,0467277178540826	-0,00848885625600815
5,786	0,0110000000000001	8	8	2	7	-10,8801545295864	-0,0387271959334612	-0,00678934156894684
5,797	0,0219999999999994	8	8	2	7	-10,8760738000274	-0,023583578877151	-0,00270863994956017
5,807	0,032	8	8	2	7,25	-10,8722230698913	-0,0120847951620817	0,00114206224679947
5,817	0,0419999999999998	8	8	2	7,25	-10,8684352040291	-0,00378936529159546	0,00492990016937256
5,828	0,0529999999999999	8	8	2	7,5	-10,8692463766783	-0,00595951452851295	0,00411875545978546
5,839	0,0640000000000001	8	8	2	7,5	-10,8729443326592	-0,0162901589646935	0,000420771539211273
5,85	0,0750000000000002	8	8	2	7,75	-10,8774990867823	-0,0308825541287661	-0,00413389876484871
5,861	0,0859999999999994	8	8	2	7,75	-10,8805766981095	-0,0415828730911016	-0,00721151009202003
5,871	0,0960000000000001	8	8	2	7,75	-10,8814802393317	-0,0450271461158991	-0,0081150233745575
5,875	0,0999999999999996	8	8	2	8	-10,8813215978444	-0,0442361738532782	-0,00795643776655197
5,886	0,0110000000000001	9	9	2	8	-10,8798321895301	-0,0374976312741637	-0,00646697357296944
5,897	0,0220000000000002	9	9	2	8	-10,8766183163971	-0,0253161881119013	-0,00325312837958336
5,908	0,0330000000000004	9	9	2	8,25	-10,8715803455561	-0,0103673338890076	0,0017847865819931
5,918	0,0430000000000001	9	9	2	8,25	-10,867185741663	-0,00185046810656786	0,00617941841483116
5,919	0,0440000000000005	9	9	2	8,25	-10,8671412616968	-0,00185108743607998	0,0062238983809948
5,921	0,0460000000000003	9	9	2	8,25	-10,8671896252781	-0,00201541930437088	0,00617550686001778
5,932	0,0570000000000004	9	9	2	8,5	-10,8695543557405	-0,00747173093259335	0,00381074845790863
5,943	0,0680000000000005	9	9	2	8,5	-10,8741887658834	-0,0202501472085714	-0,000823605805635452
5,954	0,0789999999999997	9	9	2	8,75	-10,8790202345699	-0,0357427354902029	-0,00565504655241966
5,964	0,0890000000000004	9	9	2	8,75	-10,8816002681851	-0,0456694001331925	-0,00823505222797394
5,966	0,0910000000000002	9	9	2	8,75	-10,8817764837295	-0,0465256534516811	-0,00841129571199417
5,975	0,100000000000001	9	9	2	9	-10,8815960772336	-0,0452495785430074	-0,00823086127638817
5,986	0,0109999999999992	10	10	2	9	-10,8795784413815	-0,036311880685389	-0,00621328130364418
5,996	0,0209999999999999	10	10	2	9	-10,876355599612	-0,0243160175159574	-0,00299043953418732
6,007	0,032	10	10	2	9,25	-10,8717104326934	-0,0105953263118863	0,00165469944477081
6,017	0,0419999999999998	10	10	2	9,25	-10,8678831718862	-0,00290257390588522	0,00548193231225014
6,028	0,0529999999999999	10	10	2	9,5	-10,8686112239957	-0,00474823638796806	0,00475388020277023
6,039	0,0639999999999992	10	10	2	9,5	-10,8727160934359	-0,0157396402209997	0,000649038702249527
6,049	0,0739999999999998	10	10	2	9,5	-10,8775269985199	-0,0309248175472021	-0,00416183844208717
6,06	0,085	10	10	2	9,75	-10,8812350127846	-0,0442761229351163	-0,00786982476711273
6,069	0,0939999999999994	10	10	2	9,75	-10,8825408294797	-0,0495570618659258	-0,00917566940188408
6,07	0,0949999999999998	10	10	2	9,75	-10,8825445454568	-0,0494679110124707	-0,00917935743927956
6,071	0,0959999999999992	10	10	2	9,75	-10,8825188409537	-0,0493229040876031	-0,00915365293622017
6,075	0,0999999999999996	10	10	2	10	-10,8822444733232	-0,0476860255002975	-0,00887928530573845
6,975	0	20	20	2	19	-10,8818592131138	-0,0450780754908919	-0,0084940530359745
6,986	0,0109999999999992	20	20	2	19	-10,8800969459116	-0,0373376905918121	-0,0067317858338356
6,996	0,0209999999999999	20	20	2	19	-10,8761039748788	-0,0226690666750073	-0,00273875892162323
7,007	0,032	20	20	2	19,25	-10,8721035160124	-0,0112594338133931	0,00126158818602562
7,018	0,0429999999999993	20	20	2	19,25	-10,8680785261095	-0,00331233255565166	0,00528657808899879
7,021	0,0459999999999994	20	20	2	19,25	-10,8671613503247	-0,00180940143764019	0,0062037818133831
7,029	0,0539999999999994	20	20	2	19,5	-10,8683970104903	-0,0041912542656064	0,00496812164783478
7,039	0,0640000000000001	20	20	2	19,5	-10,8720360137522	-0,0133415358141065	0,00132909044623375
7,05	0,0749999999999993	20	20	2	19,75	-10,8781467564404	-0,0324570620432496	-0,00478154048323631
7,06	0,085	20	20	2	19,75	-10,8808315359056	-0,0420624203979969	-0,00746631994843483
7,071	0,0959999999999992	20	20	2	19,75	-10,8826030790806	-0,0485779345035553	-0,0092378631234169
7,075	0,0999999999999996	20	20	2	20	-10,8822868298739	-0,0468718120828271	-0,00892164185643196
7,975	0	30	30	2	29	-10,882560191676	-0,0476056104525924	-0,0091950036585331
7,986	0,0109999999999992	30	30	2	29	-10,880538476631	-0,0383275235071778	-0,00717328861355781
7,996	0,0209999999999999	30	30	2	29	-10,8759584371001	-0,0215194607153535	-0,00259324908256531
8,007	0,0319999999999991	30	30	2	29,25	-10,8715486060828	-0,00957137905061245	0,001816526055336
8,016	0,0409999999999995	30	30	2	29,25	-10,867209630087	-0,00152235385030508	0,00615550205111504
8,027	0,0520000000000005	30	30	2	29,5	-10,8685069810599	-0,00448803883045912	0,00485815107822418
8,038	0,0629999999999997	30	30	2	29,5	-10,8722835034132	-0,013887844979763	0,00108160078525543
8,049	0,073999999999999	30	30	2	29,5	-10,8780491072685	-0,0314310844987631	-0,00468391925096512
8,059	0,0840000000000005	30	30	2	29,75	-10,8807267062366	-0,0408272910863161	-0,00736149027943611
8,07	0,0949999999999998	30	30	2	29,75	-10,8825517259538	-0,0478865439072251	-0,00918656587600708
8,075	0,0999999999999988	30	30	2	30	-10,8824586309493	-0,0471990602090955	-0,00909341499209404
8,975	0	40	40	2	39	-10,8824937511235	-0,0467206444591284	-0,00912856310606003
8,986	0,011000000000001	40	40	2	39	-10,8811577036977	-0,0404023844748735	-0,00779248774051666
8,997	0,0220000000000002	40	40	2	39	-10,8763024862856	-0,0224429415538907	-0,00293729826807976
9,008	0,0330000000000013	40	40	2	39,25	-10,8712068479508	-0,00862616579979658	0,00215828418731689
9,019	0,0440000000000005	40	40	2	39,25	-10,8675386197865	-0,00180612318217754	0,00582654029130936
9,02	0,0449999999999999	40	40	2	39,25	-10,8675130549818	-0,00182417221367359	0,00585207715630531
9,021	0,0460000000000012	40	40	2	39,25	-10,8675474487245	-0,00198292080312967	0,00581765547394753
9,032	0,0570000000000004	40	40	2	39,5	-10,8695251867175	-0,00645474065095186	0,00383991748094559
9,043	0,0680000000000014	40	40	2	39,5	-10,8741162344813	-0,0186434062197804	-0,000751074403524399
9,054	0,0790000000000006	40	40	2	39,75	-10,8784969802946	-0,032454845495522	-0,0051317922770977
9,065	0,0899999999999999	40	40	2	39,75	-10,8821783680469	-0,0458137085661292	-0,00881318002939224
9,07	0,0950000000000006	40	40	2	39,75	-10,8827266283333	-0,0481061870232224	-0,00936146825551987
9,075	0,100000000000001	40	40	2	40	-10,8825687412173	-0,0470168609172106	-0,00920355319976807
9,975	0	50	50	2	49	-10,8825365826488	-0,0463182153180242	-0,00917142257094383
9,986	0,011000000000001	50	50	2	49	-10,8809478487819	-0,0389774003997445	-0,0075826607644558
9,997	0,0220000000000002	50	50	2	49	-10,8761601615697	-0,0213938253000379	-0,00279497355222702
10,008	0,0330000000000013	50	50	2	49,25	-10,8703123033047	-0,00621590297669172	0,00305280089378357
10,018	0,043000000000001	50	50	2	49,25	-10,866696741432	-0,000726603902876377	0,00666836276650429
10,029	0,0540000000000003	50	50	2	49,5	-10,8679923880845	-0,0032990425825119	0,00537274405360222
10,04	0,0650000000000013	50	50	2	49,5	-10,8726333640516	-0,0142801692709327	0,000731740146875381
10,051	0,0760000000000005	50	50	2	49,75	-10,8785388898104	-0,0322759617120028	-0,0051737017929554
10,062	0,0869999999999997	50	50	2	49,75	-10,8819718938321	-0,0444035418331623	-0,00860670581459999
10,067	0,0920000000000005	50	50	2	49,75	-10,8832909539342	-0,0502442102879286	-0,00992573797702789
10,075	0,100000000000001	50	50	2	50	-10,883081657812	-0,0486361375078559	-0,0097164697945118
10,975	0	60	60	2	59	-10,8828183542937	-0,0467049423605204	-0,00945316627621651
10,986	0,011000000000001	60	60	2	59	-10,880282772705	-0,0355910416692495	-0,00691758468747139
10,997	0,0220000000000002	60	60	2	59	-10,8759986702353	-0,0205270340666175	-0,0026334822177887
11,008	0,0330000000000013	60	60	2	59,25	-10,8709328994155	-0,00746225472539663	0,00243226066231728
11,019	0,0440000000000005	60	60	2	59,25	-10,8664212562144	-0,000472948886454105	0,00694384798407555
11,02	0,0449999999999999	60	60	2	59,25	-10,8663600403816	-0,000232625752687454	0,00700509175658226
11,021	0,0460000000000012	60	60	2	59,25	-10,8664145227522	-0,000208346173167229	0,00695060938596725
11,032	0,0570000000000004	60	60	2	59,5	-10,8687620982528	-0,00479606911540031	0,004603061825037
11,043	0,0680000000000014	60	60	2	59,5	-10,8745852019638	-0,0193688785657287	-0,00122001394629478
11,054	0,0790000000000006	60	60	2	59,75	-10,8806371036917	-0,0393680529668927	-0,00727191567420959
11,065	0,0899999999999999	60	60	2	59,75	-10,8831966575235	-0,0488155661150813	-0,00983146950602531
11,067	0,0920000000000005	60	60	2	59,75	-10,8834444545209	-0,0499636773020029	-0,010079238563776
11,068	0,093	60	60	2	59,75	-10,8834464941174	-0,0499399658292532	-0,0100813060998917
11,069	0,0940000000000012	60	60	2	59,75	-10,8834019862115	-0,0495332200080156	-0,0100367702543736
11,075	0,100000000000001	60	60	2	60	-10,8830771874636	-0,0476014986634254	-0,00971199944615364
11,975	0	70	70	2	69	-10,8827170729637	-0,0459365313872695	-0,00935191288590431
11,986	0,011000000000001	70	70	2	69	-10,8815099392086	-0,0406449381262064	-0,00814475119113922
11,997	0,0220000000000002	70	70	2	69	-10,8765067812055	-0,02190126106143	-0,00314159318804741
12,008	0,0330000000000013	70	70	2	69,25	-10,870977435261	-0,00710655935108662	0,00238772481679916
12,019	0,0440000000000005	70	70	2	69,25	-10,8679097145796	-0,00210909172892571	0,0054553896188736
12,023	0,048	70	70	2	69,25	-10,8672833628953	-0,00126875936985016	0,00608179718255997
12,031	0,0560000000000009	70	70	2	69,5	-10,8688682410866	-0,00447247177362442	0,00449689105153084
12,042	0,0670000000000002	70	70	2	69,5	-10,8733869530261	-0,0156118394806981	-2,17370688915253E-05
12,053	0,0780000000000012	70	70	2	69,75	-10,8796030562371	-0,0348293641582131	-0,00623786821961403
12,064	0,0890000000000004	70	70	2	69,75	-10,8831727690995	-0,0485357595607638	-0,00980760902166367
12,065	0,0899999999999999	70	70	2	69,75	-10,8832379803061	-0,0488647678866982	-0,00987282022833824
12,07	0,0950000000000006	70	70	2	69,75	-10,8832403831184	-0,0483028404414654	-0,00987516716122627
12,071	0,0960000000000001	70	70	2	69,75	-10,8832348510623	-0,0482187606394291	-0,00986969098448753
12,075	0,100000000000001	70	70	2	70	-10,8829429093748	-0,0467362022027373	-0,00957772135734558
12,975	0	80	80	2	79	-10,8834906667471	-0,0488876039162278	-0,0101254507899284
12,986	0,011000000000001	80	80	2	79	-10,8813782315701	-0,0388336414471269	-0,0080130435526371
12,997	0,0220000000000002	80	80	2	79	-10,8756709098816	-0,0185668189078569	-0,00230574980378151
13,008	0,0330000000000013	80	80	2	79,25	-10,8709489088506	-0,00709366519004107	0,0024162232875824
13,019	0,0440000000000005	80	80	2	79,25	-10,8677782863379	-0,00188205391168594	0,00558681786060333
13,02	0,0449999999999999	80	80	2	79,25	-10,8677677251399	-0,00193345360457897	0,00559737905859947
13,021	0,0460000000000012	80	80	2	79,25	-10,86779194884	-0,00203280709683895	0,00557318329811096
13,032	0,0570000000000004	80	80	2	79,5	-10,8694737497717	-0,00526862684637308	0,00389138236641884
13,043	0,0680000000000014	80	80	2	79,5	-10,8748471643776	-0,0192055571824312	-0,00148197636008263
13,055	0,0800000000000001	80	80	2	79,75	-10,8804860617965	-0,037601962685585	-0,00712087377905846
13,066	0,0910000000000011	80	80	2	79,75	-10,882288729772	-0,0440521724522114	-0,00892354175448418
13,075	0,100000000000001	80	80	2	80	-10,8827711921185	-0,0459415838122368	-0,00940600410103798
13,975	0	90	90	2	89	-10,883068330586	-0,0461183721199632	-0,00970317050814628
13,986	0,011000000000001	90	90	2	89	-10,8816258050501	-0,0396105134859681	-0,00826064497232437
13,997	0,0220000000000002	90	90	2	89	-10,8768984675407	-0,0221490766853094	-0,0035332515835762
14,008	0,0330000000000013	90	90	2	89,25	-10,8711152896285	-0,00695237424224615	0,0022498145699501
14,015	0,0400000000000009	90	90	2	89,25	-10,8669229131192	-0,00030935276299715	0,00644221901893616
14,016	0,0410000000000004	90	90	2	89,25	-10,8668995276093	-0,000369362533092499	0,00646563246846199
14,017	0,0419999999999998	90	90	2	89,25	-10,8670885115862	-0,000684582628309727	0,00627664849162102
14,027	0,0520000000000014	90	90	2	89,5	-10,8680642489344	-0,00254362355917692	0,00530088320374489
14,038	0,0630000000000006	90	90	2	89,5	-10,8718494046479	-0,0108559429645538	0,00151572749018669
14,049	0,0739999999999998	90	90	2	89,5	-10,8788665663451	-0,0317914178594947	-0,00550137832760811
14,059	0,0840000000000014	90	90	2	89,75	-10,8812605775893	-0,0398401822894812	-0,00789541751146317
14,07	0,0950000000000006	90	90	2	89,75	-10,8828890416771	-0,0458056945353746	-0,00952385365962982
14,073	0,0980000000000008	90	90	2	89,75	-10,8829974196851	-0,0461461767554283	-0,00963220372796059
14,075	0,100000000000001	90	90	2	90	-10,8829451724887	-0,0457740947604179	-0,00957995653152466
14,975	0	100	100	2	99	-10,8835216518491	-0,0479097291827202	-0,0101564638316631
14,986	0,011000000000001	100	100	2	99	-10,8811289817095	-0,0370992114767432	-0,00776382163167
14,997	0,0220000000000002	100	100	2	99	-10,8767683524638	-0,0213156174868345	-0,00340316444635391
15,008	0,0330000000000013	100	100	2	99,25	-10,8720415458083	-0,00861102249473333	0,00132355839014053
15,019	0,0440000000000005	100	100	2	99,25	-10,8683167397976	-0,00214521307498217	0,00504842028021812
15,021	0,0460000000000012	100	100	2	99,25	-10,8680855669081	-0,00186081510037184	0,0052795372903347
15,024	0,0490000000000013	100	100	2	99,25	-10,8680178131908	-0,00198092777282	0,00534731894731522
15,026	0,0510000000000002	100	100	2	99,5	-10,868289610371	-0,00243376474827528	0,00507552176713943
15,037	0,0620000000000012	100	100	2	99,5	-10,871696183458	-0,00987255945801735	0,00166894868016243
15,048	0,0730000000000004	100	100	2	99,5	-10,8778411243111	-0,0277142273262143	-0,00447593629360199
15,059	0,0840000000000014	100	100	2	99,75	-10,8812733739614	-0,0397777231410146	-0,00790815800428391
15,07	0,0950000000000006	100	100	2	99,75	-10,8829826954752	-0,0459580216556787	-0,00961750745773315
15,075	0,100000000000001	100	100	2	100	-10,8829335216433	-0,0455807335674763	-0,00956833362579346
24,975	0	200	200	2	199	-10,884768795222	-0,0491371750831604	-0,0114036351442337
24,986	0,0109999999999992	200	200	2	199	-10,8821895718575	-0,0372394360601902	-0,00882441177964211
24,996	0,0210000000000008	200	200	2	199	-10,8789292629808	-0,0252735754474998	-0,00556407496333122
25,007	0,032	200	200	2	199,25	-10,8725549094379	-0,00754119828343391	0,000810250639915466
25,018	0,0429999999999993	200	200	2	199,25	-10,8695961814374	-0,00238914042711258	0,00376895070075989
25,023	0,0479999999999983	200	200	2	199,25	-10,8687651716173	-0,00114860478788614	0,00459998846054077
25,03	0,0549999999999997	200	200	2	199,5	-10,8696553576738	-0,00311500858515501	0,00370977446436882
25,041	0,0659999999999989	200	200	2	199,5	-10,8758975565434	-0,0185187673196197	-0,00253239646553993
25,051	0,0760000000000005	200	200	2	199,75	-10,880927760154	-0,0347752310335636	-0,0075625441968441
25,062	0,0869999999999997	200	200	2	199,75	-10,8834982383996	-0,0437800446525216	-0,0101330503821373
25,073	0,097999999999999	200	200	2	199,75	-10,8840739633888	-0,0459753489121795	-0,0107087753713131
25,075	0,0999999999999979	200	200	2	200	-10,884057758376	-0,0458887172862887	-0,0106925703585148
34,975	0	300	300	2	299	-10,8852236811072	-0,0467076105996966	-0,0118584930896759
34,986	0,0110000000000028	300	300	2	299	-10,8833579253405	-0,0383329670876265	-0,00999273732304573
34,997	0,0219999999999985	300	300	2	299	-10,8791051153094	-0,0223956070840359	-0,00573992729187012
35,008	0,0330000000000013	300	300	2	299,25	-10,8748226892203	-0,0107740797102451	-0,00145750120282173
35,019	0,0439999999999969	300	300	2	299,25	-10,8702687732875	-0,00231358222663403	0,0030963309109211
35,02	0,0450000000000017	300	300	2	299,25	-10,8701922744513	-0,00216505024582148	0,00317282974720001
35,022	0,046999999999997	300	300	2	299,25	-10,8704548235983	-0,00250488985329866	0,0029103085398674
35,032	0,0570000000000022	300	300	2	299,5	-10,8714625798166	-0,00480713322758675	0,00190252438187599
35,043	0,0679999999999978	300	300	2	299,5	-10,8777611609548	-0,0210452871397138	-0,0043959729373455
35,061	0,0859999999999985	300	300	2	299,75	-10,8844732213765	-0,0444556027650833	-0,0111080333590508
35,064	0,0889999999999986	300	300	2	299,75	-10,8853542711586	-0,0482388865202665	-0,0119890831410885
35,075	0,100000000000001	300	300	2	300	-10,8853516727686	-0,0474256137385964	-0,0119864568114281
44,975	0	400	400	2	399	-10,8863969519734	-0,0484815007075667	-0,0130317360162735
44,986	0,0110000000000028	400	400	2	399	-10,8849891833961	-0,0416254065930843	-0,0116240233182907
44,997	0,0219999999999985	400	400	2	399	-10,8793361205608	-0,0202583614736795	-0,00597093254327774
45,008	0,0330000000000013	400	400	2	399,25	-10,8742679748684	-0,00765549950301647	-0,00090278685092926
45,019	0,0439999999999969	400	400	2	399,25	-10,8708064164966	-0,00146158039569855	0,00255871564149857
45,02	0,0450000000000017	400	400	2	399,25	-10,8707210049033	-0,00136750284582376	0,00264409929513931
45,023	0,0480000000000018	400	400	2	399,25	-10,8708661515266	-0,00192702282220125	0,00249898061156273
45,034	0,0589999999999975	400	400	2	399,5	-10,8736585825682	-0,00788664445281029	-0,000293366611003876
45,044	0,0690000000000026	400	400	2	399,5	-10,8794398326427	-0,0236470624804497	-0,00607464462518692
45,055	0,0799999999999983	400	400	2	399,75	-10,8838575147092	-0,0388641748577356	-0,0104922987520695
45,066	0,0910000000000011	400	400	2	399,75	-10,8860178943723	-0,0469605950638652	-0,0126527063548565
45,075	0,100000000000001	400	400	2	400	-10,886007193476	-0,0464776437729597	-0,0126420333981514
54,975	0	500	500	2	499	-10,8869730401784	-0,047466866672039	-0,0136078521609306
54,986	0,0110000000000028	500	500	2	499	-10,8844768814743	-0,0361517304554582	-0,0111117213964462
54,997	0,0219999999999985	500	500	2	499	-10,8804824855179	-0,0216656411066651	-0,00711729750037193
55,008	0,0330000000000013	500	500	2	499,25	-10,8753682393581	-0,00811307225376368	-0,00200305134057999
55,019	0,0439999999999969	500	500	2	499,25	-10,8704784885049	-0,000272765755653381	0,00288661569356918
55,02	0,0450000000000017	500	500	2	499,25	-10,8703706692904	-0,000174590386450291	0,00299446284770966
55,021	0,0459999999999994	500	500	2	499,25	-10,8705043327063	-0,000446983613073826	0,00286079943180084
55,035	0,0600000000000023	500	500	2	499,5	-10,8741070982069	-0,00756791327148676	-0,000741910189390183
55,046	0,070999999999998	500	500	2	499,5	-10,8801164198667	-0,0236418331041932	-0,00675123184919357
55,056	0,0810000000000031	500	500	2	499,75	-10,8852723240852	-0,0408978387713432	-0,0119071640074253
55,062	0,0869999999999962	500	500	2	499,75	-10,8875948376954	-0,050987140275538	-0,0142296776175499
55,072	0,0970000000000013	500	500	2	499,75	-10,8872056100518	-0,0483409315347672	-0,0138404220342636
55,075	0,100000000000001	500	500	2	500	-10,8871706575155	-0,0480974325910211	-0,0138054974377155
64,975	0	600	600	2	599	-10,8876259624958	-0,0469554774463177	-0,0142608024179935
64,985	0,0100000000000051	600	600	2	599	-10,8863352052867	-0,0407511554658413	-0,012970045208931
64,995	0,0200000000000102	600	600	2	599	-10,882063312456	-0,0240061152726412	-0,00869812443852424
65,01	0,0350000000000108	600	600	2	599,25	-10,8742064796388	-0,00456919893622398	-0,000841319561004639
65,016	0,041000000000011	600	600	2	599,25	-10,8722230698913	-0,00168320722877979	0,00114206224679947
65,027	0,0520000000000067	600	600	2	599,5	-10,8725026343018	-0,00241573434323072	0,000862497836351395
65,037	0,0620000000000118	600	600	2	599,5	-10,8757139369845	-0,00908216927200556	-0,00234877690672874
65,048	0,0730000000000075	600	600	2	599,5	-10,8821940422058	-0,0275751855224371	-0,00882888212800026
65,058	0,0830000000000126	600	600	2	599,75	-10,8865635842085	-0,042941328138113	-0,0131984241306782
65,069	0,0940000000000083	600	600	2	599,75	-10,8876353502274	-0,0471528293564916	-0,0142701901495457
65,073	0,0980000000000132	600	600	2	599,75	-10,8877574745566	-0,0476847030222416	-0,0143922865390778
65,075	0,100000000000009	600	600	2	600	-10,8877553232014	-0,0475537218153477	-0,0143901631236076
74,975	0	700	700	2	699	-10,8883340936154	-0,0472672795876861	-0,0149689055979252
74,986	0,0109999999999957	700	700	2	699	-10,8869932405651	-0,0408337544649839	-0,0136280804872513
74,997	0,0219999999999914	700	700	2	699	-10,8825992234051	-0,0242342008277774	-0,00923406332731247
75,007	0,0319999999999965	700	700	2	699,25	-10,8758704550564	-0,00657974742352962	-0,00250523909926414
75,018	0,0429999999999922	700	700	2	699,25	-10,8741675317287	-0,00374400522559881	-0,000802315771579742
75,022	0,046999999999997	700	700	2	699,25	-10,8731853403151	-0,00207415781915188	0,00017976388335228
75,03	0,0549999999999926	700	700	2	699,5	-10,8743177074939	-0,00467311125248671	-0,000952519476413727
75,04	0,0649999999999977	700	700	2	699,5	-10,8782000094652	-0,0138846458867192	-0,0048348493874073
75,051	0,0759999999999934	700	700	2	699,75	-10,8837399445474	-0,0305177783593535	-0,0103747844696045
75,061	0,0859999999999985	700	700	2	699,75	-10,887767309323	-0,0449899723753333	-0,0144021213054657
75,068	0,0929999999999893	700	700	2	699,75	-10,8883063495159	-0,0473100086674094	-0,0149411894381046
75,075	0,0999999999999943	700	700	2	700	-10,8882373385131	-0,0466788420453668	-0,0148721225559711
84,975	0	800	800	2	799	-10,8886692021042	-0,0462898658588529	-0,0153040140867233
84,986	0,0109999999999957	800	800	2	799	-10,8871251996607	-0,0391316507011652	-0,0137600116431713
84,997	0,0219999999999914	800	800	2	799	-10,8818904217333	-0,0202475907281041	-0,00852523371577263
85,007	0,0319999999999965	800	800	2	799,25	-10,8778944332153	-0,0096971308812499	-0,00452924519777298
85,018	0,0429999999999922	800	800	2	799,25	-10,8748684544116	-0,00382770318537951	-0,00150326639413834
85,027	0,0519999999999925	800	800	2	799,5	-10,8736327942461	-0,00206861644983292	-0,000267606228590012
85,028	0,0529999999999973	800	800	2	799,5	-10,8736407011747	-0,00205682124942541	-0,000275485217571259
85,039	0,063999999999993	800	800	2	799,5	-10,8778461813927	-0,0117143150418997	-0,00448102131485939
85,049	0,0739999999999981	800	800	2	799,5	-10,883770622313	-0,0290240906178951	-0,0104054063558578
85,06	0,0849999999999937	800	800	2	799,75	-10,8877806924284	-0,0433328002691269	-0,0144154764711857
85,066	0,090999999999994	800	800	2	799,75	-10,8889693859965	-0,0482288375496864	-0,0156041979789734
85,075	0,0999999999999943	800	800	2	800	-10,8888932783157	-0,0473747868090868	-0,0155280902981758
94,975	0	900	900	2	899	-10,889613032341	-0,0486278533935547	-0,0162478722631931
94,986	0,0109999999999957	900	900	2	899	-10,888162124902	-0,0414902670308948	-0,0147969089448452
94,997	0,0219999999999914	900	900	2	899	-10,8822234626859	-0,0196984875947237	-0,00885827466845512
95,007	0,0319999999999965	900	900	2	899,25	-10,8785489201546	-0,0101176183670759	-0,00518376007676124
95,018	0,0429999999999922	900	900	2	899,25	-10,8743379916996	-0,00220353249460459	-0,000972803682088852
95,019	0,0439999999999969	900	900	2	899,25	-10,874200835824	-0,00202690716832876	-0,000835619866847992
95,02	0,0449999999999875	900	900	2	899,25	-10,8741880394518	-0,00204526819288731	-0,000822879374027252
95,021	0,0459999999999923	900	900	2	899,25	-10,8742436952889	-0,00215701293200254	-0,000878535211086273
95,031	0,0559999999999974	900	900	2	899,5	-10,8751756791025	-0,00440569128841162	-0,00181049108505249
95,042	0,0669999999999931	900	900	2	899,5	-10,8797283377498	-0,0152586912736297	-0,0063631497323513
95,052	0,0769999999999982	900	900	2	899,75	-10,8863242529333	-0,0359875662252307	-0,0129590928554535
95,063	0,0879999999999939	900	900	2	899,75	-10,8891894668341	-0,0468643801286817	-0,015824306756258
95,073	0,097999999999999	900	900	2	899,75	-10,8892224635929	-0,0466097053140402	-0,0158572755753994
95,075	0,0999999999999943	900	900	2	900	-10,8890791330487	-0,0459135510027409	-0,0157139450311661
104,975	0	1000	1000	2	999	-10,8897748868912	-0,0472272420302033	-0,0164096988737583
104,986	0,0109999999999957	1000	1000	2	999	-10,8881494123489	-0,039203786291182	-0,0147842243313789
104,997	0,0219999999999914	1000	1000	2	999	-10,8836982026696	-0,0227815331891179	-0,0103329867124557
105,007	0,0319999999999965	1000	1000	2	999,25	-10,8775983564556	-0,00692316330969334	-0,00423319637775421
105,017	0,0419999999999874	1000	1000	2	999,25	-10,8748215436935	-0,00246292911469936	-0,00145632773637772
105,027	0,0519999999999925	1000	1000	2	999,5	-10,8750621881336	-0,0032121455296874	-0,00169700011610985
105,037	0,0619999999999976	1000	1000	2	999,5	-10,8779410086572	-0,00940787605941296	-0,00457584857940674
105,048	0,0729999999999933	1000	1000	2	999,5	-10,8840924035758	-0,0268742954358459	-0,0107272155582905
105,058	0,0829999999999984	1000	1000	2	999,75	-10,887804441154	-0,0395184336230159	-0,0144392810761929
105,069	0,0939999999999941	1000	1000	2	999,75	-10,8903718460351	-0,0505137722939253	-0,0170066580176353
105,075	0,0999999999999943	1000	1000	2	1000	-10,890117874369	-0,0490760104730725	-0,0167526863515377
155,3	0	1501	1	3	1500	-10,8860606420785	-0,0243993708863854	-0,0126954540610313
155,311	0,0109999999999957	1501	1	3	1500	-10,8862436190248	-0,0251023797318339	-0,0128784589469433
155,325	0,0250000000000057	1501	1	3	1500	-10,8863907214254	-0,0257571507245302	-0,0130255334079266
155,336	0,0360000000000014	1501	1	3	1500	-10,8861859794706	-0,0249924790114164	-0,0128207914531231
155,347	0,046999999999997	1501	1	3	1500	-10,8862751349807	-0,0251203821972013	-0,0129099749028683
155,356	0,0559999999999832	1501	1	3	1500	-10,8860334847122	-0,0241951365023851	-0,0126682966947556
155,364	0,063999999999993	1501	1	3	1500	-10,886289300397	-0,0252135004848242	-0,0129241123795509
155,375	0,0749999999999886	1501	1	3	1500	-10,8861691318452	-0,0248471088707447	-0,0128039717674255
155,386	0,0859999999999843	1501	1	3	1500	-10,8863942138851	-0,0255336239933968	-0,0130290538072586
155,396	0,0960000000000036	1501	1	3	1500	-10,8862128015608	-0,0250052753835917	-0,012847613543272
155,407	0,106999999999999	1501	1	3	1500	-10,8864226285368	-0,0257647223770618	-0,0130574405193329
155,421	0,120999999999981	1501	1	3	1500	-10,886371023953	-0,025699520483613	-0,0130058079957962
155,431	0,131	1501	1	3	1500	-10,8862914796919	-0,0253412034362555	-0,0129262916743755
155,442	0,141999999999996	1501	1	3	1500	-10,8861073013395	-0,0244580302387476	-0,0127421133220196
155,453	0,152999999999992	1501	1	3	1500	-10,8866128977388	-0,0265108607709408	-0,0132477097213268
155,464	0,163999999999987	1501	1	3	1500	-10,886435508728	-0,0259198620915413	-0,0130703486502171
155,475	0,174999999999983	1501	1	3	1500	-10,8867483772337	-0,0270790793001652	-0,0133832171559334
155,485	0,185000000000002	1501	1	3	1500	-10,8860854525119	-0,0241801748052239	-0,0127202644944191
155,486	0,185999999999979	1501	1	3	1500	-10,8860877715051	-0,0241675460711122	-0,0127225555479527
155,496	0,195999999999998	1501	1	3	1500	-10,8863599598408	-0,0253482908010483	-0,0129947997629642
155,507	0,206999999999994	1501	1	3	1500	-10,8868043962866	-0,027227820828557	-0,0134392082691193
155,518	0,217999999999989	1501	1	3	1500	-10,8863869775087	-0,0255936151370406	-0,0130217894911766
155,529	0,228999999999985	1501	1	3	1500	-10,8863766118884	-0,0256869150325656	-0,0130113959312439
155,539	0,239000000000004	1501	1	3	1500	-10,8865664340556	-0,0260110758244991	-0,013201218098402
155,55	0,25	1501	1	3	1500	-10,8864211197942	-0,0257044704630971	-0,013055931776762
155,561	0,260999999999996	1501	1	3	1500	-10,8867373690009	-0,0269075529649854	-0,0133721530437469
155,572	0,271999999999991	1501	1	3	1500	-10,8862695749849	-0,0250954041257501	-0,0129043869674206
155,583	0,282999999999987	1501	1	3	1500	-10,8864788431674	-0,0258311675861478	-0,0131136551499367
155,594	0,293999999999983	1501	1	3	1500	-10,8865459542721	-0,026073339395225	-0,0131807662546635
155,604	0,304000000000002	1501	1	3	1500	-10,8866275660694	-0,0264693656936288	-0,0132624059915543
155,615	0,314999999999998	1501	1	3	1500	-10,8865735586733	-0,026294132694602	-0,0132083706557751
155,626	0,325999999999993	1501	1	3	1500	-10,8865831419826	-0,0264389952644706	-0,0132179260253906
155,637	0,336999999999989	1501	1	3	1500	-10,8867377322167	-0,026751309633255	-0,0133725441992283
155,648	0,347999999999985	1501	1	3	1500	-10,8866242133081	-0,0264931889250875	-0,0132590532302856
155,658	0,358000000000004	1501	1	3	1500	-10,8865779452026	-0,0263515301048756	-0,0132127292454243
155,669	0,369	1501	1	3	1500	-10,8870345912874	-0,0281653879210353	-0,0136694312095642
155,68	0,379999999999995	1501	1	3	1500	-10,8864910528064	-0,0255764601752162	-0,0131258927285671
155,691	0,390999999999991	1501	1	3	1500	-10,8868348784745	-0,0271935109049082	-0,0134697183966637
155,702	0,401999999999987	1501	1	3	1500	-10,8864273503423	-0,025616348721087	-0,0130621902644634
155,713	0,412999999999982	1501	1	3	1500	-10,8870800770819	-0,0282878708094358	-0,013714861124754
155,723	0,423000000000002	1501	1	3	1500	-10,8868204336613	-0,0272428477182984	-0,0134552456438541
155,734	0,433999999999998	1501	1	3	1500	-10,8867723215371	-0,026805717498064	-0,0134071335196495
155,745	0,444999999999993	1501	1	3	1500	-10,8868048992008	-0,0270226364955306	-0,0134397111833096
155,756	0,455999999999989	1501	1	3	1500	-10,8869837131351	-0,0278665591031313	-0,0136185251176357
155,767	0,466999999999985	1501	1	3	1500	-10,8867925219238	-0,027229692786932	-0,0134273618459702
155,777	0,477000000000004	1501	1	3	1500	-10,8870709128678	-0,0278836116194725	-0,0137057527899742
155,788	0,488	1501	1	3	1500	-10,8866668492556	-0,0263917678967118	-0,0133016332983971
155,799	0,498999999999995	1501	1	3	1500	-10,8869448769838	-0,0274929730221629	-0,0135796889662743
155,81	0,509999999999991	1501	1	3	1500	-10,8868106268346	-0,0270520849153399	-0,0134454667568207
155,821	0,520999999999987	1501	1	3	1500	-10,8869063202292	-0,0276418263092637	-0,0135411322116852
155,831	0,531000000000006	1501	1	3	1500	-10,8871652092785	-0,0283431308344007	-0,0138000212609768
155,842	0,542000000000002	1501	1	3	1500	-10,8871088549495	-0,0282074417918921	-0,013743694871664
155,853	0,552999999999997	1501	1	3	1500	-10,8870070427656	-0,0278369942680001	-0,0136418826878071
155,864	0,563999999999993	1501	1	3	1500	-10,8867893926799	-0,0270199542865157	-0,013424176722765
155,884	0,584000000000003	1501	1	3	1500	-10,8868265803903	-0,026980615220964	-0,0134613923728466
155,895	0,594999999999999	1501	1	3	1500	-10,8871025126427	-0,0281519908457994	-0,0137373246252537
155,906	0,605999999999995	1501	1	3	1500	-10,8871947135776	-0,0284670386463404	-0,0138295255601406
155,917	0,61699999999999	1501	1	3	1500	-10,8869876526296	-0,0278264284133911	-0,0136224925518036
155,928	0,627999999999986	1501	1	3	1500	-10,8867298532277	-0,026534735225141	-0,013364665210247
155,938	0,638000000000005	1501	1	3	1500	-10,8869927935302	-0,0276560755446553	-0,013627577573061
155,949	0,649000000000001	1501	1	3	1500	-10,887047778815	-0,0278185401111841	-0,0136826187372208
155,96	0,659999999999997	1501	1	3	1500	-10,8872109744698	-0,0286371307447553	-0,0138457864522934
155,971	0,670999999999992	1501	1	3	1500	-10,8870550990105	-0,0277088163420558	-0,0136899389326572
155,982	0,681999999999988	1501	1	3	1500	-10,8871781732887	-0,0282083172351122	-0,0138129852712154
155,993	0,692999999999984	1501	1	3	1500	-10,8870925661176	-0,0281128659844399	-0,0137273781001568
156,003	0,703000000000003	1501	1	3	1500	-10,887303147465	-0,0289287883788347	-0,0139379873871803
156,014	0,713999999999999	1501	1	3	1500	-10,8873410057276	-0,0290360022336245	-0,0139758177101612
156,025	0,724999999999994	1501	1	3	1500	-10,8869989961386	-0,0274353474378586	-0,0136338360607624
156,036	0,73599999999999	1501	1	3	1500	-10,8873921912163	-0,0291962781921029	-0,0140270031988621
156,047	0,746999999999986	1501	1	3	1500	-10,8873926382512	-0,0291682546958327	-0,0140274502336979
156,057	0,757000000000005	1501	1	3	1500	-10,8872885070741	-0,0289892219007015	-0,0139232911169529
156,068	0,768000000000001	1501	1	3	1500	-10,8874728251249	-0,0293765729293227	-0,0141076371073723
156,079	0,778999999999996	1501	1	3	1500	-10,8870259858668	-0,0276408577337861	-0,0136607699096203
156,09	0,789999999999992	1501	1	3	1500	-10,8872788120061	-0,0286068581044674	-0,0139136239886284
156,103	0,802999999999997	1501	1	3	1500	-10,8871824480593	-0,0284320861101151	-0,0138172879815102
156,114	0,813999999999993	1501	1	3	1500	-10,8872742019594	-0,0287817185744643	-0,0139090418815613
156,125	0,824999999999989	1501	1	3	1500	-10,8872387744486	-0,0284140883013606	-0,0138735584914684
156,136	0,835999999999984	1501	1	3	1500	-10,8874647784978	-0,029366142116487	-0,0140995904803276
156,146	0,846000000000004	1501	1	3	1500	-10,8873706217855	-0,02908646594733	-0,014005433768034
156,157	0,856999999999999	1501	1	3	1500	-10,8875084482133	-0,0297035090625286	-0,0141432322561741
156,168	0,867999999999995	1501	1	3	1500	-10,8876342605799	-0,0298674870282412	-0,0142690725624561
156,179	0,878999999999991	1501	1	3	1500	-10,8873016387224	-0,0285635143518448	-0,013936422765255
156,19	0,889999999999986	1501	1	3	1500	-10,887223770842	-0,0283463392406702	-0,0138585828244686
156,2	0,900000000000006	1501	1	3	1500	-10,887587768957	-0,0299679953604937	-0,0142225809395313
156,211	0,911000000000001	1501	1	3	1500	-10,8873428497463	-0,028940481133759	-0,0139776617288589
156,222	0,921999999999997	1501	1	3	1500	-10,8874884992838	-0,0293836882337928	-0,0141233392059803
156,233	0,932999999999993	1501	1	3	1500	-10,8873608708382	-0,0288797682151198	-0,013995710760355
156,244	0,943999999999988	1501	1	3	1500	-10,8876527007669	-0,0300448061898351	-0,0142875127494335
156,255	0,954999999999984	1501	1	3	1500	-10,8875989168882	-0,029940465465188	-0,0142337009310722
156,265	0,965000000000003	1501	1	3	1500	-10,8875249046832	-0,0293610617518425	-0,0141597166657448
156,276	0,975999999999999	1501	1	3	1500	-10,8876868709922	-0,0301103806123137	-0,0143216550350189
156,287	0,986999999999995	1501	1	3	1500	-10,8876089472324	-0,029788538813591	-0,0142437592148781
156,298	0,99799999999999	1501	1	3	1500	-10,8875980507582	-0,0299119111150503	-0,0142328627407551
156,309	1,00899999999999	1501	1	3	1500	-10,8875592704862	-0,0297094322741032	-0,0141940824687481
156,319	1,01900000000001	1501	1	3	1500	-10,8878002781421	-0,0304859643802047	-0,0144350901246071
156,33	1,03	1501	1	3	1500	-10,8875466138124	-0,0294593349099159	-0,0141814537346363
156,341	1,041	1501	1	3	1500	-10,8875221107155	-0,0294981244951487	-0,0141569226980209
156,352	1,05199999999999	1501	1	3	1500	-10,8878074306995	-0,0308371102437377	-0,0144422426819801
156,364	1,06399999999999	1501	1	3	1500	-10,8875276427716	-0,0293127540498972	-0,0141624547541142
156,375	1,07499999999999	1501	1	3	1500	-10,8878469094634	-0,0306831207126379	-0,0144816935062408
156,386	1,08599999999998	1501	1	3	1500	-10,8876610826701	-0,0298518501222134	-0,0142958946526051
156,396	1,096	1501	1	3	1500	-10,8876214362681	-0,0298160826787353	-0,0142562761902809
156,407	1,107	1501	1	3	1500	-10,8877782616764	-0,0305723212659359	-0,0144130736589432
156,418	1,118	1501	1	3	1500	-10,8878393098712	-0,0305473618209362	-0,014474093914032
156,429	1,12899999999999	1501	1	3	1500	-10,8879038225859	-0,0309196207672358	-0,0145386345684528
156,44	1,13999999999999	1501	1	3	1500	-10,8879343047738	-0,0310250837355852	-0,0145691446959972
156,45	1,15000000000001	1501	1	3	1500	-10,8878077380359	-0,0306444754824042	-0,014442577958107
156,461	1,161	1501	1	3	1500	-10,8876969572157	-0,0299552222713828	-0,0143317691981792
156,472	1,172	1501	1	3	1500	-10,8879530802369	-0,0310776010155678	-0,0145879201591015
156,483	1,18299999999999	1501	1	3	1500	-10,8880517911166	-0,0314926309511065	-0,0146866030991077
156,494	1,19399999999999	1501	1	3	1500	-10,8879608754069	-0,0310817873105407	-0,0145956873893738
156,505	1,20499999999998	1501	1	3	1500	-10,8878777548671	-0,0308253243565559	-0,0145125947892666
156,515	1,215	1501	1	3	1500	-10,8879450336099	-0,030946065671742	-0,0145798735320568
156,526	1,226	1501	1	3	1500	-10,8877971488982	-0,0303836213424802	-0,0144319608807564
156,537	1,23699999999999	1501	1	3	1500	-10,8879670221359	-0,031214258633554	-0,0146018341183662
156,548	1,24799999999999	1501	1	3	1500	-10,8878827560693	-0,0308463117107749	-0,014517568051815
156,559	1,25899999999999	1501	1	3	1500	-10,8879184629768	-0,0306737376376987	-0,0145532749593258
156,569	1,26900000000001	1501	1	3	1500	-10,8880173973739	-0,0312070082873106	-0,01465218141675
156,58	1,28	1501	1	3	1500	-10,888292575255	-0,0324042281135917	-0,0149273872375488
156,591	1,291	1501	1	3	1500	-10,8881405834109	-0,031773904338479	-0,0147753953933716
156,602	1,30199999999999	1501	1	3	1500	-10,8877448458225	-0,0302581582218409	-0,014379657804966
156,613	1,31299999999999	1501	1	3	1500	-10,8879543375224	-0,0308632291853428	-0,0145891495049
156,624	1,32399999999998	1501	1	3	1500	-10,8881601132452	-0,0317440135404468	-0,014794897288084
156,634	1,334	1501	1	3	1500	-10,8880165033042	-0,0312456674873829	-0,0146512873470783
156,645	1,345	1501	1	3	1500	-10,8880529925227	-0,0314191915094852	-0,0146877765655518
156,664	1,364	1501	1	3	1500	-10,8882519509643	-0,0319863436743617	-0,0148867629468441
156,675	1,375	1501	1	3	1500	-10,8881588280201	-0,0317208701744676	-0,0147936679422855
156,686	1,386	1501	1	3	1500	-10,8883404918015	-0,0324753206223249	-0,01497533172369
156,697	1,39699999999999	1501	1	3	1500	-10,8882159367204	-0,032074311748147	-0,014850776642561
156,708	1,40799999999999	1501	1	3	1500	-10,8883379492909	-0,0323238922283053	-0,0149727612733841
156,719	1,41899999999998	1501	1	3	1500	-10,8879597578198	-0,0307786231860518	-0,0145945698022842
156,729	1,429	1501	1	3	1500	-10,8881009370089	-0,0314537296071649	-0,014735721051693
156,74	1,44	1501	1	3	1500	-10,8883414417505	-0,0324345333501697	-0,0149762816727161
156,751	1,45099999999999	1501	1	3	1500	-10,8882239554077	-0,0318924617022276	-0,0148587673902512
156,762	1,46199999999999	1501	1	3	1500	-10,8882381487638	-0,0318342540413141	-0,0148729607462883
156,773	1,47299999999998	1501	1	3	1500	-10,8885601256043	-0,0331964297220111	-0,0151949375867844
156,783	1,483	1501	1	3	1500	-10,888135554269	-0,031479699537158	-0,0147703662514687
156,794	1,494	1501	1	3	1500	-10,8885070960969	-0,0329743465408683	-0,0151419080793858
156,805	1,505	1501	1	3	1500	-10,8882396575063	-0,0317683350294828	-0,0148744694888592
156,816	1,51599999999999	1501	1	3	1500	-10,8883834909648	-0,032477374188602	-0,0150183029472828
156,827	1,52699999999999	1501	1	3	1500	-10,8883015159518	-0,0322128273546696	-0,0149363279342651
156,838	1,53799999999998	1501	1	3	1500	-10,8883572556078	-0,0325244572013617	-0,0149920955300331
156,848	1,548	1501	1	3	1500	-10,8884338103235	-0,0328204641118646	-0,0150686502456665
156,859	1,559	1501	1	3	1500	-10,8886495046318	-0,0334191741421819	-0,0152843445539474
156,87	1,56999999999999	1501	1	3	1500	-10,8884655777365	-0,032755141146481	-0,0151003897190094
156,881	1,58099999999999	1501	1	3	1500	-10,888180565089	-0,0316416192799807	-0,0148154050111771
156,892	1,59199999999998	1501	1	3	1500	-10,8888132032007	-0,034294156357646	-0,0154480151832104
156,902	1,602	1501	1	3	1500	-10,8883739914745	-0,0320351263508201	-0,0150088034570217
156,913	1,613	1501	1	3	1500	-10,8888788055629	-0,0342478882521391	-0,0155136175453663
156,925	1,625	1501	1	3	1500	-10,8885569684207	-0,0330462027341127	-0,0151918083429337
156,936	1,636	1501	1	3	1500	-10,8886707387865	-0,0336220301687717	-0,0153055787086487
156,947	1,64699999999999	1501	1	3	1500	-10,8884395100176	-0,0325808441266418	-0,0150742940604687
156,958	1,65799999999999	1501	1	3	1500	-10,8885798510164	-0,0330124190077186	-0,0152146629989147
156,969	1,66899999999998	1501	1	3	1500	-10,8884968142956	-0,0327947456389666	-0,015131626278162
156,979	1,679	1501	1	3	1500	-10,8886522706598	-0,0334765389561653	-0,0152870826423168
156,99	1,69	1501	1	3	1500	-10,8886084053665	-0,0332692824304104	-0,0152432173490524
157,001	1,70099999999999	1501	1	3	1500	-10,8884833194315	-0,0323652941733599	-0,0151181593537331
157,012	1,71199999999999	1501	1	3	1500	-10,8887025620788	-0,0334176002070308	-0,0153373740613461
157,023	1,72299999999998	1501	1	3	1500	-10,8888700045645	-0,0342566100880504	-0,0155048444867134
157,033	1,733	1501	1	3	1500	-10,8888072241098	-0,0340165570378304	-0,0154420360922813
157,044	1,744	1501	1	3	1500	-10,8887254167348	-0,0338318990543485	-0,0153602287173271
157,055	1,755	1501	1	3	1500	-10,8888815995306	-0,0342253176495433	-0,0155164115130901
157,066	1,76599999999999	1501	1	3	1500	-10,8885942958295	-0,0329394126310945	-0,0152291357517242
157,077	1,77699999999999	1501	1	3	1500	-10,8886282145977	-0,0332529796287417	-0,0152630545198917
157,088	1,78799999999998	1501	1	3	1500	-10,8887836989015	-0,0339697627350688	-0,0154185108840466
157,098	1,798	1501	1	3	1500	-10,8886777516454	-0,0334261916577816	-0,0153125636279583
157,109	1,809	1501	1	3	1500	-10,8886484988034	-0,0331835402175784	-0,0152833387255669
157,12	1,81999999999999	1501	1	3	1500	-10,8887335192412	-0,0336058624088764	-0,0153683312237263
157,131	1,83099999999999	1501	1	3	1500	-10,888857068494	-0,0341240409761667	-0,0154918804764748
157,145	1,845	1501	1	3	1500	-10,8889132551849	-0,0342375366017222	-0,0155480951070786
157,156	1,85599999999999	1501	1	3	1500	-10,8891071565449	-0,0350615056231618	-0,0157419964671135
157,167	1,86699999999999	1501	1	3	1500	-10,8887681085616	-0,0336188450455666	-0,0154029205441475
157,178	1,87799999999999	1501	1	3	1500	-10,8887227345258	-0,0334149366244674	-0,0153575465083122
157,188	1,88800000000001	1501	1	3	1500	-10,8887584973127	-0,0336505100131035	-0,0153933092951775
157,199	1,899	1501	1	3	1500	-10,8888369519264	-0,0338057475164533	-0,0154717639088631
157,21	1,91	1501	1	3	1500	-10,8890726231039	-0,0348846148699522	-0,0157074630260468
157,221	1,92099999999999	1501	1	3	1500	-10,8888218086213	-0,0338242622092366	-0,0154566206037998
157,232	1,93199999999999	1501	1	3	1500	-10,8891248423606	-0,0352528318762779	-0,0157596543431282
157,243	1,94299999999998	1501	1	3	1500	-10,8891577832401	-0,0350133143365383	-0,0157926231622696
157,253	1,953	1501	1	3	1500	-10,8891737647355	-0,0352310854941607	-0,01580860465765
157,264	1,964	1501	1	3	1500	-10,8891596551985	-0,0353130139410496	-0,0157944671809673
157,275	1,97499999999999	1501	1	3	1500	-10,889147054404	-0,0353480642661452	-0,0157818384468555
157,286	1,98599999999999	1501	1	3	1500	-10,8888195734471	-0,0339161418378353	-0,0154543854296207
157,297	1,99699999999999	1501	1	3	1500	-10,8891767542809	-0,035130362957716	-0,0158115662634373
157,307	2,00700000000001	1501	1	3	1500	-10,8890216890723	-0,0344760669395328	-0,0156565010547638
157,318	2,018	1501	1	3	1500	-10,8889680728316	-0,0344611844047904	-0,0156028568744659
157,329	2,029	1501	1	3	1500	-10,8890567813069	-0,0347399152815342	-0,0156915932893753
157,34	2,03999999999999	1501	1	3	1500	-10,8892070967704	-0,0352816516533494	-0,0158419087529182
157,351	2,05099999999999	1501	1	3	1500	-10,8892188873142	-0,0352622475475073	-0,0158536992967129
157,362	2,06199999999998	1501	1	3	1500	-10,8889733534306	-0,034432765096426	-0,0156081654131413
157,372	2,072	1501	1	3	1500	-10,8895500842482	-0,0368147995322943	-0,0161848962306976
157,383	2,083	1501	1	3	1500	-10,8890535961837	-0,034621455706656	-0,0156884081661701
157,402	2,102	1501	1	3	1500	-10,8891211822629	-0,0348236132413149	-0,0157559663057327
157,413	2,113	1501	1	3	1500	-10,8893355354667	-0,0356429303064942	-0,0159703753888607
157,424	2,124	1501	1	3	1500	-10,8893113397062	-0,0357774738222361	-0,0159461796283722
157,435	2,13499999999999	1501	1	3	1500	-10,8892247825861	-0,0353625183925033	-0,0158595666289329
157,446	2,14599999999999	1501	1	3	1500	-10,8892017882317	-0,0350147113204002	-0,0158366002142429
157,456	2,15600000000001	1501	1	3	1500	-10,889439554885	-0,0363508798182011	-0,0160743668675423
157,467	2,167	1501	1	3	1500	-10,8894547540694	-0,0363616412505507	-0,01608956605196
157,478	2,178	1501	1	3	1500	-10,8890904486179	-0,0347293168306351	-0,0157252326607704
157,489	2,18899999999999	1501	1	3	1500	-10,8893581107259	-0,0355732254683971	-0,0159929506480694
157,5	2,19999999999999	1501	1	3	1500	-10,8894457295537	-0,0360841071233153	-0,0160805694758892
157,511	2,21099999999998	1501	1	3	1500	-10,8892704918981	-0,0352853396907449	-0,0159052759408951
157,521	2,221	1501	1	3	1500	-10,8892172388732	-0,0352633185684681	-0,015852078795433
157,532	2,232	1501	1	3	1500	-10,8895102702081	-0,0365444784983993	-0,0161450542509556
157,543	2,243	1501	1	3	1500	-10,8896017167717	-0,0366081763058901	-0,0162365287542343
157,554	2,25399999999999	1501	1	3	1500	-10,8894572407007	-0,0361083401367068	-0,016092024743557
157,565	2,26499999999999	1501	1	3	1500	-10,8895370084792	-0,0364984944462776	-0,01617182046175
157,575	2,27500000000001	1501	1	3	1500	-10,8895209711045	-0,0366034172475338	-0,0161557830870152
157,586	2,286	1501	1	3	1500	-10,889352131635	-0,0355284009128809	-0,0159869156777859
157,597	2,297	1501	1	3	1500	-10,889468472451	-0,0360922096297145	-0,0161033123731613
157,608	2,30799999999999	1501	1	3	1500	-10,8896007668227	-0,036713695153594	-0,0162355788052082
157,619	2,31899999999999	1501	1	3	1500	-10,8895905409008	-0,0368042197078466	-0,0162253528833389
157,63	2,32999999999998	1501	1	3	1500	-10,8896786905825	-0,0371603202074766	-0,016313474625349
157,64	2,34	1501	1	3	1500	-10,8896780200303	-0,036817342042923	-0,0163128040730953
157,651	2,351	1501	1	3	1500	-10,8895840030164	-0,036480575799942	-0,0162188149988651
157,662	2,36199999999999	1501	1	3	1500	-10,8896332327276	-0,0368947768583894	-0,0162680447101593
157,673	2,37299999999999	1501	1	3	1500	-10,8895750064403	-0,0366820441558957	-0,0162098184227943
157,684	2,38399999999999	1501	1	3	1500	-10,8896116074175	-0,0366741558536887	-0,0162464193999767
157,695	2,39499999999998	1501	1	3	1500	-10,8898169919848	-0,0374140171334147	-0,0164518319070339
157,705	2,405	1501	1	3	1500	-10,8896876312792	-0,0369964400306344	-0,0163224712014198
157,716	2,416	1501	1	3	1500	-10,8897050097585	-0,037218127399683	-0,0163397938013077
157,727	2,42699999999999	1501	1	3	1500	-10,8896689396352	-0,037097055464983	-0,0163037516176701
157,738	2,43799999999999	1501	1	3	1500	-10,8896749187261	-0,0367455463856459	-0,0163097307085991
157,749	2,44899999999998	1501	1	3	1500	-10,8896118868142	-0,0364926224574447	-0,0162466987967491
157,759	2,459	1501	1	3	1500	-10,8897529263049	-0,0372248934581876	-0,0163877382874489
157,77	2,47	1501	1	3	1500	-10,8898997493088	-0,0379716930910945	-0,0165345333516598
157,781	2,48099999999999	1501	1	3	1500	-10,8896929398179	-0,0370692368596792	-0,0163277238607407
157,792	2,49199999999999	1501	1	3	1500	-10,8896860666573	-0,0367629108950496	-0,0163209065794945
157,803	2,50299999999999	1501	1	3	1500	-10,8899044711143	-0,037916162982583	-0,0165392830967903
157,813	2,51300000000001	1501	1	3	1500	-10,8898061513901	-0,0375582743436098	-0,0164409913122654
157,824	2,524	1501	1	3	1500	-10,8897463604808	-0,0371697219088674	-0,0163811445236206
157,835	2,535	1501	1	3	1500	-10,8899853006005	-0,0380924064666033	-0,0166201405227184
157,846	2,54599999999999	1501	1	3	1500	-10,8899855241179	-0,0381010491400957	-0,0166203081607819
157,857	2,55699999999999	1501	1	3	1500	-10,8899117354304	-0,0378500996157527	-0,0165465474128723
157,868	2,56799999999998	1501	1	3	1500	-10,8896127250046	-0,0365067785605788	-0,0162475369870663
157,878	2,578	1501	1	3	1500	-10,8897846378386	-0,0374579522758722	-0,0164194218814373
157,889	2,589	1501	1	3	1500	-10,8897505234927	-0,0368595169857144	-0,0163853354752064
157,9	2,59999999999999	1501	1	3	1500	-10,8898789342493	-0,0376147497445345	-0,0165137462317944
157,911	2,61099999999999	1501	1	3	1500	-10,8898898866028	-0,0375976460054517	-0,0165246985852718
157,922	2,62199999999999	1501	1	3	1500	-10,8898974303156	-0,0378495873883367	-0,0165322422981262
157,932	2,63200000000001	1501	1	3	1500	-10,8899591770023	-0,0377808092162013	-0,0165939889848232
157,943	2,643	1501	1	3	1500	-10,890044644475	-0,0383342616260052	-0,0166794285178184
157,964	2,66399999999999	1501	1	3	1500	-10,8900700416416	-0,0385007495060563	-0,0167048536241055
157,975	2,67499999999998	1501	1	3	1500	-10,8901429921389	-0,0388485519215465	-0,0167778320610523
157,985	2,685	1501	1	3	1500	-10,8900889847428	-0,0383238727226853	-0,0167237967252731
157,996	2,696	1501	1	3	1500	-10,8901263121516	-0,0385282002389431	-0,0167611241340637
158,007	2,70699999999999	1501	1	3	1500	-10,8900509867817	-0,0382156576961279	-0,0166857987642288
158,018	2,71799999999999	1501	1	3	1500	-10,8899448998272	-0,0377722317352891	-0,0165797397494316
158,029	2,72899999999999	1501	1	3	1500	-10,8900290820748	-0,0380526250228286	-0,0166638940572739
158,039	2,739	1501	1	3	1500	-10,8901924174279	-0,0387154379859567	-0,0168272294104099
158,05	2,75	1501	1	3	1500	-10,8901230152696	-0,0384753942489624	-0,0167578272521496
158,061	2,761	1501	1	3	1500	-10,8901839517057	-0,038667949847877	-0,0168187916278839
158,072	2,77199999999999	1501	1	3	1500	-10,8901783917099	-0,0389124872162938	-0,0168132036924362
158,083	2,78299999999999	1501	1	3	1500	-10,8901555091143	-0,0383760873228312	-0,0167903490364552
158,094	2,79399999999998	1501	1	3	1500	-10,8904150687158	-0,03961690235883	-0,0170499086380005
158,104	2,804	1501	1	3	1500	-10,8902283757925	-0,0389560917392373	-0,0168632157146931
158,115	2,815	1501	1	3	1500	-10,8902418427169	-0,0389875704422593	-0,0168766267597675
158,126	2,82599999999999	1501	1	3	1500	-10,8902674354613	-0,0391882145777345	-0,016902219504118
158,137	2,83699999999999	1501	1	3	1500	-10,8903011865914	-0,0391682051122189	-0,0169360265135765
158,148	2,84799999999998	1501	1	3	1500	-10,890234913677	-0,0390005018562078	-0,0168697535991669
158,161	2,86099999999999	1501	1	3	1500	-10,8902334887534	-0,0388549081981182	-0,0168683007359505
158,172	2,87199999999999	1501	1	3	1500	-10,8903584070504	-0,039531528018415	-0,0169931910932064
158,182	2,88200000000001	1501	1	3	1500	-10,8903521765023	-0,0393091188743711	-0,0169869884848595
158,193	2,893	1501	1	3	1500	-10,8902898989618	-0,0390207814052701	-0,0169247388839722
158,204	2,904	1501	1	3	1500	-10,8903940301388	-0,0396539317443967	-0,0170288421213627
158,215	2,91499999999999	1501	1	3	1500	-10,8903465047479	-0,0394473783671856	-0,0169813446700573
158,226	2,92599999999999	1501	1	3	1500	-10,8904303517193	-0,0395611068233848	-0,0170651637017727
158,237	2,93699999999998	1501	1	3	1500	-10,8902808465064	-0,0388525146991014	-0,0169156305491924
158,247	2,947	1501	1	3	1500	-10,8904763124883	-0,0399034796282649	-0,0171111524105072
158,258	2,958	1501	1	3	1500	-10,8905501291156	-0,0402497872710228	-0,0171849690377712
158,269	2,96899999999999	1501	1	3	1500	-10,8903759531677	-0,0394610874354839	-0,0170107930898666
158,28	2,97999999999999	1501	1	3	1500	-10,8904904220253	-0,0397473713383079	-0,0171252340078354
158,291	2,99099999999999	1501	1	3	1500	-10,8905043080449	-0,0398577889427543	-0,0171391479671001
158,301	3,001	1501	1	3	1500	-10,8904729038477	-0,0397389056161046	-0,0171076878905296
158,312	3,012	1501	1	3	1500	-10,8904546871781	-0,039766151458025	-0,0170895271003246
158,323	3,023	1501	1	3	1500	-10,8906336966902	-0,0406161556020379	-0,0172685086727142
158,334	3,03399999999999	1501	1	3	1500	-10,890478938818	-0,0396395800635219	-0,0171137787401676
158,345	3,04499999999999	1501	1	3	1500	-10,8905158750713	-0,0398382544517517	-0,0171506591141224
158,365	3,065	1501	1	3	1500	-10,8907092176378	-0,0408762088045478	-0,0173440016806126
158,376	3,07599999999999	1501	1	3	1500	-10,8904398232698	-0,0393768306821585	-0,0170746631920338
158,387	3,08699999999999	1501	1	3	1500	-10,890676388517	-0,0405647326260805	-0,0173112004995346
158,398	3,09799999999998	1501	1	3	1500	-10,890452703461	-0,0395755190402269	-0,0170875154435635
158,408	3,108	1501	1	3	1500	-10,8908010274172	-0,0411471026018262	-0,0174358673393726
158,419	3,119	1501	1	3	1500	-10,890544205904	-0,0400929944589734	-0,0171790458261967
158,43	3,13	1501	1	3	1500	-10,8906271029264	-0,0401403149589896	-0,017261914908886
158,441	3,14099999999999	1501	1	3	1500	-10,8907471317798	-0,0407807109877467	-0,0173819437623024
158,452	3,15199999999999	1501	1	3	1500	-10,8907137718052	-0,0408579083159566	-0,0173485837876797
158,462	3,16200000000001	1501	1	3	1500	-10,8906843792647	-0,0405035261064768	-0,0173191912472248
158,473	3,173	1501	1	3	1500	-10,8907747361809	-0,0406942842528224	-0,017409548163414
158,484	3,184	1501	1	3	1500	-10,8906036894768	-0,0399569142609835	-0,0172385014593601
158,495	3,19499999999999	1501	1	3	1500	-10,8910069428384	-0,0420285807922482	-0,0176417268812656
158,506	3,20599999999999	1501	1	3	1500	-10,8908761572093	-0,0413899170234799	-0,0175109691917896
158,517	3,21699999999998	1501	1	3	1500	-10,890685999766	-0,0405663438141346	-0,0173208117485046
158,527	3,227	1501	1	3	1500	-10,8907015901059	-0,0403820257633924	-0,0173364020884037
158,538	3,238	1501	1	3	1500	-10,8908839523792	-0,0413100700825453	-0,0175187364220619
158,549	3,249	1501	1	3	1500	-10,890940586105	-0,0416473485529423	-0,0175753980875015
158,56	3,25999999999999	1501	1	3	1500	-10,8907228522003	-0,0406167190521955	-0,0173576921224594
158,571	3,27099999999999	1501	1	3	1500	-10,8909767121077	-0,0416181283071637	-0,0176115520298481
158,581	3,28100000000001	1501	1	3	1500	-10,8909538853914	-0,0416428502649069	-0,017588697373867
158,592	3,292	1501	1	3	1500	-10,8908934239298	-0,0411725416779518	-0,017528235912323
158,603	3,303	1501	1	3	1500	-10,8907067030668	-0,0404997682198882	-0,0173415429890156
158,614	3,31399999999999	1501	1	3	1500	-10,890809353441	-0,0411154516041279	-0,0174441933631897
158,625	3,32499999999999	1501	1	3	1500	-10,8909512590617	-0,0414109556004405	-0,0175860710442066
158,645	3,345	1501	1	3	1500	-10,8910631295294	-0,0420855218544602	-0,0176979415118694
158,661	3,36099999999999	1501	1	3	1500	-10,8910450804979	-0,0420877151191235	-0,0176798924803734
158,672	3,37199999999999	1501	1	3	1500	-10,8910142630339	-0,04167883656919	-0,0176491029560566
158,682	3,38200000000001	1501	1	3	1500	-10,8910953160375	-0,0421210518106818	-0,0177301280200481
158,693	3,393	1501	1	3	1500	-10,8910502493382	-0,0419446965679526	-0,0176850892603397
158,704	3,404	1501	1	3	1500	-10,8908816892654	-0,0412593595683575	-0,0175165012478828
158,715	3,41499999999999	1501	1	3	1500	-10,8910255227238	-0,0419602869078517	-0,0176603347063065
158,726	3,42599999999999	1501	1	3	1500	-10,8910576812923	-0,0419206684455276	-0,0176924653351307
158,737	3,43699999999998	1501	1	3	1500	-10,891103670001	-0,0420574517920613	-0,0177385099232197
158,747	3,447	1501	1	3	1500	-10,8910490758717	-0,0419398350641131	-0,0176838599145412
158,758	3,458	1501	1	3	1500	-10,891129123047	-0,0424016127362847	-0,0177639350295067
158,769	3,46899999999999	1501	1	3	1500	-10,891215344891	-0,0425655674189329	-0,0178501568734646
158,78	3,47999999999999	1501	1	3	1500	-10,8911717869341	-0,0423177797347307	-0,0178065709769726
158,791	3,49099999999999	1501	1	3	1500	-10,8911550231278	-0,0424088956788182	-0,0177898071706295
158,801	3,501	1501	1	3	1500	-10,8911424223334	-0,042388066649437	-0,0177772343158722
158,812	3,512	1501	1	3	1500	-10,8912666980177	-0,0429041963070631	-0,0179015100002289
158,823	3,523	1501	1	3	1500	-10,8912041690201	-0,0423360010609031	-0,0178389810025692
158,834	3,53399999999999	1501	1	3	1500	-10,8912671171129	-0,04283984657377	-0,0179019011557102
158,845	3,54499999999999	1501	1	3	1500	-10,8913689013571	-0,0433627516031265	-0,0180037133395672
158,856	3,55599999999998	1501	1	3	1500	-10,8911225292832	-0,0421826960518956	-0,0177573412656784
158,866	3,566	1501	1	3	1500	-10,8912785723805	-0,042596748098731	-0,0179134123027325
158,877	3,577	1501	1	3	1500	-10,8911928813905	-0,0423540966585279	-0,0178276933729649
158,888	3,58799999999999	1501	1	3	1500	-10,891249878332	-0,0427255593240261	-0,0178846903145313
158,899	3,59899999999999	1501	1	3	1500	-10,8912601321936	-0,0428326241672039	-0,0178949162364006
158,91	3,60999999999999	1501	1	3	1500	-10,8912809472531	-0,0429433770477772	-0,0179157592356205
158,92	3,62	1501	1	3	1500	-10,8912887703627	-0,042788190767169	-0,0179235823452473
158,931	3,631	1501	1	3	1500	-10,8916255552322	-0,04439827054739	-0,0182603672146797
158,944	3,64400000000001	1501	1	3	1500	-10,8912525046617	-0,0426580477505922	-0,0178873166441917
158,955	3,655	1501	1	3	1500	-10,8913086913526	-0,0429943948984146	-0,0179434753954411
158,966	3,666	1501	1	3	1500	-10,8914495352656	-0,0433615501970053	-0,0180843472480774
158,977	3,67699999999999	1501	1	3	1500	-10,8913252037019	-0,0427870219573379	-0,0179600156843662
158,988	3,68799999999999	1501	1	3	1500	-10,891539696604	-0,043947659432888	-0,0181745365262032
158,999	3,69899999999998	1501	1	3	1500	-10,8912798855454	-0,0428352551534772	-0,0179146975278854
159,009	3,709	1501	1	3	1500	-10,8913375809789	-0,042974641546607	-0,0179724209010601
159,02	3,72	1501	1	3	1500	-10,8915027882904	-0,043656793422997	-0,0181376002728939
159,031	3,73099999999999	1501	1	3	1500	-10,8915318455547	-0,0439136568456888	-0,0181666575372219
159,042	3,74199999999999	1501	1	3	1500	-10,8913824241608	-0,0430918438360095	-0,0180172361433506
159,053	3,75299999999999	1501	1	3	1500	-10,8915926143527	-0,0442879088222981	-0,0182274542748928
159,063	3,76300000000001	1501	1	3	1500	-10,8914437517524	-0,0432738522067666	-0,0180785916745663
159,074	3,774	1501	1	3	1500	-10,891508795321	-0,0437153456732631	-0,0181436352431774
159,085	3,785	1501	1	3	1500	-10,8915928099304	-0,0441895425319672	-0,0182276219129562
159,096	3,79599999999999	1501	1	3	1500	-10,8915394172072	-0,0438973447307944	-0,0181742571294308
159,107	3,80699999999999	1501	1	3	1500	-10,8915857132524	-0,0442168209701777	-0,0182205252349377
159,118	3,81799999999998	1501	1	3	1500	-10,8914923947304	-0,0433647586032748	-0,0181272067129612
159,128	3,828	1501	1	3	1500	-10,8916841447353	-0,0445609260350466	-0,018318984657526
159,139	3,839	1501	1	3	1500	-10,8916384633631	-0,0442889053374529	-0,0182732753455639
159,15	3,84999999999999	1501	1	3	1500	-10,8915978111327	-0,0440930714830756	-0,0182326510548592
159,161	3,86099999999999	1501	1	3	1500	-10,891645308584	-0,0441553583368659	-0,0182801485061646
159,172	3,87199999999999	1501	1	3	1500	-10,8917377050966	-0,0447226641699672	-0,0183725170791149
159,182	3,88200000000001	1501	1	3	1500	-10,8916275668889	-0,0441896682605147	-0,0182623788714409
159,197	3,89699999999999	1501	1	3	1500	-10,8916117530316	-0,0441857846453786	-0,0182465650141239
159,208	3,90799999999999	1501	1	3	1500	-10,8917095977813	-0,0443874020129442	-0,018344409763813
159,219	3,91899999999998	1501	1	3	1500	-10,8916356414556	-0,0441127922385931	-0,01827048137784
159,229	3,929	1501	1	3	1500	-10,8916722424328	-0,0443450734019279	-0,0183070823550224
159,24	3,94	1501	1	3	1500	-10,8917526528239	-0,0447715818881989	-0,0183874927461147
159,251	3,95099999999999	1501	1	3	1500	-10,8916646428406	-0,0444399705156684	-0,0182994268834591
159,262	3,96199999999999	1501	1	3	1500	-10,8916791435331	-0,0443529617041349	-0,0183139555156231
159,273	3,97299999999998	1501	1	3	1500	-10,891810040921	-0,0449717091396451	-0,0184448808431625
159,283	3,983	1501	1	3	1500	-10,891839126125	-0,0452430639415979	-0,0184739381074905
159,294	3,994	1501	1	3	1500	-10,8918221108615	-0,0452029285952449	-0,0184569507837296
159,305	4,005	1501	1	3	1500	-10,8918395731598	-0,0450509367510676	-0,0184743851423264
159,316	4,01599999999999	1501	1	3	1500	-10,8918527886271	-0,0451107928529382	-0,0184876285493374
159,327	4,02699999999999	1501	1	3	1500	-10,891775758937	-0,0446707801893353	-0,0184105709195137
159,337	4,03700000000001	1501	1	3	1500	-10,8918846957386	-0,0453888205811381	-0,0185195356607437
159,348	4,048	1501	1	3	1500	-10,8918019663542	-0,0450263125821948	-0,0184367783367634
159,359	4,059	1501	1	3	1500	-10,8918841090053	-0,0451973546296358	-0,0185189209878445
159,37	4,06999999999999	1501	1	3	1500	-10,8918720111251	-0,0450726039707661	-0,0185068510472774
159,381	4,08099999999999	1501	1	3	1500	-10,8919014874846	-0,0453644385561347	-0,0185362994670868
159,392	4,09199999999998	1501	1	3	1500	-10,8920800779015	-0,0464266585186124	-0,0187148898839951
159,402	4,102	1501	1	3	1500	-10,8919055387378	-0,045365309342742	-0,0185403786599636
159,413	4,113	1501	1	3	1500	-10,8918699715286	-0,045064864680171	-0,0185047835111618
159,424	4,124	1501	1	3	1500	-10,8920036628842	-0,0458963541314006	-0,0186385028064251
159,435	4,13499999999999	1501	1	3	1500	-10,8919332548976	-0,0455752899870276	-0,0185680948197842
159,446	4,14599999999999	1501	1	3	1500	-10,8919943869114	-0,0460518104955554	-0,0186292268335819
159,456	4,15600000000001	1501	1	3	1500	-10,8919443190098	-0,0455497624352574	-0,0185791589319706
159,467	4,167	1501	1	3	1500	-10,891970526427	-0,0455354247242212	-0,0186053663492203
159,487	4,18699999999998	1501	1	3	1500	-10,8918695524335	-0,0450637843459845	-0,0185043923556805
159,497	4,197	1501	1	3	1500	-10,8920811116695	-0,0462393322959542	-0,0187159515917301
159,508	4,208	1501	1	3	1500	-10,8919624239206	-0,0453641125932336	-0,0185972638428211
159,519	4,21899999999999	1501	1	3	1500	-10,8919786568731	-0,0454781530424953	-0,0186134688556194
159,53	4,22999999999999	1501	1	3	1500	-10,8922969456762	-0,0473409751430154	-0,01893175765872
159,548	4,24799999999999	1501	1	3	1500	-10,8922535274178	-0,0472273863852024	-0,0188883394002914
159,559	4,25899999999999	1501	1	3	1500	-10,8919200114906	-0,0450668158009648	-0,0185548514127731
159,569	4,26900000000001	1501	1	3	1500	-10,892153615132	-0,0465294253081083	-0,0187884271144867
159,58	4,28	1501	1	3	1500	-10,8919881284237	-0,0456318259239197	-0,0186229683458805
159,591	4,291	1501	1	3	1500	-10,8921151421964	-0,0462387967854738	-0,0187499262392521
159,602	4,30199999999999	1501	1	3	1500	-10,892006540671	-0,0454089930281043	-0,0186413526535034
159,613	4,31299999999999	1501	1	3	1500	-10,8922296110541	-0,0467853806912899	-0,0188644230365753
159,624	4,32399999999998	1501	1	3	1500	-10,8921714406461	-0,0466074142605066	-0,0188062526285648
159,634	4,334	1501	1	3	1500	-10,8920768648386	-0,0460722530260682	-0,0187116488814354
159,645	4,345	1501	1	3	1500	-10,8921442832798	-0,0464385002851486	-0,018779095262289
159,656	4,35599999999999	1501	1	3	1500	-10,8922615181655	-0,0468641147017479	-0,0188963301479816
159,667	4,36699999999999	1501	1	3	1500	-10,8922899607569	-0,0470274314284325	-0,0189247727394104
159,678	4,37799999999999	1501	1	3	1500	-10,8921621646732	-0,046437494456768	-0,0187969766557217
159,688	4,38800000000001	1501	1	3	1500	-10,8921652939171	-0,0464827055111527	-0,0188001058995724
159,699	4,399	1501	1	3	1500	-10,8921757433563	-0,0462316488847137	-0,0188105553388596
159,71	4,41	1501	1	3	1500	-10,8923030085862	-0,0470669660717249	-0,018937848508358
159,721	4,42099999999999	1501	1	3	1500	-10,8923318702728	-0,0473447004333138	-0,0189666822552681
159,732	4,43199999999999	1501	1	3	1500	-10,8922806568444	-0,0469594681635499	-0,0189154408872128
159,743	4,44299999999998	1501	1	3	1500	-10,8922458440065	-0,0468460470438004	-0,0188806839287281
159,753	4,453	1501	1	3	1500	-10,8925352152437	-0,0483220582827926	-0,0191700272262096
159,764	4,464	1501	1	3	1500	-10,8923220355064	-0,0471146823838353	-0,0189568474888802
159,775	4,47499999999999	1501	1	3	1500	-10,8923135418445	-0,0471168290823698	-0,0189483538269997
159,786	4,48599999999999	1501	1	3	1500	-10,8924590796232	-0,0479849148541689	-0,0190939195454121
159,797	4,49699999999999	1501	1	3	1500	-10,8923296630383	-0,0469967583194375	-0,0189645029604435
159,807	4,50700000000001	1501	1	3	1500	-10,8923691138625	-0,0473068188875914	-0,0190039537847042
159,818	4,518	1501	1	3	1500	-10,8923327922821	-0,0471057184040546	-0,0189675763249397
159,829	4,529	1501	1	3	1500	-10,8924384880811	-0,0476761208847165	-0,0190733000636101
159,84	4,53999999999999	1501	1	3	1500	-10,8924031443894	-0,0475242827087641	-0,0190379284322262
159,851	4,55099999999999	1501	1	3	1500	-10,8925398252904	-0,0481400033459067	-0,0191746652126312
159,862	4,56199999999998	1501	1	3	1500	-10,892384564504	-0,0472528208047152	-0,0190193764865398
159,872	4,572	1501	1	3	1500	-10,8926126360893	-0,0486166728660464	-0,0192474760115147
159,883	4,583	1501	1	3	1500	-10,8924357499927	-0,047703948803246	-0,0190705619752407
159,894	4,59399999999999	1501	1	3	1500	-10,8925287891179	-0,0479678623378277	-0,0191636011004448
159,905	4,60499999999999	1501	1	3	1500	-10,8924765698612	-0,0476216850802302	-0,0191114097833633
159,916	4,61599999999999	1501	1	3	1500	-10,8924935571849	-0,0478829536587	-0,0191283412277698
159,926	4,626	1501	1	3	1500	-10,8925287052989	-0,0479238573461771	-0,0191635452210903
159,941	4,64099999999999	1501	1	3	1500	-10,8924703113735	-0,0477479444816709	-0,0191051512956619
159,952	4,65199999999999	1501	1	3	1500	-10,8926607482135	-0,0485700089484453	-0,0192955881357193
159,962	4,66200000000001	1501	1	3	1500	-10,8925299625844	-0,0478568626567721	-0,0191647745668888
159,973	4,673	1501	1	3	1500	-10,8926641847938	-0,0486995792016387	-0,0192989967763424
159,984	4,684	1501	1	3	1500	-10,8925562817603	-0,0481316866353154	-0,0191910937428474
159,999	4,69899999999998	1501	1	3	1500	-10,892630321905	-0,0482398644089699	-0,0192651338875294
160,009	4,709	1501	1	3	1500	-10,8926074113697	-0,0482554594054818	-0,0192422233521938
160,02	4,72	1501	1	3	1500	-10,8926795516163	-0,0485078105702996	-0,0193143635988235
160,031	4,73099999999999	1501	1	3	1500	-10,8927027415484	-0,0489019090309739	-0,0193375535309315
160,042	4,74199999999999	1501	1	3	1500	-10,8926907274872	-0,0484650069847703	-0,0193255394697189
160,053	4,75299999999999	1501	1	3	1500	-10,8928400930017	-0,049321330152452	-0,0194749049842358
160,063	4,76300000000001	1501	1	3	1500	-10,8927217125893	-0,048665045760572	-0,0193565525114536
160,074	4,774	1501	1	3	1500	-10,8928509894758	-0,0494963442906737	-0,0194858014583588
160,085	4,785	1501	1	3	1500	-10,8927296195179	-0,0487986113876104	-0,0193644315004349
160,096	4,79599999999999	1501	1	3	1500	-10,8928642328829	-0,0493439054116607	-0,0194990448653698
160,107	4,80699999999999	1501	1	3	1500	-10,8927160128951	-0,0485338130965829	-0,0193507969379425
160,118	4,81799999999998	1501	1	3	1500	-10,8926543779671	-0,0481936009600759	-0,0192892178893089
160,128	4,828	1501	1	3	1500	-10,892685810104	-0,0484614027664065	-0,019320622086525
160,139	4,839	1501	1	3	1500	-10,8926734048873	-0,0480097532272339	-0,0193082168698311
160,15	4,84999999999999	1501	1	3	1500	-10,8928705472499	-0,049394890666008	-0,0195053592324257
160,161	4,86099999999999	1501	1	3	1500	-10,8928698766977	-0,0494042597711086	-0,019504688680172
160,172	4,87199999999999	1501	1	3	1500	-10,8929408434778	-0,0498616183176637	-0,0195756554603577
160,182	4,88200000000001	1501	1	3	1500	-10,8928859978914	-0,0495769130066037	-0,0195208378136158
160,193	4,893	1501	1	3	1500	-10,8928401768208	-0,0489761028438807	-0,0194750167429447
160,204	4,904	1501	1	3	1500	-10,8929119538516	-0,0493645761162043	-0,0195467658340931
160,223	4,923	1501	1	3	1500	-10,8929613791406	-0,0497158942744136	-0,0195962190628052
160,234	4,934	1501	1	3	1500	-10,8930101618171	-0,0499049108475447	-0,0196450017392635
160,245	4,94499999999999	1501	1	3	1500	-10,893004629761	-0,0497597409412265	-0,0196394696831703
160,256	4,95599999999999	1501	1	3	1500	-10,8930069208145	-0,0497434381395578	-0,0196417607367039
160,267	4,96699999999998	1501	1	3	1500	-10,8930657058954	-0,050233406946063	-0,0197005458176136
160,277	4,977	1501	1	3	1500	-10,8929016720504	-0,0492416927590966	-0,0195364840328693
160,288	4,988	1501	1	3	1500	-10,8930930867791	-0,0500084972009063	-0,0197278708219528
160,291	4,99099999999999	1501	1	3	1500	-10,8932251296937	-0,0508287316188216	-0,0198599137365818
160,299	4,999	1501	1	3	1500	-10,8930648956448	-0,049899653531611	-0,0196997076272964
160,3	5	1501	1	3	1500	-10,893012676388	-0,049541131593287	-0,019647516310215
160,311	5,011	1501	1	3	1500	-10,8932071086019	-0,050871605053544	-0,0198419205844402
160,322	5,02199999999999	1501	1	3	1500	-10,8929434698075	-0,0493324268609285	-0,0195782817900181
160,333	5,03299999999999	1501	1	3	1500	-10,8931414783001	-0,0500531075522304	-0,0197762623429298
160,344	5,04399999999998	1501	1	3	1500	-10,8930266462266	-0,0496036792173982	-0,0196614861488342
160,354	5,054	1501	1	3	1500	-10,8930997364223	-0,0501243770122528	-0,0197345204651356
160,365	5,065	1501	1	3	1500	-10,8930524066091	-0,0498229451477528	-0,0196872465312481
160,368	5,06799999999998	1501	1	4	1500	-10,8930767700076	-0,0499498751014471	-0,0197116099298
160,368	0	1501	1	4	1500	-10,8930767700076	-0,0499498751014471	-0,0197116099298
160,378	0,0100000000000193	1501	1	4	1500	-10,8930669352412	-0,0499628344550729	-0,0197017192840576
160,389	0,021000000000015	1501	1	4	1500	-10,8931178133935	-0,0500473286956549	-0,0197526253759861
160,4	0,0320000000000107	1501	1	4	1500,25	-10,8926888834685	-0,0476100901141763	-0,0193236954510212
160,408	0,0400000000000205	1501	1	4	1500,25	-10,892482213676	-0,0465930020436645	-0,0191170535981655
160,409	0,0409999999999968	1501	1	4	1500,25	-10,8924803696573	-0,0466215517371893	-0,0191151537001133
160,41	0,0420000000000016	1501	1	4	1500,25	-10,8924884721637	-0,0466560479253531	-0,0191233120858669
160,42	0,0520000000000209	1501	1	4	1500,5	-10,8925318066031	-0,0468928320333362	-0,0191666185855865
160,431	0,0630000000000166	1501	1	4	1500,5	-10,8926704712212	-0,0474677933380008	-0,0193053111433983
160,442	0,0740000000000123	1501	1	4	1500,5	-10,8928925637156	-0,0486816838383675	-0,0195273756980896
160,453	0,085000000000008	1501	1	4	1500,75	-10,8947490155697	-0,0580960931256413	-0,0213838554918766
160,464	0,0960000000000036	1501	1	4	1500,75	-10,8962004259229	-0,0638546049594879	-0,0228352658450603
160,469	0,100999999999999	1501	1	4	1501	-10,8967163600028	-0,0655526900663972	-0,0233511999249458
160,488	0,0190000000000055	1502	2	4	1501	-10,8949782047421	-0,0551567599177361	-0,0216130167245865
160,505	0,0360000000000014	1502	2	4	1501,25	-10,8892540913075	-0,0310768466442823	-0,0158889032900333
160,515	0,0460000000000207	1502	2	4	1501,25	-10,8880310039967	-0,0270594656467438	-0,0146658159792423
160,519	0,0500000000000114	1502	2	4	1501,5	-10,887913601473	-0,0267586158588529	-0,0145484134554863
160,521	0,0520000000000209	1502	2	4	1501,5	-10,8880648389459	-0,0273409532383084	-0,0146996788680553
160,532	0,0630000000000166	1502	2	4	1501,5	-10,8906971476972	-0,0380376912653446	-0,0173319876194
160,543	0,0740000000000123	1502	2	4	1501,5	-10,8945684693754	-0,0548199936747551	-0,0212032534182072
160,554	0,085000000000008	1502	2	4	1501,75	-10,8995543327183	-0,0770009914413095	-0,0261891447007656
160,563	0,0940000000000225	1502	2	4	1501,75	-10,9026740770787	-0,0879466347396374	-0,0293088890612125
160,564	0,0949999999999989	1502	2	4	1501,75	-10,9027003962547	-0,0876299571245909	-0,0293352082371712
160,566	0,0970000000000084	1502	2	4	1501,75	-10,9026682935655	-0,0868952693417668	-0,0293030776083469
160,568	0,099000000000018	1502	2	4	1501,75	-10,9026713110507	-0,0864788657054305	-0,0293061509728432
160,569	0,100000000000023	1502	2	4	1502	-10,9026765078306	-0,0863443268463016	-0,029311291873455
160,58	0,0109999999999957	1503	3	4	1502	-10,900619532913	-0,0737964920699596	-0,0272543169558048
160,591	0,0219999999999914	1503	3	4	1502	-10,8942738734186	-0,0459668273106217	-0,0209087133407593
160,602	0,032999999999987	1503	3	4	1502,25	-10,885743862018	-0,017584664747119	-0,0123786740005016
160,613	0,0439999999999827	1503	3	4	1502,25	-10,8824621513486	-0,0100656365975738	-0,00909699127078056
160,614	0,0449999999999875	1503	3	4	1502,25	-10,8823579922318	-0,00980026554316282	-0,00899283215403557
160,616	0,046999999999997	1503	3	4	1502,25	-10,8824678231031	-0,0102024665102363	-0,00910263508558273
160,627	0,0579999999999927	1503	3	4	1502,5	-10,8862731512636	-0,0218060472980142	-0,0129079632461071
160,638	0,0689999999999884	1503	3	4	1502,5	-10,8922011125833	-0,0421832734718919	-0,0188359245657921
160,649	0,0799999999999841	1503	3	4	1502,75	-10,9006019867957	-0,0763883721083403	-0,0272368267178535
160,66	0,0909999999999798	1503	3	4	1502,75	-10,9034291747957	-0,0885740434750915	-0,0300639867782593
160,666	0,09699999999998	1503	3	4	1502,75	-10,904180528596	-0,0909822434186935	-0,0308153405785561
160,668	0,0989999999999895	1503	3	4	1502,75	-10,9042305964977	-0,0907163042575121	-0,0308654084801674
160,669	0,0999999999999943	1503	3	4	1503	-10,9042142517865	-0,0904217222705483	-0,0308490917086601
160,68	0,0109999999999957	1504	4	4	1503	-10,9010896738619	-0,0724118761718273	-0,0277244858443737
160,691	0,0219999999999914	1504	4	4	1503	-10,8948424179107	-0,0454699015244842	-0,0214772298932076
160,702	0,032999999999987	1504	4	4	1503,25	-10,8877329993993	-0,0217799562960863	-0,0143678113818169
160,712	0,0430000000000064	1504	4	4	1503,25	-10,8817528747022	-0,00746799167245626	-0,00838771462440491
160,715	0,0459999999999923	1504	4	4	1503,25	-10,8811171352863	-0,00645439140498638	-0,00775197520852089
160,721	0,0519999999999925	1504	4	4	1503,5	-10,8820780366659	-0,0090755894780159	-0,00871287658810616
160,732	0,0629999999999882	1504	4	4	1503,5	-10,8901156391948	-0,0332628516480327	-0,0167504511773586
160,743	0,0739999999999839	1504	4	4	1503,5	-10,8972492534667	-0,059884893707931	-0,0238840654492378
160,755	0,0859999999999843	1504	4	4	1503,75	-10,9038902912289	-0,088394358754158	-0,0305251032114029
160,758	0,0889999999999986	1504	4	4	1503,75	-10,9047888871282	-0,0927768088877201	-0,0314236991107464
160,764	0,0949999999999989	1504	4	4	1503,75	-10,9048570040613	-0,0914232712239027	-0,0314918160438538
160,769	0,0999999999999943	1504	4	4	1504	-10,9047266095877	-0,0898794084787369	-0,0313613936305046
160,78	0,0109999999999957	1505	5	4	1504	-10,9023430757225	-0,0759746367111802	-0,0289778597652912
160,791	0,0219999999999914	1505	5	4	1504	-10,8952618762851	-0,0450472952798009	-0,0218967162072659
160,801	0,0320000000000107	1505	5	4	1504,25	-10,8870452921838	-0,0184484105557203	-0,0136801041662693
160,812	0,0430000000000064	1505	5	4	1504,25	-10,8825428690761	-0,00836511608213186	-0,00917768105864525
160,813	0,0440000000000111	1505	5	4	1504,25	-10,8824305515736	-0,0080927787348628	-0,00906536355614662
160,815	0,0459999999999923	1505	5	4	1504,25	-10,8826255425811	-0,00875729601830244	-0,00926032662391662
160,825	0,0560000000000116	1505	5	4	1504,5	-10,8847735729069	-0,0147834559902549	-0,0114083848893642
160,836	0,0670000000000073	1505	5	4	1504,5	-10,8925013523549	-0,039805038832128	-0,0191361643373966
160,847	0,078000000000003	1505	5	4	1504,75	-10,9006913937628	-0,071945427916944	-0,0273262336850166
160,858	0,0889999999999986	1505	5	4	1504,75	-10,9048102609813	-0,089933630079031	-0,031445100903511
160,861	0,0919999999999845	1505	5	4	1504,75	-10,9050710499287	-0,0910103833302855	-0,0317058339715004
160,862	0,0929999999999893	1505	5	4	1504,75	-10,9050749894232	-0,0908241700381041	-0,0317098014056683
160,863	0,0939999999999941	1505	5	4	1504,75	-10,9050655458122	-0,0906241219490767	-0,0317003577947617
160,869	0,0999999999999943	1505	5	4	1505	-10,9049023501575	-0,0889084581285715	-0,0315371342003345
160,88	0,0109999999999957	1506	6	4	1505	-10,9020841028541	-0,0728094624355435	-0,0287189148366451
160,89	0,021000000000015	1506	6	4	1505	-10,8965757954866	-0,0486795604228973	-0,0232106074690819
160,901	0,0320000000000107	1506	6	4	1505,25	-10,8888635784388	-0,022275228984654	-0,0154984183609486
160,912	0,0430000000000064	1506	6	4	1505,25	-10,8822629693896	-0,00678136944770813	-0,00889778137207031
160,914	0,0450000000000159	1506	6	4	1505,25	-10,8817520365119	-0,0060625746846199	-0,00838687643408775
160,917	0,0480000000000018	1506	6	4	1505,25	-10,8822722174227	-0,00749982427805662	-0,00890700146555901
160,928	0,0589999999999975	1506	6	4	1505,5	-10,8871970605105	-0,0213749287649989	-0,0138318724930286
160,938	0,0690000000000168	1506	6	4	1505,5	-10,8935991581529	-0,0424733245745301	-0,0202339701354504
160,949	0,0800000000000125	1506	6	4	1505,75	-10,9021736495197	-0,0769351888448	-0,0288084894418716
160,96	0,0910000000000082	1506	6	4	1505,75	-10,905973277986	-0,0942055461928248	-0,0326081179082394
160,964	0,0949999999999989	1506	6	4	1505,75	-10,9062329214066	-0,0945907924324274	-0,0328677333891392
160,965	0,0960000000000036	1506	6	4	1505,75	-10,9062565024942	-0,0945480167865753	-0,0328913144767284
160,969	0,0999999999999943	1506	6	4	1506	-10,9062175545841	-0,0933662801980972	-0,032852366566658
160,979	0,0100000000000193	1507	7	4	1506	-10,9029917791486	-0,0747859897091985	-0,0296266190707684
160,99	0,021000000000015	1507	7	4	1506	-10,8969916775823	-0,0486320536583662	-0,0236265175044537
161,001	0,0320000000000107	1507	7	4	1506,25	-10,8876563608646	-0,0179246859624982	-0,014291200786829
161,012	0,0430000000000064	1507	7	4	1506,25	-10,8838327880949	-0,00949811656028032	-0,0104676000773907
161,015	0,0460000000000207	1507	7	4	1506,25	-10,8833643235266	-0,00855726655572653	-0,00999916344881058
161,023	0,054000000000002	1507	7	4	1506,5	-10,8846173062921	-0,0120262848213315	-0,0112521462142467
161,033	0,0640000000000214	1507	7	4	1506,5	-10,8905789069831	-0,0305380905047059	-0,0172137469053268
161,044	0,0750000000000171	1507	7	4	1506,75	-10,9000141639262	-0,0658475933596492	-0,0266489759087563
161,055	0,0860000000000127	1507	7	4	1506,75	-10,9051106125116	-0,08793487213552	-0,0317454524338245
161,065	0,0960000000000036	1507	7	4	1506,75	-10,9065413475037	-0,094313146546483	-0,0331761874258518
161,066	0,0970000000000084	1507	7	4	1506,75	-10,9065666329116	-0,0942042237147689	-0,0332014448940754
161,067	0,0980000000000132	1507	7	4	1506,75	-10,9065383300185	-0,0936962617561221	-0,0331731699407101
161,069	0,100000000000023	1507	7	4	1507	-10,906387064606	-0,0924444571137428	-0,0330218486487865
161,08	0,0109999999999957	1508	8	4	1507	-10,9035196434706	-0,0761168636381626	-0,0301544554531574
161,091	0,0219999999999914	1508	8	4	1507	-10,8961356896907	-0,044005629606545	-0,0227705016732216
161,102	0,032999999999987	1508	8	4	1507,25	-10,8872313145548	-0,0157172419130802	-0,013866126537323
161,113	0,0439999999999827	1508	8	4	1507,25	-10,8839771803468	-0,00891257077455521	-0,0106119923293591
161,118	0,0489999999999782	1508	8	4	1507,25	-10,8831404149532	-0,00699542928487062	-0,00977525487542152
161,122	0,0529999999999973	1508	8	4	1507,5	-10,8841584809124	-0,00991309061646461	-0,0107933208346367
161,133	0,063999999999993	1508	8	4	1507,5	-10,8919127471745	-0,0340894563123584	-0,0185475312173367
161,144	0,0749999999999886	1508	8	4	1507,75	-10,8993010036647	-0,0617259321734309	-0,0259357877075672
161,155	0,0859999999999843	1508	8	4	1507,75	-10,9052033163607	-0,0868095410987735	-0,0318381562829018
161,164	0,0949999999999989	1508	8	4	1507,75	-10,9069046471268	-0,0948454672470689	-0,0335394591093063
161,165	0,0959999999999752	1508	8	4	1507,75	-10,9069140907377	-0,0946092419326305	-0,0335489027202129
161,166	0,09699999999998	1508	8	4	1507,75	-10,906862905249	-0,0939582753926516	-0,0334977172315121
161,169	0,0999999999999943	1508	8	4	1508	-10,9066325984895	-0,0922076404094696	-0,0332674384117126
161,18	0,0109999999999957	1509	9	4	1508	-10,9037858806551	-0,0757727678865194	-0,0304206646978855
161,191	0,0219999999999914	1509	9	4	1508	-10,8968711458147	-0,045893182978034	-0,0235059857368469
161,202	0,032999999999987	1509	9	4	1508,25	-10,8871017862111	-0,014618132263422	-0,0137365981936455
161,212	0,0430000000000064	1509	9	4	1508,25	-10,884315976873	-0,00897477846592665	-0,0109507888555527
161,216	0,046999999999997	1509	9	4	1508,25	-10,883646318689	-0,00736805610358715	-0,0102811306715012
161,223	0,054000000000002	1509	9	4	1508,5	-10,8845235966146	-0,00997952651232481	-0,0111584365367889
161,234	0,0649999999999977	1509	9	4	1508,5	-10,8926680963486	-0,0355269340798259	-0,0193029083311558
161,245	0,0759999999999934	1509	9	4	1508,75	-10,900606457144	-0,0658712908625603	-0,0272412411868572
161,256	0,0869999999999891	1509	9	4	1508,75	-10,9063168801367	-0,0912517728284001	-0,032951720058918
161,259	0,0900000000000034	1509	9	4	1508,75	-10,9069726243615	-0,094705680385232	-0,0336074642837048
161,263	0,0939999999999941	1509	9	4	1508,75	-10,9071200340986	-0,0942692905664444	-0,0337548740208149
161,268	0,0989999999999895	1509	9	4	1508,75	-10,9069592691958	-0,0926062185317278	-0,0335941091179848
161,269	0,0999999999999943	1509	9	4	1509	-10,9068738855422	-0,0919871311634779	-0,033508725464344
161,28	0,0109999999999957	1510	10	4	1509	-10,9039342682809	-0,0753485597670078	-0,0305690802633762
161,291	0,0219999999999914	1510	10	4	1509	-10,8962489571422	-0,0425688829272985	-0,0228837691247463
161,301	0,0320000000000107	1510	10	4	1509,25	-10,8890751376748	-0,0192075269296765	-0,0157099775969982
161,31	0,0409999999999968	1510	10	4	1509,25	-10,8830481860787	-0,00552623998373747	-0,00968299806118011
161,317	0,0480000000000018	1510	10	4	1509,25	-10,8830358088016	-0,00603962689638138	-0,00967064872384071
161,319	0,0500000000000114	1510	10	4	1509,5	-10,8831638004631	-0,00651063863188028	-0,00979861244559288
161,33	0,061000000000007	1510	10	4	1509,5	-10,8897453825921	-0,0253208447247744	-0,0163801945745945
161,341	0,0720000000000027	1510	10	4	1509,5	-10,8982508350164	-0,0555280316621065	-0,0248856469988823
161,352	0,0829999999999984	1510	10	4	1509,75	-10,9059933945537	-0,0888156611472368	-0,0326282344758511
161,363	0,0939999999999941	1510	10	4	1509,75	-10,907194269821	-0,0936556467786431	-0,0338290818035603
161,364	0,0949999999999989	1510	10	4	1509,75	-10,9072169847786	-0,0936964666470885	-0,0338518247008324
161,368	0,0989999999999895	1510	10	4	1509,75	-10,9072492830455	-0,0933055114001036	-0,03388412296772
161,369	0,0999999999999943	1510	10	4	1510	-10,9072478022426	-0,0931459525600076	-0,0338826142251492
162,269	0	1520	20	4	1519	-10,909690624103	-0,0967131601646543	-0,0363254360854626
162,28	0,0109999999999957	1520	20	4	1519	-10,9064081311226	-0,0776022579520941	-0,0330429710447788
162,291	0,0219999999999914	1520	20	4	1519	-10,8979808539152	-0,0410765735432506	-0,0246156938374042
162,303	0,0339999999999918	1520	20	4	1519,25	-10,8878281898797	-0,0105055002495646	-0,0144629739224911
162,313	0,0440000000000111	1520	20	4	1519,25	-10,8847245387733	-0,00499865971505642	-0,011359378695488
162,315	0,0459999999999923	1520	20	4	1519,25	-10,8843939565122	-0,00453980173915625	-0,0110287964344025
162,32	0,0509999999999877	1520	20	4	1519,5	-10,8847778197378	-0,00573263503611088	-0,0114126317203045
162,33	0,061000000000007	1520	20	4	1519,5	-10,8907664660364	-0,022266348823905	-0,0174012780189514
162,341	0,0720000000000027	1520	20	4	1519,5	-10,8994822762907	-0,05224390886724	-0,0261170603334904
162,352	0,0829999999999984	1520	20	4	1519,75	-10,9079223778099	-0,0886893877759576	-0,0345571897923946
162,363	0,0939999999999941	1520	20	4	1519,75	-10,9099851362407	-0,0982529623433948	-0,0366199761629105
162,364	0,0949999999999989	1520	20	4	1519,75	-10,9100117068738	-0,0982842361554503	-0,036646518856287
162,365	0,0960000000000036	1520	20	4	1519,75	-10,9099733736366	-0,0978480093181133	-0,0366081856191158
162,369	0,0999999999999943	1520	20	4	1520	-10,9098883531988	-0,0968613522127271	-0,0365231931209564
163,269	0	1530	30	4	1529	-10,9107813611627	-0,0956909032538533	-0,0374161452054977
163,28	0,0109999999999957	1530	30	4	1529	-10,9067816846073	-0,0730128446593881	-0,0334165245294571
163,291	0,0219999999999914	1530	30	4	1529	-10,8995410334319	-0,0424485886469483	-0,0261758454144001
163,301	0,0320000000000107	1530	30	4	1529,25	-10,8906461298466	-0,0138517282903194	-0,0172809697687626
163,312	0,0430000000000064	1530	30	4	1529,25	-10,8855169080198	-0,00404181890189648	-0,0121517479419708
163,315	0,0459999999999923	1530	30	4	1529,25	-10,884949201718	-0,00309815164655447	-0,0115840137004852
163,319	0,0500000000000114	1530	30	4	1529,5	-10,8855421934277	-0,00441331882029772	-0,0121770054101944
163,33	0,061000000000007	1530	30	4	1529,5	-10,8923802059144	-0,0229535438120365	-0,0190150178968906
163,341	0,0720000000000027	1530	30	4	1529,5	-10,9011841658503	-0,0541751459240913	-0,0278189778327942
163,352	0,0829999999999984	1530	30	4	1529,75	-10,9091306850314	-0,0886582862585783	-0,0357655249536037
163,357	0,0879999999999939	1530	30	4	1529,75	-10,911205234006	-0,0995313283056021	-0,0378400459885597
163,368	0,0989999999999895	1530	30	4	1529,75	-10,9108148887753	-0,0949498638510704	-0,0374497286975384
163,369	0,0999999999999943	1530	30	4	1530	-10,9106899984181	-0,0940479524433613	-0,0373248383402824
164,269	0	1540	40	4	1539	-10,9117646981031	-0,0959510216489434	-0,0383995100855827
164,28	0,0109999999999957	1540	40	4	1539	-10,9083855897188	-0,0769101968035102	-0,0350203737616539
164,291	0,0219999999999914	1540	40	4	1539	-10,9007037989795	-0,0431842543184757	-0,0273386389017105
164,301	0,0320000000000107	1540	40	4	1539,25	-10,8904814813286	-0,011032740585506	-0,0171162933111191
164,312	0,0430000000000064	1540	40	4	1539,25	-10,8854428399354	-0,00232127495110035	-0,0120776519179344
164,316	0,046999999999997	1540	40	4	1539,25	-10,8849542867392	-0,00183718279004097	-0,0115890987217426
164,317	0,0480000000000018	1540	40	4	1539,25	-10,8849512971938	-0,00191290862858295	-0,0115860812366009
164,318	0,0490000000000066	1540	40	4	1539,25	-10,8850167598575	-0,00209064222872257	-0,0116515718400478
164,329	0,0600000000000023	1540	40	4	1539,5	-10,8920547924936	-0,0195346074178815	-0,0186896324157715
164,34	0,070999999999998	1540	40	4	1539,5	-10,9014052525163	-0,0515445834025741	-0,0280400924384594
164,351	0,0819999999999936	1540	40	4	1539,75	-10,9095588326454	-0,0864307582378387	-0,036193672567606
164,362	0,0929999999999893	1540	40	4	1539,75	-10,9123335499316	-0,0996241252869368	-0,0389683619141579
164,363	0,0939999999999941	1540	40	4	1539,75	-10,9123850986362	-0,0999133894219995	-0,0390198826789856
164,366	0,0970000000000084	1540	40	4	1539,75	-10,9123149421066	-0,0990760279819369	-0,038949754089117
164,369	0,0999999999999943	1540	40	4	1540	-10,9120387025177	-0,0970603944733739	-0,0386735424399376
165,269	0	1550	50	4	1549	-10,9125968813896	-0,0969387451186776	-0,0392317213118076
165,28	0,0109999999999957	1550	50	4	1549	-10,9080484975129	-0,0713812792673707	-0,0346833094954491
165,291	0,0219999999999914	1550	50	4	1549	-10,90102057904	-0,0413702661171556	-0,0276553630828857
165,301	0,0320000000000107	1550	50	4	1549,25	-10,8913316577673	-0,0112146139144897	-0,0179664418101311
165,312	0,0430000000000064	1550	50	4	1549,25	-10,886584315449	-0,00293008051812649	-0,0132190994918346
165,314	0,0449999999999875	1550	50	4	1549,25	-10,8862266596407	-0,00242674257606268	-0,0128614716231823
165,315	0,0459999999999923	1550	50	4	1549,25	-10,8862198423594	-0,00254923477768898	-0,0128546543419361
165,316	0,046999999999997	1550	50	4	1549,25	-10,8862499333918	-0,00273557845503092	-0,0128847733139992
165,327	0,0579999999999927	1550	50	4	1549,5	-10,8905571699142	-0,0128842145204544	-0,0171920098364353
165,337	0,0680000000000121	1550	50	4	1549,5	-10,8991905581206	-0,0401148060336709	-0,0258253701031208
165,348	0,0790000000000077	1550	50	4	1549,75	-10,9086133819073	-0,0787028251215816	-0,0352481938898563
165,359	0,0900000000000034	1550	50	4	1549,75	-10,9121311269701	-0,0951091200113297	-0,038765911012888
165,369	0,0999999999999943	1550	50	4	1550	-10,9123514872044	-0,09549371432513	-0,038986299186945
166,269	0	1560	60	4	1559	-10,9129170980304	-0,0952512864023447	-0,0395519100129604
166,28	0,0109999999999957	1560	60	4	1559	-10,9092427510768	-0,0746078602969646	-0,03587756305933
166,291	0,0219999999999914	1560	60	4	1559	-10,9015398379415	-0,0411211373284459	-0,0281746499240398
166,301	0,0320000000000107	1560	60	4	1559,25	-10,8929781150073	-0,0136682530865073	-0,0196129269897938
166,312	0,0430000000000064	1560	60	4	1559,25	-10,8876360487193	-0,00321522355079651	-0,0142708607017994
166,315	0,0459999999999923	1560	60	4	1559,25	-10,8865835051984	-0,00175529159605503	-0,013218317180872
166,316	0,046999999999997	1560	60	4	1559,25	-10,8865241333842	-0,00177831389009953	-0,0131589733064175
166,317	0,0480000000000018	1560	60	4	1559,25	-10,8865877240896	-0,00201533548533916	-0,0132225640118122
166,328	0,0589999999999975	1560	60	4	1559,5	-10,8923213928938	-0,0159235671162605	-0,0189561769366264
166,339	0,0699999999999932	1560	60	4	1559,5	-10,9020843822509	-0,0486299023032188	-0,0287191942334175
166,35	0,0809999999999889	1560	60	4	1559,75	-10,9105242602527	-0,0850988551974297	-0,0371591001749039
166,36	0,0910000000000082	1560	60	4	1559,75	-10,9125033114105	-0,0934458151459694	-0,0391381233930588
166,364	0,0949999999999989	1560	60	4	1559,75	-10,9129556268454	-0,0960277440026402	-0,039590410888195
166,369	0,0999999999999943	1560	60	4	1560	-10,9128350112587	-0,0946345506235957	-0,0394698232412338
167,269	0	1570	70	4	1569	-10,913602290675	-0,096310586668551	-0,0402371026575565
167,28	0,0109999999999957	1570	70	4	1569	-10,9098794963211	-0,0754891242831945	-0,0365143083035946
167,291	0,0219999999999914	1570	70	4	1569	-10,9019846376032	-0,0403900304809213	-0,0286194495856762
167,301	0,0320000000000107	1570	70	4	1569,25	-10,8935704361647	-0,0136386696249247	-0,0202052481472492
167,312	0,0430000000000064	1570	70	4	1569,25	-10,8869756385684	-0,00171680934727192	-0,013610478490591
167,315	0,0459999999999923	1570	70	4	1569,25	-10,8860514778644	-0,000602360814809799	-0,0126862898468971
167,32	0,0509999999999877	1570	70	4	1569,5	-10,8871596492827	-0,00261478126049042	-0,0137944892048836
167,33	0,061000000000007	1570	70	4	1569,5	-10,8949130494148	-0,0220622168853879	-0,0215478613972664
167,341	0,0720000000000027	1570	70	4	1569,5	-10,9050323534757	-0,0581876374781132	-0,0316671654582024
167,352	0,0829999999999984	1570	70	4	1569,75	-10,9113835170865	-0,0861735921353102	-0,0380183570086956
167,363	0,0939999999999941	1570	70	4	1569,75	-10,9138626884669	-0,0983759108930826	-0,040497500449419
167,364	0,0949999999999989	1570	70	4	1569,75	-10,9138993173838	-0,0986188091337681	-0,0405341573059559
167,369	0,0999999999999943	1570	70	4	1570	-10,9138087369502	-0,0973583245649934	-0,0404435209929943
168,269	0	1580	80	4	1579	-10,9145538881421	-0,0989923439919949	-0,0411887280642986
168,28	0,0109999999999957	1580	80	4	1579	-10,9103110805154	-0,0748100457713008	-0,0369458645582199
168,291	0,0219999999999914	1580	80	4	1579	-10,9025664813817	-0,0411709910258651	-0,0292013213038445
168,301	0,0320000000000107	1580	80	4	1579,25	-10,8937492780387	-0,0130343716591597	-0,0203840620815754
168,312	0,0430000000000064	1580	80	4	1579,25	-10,8867798373103	-0,000592549331486225	-0,0134146772325039
168,314	0,0449999999999875	1580	80	4	1579,25	-10,8860883302987	9,41287726163864E-05	-0,0127231702208519
168,315	0,0459999999999923	1580	80	4	1579,25	-10,8860315009952	8,11181962490082E-05	-0,0126663409173489
168,316	0,046999999999997	1580	80	4	1579,25	-10,8861265797168	-0,000148746185004711	-0,0127613916993141
168,327	0,0579999999999927	1580	80	4	1579,5	-10,8927295356989	-0,0144703453406692	-0,0193643756210804
168,337	0,0680000000000121	1580	80	4	1579,5	-10,9012050647289	-0,041450010612607	-0,0278398767113686
168,348	0,0790000000000077	1580	80	4	1579,75	-10,9104614518583	-0,079718641936779	-0,0370962359011173
168,359	0,0900000000000034	1580	80	4	1579,75	-10,9143655747175	-0,0986210070550442	-0,0410003587603569
168,363	0,0939999999999941	1580	80	4	1579,75	-10,9145805705339	-0,0993695762008429	-0,0412153825163841
168,369	0,0999999999999943	1580	80	4	1580	-10,9144045226276	-0,0977382343262434	-0,0410393625497818
169,269	0	1590	90	4	1589	-10,9144547022879	-0,0958129484206438	-0,0410895422101021
169,28	0,0109999999999957	1590	90	4	1589	-10,9106193110347	-0,0744105456396937	-0,0372541509568691
169,291	0,0219999999999914	1590	90	4	1589	-10,9025361388922	-0,0390933593735099	-0,0291709788143635
169,301	0,0320000000000107	1590	90	4	1589,25	-10,8947112690657	-0,0139946117997169	-0,0213460810482502
169,312	0,0430000000000064	1590	90	4	1589,25	-10,8877653535455	-0,00123240519315004	-0,014400165528059
169,315	0,0459999999999923	1590	90	4	1589,25	-10,8868339005858	-0,00017321202903986	-0,0134687125682831
169,316	0,046999999999997	1590	90	4	1589,25	-10,886801937595	-0,00023944303393364	-0,0134367495775223
169,317	0,0480000000000018	1590	90	4	1589,25	-10,886875782162	-0,000427784398198128	-0,0135106220841408
169,328	0,0589999999999975	1590	90	4	1589,5	-10,8928516041487	-0,0135986926034093	-0,019486416131258
169,339	0,0699999999999932	1590	90	4	1589,5	-10,9037019778043	-0,0490508740767837	-0,0303367897868156
169,35	0,0809999999999889	1590	90	4	1589,75	-10,9121476113796	-0,0856475112959743	-0,0387824513018131
169,36	0,0910000000000082	1590	90	4	1589,75	-10,9147401340306	-0,0981844775378704	-0,0413749739527702
169,363	0,0939999999999941	1590	90	4	1589,75	-10,9149740729481	-0,0994560681283474	-0,0416088849306107
169,369	0,0999999999999943	1590	90	4	1590	-10,9147230070084	-0,097310021519661	-0,0413578189909458
170,269	0	1600	100	4	1599	-10,9148389846087	-0,0959747284650803	-0,0414737686514854
170,28	0,0109999999999957	1600	100	4	1599	-10,9107797965407	-0,0731438351795077	-0,0374145805835724
170,291	0,0219999999999914	1600	100	4	1599	-10,9032614529133	-0,0407318770885468	-0,0298962369561195
170,301	0,0320000000000107	1600	100	4	1599,25	-10,8949879556894	-0,0139596685767174	-0,0216227397322655
170,312	0,0430000000000064	1600	100	4	1599,25	-10,8884847443551	-0,00180238392204046	-0,015119556337595
170,314	0,0449999999999875	1600	100	4	1599,25	-10,8879506774247	-0,0013029808178544	-0,0145854614675045
170,321	0,0519999999999925	1600	100	4	1599,5	-10,8885873388499	-0,00234737526625395	-0,0152221508324146
170,331	0,0620000000000118	1600	100	4	1599,5	-10,8958950452507	-0,0206995569169521	-0,0225298851728439
170,342	0,0730000000000075	1600	100	4	1599,5	-10,9067884739488	-0,0601747678592801	-0,0334232859313488
170,353	0,0840000000000032	1600	100	4	1599,75	-10,9130262024701	-0,0879895687103271	-0,0396609865128994
170,363	0,0939999999999941	1600	100	4	1599,75	-10,9147439617664	-0,0963964313268662	-0,0413787737488747
170,369	0,0999999999999943	1600	100	4	1600	-10,9146532975137	-0,0949725462123752	-0,0412881374359131
180,269	0	1700	200	4	1699	-10,9174283500761	-0,0958050927147269	-0,0440631620585918
180,28	0,0109999999999957	1700	200	4	1699	-10,9138545580208	-0,0754603510722518	-0,0404893420636654
180,291	0,0219999999999914	1700	200	4	1699	-10,9051331318915	-0,0376585172489285	-0,0317679718136787
180,301	0,0320000000000107	1700	200	4	1699,25	-10,8969119098037	-0,0117825996130705	-0,0235467217862606
180,312	0,0430000000000064	1700	200	4	1699,25	-10,8918491005898	-0,00246808398514986	-0,0184838846325874
180,318	0,0490000000000066	1700	200	4	1699,25	-10,8912862278521	-0,00168900936841965	-0,0179210118949413
180,319	0,0500000000000114	1700	200	4	1699,5	-10,8912734314799	-0,0017256336286664	-0,0179082714021206
180,32	0,0509999999999877	1700	200	4	1699,5	-10,8913954440504	-0,001964564435184	-0,0180302560329437
180,33	0,061000000000007	1700	200	4	1699,5	-10,8981603942811	-0,0189969083294272	-0,0247952342033386
180,341	0,0720000000000027	1700	200	4	1699,5	-10,9079804085195	-0,0536815309897065	-0,0346152484416962
180,352	0,0829999999999984	1700	200	4	1699,75	-10,9155218023807	-0,0873385882005095	-0,0421566143631935
180,363	0,0939999999999941	1700	200	4	1699,75	-10,9177467226982	-0,0985031947493553	-0,0443815626204014
180,364	0,0949999999999989	1700	200	4	1699,75	-10,9179011173546	-0,0994665967300534	-0,0445359013974667
180,365	0,0960000000000036	1700	200	4	1699,75	-10,9179221838713	-0,0994432857260108	-0,0445570237934589
180,366	0,0970000000000084	1700	200	4	1699,75	-10,9178349282593	-0,0985801499336958	-0,044469740241766
180,369	0,0999999999999943	1700	200	4	1700	-10,9175128675997	-0,0962820090353489	-0,0441477075219154
190,269	0	1800	300	4	1799	-10,9195240214467	-0,0968553777784109	-0,0461588613688946
190,28	0,0109999999999957	1800	300	4	1799	-10,9159638639539	-0,0761746102944016	-0,0425986759364605
190,291	0,0219999999999914	1800	300	4	1799	-10,9066469874233	-0,0357628054916859	-0,0332817994058132
190,301	0,0320000000000107	1800	300	4	1799,25	-10,8999629784375	-0,0146485911682248	-0,0265977904200554
190,312	0,0430000000000064	1800	300	4	1799,25	-10,8944517653435	-0,00347901601344347	-0,0210865773260593
190,316	0,046999999999997	1800	300	4	1799,25	-10,8931432943791	-0,00127718318253756	-0,0197781063616276
190,323	0,054000000000002	1800	300	4	1799,5	-10,8946396317333	-0,00468170735985041	-0,0212744437158108
190,334	0,0649999999999977	1800	300	4	1799,5	-10,9042866155505	-0,0321962730959058	-0,0309214554727077
190,345	0,0759999999999934	1800	300	4	1799,75	-10,9131214488298	-0,067024021409452	-0,0397562608122826
190,356	0,0869999999999891	1800	300	4	1799,75	-10,9191969595849	-0,0961346970871091	-0,0458317995071411
190,362	0,0929999999999893	1800	300	4	1799,75	-10,9199295658618	-0,100124669261277	-0,0465643778443336
190,369	0,0999999999999943	1800	300	4	1800	-10,9195877239108	-0,0969334552064538	-0,0462225638329983
200,269	0	1900	400	4	1899	-10,9213250968605	-0,0972380256280303	-0,0479599088430405
200,28	0,0109999999999957	1900	400	4	1899	-10,9172576107085	-0,0738061964511871	-0,0438924506306648
200,291	0,0219999999999914	1900	400	4	1899	-10,9097131155431	-0,0408547278493643	-0,0363479554653168
200,301	0,0320000000000107	1900	400	4	1899,25	-10,9007276315242	-0,0119991274550557	-0,0273624435067177
200,312	0,0430000000000064	1900	400	4	1899,25	-10,8936532773077	4,7595240175724E-05	-0,0202881172299385
200,314	0,0449999999999875	1900	400	4	1899,25	-10,8932438213378	0,000325944274663925	-0,0198786333203316
200,316	0,046999999999997	1900	400	4	1899,25	-10,8936939854175	-0,000368966720998287	-0,0203287973999977
200,327	0,0579999999999927	1900	400	4	1899,5	-10,8997680153698	-0,0133024994283915	-0,0264028273522854
200,337	0,0680000000000121	1900	400	4	1899,5	-10,9094833955169	-0,0447291368618608	-0,0361182354390621
200,348	0,0790000000000077	1900	400	4	1899,75	-10,918007902801	-0,0810973718762398	-0,0446426868438721
200,359	0,0900000000000034	1900	400	4	1899,75	-10,9211030043662	-0,0964607018977404	-0,0477377884089947
200,369	0,0999999999999943	1900	400	4	1900	-10,9207408223301	-0,0934320641681552	-0,0473756343126297
210,269	0	2000	500	4	1999	-10,9226904530078	-0,0950550241395831	-0,0493252649903297
210,28	0,0109999999999957	2000	500	4	1999	-10,9194962773472	-0,0763241155073047	-0,0461310893297195
210,291	0,0219999999999914	2000	500	4	1999	-10,911093307659	-0,0388431455940008	-0,0377281196415424
210,301	0,0320000000000107	2000	500	4	1999,25	-10,9029945172369	-0,0133148161694407	-0,0296293571591377
210,311	0,0420000000000016	2000	500	4	1999,25	-10,8962981868535	-0,001049037091434	-0,0229329988360405
210,322	0,0529999999999973	2000	500	4	1999,5	-10,8986025676131	-0,0061007309705019	-0,0252374075353146
210,333	0,063999999999993	2000	500	4	1999,5	-10,9073074534535	-0,0305801164358854	-0,0339422933757305
210,343	0,0740000000000123	2000	500	4	1999,5	-10,9151987917721	-0,060545913875103	-0,0418335758149624
210,354	0,085000000000008	2000	500	4	1999,75	-10,9227530099452	-0,0965467747300863	-0,0493877939879894
210,358	0,0889999999999986	2000	500	4	1999,75	-10,9231655113399	-0,0986368162557483	-0,0498003512620926
210,369	0,0999999999999943	2000	500	4	2000	-10,9227824304253	-0,0952568091452122	-0,0494172424077988
220,269	0	2100	600	4	2099	-10,9246810153127	-0,0974901299923658	-0,0513158552348614
220,28	0,0109999999999957	2100	600	4	2099	-10,9204236790538	-0,0727284466847777	-0,0470585189759731
220,291	0,0219999999999914	2100	600	4	2099	-10,9127268008888	-0,0393183855339885	-0,0393616408109665
220,301	0,0320000000000107	2100	600	4	2099,25	-10,9050670824945	-0,0148505065590143	-0,0317018665373325
220,312	0,0430000000000064	2100	600	4	2099,25	-10,898339599371	-0,00178266782313585	-0,0249744392931461
220,318	0,0490000000000066	2100	600	4	2099,25	-10,8981760405004	-0,00168865080922842	-0,0248108245432377
220,32	0,0509999999999877	2100	600	4	2099,5	-10,8983960933983	-0,00219686422497034	-0,0250309333205223
220,33	0,061000000000007	2100	600	4	2099,5	-10,906691942364	-0,0230579636991024	-0,0333267822861671
220,341	0,0720000000000027	2100	600	4	2099,5	-10,9155048709363	-0,0553189311176538	-0,042139682918787
220,352	0,0829999999999984	2100	600	4	2099,75	-10,9225907083601	-0,0869176536798477	-0,0492255203425884
220,363	0,0939999999999941	2100	600	4	2099,75	-10,9248146787286	-0,0988077092915773	-0,0514495186507702
220,369	0,0999999999999943	2100	600	4	2100	-10,9244740661234	-0,0959243159741163	-0,0511088781058788
230,269	0	2200	700	4	2199	-10,9257436729968	-0,0949027435854077	-0,0523785129189491
230,28	0,0109999999999957	2200	700	4	2199	-10,9224971942604	-0,0755398254841566	-0,049131978303194
230,291	0,0219999999999914	2200	700	4	2199	-10,9140807576478	-0,0384825374931097	-0,0407155975699425
230,301	0,0320000000000107	2200	700	4	2199,25	-10,9055682644248	-0,012396601960063	-0,0322030484676361
230,311	0,0420000000000016	2200	700	4	2199,25	-10,9000289160758	-0,00209433026611805	-0,0266637280583382
230,312	0,0430000000000064	2200	700	4	2199,25	-10,8999966457486	-0,00213379971683025	-0,026631485670805
230,317	0,0480000000000018	2200	700	4	2199,25	-10,9000765811652	-0,00250516459345818	-0,026711393147707
230,328	0,0589999999999975	2200	700	4	2199,5	-10,9050979558378	-0,0142660411074758	-0,0317327678203583
230,339	0,0699999999999932	2200	700	4	2199,5	-10,9146847296506	-0,0456061540171504	-0,0413195416331291
230,349	0,0800000000000125	2200	700	4	2199,75	-10,9230612684041	-0,0819678790867329	-0,0496960803866386
230,36	0,0910000000000082	2200	700	4	2199,75	-10,9263089485466	-0,0989052094519138	-0,0529437884688377
230,362	0,0929999999999893	2200	700	4	2199,75	-10,9265729784966	-0,100763784721494	-0,0532078184187412
230,368	0,0989999999999895	2200	700	4	2199,75	-10,9262043703347	-0,0976933725178242	-0,0528391823172569
230,369	0,0999999999999943	2200	700	4	2200	-10,9259664919227	-0,0959294149652123	-0,0526013039052486
240,269	0	2300	800	4	2299	-10,9270778205246	-0,0949203036725521	-0,0537126325070858
240,28	0,0109999999999957	2300	800	4	2299	-10,9236043319106	-0,0747543899342418	-0,0502391159534454
240,291	0,0219999999999914	2300	800	4	2299	-10,9160479623824	-0,0412277923896909	-0,0426827743649483
240,301	0,0320000000000107	2300	800	4	2299,25	-10,906880479306	-0,0123296258971095	-0,0335153192281723
240,309	0,039999999999992	2300	800	4	2299,25	-10,9014630597085	-0,00230833422392607	-0,0280978716909885
240,314	0,0449999999999875	2300	800	4	2299,25	-10,9013419412076	-0,00242203939706087	-0,027976781129837
240,316	0,046999999999997	2300	800	4	2299,25	-10,9015089645982	-0,00284276902675629	-0,0281438045203686
240,327	0,0579999999999927	2300	800	4	2299,5	-10,9055729862303	-0,0119772087782621	-0,0322077982127666
240,337	0,0680000000000121	2300	800	4	2299,5	-10,9147468674928	-0,0407748250290751	-0,0413816794753075
240,348	0,0790000000000077	2300	800	4	2299,75	-10,9228190314025	-0,0745654106140137	-0,0494538433849811
240,359	0,0900000000000034	2300	800	4	2299,75	-10,9270834363997	-0,0960425892844796	-0,053718276321888
240,362	0,0929999999999893	2300	800	4	2299,75	-10,927298264578	-0,097254253923893	-0,0539330765604973
240,369	0,0999999999999943	2300	800	4	2300	-10,9271498210728	-0,0954544451087713	-0,0537846051156521
250,269	0	2400	900	4	2399	-10,9283780213445	-0,0960253830999136	-0,055012833327055
250,28	0,0109999999999957	2400	900	4	2399	-10,9247770160437	-0,0747322384268045	-0,0514118000864983
250,291	0,0219999999999914	2400	900	4	2399	-10,9171371627599	-0,0407694792374969	-0,0437719747424126
250,301	0,0320000000000107	2400	900	4	2399,25	-10,907386271283	-0,0107627967372537	-0,034021083265543
250,312	0,0430000000000064	2400	900	4	2399,25	-10,9030996263027	-0,0030552176758647	-0,0297344662249088
250,317	0,0480000000000018	2400	900	4	2399,25	-10,9027351252735	-0,00231777783483267	-0,0293699651956558
250,322	0,0529999999999973	2400	900	4	2399,5	-10,9031204693019	-0,00343648716807365	-0,0297553092241287
250,333	0,063999999999993	2400	900	4	2399,5	-10,9128467459232	-0,0298515893518925	-0,039481557905674
250,343	0,0740000000000123	2400	900	4	2399,5	-10,9204392693937	-0,0589152472093701	-0,0470740534365177
250,354	0,085000000000008	2400	900	4	2399,75	-10,9279106743634	-0,0943755498155952	-0,0545455142855644
250,357	0,0879999999999939	2400	900	4	2399,75	-10,9286474436522	-0,0989975733682513	-0,0552822276949883
250,367	0,0980000000000132	2400	900	4	2399,75	-10,9283948410302	-0,0961187528446317	-0,0550296530127525
250,369	0,0999999999999943	2400	900	4	2400	-10,9281619358808	-0,0944667961448431	-0,0547967478632927
260,269	0	2500	1000	4	2499	-10,9293143637478	-0,0951327057555318	-0,0559492036700249
260,28	0,0110000000000241	2500	1000	4	2499	-10,9256020467728	-0,0733521534129977	-0,0522368587553501
260,291	0,0219999999999914	2500	1000	4	2499	-10,9182851482183	-0,0410503894090652	-0,0449199602007866
260,302	0,0330000000000155	2500	1000	4	2499,25	-10,9083760902286	-0,0105971843004227	-0,0350108742713928
260,313	0,0439999999999827	2500	1000	4	2499,25	-10,9036602359265	-0,00248320400714874	-0,0302950479090214
260,317	0,0480000000000018	2500	1000	4	2499,25	-10,9021878708154	-0,000208783894777298	-0,0288226827979088
260,322	0,0529999999999973	2500	1000	4	2499,5	-10,9038399439305	-0,00331397633999586	-0,0304747559130192
260,333	0,0640000000000214	2500	1000	4	2499,5	-10,9136676136404	-0,029254867695272	-0,0403024256229401
260,344	0,0749999999999886	2500	1000	4	2499,75	-10,9221084695309	-0,0613441132009029	-0,0487432815134525
260,355	0,0860000000000127	2500	1000	4	2499,75	-10,929505918175	-0,0978291220963001	-0,0561407580971718
260,361	0,0919999999999845	2500	1000	4	2499,75	-10,9296909626573	-0,0983974430710077	-0,0563257746398449
260,367	0,0980000000000132	2500	1000	4	2499,75	-10,9294658526778	-0,0961819477379322	-0,0561006367206573
260,369	0,100000000000023	2500	1000	4	2500	-10,9292875416577	-0,094914399087429	-0,0559223815798759
310,595	0	3001	1	5	3000	-10,9242844954133	-0,0516727333888412	-0,0509193353354931
310,606	0,0109999999999673	3001	1	5	3000	-10,9240189008415	-0,0503672892227769	-0,0506537407636642
310,617	0,0219999999999914	3001	1	5	3000	-10,9241342078894	-0,0509851472452283	-0,0507690198719502
310,628	0,0329999999999586	3001	1	5	3000	-10,9239319246262	-0,050064385868609	-0,0505667366087437
310,633	0,0379999999999541	3001	1	5	3000	-10,9236613009125	-0,0484015047550201	-0,0502961128950119
310,642	0,0469999999999686	3001	1	5	3000	-10,9239627979696	-0,0499149644747376	-0,0505976378917694
310,653	0,0579999999999927	3001	1	5	3000	-10,9241998661309	-0,0512546766549349	-0,0508346781134605
310,664	0,06899999999996	3001	1	5	3000	-10,9240756463259	-0,0506770145148039	-0,0507104583084583
310,675	0,0799999999999841	3001	1	5	3000	-10,9239056613296	-0,0499936006963253	-0,0505404733121395
310,686	0,0909999999999513	3001	1	5	3000	-10,9241945296526	-0,0510649010539055	-0,0508293695747852
310,696	0,100999999999999	3001	1	5	3000	-10,9238177072257	-0,0492597883567214	-0,0504525192081928
310,707	0,111999999999966	3001	1	5	3000	-10,924566462636	-0,0531903840601444	-0,0512013025581837
310,718	0,12299999999999	3001	1	5	3000	-10,9240410570055	-0,050591379404068	-0,0506758689880371
310,729	0,133999999999958	3001	1	5	3000	-10,9240541048348	-0,0503745954483747	-0,0506889447569847
310,739	0,144000000000005	3001	1	5	3000	-10,9242308791727	-0,0512369116768241	-0,0508656911551952
310,75	0,154999999999973	3001	1	5	3000	-10,9244595095515	-0,0524366553872824	-0,0510942935943603
310,761	0,165999999999997	3001	1	5	3000	-10,9241152927279	-0,0507961073890328	-0,0507500767707825
310,772	0,176999999999964	3001	1	5	3000	-10,9243951365352	-0,052165575325489	-0,0510299205780029
310,783	0,187999999999988	3001	1	5	3000	-10,9242566674948	-0,0513384817168117	-0,0508914515376091
310,794	0,198999999999955	3001	1	5	3000	-10,9243370499462	-0,0518565950915217	-0,0509718619287014
310,804	0,209000000000003	3001	1	5	3000	-10,9244794864208	-0,052443016320467	-0,0511142984032631
310,815	0,21999999999997	3001	1	5	3000	-10,9244755469263	-0,0525529682636261	-0,0511103868484497
310,826	0,230999999999995	3001	1	5	3000	-10,9243844356388	-0,0520448153838515	-0,0510192476212978
310,837	0,241999999999962	3001	1	5	3000	-10,924051143229	-0,0502829533070326	-0,050685927271843
310,848	0,252999999999986	3001	1	5	3000	-10,9245014190674	-0,0524606462568045	-0,0511362589895725
310,859	0,263999999999953	3001	1	5	3000	-10,9245563484728	-0,0530072534456849	-0,0511911325156689
310,869	0,274000000000001	3001	1	5	3000	-10,9244056697935	-0,0521559221670032	-0,0510404817759991
310,88	0,284999999999968	3001	1	5	3000	-10,9245899319649	-0,0528327142819762	-0,051224771887064
310,891	0,295999999999992	3001	1	5	3000	-10,924511840567	-0,0524563109502196	-0,0511466525495052
310,902	0,30699999999996	3001	1	5	3000	-10,9244339168072	-0,0522873550653458	-0,0510687567293644
310,912	0,317000000000007	3001	1	5	3000	-10,9243983495981	-0,0521151768043637	-0,0510331615805626
310,923	0,327999999999975	3001	1	5	3000	-10,924571743235	-0,052902982570231	-0,0512065552175045
310,934	0,338999999999999	3001	1	5	3000	-10,9247760102153	-0,0536355329677463	-0,0514107942581177
310,945	0,349999999999966	3001	1	5	3000	-10,9247348550707	-0,0535898189991713	-0,0513696670532226
310,956	0,36099999999999	3001	1	5	3000	-10,9247446060181	-0,0536911422386765	-0,0513794459402561
310,967	0,371999999999957	3001	1	5	3000	-10,9246621280909	-0,0533534307032824	-0,0512969680130482
310,977	0,382000000000005	3001	1	5	3000	-10,9245680272579	-0,0526901101693511	-0,0512028113007545
310,988	0,392999999999972	3001	1	5	3000	-10,924629829824	-0,0530041847378016	-0,051264613866806
310,999	0,403999999999996	3001	1	5	3000	-10,924647655338	-0,0531184347346425	-0,0512824393808842
311,01	0,414999999999964	3001	1	5	3000	-10,9250442590564	-0,0551820965483785	-0,0516790710389614
311,025	0,430000000000007	3001	1	5	3000	-10,9249462466687	-0,0543644791468978	-0,0515810586512089
311,036	0,440999999999974	3001	1	5	3000	-10,9250140283257	-0,0547826010733843	-0,0516488403081894
311,047	0,451999999999998	3001	1	5	3000	-10,9251702949405	-0,0557295419275761	-0,0518051348626614
311,058	0,462999999999965	3001	1	5	3000	-10,9250039421022	-0,0548936845734715	-0,0516387820243835
311,069	0,47399999999999	3001	1	5	3000	-10,9247900079936	-0,0538646429777145	-0,0514248199760914
311,08	0,484999999999957	3001	1	5	3000	-10,9246976953	-0,0532542914152145	-0,0513325072824955
311,09	0,495000000000005	3001	1	5	3000	-10,9251131303608	-0,0553654972463846	-0,051747914403677
311,101	0,505999999999972	3001	1	5	3000	-10,924869440496	-0,0541285611689091	-0,0515042804181576
311,112	0,516999999999996	3001	1	5	3000	-10,9250735957175	-0,0552581530064344	-0,0517084077000618
311,123	0,527999999999963	3001	1	5	3000	-10,9252107515931	-0,0556642049923539	-0,0518455356359482
311,134	0,538999999999987	3001	1	5	3000	-10,924927778542	-0,0541969481855631	-0,0515626184642315
311,145	0,549999999999955	3001	1	5	3000	-10,9252612385899	-0,0559908570721745	-0,0518960505723953
311,155	0,560000000000002	3001	1	5	3000	-10,92533826828	-0,0564832193776965	-0,051973108202219
311,166	0,57099999999997	3001	1	5	3000	-10,9251695964485	-0,0556170754134655	-0,0518044084310532
311,177	0,581999999999994	3001	1	5	3000	-10,9252148866653	-0,0556211546063423	-0,051849726587534
311,188	0,592999999999961	3001	1	5	3000	-10,9250911418349	-0,055060270242393	-0,0517259538173676
311,199	0,603999999999985	3001	1	5	3000	-10,9252320695668	-0,05576784722507	-0,0518668815493584
311,21	0,614999999999952	3001	1	5	3000	-10,9252089913934	-0,0559247238561511	-0,0518438033759594
311,22	0,625	3001	1	5	3000	-10,9252363722771	-0,0556695135310292	-0,0518711842596531
311,231	0,635999999999967	3001	1	5	3000	-10,9254734404385	-0,056764162145555	-0,0521082803606987
311,242	0,646999999999991	3001	1	5	3000	-10,9252749849111	-0,0558240059763193	-0,0519097968935966
311,253	0,657999999999959	3001	1	5	3000	-10,9252594225109	-0,0559170683845878	-0,0518942624330521
311,263	0,668000000000006	3001	1	5	3000	-10,9253146871924	-0,056291981600225	-0,0519495271146297
311,274	0,678999999999974	3001	1	5	3000	-10,9253000188619	-0,0559938233345747	-0,0519348308444023
311,285	0,689999999999998	3001	1	5	3000	-10,92569145374	-0,0580114359036088	-0,0523262657225132
311,296	0,700999999999965	3001	1	5	3000	-10,9254240430892	-0,0565863354131579	-0,0520588271319866
311,307	0,711999999999989	3001	1	5	3000	-10,9252531640232	-0,0557595305144787	-0,0518879480659962
311,318	0,722999999999956	3001	1	5	3000	-10,9253262262791	-0,0559184420853853	-0,051961038261652
311,328	0,733000000000004	3001	1	5	3000	-10,9255149587989	-0,0569957681000233	-0,0521497987210751
311,339	0,743999999999971	3001	1	5	3000	-10,9256527014077	-0,0576240103691816	-0,0522874854505062
311,35	0,754999999999995	3001	1	5	3000	-10,9255887195468	-0,0573629187420011	-0,0522235594689846
311,361	0,765999999999963	3001	1	5	3000	-10,9257806651294	-0,0584548246115446	-0,0524155050516129
311,372	0,776999999999987	3001	1	5	3000	-10,9256890229881	-0,057661822065711	-0,0523238629102707
311,383	0,787999999999954	3001	1	5	3000	-10,9258345607668	-0,0584707967936993	-0,0524693727493286
311,393	0,798000000000002	3001	1	5	3000	-10,9256270248443	-0,0573865789920092	-0,0522618368268013
311,404	0,808999999999969	3001	1	5	3000	-10,9256079979241	-0,057411128655076	-0,0522428378462791
311,415	0,819999999999993	3001	1	5	3000	-10,925823720172	-0,0582168065011501	-0,0524585321545601
311,426	0,83099999999996	3001	1	5	3000	-10,9259444475174	-0,0589112099260092	-0,0525792874395847
311,437	0,841999999999985	3001	1	5	3000	-10,9256959799677	-0,0576581433415413	-0,0523307919502258
311,448	0,852999999999952	3001	1	5	3000	-10,9258669428527	-0,0585640082135797	-0,0525017827749252
311,458	0,863	3001	1	5	3000	-10,9257309883833	-0,057862401008606	-0,0523658283054829
311,469	0,873999999999967	3001	1	5	3000	-10,9259092714638	-0,0585908256471157	-0,0525440834462643
311,48	0,884999999999991	3001	1	5	3000	-10,9258757438511	-0,0583811989054084	-0,0525105558335781
311,491	0,895999999999958	3001	1	5	3000	-10,925826150924	-0,0583596667274833	-0,0524609908461571
311,501	0,906000000000006	3001	1	5	3000	-10,9260409791023	-0,0593465054407716	-0,0526757910847664
311,512	0,916999999999973	3001	1	5	3000	-10,926049053669	-0,0590958259999752	-0,0526838935911655
311,523	0,927999999999997	3001	1	5	3000	-10,9259339142591	-0,0585181172937155	-0,0525687262415886
311,534	0,938999999999965	3001	1	5	3000	-10,9260959364474	-0,059581701643765	-0,0527307763695717
311,545	0,949999999999989	3001	1	5	3000	-10,9261775482446	-0,0600739009678364	-0,052812360227108
311,556	0,960999999999956	3001	1	5	3000	-10,9259328246117	-0,0586775597184896	-0,0525676086544991
311,566	0,971000000000004	3001	1	5	3000	-10,9263413306326	-0,0605214620009065	-0,0529761426150799
311,577	0,981999999999971	3001	1	5	3000	-10,925983870402	-0,0586774293333292	-0,052618682384491
311,588	0,992999999999995	3001	1	5	3000	-10,9265087731183	-0,0615626387298107	-0,0531436130404472
311,599	1,00399999999996	3001	1	5	3000	-10,9260593634099	-0,0591744808480144	-0,0526941753923893
311,61	1,01499999999999	3001	1	5	3000	-10,9262803941965	-0,0600187759846449	-0,0529151782393456
311,621	1,02599999999995	3001	1	5	3000	-10,925890635699	-0,0580863887444139	-0,052525419741869
311,631	1,036	3001	1	5	3000	-10,9262713138014	-0,0601365370675921	-0,0529061257839203
311,642	1,04699999999997	3001	1	5	3000	-10,926398942247	-0,0607672659680247	-0,0530337542295456
311,653	1,05799999999999	3001	1	5	3000	-10,926203224808	-0,0598387373611331	-0,0528380088508129
311,664	1,06899999999996	3001	1	5	3000	-10,9264917019755	-0,0610600970685482	-0,0531265139579773
311,675	1,07999999999998	3001	1	5	3000	-10,9262424521148	-0,0597586436197162	-0,0528772920370102
311,686	1,09099999999995	3001	1	5	3000	-10,9266086854041	-0,0617410987615585	-0,0532434694468975
311,696	1,101	3001	1	5	3000	-10,9263756405562	-0,0606647320091724	-0,0530104525387287
311,707	1,11199999999997	3001	1	5	3000	-10,9265755210072	-0,0613592285662889	-0,0532103329896927
311,718	1,12299999999999	3001	1	5	3000	-10,9265115950257	-0,0610774895176291	-0,0531464070081711
311,729	1,13399999999996	3001	1	5	3000	-10,9264670591801	-0,0609959522262216	-0,053101871162653
311,739	1,14400000000001	3001	1	5	3000	-10,9266747906804	-0,0620651384815574	-0,0533095747232437
311,75	1,15499999999997	3001	1	5	3000	-10,9264633152634	-0,0609018141403794	-0,053098127245903
311,761	1,166	3001	1	5	3000	-10,9265296161175	-0,061045135371387	-0,0531644001603127
311,772	1,17699999999996	3001	1	5	3000	-10,9264932945371	-0,0609689019620419	-0,0531280785799026
311,783	1,18799999999999	3001	1	5	3000	-10,9264847449958	-0,0609010038897395	-0,0531195290386677
311,794	1,19899999999996	3001	1	5	3000	-10,9267121180892	-0,0621798448264599	-0,0533469021320343
311,804	1,209	3001	1	5	3000	-10,9268386568874	-0,0625065574422479	-0,0534734688699245
311,815	1,21999999999997	3001	1	5	3000	-10,926860421896	-0,062667983584106	-0,0534952618181705
311,826	1,23099999999999	3001	1	5	3000	-10,9268997330219	-0,0629800418391824	-0,0535345450043678
311,837	1,24199999999996	3001	1	5	3000	-10,926763471216	-0,0622280174866319	-0,0533983111381531
311,848	1,25299999999999	3001	1	5	3000	-10,9266387764364	-0,0617990270256996	-0,0532735884189606
311,859	1,26399999999995	3001	1	5	3000	-10,9265738446265	-0,0610219733789563	-0,0532086566090584
311,869	1,274	3001	1	5	3000	-10,926834885031	-0,0624326802790165	-0,0534697249531746
311,88	1,28499999999997	3001	1	5	3000	-10,9267479926348	-0,0620503816753626	-0,053382832556963
311,891	1,29599999999999	3001	1	5	3000	-10,9269728790969	-0,0634247437119484	-0,0536076910793781
311,902	1,30699999999996	3001	1	5	3000	-10,926837651059	-0,0622403295710683	-0,053472463041544
311,912	1,31700000000001	3001	1	5	3000	-10,926892273128	-0,0626599229872227	-0,0535271130502224
311,923	1,32799999999997	3001	1	5	3000	-10,9270125254989	-0,0633400259539485	-0,0536473654210567
311,934	1,339	3001	1	5	3000	-10,9269924648106	-0,063378675840795	-0,0536273047327995
311,945	1,34999999999997	3001	1	5	3000	-10,9269587416202	-0,0631701946258545	-0,0535935536026955
311,956	1,36099999999999	3001	1	5	3000	-10,9269791375846	-0,062975762411952	-0,0536139495670795
311,967	1,37199999999996	3001	1	5	3000	-10,9269546344876	-0,0630084099248052	-0,0535894185304642
311,977	1,38200000000001	3001	1	5	3000	-10,926976846531	-0,0630785245448351	-0,053611658513546
311,988	1,39299999999997	3001	1	5	3000	-10,9271820634604	-0,0643363129347563	-0,0538168475031853
311,999	1,404	3001	1	5	3000	-10,9270467236638	-0,0631717219948769	-0,0536815635859966
312,01	1,41499999999996	3001	1	5	3000	-10,9272163175046	-0,0642836512997746	-0,0538511015474796
312,021	1,42599999999999	3001	1	5	3000	-10,9271761681885	-0,0640496239066124	-0,0538109801709652
312,037	1,44200000000001	3001	1	5	3000	-10,9271736536175	-0,0639542564749718	-0,0538084656000137
312,048	1,45299999999997	3001	1	5	3000	-10,9274162258953	-0,0650617480278015	-0,0540510378777981
312,059	1,464	3001	1	5	3000	-10,9272333048284	-0,0641101598739624	-0,0538680888712406
312,07	1,47499999999997	3001	1	5	3000	-10,9273999370635	-0,0650159595534205	-0,0540347211062908
312,081	1,48599999999999	3001	1	5	3000	-10,9272491186857	-0,0642075762152672	-0,0538839586079121
312,092	1,49699999999996	3001	1	5	3000	-10,9273886773735	-0,0650667911395431	-0,054023489356041
312,102	1,50700000000001	3001	1	5	3000	-10,9274543914944	-0,0651802541688085	-0,0540892034769058
312,113	1,51799999999997	3001	1	5	3000	-10,9273820836097	-0,0648773973807693	-0,0540168955922127
312,124	1,529	3001	1	5	3000	-10,9274829458445	-0,0653148256242275	-0,0541177578270435
312,135	1,53999999999996	3001	1	5	3000	-10,9274242725223	-0,0652744574472308	-0,0540590845048428
312,146	1,55099999999999	3001	1	5	3000	-10,9274239651859	-0,0648384913802147	-0,0540588051080704
312,157	1,56199999999995	3001	1	5	3000	-10,9274290502071	-0,0650928029790521	-0,0540638342499733
312,167	1,572	3001	1	5	3000	-10,927566094324	-0,0657290406525135	-0,0542009063065052
312,178	1,58299999999997	3001	1	5	3000	-10,9274740051478	-0,0651904847472906	-0,0541088171303272
312,189	1,59399999999999	3001	1	5	3000	-10,9276675991714	-0,0663876626640558	-0,0543024390935898
312,2	1,60499999999996	3001	1	5	3000	-10,9275028947741	-0,0651628570631146	-0,0541377067565918
312,211	1,61599999999999	3001	1	5	3000	-10,9276035055518	-0,0658542476594448	-0,0542383454740047
312,222	1,62699999999995	3001	1	5	3000	-10,9275608416647	-0,0655609695240855	-0,0541956536471844
312,232	1,637	3001	1	5	3000	-10,9277244005352	-0,0666718697175384	-0,0543592125177383
312,243	1,64799999999997	3001	1	5	3000	-10,9277100116014	-0,0662048906087875	-0,0543448515236378
312,254	1,65899999999999	3001	1	5	3000	-10,9277130290866	-0,0662276428192854	-0,0543478690087795
312,265	1,66999999999996	3001	1	5	3000	-10,9278430882841	-0,0670360773801804	-0,0544779002666473
312,275	1,68000000000001	3001	1	5	3000	-10,9275931119919	-0,0656358944252133	-0,054227951914072
312,286	1,69099999999997	3001	1	5	3000	-10,9280585311353	-0,0682211527600884	-0,0546933710575104
312,299	1,70399999999995	3001	1	5	3000	-10,9277496580034	-0,06631541531533	-0,0543844699859619
312,309	1,714	3001	1	5	3000	-10,9278491791338	-0,0668336870148778	-0,0544839911162853
312,32	1,72499999999997	3001	1	5	3000	-10,9279649611562	-0,0675463397055864	-0,0545997731387615
312,331	1,73599999999999	3001	1	5	3000	-10,9278312139213	-0,0668991589918733	-0,0544660538434982
312,342	1,74699999999996	3001	1	5	3000	-10,9277552738786	-0,0660980865359306	-0,0543900579214096
312,352	1,75700000000001	3001	1	5	3000	-10,9280566871166	-0,0678320927545428	-0,0546915270388126
312,363	1,76799999999997	3001	1	5	3000	-10,9280419629067	-0,0678137596696615	-0,0546767748892307
312,374	1,779	3001	1	5	3000	-10,9278809744865	-0,0670436164364219	-0,0545157864689827
312,385	1,78999999999996	3001	1	5	3000	-10,9282555337995	-0,0690637994557619	-0,0548903457820416
312,396	1,80099999999999	3001	1	5	3000	-10,9282016940415	-0,0684601487591863	-0,0548365339636803
312,407	1,81199999999995	3001	1	5	3000	-10,928052496165	-0,0677080638706684	-0,0546873360872269
312,417	1,822	3001	1	5	3000	-10,9278322197497	-0,0665380386635661	-0,0544670037925243
312,428	1,83299999999997	3001	1	5	3000	-10,9281936753541	-0,0686009041965008	-0,0548284873366356
312,439	1,84399999999999	3001	1	5	3000	-10,9281070064753	-0,0677778897807002	-0,0547418184578419
312,45	1,85499999999996	3001	1	5	3000	-10,9282777737826	-0,0687976134940982	-0,0549125857651234
312,461	1,86599999999999	3001	1	5	3000	-10,9281078446656	-0,0680839130654931	-0,054742656648159
312,472	1,87699999999995	3001	1	5	3000	-10,9282076451927	-0,0684939511120319	-0,0548424571752548
312,482	1,887	3001	1	5	3000	-10,9282541368157	-0,0687637971714139	-0,0548889487981796
312,493	1,89799999999997	3001	1	5	3000	-10,9282661508769	-0,0686300778761506	-0,0549009628593922
312,504	1,90899999999999	3001	1	5	3000	-10,928294537589	-0,0688301911577582	-0,0549293495714664
312,515	1,91999999999996	3001	1	5	3000	-10,9283283725381	-0,0688952021300793	-0,054963156580925
312,525	1,93000000000001	3001	1	5	3000	-10,928361704573	-0,0693488400429487	-0,0549965165555477
312,536	1,94099999999997	3001	1	5	3000	-10,9284149575979	-0,0693088583648205	-0,0550497695803642
312,547	1,952	3001	1	5	3000	-10,9283688012511	-0,0689561758190393	-0,0550036132335663
312,558	1,96299999999997	3001	1	5	3000	-10,9284722898155	-0,0697593577206135	-0,0551071017980575
312,572	1,97699999999998	3001	1	5	3000	-10,928455023095	-0,0695793842896819	-0,0550898350775242
312,583	1,988	3001	1	5	3000	-10,9285109583288	-0,0696010934188962	-0,0551457703113556
312,594	1,99899999999997	3001	1	5	3000	-10,9285200387239	-0,0698237679898739	-0,0551548786461353
312,605	2,00999999999999	3001	1	5	3000	-10,9286609385163	-0,0705334777012467	-0,0552957504987717
312,616	2,02099999999996	3001	1	5	3000	-10,9284663386643	-0,069475332275033	-0,055101178586483
312,626	2,03100000000001	3001	1	5	3000	-10,9287533629686	-0,071076937019825	-0,0553881749510765
312,637	2,04199999999997	3001	1	5	3000	-10,9285500179976	-0,0697598280385137	-0,055184829980135
312,648	2,053	3001	1	5	3000	-10,9287073183805	-0,0706308474764228	-0,0553421303629875
312,659	2,06399999999996	3001	1	5	3000	-10,9287216514349	-0,0707958312705159	-0,0553564354777336
312,67	2,07499999999999	3001	1	5	3000	-10,9285773709416	-0,0700760819017887	-0,0552122108638287
312,681	2,08599999999996	3001	1	5	3000	-10,9285340365022	-0,069478377699852	-0,0551688484847546
312,691	2,096	3001	1	5	3000	-10,9287419077009	-0,0707687670364976	-0,0553767196834087
312,702	2,10699999999997	3001	1	5	3000	-10,9287402033806	-0,0707598309963942	-0,0553749874234199
312,713	2,118	3001	1	5	3000	-10,92872640118	-0,0707690604031086	-0,0553611852228641
312,724	2,12899999999996	3001	1	5	3000	-10,928865596652	-0,0714570702984929	-0,0555003806948662
312,735	2,13999999999999	3001	1	5	3000	-10,9288749564439	-0,0713105592876673	-0,0555097684264183
312,746	2,15099999999995	3001	1	5	3000	-10,9288708213717	-0,0714341644197702	-0,055505633354187
312,756	2,161	3001	1	5	3000	-10,9287673886865	-0,0706949224695563	-0,0554022006690502
312,767	2,17199999999997	3001	1	5	3000	-10,9290140960366	-0,0722314557060599	-0,0556489080190659
312,778	2,18299999999999	3001	1	5	3000	-10,9289811272174	-0,0717093655839562	-0,0556159391999245
312,789	2,19399999999996	3001	1	5	3000	-10,9288159757853	-0,0708323484286666	-0,0554508157074451
312,8	2,20499999999998	3001	1	5	3000	-10,9289873577654	-0,0718870991840959	-0,0556221976876259
312,811	2,21599999999995	3001	1	5	3000	-10,9288914408535	-0,071362485177815	-0,055526252835989
312,821	2,226	3001	1	5	3000	-10,9290151298046	-0,0721185747534037	-0,0556499697268009
312,832	2,23699999999997	3001	1	5	3000	-10,9292498789728	-0,0731384707614779	-0,055884663015604
312,843	2,24799999999999	3001	1	5	3000	-10,9291186463088	-0,0724168447777629	-0,0557534582912922
312,854	2,25899999999996	3001	1	5	3000	-10,92917480506	-0,0728033296763897	-0,0558096170425415
312,864	2,26900000000001	3001	1	5	3000	-10,9291855618358	-0,0727280508726835	-0,0558204017579556
312,875	2,27999999999997	3001	1	5	3000	-10,9291131421924	-0,0722955586388707	-0,0557479821145534
312,886	2,291	3001	1	5	3000	-10,9292021021247	-0,0728279026225209	-0,0558369420468807
312,897	2,30199999999996	3001	1	5	3000	-10,9292808920145	-0,0732195843011141	-0,0559156760573387
312,908	2,31299999999999	3001	1	5	3000	-10,9291293192655	-0,0724403327330947	-0,0557641312479973
312,919	2,32399999999996	3001	1	5	3000	-10,9291414730251	-0,0725641986355186	-0,0557763129472733
312,929	2,334	3001	1	5	3000	-10,9293340332806	-0,0733970245346427	-0,0559688732028007
312,94	2,34499999999997	3001	1	5	3000	-10,9292090591043	-0,072701470926404	-0,0558438710868359
312,951	2,35599999999999	3001	1	5	3000	-10,9292510803789	-0,0730060087516904	-0,0558858923614025
312,962	2,36699999999996	3001	1	5	3000	-10,9292808920145	-0,07327810395509	-0,0559157319366932
312,973	2,37799999999999	3001	1	5	3000	-10,9293275233358	-0,0731353275477886	-0,055962335318327
312,984	2,38899999999995	3001	1	5	3000	-10,929576549679	-0,0746619654819369	-0,0562113896012306
312,994	2,399	3001	1	5	3000	-10,9293728973716	-0,0734479678794742	-0,0560077093541622
313,005	2,40999999999997	3001	1	5	3000	-10,9296951256692	-0,0753302918747067	-0,0563299655914307
313,016	2,42099999999999	3001	1	5	3000	-10,929218865931	-0,0726477336138487	-0,0558537058532238
313,027	2,43199999999996	3001	1	5	3000	-10,9295270964503	-0,0742900092154741	-0,0561618804931641
313,037	2,44200000000001	3001	1	5	3000	-10,9294787049294	-0,0739182531833649	-0,056113488972187
313,048	2,45299999999997	3001	1	5	3000	-10,9295812714845	-0,0745409727096558	-0,0562160834670067
313,059	2,464	3001	1	5	3000	-10,929475100711	-0,074087455868721	-0,0561099126935005
313,078	2,483	3001	1	5	3000	-10,9295718278736	-0,0744712306186557	-0,0562066398561001
313,089	2,49399999999997	3001	1	5	3000	-10,9296530485153	-0,0748064136132598	-0,0562878325581551
313,1	2,505	3001	1	5	3000	-10,9296738635749	-0,0750130088999867	-0,0563086755573749
313,111	2,51599999999996	3001	1	5	3000	-10,929616894573	-0,0747466273605824	-0,056251734495163
313,122	2,52699999999999	3001	1	5	3000	-10,9296465385705	-0,0746316742151976	-0,0562813505530357
313,133	2,53799999999995	3001	1	5	3000	-10,9297058545053	-0,0750256236642599	-0,0563406944274902
313,143	2,548	3001	1	5	3000	-10,9296639729291	-0,0748555175960064	-0,0562987849116325
313,154	2,55899999999997	3001	1	5	3000	-10,9297273401171	-0,0753036746755242	-0,0563621520996094
313,165	2,56999999999999	3001	1	5	3000	-10,9299910347909	-0,0767617067322135	-0,056625846773386
313,176	2,58099999999996	3001	1	5	3000	-10,929952673614	-0,0762592488899827	-0,0565875135362148
313,187	2,59199999999998	3001	1	5	3000	-10,9298627637327	-0,0758105469867587	-0,0564976036548615
313,198	2,60299999999995	3001	1	5	3000	-10,929697053507	-0,074888146482408	-0,0563318654894829
313,208	2,613	3001	1	5	3000	-10,9300424158573	-0,0769348815083504	-0,0566771999001503
313,219	2,62399999999997	3001	1	5	3000	-10,9298276156187	-0,0753766810521483	-0,0564624555408955
313,23	2,63499999999999	3001	1	5	3000	-10,9298510011286	-0,0755888177081943	-0,0564858131110668
313,241	2,64599999999996	3001	1	5	3000	-10,9301531966776	-0,0773569149896502	-0,056788008660078
313,256	2,661	3001	1	5	3000	-10,9301704075187	-0,0775911286473274	-0,0568052195012569
313,267	2,67199999999997	3001	1	5	3000	-10,9301521070302	-0,0770229799672961	-0,056786946952343
313,278	2,68299999999999	3001	1	5	3000	-10,9298045095056	-0,0751738017424941	-0,056439321488142
313,289	2,69399999999996	3001	1	5	3000	-10,9299657214433	-0,0761230895295739	-0,056600533425808
313,3	2,70499999999998	3001	1	5	3000	-10,9300604928285	-0,0767228147014976	-0,0566953048110008
313,311	2,71599999999995	3001	1	5	3000	-10,9300660248846	-0,0767486868426204	-0,056700836867094
313,321	2,726	3001	1	5	3000	-10,9301411826164	-0,0769543647766113	-0,0567759945988655
313,336	2,74099999999999	3001	1	5	3000	-10,9302122611552	-0,0774618471041322	-0,0568470731377602
313,347	2,75199999999995	3001	1	5	3000	-10,9302290529013	-0,0776287633925676	-0,0568638928234577
313,357	2,762	3001	1	5	3000	-10,9302451461554	-0,0776967871934175	-0,0568799860775471
313,368	2,77299999999997	3001	1	5	3000	-10,9302499238402	-0,0774216093122959	-0,0568847358226776
313,379	2,78399999999999	3001	1	5	3000	-10,9301331080496	-0,0766609841957688	-0,0567679479718208
313,39	2,79499999999996	3001	1	5	3000	-10,9304455295205	-0,0787770422175527	-0,0570803694427013
313,4	2,80500000000001	3001	1	5	3000	-10,9304479602724	-0,0787137076258659	-0,0570827722549438
313,411	2,81599999999997	3001	1	5	3000	-10,9304282348603	-0,0785356666892767	-0,0570630468428135
313,422	2,827	3001	1	5	3000	-10,9304261114448	-0,0784260639920831	-0,0570609234273434
313,433	2,83799999999997	3001	1	5	3000	-10,9303992893547	-0,078200800344348	-0,0570341013371944
313,444	2,84899999999999	3001	1	5	3000	-10,9302824456245	-0,0775151932612062	-0,0569172576069832
313,455	2,85999999999996	3001	1	5	3000	-10,9303802903742	-0,0784401595592499	-0,0570151023566723
313,465	2,87	3001	1	5	3000	-10,9303081780672	-0,0775533122941852	-0,056943017989397
313,476	2,88099999999997	3001	1	5	3000	-10,930311055854	-0,0775207066908479	-0,0569458678364754
313,487	2,892	3001	1	5	3000	-10,9306068532169	-0,0794534850865602	-0,0572416372597218
313,498	2,90299999999996	3001	1	5	3000	-10,9306206274778	-0,0794418575242162	-0,0572554394602776
313,509	2,91399999999999	3001	1	5	3000	-10,9304904285818	-0,0784139987081289	-0,0571252405643463
313,52	2,92499999999995	3001	1	5	3000	-10,9304021392018	-0,0779980421066284	-0,0570369511842728
313,53	2,935	3001	1	5	3000	-10,9307509101927	-0,0801718328148127	-0,0573857501149177
313,541	2,94599999999997	3001	1	5	3000	-10,9306324459612	-0,0794878555461764	-0,0572672300040722
313,552	2,95699999999999	3001	1	5	3000	-10,9306628443301	-0,0795824965462089	-0,0572976842522621
313,563	2,96799999999996	3001	1	5	3000	-10,9306806419045	-0,0794292287901044	-0,0573154538869858
313,574	2,97899999999999	3001	1	5	3000	-10,9305907320231	-0,0790557032451034	-0,0572255440056324
313,585	2,98999999999995	3001	1	5	3000	-10,930896056816	-0,0810329569503665	-0,0575308687984943
313,599	3,00399999999996	3001	1	5	3000	-10,9306843299419	-0,0795921357348561	-0,0573191419243813
313,61	3,01499999999999	3001	1	5	3000	-10,9307877905667	-0,0799736101180315	-0,0574226304888725
313,621	3,02599999999995	3001	1	5	3000	-10,9306827653199	-0,0793996592983603	-0,0573175773024559
313,631	3,036	3001	1	5	3000	-10,9307937137783	-0,0801343377679586	-0,0574285537004471
313,642	3,04699999999997	3001	1	5	3000	-10,9307589009404	-0,0797829125076532	-0,0573936849832535
313,653	3,05799999999999	3001	1	5	3000	-10,9307707194239	-0,0798695208504796	-0,0574055314064026
313,664	3,06899999999996	3001	1	5	3000	-10,9309724997729	-0,0810020603239536	-0,0576073117554188
313,675	3,07999999999998	3001	1	5	3000	-10,9309655427933	-0,0810811016708612	-0,0576003827154636
313,686	3,09099999999995	3001	1	5	3000	-10,9308849368244	-0,080584860406816	-0,0575197488069534
313,696	3,101	3001	1	5	3000	-10,9308992698789	-0,0806573173031211	-0,057534109801054
313,707	3,11199999999997	3001	1	5	3000	-10,9309723321348	-0,0808440707623959	-0,0576071441173553
313,718	3,12299999999999	3001	1	5	3000	-10,930978031829	-0,0809370260685682	-0,057612843811512
313,729	3,13399999999996	3001	1	5	3000	-10,9311904292554	-0,0822323234751821	-0,0578252412378788
313,739	3,14400000000001	3001	1	5	3000	-10,9309377428144	-0,0807191850617528	-0,0575725547969341
313,75	3,15499999999997	3001	1	5	3000	-10,9310857672244	-0,0814478425309062	-0,0577205792069435
313,761	3,166	3001	1	5	3000	-10,9310912434012	-0,0814781058579683	-0,0577260553836823
313,772	3,17699999999996	3001	1	5	3000	-10,9309847932309	-0,0808681221678853	-0,0576196052134037
313,783	3,18799999999999	3001	1	5	3000	-10,931035419926	-0,0812534103170037	-0,0576702319085598
313,794	3,19899999999996	3001	1	5	3000	-10,9312017448246	-0,0822404958307743	-0,0578365288674831
313,804	3,209	3001	1	5	3000	-10,9313372243196	-0,0827722623944283	-0,0579720363020897
313,815	3,21999999999997	3001	1	5	3000	-10,931141115725	-0,0816669594496489	-0,0577758997678757
313,826	3,23099999999999	3001	1	5	3000	-10,9311847854406	-0,0819576438516378	-0,0578195974230766
313,837	3,24199999999996	3001	1	5	3000	-10,9311443008482	-0,0818041479215026	-0,0577790848910809
313,848	3,25299999999999	3001	1	5	3000	-10,9312670119107	-0,0821976875886321	-0,0579017959535122
313,859	3,26399999999995	3001	1	5	3000	-10,931447641924	-0,0833216635510325	-0,0580824539065361
313,869	3,274	3001	1	5	3000	-10,9315310977399	-0,0838763546198606	-0,0581659376621246
313,88	3,28499999999997	3001	1	5	3000	-10,9315260406584	-0,083962632343173	-0,0581608526408672
313,891	3,29599999999999	3001	1	5	3000	-10,9313850849867	-0,0830205250531435	-0,0580198690295219
313,902	3,30699999999996	3001	1	5	3000	-10,9314142540097	-0,0828572874888778	-0,0580490939319134
313,912	3,31700000000001	3001	1	5	3000	-10,9312852565199	-0,0821513962000608	-0,0579200685024261
313,923	3,32799999999997	3001	1	5	3000	-10,9312812890857	-0,0820764200761914	-0,0579161010682583
313,934	3,339	3001	1	5	3000	-10,9312394075096	-0,0819557718932629	-0,0578742474317551
313,945	3,34999999999997	3001	1	5	3000	-10,9313095360994	-0,0821846770122647	-0,0579443760216236
313,956	3,36099999999999	3001	1	5	3000	-10,9313568938524	-0,0824773823842406	-0,0579917058348656
313,967	3,37199999999996	3001	1	5	3000	-10,9317541960627	-0,085114180110395	-0,0583890080451965
313,977	3,38200000000001	3001	1	5	3000	-10,9316963050514	-0,0846844492480159	-0,0583311170339584
313,988	3,39299999999997	3001	1	5	3000	-10,9317175950855	-0,0848595285788178	-0,0583524070680141
313,999	3,404	3001	1	5	3000	-10,9315113443881	-0,0832300586625934	-0,0581461563706398
314,01	3,41499999999996	3001	1	5	3000	-10,9315289184451	-0,0833617663010955	-0,0581637024879456
314,021	3,42599999999999	3001	1	5	3000	-10,9315482247621	-0,0835398212075233	-0,0581830367445946
314,032	3,43699999999996	3001	1	5	3000	-10,9316984843463	-0,0843756413087249	-0,058333296328783
314,042	3,447	3001	1	5	3000	-10,9315987117589	-0,0836772844195366	-0,0582334958016872
314,053	3,45799999999997	3001	1	5	3000	-10,931659983471	-0,0840708985924721	-0,0582947954535484
314,064	3,46899999999999	3001	1	5	3000	-10,9318569023162	-0,0852888450026512	-0,0584917142987251
314,078	3,483	3001	1	5	3000	-10,9318210557103	-0,0852497387677431	-0,0584558397531509
314,089	3,49399999999997	3001	1	5	3000	-10,9317054972053	-0,0845059799030423	-0,0583402812480926
314,1	3,505	3001	1	5	3000	-10,9316302835941	-0,0837206700816751	-0,0582650676369667
314,111	3,51599999999996	3001	1	5	3000	-10,9316780883819	-0,0841138744726777	-0,058312900364399
314,122	3,52699999999999	3001	1	5	3000	-10,931882802397	-0,0854778336361051	-0,0585176423192024
314,133	3,53799999999995	3001	1	5	3000	-10,9319270309061	-0,0858488446101546	-0,0585618428885937
314,143	3,548	3001	1	5	3000	-10,9318804275244	-0,0852050865069032	-0,0585152395069599
314,154	3,55899999999997	3001	1	5	3000	-10,9319677669555	-0,0856850435957313	-0,0586025789380074
314,165	3,56999999999999	3001	1	5	3000	-10,9319840278476	-0,0858106883242726	-0,0586188398301601
314,176	3,58099999999996	3001	1	5	3000	-10,9318215027451	-0,0847231689840555	-0,0584563426673412
314,187	3,59199999999998	3001	1	5	3000	-10,9320204053074	-0,0861278921365738	-0,0586552172899246
314,198	3,60299999999995	3001	1	5	3000	-10,9319012984633	-0,085198194719851	-0,0585361383855343
314,208	3,613	3001	1	5	3000	-10,9320561680943	-0,0862402515485883	-0,0586909800767899
314,219	3,62399999999997	3001	1	5	3000	-10,9320548828691	-0,086235087364912	-0,0586896948516369
314,23	3,63499999999999	3001	1	5	3000	-10,9320517815649	-0,0861883023753762	-0,0586865656077862
314,241	3,64599999999996	3001	1	5	3000	-10,9319901186973	-0,085595864802599	-0,0586249306797981
314,251	3,65600000000001	3001	1	5	3000	-10,9319798927754	-0,085611273534596	-0,0586147047579288
314,262	3,66699999999997	3001	1	5	3000	-10,9320256579667	-0,0858695851638913	-0,0586604699492455
314,273	3,678	3001	1	5	3000	-10,9320371691138	-0,0858593080192804	-0,0586719810962677
314,284	3,68899999999996	3001	1	5	3000	-10,9321074932814	-0,0864384323358536	-0,0587423332035542
314,295	3,69999999999999	3001	1	5	3000	-10,9321939665824	-0,0867812149226666	-0,05882877856493
[truncated: 2,105 more rows]
