# Supplementary material for: Mechanical Behaviour of Dental Luting Cements: Static, Dynamic, and Finite Element Studies
Source: Dent J (Basel). 2025 Dec 15;13(12):601. doi: 10.3390/dj13120601 (PMC12731645; doi:10.3390/dj13120601)
Supplement: Supplementary file 1 [file dentistry-13-00601-s001.zip › File S1/dynamic/AphC/20210806_Din_regi_foszfat4/Test1/Test1.steps.trends.csv]

Total Cycles	Elapsed Cycles	Step	PC:Cycle Start Time (s)	PC:Frequency (Hz)	Position(Linear:Position):Maximum (mm)	Position(Linear:Position):Minimum (mm)	Load(Linear:Load):Maximum (kN)	Load(Linear:Load):Minimum (kN)	Displacement(Linear:Digital Position):Maximum (mm)	Displacement(Linear:Digital Position):Minimum (mm)
1	1	1	0	0,197083	-10,8724564220756	-10,876270160079	-0,0143575249239802	-0,0270577007904649	0,000908710062503815	-0,00290500000119209
1	1	2	5,074	10	-10,8749076258391	-10,8775663375854	-0,0216807937249541	-0,0317313754931092	-0,00154243782162666	-0,00420117750763893
2	2	2	5,175	10	-10,8728260919452	-10,8797622006387	-0,0143387774005532	-0,0395059771835804	0,000539068132638931	-0,00639701262116432
3	3	2	5,275	10	-10,8693576604128	-10,8816901221871	-0,00550515484064817	-0,047471378929913	0,00400744378566742	-0,00832490622997284
4	4	2	5,375	10	-10,8680055476725	-10,8817484043539	-0,00323310028761625	-0,0472002429887652	0,00535955652594566	-0,00838324427604675
5	5	2	5,475	10	-10,8681114111096	-10,8815038762987	-0,00323098618537188	-0,0457860389724374	0,00525372102856636	-0,00813871622085571
6	6	2	5,575	10	-10,8679067809135	-10,8813548181206	-0,00304434448480606	-0,0451508443802595	0,00545835122466087	-0,00798963010311127
7	7	2	5,675	10	-10,8677455410361	-10,8819634839892	-0,00279793981462717	-0,0476308027282357	0,00561956316232681	-0,00859826803207397
8	8	2	5,775	10	-10,8684352040291	-10,8818540722132	-0,00378936529159546	-0,0467277178540826	0,00492990016937256	-0,00848885625600815
9	9	2	5,875	10	-10,8671412616968	-10,8817764837295	-0,00185046810656786	-0,0465256534516811	0,0062238983809948	-0,00841129571199417
10	10	2	5,975	10	-10,8678831718862	-10,8825445454568	-0,00290257390588522	-0,0495570618659258	0,00548193231225014	-0,00917935743927956
20	20	2	6,975	10	-10,8671613503247	-10,8826030790806	-0,00180940143764019	-0,0485779345035553	0,0062037818133831	-0,0092378631234169
30	30	2	7,975	10	-10,867209630087	-10,882560191676	-0,00152235385030508	-0,0478865439072251	0,00615550205111504	-0,0091950036585331
40	40	2	8,975	10	-10,8675130549818	-10,8827266283333	-0,00180612318217754	-0,0481061870232224	0,00585207715630531	-0,00936146825551987
50	50	2	9,975	10	-10,866696741432	-10,8832909539342	-0,000726603902876377	-0,0502442102879286	0,00666836276650429	-0,00992573797702789
60	60	2	10,975	10	-10,8663600403816	-10,8834464941174	-0,000208346173167229	-0,0499636773020029	0,00700509175658226	-0,0100813060998917
70	70	2	11,975	10	-10,8672833628953	-10,8832403831184	-0,00126875936985016	-0,0488647678866982	0,00608179718255997	-0,00987516716122627
80	80	2	12,975	10	-10,8677677251399	-10,8834906667471	-0,00188205391168594	-0,0488876039162278	0,00559737905859947	-0,0101254507899284
90	90	2	13,975	10	-10,8668995276093	-10,883068330586	-0,00030935276299715	-0,0461461767554283	0,00646563246846199	-0,00970317050814628
100	100	2	14,975	10	-10,8680178131908	-10,8835216518491	-0,00186081510037184	-0,0479097291827202	0,00534731894731522	-0,0101564638316631
200	200	2	24,975	10	-10,8687651716173	-10,884768795222	-0,00114860478788614	-0,0491371750831604	0,00459998846054077	-0,0114036351442337
300	300	2	34,975	10	-10,8701922744513	-10,8853542711586	-0,00216505024582148	-0,0482388865202665	0,00317282974720001	-0,0119890831410885
400	400	2	44,975	10	-10,8707210049033	-10,8863969519734	-0,00136750284582376	-0,0484815007075667	0,00264409929513931	-0,0130317360162735
500	500	2	54,975	10	-10,8703706692904	-10,8875948376954	-0,000174590386450291	-0,050987140275538	0,00299446284770966	-0,0142296776175499
600	600	2	64,975	10	-10,8722230698913	-10,8877574745566	-0,00168320722877979	-0,0476847030222416	0,00114206224679947	-0,0143922865390778
700	700	2	74,975	10	-10,8731853403151	-10,8883340936154	-0,00207415781915188	-0,0473100086674094	0,00017976388335228	-0,0149689055979252
800	800	2	84,975	10	-10,8736327942461	-10,8889693859965	-0,00205682124942541	-0,0482288375496864	-0,000267606228590012	-0,0156041979789734
900	900	2	94,975	10	-10,8741880394518	-10,889613032341	-0,00202690716832876	-0,0486278533935547	-0,000822879374027252	-0,0162478722631931
1000	1000	2	104,975	10	-10,8748215436935	-10,8903718460351	-0,00246292911469936	-0,0505137722939253	-0,00145632773637772	-0,0170066580176353
1501	1	3	155,3	0,197316	-10,8860334847122	-10,8932251296937	-0,0241675460711122	-0,050871605053544	-0,0126682966947556	-0,0198599137365818
1501	1	4	160,368	10	-10,8924803696573	-10,8967163600028	-0,0465930020436645	-0,0655526900663972	-0,0191151537001133	-0,0233511999249458
1502	2	4	160,469	10	-10,887913601473	-10,9027003962547	-0,0267586158588529	-0,0879466347396374	-0,0145484134554863	-0,0293352082371712
1503	3	4	160,569	10	-10,8823579922318	-10,9042305964977	-0,00980026554316282	-0,0909822434186935	-0,00899283215403557	-0,0308654084801674
1504	4	4	160,669	10	-10,8811171352863	-10,9048570040613	-0,00645439140498638	-0,0927768088877201	-0,00775197520852089	-0,0314918160438538
1505	5	4	160,769	10	-10,8824305515736	-10,9050749894232	-0,0080927787348628	-0,0910103833302855	-0,00906536355614662	-0,0317098014056683
1506	6	4	160,869	10	-10,8817520365119	-10,9062565024942	-0,0060625746846199	-0,0945907924324274	-0,00838687643408775	-0,0328913144767284
1507	7	4	160,969	10	-10,8833643235266	-10,9065666329116	-0,00855726655572653	-0,094313146546483	-0,00999916344881058	-0,0332014448940754
1508	8	4	161,069	10	-10,8831404149532	-10,9069140907377	-0,00699542928487062	-0,0948454672470689	-0,00977525487542152	-0,0335489027202129
1509	9	4	161,169	10	-10,883646318689	-10,9071200340986	-0,00736805610358715	-0,094705680385232	-0,0102811306715012	-0,0337548740208149
1510	10	4	161,269	10	-10,8830358088016	-10,9072492830455	-0,00552623998373747	-0,0936964666470885	-0,00967064872384071	-0,03388412296772
1520	20	4	162,269	10	-10,8843939565122	-10,9100117068738	-0,00453980173915625	-0,0982842361554503	-0,0110287964344025	-0,036646518856287
1530	30	4	163,269	10	-10,884949201718	-10,911205234006	-0,00309815164655447	-0,0995313283056021	-0,0115840137004852	-0,0378400459885597
1540	40	4	164,269	10	-10,8849512971938	-10,9123850986362	-0,00183718279004097	-0,0999133894219995	-0,0115860812366009	-0,0390198826789856
1550	50	4	165,269	10	-10,8862198423594	-10,9125968813896	-0,00242674257606268	-0,0969387451186776	-0,0128546543419361	-0,0392317213118076
1560	60	4	166,269	10	-10,8865241333842	-10,9129556268454	-0,00175529159605503	-0,0960277440026402	-0,0131589733064175	-0,039590410888195
1570	70	4	167,269	10	-10,8860514778644	-10,9138993173838	-0,000602360814809799	-0,0986188091337681	-0,0126862898468971	-0,0405341573059559
1580	80	4	168,269	10	-10,8860315009952	-10,9145805705339	9,41287726163864E-05	-0,0993695762008429	-0,0126663409173489	-0,0412153825163841
1590	90	4	169,269	10	-10,886801937595	-10,9149740729481	-0,00017321202903986	-0,0994560681283474	-0,0134367495775223	-0,0416088849306107
1600	100	4	170,269	10	-10,8879506774247	-10,9148389846087	-0,0013029808178544	-0,0963964313268662	-0,0145854614675045	-0,0414737686514854
1700	200	4	180,269	10	-10,8912734314799	-10,9179221838713	-0,00168900936841965	-0,0994665967300534	-0,0179082714021206	-0,0445570237934589
1800	300	4	190,269	10	-10,8931432943791	-10,9199295658618	-0,00127718318253756	-0,100124669261277	-0,0197781063616276	-0,0465643778443336
1900	400	4	200,269	10	-10,8932438213378	-10,9213250968605	0,000325944274663925	-0,0972380256280303	-0,0198786333203316	-0,0479599088430405
2000	500	4	210,269	10	-10,8962981868535	-10,9231655113399	-0,001049037091434	-0,0986368162557483	-0,0229329988360405	-0,0498003512620926
2100	600	4	220,269	10	-10,8981760405004	-10,9248146787286	-0,00168865080922842	-0,0988077092915773	-0,0248108245432377	-0,0514495186507702
2200	700	4	230,269	10	-10,8999966457486	-10,9265729784966	-0,00209433026611805	-0,100763784721494	-0,026631485670805	-0,0532078184187412
2300	800	4	240,269	10	-10,9013419412076	-10,927298264578	-0,00230833422392607	-0,097254253923893	-0,027976781129837	-0,0539330765604973
2400	900	4	250,269	10	-10,9027351252735	-10,9286474436522	-0,00231777783483267	-0,0989975733682513	-0,0293699651956558	-0,0552822276949883
2500	1000	4	260,269	10	-10,9021878708154	-10,9296909626573	-0,000208783894777298	-0,0983974430710077	-0,0288226827979088	-0,0563257746398449
3001	1	5	310,595	0,196967	-10,9236613009125	-10,9349683206528	-0,0484015047550201	-0,101233520545065	-0,0502961128950119	-0,061603132635355
3001	1	6	315,672	10	-10,9331124834716	-10,9410859085619	-0,088338041678071	-0,134013211354613	-0,0597473233938217	-0,0677207484841347
3002	2	6	315,773	10	-10,9249892178923	-10,9501298423856	-0,046469452790916	-0,176011184230447	-0,0516240298748016	-0,0767646543681622
3003	3	6	315,873	10	-10,9182192664593	-10,9530944377184	-0,0188743462786078	-0,185502278618515	-0,0448540784418583	-0,0797292217612266
3004	4	6	315,973	10	-10,9184021595865	-10,9539429098368	-0,0162382423877716	-0,184878138825297	-0,0450369715690613	-0,0805776938796043
3005	5	6	316,073	10	-10,9186620544642	-10,9547508414835	-0,0140837952494621	-0,186904175207019	-0,0452968664467335	-0,0813856534659863
3006	6	6	316,173	10	-10,9186739008874	-10,9556677378714	-0,0123031577095389	-0,188362319022417	-0,0453087128698826	-0,0823025777935982
3007	7	6	316,273	10	-10,9191606380045	-10,9565642103553	-0,0116523262113333	-0,1903824089095	-0,0457954220473766	-0,0831989943981171
3008	8	6	316,373	10	-10,920779183507	-10,9570777695626	-0,0138580752536654	-0,190845360048115	-0,0474140234291554	-0,0837125815451145
3009	9	6	316,473	10	-10,9207987692207	-10,9572121314704	-0,0127560691908002	-0,18854642752558	-0,0474335812032223	-0,0838469713926315
3010	10	6	316,573	10	-10,9202811866999	-10,9582548122853	-0,0104032689705491	-0,191920408979058	-0,046916026622057	-0,0848896242678165
3020	20	6	317,573	10	-10,9205459710211	-10,9615050628781	-0,00421225558966398	-0,197784584015608	-0,0471807830035686	-0,0881399028003216
3030	30	6	318,573	10	-10,9213133621961	-10,9632954094559	-0,00271013006567955	-0,198518303222954	-0,0479481741786003	-0,0899302214384079
3040	40	6	319,573	10	-10,9235029947013	-10,964225968346	-0,00351219438016415	-0,195449497550726	-0,0501378066837788	-0,0908607803285122
3050	50	6	320,573	10	-10,9236974269152	-10,9657174441963	-0,00199424102902412	-0,199192767031491	-0,050332210958004	-0,0923522561788559
3060	60	6	321,573	10	-10,9246145468205	-10,9663995914161	-0,00199273694306612	-0,198596632108092	-0,0512493588030338	-0,0930344313383102
3070	70	6	322,573	10	-10,9249069914222	-10,9671874344349	-0,00134207308292389	-0,19948422908783	-0,0515418313443661	-0,0938222743570805
3080	80	6	323,573	10	-10,9245395567268	-10,9679125528783	-0,000353618524968624	-0,201559099368751	-0,0511743687093258	-0,0945473648607731
3090	90	6	324,573	10	-10,9251985419542	-10,9681882895529	8,80565494298935E-06	-0,198478810489178	-0,0518333539366722	-0,0948230735957623
3100	100	6	325,573	10	-10,9263643529266	-10,9687273576856	-0,000805696472525597	-0,198715645819902	-0,0529991649091244	-0,0953621976077556
3200	200	6	335,573	10	-10,93042479828	-10,9718207828701	-0,00155518762767315	-0,198315773159266	-0,0570596382021904	-0,098455622792244
3300	300	6	345,573	10	-10,9323653206229	-10,9738887660205	-0,000601112842559814	-0,19778995309025	-0,0590001605451107	-0,100523605942726
3400	400	6	355,573	10	-10,9339097701013	-10,9754801820964	-0,000540688633918762	-0,198803297244012	-0,0605446100234985	-0,102114994078875
3500	500	6	365,573	10	-10,9360892046243	-10,976695921272	-0,00180238857865334	-0,198019002564251	-0,0627240166068077	-0,103330761194229
3600	600	6	375,573	10	-10,9363497421145	-10,9778184816241	-0,000689984299242496	-0,199421998113394	-0,0629845261573792	-0,104453321546316
3700	700	6	385,573	10	-10,9391157142818	-10,9782793745399	-0,00344604719430208	-0,195370856672525	-0,0657505542039871	-0,104914214462042
3800	800	6	395,573	10	-10,9373022336513	-10,9792660363018	0,000395560637116432	-0,197242181748152	-0,0639370456337929	-0,105900820344687
3900	900	6	405,573	10	-10,9392753057182	-10,980085618794	-0,00121741555631161	-0,197860486805439	-0,0659101456403732	-0,106720458716154
4000	1000	6	415,573	10	-10,9400585386902	-10,980635555461	-0,00133171211928129	-0,197519813664258	-0,0666933506727219	-0,107270367443562
4501	1	7	465,899	0,196967	-10,968920616433	-10,984840253368	-0,0989483669400215	-0,201561264693737	-0,0955554284155369	-0,111475065350533
4501	1	8	470,976	10	-10,9822366386652	-10,9932450670749	-0,176838743500412	-0,264511723071337	-0,108871478587389	-0,119879879057407
4502	2	8	471,077	10	-10,9700803086162	-11,0070703737438	-0,0917818211019039	-0,346443112939596	-0,0967150926589966	-0,133705213665962
4503	3	8	471,177	10	-10,9606552775949	-11,0123789403588	-0,0332190655171871	-0,365770277567208	-0,0872900895774364	-0,13901375234127
4504	4	8	471,277	10	-10,9633469861001	-11,0152486804873	-0,0312576116994023	-0,372511520981789	-0,0899817980825901	-0,141883492469788
4505	5	8	471,377	10	-10,9640963282436	-11,0170691180974	-0,0263021839782596	-0,374760245904326	-0,0907311402261257	-0,143703930079937
4506	6	8	471,477	10	-10,9653859399259	-11,0185837838799	-0,0247157039120793	-0,377716650255024	-0,0920207239687443	-0,145218595862389
4507	7	8	471,577	10	-10,9669673256576	-11,0194776300341	-0,0257971417158842	-0,375769943930209	-0,0936021655797958	-0,146112442016602
4508	8	8	471,677	10	-10,9673717524856	-11,0205284133554	-0,0240792008116841	-0,380910723470151	-0,0940065644681454	-0,14716325327754
4509	9	8	471,777	10	-10,9675308968872	-11,021282589063	-0,0218883389607072	-0,382193028926849	-0,0941657088696957	-0,147917401045561
4510	10	8	471,877	10	-10,9676448628306	-11,0219373833388	-0,0194822158664465	-0,383055177517235	-0,0942796468734741	-0,148572195321321
4520	20	8	472,877	10	-10,9689059201628	-11,0270475782454	-0,0104916421696544	-0,396004673093557	-0,0955407321453094	-0,153682362288237
4530	30	8	473,877	10	-10,9684729389846	-11,0292710456997	-0,00406785402446985	-0,39518918376416	-0,0951077789068222	-0,155905857682228
4540	40	8	474,877	10	-10,9686866495758	-11,0306707955897	-0,00141935423016548	-0,394408595748246	-0,095321461558342	-0,157305635511875
4550	50	8	475,877	10	-10,9697761014104	-11,0320315696299	-0,000991630367934704	-0,396418906748295	-0,0964109413325786	-0,158666353672743
4560	60	8	476,877	10	-10,9706625994295	-11,0327410139143	-0,000633373856544495	-0,394394188188016	-0,0972974114120007	-0,159375797957182
4570	70	8	477,877	10	-10,9729235898703	-11,0338276438415	-0,00223177950829268	-0,398275121115148	-0,0995584018528461	-0,160462483763695
4580	80	8	478,877	10	-10,9734914358705	-11,0346241481602	-0,00176934991031885	-0,40143474470824	-0,100126247853041	-0,161258988082409
4590	90	8	479,877	10	-10,9743486531079	-11,0352477058768	-0,00205454416573048	-0,401675309985876	-0,100983493030071	-0,161882545799017
4600	100	8	480,877	10	-10,9758076630533	-11,0354519728571	-0,00312922056764364	-0,398913403041661	-0,102442502975464	-0,16208678483963
4700	200	8	490,877	10	-10,9778877161443	-11,0382355190814	-0,000581764616072178	-0,396815207786858	-0,104522500187159	-0,164870359003544
4800	300	8	500,877	10	-10,9803515486419	-11,0399324074388	-0,0010786484926939	-0,397499017417431	-0,10698638856411	-0,16656719148159
4900	400	8	510,877	10	-10,981922512874	-11,0407942067832	-0,000913427211344242	-0,394588536582887	-0,10855732485652	-0,167429018765688
5000	500	8	520,877	10	-10,9828913491219	-11,0420408472419	-0,000837119296193123	-0,400220840238035	-0,109526161104441	-0,168675687164068
5100	600	8	530,877	10	-10,9832686185837	-11,0423073917627	-0,000164355151355267	-0,395679855719209	-0,109903402626514	-0,168942231684923
5200	700	8	540,877	10	-10,9852696862072	-11,0428132954985	-0,00192759092897177	-0,395192676223814	-0,111904498189688	-0,169448107481003
5300	800	8	550,877	10	-10,9857125580311	-11,0432897787541	-0,00151042360812426	-0,396660873666406	-0,112347342073917	-0,169924590736628
5400	900	8	560,877	10	-10,98592559807	-11,0436690039933	-0,000871755182743073	-0,396229652687907	-0,112560410052538	-0,170303843915462
5500	1000	8	570,877	10	-10,9849274531007	-11,0440002009273	0,000460189767181873	-0,396333909593523	-0,111562293022871	-0,170635040849447
6001	1	9	621,208	0,197863	-11,0257063619792	-11,0475832689553	-0,198974655941129	-0,401893337257206	-0,152341201901436	-0,174218080937862
6001	1	10	626,262	10	-11,0435839276761	-11,06031043455	-0,352245271205902	-0,531068774871528	-0,170218739658594	-0,186945218592882
6002	2	10	626,363	10	-11,0265715699643	-11,0868013557047	-0,180799164809287	-0,693068965338171	-0,153206381946802	-0,213436167687178
6003	3	10	626,463	10	-11,0227643698454	-11,0975078120828	-0,0679484009742737	-0,739303007721901	-0,14939920976758	-0,224142596125603
6004	4	10	626,563	10	-11,0284163989127	-11,102191451937	-0,0621692417189479	-0,745620266534388	-0,155051238834858	-0,22882629185915
6005	5	10	626,663	10	-11,0311195906252	-11,1056413594633	-0,0558249838650227	-0,757161360234022	-0,157754402607679	-0,232276171445847
6006	6	10	626,763	10	-11,0307723563164	-11,1083471775055	-0,0432730698958039	-0,766377742402256	-0,15740716829896	-0,234982017427683
6007	7	10	626,863	10	-11,0287514235824	-11,1193075217307	-0,024689813144505	-0,8587457658723	-0,155386235564947	-0,245942361652851
