# Supplementary material for: Mechanical Behaviour of Dental Luting Cements: Static, Dynamic, and Finite Element Studies
Source: Dent J (Basel). 2025 Dec 15;13(12):601. doi: 10.3390/dj13120601 (PMC12731645; doi:10.3390/dj13120601)
Supplement: Supplementary file 1 [file dentistry-13-00601-s001.zip › File S1/dynamic/AphC/20210806_Din_regi_foszfat4/Test1/Test1.Stop.csv]

Total Time (s)	Cycle Elapsed Time (s)	Total Cycles	Elapsed Cycles	Step	Total Cycle Count(Linear Waveform)	Position(Linear:Position) (mm)	Load(Linear:Load) (kN)	Displacement(Linear:Digital Position) (mm)
620,877	0	6000	1500	8	5999	-11,0431741643697	-0,368618606589735	-0,169808976352215
620,888	0,0109999999999673	6000	1500	8	5999	-11,0341490339488	-0,273470943793654	-0,160783845931292
620,899	0,0219999999999345	6000	1500	8	5999	-11,0193560365587	-0,142832230776548	-0,14599084854126
620,91	0,0329999999999018	6000	1500	8	5999,25	-10,9991075098515	-0,0278900237753987	-0,125742349773645
620,921	0,0439999999999827	6000	1500	8	5999,25	-10,9885541070253	-0,00154586508870125	-0,115188919007778
620,922	0,0449999999999591	6000	1500	8	5999,25	-10,988467913121	-0,0015292689204216	-0,11510269716382
620,923	0,0459999999999354	6000	1500	8	5999,25	-10,9887219127268	-0,00221762806177139	-0,115356724709272
620,934	0,0569999999999027	6000	1500	8	5999,5	-11,0023265518248	-0,0502737564966083	-0,128961391746998
620,945	0,0679999999999836	6000	1500	8	5999,5	-11,0267278365791	-0,215015513822436	-0,153362676501274
620,956	0,0789999999999509	6000	1500	8	5999,75	-11,0397100634873	-0,337965148501098	-0,166344847530127
620,967	0,0899999999999181	6000	1500	8	5999,75	-11,0454158205539	-0,397147238254547	-0,172050632536411
620,977	0,0999999999999091	6000	1500	8	6000	-11,0428017564118	-0,363517021760345	-0,169436596333981
620,988	0,0110000000000809	6001	1501	8	6000	-11,0343641135842	-0,275176516734064	-0,160998925566673
620,999	0,0220000000000482	6001	1501	8	6000	-11,0204754117876	-0,151167088188231	-0,147110223770142
621,01	0,0330000000000155	6001	1501	8	6000	-11,0026968084276	-0,0423234235495329	-0,129331648349762
621,016	0,0389999999999873	6001	1501	8	6000	-10,9975422732532	-0,0226736394688487	-0,124177113175392
621,026	0,0490000000000919	6001	1501	8	6000	-11,0001411940902	-0,037039015442133	-0,12677600607276
621,037	0,0600000000000591	6001	1501	8	6000	-11,0138524789363	-0,114527484402061	-0,140487290918827
621,048	0,0710000000000264	6001	1501	8	6000	-11,0279588587582	-0,225118603557348	-0,154593642801046
621,059	0,0819999999999936	6001	1501	8	6000	-11,0358443856239	-0,298296171240509	-0,162479169666767
621,07	0,0930000000000746	6001	1501	8	6000	-11,0380612872541	-0,320407128892839	-0,16469607129693
621,081	0,104000000000042	6001	1501	8	6000	-11,0340511053801	-0,275861695408821	-0,160685889422894
621,092	0,115000000000009	6001	1501	8	6000	-11,0285371541977	-0,221622209064662	-0,155171994119883
621,103	0,12600000000009	6001	1501	8	6000	-11,0217827092856	-0,163312312215567	-0,148417521268129
621,114	0,137000000000057	6001	1501	8	6000	-11,0170663520694	-0,127267255447805	-0,143701136112213
621,125	0,148000000000025	6001	1501	8	6000	-11,0170670226216	-0,128192235715687	-0,143701806664467
621,136	0,158999999999992	6001	1501	8	6000	-11,0210293717682	-0,162533363327384	-0,147664211690426
621,147	0,170000000000073	6001	1501	8	6000	-11,0249918047339	-0,196847948245704	-0,151626616716385
621,158	0,18100000000004	6001	1501	8	6000	-11,0278795938939	-0,222658077254891	-0,154514405876398
621,169	0,192000000000007	6001	1501	8	6000	-11,0279108863324	-0,222501480020583	-0,154545698314905
621,18	0,203000000000088	6001	1501	8	6000	-11,0272802319378	-0,215768213383853	-0,153915043920279
621,191	0,214000000000055	6001	1501	8	6000	-11,0263008903712	-0,205094264820218	-0,152935702353716
621,202	0,225000000000023	6001	1501	8	6000	-11,0263115633279	-0,205322043038905	-0,152946375310421
621,208	0,230999999999995	6001	1501	9	6000	-11,0259948950261	-0,202177474275231	-0,1526297070086
621,208	0	6001	1	9	6000	-11,0259948950261	-0,202177474275231	-0,1526297070086
621,216	0,0080000000000382	6001	1	9	6000	-11,0257063619792	-0,199253153987229	-0,152341201901436
621,227	0,0190000000000055	6001	1	9	6000	-11,025828178972	-0,200601550750434	-0,152462963014841
621,238	0,0300000000000864	6001	1	9	6000	-11,0257134027779	-0,198974655941129	-0,1523482427001
621,249	0,0410000000000537	6001	1	9	6000	-11,0258541349322	-0,200598449446261	-0,152488946914673
621,26	0,0520000000000209	6001	1	9	6000	-11,0259214136749	-0,201581721194088	-0,152556225657463
621,271	0,0629999999999882	6001	1	9	6000	-11,0258427076042	-0,200706967152655	-0,15247754752636
621,281	0,0730000000000928	6001	1	9	6000	-11,0261357948184	-0,203832825645804	-0,152770634740591
621,292	0,08400000000006	6001	1	9	6000	-11,0259832441807	-0,20189602393657	-0,152618028223515
621,303	0,0950000000000273	6001	1	9	6000	-11,0261527821422	-0,203774021938443	-0,152787566184998
621,314	0,105999999999995	6001	1	9	6000	-11,0260587371886	-0,202665193937719	-0,152693577110767
621,324	0,116000000000099	6001	1	9	6000	-11,0262050013989	-0,204444732517004	-0,152839813381433
621,335	0,127000000000066	6001	1	9	6000	-11,0261544864625	-0,203597918152809	-0,152789298444986
621,346	0,138000000000034	6001	1	9	6000	-11,0263052489609	-0,205021067522466	-0,152940060943365
621,357	0,149000000000001	6001	1	9	6000	-11,0262013692409	-0,203942032530904	-0,152836181223392
621,368	0,160000000000082	6001	1	9	6000	-11,0263765789568	-0,205871732905507	-0,153011362999678
621,379	0,171000000000049	6001	1	9	6000	-11,0263551492244	-0,205480740405619	-0,152989961206913
621,39	0,182000000000016	6001	1	9	6000	-11,026400020346	-0,206019980832934	-0,153034832328558
621,401	0,193000000000097	6001	1	9	6000	-11,0265770182014	-0,207776380702853	-0,153211858123541
621,412	0,204000000000065	6001	1	9	6000	-11,0264219809324	-0,206399667076766	-0,153056792914867
621,423	0,215000000000032	6001	1	9	6000	-11,0265966318548	-0,208132057450712	-0,153231471776962
621,434	0,225999999999999	6001	1	9	6000	-11,0265284311026	-0,20715918391943	-0,153163243085146
621,445	0,23700000000008	6001	1	9	6000	-11,0266823787242	-0,208742222748697	-0,15331719070673
621,456	0,248000000000047	6001	1	9	6000	-11,0268794652075	-0,210607126355171	-0,15351427718997
621,467	0,259000000000015	6001	1	9	6000	-11,0266178101301	-0,208056601695716	-0,153252650052309
621,478	0,270000000000096	6001	1	9	6000	-11,0267340671271	-0,209073424339294	-0,153368879109621
621,489	0,281000000000063	6001	1	9	6000	-11,0268347896636	-0,210016500204802	-0,153469573706388
621,5	0,29200000000003	6001	1	9	6000	-11,027162745595	-0,213597463443875	-0,153797585517168
621,511	0,302999999999997	6001	1	9	6000	-11,0268664453179	-0,210487125441432	-0,153501257300377
621,522	0,314000000000078	6001	1	9	6000	-11,027202559635	-0,213985871523619	-0,153837371617556
621,536	0,328000000000088	6001	1	9	6000	-11,0270744562149	-0,21220242138952	-0,153709296137094
621,547	0,339000000000055	6001	1	9	6000	-11,0270080436021	-0,211760555393994	-0,153642855584621
621,558	0,350000000000023	6001	1	9	6000	-11,0270663257688	-0,212635039351881	-0,153701137751341
621,569	0,36099999999999	6001	1	9	6000	-11,0271565429866	-0,213209134526551	-0,153791382908821
621,579	0,371000000000095	6001	1	9	6000	-11,0271559841931	-0,213106465525925	-0,153790824115276
621,59	0,382000000000062	6001	1	9	6000	-11,0272788908333	-0,214306651614606	-0,153913702815771
621,601	0,393000000000029	6001	1	9	6000	-11,0273005720228	-0,214634290896356	-0,153935384005308
621,612	0,403999999999996	6001	1	9	6000	-11,0273877438158	-0,215811021625996	-0,154022555798292
621,623	0,415000000000077	6001	1	9	6000	-11,0274362470955	-0,216214368119836	-0,154071059077978
621,634	0,426000000000045	6001	1	9	6000	-11,0274038650095	-0,215558698400855	-0,154038704931736
621,645	0,437000000000012	6001	1	9	6000	-11,0274549946189	-0,216113696806133	-0,154089834541082
621,656	0,448000000000093	6001	1	9	6000	-11,0275874845684	-0,217615677975118	-0,154222324490547
621,667	0,45900000000006	6001	1	9	6000	-11,0275501012802	-0,217159008607268	-0,154184941202402
621,678	0,470000000000027	6001	1	9	6000	-11,0275782085955	-0,217156209982932	-0,154213048517704
621,689	0,480999999999995	6001	1	9	6000	-11,0277207847685	-0,218662382103503	-0,154355596750975
621,699	0,491000000000099	6001	1	9	6000	-11,0277181304991	-0,2187559613958	-0,154352970421314
621,71	0,502000000000066	6001	1	9	6000	-11,0276706609875	-0,218255161307752	-0,154305472970009
621,721	0,513000000000034	6001	1	9	6000	-11,0280144307762	-0,221642823889852	-0,154649242758751
621,732	0,524000000000001	6001	1	9	6000	-11,0278378240764	-0,219660755246878	-0,154472663998604
621,743	0,535000000000082	6001	1	9	6000	-11,0280442982912	-0,221758801490068	-0,154679138213396
621,754	0,546000000000049	6001	1	9	6000	-11,0279287397861	-0,220623211935163	-0,154563523828983
621,765	0,557000000000016	6001	1	9	6000	-11,0280157160014	-0,22169288713485	-0,154650527983904
621,776	0,568000000000097	6001	1	9	6000	-11,0280029475689	-0,221095341257751	-0,154637731611729
621,787	0,579000000000065	6001	1	9	6000	-11,0280612017959	-0,221858574077487	-0,154696013778448
621,798	0,590000000000032	6001	1	9	6000	-11,0283514112234	-0,224682427942753	-0,154986251145601
621,816	0,608000000000061	6001	1	9	6000	-11,028089588508	-0,222113309428096	-0,154724400490522
621,827	0,619000000000028	6001	1	9	6000	-11,0281332302839	-0,222058403305709	-0,154768042266369
621,838	0,629999999999995	6001	1	9	6000	-11,0284577216953	-0,225743660703301	-0,155092533677816
621,849	0,641000000000076	6001	1	9	6000	-11,0283323004842	-0,22428784519434	-0,15496714040637
621,86	0,652000000000044	6001	1	9	6000	-11,0286311712116	-0,227627144195139	-0,155265983194113
621,871	0,663000000000011	6001	1	9	6000	-11,0286270920187	-0,227091424167156	-0,155261904001236
621,882	0,674000000000092	6001	1	9	6000	-11,0286093782634	-0,226820013485849	-0,155244190245867
621,893	0,685000000000059	6001	1	9	6000	-11,0283722821623	-0,224304175935686	-0,155007094144821
621,904	0,696000000000026	6001	1	9	6000	-11,0284817218781	-0,225535957142711	-0,155116561800241
621,915	0,706999999999994	6001	1	9	6000	-11,0287437960505	-0,228446242399514	-0,155378635972738
621,925	0,717000000000098	6001	1	9	6000	-11,028587333858	-0,226285248063505	-0,155222173780203
621,936	0,728000000000065	6001	1	9	6000	-11,0288898367435	-0,229587159119546	-0,155524648725986
621,947	0,739000000000033	6001	1	9	6000	-11,0289204586297	-0,229912539944053	-0,15555527061224
621,958	0,75	6001	1	9	6000	-11,0289753321558	-0,230484129860997	-0,155610144138336
621,969	0,761000000000081	6001	1	9	6000	-11,028796909377	-0,228118444792926	-0,155431721359491
621,98	0,772000000000048	6001	1	9	6000	-11,0290628951043	-0,230985474772751	-0,155697707086802
621,991	0,783000000000015	6001	1	9	6000	-11,0290024336427	-0,23027025628835	-0,155637245625257
622,002	0,794000000000096	6001	1	9	6000	-11,029194239527	-0,232292925938964	-0,155829079449177
622,013	0,805000000000064	6001	1	9	6000	-11,0290673933923	-0,230837478302419	-0,15570217743516
622,024	0,816000000000031	6001	1	9	6000	-11,0289918165654	-0,229914668016136	-0,155626628547907
622,035	0,826999999999998	6001	1	9	6000	-11,0291121806949	-0,231236899271607	-0,15574699267745
622,046	0,838000000000079	6001	1	9	6000	-11,0291313473135	-0,231427773833275	-0,155766159296036
622,057	0,849000000000046	6001	1	9	6000	-11,0294460598379	-0,234741549938917	-0,15608087182045
622,068	0,860000000000014	6001	1	9	6000	-11,029294822365	-0,232566767372191	-0,155929662287235
622,079	0,871000000000095	6001	1	9	6000	-11,0297078825533	-0,237122112885118	-0,156342722475529
622,09	0,882000000000062	6001	1	9	6000	-11,0294575151056	-0,234443149529397	-0,156092327088118
622,101	0,893000000000029	6001	1	9	6000	-11,0296943597496	-0,236736922524869	-0,156329199671745
622,112	0,903999999999996	6001	1	9	6000	-11,0295363049954	-0,234844912774861	-0,15617111697793
622,123	0,915000000000077	6001	1	9	6000	-11,0295047610998	-0,234497892670333	-0,156139601022005
622,134	0,926000000000045	6001	1	9	6000	-11,0296900849789	-0,236367709003389	-0,156324896961451
622,145	0,937000000000012	6001	1	9	6000	-11,0296053718776	-0,235504610463977	-0,156240183860064
622,156	0,948000000000093	6001	1	9	6000	-11,0297603812069	-0,23726592771709	-0,156395193189383
622,167	0,95900000000006	6001	1	9	6000	-11,0296894144267	-0,236192611046135	-0,156324226409197
622,178	0,970000000000027	6001	1	9	6000	-11,0300846770406	-0,240247067995369	-0,156719461083412
622,189	0,980999999999995	6001	1	9	6000	-11,0298780351877	-0,23816654458642	-0,156512819230556
622,199	0,991000000000099	6001	1	9	6000	-11,0301280673593	-0,240790257230401	-0,156762879341841
622,21	1,00200000000007	6001	1	9	6000	-11,0300636664033	-0,239776754751801	-0,156698506325483
622,221	1,01300000000003	6001	1	9	6000	-11,0300076473504	-0,239096865989268	-0,156642459332943
622,232	1,024	6001	1	9	6000	-11,0301080346107	-0,240156329236925	-0,156742818653584
622,243	1,03500000000008	6001	1	9	6000	-11,0300312563777	-0,239486414939165	-0,156666040420532
622,254	1,04600000000005	6001	1	9	6000	-11,0302724037319	-0,242126868106425	-0,156907215714455
622,265	1,05700000000002	6001	1	9	6000	-11,0302010178566	-0,240837829187512	-0,156835857778788
622,276	1,0680000000001	6001	1	9	6000	-11,0302788298577	-0,241585629992187	-0,156913641840219
622,287	1,07900000000006	6001	1	9	6000	-11,0304275527596	-0,243340572342277	-0,157062336802483
622,298	1,09000000000003	6001	1	9	6000	-11,030583595857	-0,245057139545679	-0,157218407839537
622,309	1,101	6001	1	9	6000	-11,0303476732224	-0,241990867070854	-0,156982485204935
622,32	1,11200000000008	6001	1	9	6000	-11,0305808577687	-0,244449977762997	-0,157215669751167
622,331	1,12300000000005	6001	1	9	6000	-11,0306690912694	-0,245494171977043	-0,157303903251886
622,342	1,13400000000001	6001	1	9	6000	-11,0306072607636	-0,244656330905855	-0,15724204480648
622,353	1,1450000000001	6001	1	9	6000	-11,0307494457811	-0,246059009805322	-0,157384257763624
622,364	1,15600000000006	6001	1	9	6000	-11,0307117830962	-0,245375810191035	-0,157346595078707
622,375	1,16700000000003	6001	1	9	6000	-11,0307970549911	-0,246398490853608	-0,157431866973639
622,386	1,178	6001	1	9	6000	-11,0307067260146	-0,245273965410888	-0,157341565936804
622,397	1,18900000000008	6001	1	9	6000	-11,0308347735554	-0,246640075929463	-0,15746958553791
622,408	1,20000000000005	6001	1	9	6000	-11,0309881903231	-0,248112110421062	-0,15762297436595
622,419	1,21100000000001	6001	1	9	6000	-11,030867183581	-0,246761688031256	-0,157501995563507
622,43	1,22200000000009	6001	1	9	6000	-11,0311229154468	-0,249475580640137	-0,157757755368948
622,441	1,23300000000006	6001	1	9	6000	-11,0309551935643	-0,247613685205579	-0,157590005546808
622,452	1,24400000000003	6001	1	9	6000	-11,0311480332166	-0,249553136527538	-0,157782845199108
622,463	1,255	6001	1	9	6000	-11,0311563592404	-0,249263318255544	-0,157791171222925
622,474	1,26600000000008	6001	1	9	6000	-11,0310950037092	-0,24872625246644	-0,15772981569171
622,485	1,27700000000004	6001	1	9	6000	-11,0312202852219	-0,250173169188201	-0,157855097204447
622,496	1,28800000000001	6001	1	9	6000	-11,0313390567899	-0,251211039721966	-0,15797384083271
622,507	1,29900000000009	6001	1	9	6000	-11,0312782600522	-0,250309258699417	-0,157913099974394
622,518	1,31000000000006	6001	1	9	6000	-11,0315862391144	-0,25370264891535	-0,158221051096916
622,529	1,32100000000003	6001	1	9	6000	-11,0314890090376	-0,252561271190643	-0,158123821020126
622,54	1,33199999999999	6001	1	9	6000	-11,0314950440079	-0,252546076662838	-0,15812985599041
622,55	1,3420000000001	6001	1	9	6000	-11,0314903780818	-0,252275099046528	-0,158125162124634
622,561	1,35300000000007	6001	1	9	6000	-11,0316194873303	-0,253708404488862	-0,15825429931283
622,572	1,36400000000003	6001	1	9	6000	-11,0317105147988	-0,25454820599407	-0,158345326781273
622,591	1,38300000000004	6001	1	9	6000	-11,0316853411496	-0,254113641567528	-0,158320181071758
622,602	1,39400000000001	6001	1	9	6000	-11,0317112132907	-0,254088719375432	-0,158346053212881
622,613	1,40500000000009	6001	1	9	6000	-11,0318862833083	-0,255975681357086	-0,158521123230457
622,624	1,41600000000005	6001	1	9	6000	-11,0318656917661	-0,255900477059186	-0,158500503748655
622,635	1,42700000000002	6001	1	9	6000	-11,0317687131464	-0,254756608046591	-0,158403553068638
622,646	1,43799999999999	6001	1	9	6000	-11,0319441463798	-0,256770150735974	-0,158578958362341
622,656	1,44800000000009	6001	1	9	6000	-11,0321141593158	-0,258087669499218	-0,158748999238014
622,667	1,45900000000006	6001	1	9	6000	-11,0319404024631	-0,256240619346499	-0,158575214445591
622,678	1,47000000000003	6001	1	9	6000	-11,03226788342	-0,259884907864034	-0,158902667462826
622,689	1,48099999999999	6001	1	9	6000	-11,0322458669543	-0,259469160810113	-0,158880706876516
622,699	1,4910000000001	6001	1	9	6000	-11,0320375766605	-0,256992992945015	-0,158672388643026
622,71	1,50200000000007	6001	1	9	6000	-11,0322958789766	-0,259715239517391	-0,158930718898773
622,721	1,51300000000003	6001	1	9	6000	-11,0323722101748	-0,260624815709889	-0,159007050096989
622,732	1,524	6001	1	9	6000	-11,0323055461049	-0,259821340441704	-0,158940386027098
622,743	1,53500000000008	6001	1	9	6000	-11,0324850585312	-0,26176935993135	-0,159119870513678
622,754	1,54600000000005	6001	1	9	6000	-11,0324927978218	-0,26141372974962	-0,15912763774395
622,765	1,55700000000002	6001	1	9	6000	-11,0324296820909	-0,26063275989145	-0,159064494073391
622,776	1,5680000000001	6001	1	9	6000	-11,0324522014707	-0,260856770910323	-0,159087013453245
622,787	1,57900000000006	6001	1	9	6000	-11,032458236441	-0,261013354174793	-0,159093048423529
622,798	1,59000000000003	6001	1	9	6000	-11,0325597133487	-0,261789713986218	-0,159194525331259
622,809	1,601	6001	1	9	6000	-11,0326636489481	-0,262841363437474	-0,159298460930586
622,82	1,61200000000008	6001	1	9	6000	-11,0328525491059	-0,264988238923252	-0,159487389028072
622,831	1,62300000000005	6001	1	9	6000	-11,0327629186213	-0,26386646553874	-0,159397702664137
622,847	1,63900000000001	6001	1	9	6000	-11,0328406468034	-0,264420127496123	-0,159475430846214
622,858	1,65000000000009	6001	1	9	6000	-11,0331163555384	-0,267542633228004	-0,159751195460558
622,869	1,66100000000006	6001	1	9	6000	-11,0330225061625	-0,266373315826058	-0,159657318145037
622,88	1,67200000000003	6001	1	9	6000	-11,0329130105674	-0,265126395970583	-0,159547850489616
622,891	1,68299999999999	6001	1	9	6000	-11,0330886393785	-0,267043984495103	-0,159723479300737
622,901	1,6930000000001	6001	1	9	6000	-11,0330796148628	-0,266490383073688	-0,159714426845312
622,912	1,70400000000006	6001	1	9	6000	-11,0330744460225	-0,266299196518958	-0,159709230065346
622,923	1,71500000000003	6001	1	9	6000	-11,0332689899951	-0,26875352486968	-0,159903801977634
622,934	1,726	6001	1	9	6000	-11,0331660322845	-0,267544337548316	-0,159800872206688
622,945	1,73700000000008	6001	1	9	6000	-11,0332594625652	-0,268083363771439	-0,159894302487373
622,956	1,74800000000005	6001	1	9	6000	-11,0332535393536	-0,267861858010292	-0,159888323396444
622,967	1,75900000000001	6001	1	9	6000	-11,0333598777652	-0,269145998172462	-0,159994661808014
622,978	1,7700000000001	6001	1	9	6000	-11,0335340537131	-0,271175028756261	-0,160168893635273
622,989	1,78100000000006	6001	1	9	6000	-11,0335349757224	-0,271107829175889	-0,160169787704945
623	1,79200000000003	6001	1	9	6000	-11,0334418807179	-0,269631524570286	-0,160076692700386
623,011	1,803	6001	1	9	6000	-11,0337280668318	-0,273075210861862	-0,160362906754017
623,022	1,81400000000008	6001	1	9	6000	-11,0336105525494	-0,271547990851104	-0,160245392471552
623,033	1,82500000000005	6001	1	9	6000	-11,0336672421545	-0,272057722322643	-0,160302054136992
623,044	1,83600000000001	6001	1	9	6000	-11,0337993968278	-0,273274048231542	-0,160434208810329
623,055	1,84700000000009	6001	1	9	6000	-11,0336612071842	-0,27180643286556	-0,160296019166708
623,066	1,85800000000006	6001	1	9	6000	-11,0336655657738	-0,271821073256433	-0,160300377756357
623,083	1,875	6001	1	9	6000	-11,0336926672608	-0,271468269638717	-0,160327479243279
623,094	1,88600000000008	6001	1	9	6000	-11,0340022109449	-0,274838670156896	-0,160636994987726
623,105	1,89700000000005	6001	1	9	6000	-11,0340069327503	-0,275132916867733	-0,160641744732857
623,116	1,90800000000002	6001	1	9	6000	-11,0339673701674	-0,274538132362068	-0,160602182149887
623,127	1,9190000000001	6001	1	9	6000	-11,0342482477427	-0,277603706344962	-0,160883087664843
623,138	1,93000000000006	6001	1	9	6000	-11,0340509936213	-0,275171473622322	-0,160685833543539
623,149	1,94100000000003	6001	1	9	6000	-11,0340784583241	-0,275501105934381	-0,160713270306587
623,16	1,952	6001	1	9	6000	-11,0342498403043	-0,277561969123781	-0,160884652286768
623,171	1,96300000000008	6001	1	9	6000	-11,0344621259719	-0,279983603395522	-0,161096937954426
623,182	1,97400000000005	6001	1	9	6000	-11,03421298787	-0,277042239904404	-0,160847771912813
623,193	1,98500000000001	6001	1	9	6000	-11,0343629680574	-0,278184423223138	-0,160997752100229
623,204	1,99600000000009	6001	1	9	6000	-11,0344741400331	-0,279636075720191	-0,161108952015638
623,215	2,00700000000006	6001	1	9	6000	-11,0343629680574	-0,278099831193686	-0,160997752100229
623,226	2,01800000000003	6001	1	9	6000	-11,0344621539116	-0,279265302233398	-0,16109699383378
623,237	2,029	6001	1	9	6000	-11,0346553009003	-0,280974321067333	-0,161290112882853
623,248	2,04000000000008	6001	1	9	6000	-11,0345576517284	-0,279951756820083	-0,161192491650581
623,259	2,05100000000004	6001	1	9	6000	-11,0348716657609	-0,283413552679121	-0,161506477743387
623,27	2,06200000000001	6001	1	9	6000	-11,0346840787679	-0,281302784569561	-0,161318890750408
623,281	2,07300000000009	6001	1	9	6000	-11,0349241644144	-0,284016886726022	-0,161558948457241
623,292	2,08400000000006	6001	1	9	6000	-11,0349638387561	-0,284050586633384	-0,16159862279892
623,303	2,09500000000003	6001	1	9	6000	-11,034806035459	-0,282241590321064	-0,161440875381231
623,314	2,10599999999999	6001	1	9	6000	-11,0348104778677	-0,282270624302328	-0,161445289850235
623,331	2,12300000000005	6001	1	9	6000	-11,0348593164235	-0,282417205162346	-0,161494128406048
623,342	2,13400000000001	6001	1	9	6000	-11,0350151360035	-0,284203183837235	-0,161649920046329
623,353	2,1450000000001	6001	1	9	6000	-11,0351373720914	-0,285456790588796	-0,161772184073925
623,364	2,15600000000006	6001	1	9	6000	-11,0349959135056	-0,284067378379405	-0,161630753427744
623,375	2,16700000000003	6001	1	9	6000	-11,0352285392582	-0,286521837115288	-0,161863379180431
623,386	2,178	6001	1	9	6000	-11,0353752784431	-0,287781790830195	-0,162010062485933
623,397	2,18900000000008	6001	1	9	6000	-11,0351888369769	-0,285731297917664	-0,161823648959398
623,408	2,20000000000005	6001	1	9	6000	-11,0352316405624	-0,286090048030019	-0,161866452544928
623,419	2,21100000000001	6001	1	9	6000	-11,0355500690639	-0,289680860005319	-0,162184853106737
623,43	2,22200000000009	6001	1	9	6000	-11,0354126337916	-0,287805488333106	-0,162047445774078
623,441	2,23300000000006	6001	1	9	6000	-11,0353679023683	-0,28720126952976	-0,162002742290497
623,452	2,24400000000003	6001	1	9	6000	-11,0354281123728	-0,287892990745604	-0,162062924355268
623,463	2,255	6001	1	9	6000	-11,0355038288981	-0,288866087794304	-0,162138640880585
623,474	2,26600000000008	6001	1	9	6000	-11,0356152523309	-0,289947506971657	-0,162250064313412
623,485	2,27700000000004	6001	1	9	6000	-11,035767858848	-0,291487667709589	-0,162402670830488
623,496	2,28800000000001	6001	1	9	6000	-11,0357117559761	-0,290678814053535	-0,162346567958593
623,507	2,29900000000009	6001	1	9	6000	-11,0358090419322	-0,291721797548234	-0,162443853914738
623,518	2,31000000000006	6001	1	9	6000	-11,0359328985214	-0,293021644465625	-0,162567738443613
623,529	2,32100000000003	6001	1	9	6000	-11,0357885900885	-0,291128032840788	-0,162423402070999
623,54	2,33199999999999	6001	1	9	6000	-11,0358277056366	-0,291619896888733	-0,162462517619133
623,55	2,3420000000001	6001	1	9	6000	-11,0358533822	-0,291927079670131	-0,162488222122192
623,561	2,35300000000007	6001	1	9	6000	-11,0360160470009	-0,293693821877241	-0,162650886923075
623,572	2,36400000000003	6001	1	9	6000	-11,0361337009817	-0,294927232898772	-0,162768512964249
623,583	2,375	6001	1	9	6000	-11,0359820723534	-0,292748166248202	-0,162616912275553
623,594	2,38600000000008	6001	1	9	6000	-11,0361987445503	-0,295402407646179	-0,16283355653286
623,615	2,40700000000004	6001	1	9	6000	-11,0361723415554	-0,294906841591001	-0,162807181477547
623,626	2,41800000000001	6001	1	9	6000	-11,0362248960882	-0,29525373596698	-0,162859708070755
623,637	2,42900000000009	6001	1	9	6000	-11,0364062804729	-0,297127827070653	-0,163041092455387
623,648	2,44000000000005	6001	1	9	6000	-11,0364646743983	-0,297944014891982	-0,163099486380816
623,659	2,45100000000002	6001	1	9	6000	-11,0363975353539	-0,297092986293137	-0,163032375276089
623,67	2,46199999999999	6001	1	9	6000	-11,0364089347422	-0,297240521758795	-0,163043718785048
623,68	2,47200000000009	6001	1	9	6000	-11,0365152731538	-0,298020951449871	-0,163150113075972
623,691	2,48300000000006	6001	1	9	6000	-11,036683190614	-0,299909585155547	-0,163318030536175
623,702	2,49400000000003	6001	1	9	6000	-11,0366575140506	-0,299570541828871	-0,163292326033115
623,713	2,505	6001	1	9	6000	-11,036508763209	-0,297883534803987	-0,163143575191498
623,724	2,51600000000008	6001	1	9	6000	-11,0367671772838	-0,30052755959332	-0,163401961326599
623,735	2,52700000000004	6001	1	9	6000	-11,0366681870073	-0,299209710210562	-0,16330299898982
623,746	2,53800000000001	6001	1	9	6000	-11,0368340928108	-0,301118609495461	-0,163468904793262
623,757	2,54900000000009	6001	1	9	6000	-11,0368228890002	-0,300919190049171	-0,163457673043013
623,768	2,56000000000006	6001	1	9	6000	-11,0367666464299	-0,300258127972484	-0,163401458412409
623,779	2,57100000000003	6001	1	9	6000	-11,0370104480535	-0,302737597376108	-0,163645260035992
623,79	2,58199999999999	6001	1	9	6000	-11,0370527766645	-0,303285676054657	-0,163687616586685
623,8	2,5920000000001	6001	1	9	6000	-11,0369802452624	-0,30232725199312	-0,163615085184574
623,811	2,60300000000007	6001	1	9	6000	-11,0369219072163	-0,301519110798836	-0,163556691259146
623,822	2,61400000000003	6001	1	9	6000	-11,0371785052121	-0,304068876430392	-0,163813289254904
623,833	2,625	6001	1	9	6000	-11,0371647868305	-0,304037863388658	-0,163799598813057
623,844	2,63600000000008	6001	1	9	6000	-11,0372405312955	-0,304915127344429	-0,163875371217728
623,855	2,64700000000005	6001	1	9	6000	-11,0371449775994	-0,303715830668807	-0,163779761642218
623,866	2,65800000000002	6001	1	9	6000	-11,0373970493674	-0,306429523043334	-0,164031889289618
623,877	2,6690000000001	6001	1	9	6000	-11,0373464785516	-0,305813914164901	-0,163981318473816
623,888	2,68000000000006	6001	1	9	6000	-11,0373739153147	-0,306023797020316	-0,164008755236864
623,899	2,69100000000003	6001	1	9	6000	-11,0375830717385	-0,308453594334424	-0,164217911660671
623,91	2,702	6001	1	9	6000	-11,0374600812793	-0,306920269504189	-0,164094921201468
623,921	2,71300000000008	6001	1	9	6000	-11,0375748854131	-0,30791571829468	-0,164209697395563
623,932	2,72400000000005	6001	1	9	6000	-11,0376150906086	-0,308184046298265	-0,164249874651432
623,943	2,73500000000001	6001	1	9	6000	-11,037605535239	-0,308343102224171	-0,164240375161171
623,954	2,74600000000009	6001	1	9	6000	-11,0378526896238	-0,310839535668492	-0,164487473666668
623,965	2,75700000000006	6001	1	9	6000	-11,0376095864922	-0,307896137237549	-0,164244398474693
623,976	2,76800000000003	6001	1	9	6000	-11,0377970896661	-0,309927565976977	-0,164431929588318
623,987	2,779	6001	1	9	6000	-11,0379136260599	-0,311365621164441	-0,164548438042402
623,998	2,79000000000008	6001	1	9	6000	-11,037757974118	-0,309381717815995	-0,164392814040184
624,009	2,80100000000004	6001	1	9	6000	-11,0379550885409	-0,311755775474012	-0,164589900523424
624,02	2,81200000000001	6001	1	9	6000	-11,0378515161574	-0,31000277493149	-0,164486356079578
624,031	2,82300000000009	6001	1	9	6000	-11,0380587168038	-0,312604680657387	-0,164693500846624
624,042	2,83400000000006	6001	1	9	6000	-11,0379509814084	-0,311265457421541	-0,164585821330547
624,053	2,84500000000003	6001	1	9	6000	-11,0380740556866	-0,312753291800618	-0,164708867669106
624,064	2,85599999999999	6001	1	9	6000	-11,0382171347737	-0,313877854496241	-0,164851974695921
624,074	2,8660000000001	6001	1	9	6000	-11,0381648596376	-0,313495569862425	-0,164799671620131
624,085	2,87700000000007	6001	1	9	6000	-11,0381144564599	-0,312675065360963	-0,164749268442392
624,096	2,88800000000003	6001	1	9	6000	-11,0382644925267	-0,314411357976496	-0,164899304509163
624,107	2,899	6001	1	9	6000	-11,0383838787675	-0,315836570225656	-0,16501871868968
624,118	2,91000000000008	6001	1	9	6000	-11,0385041870177	-0,316780181601644	-0,165139026939869
624,129	2,92100000000005	6001	1	9	6000	-11,0384780075401	-0,316477888263762	-0,165112819522619
624,14	2,93200000000002	6001	1	9	6000	-11,0383677855134	-0,315302633680403	-0,165002625435591
624,151	2,9430000000001	6001	1	9	6000	-11,0385481640697	-0,317176524549723	-0,165183003991842
624,162	2,95400000000006	6001	1	9	6000	-11,0384833160788	-0,316092451103032	-0,165118128061295
624,173	2,96500000000003	6001	1	9	6000	-11,0387625452131	-0,319269173778594	-0,165397357195616
624,184	2,976	6001	1	9	6000	-11,0387300234288	-0,318990987725556	-0,16536483541131
624,195	2,98700000000008	6001	1	9	6000	-11,0386797878891	-0,318143367767334	-0,165314599871635
624,206	2,99800000000005	6001	1	9	6000	-11,0387958213687	-0,319393603131175	-0,16543060541153
624,217	3,00900000000001	6001	1	9	6000	-11,0388293489814	-0,319458860903978	-0,165464133024216
624,228	3,0200000000001	6001	1	9	6000	-11,0387500282377	-0,318572563119233	-0,165384840220213
624,239	3,03100000000006	6001	1	9	6000	-11,0388437937945	-0,319519881159067	-0,165478605777025
624,25	3,04200000000003	6001	1	9	6000	-11,0391006991267	-0,322626014240086	-0,165735483169556
624,261	3,053	6001	1	9	6000	-11,0389788262546	-0,320710446685553	-0,165613666176796
624,272	3,06400000000008	6001	1	9	6000	-11,0392458178103	-0,323857613839209	-0,165880657732487
624,283	3,07500000000005	6001	1	9	6000	-11,0390763077885	-0,32196051441133	-0,165711119771004
624,294	3,08600000000001	6001	1	9	6000	-11,0390272457153	-0,321258306503296	-0,165662057697773
624,305	3,09700000000009	6001	1	9	6000	-11,0390996653587	-0,321745509281754	-0,165734477341175
624,316	3,10800000000006	6001	1	9	6000	-11,0391998570412	-0,322811184450984	-0,165834669023752
624,327	3,11900000000003	6001	1	9	6000	-11,039467100054	-0,325828595086932	-0,166101884096861
624,338	3,13	6001	1	9	6000	-11,0393360629678	-0,324259367771447	-0,165970847010612
624,349	3,14100000000008	6001	1	9	6000	-11,0394080076367	-0,325129968114197	-0,166042819619179
624,36	3,15200000000004	6001	1	9	6000	-11,0394935309887	-0,325709441676736	-0,166128315031528
624,371	3,16300000000001	6001	1	9	6000	-11,03943455033	-0,324992220848799	-0,166069362312555
624,383	3,17500000000007	6001	1	9	6000	-11,0396197903901	-0,327194472774863	-0,166254602372646
624,394	3,18600000000004	6001	1	9	6000	-11,0394848976284	-0,32561460044235	-0,166119709610939
624,405	3,197	6001	1	9	6000	-11,0396647732705	-0,327233048155904	-0,166299585253
624,416	3,20800000000008	6001	1	9	6000	-11,0396028310061	-0,32658435869962	-0,16623767092824
624,427	3,21900000000005	6001	1	9	6000	-11,0397382825613	-0,328137208707631	-0,166373122483492
624,438	3,23000000000002	6001	1	9	6000	-11,0398544277996	-0,32938280608505	-0,166489239782095
624,449	3,2410000000001	6001	1	9	6000	-11,0397888533771	-0,328568299300969	-0,166423637419939
624,46	3,25200000000007	6001	1	9	6000	-11,0399407055229	-0,329914945177734	-0,166575517505407
624,471	3,26300000000003	6001	1	9	6000	-11,0398823674768	-0,329305361956358	-0,166517179459333
624,482	3,274	6001	1	9	6000	-11,0400783643126	-0,331467646174133	-0,166713148355484
624,493	3,28500000000008	6001	1	9	6000	-11,0400470998138	-0,331000317819417	-0,166681911796331
624,504	3,29600000000005	6001	1	9	6000	-11,0400429368019	-0,330761289224029	-0,1666777767241
624,515	3,30700000000002	6001	1	9	6000	-11,0401990637183	-0,33233514521271	-0,166833903640509
624,526	3,3180000000001	6001	1	9	6000	-11,0401805117726	-0,332247498445213	-0,166815295815468
624,537	3,32900000000006	6001	1	9	6000	-11,0401072818786	-0,331263202242553	-0,166742093861103
624,548	3,34000000000003	6001	1	9	6000	-11,0401405021548	-0,331689384765923	-0,166775342077017
624,559	3,351	6001	1	9	6000	-11,0404083598405	-0,33436753321439	-0,167043171823025
624,57	3,36200000000008	6001	1	9	6000	-11,0404729004949	-0,335192326456308	-0,167107712477446
624,581	3,37300000000005	6001	1	9	6000	-11,0403516702354	-0,333675742149353	-0,166986510157585
624,592	3,38400000000001	6001	1	9	6000	-11,0405131615698	-0,335522904060781	-0,167148001492023
624,603	3,3950000000001	6001	1	9	6000	-11,0403564758599	-0,333302868530154	-0,16699131578207
624,614	3,40600000000006	6001	1	9	6000	-11,040546130389	-0,335451904684305	-0,167180970311165
624,625	3,41700000000003	6001	1	9	6000	-11,0405388940126	-0,335437790490687	-0,167173705995083
624,636	3,428	6001	1	9	6000	-11,0405074898154	-0,334993293508887	-0,167142301797867
624,647	3,43900000000008	6001	1	9	6000	-11,0405918397009	-0,335688912309706	-0,167226679623127
624,658	3,45000000000005	6001	1	9	6000	-11,040753107518	-0,337503044866025	-0,167387947440147
624,669	3,46100000000001	6001	1	9	6000	-11,0408498905599	-0,338642508722842	-0,167484730482101
624,68	3,47200000000009	6001	1	9	6000	-11,0408022813499	-0,337757938541472	-0,167437121272087
624,691	3,48300000000006	6001	1	9	6000	-11,0409961827099	-0,340167763642967	-0,167631022632122
624,702	3,49400000000003	6001	1	9	6000	-11,0409679077566	-0,339348837733269	-0,167602691799402
624,713	3,505	6001	1	9	6000	-11,0409069992602	-0,33860887400806	-0,167541783303022
624,724	3,51600000000008	6001	1	9	6000	-11,0410084202886	-0,339928939938545	-0,167643260210752
624,735	3,52700000000004	6001	1	9	6000	-11,0412225779146	-0,342270359396935	-0,167857389897108
624,746	3,53800000000001	6001	1	9	6000	-11,0410608630627	-0,33996922429651	-0,167695675045252
624,757	3,54900000000009	6001	1	9	6000	-11,0413148906082	-0,342874308116734	-0,167949702590704
624,768	3,56000000000006	6001	1	9	6000	-11,0412058699876	-0,341653912328184	-0,167840681970119
624,779	3,57100000000003	6001	1	9	6000	-11,0411851108074	-0,341272363439202	-0,167819950729609
624,79	3,58199999999999	6001	1	9	6000	-11,0412749089301	-0,342450211755931	-0,167909748852253
624,8	3,5920000000001	6001	1	9	6000	-11,0414789803326	-0,344370338134468	-0,168113820254803
624,811	3,60300000000007	6001	1	9	6000	-11,0413500666618	-0,342804519459605	-0,167984906584024
624,822	3,61400000000003	6001	1	9	6000	-11,0415846481919	-0,345609420910478	-0,168219432234764
624,833	3,625	6001	1	9	6000	-11,0414110030979	-0,343408128246665	-0,168045815080404
624,844	3,63600000000008	6001	1	9	6000	-11,0416146274656	-0,345455193892121	-0,168249439448118
624,855	3,64700000000005	6001	1	9	6000	-11,0415472090244	-0,34441745840013	-0,168182048946619
624,866	3,65800000000002	6001	1	9	6000	-11,0415567364544	-0,344645348377526	-0,16819154843688
624,877	3,6690000000001	6001	1	9	6000	-11,0416682995856	-0,345828752033412	-0,168303083628416
624,895	3,68700000000001	6001	1	9	6000	-11,0416962672025	-0,345812644809484	-0,168331079185009
624,906	3,69800000000009	6001	1	9	6000	-11,0418452136219	-0,347687676548958	-0,16847999766469
624,917	3,70900000000006	6001	1	9	6000	-11,041752146557	-0,346584329381585	-0,168386958539486
624,928	3,72000000000003	6001	1	9	6000	-11,0419701319188	-0,349122709594667	-0,1686049439013
624,939	3,73099999999999	6001	1	9	6000	-11,0418566130102	-0,347537565976381	-0,168491397053003
624,949	3,7410000000001	6001	1	9	6000	-11,0419474728405	-0,348407756537199	-0,168582256883383
624,96	3,75200000000007	6001	1	9	6000	-11,0421734210104	-0,351039753295481	-0,168808232992887
624,971	3,76300000000003	6001	1	9	6000	-11,0421629436314	-0,350838731974363	-0,168797727674246
624,982	3,774	6001	1	9	6000	-11,0421339701861	-0,350375669077039	-0,168768782168627
624,993	3,78500000000008	6001	1	9	6000	-11,0420910827816	-0,349487676285207	-0,168725866824389
625,004	3,79600000000005	6001	1	9	6000	-11,0422085411847	-0,35098213236779	-0,168843381106853
625,015	3,80700000000002	6001	1	9	6000	-11,0421694256365	-0,350520429201424	-0,168804209679365
625,026	3,8180000000001	6001	1	9	6000	-11,0423784703016	-0,352898957207799	-0,169013254344463
625,037	3,82900000000006	6001	1	9	6000	-11,0423705913126	-0,352461058646441	-0,169005431234837
625,048	3,84000000000003	6001	1	9	6000	-11,0422566253692	-0,351209761574864	-0,168891437351704
625,059	3,851	6001	1	9	6000	-11,0424099024385	-0,352887436747551	-0,169044714421034
625,07	3,86200000000008	6001	1	9	6000	-11,042624283582	-0,355203473009169	-0,169259067624807
625,081	3,87300000000005	6001	1	9	6000	-11,0426731221378	-0,355804641731083	-0,16930790618062
625,092	3,88400000000001	6001	1	9	6000	-11,0425300709903	-0,35382033791393	-0,169164855033159
625,103	3,8950000000001	6001	1	9	6000	-11,0425070207566	-0,353424292989075	-0,169141832739115
625,114	3,90600000000006	6001	1	9	6000	-11,0427193902433	-0,355899212881923	-0,169354230165482
625,125	3,91700000000003	6001	1	9	6000	-11,0426152311265	-0,354662118479609	-0,169250015169382
625,136	3,928	6001	1	9	6000	-11,0427149198949	-0,355394552461803	-0,169349759817123
625,147	3,93900000000008	6001	1	9	6000	-11,0428257565945	-0,35669510718435	-0,169460568577051
625,158	3,95000000000005	6001	1	9	6000	-11,0428643692285	-0,357200307771564	-0,169499181210995
625,169	3,96100000000001	6001	1	9	6000	-11,0429888404906	-0,358561128377914	-0,169623680412769
625,18	3,97200000000009	6001	1	9	6000	-11,0429287701845	-0,357925184071064	-0,169563554227352
625,191	3,98300000000006	6001	1	9	6000	-11,0429074801505	-0,357283549383283	-0,169542264193296
625,202	3,99400000000003	6001	1	9	6000	-11,0430835839361	-0,359215866774321	-0,169718395918608
625,213	4,005	6001	1	9	6000	-11,043189894408	-0,360595812089741	-0,169824678450823
625,224	4,01600000000008	6001	1	9	6000	-11,0430557001382	-0,358839514665306	-0,169690512120724
625,235	4,02700000000004	6001	1	9	6000	-11,0431225039065	-0,359264523722231	-0,169757343828678
625,246	4,03800000000001	6001	1	9	6000	-11,0432443767786	-0,360667984932661	-0,169879216700792
625,257	4,04900000000009	6001	1	9	6000	-11,0433305148035	-0,36158696282655	-0,169965326786041
625,268	4,06000000000006	6001	1	9	6000	-11,0434249229729	-0,36271944642067	-0,170059762895107
625,279	4,07100000000003	6001	1	9	6000	-11,0433462727815	-0,361737874336541	-0,169981084764004
625,29	4,08199999999999	6001	1	9	6000	-11,0434669163078	-0,362882181070745	-0,170101728290319
625,3	4,0920000000001	6001	1	9	6000	-11,0434245318174	-0,362250991165638	-0,170059371739626
625,311	4,10300000000007	6001	1	9	6000	-11,0433841031045	-0,361918653361499	-0,170018915086985
625,322	4,11400000000003	6001	1	9	6000	-11,0434733144939	-0,362814059481025	-0,170108154416084
625,333	4,125	6001	1	9	6000	-11,0437403619289	-0,365570583380759	-0,17037520185113
625,344	4,13600000000008	6001	1	9	6000	-11,0437287669629	-0,365363568998873	-0,170363578945398
625,355	4,14700000000005	6001	1	9	6000	-11,0437991470098	-0,366049068979919	-0,170433986932039
625,366	4,15800000000002	6001	1	9	6000	-11,0436931159347	-0,364969838410616	-0,170327927917242
625,377	4,1690000000001	6001	1	9	6000	-11,0438462533057	-0,366555079817772	-0,170481093227863
625,391	4,18299999999999	6001	1	9	6000	-11,0438896715641	-0,366849112324417	-0,170524455606937
625,401	4,1930000000001	6001	1	9	6000	-11,0438509751111	-0,3662273241207	-0,170485787093639
625,412	4,20400000000006	6001	1	9	6000	-11,044008275494	-0,368079175241292	-0,170643087476492
625,423	4,21500000000003	6001	1	9	6000	-11,0439253784716	-0,367134329862893	-0,170560162514448
625,434	4,226	6001	1	9	6000	-11,0440656915307	-0,368342441506684	-0,170700531452894
625,445	4,23700000000008	6001	1	9	6000	-11,044000396505	-0,367568624205887	-0,170635208487511
625,456	4,24800000000005	6001	1	9	6000	-11,0443415679038	-0,371630205772817	-0,170976407825947
625,467	4,25900000000001	6001	1	9	6000	-11,0443263687193	-0,371259092353284	-0,170961208641529
625,478	4,2700000000001	6001	1	9	6000	-11,044248919934	-0,369967711158097	-0,17088370397687
625,489	4,28100000000006	6001	1	9	6000	-11,0441503766924	-0,368643794208765	-0,170785188674927
625,5	4,29200000000003	6001	1	9	6000	-11,0443743690848	-0,371390809305012	-0,171009209007025
625,511	4,303	6001	1	9	6000	-11,044290997088	-0,370406820438802	-0,170925837010145
625,522	4,31400000000008	6001	1	9	6000	-11,0443786997348	-0,371370781213045	-0,171013511717319
625,533	4,32500000000005	6001	1	9	6000	-11,0443793982267	-0,371159929782152	-0,171014182269573
625,544	4,33600000000001	6001	1	9	6000	-11,0444426257163	-0,371707770973444	-0,171077437698841
625,555	4,34700000000009	6001	1	9	6000	-11,0447163786739	-0,375042981468141	-0,171351190656424
625,566	4,35800000000006	6001	1	9	6000	-11,0446046479046	-0,373495132662356	-0,17123943194747
625,577	4,36900000000003	6001	1	9	6000	-11,0447929892689	-0,375535557977855	-0,171427801251411
625,588	4,38	6001	1	9	6000	-11,0446273628622	-0,373563324101269	-0,171262174844742
625,599	4,39100000000008	6001	1	9	6000	-11,0448450129479	-0,376339391805232	-0,171479824930429
625,61	4,40200000000004	6001	1	9	6000	-11,0447106510401	-0,374363614246249	-0,171345435082912
625,621	4,41300000000001	6001	1	9	6000	-11,0449239425361	-0,377096366137266	-0,171558726578951
625,632	4,42400000000009	6001	1	9	6000	-11,0447908379138	-0,375027023255825	-0,171425677835941
625,643	4,43500000000006	6001	1	9	6000	-11,0448816139251	-0,376171283423901	-0,171516425907612
625,654	4,44600000000003	6001	1	9	6000	-11,0450347792357	-0,377896158024669	-0,171669591218233
625,665	4,45699999999999	6001	1	9	6000	-11,0449602920562	-0,376941654831171	-0,171595104038715
625,675	4,4670000000001	6001	1	9	6000	-11,0449459590018	-0,376444053836167	-0,171580798923969
625,686	4,47800000000007	6001	1	9	6000	-11,0451300535351	-0,378833506256342	-0,171764865517616
625,697	4,48900000000003	6001	1	9	6000	-11,0450691450387	-0,377792115323246	-0,171703957021236
625,708	4,5	6001	1	9	6000	-11,0452309437096	-0,380171444267035	-0,171865783631802
625,719	4,51100000000008	6001	1	9	6000	-11,0451252758503	-0,378563506528735	-0,171760115772486
625,73	4,52200000000005	6001	1	9	6000	-11,0453248210251	-0,381080601364374	-0,171959605067968
625,741	4,53300000000002	6001	1	9	6000	-11,0452551394701	-0,380212068557739	-0,17188997939229
625,752	4,5440000000001	6001	1	9	6000	-11,0453680437058	-0,381685369648039	-0,172002855688334
625,763	4,55500000000006	6001	1	9	6000	-11,0453882999718	-0,381927466951311	-0,172023139894009
625,774	4,56600000000003	6001	1	9	6000	-11,0454013198614	-0,381580539979041	-0,172036159783602
625,785	4,577	6001	1	9	6000	-11,0453745257109	-0,381192890927196	-0,172009337693453
625,796	4,58800000000008	6001	1	9	6000	-11,0455421637744	-0,383514426648617	-0,172176975756884
625,807	4,59900000000005	6001	1	9	6000	-11,0455002821982	-0,382803743705153	-0,17213512212038
625,818	4,61000000000001	6001	1	9	6000	-11,0456961672753	-0,38516890257597	-0,172330979257822
625,829	4,62100000000009	6001	1	9	6000	-11,0455880966038	-0,383548331446946	-0,172222908586264
625,84	4,63200000000006	6001	1	9	6000	-11,0456903837621	-0,385082568973303	-0,172325223684311
625,851	4,64300000000003	6001	1	9	6000	-11,045630061999	-0,384075008332729	-0,172264873981476
625,862	4,654	6001	1	9	6000	-11,0456553753465	-0,384442009963095	-0,172290187329054
625,873	4,66500000000008	6001	1	9	6000	-11,045846985653	-0,386761464178562	-0,172481797635555
625,884	4,67600000000004	6001	1	9	6000	-11,045757913962	-0,385243338532746	-0,172392725944519
625,895	4,68700000000001	6001	1	9	6000	-11,0459443554282	-0,387475034222007	-0,172579195350409
625,906	4,69800000000009	6001	1	9	6000	-11,0458611790091	-0,386317078955472	-0,172495990991592
625,917	4,70900000000006	6001	1	9	6000	-11,0460215527564	-0,387951186858118	-0,172656364738941
625,928	4,72000000000003	6001	1	9	6000	-11,0460052639246	-0,387672353535891	-0,172640103846788
625,939	4,73099999999999	6001	1	9	6000	-11,0460879653692	-0,388571415096521	-0,17272274941206
625,949	4,7410000000001	6001	1	9	6000	-11,0461218841374	-0,388932339847088	-0,172756668180227
625,96	4,75200000000007	6001	1	9	6000	-11,0462003387511	-0,389853548258543	-0,172835122793913
625,971	4,76300000000003	6001	1	9	6000	-11,0462090559304	-0,389460744336247	-0,172843839973211
625,982	4,774	6001	1	9	6000	-11,0463750176132	-0,391449253074825	-0,173009801656008
625,993	4,78500000000008	6001	1	9	6000	-11,0462954733521	-0,390381761826575	-0,172930285334587
626,004	4,79600000000005	6001	1	9	6000	-11,046319110319	-0,390395065769553	-0,172953922301531
626,015	4,80700000000002	6001	1	9	6000	-11,0464854072779	-0,392046109773219	-0,173120219260454
626,026	4,8180000000001	6001	1	9	6000	-11,046430869028	-0,391275906004012	-0,173065681010485
626,037	4,82900000000006	6001	1	9	6000	-11,0465799551457	-0,393100893124938	-0,173214767128229
626,048	4,84000000000003	6001	1	9	6000	-11,0465164203197	-0,391970332711935	-0,173151232302189
626,059	4,851	6001	1	9	6000	-11,0466654505581	-0,394030762836337	-0,173300262540579
626,07	4,86200000000008	6001	1	9	6000	-11,0465931985527	-0,392587021924555	-0,17322801053524
626,081	4,87300000000005	6001	1	9	6000	-11,0466817393899	-0,393539187498391	-0,173316579312086
626,092	4,88400000000001	6001	1	9	6000	-11,0467769578099	-0,394645719788969	-0,17341174185276
626,103	4,8950000000001	6001	1	9	6000	-11,0468225553632	-0,395031184889376	-0,173457395285368
626,114	4,90600000000006	6001	1	9	6000	-11,0469003394246	-0,395731600001454	-0,173535123467445
626,125	4,91700000000003	6001	1	9	6000	-11,0469436459243	-0,396154746413231	-0,173578429967165
626,136	4,928	6001	1	9	6000	-11,046926015988	-0,395589000545442	-0,173560827970505
626,147	4,93900000000008	6001	1	9	6000	-11,0470888484269	-0,39764950517565	-0,173723660409451
626,159	4,95100000000002	6001	1	9	6000	-11,0470421612263	-0,396492448635399	-0,173677001148462
626,175	4,9670000000001	6001	1	9	6000	-11,0471282433718	-0,397369540296495	-0,173763055354357
626,186	4,97800000000007	6001	1	9	6000	-11,0471569932997	-0,397564554587007	-0,173791833221912
626,197	4,98900000000003	6001	1	9	6000	-11,0472182929516	-0,398323787376285	-0,173853132873774
626,208	5	6001	1	9	6000	-11,0472481884062	-0,398163110949099	-0,173882972449064
626,219	5,01100000000008	6001	1	9	6000	-11,0474028903991	-0,40033140219748	-0,174037702381611
626,23	5,02200000000005	6001	1	9	6000	-11,0473469272256	-0,399284898303449	-0,173981711268425
626,241	5,03300000000002	6001	1	9	6000	-11,0475140903145	-0,401455317623913	-0,17414890229702
626,252	5,0440000000001	6001	1	9	6000	-11,0474545508623	-0,400433405302465	-0,174089334905148
626,258	5,05000000000007	6001	1	9	6000	-11,0475832689553	-0,401893337257206	-0,174218080937862
626,262	5,05400000000009	6001	1	10	6000	-11,0475124418736	-0,400786912068725	-0,17414728179574
626,262	0	6001	1	10	6000	-11,0475124418736	-0,400786912068725	-0,17414728179574
626,273	0,0109999999999673	6001	1	10	6000	-11,0474643856287	-0,400029243901372	-0,174099169671535
626,284	0,0219999999999345	6001	1	10	6000	-11,0470992419869	-0,395201882347465	-0,173734053969383
626,295	0,0329999999999018	6001	1	10	6000,25	-11,0458419844508	-0,379393971525133	-0,172476768493652
626,305	0,0430000000000064	6001	1	10	6000,25	-11,044112155214	-0,358388400636613	-0,170746967196465
626,311	0,0489999999999782	6001	1	10	6000,25	-11,0435839276761	-0,352245271205902	-0,170218739658594
626,318	0,0559999999999263	6001	1	10	6000,5	-11,0442237462848	-0,359989581629634	-0,170858558267355
626,329	0,0670000000000073	6001	1	10	6000,5	-11,0475859511644	-0,401684483513236	-0,174220763146877
626,34	0,0779999999999745	6001	1	10	6000,75	-11,0533436760306	-0,464714360423386	-0,179978515952826
626,351	0,0889999999999418	6001	1	10	6000,75	-11,0594052728266	-0,525236218236387	-0,186040084809065
626,356	0,0939999999999372	6001	1	10	6000,75	-11,06031043455	-0,531068774871528	-0,186945218592882
626,363	0,100999999999999	6001	1	10	6001	-11,0597898624837	-0,52094868849963	-0,18642470240593
626,374	0,0109999999999673	6002	2	10	6001	-11,0541548486799	-0,452731340192258	-0,180789660662413
626,385	0,0219999999999345	6002	2	10	6001	-11,0425141453743	-0,329324929043651	-0,169148985296488
626,396	0,0329999999999018	6002	2	10	6001,25	-11,0328777786344	-0,236453777179122	-0,159512590616941
626,406	0,0430000000000064	6002	2	10	6001,25	-11,0274533741176	-0,188866723328829	-0,154088158160448
626,409	0,0459999999999354	6002	2	10	6001,25	-11,0265715699643	-0,180799164809287	-0,153206381946802
626,411	0,0480000000000018	6002	2	10	6001,25	-11,0277288593352	-0,192895489744842	-0,154363643378019
626,424	0,0609999999999218	6002	2	10	6001,5	-11,0398345068097	-0,314462194219232	-0,166469346731901
626,435	0,0720000000000027	6002	2	10	6001,5	-11,05692749843	-0,493390313349664	-0,183562338352203
626,446	0,08299999999997	6002	2	10	6001,75	-11,0726169403642	-0,638946508988738	-0,199251752346754
626,455	0,0919999999999845	6002	2	10	6001,75	-11,0845934227109	-0,693068965338171	-0,211228206753731
626,46	0,09699999999998	6002	2	10	6001,75	-11,0868013557047	-0,683520962484181	-0,213436167687178
626,462	0,0989999999999327	6002	2	10	6001,75	-11,0864868666977	-0,669481810182333	-0,213121678680182
626,463	0,0999999999999091	6002	2	10	6002	-11,0861867666245	-0,661858581006527	-0,212821550667286
626,474	0,0110000000000809	6003	3	10	6002	-11,073984336108	-0,505112893879414	-0,200619176030159
626,485	0,0220000000000482	6003	3	10	6002	-11,0540417488664	-0,29716981574893	-0,180676560848951
626,496	0,0330000000000155	6003	3	10	6002,25	-11,0323469527066	-0,120208137668669	-0,158981792628765
626,503	0,0400000000000773	6003	3	10	6002,25	-11,0230859834701	-0,0679484009742737	-0,149720795452595
626,508	0,0450000000000728	6003	3	10	6002,25	-11,0227643698454	-0,0703520188108087	-0,14939920976758
626,51	0,0470000000000255	6003	3	10	6002,25	-11,0236767120659	-0,0779535062611103	-0,15031149610877
626,521	0,0579999999999927	6003	3	10	6002,5	-11,0409185104072	-0,215316587127745	-0,167553294450045
626,531	0,0680000000000973	6003	3	10	6002,5	-11,0622249171138	-0,419428064487875	-0,188859757035971
626,542	0,0790000000000646	6003	3	10	6002,75	-11,0829312074929	-0,623754882253706	-0,20956601947546
626,553	0,0900000000000318	6003	3	10	6002,75	-11,0954776313156	-0,723742679692805	-0,222112443298101
626,555	0,0920000000000982	6003	3	10	6002,75	-11,0975078120828	-0,739303007721901	-0,224142596125603
626,563	0,100000000000023	6003	3	10	6003	-11,0953538026661	-0,684324116446078	-0,221988614648581
626,574	0,0110000000000809	6004	4	10	6003	-11,08178447932	-0,516058919019997	-0,208419319242239
626,585	0,0220000000000482	6004	4	10	6003	-11,0608246643096	-0,29496775008738	-0,187459476292133
626,596	0,0330000000000155	6004	4	10	6003,25	-11,0390758048743	-0,11714996304363	-0,165710616856813
626,603	0,0400000000000773	6004	4	10	6003,25	-11,0289601888508	-0,0621692417189479	-0,155595000833273
626,608	0,0450000000000728	6004	4	10	6003,25	-11,0284163989127	-0,0637722481042147	-0,155051238834858
626,61	0,0470000000000255	6004	4	10	6003,25	-11,0297056473792	-0,0739100761711597	-0,15634048730135
626,621	0,0579999999999927	6004	4	10	6003,5	-11,0466817952693	-0,206692204810679	-0,173316579312086
626,632	0,0690000000000737	6004	4	10	6003,5	-11,070508081466	-0,435747457668185	-0,197142865508795
626,643	0,0800000000000409	6004	4	10	6003,75	-11,0912355501205	-0,645373868755996	-0,217870362102985
626,654	0,0910000000000082	6004	4	10	6003,75	-11,1014658305794	-0,738587691448629	-0,228100642561913
626,655	0,0919999999999845	6004	4	10	6003,75	-11,102191451937	-0,745620266534388	-0,22882629185915
626,657	0,0940000000000509	6004	4	10	6003,75	-11,1014476418495	-0,727926553227007	-0,228082425892353
626,663	0,100000000000023	6004	4	10	6004	-11,0988728608936	-0,684452694840729	-0,22550767287612
626,674	0,0109999999999673	6005	5	10	6004	-11,0849152039737	-0,51411144901067	-0,211550015956163
626,685	0,0220000000000482	6005	5	10	6004	-11,0639469511807	-0,292108724825084	-0,190581735223532
626,696	0,0330000000000155	6005	5	10	6004,25	-11,0415166430175	-0,108527494594455	-0,16815148293972
626,702	0,0389999999999873	6005	5	10	6004,25	-11,0317001212388	-0,0558249838650227	-0,15833493322134
626,707	0,0439999999999827	6005	5	10	6004,25	-11,0311195906252	-0,058094821870327	-0,157754402607679
626,709	0,0460000000000491	6005	5	10	6004,25	-11,0318742971867	-0,0640675751492381	-0,158509109169245
626,72	0,0570000000000164	6005	5	10	6004,5	-11,0470449831337	-0,179774588905275	-0,173679795116186
626,731	0,0679999999999836	6005	5	10	6004,5	-11,0716271214187	-0,414048391394317	-0,198261961340904
626,742	0,0789999999999509	6005	5	10	6004,75	-11,0927602741867	-0,629470790736377	-0,219395086169243
626,752	0,0890000000000555	6005	5	10	6004,75	-11,1027763970196	-0,725970142520964	-0,22941118106246
626,755	0,0919999999999845	6005	5	10	6004,75	-11,1056413594633	-0,757161360234022	-0,232276171445847
626,762	0,0990000000000464	6005	5	10	6004,75	-11,1015661619604	-0,690586320124567	-0,228200946003199
626,763	0,100000000000023	6005	5	10	6005	-11,1009267903864	-0,679502342827618	-0,227561574429274
626,774	0,0109999999999673	6006	6	10	6005	-11,0867938678712	-0,508402893319726	-0,213428679853678
626,785	0,0219999999999345	6006	6	10	6005	-11,0661676246673	-0,28989979531616	-0,192802436649799
626,796	0,0330000000000155	6006	6	10	6005,25	-11,0424440167844	-0,0978561723604798	-0,169078800827265
626,807	0,0439999999999827	6006	6	10	6005,25	-11,0310737416148	-0,0446055643260479	-0,157708581537008
626,808	0,0449999999999591	6006	6	10	6005,25	-11,0307723563164	-0,0432730698958039	-0,15740716829896
626,809	0,0459999999999354	6006	6	10	6005,25	-11,032156990841	-0,0525815971195698	-0,158791802823544
626,82	0,0570000000000164	6006	6	10	6005,5	-11,0488423984498	-0,174065944738686	-0,175477210432291
626,831	0,0679999999999836	6006	6	10	6005,5	-11,0741904191673	-0,416126558557153	-0,20082525908947
626,842	0,0789999999999509	6006	6	10	6005,75	-11,0950593464077	-0,630706641823053	-0,221694186329842
626,853	0,0900000000000318	6006	6	10	6005,75	-11,1048200447112	-0,71906978264451	-0,231454856693745
626,855	0,0919999999999845	6006	6	10	6005,75	-11,1083471775055	-0,766377742402256	-0,234982017427683
626,858	0,0950000000000273	6006	6	10	6005,75	-11,1046768818051	-0,707111051306129	-0,231311693787575
626,863	0,100000000000023	6006	6	10	6006	-11,1017664615065	-0,666487840935588	-0,228401273488998
626,877	0,01400000000001	6007	7	10	6006	-11,0828189738095	-0,454019182361662	-0,20945381373167
626,888	0,0249999999999773	6007	7	10	6006,25	-11,0605350416154	-0,230746357701719	-0,187169853597879
626,899	0,0359999999999445	6007	7	10	6006,25	-11,0454058460891	-0,122676799073815	-0,172040686011314
626,902	0,0389999999999873	6007	7	10	6006,25	-11,0299539472908	-0,024689813144505	-0,156588759273291
626,909	0,0459999999999354	6007	7	10	6006,25	-11,0287514235824	-0,0265736877918243	-0,155386235564947
626,91	0,0469999999999118	6007	7	10	6006,25	-11,0322666261345	-0,0465070921927691	-0,158901438117027
626,921	0,0579999999999927	6007	7	10	6006,5	-11,050729053095	-0,171599709428847	-0,177363865077496
626,932	0,06899999999996	6007	7	10	6006,5	-11,076200036332	-0,410753479227424	-0,202834848314524
626,943	0,0799999999999272	6007	7	10	6006,75	-11,094344034791	-0,590023510158062	-0,220978818833828
626,954	0,0910000000000082	6007	7	10	6006,75	-11,1035806685686	-0,657075429335237	-0,230215508490801
626,956	0,0929999999999609	6007	7	10	6006,75	-11,1188983451575	-0,8587457658723	-0,245533157140017
626,961	0,0979999999999563	6007	7	10	6006,75	-11,1193075217307	-0,846202727407217	-0,245942361652851
626,962	0,0989999999999327	6007	7	10	6006,75	-11,1141264997423	-0,794785604812205	-0,240761339664459
626,963	0,0999999999999091	6007	7	10	6007	-11,1004532407969	-0,616677352227271	-0,227088052779436
626,966	0,00300000000004275	6008	8	10	6007	-11,1165322735906	-0,79695894382894	-0,2431670576334
626,968	0,00499999999999545	6008	8	10	6007	-11,0964790731668	-0,577031830325723	-0,223113857209682
626,978	0,0150000000001	6008	8	10	6007	-11,0952643677592	-0,598007016815245	-0,221899207681417
626,985	0,0220000000000482	6008	8	10	6007	-11,033834265545	-0,0655339937657118	-0,160469077527523
626,989	0,0260000000000673	6008	8	10	6007,25	-11,0967156942934	-0,580484597012401	-0,223350506275892
626,991	0,02800000000002	6008	8	10	6007,25	-11,0179959330708	-0,071049565449357	-0,144630745053291
626,992	0,0289999999999964	6008	8	10	6007,25	-10,9818493947387	0,0770700024440885	-0,108484234660864
626,995	0,0320000000000391	6008	8	10	6007,25	-11,0492886509746	-0,179431014694273	-0,175923462957144
626,999	0,0360000000000582	6008	8	10	6007,25	-10,9769031777978	0,00986405648291111	-0,103538017719984
627,006	0,0430000000000064	6008	8	10	6007,25	-11,049375012517	-0,117947198450565	-0,176009796559811
627,009	0,0460000000000491	6008	8	10	6007,25	-10,9843905363232	0,00630695372819901	-0,111025348305702
627,013	0,0500000000000682	6008	8	10	6007,5	-10,9860029630363	-0,00820105895400047	-0,112637747079134
627,015	0,0520000000000209	6008	8	10	6007,5	-11,0562208481133	-0,186579460278153	-0,182855632156134
627,019	0,05600000000004	6008	8	10	6007,5	-10,9961209818721	0,0287644052878022	-0,122755821794271
627,022	0,0590000000000828	6008	8	10	6007,5	-11,0703802015632	-0,328763755969703	-0,197015013545752
627,026	0,0630000000001019	6008	8	10	6007,5	-11,005320455879	0,0239014299586415	-0,131955239921808
627,036	0,0730000000000928	6008	8	10	6007,5	-10,9405516460538	0,000773430801928043	-0,0671864300966263
627,04	0,0769999999999982	6008	8	10	6007,5	-10,8756523858756	0,00101701356470585	-0,00228719785809517
627,049	0,0860000000000127	6008	8	10	6007,5	-10,8133053872734	0,000922107137739658	0,0600597448647022
627,06	0,0970000000000937	6008	8	10	6007,5	-10,7756881881505	0,0014127092435956	0,0976769439876079
627,061	0,09800000000007	6008	8	10	6007,5	-10,7756470609456	0,00145348254591227	0,097718071192503
627,062	0,0990000000000464	6008	8	10	6007,5	-10,7759463228285	0,000814758241176605	0,0974187813699245
627,073	0,110000000000014	6008	8	10	6007,5	-10,7853267900646	0,00121032819151878	0,088038370013237
627,084	0,121000000000095	6008	8	10	6007,5	-10,8211611583829	0,00118972733616829	0,0522039458155632
627,095	0,132000000000062	6008	8	10	6007,5	-10,8557255845517	0,0012664869427681	0,017639547586441
627,106	0,143000000000029	6008	8	10	6007,5	-10,878112250939	0,0013299286365509	-0,00474706292152405
627,117	0,153999999999996	6008	8	10	6007,5	-10,8947792742401	0,000973725691437721	-0,0214140862226486
627,127	0,164000000000101	6008	8	10	6007,5	-10,90859670192	0,00110276509076357	-0,0352315418422222
627,138	0,175000000000068	6008	8	10	6007,5	-10,9147931076586	0,00137359835207462	-0,0414279475808144
627,149	0,186000000000035	6008	8	10	6007,5	-10,9218879137188	0,00133202411234379	-0,0485227257013321
627,16	0,197000000000003	6008	8	10	6007,5	-10,9250637609512	0,00104349572211504	-0,0516985729336739
627,171	0,208000000000084	6008	8	10	6007,5	-10,9276294335723	0,00110829714685678	-0,0542642176151276
627,182	0,219000000000051	6008	8	10	6007,5	-10,9297182038426	0,00143877230584621	-0,0563530437648296
627,193	0,230000000000018	6008	8	10	6007,5	-10,9309368487448	0,00119877513498068	-0,0575716607272625
627,204	0,241000000000099	6008	8	10	6007,5	-10,9391383454204	0,00101124867796898	-0,0657731853425503
627,215	0,252000000000066	6008	8	10	6007,5	-10,943996720016	0,00108228996396065	-0,0706315599381924
627,226	0,263000000000034	6008	8	10	6007,5	-10,9494895208627	0,00149833969771862	-0,076124332845211
627,237	0,274000000000001	6008	8	10	6007,5	-10,954507458955	0,00121445395052433	-0,0811422429978847
627,248	0,285000000000082	6008	8	10	6007,5	-10,9601818677038	0,00109679065644741	-0,0868166796863079
627,259	0,296000000000049	6008	8	10	6007,5	-10,9668679442257	0,00133091583848	-0,0935027562081814
627,27	0,307000000000016	6008	8	10	6007,5	-10,9710856061429	0,00105144456028938	-0,097720418125391
627,281	0,318000000000097	6008	8	10	6007,5	-10,9756010770798	0,00125658698379993	-0,102235861122608
627,292	0,329000000000065	6008	8	10	6007,5	-10,9772043116391	0,001197699457407	-0,10383915156126
627,303	0,340000000000032	6008	8	10	6007,5	-10,9850810095668	0,00114628113806248	-0,111715793609619
627,314	0,350999999999999	6008	8	10	6007,5	-10,9876027051359	0,00108946114778519	-0,114237517118454
627,324	0,361000000000104	6008	8	10	6007,5	-10,9883294720203	0,00131777953356504	-0,114964284002781
627,335	0,372000000000071	6008	8	10	6007,5	-10,9941187407821	0,00125617254525423	-0,120753552764654
627,346	0,383000000000038	6008	8	10	6007,5	-10,9950387384742	0,00131413340568542	-0,121673550456762
627,357	0,394000000000005	6008	8	10	6007,5	-10,9982543159276	0,00116214156150818	-0,124889127910137
627,368	0,405000000000086	6008	8	10	6007,5	-11,00018016994	0,000993809662759304	-0,126815009862185
627,379	0,416000000000054	6008	8	10	6007,5	-11,0057263076305	0,000938065350055695	-0,132361147552729
627,39	0,427000000000021	6008	8	10	6007,5	-11,0062020365149	0,000661183148622513	-0,132836848497391
627,401	0,438000000000102	6008	8	10	6007,5	-11,0076047480106	-0,000743507407605648	-0,134239532053471
627,412	0,449000000000069	6008	8	10	6007,5	-11,0083111468703	-0,00146429985761642	-0,134945958852768
627,423	0,460000000000036	6008	8	10	6007,5	-11,0089565254748	-0,00174096785485744	-0,135591365396976
627,434	0,471000000000004	6008	8	10	6007,5	-11,0090234689415	-0,00187653116881847	-0,13565830886364
627,445	0,482000000000085	6008	8	10	6007,5	-11,0095437057316	-0,00282871071249247	-0,136178489774466
627,456	0,493000000000052	6008	8	10	6007,5	-11,0095799714327	-0,00273431651294231	-0,136214811354876
627,467	0,504000000000019	6008	8	10	6007,5	-11,0101095121354	-0,0033262325450778	-0,136744324117899
627,478	0,5150000000001	6008	8	10	6007,5	-11,0111731477082	-0,0052673788741231	-0,137807987630367
627,489	0,526000000000067	6008	8	10	6007,5	-11,0112814977765	-0,00530725345015526	-0,137916281819344
627,5	0,537000000000035	6008	8	10	6007,5	-11,0114314220846	-0,00546543393284082	-0,13806626200676
627,511	0,548000000000002	6008	8	10	6007,5	-11,011245874688	-0,00498193316161633	-0,137880686670542
627,522	0,559000000000083	6008	8	10	6007,5	-11,0114160552621	-0,00524308532476425	-0,138050895184278
627,533	0,57000000000005	6008	8	10	6007,5	-11,0120735317469	-0,00690716318786144	-0,138708371669054
627,544	0,581000000000017	6008	8	10	6007,5	-11,0125416889787	-0,00752803403884172	-0,139176528900862
627,555	0,592000000000098	6008	8	10	6007,5	-11,0127655696124	-0,00825586728751659	-0,139400381594896
627,566	0,603000000000065	6008	8	10	6007,5	-11,0129333753139	-0,00823676120489836	-0,139568187296391
627,577	0,614000000000033	6008	8	10	6007,5	-11,0134919732809	-0,00989715103060007	-0,140126757323742
627,588	0,625	6008	8	10	6007,5	-11,0137879662216	-0,010207868181169	-0,140422750264406
627,599	0,636000000000081	6008	8	10	6007,5	-11,0138788539916	-0,010364968329668	-0,14051366597414
627,61	0,647000000000048	6008	8	10	6007,5	-11,0139302629977	-0,0105554377660155	-0,140565074980259
627,621	0,658000000000015	6008	8	10	6007,5	-11,0144719853997	-0,0117742037400603	-0,141106769442558
627,632	0,669000000000096	6008	8	10	6007,5	-11,0142720770091	-0,0109856948256493	-0,140906888991594
627,643	0,680000000000064	6008	8	10	6007,5	-11,0147977340966	-0,0126636167988181	-0,141432546079159
627,654	0,691000000000031	6008	8	10	6007,5	-11,0149135440588	-0,0130292261019349	-0,141548328101635
627,665	0,701999999999998	6008	8	10	6007,5	-11,0148374643177	-0,0123729649931192	-0,141472276300192
627,675	0,712000000000103	6008	8	10	6007,5	-11,0149300005287	-0,0125637603923678	-0,141564812511206
627,686	0,72300000000007	6008	8	10	6007,5	-11,0151628218591	-0,0135772069916129	-0,141797661781311
627,697	0,734000000000037	6008	8	10	6007,5	-11,0152202937752	-0,0135465618222952	-0,141855105757713
627,708	0,745000000000005	6008	8	10	6007,5	-11,0155675001442	-0,0146651919931173	-0,142202284187078
627,719	0,756000000000085	6008	8	10	6007,5	-11,0155416559428	-0,0142796384170651	-0,14217646792531
627,73	0,767000000000053	6008	8	10	6007,5	-11,0155575256795	-0,0143536832183599	-0,142192337661982
627,741	0,77800000000002	6008	8	10	6007,5	-11,0165255237371	-0,0175868440419436	-0,143160335719585
627,752	0,789000000000101	6008	8	10	6007,5	-11,0164479073137	-0,0166501989588141	-0,143082719296217
627,763	0,800000000000068	6008	8	10	6007,5	-11,0166817065328	-0,0173271959647536	-0,143316518515348
627,774	0,811000000000035	6008	8	10	6007,5	-11,0167184751481	-0,0173915224149823	-0,143353287130594
627,785	0,822000000000003	6008	8	10	6007,5	-11,0172510612756	-0,0190671207383275	-0,143885873258114
627,796	0,833000000000084	6008	8	10	6007,5	-11,0172808170319	-0,0190980359911919	-0,143915601074696
627,807	0,844000000000051	6008	8	10	6007,5	-11,0175459925085	-0,0196039862930775	-0,144180804491043
627,818	0,855000000000018	6008	8	10	6007,5	-11,0174968466163	-0,019636251963675	-0,144131630659103
627,829	0,866000000000099	6008	8	10	6007,5	-11,0175469424576	-0,0195835111662745	-0,144181754440069
627,84	0,877000000000066	6008	8	10	6007,5	-11,0177583899349	-0,0203409697860479	-0,14439320191741
627,851	0,888000000000034	6008	8	10	6007,5	-11,0179923847318	-0,0214718654751778	-0,144627224653959
627,862	0,899000000000001	6008	8	10	6007,5	-11,018020324409	-0,020959610119462	-0,144655164331198
627,873	0,910000000000082	6008	8	10	6007,5	-11,0181810334325	-0,0216824794188142	-0,144815817475319
627,884	0,921000000000049	6008	8	10	6007,5	-11,0183853004128	-0,0224159983918071	-0,145020112395287
627,895	0,932000000000016	6008	8	10	6007,5	-11,0183810256422	-0,0222723837941885	-0,145015865564346
627,906	0,943000000000097	6008	8	10	6007,5	-11,0187247116119	-0,0232981378212571	-0,145359523594379
627,917	0,954000000000065	6008	8	10	6007,5	-11,0189195629209	-0,0239218911156058	-0,14555437490344
627,928	0,965000000000032	6008	8	10	6007,5	-11,0193558968604	-0,0254538701847196	-0,145990736782551
627,939	0,975999999999999	6008	8	10	6007,5	-11,0194825194776	-0,0258779805153608	-0,146117303520441
627,949	0,986000000000104	6008	8	10	6007,5	-11,0194391850382	-0,025561572983861	-0,146073997020721
627,96	0,997000000000071	6008	8	10	6007,5	-11,0196924861521	-0,026385523378849	-0,146327298134565
627,971	1,00800000000004	6008	8	10	6007,5	-11,0196072421968	-0,0258005224168301	-0,146242026239634
627,982	1,01900000000001	6008	8	10	6007,5	-11,0197403747588	-0,0265838671475649	-0,146375186741352
627,993	1,03000000000009	6008	8	10	6007,5	-11,019865879789	-0,0269188825041056	-0,146500691771507
628,004	1,04100000000005	6008	8	10	6007,5	-11,0198407620192	-0,0263665895909071	-0,146475601941347
628,015	1,05200000000002	6008	8	10	6007,5	-11,0202215239406	-0,0281060207635164	-0,146856307983398
628,026	1,0630000000001	6008	8	10	6007,5	-11,0202843043953	-0,0284542143344879	-0,14691911637783
628,037	1,07400000000007	6008	8	10	6007,5	-11,0204328596592	-0,0289788795635104	-0,147067699581385
628,048	1,08500000000004	6008	8	10	6007,5	-11,0205088276416	-0,0288951396942139	-0,147143639624119
628,059	1,096	6008	8	10	6007,5	-11,0210203193128	-0,0311949569731951	-0,147655159235001
628,07	1,10700000000008	6008	8	10	6007,5	-11,0210519749671	-0,0309574976563454	-0,147686786949635
628,081	1,11800000000005	6008	8	10	6007,5	-11,0209393501282	-0,0302148796617985	-0,147574134171009
628,092	1,12900000000002	6008	8	10	6007,5	-11,021132748574	-0,0312591716647148	-0,147767588496208
628,103	1,1400000000001	6008	8	10	6007,5	-11,021262165159	-0,0314690778031945	-0,147897005081177
628,114	1,15100000000007	6008	8	10	6007,5	-11,0213227663189	-0,0317291496321559	-0,14795757830143
628,125	1,16200000000003	6008	8	10	6007,5	-11,021544970572	-0,0323679251596332	-0,14817975461483
628,136	1,173	6008	8	10	6007,5	-11,0216931346804	-0,0331070693209767	-0,148327946662903
628,147	1,18400000000008	6008	8	10	6007,5	-11,0218736808747	-0,0337499659508467	-0,148508492857218
628,158	1,19500000000005	6008	8	10	6007,5	-11,0219290293753	-0,0337265571579337	-0,14856381341815
628,169	1,20600000000002	6008	8	10	6007,5	-11,0220759361982	-0,0346793327480555	-0,148710776120424
628,18	1,2170000000001	6008	8	10	6007,5	-11,0220811609179	-0,0345388799905777	-0,148715972900391
628,191	1,22800000000007	6008	8	10	6007,5	-11,0221781115979	-0,0348506821319461	-0,148812923580408
628,202	1,23900000000003	6008	8	10	6007,5	-11,0224465839565	-0,0357782607898116	-0,149081367999315
628,213	1,25	6008	8	10	6007,5	-11,0224898345768	-0,0357800116762519	-0,149124674499035
628,224	1,26100000000008	6008	8	10	6007,5	-11,0227417945862	-0,0369410216808319	-0,149376634508371
628,235	1,27200000000005	6008	8	10	6007,5	-11,0228300560266	-0,0371867092326283	-0,14946486800909
628,246	1,28300000000002	6008	8	10	6007,5	-11,0229700617492	-0,0377382012084126	-0,149604845792055
628,257	1,2940000000001	6008	8	10	6007,5	-11,0233507957309	-0,0395198212936521	-0,149985607713461
628,268	1,30500000000006	6008	8	10	6007,5	-11,0232376679778	-0,0384637713432312	-0,1498725079
628,279	1,31600000000003	6008	8	10	6007,5	-11,0234365984797	-0,039711999706924	-0,150071382522583
628,29	1,327	6008	8	10	6007,5	-11,0233582835644	-0,0390412146225572	-0,149993095546961
628,3	1,3370000000001	6008	8	10	6007,5	-11,0236767400056	-0,0406045047566295	-0,150311551988125
628,311	1,34800000000007	6008	8	10	6007,5	-11,0235963854939	-0,0398880615830421	-0,150231197476387
628,322	1,35900000000004	6008	8	10	6007,5	-11,0240088030696	-0,0419995374977589	-0,150643587112427
628,333	1,37	6008	8	10	6007,5	-11,0240049194545	-0,0417764112353325	-0,150639731436968
628,344	1,38100000000009	6008	8	10	6007,5	-11,0239872336388	-0,0410143379122019	-0,150622017681599
628,355	1,39200000000005	6008	8	10	6007,5	-11,0241609346122	-0,0421216804534197	-0,150795746594667
628,366	1,40300000000002	6008	8	10	6007,5	-11,0242343600839	-0,042203962802887	-0,15086917206645
628,377	1,4140000000001	6008	8	10	6007,5	-11,0243353340775	-0,0428855791687965	-0,15097014605999
628,388	1,42500000000007	6008	8	10	6007,5	-11,0243778862059	-0,0429134862497449	-0,151012670248747
628,399	1,43600000000004	6008	8	10	6007,5	-11,0244622081518	-0,0431969249621034	-0,151097048074007
628,41	1,447	6008	8	10	6007,5	-11,0246241465211	-0,0440582726150751	-0,151258986443281
628,421	1,45800000000008	6008	8	10	6007,5	-11,0246963705868	-0,0442437967285514	-0,151331182569265
628,432	1,46900000000005	6008	8	10	6007,5	-11,0247913654894	-0,0447836704552174	-0,151426177471876
628,443	1,48000000000002	6008	8	10	6007,5	-11,0248068999499	-0,0444331159815192	-0,151441711932421
628,454	1,4910000000001	6008	8	10	6007,5	-11,0248509328812	-0,0444966601207852	-0,151485744863749
628,465	1,50200000000007	6008	8	10	6007,5	-11,0250476002693	-0,0456194393336773	-0,151682440191507
628,476	1,51300000000003	6008	8	10	6007,5	-11,0251883044839	-0,0462441053241491	-0,15182314440608
628,487	1,524	6008	8	10	6007,5	-11,0252934973687	-0,0464471243321896	-0,151928309351206
628,498	1,53500000000008	6008	8	10	6007,5	-11,0253979638219	-0,046881721355021	-0,152032803744078
628,509	1,54600000000005	6008	8	10	6007,5	-11,0254164598882	-0,0468355137854815	-0,152051243931055
628,52	1,55700000000002	6008	8	10	6007,5	-11,0255241114646	-0,0478183757513762	-0,152158923447132
628,531	1,5680000000001	6008	8	10	6007,5	-11,025557750836	-0,047669280320406	-0,152192562818527
628,542	1,57900000000006	6008	8	10	6007,5	-11,0257492493838	-0,0485315034165978	-0,15238406136632
628,553	1,59000000000003	6008	8	10	6007,5	-11,0257531888783	-0,0483364425599575	-0,152387972921133
628,564	1,601	6008	8	10	6007,5	-11,0259188432246	-0,0491980882361531	-0,152553655207157
628,574	1,6110000000001	6008	8	10	6007,5	-11,0258988384157	-0,0489563308656216	-0,152533650398254
628,585	1,62200000000007	6008	8	10	6007,5	-11,0260196775198	-0,0492026098072529	-0,152654517441988
628,596	1,63300000000004	6008	8	10	6007,5	-11,0263695381582	-0,051389061845839	-0,153004322201014
628,607	1,64400000000001	6008	8	10	6007,5	-11,026313630864	-0,0506708864122629	-0,152948442846537
628,618	1,65500000000009	6008	8	10	6007,5	-11,0266248788685	-0,0524226343259215	-0,153259690850973
628,629	1,66600000000005	6008	8	10	6007,5	-11,0265590809286	-0,051903435960412	-0,153193920850754
628,64	1,67700000000002	6008	8	10	6007,5	-11,0269993543625	-0,0540189538151026	-0,153634194284678
628,651	1,6880000000001	6008	8	10	6007,5	-11,0270326863974	-0,0540510704740882	-0,153667498379946
628,662	1,69900000000007	6008	8	10	6007,5	-11,0270997975022	-0,0540681416168809	-0,153734609484673
628,673	1,71000000000004	6008	8	10	6007,5	-11,0270047467202	-0,0534195359796286	-0,153639558702707
628,684	1,721	6008	8	10	6007,5	-11,0271373484284	-0,054074740037322	-0,153772160410881
628,695	1,73200000000008	6008	8	10	6007,5	-11,0271065589041	-0,0535786338150501	-0,153741370886564
628,706	1,74300000000005	6008	8	10	6007,5	-11,0272855684161	-0,0549053121358156	-0,153920408338308
628,717	1,75400000000002	6008	8	10	6007,5	-11,0274646896869	-0,0558814685791731	-0,154099501669407
628,728	1,7650000000001	6008	8	10	6007,5	-11,0275367181748	-0,0558170210570097	-0,154171530157328
628,739	1,77600000000007	6008	8	10	6007,5	-11,027836734429	-0,057540419511497	-0,154471546411514
628,75	1,78700000000003	6008	8	10	6007,5	-11,0277467686683	-0,0568278972059488	-0,154381580650806
628,761	1,798	6008	8	10	6007,5	-11,0278013907373	-0,0570728862658143	-0,154436230659485
628,772	1,80900000000008	6008	8	10	6007,5	-11,0279358364642	-0,0577072473242879	-0,154570620507002
628,783	1,82000000000005	6008	8	10	6007,5	-11,0278490837663	-0,0567824905738235	-0,154483895748854
628,794	1,83100000000002	6008	8	10	6007,5	-11,0280242655426	-0,0578862428665161	-0,154659077525139
628,805	1,8420000000001	6008	8	10	6007,5	-11,028153905645	-0,0584643660113215	-0,154788717627525
628,816	1,85300000000007	6008	8	10	6007,5	-11,0282273311168	-0,0590216834098101	-0,154862143099308
628,827	1,86400000000003	6008	8	10	6007,5	-11,0283183027059	-0,0590607803314924	-0,154953114688396
628,838	1,875	6008	8	10	6007,5	-11,0283615253866	-0,0594169879332185	-0,154996365308762
628,849	1,88600000000008	6008	8	10	6007,5	-11,0283446777612	-0,0590605475008488	-0,15497948974371
628,86	1,89700000000005	6008	8	10	6007,5	-11,0287788044661	-0,0619546044617891	-0,155413616448641
628,871	1,90800000000002	6008	8	10	6007,5	-11,0286515392363	-0,0607089465484023	-0,155286323279142
628,882	1,9190000000001	6008	8	10	6007,5	-11,028745919466	-0,061007821932435	-0,155380759388208
628,893	1,93000000000006	6008	8	10	6007,5	-11,0288662835956	-0,0616919435560703	-0,155501067638397
628,904	1,94100000000003	6008	8	10	6007,5	-11,0291296709329	-0,0630420306697488	-0,155764482915401
628,915	1,952	6008	8	10	6007,5	-11,0290101729333	-0,062275636009872	-0,155644956976175
628,925	1,9620000000001	6008	8	10	6007,5	-11,029121959582	-0,0627020699903369	-0,155756771564484
628,936	1,97300000000007	6008	8	10	6007,5	-11,0292540024966	-0,0634484691545367	-0,155888814479113
628,947	1,98400000000004	6008	8	10	6007,5	-11,0291903000325	-0,062989704310894	-0,155825112015009
628,958	1,995	6008	8	10	6007,5	-11,0293712094426	-0,0640879850834608	-0,156005993485451
628,969	2,00600000000009	6008	8	10	6007,5	-11,0294221993536	-0,0645298464223742	-0,156057011336088
628,98	2,01700000000005	6008	8	10	6007,5	-11,0294168908149	-0,0639918074011803	-0,156051702797413
628,991	2,02800000000002	6008	8	10	6007,5	-11,029648007825	-0,0655036186799407	-0,156282819807529
629,002	2,0390000000001	6008	8	10	6007,5	-11,0295542981476	-0,0647830264642835	-0,156189110130072
629,013	2,05000000000007	6008	8	10	6007,5	-11,0296525061131	-0,0651939166709781	-0,156287346035242
629,024	2,06100000000004	6008	8	10	6007,5	-11,0296375583857	-0,0648132665082812	-0,156272370368242
629,035	2,072	6008	8	10	6007,5	-11,0297456011176	-0,0654336716979742	-0,156380441039801
629,046	2,08300000000008	6008	8	10	6007,5	-11,029833946377	-0,0661435630172491	-0,156468786299229
629,057	2,09400000000005	6008	8	10	6007,5	-11,0298227146268	-0,0660049077123404	-0,156457554548979
629,068	2,10500000000002	6008	8	10	6007,5	-11,0299463756382	-0,0663468474522233	-0,156581215560436
629,079	2,1160000000001	6008	8	10	6007,5	-11,030088448897	-0,0674291187897325	-0,156723260879517
629,09	2,12700000000007	6008	8	10	6007,5	-11,0301517322659	-0,0675039645284414	-0,156786516308784
629,101	2,13800000000003	6008	8	10	6007,5	-11,0303363017738	-0,06879189517349	-0,156971141695976
629,112	2,149	6008	8	10	6007,5	-11,0303066018969	-0,0683898106217384	-0,156941413879395
629,123	2,16000000000008	6008	8	10	6007,5	-11,0303563904017	-0,0683148251846433	-0,156991202384233
629,134	2,17100000000005	6008	8	10	6007,5	-11,0304830409586	-0,0690712220966816	-0,157117880880833
629,145	2,18200000000002	6008	8	10	6007,5	-11,0305070411414	-0,0691276881843805	-0,157141853123903
629,156	2,1930000000001	6008	8	10	6007,5	-11,0308542475104	-0,0712563609704375	-0,157489031553268
629,167	2,20400000000006	6008	8	10	6007,5	-11,0307356156409	-0,0699653988704085	-0,157370455563068
629,178	2,21500000000003	6008	8	10	6007,5	-11,0308720450848	-0,0709403725340962	-0,157506857067347
629,189	2,226	6008	8	10	6007,5	-11,0309306066483	-0,0712633598595858	-0,157565418630838
629,199	2,2360000000001	6008	8	10	6007,5	-11,0309584625065	-0,0712997652590275	-0,157593302428722
629,21	2,24700000000007	6008	8	10	6007,5	-11,0310991667211	-0,0723991123959422	-0,157734006643295
629,221	2,25800000000004	6008	8	10	6007,5	-11,0311336163431	-0,0720839574933052	-0,157768428325653
629,232	2,26900000000001	6008	8	10	6007,5	-11,0311393719166	-0,0721062906086445	-0,157774183899164
629,243	2,28000000000009	6008	8	10	6007,5	-11,0313415993005	-0,073405709117651	-0,157976411283016
629,254	2,29100000000005	6008	8	10	6007,5	-11,0313157271594	-0,0729698361828923	-0,157950539141893
629,265	2,30200000000002	6008	8	10	6007,5	-11,031340258196	-0,0727648567408323	-0,157975070178509
629,276	2,3130000000001	6008	8	10	6007,5	-11,0315700061619	-0,0744763016700745	-0,158204790204763
629,287	2,32400000000007	6008	8	10	6007,5	-11,0315459221601	-0,0740017369389534	-0,158180762082338
629,298	2,33500000000004	6008	8	10	6007,5	-11,0318843834102	-0,0764187518507242	-0,158519167453051
629,309	2,346	6008	8	10	6007,5	-11,0317521169782	-0,0750765576958656	-0,158386956900358
629,32	2,35700000000008	6008	8	10	6007,5	-11,0319153126329	-0,0760268419981003	-0,158550124615431
629,331	2,36800000000005	6008	8	10	6007,5	-11,031901538372	-0,0757874827831984	-0,158536378294229
629,342	2,37900000000002	6008	8	10	6007,5	-11,0319665819407	-0,0761654414236546	-0,158601421862841
629,353	2,3900000000001	6008	8	10	6007,5	-11,0320217348635	-0,0764482235535979	-0,158656574785709
629,364	2,40100000000007	6008	8	10	6007,5	-11,0321357287467	-0,0768309319391847	-0,158770512789488
629,375	2,41200000000003	6008	8	10	6007,5	-11,0321460664272	-0,0769343040883541	-0,158780850470066
629,386	2,423	6008	8	10	6007,5	-11,0322853177786	-0,0775160966441035	-0,158920157700777
629,397	2,43400000000008	6008	8	10	6007,5	-11,0323919635266	-0,0782378204166889	-0,159026775509119
629,408	2,44500000000005	6008	8	10	6007,5	-11,0324929933995	-0,0789612019434571	-0,159127805382013
629,419	2,45600000000002	6008	8	10	6007,5	-11,0325129143894	-0,0785637879744172	-0,159147698432207
629,43	2,4670000000001	6008	8	10	6007,5	-11,0325751919299	-0,0790811330080032	-0,159210003912449
629,441	2,47800000000007	6008	8	10	6007,5	-11,0328477155417	-0,0808290764689446	-0,159482527524233
629,452	2,48900000000003	6008	8	10	6007,5	-11,0327646229416	-0,0801380723714828	-0,159399434924126
629,463	2,5	6008	8	10	6007,5	-11,032923264429	-0,0808676984161139	-0,159558076411486
629,474	2,51100000000008	6008	8	10	6007,5	-11,0328585281968	-0,0801925780251622	-0,159493368119001
629,485	2,52200000000005	6008	8	10	6007,5	-11,0329706780612	-0,0810323841869831	-0,159605517983437
629,496	2,53300000000002	6008	8	10	6007,5	-11,0330014117062	-0,0811629882082343	-0,159636251628399
629,503	2,54000000000008	6008	8	10	6007,5	-11,0329562891275	-0,0808045081794262	-0,159591101109982
