# Supplementary material for: Mechanical Behaviour of Dental Luting Cements: Static, Dynamic, and Finite Element Studies
Source: Dent J (Basel). 2025 Dec 15;13(12):601. doi: 10.3390/dj13120601 (PMC12731645; doi:10.3390/dj13120601)
Supplement: Supplementary file 1 [file dentistry-13-00601-s001.zip › File S1/dynamic/AphC/20210806_Din_regi_foszfat4f/20210806_Din_regi_foszfat4f.log]

2021. 08. 06.;10:14:23;20210806_Din_regi_foszfat4f;;60101;Log File Created
2021. 08. 06.;10:14:23;20210806_Din_regi_foszfat4f;;60104;Software Version;1.9.413.0
2021. 08. 06.;10:14:23;20210806_Din_regi_foszfat4f;;60105;Console Version;9.1.17291.2
2021. 08. 06.;10:14:23;20210806_Din_regi_foszfat4f;;60106;Controller Version;88.161900
2021. 08. 06.;10:14:23;20210806_Din_regi_foszfat4f;;60107;User Name;SZTE FOK INSTRON
2021. 08. 06.;10:14:23;20210806_Din_regi_foszfat4f;;60108;Computer Name;DESKTOP-ADS8NIA
2021. 08. 06.;10:14:23;20210806_Din_regi_foszfat4f;;60109;System Name;
2021. 08. 06.;10:14:23;20210806_Din_regi_foszfat4f;;60110;Frame Serial Number (System ID);E3LMTB16259
2021. 08. 06.;10:15:09;20210806_Din_regi_foszfat4f;Test1;60110;Test Started
2021. 08. 06.;10:15:24;20210806_Din_regi_foszfat4f;Test1;8800120;A limit has been tripped (Console)
2021. 08. 06.;10:15:25;20210806_Din_regi_foszfat4f;Test1;880014;Device is not at full (high) power
2021. 08. 06.;10:15:25;20210806_Din_regi_foszfat4f;Test1;60201;Test Status;Test Paused Unexpectedly
2021. 08. 06.;10:15:25;20210806_Din_regi_foszfat4f;Test1;60120;Total Time;15,615
2021. 08. 06.;10:15:25;20210806_Din_regi_foszfat4f;Test1;60121;Total Cycle Count(Linear Waveform);2
2021. 08. 06.;10:15:25;20210806_Din_regi_foszfat4f;Test1;60122;Step;2;Step 2
2021. 08. 06.;10:15:25;20210806_Din_regi_foszfat4f;Test1;60111;Test Paused
2021. 08. 06.;10:15:48;20210806_Din_regi_foszfat4f;Test1;62000;SHA-256,Test1.steps.tracking.csv,B592350847DDBE5FB3206E518F92AEEDE28B2D987DB1A8E667857DA98279E84D
2021. 08. 06.;10:15:48;20210806_Din_regi_foszfat4f;Test1;62000;SHA-256,Test1.steps.trends.csv,FF69975C135878FEDB2AFE09EE0021A75D284DE5A865D024D41AA574CF8B62A5
2021. 08. 06.;10:15:48;20210806_Din_regi_foszfat4f;Test1;62000;SHA-256,Test1.Stop.csv,B592350847DDBE5FB3206E518F92AEEDE28B2D987DB1A8E667857DA98279E84D
2021. 08. 06.;10:15:48;20210806_Din_regi_foszfat4f;Test1;60103;Closed
