# Supplementary material for: Mechanical Behaviour of Dental Luting Cements: Static, Dynamic, and Finite Element Studies
Source: Dent J (Basel). 2025 Dec 15;13(12):601. doi: 10.3390/dj13120601 (PMC12731645; doi:10.3390/dj13120601)
Supplement: Supplementary file 1 [file dentistry-13-00601-s001.zip › File S1/dynamic/AphC/20210806_Din_regi_foszfat4f/Test1/Test1.im_gpf]

<?xml version="1.0"?>
<InstronFile xmlns:xsi="http://www.w3.org/2001/XMLSchema-instance" xmlns:xsd="http://www.w3.org/2001/XMLSchema" FileSections="6" Version="1.0.0">
  <Section index="0">
    <Node name="SystemValues">
      <Item name="ProductVersion">
        <Value xsi:type="xsd:string">1.9.413.0</Value>
      </Item>
      <Item name="ConsoleVersion">
        <Value xsi:type="xsd:string">9.1.17291.2</Value>
      </Item>
      <Item name="ControllerVersion">
        <Value xsi:type="xsd:string">88.161900</Value>
      </Item>
      <Item name="UserName">
        <Value xsi:type="xsd:string">SZTE FOK INSTRON</Value>
      </Item>
      <Item name="ComputerName">
        <Value xsi:type="xsd:string">DESKTOP-ADS8NIA</Value>
      </Item>
      <Item name="SystemName">
        <Value xsi:type="xsd:string" />
      </Item>
      <Item name="SystemID">
        <Value xsi:type="xsd:string">E3LMTB16259</Value>
      </Item>
    </Node>
    <Node name="UnitSystemParameterSingleton">
      <Item name="Value">
        <Value xsi:type="xsd:int">0</Value>
      </Item>
    </Node>
    <Node name="MethodDescription">
      <Item name="Value">
        <Value xsi:type="xsd:string">WaveMatrix test method created on 2021. 01. 20. 13:37:54</Value>
      </Item>
    </Node>
  </Section>
  <Section index="1">
    <Node name="SystemDescription">
      <Item name="PC">
        <Value xsi:type="Node" name="PC">
          <Item name="Type">
            <Value xsi:type="xsd:string">Instron.Dynamics.Hosts.Virtual.HostComputer</Value>
          </Item>
          <Item name="NameParameter">
            <Value xsi:type="Node" name="NameParameter">
              <Item name="Value">
                <Value xsi:type="xsd:string">PC</Value>
              </Item>
            </Value>
          </Item>
          <Item name="PC:EndAction">
            <Value xsi:type="Node" name="PC:EndAction">
              <Item name="SequenceEditorRowHeight">
                <Value xsi:type="xsd:int">50</Value>
              </Item>
              <Item name="CapabilityCustomName">
                <Value xsi:type="Node" name="CapabilityCustomName">
                  <Item name="Value">
                    <Value xsi:type="xsd:string" />
                  </Item>
                </Value>
              </Item>
            </Value>
          </Item>
          <Item name="PC:TimeStamp">
            <Value xsi:type="Node" name="PC:TimeStamp">
              <Item name="CustomNameParameter">
                <Value xsi:type="Node" name="CustomNameParameter">
                  <Item name="Value">
                    <Value xsi:type="xsd:string" />
                  </Item>
                </Value>
              </Item>
              <Item name="Fullscale">
                <Value xsi:type="Node" name="Fullscale">
                  <Item name="Value">
                    <Value xsi:type="xsd:double">1E+20</Value>
                  </Item>
                  <Item name="UnitName">
                    <Value xsi:type="xsd:string" />
                  </Item>
                </Value>
              </Item>
              <Item name="Offset">
                <Value xsi:type="Node" name="Offset">
                  <Item name="Value">
                    <Value xsi:type="xsd:double">0</Value>
                  </Item>
                  <Item name="UnitName">
                    <Value xsi:type="xsd:string" />
                  </Item>
                </Value>
              </Item>
              <Item name="UserDefinedUnits">
                <Value xsi:type="Node" name="UserDefinedUnits">
                  <Item name="Value">
                    <Value xsi:type="xsd:int">0</Value>
                  </Item>
                  <Item name="UnitName">
                    <Value xsi:type="xsd:string" />
                  </Item>
                </Value>
              </Item>
              <Item name="ControllableParameter">
                <Value xsi:type="Node" name="ControllableParameter">
                  <Item name="Value">
                    <Value xsi:type="xsd:boolean">false</Value>
                  </Item>
                </Value>
              </Item>
            </Value>
          </Item>
          <Item name="PC:CycleStartTimeTrendChannel">
            <Value xsi:type="Node" name="PC:CycleStartTimeTrendChannel">
              <Item name="CustomNameParameter">
                <Value xsi:type="Node" name="CustomNameParameter">
                  <Item name="Value">
                    <Value xsi:type="xsd:string" />
                  </Item>
                </Value>
              </Item>
              <Item name="FullScale">
                <Value xsi:type="Node" name="FullScale">
                  <Item name="Value">
                    <Value xsi:type="xsd:double">1E+20</Value>
                  </Item>
                  <Item name="UnitName">
                    <Value xsi:type="xsd:string">s</Value>
                  </Item>
                </Value>
              </Item>
              <Item name="Offset">
                <Value xsi:type="Node" name="Offset">
                  <Item name="Value">
                    <Value xsi:type="xsd:double">0</Value>
                  </Item>
                  <Item name="UnitName">
                    <Value xsi:type="xsd:string">s</Value>
                  </Item>
                </Value>
              </Item>
              <Item name="TimeUnits">
                <Value xsi:type="Node" name="TimeUnits">
                  <Item name="Value">
                    <Value xsi:type="xsd:int">2</Value>
                  </Item>
                  <Item name="UnitName">
                    <Value xsi:type="xsd:string">s</Value>
                  </Item>
                </Value>
              </Item>
            </Value>
          </Item>
          <Item name="PC:CycleEndTimeTrendChannel">
            <Value xsi:type="Node" name="PC:CycleEndTimeTrendChannel">
              <Item name="CustomNameParameter">
                <Value xsi:type="Node" name="CustomNameParameter">
                  <Item name="Value">
                    <Value xsi:type="xsd:string" />
                  </Item>
                </Value>
              </Item>
              <Item name="FullScale">
                <Value xsi:type="Node" name="FullScale">
                  <Item name="Value">
                    <Value xsi:type="xsd:double">1E+20</Value>
                  </Item>
                  <Item name="UnitName">
                    <Value xsi:type="xsd:string">s</Value>
                  </Item>
                </Value>
              </Item>
              <Item name="Offset">
                <Value xsi:type="Node" name="Offset">
                  <Item name="Value">
                    <Value xsi:type="xsd:double">0</Value>
                  </Item>
                  <Item name="UnitName">
                    <Value xsi:type="xsd:string">s</Value>
                  </Item>
                </Value>
              </Item>
              <Item name="TimeUnits">
                <Value xsi:type="Node" name="TimeUnits">
                  <Item name="Value">
                    <Value xsi:type="xsd:int">2</Value>
                  </Item>
                  <Item name="UnitName">
                    <Value xsi:type="xsd:string">s</Value>
                  </Item>
                </Value>
              </Item>
            </Value>
          </Item>
          <Item name="PC:ExcelTimeStampTrendChannel">
            <Value xsi:type="Node" name="PC:ExcelTimeStampTrendChannel">
              <Item name="CustomNameParameter">
                <Value xsi:type="Node" name="CustomNameParameter">
                  <Item name="Value">
                    <Value xsi:type="xsd:string" />
                  </Item>
                </Value>
              </Item>
              <Item name="Fullscale">
                <Value xsi:type="Node" name="Fullscale">
                  <Item name="Value">
                    <Value xsi:type="xsd:double">1E+20</Value>
                  </Item>
                  <Item name="UnitName">
                    <Value xsi:type="xsd:string" />
                  </Item>
                </Value>
              </Item>
              <Item name="Offset">
                <Value xsi:type="Node" name="Offset">
                  <Item name="Value">
                    <Value xsi:type="xsd:double">0</Value>
                  </Item>
                  <Item name="UnitName">
                    <Value xsi:type="xsd:string" />
                  </Item>
                </Value>
              </Item>
              <Item name="UserDefinedUnits">
                <Value xsi:type="Node" name="UserDefinedUnits">
                  <Item name="Value">
                    <Value xsi:type="xsd:int">0</Value>
                  </Item>
                  <Item name="UnitName">
                    <Value xsi:type="xsd:string" />
                  </Item>
                </Value>
              </Item>
            </Value>
          </Item>
          <Item name="PC:FrequencyTrendChannel">
            <Value xsi:type="Node" name="PC:FrequencyTrendChannel">
              <Item name="CustomNameParameter">
                <Value xsi:type="Node" name="CustomNameParameter">
                  <Item name="Value">
                    <Value xsi:type="xsd:string" />
                  </Item>
                </Value>
              </Item>
              <Item name="FullScale">
                <Value xsi:type="Node" name="FullScale">
                  <Item name="Value">
                    <Value xsi:type="xsd:double">1E+20</Value>
                  </Item>
                  <Item name="UnitName">
                    <Value xsi:type="xsd:string">Hz</Value>
                  </Item>
                </Value>
              </Item>
              <Item name="Offset">
                <Value xsi:type="Node" name="Offset">
                  <Item name="Value">
                    <Value xsi:type="xsd:double">0</Value>
                  </Item>
                  <Item name="UnitName">
                    <Value xsi:type="xsd:string">Hz</Value>
                  </Item>
                </Value>
              </Item>
              <Item name="FrequencyUnits">
                <Value xsi:type="Node" name="FrequencyUnits">
                  <Item name="Value">
                    <Value xsi:type="xsd:int">0</Value>
                  </Item>
                  <Item name="UnitName">
                    <Value xsi:type="xsd:string">Hz</Value>
                  </Item>
                </Value>
              </Item>
            </Value>
          </Item>
          <Item name="PC:Acquisition Filter">
            <Value xsi:type="Node" name="PC:Acquisition Filter">
              <Item name="SequenceEditorRowHeight">
                <Value xsi:type="xsd:int">60</Value>
              </Item>
              <Item name="CapabilityCustomName">
                <Value xsi:type="Node" name="CapabilityCustomName">
                  <Item name="Value">
                    <Value xsi:type="xsd:string" />
                  </Item>
                </Value>
              </Item>
            </Value>
          </Item>
          <Item name="PC:User Input">
            <Value xsi:type="Node" name="PC:User Input">
              <Item name="SequenceEditorRowHeight">
                <Value xsi:type="xsd:int">50</Value>
              </Item>
              <Item name="CapabilityCustomName">
                <Value xsi:type="Node" name="CapabilityCustomName">
                  <Item name="Value">
                    <Value xsi:type="xsd:string" />
                  </Item>
                </Value>
              </Item>
            </Value>
          </Item>
          <Item name="PC:Channel Event">
            <Value xsi:type="Node" name="PC:Channel Event">
              <Item name="SequenceEditorRowHeight">
                <Value xsi:type="xsd:int">50</Value>
              </Item>
              <Item name="CapabilityCustomName">
                <Value xsi:type="Node" name="CapabilityCustomName">
                  <Item name="Value">
                    <Value xsi:type="xsd:string" />
                  </Item>
                </Value>
              </Item>
            </Value>
          </Item>
          <Item name="PC:Balance">
            <Value xsi:type="Node" name="PC:Balance">
              <Item name="SequenceEditorRowHeight">
                <Value xsi:type="xsd:int">50</Value>
              </Item>
              <Item name="CapabilityCustomName">
                <Value xsi:type="Node" name="CapabilityCustomName">
                  <Item name="Value">
                    <Value xsi:type="xsd:string" />
                  </Item>
                </Value>
              </Item>
            </Value>
          </Item>
          <Item name="PC:BreakEventDetector">
            <Value xsi:type="Node" name="PC:BreakEventDetector">
              <Item name="SequenceEditorRowHeight">
                <Value xsi:type="xsd:int">50</Value>
              </Item>
              <Item name="CapabilityCustomName">
                <Value xsi:type="Node" name="CapabilityCustomName">
                  <Item name="Value">
                    <Value xsi:type="xsd:string" />
                  </Item>
                </Value>
              </Item>
            </Value>
          </Item>
          <Item name="CalculationsEnabled">
            <Value xsi:type="xsd:boolean">false</Value>
          </Item>
          <Item name="AdvancedControlEnabled">
            <Value xsi:type="xsd:boolean">false</Value>
          </Item>
        </Value>
      </Item>
      <Item name="Hosts">
        <Value xsi:type="ArrayOfNode">
          <Node name="Linear">
            <Item name="Type">
              <Value xsi:type="xsd:string">Instron.Dynamics.Hosts.Virtual.VElectroPuls</Value>
            </Item>
            <Item name="NameParameter">
              <Value xsi:type="Node" name="NameParameter">
                <Item name="Value">
                  <Value xsi:type="xsd:string">Linear</Value>
                </Item>
              </Value>
            </Item>
            <Item name="TransducerConnector1">
              <Value xsi:type="Node" name="TransducerConnector1">
                <Item name="AvailableTransducers">
                  <Value xsi:type="Node" name="AvailableTransducers">
                    <Item name="Value">
                      <Value xsi:type="xsd:int">1</Value>
                    </Item>
                  </Value>
                </Item>
                <Item name="Instron.Dynamics.Position">
                  <Value xsi:type="Node" name="Instron.Dynamics.Position">
                    <Item name="ShortName">
                      <Value xsi:type="Node" name="ShortName">
                        <Item name="Value">
                          <Value xsi:type="xsd:string">Position</Value>
                        </Item>
                      </Value>
                    </Item>
                    <Item name="Controllable">
                      <Value xsi:type="Node" name="Controllable">
                        <Item name="Value">
                          <Value xsi:type="xsd:boolean">true</Value>
                        </Item>
                      </Value>
                    </Item>
                    <Item name="FullScale">
                      <Value xsi:type="Node" name="FullScale">
                        <Item name="Value">
                          <Value xsi:type="xsd:double">0.03</Value>
                        </Item>
                        <Item name="UnitName">
                          <Value xsi:type="xsd:string">mm</Value>
                        </Item>
                      </Value>
                    </Item>
                    <Item name="Offset">
                      <Value xsi:type="Node" name="Offset">
                        <Item name="Value">
                          <Value xsi:type="xsd:double">0</Value>
                        </Item>
                        <Item name="UnitName">
                          <Value xsi:type="xsd:string">mm</Value>
                        </Item>
                      </Value>
                    </Item>
                    <Item name="Linear:Position:RawPositionChannel">
                      <Value xsi:type="Node" name="Linear:Position:RawPositionChannel">
                        <Item name="CustomNameParameter">
                          <Value xsi:type="Node" name="CustomNameParameter">
                            <Item name="Value">
                              <Value xsi:type="xsd:string" />
                            </Item>
                          </Value>
                        </Item>
                        <Item name="FullScale">
                          <Value xsi:type="Node" name="FullScale">
                            <Item name="Value">
                              <Value xsi:type="xsd:double">0.03</Value>
                            </Item>
                            <Item name="UnitName">
                              <Value xsi:type="xsd:string">mm</Value>
                            </Item>
                          </Value>
                        </Item>
                        <Item name="Offset">
                          <Value xsi:type="Node" name="Offset">
                            <Item name="Value">
                              <Value xsi:type="xsd:double">0</Value>
                            </Item>
                            <Item name="UnitName">
                              <Value xsi:type="xsd:string">mm</Value>
                            </Item>
                          </Value>
                        </Item>
                        <Item name="LengthUnits">
                          <Value xsi:type="Node" name="LengthUnits">
                            <Item name="Value">
                              <Value xsi:type="xsd:int">3</Value>
                            </Item>
                            <Item name="UnitName">
                              <Value xsi:type="xsd:string">mm</Value>
                            </Item>
                          </Value>
                        </Item>
                        <Item name="ControllableParameter">
                          <Value xsi:type="Node" name="ControllableParameter">
                            <Item name="Value">
                              <Value xsi:type="xsd:boolean">true</Value>
                            </Item>
                          </Value>
                        </Item>
                        <Item name="Position(Linear:Position):MaxPeakTrendChannel">
                          <Value xsi:type="Node" name="Position(Linear:Position):MaxPeakTrendChannel">
                            <Item name="CustomNameParameter">
                              <Value xsi:type="Node" name="CustomNameParameter">
                                <Item name="Value">
                                  <Value xsi:type="xsd:string" />
                                </Item>
                              </Value>
                            </Item>
                            <Item name="FullScale">
                              <Value xsi:type="Node" name="FullScale">
                                <Item name="Value">
                                  <Value xsi:type="xsd:double">0.03</Value>
                                </Item>
                                <Item name="UnitName">
                                  <Value xsi:type="xsd:string">mm</Value>
                                </Item>
                              </Value>
                            </Item>
                            <Item name="Offset">
                              <Value xsi:type="Node" name="Offset">
                                <Item name="Value">
                                  <Value xsi:type="xsd:double">0</Value>
                                </Item>
                                <Item name="UnitName">
                                  <Value xsi:type="xsd:string">mm</Value>
                                </Item>
                              </Value>
                            </Item>
                            <Item name="LengthUnits">
                              <Value xsi:type="Node" name="LengthUnits">
                                <Item name="Value">
                                  <Value xsi:type="xsd:int">3</Value>
                                </Item>
                                <Item name="UnitName">
                                  <Value xsi:type="xsd:string">mm</Value>
                                </Item>
                              </Value>
                            </Item>
                          </Value>
                        </Item>
                        <Item name="Position(Linear:Position):MinPeakTrendChannel">
                          <Value xsi:type="Node" name="Position(Linear:Position):MinPeakTrendChannel">
                            <Item name="CustomNameParameter">
                              <Value xsi:type="Node" name="CustomNameParameter">
                                <Item name="Value">
                                  <Value xsi:type="xsd:string" />
                                </Item>
                              </Value>
                            </Item>
                            <Item name="FullScale">
                              <Value xsi:type="Node" name="FullScale">
                                <Item name="Value">
                                  <Value xsi:type="xsd:double">0.03</Value>
                                </Item>
                                <Item name="UnitName">
                                  <Value xsi:type="xsd:string">mm</Value>
                                </Item>
                              </Value>
                            </Item>
                            <Item name="Offset">
                              <Value xsi:type="Node" name="Offset">
                                <Item name="Value">
                                  <Value xsi:type="xsd:double">0</Value>
                                </Item>
                                <Item name="UnitName">
                                  <Value xsi:type="xsd:string">mm</Value>
                                </Item>
                              </Value>
                            </Item>
                            <Item name="LengthUnits">
                              <Value xsi:type="Node" name="LengthUnits">
                                <Item name="Value">
                                  <Value xsi:type="xsd:int">3</Value>
                                </Item>
                                <Item name="UnitName">
                                  <Value xsi:type="xsd:string">mm</Value>
                                </Item>
                              </Value>
                            </Item>
                          </Value>
                        </Item>
                        <Item name="Position(Linear:Position):AmplitudeTrendChannel">
                          <Value xsi:type="Node" name="Position(Linear:Position):AmplitudeTrendChannel">
                            <Item name="CustomNameParameter">
                              <Value xsi:type="Node" name="CustomNameParameter">
                                <Item name="Value">
                                  <Value xsi:type="xsd:string" />
                                </Item>
                              </Value>
                            </Item>
                            <Item name="FullScale">
                              <Value xsi:type="Node" name="FullScale">
                                <Item name="Value">
                                  <Value xsi:type="xsd:double">0.03</Value>
                                </Item>
                                <Item name="UnitName">
                                  <Value xsi:type="xsd:string">mm</Value>
                                </Item>
                              </Value>
                            </Item>
                            <Item name="Offset">
                              <Value xsi:type="Node" name="Offset">
                                <Item name="Value">
                                  <Value xsi:type="xsd:double">0</Value>
                                </Item>
                                <Item name="UnitName">
                                  <Value xsi:type="xsd:string">mm</Value>
                                </Item>
                              </Value>
                            </Item>
                            <Item name="LengthUnits">
                              <Value xsi:type="Node" name="LengthUnits">
                                <Item name="Value">
                                  <Value xsi:type="xsd:int">3</Value>
                                </Item>
                                <Item name="UnitName">
                                  <Value xsi:type="xsd:string">mm</Value>
                                </Item>
                              </Value>
                            </Item>
                          </Value>
                        </Item>
                        <Item name="Position(Linear:Position):MeanTrendChannel">
                          <Value xsi:type="Node" name="Position(Linear:Position):MeanTrendChannel">
                            <Item name="CustomNameParameter">
                              <Value xsi:type="Node" name="CustomNameParameter">
                                <Item name="Value">
                                  <Value xsi:type="xsd:string" />
                                </Item>
                              </Value>
                            </Item>
                            <Item name="FullScale">
                              <Value xsi:type="Node" name="FullScale">
                                <Item name="Value">
                                  <Value xsi:type="xsd:double">0.03</Value>
                                </Item>
                                <Item name="UnitName">
                                  <Value xsi:type="xsd:string">mm</Value>
                                </Item>
                              </Value>
                            </Item>
                            <Item name="Offset">
                              <Value xsi:type="Node" name="Offset">
                                <Item name="Value">
                                  <Value xsi:type="xsd:double">0</Value>
                                </Item>
                                <Item name="UnitName">
                                  <Value xsi:type="xsd:string">mm</Value>
                                </Item>
                              </Value>
                            </Item>
                            <Item name="LengthUnits">
                              <Value xsi:type="Node" name="LengthUnits">
                                <Item name="Value">
                                  <Value xsi:type="xsd:int">3</Value>
                                </Item>
                                <Item name="UnitName">
                                  <Value xsi:type="xsd:string">mm</Value>
                                </Item>
                              </Value>
                            </Item>
                          </Value>
                        </Item>
                      </Value>
                    </Item>
                    <Item name="Linear:Position:DerivedDisplacementChannel">
                      <Value xsi:type="Node" name="Linear:Position:DerivedDisplacementChannel">
                        <Item name="CustomNameParameter">
                          <Value xsi:type="Node" name="CustomNameParameter">
                            <Item name="Value">
                              <Value xsi:type="xsd:string" />
                            </Item>
                          </Value>
                        </Item>
                        <Item name="FullScale">
                          <Value xsi:type="Node" name="FullScale">
                            <Item name="Value">
                              <Value xsi:type="xsd:double">0.06</Value>
                            </Item>
                            <Item name="UnitName">
                              <Value xsi:type="xsd:string">mm</Value>
                            </Item>
                          </Value>
                        </Item>
                        <Item name="Offset">
                          <Value xsi:type="Node" name="Offset">
                            <Item name="Value">
                              <Value xsi:type="xsd:double">0</Value>
                            </Item>
                            <Item name="UnitName">
                              <Value xsi:type="xsd:string">mm</Value>
                            </Item>
                          </Value>
                        </Item>
                        <Item name="LengthUnits">
                          <Value xsi:type="Node" name="LengthUnits">
                            <Item name="Value">
                              <Value xsi:type="xsd:int">3</Value>
                            </Item>
                            <Item name="UnitName">
                              <Value xsi:type="xsd:string">mm</Value>
                            </Item>
                          </Value>
                        </Item>
                        <Item name="ControllableParameter">
                          <Value xsi:type="Node" name="ControllableParameter">
                            <Item name="Value">
                              <Value xsi:type="xsd:boolean">true</Value>
                            </Item>
                          </Value>
                        </Item>
                        <Item name="Displacement(Linear:Position):MaxPeakTrendChannel">
                          <Value xsi:type="Node" name="Displacement(Linear:Position):MaxPeakTrendChannel">
                            <Item name="CustomNameParameter">
                              <Value xsi:type="Node" name="CustomNameParameter">
                                <Item name="Value">
                                  <Value xsi:type="xsd:string" />
                                </Item>
                              </Value>
                            </Item>
                            <Item name="FullScale">
                              <Value xsi:type="Node" name="FullScale">
                                <Item name="Value">
                                  <Value xsi:type="xsd:double">0.06</Value>
                                </Item>
                                <Item name="UnitName">
                                  <Value xsi:type="xsd:string">mm</Value>
                                </Item>
                              </Value>
                            </Item>
                            <Item name="Offset">
                              <Value xsi:type="Node" name="Offset">
                                <Item name="Value">
                                  <Value xsi:type="xsd:double">0</Value>
                                </Item>
                                <Item name="UnitName">
                                  <Value xsi:type="xsd:string">mm</Value>
                                </Item>
                              </Value>
                            </Item>
                            <Item name="LengthUnits">
                              <Value xsi:type="Node" name="LengthUnits">
                                <Item name="Value">
                                  <Value xsi:type="xsd:int">3</Value>
                                </Item>
                                <Item name="UnitName">
                                  <Value xsi:type="xsd:string">mm</Value>
                                </Item>
                              </Value>
                            </Item>
                          </Value>
                        </Item>
                        <Item name="Displacement(Linear:Position):MinPeakTrendChannel">
                          <Value xsi:type="Node" name="Displacement(Linear:Position):MinPeakTrendChannel">
                            <Item name="CustomNameParameter">
                              <Value xsi:type="Node" name="CustomNameParameter">
                                <Item name="Value">
                                  <Value xsi:type="xsd:string" />
                                </Item>
                              </Value>
                            </Item>
                            <Item name="FullScale">
                              <Value xsi:type="Node" name="FullScale">
                                <Item name="Value">
                                  <Value xsi:type="xsd:double">0.06</Value>
                                </Item>
                                <Item name="UnitName">
                                  <Value xsi:type="xsd:string">mm</Value>
                                </Item>
                              </Value>
                            </Item>
                            <Item name="Offset">
                              <Value xsi:type="Node" name="Offset">
                                <Item name="Value">
                                  <Value xsi:type="xsd:double">0</Value>
                                </Item>
                                <Item name="UnitName">
                                  <Value xsi:type="xsd:string">mm</Value>
                                </Item>
                              </Value>
                            </Item>
                            <Item name="LengthUnits">
                              <Value xsi:type="Node" name="LengthUnits">
                                <Item name="Value">
                                  <Value xsi:type="xsd:int">3</Value>
                                </Item>
                                <Item name="UnitName">
                                  <Value xsi:type="xsd:string">mm</Value>
                                </Item>
                              </Value>
                            </Item>
                          </Value>
                        </Item>
                        <Item name="Displacement(Linear:Position):AmplitudeTrendChannel">
                          <Value xsi:type="Node" name="Displacement(Linear:Position):AmplitudeTrendChannel">
                            <Item name="CustomNameParameter">
                              <Value xsi:type="Node" name="CustomNameParameter">
                                <Item name="Value">
                                  <Value xsi:type="xsd:string" />
                                </Item>
                              </Value>
                            </Item>
                            <Item name="FullScale">
                              <Value xsi:type="Node" name="FullScale">
                                <Item name="Value">
                                  <Value xsi:type="xsd:double">0.06</Value>
                                </Item>
                                <Item name="UnitName">
                                  <Value xsi:type="xsd:string">mm</Value>
                                </Item>
                              </Value>
                            </Item>
                            <Item name="Offset">
                              <Value xsi:type="Node" name="Offset">
                                <Item name="Value">
                                  <Value xsi:type="xsd:double">0</Value>
                                </Item>
                                <Item name="UnitName">
                                  <Value xsi:type="xsd:string">mm</Value>
                                </Item>
                              </Value>
                            </Item>
                            <Item name="LengthUnits">
                              <Value xsi:type="Node" name="LengthUnits">
                                <Item name="Value">
                                  <Value xsi:type="xsd:int">3</Value>
                                </Item>
                                <Item name="UnitName">
                                  <Value xsi:type="xsd:string">mm</Value>
                                </Item>
                              </Value>
                            </Item>
                          </Value>
                        </Item>
                        <Item name="Displacement(Linear:Position):MeanTrendChannel">
                          <Value xsi:type="Node" name="Displacement(Linear:Position):MeanTrendChannel">
                            <Item name="CustomNameParameter">
                              <Value xsi:type="Node" name="CustomNameParameter">
                                <Item name="Value">
                                  <Value xsi:type="xsd:string" />
                                </Item>
                              </Value>
                            </Item>
                            <Item name="FullScale">
                              <Value xsi:type="Node" name="FullScale">
                                <Item name="Value">
                                  <Value xsi:type="xsd:double">0.06</Value>
                                </Item>
                                <Item name="UnitName">
                                  <Value xsi:type="xsd:string">mm</Value>
                                </Item>
                              </Value>
                            </Item>
                            <Item name="Offset">
                              <Value xsi:type="Node" name="Offset">
                                <Item name="Value">
                                  <Value xsi:type="xsd:double">0</Value>
                                </Item>
                                <Item name="UnitName">
                                  <Value xsi:type="xsd:string">mm</Value>
                                </Item>
                              </Value>
                            </Item>
                            <Item name="LengthUnits">
                              <Value xsi:type="Node" name="LengthUnits">
                                <Item name="Value">
                                  <Value xsi:type="xsd:int">3</Value>
                                </Item>
                                <Item name="UnitName">
                                  <Value xsi:type="xsd:string">mm</Value>
                                </Item>
                              </Value>
                            </Item>
                          </Value>
                        </Item>
                      </Value>
                    </Item>
                    <Item name="Linear:Position:DerivedBalanceableStrainChannel">
                      <Value xsi:type="Node" name="Linear:Position:DerivedBalanceableStrainChannel">
                        <Item name="CustomNameParameter">
                          <Value xsi:type="Node" name="CustomNameParameter">
                            <Item name="Value">
                              <Value xsi:type="xsd:string" />
                            </Item>
                          </Value>
                        </Item>
                        <Item name="FullScale">
                          <Value xsi:type="Node" name="FullScale">
                            <Item name="Value">
                              <Value xsi:type="xsd:double">6</Value>
                            </Item>
                            <Item name="UnitName">
                              <Value xsi:type="xsd:string">%</Value>
                            </Item>
                          </Value>
                        </Item>
                        <Item name="Offset">
                          <Value xsi:type="Node" name="Offset">
                            <Item name="Value">
                              <Value xsi:type="xsd:double">0</Value>
                            </Item>
                            <Item name="UnitName">
                              <Value xsi:type="xsd:string">%</Value>
                            </Item>
                          </Value>
                        </Item>
                        <Item name="StrainUnits">
                          <Value xsi:type="Node" name="StrainUnits">
                            <Item name="Value">
                              <Value xsi:type="xsd:int">2</Value>
                            </Item>
                            <Item name="UnitName">
                              <Value xsi:type="xsd:string">%</Value>
                            </Item>
                          </Value>
                        </Item>
                        <Item name="ControllableParameter">
                          <Value xsi:type="Node" name="ControllableParameter">
                            <Item name="Value">
                              <Value xsi:type="xsd:boolean">true</Value>
                            </Item>
                          </Value>
                        </Item>
                        <Item name="Strain(Linear:Position):MaxPeakTrendChannel">
                          <Value xsi:type="Node" name="Strain(Linear:Position):MaxPeakTrendChannel">
                            <Item name="CustomNameParameter">
                              <Value xsi:type="Node" name="CustomNameParameter">
                                <Item name="Value">
                                  <Value xsi:type="xsd:string" />
                                </Item>
                              </Value>
                            </Item>
                            <Item name="FullScale">
                              <Value xsi:type="Node" name="FullScale">
                                <Item name="Value">
                                  <Value xsi:type="xsd:double">6</Value>
                                </Item>
                                <Item name="UnitName">
                                  <Value xsi:type="xsd:string">%</Value>
                                </Item>
                              </Value>
                            </Item>
                            <Item name="Offset">
                              <Value xsi:type="Node" name="Offset">
                                <Item name="Value">
                                  <Value xsi:type="xsd:double">0</Value>
                                </Item>
                                <Item name="UnitName">
                                  <Value xsi:type="xsd:string">%</Value>
                                </Item>
                              </Value>
                            </Item>
                            <Item name="StrainUnits">
                              <Value xsi:type="Node" name="StrainUnits">
                                <Item name="Value">
                                  <Value xsi:type="xsd:int">2</Value>
                                </Item>
                                <Item name="UnitName">
                                  <Value xsi:type="xsd:string">%</Value>
                                </Item>
                              </Value>
                            </Item>
                          </Value>
                        </Item>
                        <Item name="Strain(Linear:Position):MinPeakTrendChannel">
                          <Value xsi:type="Node" name="Strain(Linear:Position):MinPeakTrendChannel">
                            <Item name="CustomNameParameter">
                              <Value xsi:type="Node" name="CustomNameParameter">
                                <Item name="Value">
                                  <Value xsi:type="xsd:string" />
                                </Item>
                              </Value>
                            </Item>
                            <Item name="FullScale">
                              <Value xsi:type="Node" name="FullScale">
                                <Item name="Value">
                                  <Value xsi:type="xsd:double">6</Value>
                                </Item>
                                <Item name="UnitName">
                                  <Value xsi:type="xsd:string">%</Value>
                                </Item>
                              </Value>
                            </Item>
                            <Item name="Offset">
                              <Value xsi:type="Node" name="Offset">
                                <Item name="Value">
                                  <Value xsi:type="xsd:double">0</Value>
                                </Item>
                                <Item name="UnitName">
                                  <Value xsi:type="xsd:string">%</Value>
                                </Item>
                              </Value>
                            </Item>
                            <Item name="StrainUnits">
                              <Value xsi:type="Node" name="StrainUnits">
                                <Item name="Value">
                                  <Value xsi:type="xsd:int">2</Value>
                                </Item>
                                <Item name="UnitName">
                                  <Value xsi:type="xsd:string">%</Value>
                                </Item>
                              </Value>
                            </Item>
                          </Value>
                        </Item>
                        <Item name="Strain(Linear:Position):AmplitudeTrendChannel">
                          <Value xsi:type="Node" name="Strain(Linear:Position):AmplitudeTrendChannel">
                            <Item name="CustomNameParameter">
                              <Value xsi:type="Node" name="CustomNameParameter">
                                <Item name="Value">
                                  <Value xsi:type="xsd:string" />
                                </Item>
                              </Value>
                            </Item>
                            <Item name="FullScale">
                              <Value xsi:type="Node" name="FullScale">
                                <Item name="Value">
                                  <Value xsi:type="xsd:double">6</Value>
                                </Item>
                                <Item name="UnitName">
                                  <Value xsi:type="xsd:string">%</Value>
                                </Item>
                              </Value>
                            </Item>
                            <Item name="Offset">
                              <Value xsi:type="Node" name="Offset">
                                <Item name="Value">
                                  <Value xsi:type="xsd:double">0</Value>
                                </Item>
                                <Item name="UnitName">
                                  <Value xsi:type="xsd:string">%</Value>
                                </Item>
                              </Value>
                            </Item>
                            <Item name="StrainUnits">
                              <Value xsi:type="Node" name="StrainUnits">
                                <Item name="Value">
                                  <Value xsi:type="xsd:int">2</Value>
                                </Item>
                                <Item name="UnitName">
                                  <Value xsi:type="xsd:string">%</Value>
                                </Item>
                              </Value>
                            </Item>
                          </Value>
                        </Item>
                        <Item name="Strain(Linear:Position):MeanTrendChannel">
                          <Value xsi:type="Node" name="Strain(Linear:Position):MeanTrendChannel">
                            <Item name="CustomNameParameter">
                              <Value xsi:type="Node" name="CustomNameParameter">
                                <Item name="Value">
                                  <Value xsi:type="xsd:string" />
                                </Item>
                              </Value>
                            </Item>
                            <Item name="FullScale">
                              <Value xsi:type="Node" name="FullScale">
                                <Item name="Value">
                                  <Value xsi:type="xsd:double">6</Value>
                                </Item>
                                <Item name="UnitName">
                                  <Value xsi:type="xsd:string">%</Value>
                                </Item>
                              </Value>
                            </Item>
                            <Item name="Offset">
                              <Value xsi:type="Node" name="Offset">
                                <Item name="Value">
                                  <Value xsi:type="xsd:double">0</Value>
                                </Item>
                                <Item name="UnitName">
                                  <Value xsi:type="xsd:string">%</Value>
                                </Item>
                              </Value>
                            </Item>
                            <Item name="StrainUnits">
                              <Value xsi:type="Node" name="StrainUnits">
                                <Item name="Value">
                                  <Value xsi:type="xsd:int">2</Value>
                                </Item>
                                <Item name="UnitName">
                                  <Value xsi:type="xsd:string">%</Value>
                                </Item>
                              </Value>
                            </Item>
                          </Value>
                        </Item>
                        <Item name="GaugeLength">
                          <Value xsi:type="Node" name="GaugeLength">
                            <Item name="Value">
                              <Value xsi:type="xsd:double">0.01</Value>
                            </Item>
                            <Item name="UnitName">
                              <Value xsi:type="xsd:string">mm</Value>
                            </Item>
                          </Value>
                        </Item>
                        <Item name="AutomaticGaugeLengthParameter">
                          <Value xsi:type="Node" name="AutomaticGaugeLengthParameter">
                            <Item name="Value">
                              <Value xsi:type="xsd:boolean">false</Value>
                            </Item>
                          </Value>
                        </Item>
                        <Item name="GaugeLengthAtZeroPositionParameter">
                          <Value xsi:type="Node" name="GaugeLengthAtZeroPositionParameter">
                            <Item name="Value">
                              <Value xsi:type="xsd:double">0.1</Value>
                            </Item>
                            <Item name="UnitName">
                              <Value xsi:type="xsd:string">mm</Value>
                            </Item>
                          </Value>
                        </Item>
                      </Value>
                    </Item>
                  </Value>
                </Item>
              </Value>
            </Item>
            <Item name="TransducerConnector2">
              <Value xsi:type="Node" name="TransducerConnector2">
                <Item name="AvailableTransducers">
                  <Value xsi:type="Node" name="AvailableTransducers">
                    <Item name="Value">
                      <Value xsi:type="xsd:int">2</Value>
                    </Item>
                  </Value>
                </Item>
                <Item name="Instron.Dynamics.LoadCell">
                  <Value xsi:type="Node" name="Instron.Dynamics.LoadCell">
                    <Item name="ShortName">
                      <Value xsi:type="Node" name="ShortName">
                        <Item name="Value">
                          <Value xsi:type="xsd:string">Load</Value>
                        </Item>
                      </Value>
                    </Item>
                    <Item name="Controllable">
                      <Value xsi:type="Node" name="Controllable">
                        <Item name="Value">
                          <Value xsi:type="xsd:boolean">true</Value>
                        </Item>
                      </Value>
                    </Item>
                    <Item name="FullScale">
                      <Value xsi:type="Node" name="FullScale">
                        <Item name="Value">
                          <Value xsi:type="xsd:double">5000</Value>
                        </Item>
                        <Item name="UnitName">
                          <Value xsi:type="xsd:string">kN</Value>
                        </Item>
                      </Value>
                    </Item>
                    <Item name="Offset">
                      <Value xsi:type="Node" name="Offset">
                        <Item name="Value">
                          <Value xsi:type="xsd:double">0</Value>
                        </Item>
                        <Item name="UnitName">
                          <Value xsi:type="xsd:string">kN</Value>
                        </Item>
                      </Value>
                    </Item>
                    <Item name="Linear:Load:RawForceChannel">
                      <Value xsi:type="Node" name="Linear:Load:RawForceChannel">
                        <Item name="CustomNameParameter">
                          <Value xsi:type="Node" name="CustomNameParameter">
                            <Item name="Value">
                              <Value xsi:type="xsd:string" />
                            </Item>
                          </Value>
                        </Item>
                        <Item name="FullScale">
                          <Value xsi:type="Node" name="FullScale">
                            <Item name="Value">
                              <Value xsi:type="xsd:double">5000</Value>
                            </Item>
                            <Item name="UnitName">
                              <Value xsi:type="xsd:string">kN</Value>
                            </Item>
                          </Value>
                        </Item>
                        <Item name="Offset">
                          <Value xsi:type="Node" name="Offset">
                            <Item name="Value">
                              <Value xsi:type="xsd:double">0</Value>
                            </Item>
                            <Item name="UnitName">
                              <Value xsi:type="xsd:string">kN</Value>
                            </Item>
                          </Value>
                        </Item>
                        <Item name="ForceUnits">
                          <Value xsi:type="Node" name="ForceUnits">
                            <Item name="Value">
                              <Value xsi:type="xsd:int">2</Value>
                            </Item>
                            <Item name="UnitName">
                              <Value xsi:type="xsd:string">kN</Value>
                            </Item>
                          </Value>
                        </Item>
                        <Item name="ControllableParameter">
                          <Value xsi:type="Node" name="ControllableParameter">
                            <Item name="Value">
                              <Value xsi:type="xsd:boolean">true</Value>
                            </Item>
                          </Value>
                        </Item>
                        <Item name="Load(Linear:Load):MaxPeakTrendChannel">
                          <Value xsi:type="Node" name="Load(Linear:Load):MaxPeakTrendChannel">
                            <Item name="CustomNameParameter">
                              <Value xsi:type="Node" name="CustomNameParameter">
                                <Item name="Value">
                                  <Value xsi:type="xsd:string" />
                                </Item>
                              </Value>
                            </Item>
                            <Item name="FullScale">
                              <Value xsi:type="Node" name="FullScale">
                                <Item name="Value">
                                  <Value xsi:type="xsd:double">5000</Value>
                                </Item>
                                <Item name="UnitName">
                                  <Value xsi:type="xsd:string">kN</Value>
                                </Item>
                              </Value>
                            </Item>
                            <Item name="Offset">
                              <Value xsi:type="Node" name="Offset">
                                <Item name="Value">
                                  <Value xsi:type="xsd:double">0</Value>
                                </Item>
                                <Item name="UnitName">
                                  <Value xsi:type="xsd:string">kN</Value>
                                </Item>
                              </Value>
                            </Item>
                            <Item name="ForceUnits">
                              <Value xsi:type="Node" name="ForceUnits">
                                <Item name="Value">
                                  <Value xsi:type="xsd:int">2</Value>
                                </Item>
                                <Item name="UnitName">
                                  <Value xsi:type="xsd:string">kN</Value>
                                </Item>
                              </Value>
                            </Item>
                          </Value>
                        </Item>
                        <Item name="Load(Linear:Load):MinPeakTrendChannel">
                          <Value xsi:type="Node" name="Load(Linear:Load):MinPeakTrendChannel">
                            <Item name="CustomNameParameter">
                              <Value xsi:type="Node" name="CustomNameParameter">
                                <Item name="Value">
                                  <Value xsi:type="xsd:string" />
                                </Item>
                              </Value>
                            </Item>
                            <Item name="FullScale">
                              <Value xsi:type="Node" name="FullScale">
                                <Item name="Value">
                                  <Value xsi:type="xsd:double">5000</Value>
                                </Item>
                                <Item name="UnitName">
                                  <Value xsi:type="xsd:string">kN</Value>
                                </Item>
                              </Value>
                            </Item>
                            <Item name="Offset">
                              <Value xsi:type="Node" name="Offset">
                                <Item name="Value">
                                  <Value xsi:type="xsd:double">0</Value>
                                </Item>
                                <Item name="UnitName">
                                  <Value xsi:type="xsd:string">kN</Value>
                                </Item>
                              </Value>
                            </Item>
                            <Item name="ForceUnits">
                              <Value xsi:type="Node" name="ForceUnits">
                                <Item name="Value">
                                  <Value xsi:type="xsd:int">2</Value>
                                </Item>
                                <Item name="UnitName">
                                  <Value xsi:type="xsd:string">kN</Value>
                                </Item>
                              </Value>
                            </Item>
                          </Value>
                        </Item>
                        <Item name="Load(Linear:Load):AmplitudeTrendChannel">
                          <Value xsi:type="Node" name="Load(Linear:Load):AmplitudeTrendChannel">
                            <Item name="CustomNameParameter">
                              <Value xsi:type="Node" name="CustomNameParameter">
                                <Item name="Value">
                                  <Value xsi:type="xsd:string" />
                                </Item>
                              </Value>
                            </Item>
                            <Item name="FullScale">
                              <Value xsi:type="Node" name="FullScale">
                                <Item name="Value">
                                  <Value xsi:type="xsd:double">5000</Value>
                                </Item>
                                <Item name="UnitName">
                                  <Value xsi:type="xsd:string">kN</Value>
                                </Item>
                              </Value>
                            </Item>
                            <Item name="Offset">
                              <Value xsi:type="Node" name="Offset">
                                <Item name="Value">
                                  <Value xsi:type="xsd:double">0</Value>
                                </Item>
                                <Item name="UnitName">
                                  <Value xsi:type="xsd:string">kN</Value>
                                </Item>
                              </Value>
                            </Item>
                            <Item name="ForceUnits">
                              <Value xsi:type="Node" name="ForceUnits">
                                <Item name="Value">
                                  <Value xsi:type="xsd:int">2</Value>
                                </Item>
                                <Item name="UnitName">
                                  <Value xsi:type="xsd:string">kN</Value>
                                </Item>
                              </Value>
                            </Item>
                          </Value>
                        </Item>
                        <Item name="Load(Linear:Load):MeanTrendChannel">
                          <Value xsi:type="Node" name="Load(Linear:Load):MeanTrendChannel">
                            <Item name="CustomNameParameter">
                              <Value xsi:type="Node" name="CustomNameParameter">
                                <Item name="Value">
                                  <Value xsi:type="xsd:string" />
                                </Item>
                              </Value>
                            </Item>
                            <Item name="FullScale">
                              <Value xsi:type="Node" name="FullScale">
                                <Item name="Value">
                                  <Value xsi:type="xsd:double">5000</Value>
                                </Item>
                                <Item name="UnitName">
                                  <Value xsi:type="xsd:string">kN</Value>
                                </Item>
                              </Value>
                            </Item>
                            <Item name="Offset">
                              <Value xsi:type="Node" name="Offset">
                                <Item name="Value">
                                  <Value xsi:type="xsd:double">0</Value>
                                </Item>
                                <Item name="UnitName">
                                  <Value xsi:type="xsd:string">kN</Value>
                                </Item>
                              </Value>
                            </Item>
                            <Item name="ForceUnits">
                              <Value xsi:type="Node" name="ForceUnits">
                                <Item name="Value">
                                  <Value xsi:type="xsd:int">2</Value>
                                </Item>
                                <Item name="UnitName">
                                  <Value xsi:type="xsd:string">kN</Value>
                                </Item>
                              </Value>
                            </Item>
                          </Value>
                        </Item>
                      </Value>
                    </Item>
                    <Item name="Linear:Load:DerivedStressChannel">
                      <Value xsi:type="Node" name="Linear:Load:DerivedStressChannel">
                        <Item name="CustomNameParameter">
                          <Value xsi:type="Node" name="CustomNameParameter">
                            <Item name="Value">
                              <Value xsi:type="xsd:string" />
                            </Item>
                          </Value>
                        </Item>
                        <Item name="FullScale">
                          <Value xsi:type="Node" name="FullScale">
                            <Item name="Value">
                              <Value xsi:type="xsd:double">5000000000</Value>
                            </Item>
                            <Item name="UnitName">
                              <Value xsi:type="xsd:string">MPa</Value>
                            </Item>
                          </Value>
                        </Item>
                        <Item name="Offset">
                          <Value xsi:type="Node" name="Offset">
                            <Item name="Value">
                              <Value xsi:type="xsd:double">0</Value>
                            </Item>
                            <Item name="UnitName">
                              <Value xsi:type="xsd:string">MPa</Value>
                            </Item>
                          </Value>
                        </Item>
                        <Item name="StressUnits">
                          <Value xsi:type="Node" name="StressUnits">
                            <Item name="Value">
                              <Value xsi:type="xsd:int">2</Value>
                            </Item>
                            <Item name="UnitName">
                              <Value xsi:type="xsd:string">MPa</Value>
                            </Item>
                          </Value>
                        </Item>
                        <Item name="ControllableParameter">
                          <Value xsi:type="Node" name="ControllableParameter">
                            <Item name="Value">
                              <Value xsi:type="xsd:boolean">true</Value>
                            </Item>
                          </Value>
                        </Item>
                        <Item name="Stress(Linear:Load):MaxPeakTrendChannel">
                          <Value xsi:type="Node" name="Stress(Linear:Load):MaxPeakTrendChannel">
                            <Item name="CustomNameParameter">
                              <Value xsi:type="Node" name="CustomNameParameter">
                                <Item name="Value">
                                  <Value xsi:type="xsd:string" />
                                </Item>
                              </Value>
                            </Item>
                            <Item name="FullScale">
                              <Value xsi:type="Node" name="FullScale">
                                <Item name="Value">
                                  <Value xsi:type="xsd:double">5000000000</Value>
                                </Item>
                                <Item name="UnitName">
                                  <Value xsi:type="xsd:string">MPa</Value>
                                </Item>
                              </Value>
                            </Item>
                            <Item name="Offset">
                              <Value xsi:type="Node" name="Offset">
                                <Item name="Value">
                                  <Value xsi:type="xsd:double">0</Value>
                                </Item>
                                <Item name="UnitName">
                                  <Value xsi:type="xsd:string">MPa</Value>
                                </Item>
                              </Value>
                            </Item>
                            <Item name="StressUnits">
                              <Value xsi:type="Node" name="StressUnits">
                                <Item name="Value">
                                  <Value xsi:type="xsd:int">2</Value>
                                </Item>
                                <Item name="UnitName">
                                  <Value xsi:type="xsd:string">MPa</Value>
                                </Item>
                              </Value>
                            </Item>
                          </Value>
                        </Item>
                        <Item name="Stress(Linear:Load):MinPeakTrendChannel">
                          <Value xsi:type="Node" name="Stress(Linear:Load):MinPeakTrendChannel">
                            <Item name="CustomNameParameter">
                              <Value xsi:type="Node" name="CustomNameParameter">
                                <Item name="Value">
                                  <Value xsi:type="xsd:string" />
                                </Item>
                              </Value>
                            </Item>
                            <Item name="FullScale">
                              <Value xsi:type="Node" name="FullScale">
                                <Item name="Value">
                                  <Value xsi:type="xsd:double">5000000000</Value>
                                </Item>
                                <Item name="UnitName">
                                  <Value xsi:type="xsd:string">MPa</Value>
                                </Item>
                              </Value>
                            </Item>
                            <Item name="Offset">
                              <Value xsi:type="Node" name="Offset">
                                <Item name="Value">
                                  <Value xsi:type="xsd:double">0</Value>
                                </Item>
                                <Item name="UnitName">
                                  <Value xsi:type="xsd:string">MPa</Value>
                                </Item>
                              </Value>
                            </Item>
                            <Item name="StressUnits">
                              <Value xsi:type="Node" name="StressUnits">
                                <Item name="Value">
                                  <Value xsi:type="xsd:int">2</Value>
                                </Item>
                                <Item name="UnitName">
                                  <Value xsi:type="xsd:string">MPa</Value>
                                </Item>
                              </Value>
                            </Item>
                          </Value>
                        </Item>
                        <Item name="Stress(Linear:Load):AmplitudeTrendChannel">
                          <Value xsi:type="Node" name="Stress(Linear:Load):AmplitudeTrendChannel">
                            <Item name="CustomNameParameter">
                              <Value xsi:type="Node" name="CustomNameParameter">
                                <Item name="Value">
                                  <Value xsi:type="xsd:string" />
                                </Item>
                              </Value>
                            </Item>
                            <Item name="FullScale">
                              <Value xsi:type="Node" name="FullScale">
                                <Item name="Value">
                                  <Value xsi:type="xsd:double">5000000000</Value>
                                </Item>
                                <Item name="UnitName">
                                  <Value xsi:type="xsd:string">MPa</Value>
                                </Item>
                              </Value>
                            </Item>
                            <Item name="Offset">
                              <Value xsi:type="Node" name="Offset">
                                <Item name="Value">
                                  <Value xsi:type="xsd:double">0</Value>
                                </Item>
                                <Item name="UnitName">
                                  <Value xsi:type="xsd:string">MPa</Value>
                                </Item>
                              </Value>
                            </Item>
                            <Item name="StressUnits">
                              <Value xsi:type="Node" name="StressUnits">
                                <Item name="Value">
                                  <Value xsi:type="xsd:int">2</Value>
                                </Item>
                                <Item name="UnitName">
                                  <Value xsi:type="xsd:string">MPa</Value>
                                </Item>
                              </Value>
                            </Item>
                          </Value>
                        </Item>
                        <Item name="Stress(Linear:Load):MeanTrendChannel">
                          <Value xsi:type="Node" name="Stress(Linear:Load):MeanTrendChannel">
                            <Item name="CustomNameParameter">
                              <Value xsi:type="Node" name="CustomNameParameter">
                                <Item name="Value">
                                  <Value xsi:type="xsd:string" />
                                </Item>
                              </Value>
                            </Item>
                            <Item name="FullScale">
                              <Value xsi:type="Node" name="FullScale">
                                <Item name="Value">
                                  <Value xsi:type="xsd:double">5000000000</Value>
                                </Item>
                                <Item name="UnitName">
                                  <Value xsi:type="xsd:string">MPa</Value>
                                </Item>
                              </Value>
                            </Item>
                            <Item name="Offset">
                              <Value xsi:type="Node" name="Offset">
                                <Item name="Value">
                                  <Value xsi:type="xsd:double">0</Value>
                                </Item>
                                <Item name="UnitName">
                                  <Value xsi:type="xsd:string">MPa</Value>
                                </Item>
                              </Value>
                            </Item>
                            <Item name="StressUnits">
                              <Value xsi:type="Node" name="StressUnits">
                                <Item name="Value">
                                  <Value xsi:type="xsd:int">2</Value>
                                </Item>
                                <Item name="UnitName">
                                  <Value xsi:type="xsd:string">MPa</Value>
                                </Item>
                              </Value>
                            </Item>
                          </Value>
                        </Item>
                        <Item name="AreaParameter">
                          <Value xsi:type="Node" name="AreaParameter">
                            <Item name="Value">
                              <Value xsi:type="xsd:double">1E-06</Value>
                            </Item>
                            <Item name="UnitName">
                              <Value xsi:type="xsd:string">mm²</Value>
                            </Item>
                          </Value>
                        </Item>
                      </Value>
                    </Item>
                  </Value>
                </Item>
              </Value>
            </Item>
            <Item name="TransducerConnector3">
              <Value xsi:type="Node" name="TransducerConnector3">
                <Item name="AvailableTransducers">
                  <Value xsi:type="Node" name="AvailableTransducers">
                    <Item name="Value">
                      <Value xsi:type="xsd:int">11</Value>
                    </Item>
                  </Value>
                </Item>
                <Item name="Instron.Dynamics.Displacement">
                  <Value xsi:type="Node" name="Instron.Dynamics.Displacement">
                    <Item name="ShortName">
                      <Value xsi:type="Node" name="ShortName">
                        <Item name="Value">
                          <Value xsi:type="xsd:string">Digital Position</Value>
                        </Item>
                      </Value>
                    </Item>
                    <Item name="Controllable">
                      <Value xsi:type="Node" name="Controllable">
                        <Item name="Value">
                          <Value xsi:type="xsd:boolean">true</Value>
                        </Item>
                      </Value>
                    </Item>
                    <Item name="FullScale">
                      <Value xsi:type="Node" name="FullScale">
                        <Item name="Value">
                          <Value xsi:type="xsd:double">0.06</Value>
                        </Item>
                        <Item name="UnitName">
                          <Value xsi:type="xsd:string">mm</Value>
                        </Item>
                      </Value>
                    </Item>
                    <Item name="Offset">
                      <Value xsi:type="Node" name="Offset">
                        <Item name="Value">
                          <Value xsi:type="xsd:double">0</Value>
                        </Item>
                        <Item name="UnitName">
                          <Value xsi:type="xsd:string">mm</Value>
                        </Item>
                      </Value>
                    </Item>
                    <Item name="Linear:Digital Position:RawDisplacementChannel">
                      <Value xsi:type="Node" name="Linear:Digital Position:RawDisplacementChannel">
                        <Item name="CustomNameParameter">
                          <Value xsi:type="Node" name="CustomNameParameter">
                            <Item name="Value">
                              <Value xsi:type="xsd:string" />
                            </Item>
                          </Value>
                        </Item>
                        <Item name="FullScale">
                          <Value xsi:type="Node" name="FullScale">
                            <Item name="Value">
                              <Value xsi:type="xsd:double">0.06</Value>
                            </Item>
                            <Item name="UnitName">
                              <Value xsi:type="xsd:string">mm</Value>
                            </Item>
                          </Value>
                        </Item>
                        <Item name="Offset">
                          <Value xsi:type="Node" name="Offset">
                            <Item name="Value">
                              <Value xsi:type="xsd:double">0</Value>
                            </Item>
                            <Item name="UnitName">
                              <Value xsi:type="xsd:string">mm</Value>
                            </Item>
                          </Value>
                        </Item>
                        <Item name="LengthUnits">
                          <Value xsi:type="Node" name="LengthUnits">
                            <Item name="Value">
                              <Value xsi:type="xsd:int">3</Value>
                            </Item>
                            <Item name="UnitName">
                              <Value xsi:type="xsd:string">mm</Value>
                            </Item>
                          </Value>
                        </Item>
                        <Item name="ControllableParameter">
                          <Value xsi:type="Node" name="ControllableParameter">
                            <Item name="Value">
                              <Value xsi:type="xsd:boolean">true</Value>
                            </Item>
                          </Value>
                        </Item>
                        <Item name="Displacement(Linear:Digital Position):MaxPeakTrendChannel">
                          <Value xsi:type="Node" name="Displacement(Linear:Digital Position):MaxPeakTrendChannel">
                            <Item name="CustomNameParameter">
                              <Value xsi:type="Node" name="CustomNameParameter">
                                <Item name="Value">
                                  <Value xsi:type="xsd:string" />
                                </Item>
                              </Value>
                            </Item>
                            <Item name="FullScale">
                              <Value xsi:type="Node" name="FullScale">
                                <Item name="Value">
                                  <Value xsi:type="xsd:double">0.06</Value>
                                </Item>
                                <Item name="UnitName">
                                  <Value xsi:type="xsd:string">mm</Value>
                                </Item>
                              </Value>
                            </Item>
                            <Item name="Offset">
                              <Value xsi:type="Node" name="Offset">
                                <Item name="Value">
                                  <Value xsi:type="xsd:double">0</Value>
                                </Item>
                                <Item name="UnitName">
                                  <Value xsi:type="xsd:string">mm</Value>
                                </Item>
                              </Value>
                            </Item>
                            <Item name="LengthUnits">
                              <Value xsi:type="Node" name="LengthUnits">
                                <Item name="Value">
                                  <Value xsi:type="xsd:int">3</Value>
                                </Item>
                                <Item name="UnitName">
                                  <Value xsi:type="xsd:string">mm</Value>
                                </Item>
                              </Value>
                            </Item>
                          </Value>
                        </Item>
                        <Item name="Displacement(Linear:Digital Position):MinPeakTrendChannel">
                          <Value xsi:type="Node" name="Displacement(Linear:Digital Position):MinPeakTrendChannel">
                            <Item name="CustomNameParameter">
                              <Value xsi:type="Node" name="CustomNameParameter">
                                <Item name="Value">
                                  <Value xsi:type="xsd:string" />
                                </Item>
                              </Value>
                            </Item>
                            <Item name="FullScale">
                              <Value xsi:type="Node" name="FullScale">
                                <Item name="Value">
                                  <Value xsi:type="xsd:double">0.06</Value>
                                </Item>
                                <Item name="UnitName">
                                  <Value xsi:type="xsd:string">mm</Value>
                                </Item>
                              </Value>
                            </Item>
                            <Item name="Offset">
                              <Value xsi:type="Node" name="Offset">
                                <Item name="Value">
                                  <Value xsi:type="xsd:double">0</Value>
                                </Item>
                                <Item name="UnitName">
                                  <Value xsi:type="xsd:string">mm</Value>
                                </Item>
                              </Value>
                            </Item>
                            <Item name="LengthUnits">
                              <Value xsi:type="Node" name="LengthUnits">
                                <Item name="Value">
                                  <Value xsi:type="xsd:int">3</Value>
                                </Item>
                                <Item name="UnitName">
                                  <Value xsi:type="xsd:string">mm</Value>
                                </Item>
                              </Value>
                            </Item>
                          </Value>
                        </Item>
                        <Item name="Displacement(Linear:Digital Position):AmplitudeTrendChannel">
                          <Value xsi:type="Node" name="Displacement(Linear:Digital Position):AmplitudeTrendChannel">
                            <Item name="CustomNameParameter">
                              <Value xsi:type="Node" name="CustomNameParameter">
                                <Item name="Value">
                                  <Value xsi:type="xsd:string" />
                                </Item>
                              </Value>
                            </Item>
                            <Item name="FullScale">
                              <Value xsi:type="Node" name="FullScale">
                                <Item name="Value">
                                  <Value xsi:type="xsd:double">0.06</Value>
                                </Item>
                                <Item name="UnitName">
                                  <Value xsi:type="xsd:string">mm</Value>
                                </Item>
                              </Value>
                            </Item>
                            <Item name="Offset">
                              <Value xsi:type="Node" name="Offset">
                                <Item name="Value">
                                  <Value xsi:type="xsd:double">0</Value>
                                </Item>
                                <Item name="UnitName">
                                  <Value xsi:type="xsd:string">mm</Value>
                                </Item>
                              </Value>
                            </Item>
                            <Item name="LengthUnits">
                              <Value xsi:type="Node" name="LengthUnits">
                                <Item name="Value">
                                  <Value xsi:type="xsd:int">3</Value>
                                </Item>
                                <Item name="UnitName">
                                  <Value xsi:type="xsd:string">mm</Value>
                                </Item>
                              </Value>
                            </Item>
                          </Value>
                        </Item>
                        <Item name="Displacement(Linear:Digital Position):MeanTrendChannel">
                          <Value xsi:type="Node" name="Displacement(Linear:Digital Position):MeanTrendChannel">
                            <Item name="CustomNameParameter">
                              <Value xsi:type="Node" name="CustomNameParameter">
                                <Item name="Value">
                                  <Value xsi:type="xsd:string" />
                                </Item>
                              </Value>
                            </Item>
                            <Item name="FullScale">
                              <Value xsi:type="Node" name="FullScale">
                                <Item name="Value">
                                  <Value xsi:type="xsd:double">0.06</Value>
                                </Item>
                                <Item name="UnitName">
                                  <Value xsi:type="xsd:string">mm</Value>
                                </Item>
                              </Value>
                            </Item>
                            <Item name="Offset">
                              <Value xsi:type="Node" name="Offset">
                                <Item name="Value">
                                  <Value xsi:type="xsd:double">0</Value>
                                </Item>
                                <Item name="UnitName">
                                  <Value xsi:type="xsd:string">mm</Value>
                                </Item>
                              </Value>
                            </Item>
                            <Item name="LengthUnits">
                              <Value xsi:type="Node" name="LengthUnits">
                                <Item name="Value">
                                  <Value xsi:type="xsd:int">3</Value>
                                </Item>
                                <Item name="UnitName">
                                  <Value xsi:type="xsd:string">mm</Value>
                                </Item>
                              </Value>
                            </Item>
                          </Value>
                        </Item>
                      </Value>
                    </Item>
                    <Item name="Linear:Digital Position:DerivedStrainChannel">
                      <Value xsi:type="Node" name="Linear:Digital Position:DerivedStrainChannel">
                        <Item name="CustomNameParameter">
                          <Value xsi:type="Node" name="CustomNameParameter">
                            <Item name="Value">
                              <Value xsi:type="xsd:string" />
                            </Item>
                          </Value>
                        </Item>
                        <Item name="FullScale">
                          <Value xsi:type="Node" name="FullScale">
                            <Item name="Value">
                              <Value xsi:type="xsd:double">6</Value>
                            </Item>
                            <Item name="UnitName">
                              <Value xsi:type="xsd:string">%</Value>
                            </Item>
                          </Value>
                        </Item>
                        <Item name="Offset">
                          <Value xsi:type="Node" name="Offset">
                            <Item name="Value">
                              <Value xsi:type="xsd:double">0</Value>
                            </Item>
                            <Item name="UnitName">
                              <Value xsi:type="xsd:string">%</Value>
                            </Item>
                          </Value>
                        </Item>
                        <Item name="StrainUnits">
                          <Value xsi:type="Node" name="StrainUnits">
                            <Item name="Value">
                              <Value xsi:type="xsd:int">2</Value>
                            </Item>
                            <Item name="UnitName">
                              <Value xsi:type="xsd:string">%</Value>
                            </Item>
                          </Value>
                        </Item>
                        <Item name="ControllableParameter">
                          <Value xsi:type="Node" name="ControllableParameter">
                            <Item name="Value">
                              <Value xsi:type="xsd:boolean">true</Value>
                            </Item>
                          </Value>
                        </Item>
                        <Item name="Strain(Linear:Digital Position):MaxPeakTrendChannel">
                          <Value xsi:type="Node" name="Strain(Linear:Digital Position):MaxPeakTrendChannel">
                            <Item name="CustomNameParameter">
                              <Value xsi:type="Node" name="CustomNameParameter">
                                <Item name="Value">
                                  <Value xsi:type="xsd:string" />
                                </Item>
                              </Value>
                            </Item>
                            <Item name="FullScale">
                              <Value xsi:type="Node" name="FullScale">
                                <Item name="Value">
                                  <Value xsi:type="xsd:double">6</Value>
                                </Item>
                                <Item name="UnitName">
                                  <Value xsi:type="xsd:string">%</Value>
                                </Item>
                              </Value>
                            </Item>
                            <Item name="Offset">
                              <Value xsi:type="Node" name="Offset">
                                <Item name="Value">
                                  <Value xsi:type="xsd:double">0</Value>
                                </Item>
                                <Item name="UnitName">
                                  <Value xsi:type="xsd:string">%</Value>
                                </Item>
                              </Value>
                            </Item>
                            <Item name="StrainUnits">
                              <Value xsi:type="Node" name="StrainUnits">
                                <Item name="Value">
                                  <Value xsi:type="xsd:int">2</Value>
                                </Item>
                                <Item name="UnitName">
                                  <Value xsi:type="xsd:string">%</Value>
                                </Item>
                              </Value>
                            </Item>
                          </Value>
                        </Item>
                        <Item name="Strain(Linear:Digital Position):MinPeakTrendChannel">
                          <Value xsi:type="Node" name="Strain(Linear:Digital Position):MinPeakTrendChannel">
                            <Item name="CustomNameParameter">
                              <Value xsi:type="Node" name="CustomNameParameter">
                                <Item name="Value">
                                  <Value xsi:type="xsd:string" />
                                </Item>
                              </Value>
                            </Item>
                            <Item name="FullScale">
                              <Value xsi:type="Node" name="FullScale">
                                <Item name="Value">
                                  <Value xsi:type="xsd:double">6</Value>
                                </Item>
                                <Item name="UnitName">
                                  <Value xsi:type="xsd:string">%</Value>
                                </Item>
                              </Value>
                            </Item>
                            <Item name="Offset">
                              <Value xsi:type="Node" name="Offset">
                                <Item name="Value">
                                  <Value xsi:type="xsd:double">0</Value>
                                </Item>
                                <Item name="UnitName">
                                  <Value xsi:type="xsd:string">%</Value>
                                </Item>
                              </Value>
                            </Item>
                            <Item name="StrainUnits">
                              <Value xsi:type="Node" name="StrainUnits">
                                <Item name="Value">
                                  <Value xsi:type="xsd:int">2</Value>
                                </Item>
                                <Item name="UnitName">
                                  <Value xsi:type="xsd:string">%</Value>
                                </Item>
                              </Value>
                            </Item>
                          </Value>
                        </Item>
                        <Item name="Strain(Linear:Digital Position):AmplitudeTrendChannel">
                          <Value xsi:type="Node" name="Strain(Linear:Digital Position):AmplitudeTrendChannel">
                            <Item name="CustomNameParameter">
                              <Value xsi:type="Node" name="CustomNameParameter">
                                <Item name="Value">
                                  <Value xsi:type="xsd:string" />
                                </Item>
                              </Value>
                            </Item>
                            <Item name="FullScale">
                              <Value xsi:type="Node" name="FullScale">
                                <Item name="Value">
                                  <Value xsi:type="xsd:double">6</Value>
                                </Item>
                                <Item name="UnitName">
                                  <Value xsi:type="xsd:string">%</Value>
                                </Item>
                              </Value>
                            </Item>
                            <Item name="Offset">
                              <Value xsi:type="Node" name="Offset">
                                <Item name="Value">
                                  <Value xsi:type="xsd:double">0</Value>
                                </Item>
                                <Item name="UnitName">
                                  <Value xsi:type="xsd:string">%</Value>
                                </Item>
                              </Value>
                            </Item>
                            <Item name="StrainUnits">
                              <Value xsi:type="Node" name="StrainUnits">
                                <Item name="Value">
                                  <Value xsi:type="xsd:int">2</Value>
                                </Item>
                                <Item name="UnitName">
                                  <Value xsi:type="xsd:string">%</Value>
                                </Item>
                              </Value>
                            </Item>
                          </Value>
                        </Item>
                        <Item name="Strain(Linear:Digital Position):MeanTrendChannel">
                          <Value xsi:type="Node" name="Strain(Linear:Digital Position):MeanTrendChannel">
                            <Item name="CustomNameParameter">
                              <Value xsi:type="Node" name="CustomNameParameter">
                                <Item name="Value">
                                  <Value xsi:type="xsd:string" />
                                </Item>
                              </Value>
                            </Item>
                            <Item name="FullScale">
                              <Value xsi:type="Node" name="FullScale">
                                <Item name="Value">
                                  <Value xsi:type="xsd:double">6</Value>
                                </Item>
                                <Item name="UnitName">
                                  <Value xsi:type="xsd:string">%</Value>
                                </Item>
                              </Value>
                            </Item>
                            <Item name="Offset">
                              <Value xsi:type="Node" name="Offset">
                                <Item name="Value">
                                  <Value xsi:type="xsd:double">0</Value>
                                </Item>
                                <Item name="UnitName">
                                  <Value xsi:type="xsd:string">%</Value>
                                </Item>
                              </Value>
                            </Item>
                            <Item name="StrainUnits">
                              <Value xsi:type="Node" name="StrainUnits">
                                <Item name="Value">
                                  <Value xsi:type="xsd:int">2</Value>
                                </Item>
                                <Item name="UnitName">
                                  <Value xsi:type="xsd:string">%</Value>
                                </Item>
                              </Value>
                            </Item>
                          </Value>
                        </Item>
                        <Item name="GaugeLength">
                          <Value xsi:type="Node" name="GaugeLength">
                            <Item name="Value">
                              <Value xsi:type="xsd:double">0.01</Value>
                            </Item>
                            <Item name="UnitName">
                              <Value xsi:type="xsd:string">mm</Value>
                            </Item>
                          </Value>
                        </Item>
                      </Value>
                    </Item>
                  </Value>
                </Item>
              </Value>
            </Item>
            <Item name="TransducerConnector4">
              <Value xsi:type="Node" name="TransducerConnector4">
                <Item name="AvailableTransducers">
                  <Value xsi:type="Node" name="AvailableTransducers">
                    <Item name="Value">
                      <Value xsi:type="xsd:int">0</Value>
                    </Item>
                  </Value>
                </Item>
              </Value>
            </Item>
            <Item name="Linear:AnalogOutputA">
              <Value xsi:type="Node" name="Linear:AnalogOutputA">
                <Item name="SequenceEditorRowHeight">
                  <Value xsi:type="xsd:int">50</Value>
                </Item>
                <Item name="CapabilityCustomName">
                  <Value xsi:type="Node" name="CapabilityCustomName">
                    <Item name="Value">
                      <Value xsi:type="xsd:string" />
                    </Item>
                  </Value>
                </Item>
              </Value>
            </Item>
            <Item name="Linear:AnalogOutputB">
              <Value xsi:type="Node" name="Linear:AnalogOutputB">
                <Item name="SequenceEditorRowHeight">
                  <Value xsi:type="xsd:int">50</Value>
                </Item>
                <Item name="CapabilityCustomName">
                  <Value xsi:type="Node" name="CapabilityCustomName">
                    <Item name="Value">
                      <Value xsi:type="xsd:string" />
                    </Item>
                  </Value>
                </Item>
              </Value>
            </Item>
            <Item name="Linear:DigitalOutput1">
              <Value xsi:type="Node" name="Linear:DigitalOutput1">
                <Item name="SequenceEditorRowHeight">
                  <Value xsi:type="xsd:int">50</Value>
                </Item>
                <Item name="CapabilityCustomName">
                  <Value xsi:type="Node" name="CapabilityCustomName">
                    <Item name="Value">
                      <Value xsi:type="xsd:string" />
                    </Item>
                  </Value>
                </Item>
              </Value>
            </Item>
            <Item name="Linear:DigitalOutput2">
              <Value xsi:type="Node" name="Linear:DigitalOutput2">
                <Item name="SequenceEditorRowHeight">
                  <Value xsi:type="xsd:int">50</Value>
                </Item>
                <Item name="CapabilityCustomName">
                  <Value xsi:type="Node" name="CapabilityCustomName">
                    <Item name="Value">
                      <Value xsi:type="xsd:string" />
                    </Item>
                  </Value>
                </Item>
              </Value>
            </Item>
            <Item name="Linear:DigitalOutput3">
              <Value xsi:type="Node" name="Linear:DigitalOutput3">
                <Item name="SequenceEditorRowHeight">
                  <Value xsi:type="xsd:int">50</Value>
                </Item>
                <Item name="CapabilityCustomName">
                  <Value xsi:type="Node" name="CapabilityCustomName">
                    <Item name="Value">
                      <Value xsi:type="xsd:string" />
                    </Item>
                  </Value>
                </Item>
              </Value>
            </Item>
            <Item name="Linear:DigitalOutput4">
              <Value xsi:type="Node" name="Linear:DigitalOutput4">
                <Item name="SequenceEditorRowHeight">
                  <Value xsi:type="xsd:int">50</Value>
                </Item>
                <Item name="CapabilityCustomName">
                  <Value xsi:type="Node" name="CapabilityCustomName">
                    <Item name="Value">
                      <Value xsi:type="xsd:string" />
                    </Item>
                  </Value>
                </Item>
              </Value>
            </Item>
            <Item name="Linear:DigitalInput1">
              <Value xsi:type="Node" name="Linear:DigitalInput1">
                <Item name="SequenceEditorRowHeight">
                  <Value xsi:type="xsd:int">50</Value>
                </Item>
                <Item name="CapabilityCustomName">
                  <Value xsi:type="Node" name="CapabilityCustomName">
                    <Item name="Value">
                      <Value xsi:type="xsd:string" />
                    </Item>
                  </Value>
                </Item>
              </Value>
            </Item>
            <Item name="Linear:DigitalInput2">
              <Value xsi:type="Node" name="Linear:DigitalInput2">
                <Item name="SequenceEditorRowHeight">
                  <Value xsi:type="xsd:int">50</Value>
                </Item>
                <Item name="CapabilityCustomName">
                  <Value xsi:type="Node" name="CapabilityCustomName">
                    <Item name="Value">
                      <Value xsi:type="xsd:string" />
                    </Item>
                  </Value>
                </Item>
              </Value>
            </Item>
            <Item name="Linear:DigitalInput3">
              <Value xsi:type="Node" name="Linear:DigitalInput3">
                <Item name="SequenceEditorRowHeight">
                  <Value xsi:type="xsd:int">50</Value>
                </Item>
                <Item name="CapabilityCustomName">
                  <Value xsi:type="Node" name="CapabilityCustomName">
                    <Item name="Value">
                      <Value xsi:type="xsd:string" />
                    </Item>
                  </Value>
                </Item>
              </Value>
            </Item>
            <Item name="Linear:DigitalInput4">
              <Value xsi:type="Node" name="Linear:DigitalInput4">
                <Item name="SequenceEditorRowHeight">
                  <Value xsi:type="xsd:int">50</Value>
                </Item>
                <Item name="CapabilityCustomName">
                  <Value xsi:type="Node" name="CapabilityCustomName">
                    <Item name="Value">
                      <Value xsi:type="xsd:string" />
                    </Item>
                  </Value>
                </Item>
              </Value>
            </Item>
            <Item name="Linear:WaveformGenerator">
              <Value xsi:type="Node" name="Linear:WaveformGenerator">
                <Item name="SequenceEditorRowHeight">
                  <Value xsi:type="xsd:int">75</Value>
                </Item>
                <Item name="CapabilityCustomName">
                  <Value xsi:type="Node" name="CapabilityCustomName">
                    <Item name="Value">
                      <Value xsi:type="xsd:string" />
                    </Item>
                  </Value>
                </Item>
              </Value>
            </Item>
            <Item name="Linear:WaveformGenerator:ElapsedCycleCounterChannel">
              <Value xsi:type="Node" name="Linear:WaveformGenerator:ElapsedCycleCounterChannel">
                <Item name="CustomNameParameter">
                  <Value xsi:type="Node" name="CustomNameParameter">
                    <Item name="Value">
                      <Value xsi:type="xsd:string" />
                    </Item>
                  </Value>
                </Item>
                <Item name="Fullscale">
                  <Value xsi:type="Node" name="Fullscale">
                    <Item name="Value">
                      <Value xsi:type="xsd:double">1E+104</Value>
                    </Item>
                    <Item name="UnitName">
                      <Value xsi:type="xsd:string">Cycles</Value>
                    </Item>
                  </Value>
                </Item>
                <Item name="Offset">
                  <Value xsi:type="Node" name="Offset">
                    <Item name="Value">
                      <Value xsi:type="xsd:double">1E+104</Value>
                    </Item>
                    <Item name="UnitName">
                      <Value xsi:type="xsd:string">Cycles</Value>
                    </Item>
                  </Value>
                </Item>
                <Item name="CycleCounterUnits">
                  <Value xsi:type="Node" name="CycleCounterUnits">
                    <Item name="Value">
                      <Value xsi:type="xsd:int">0</Value>
                    </Item>
                    <Item name="UnitName">
                      <Value xsi:type="xsd:string">Cycles</Value>
                    </Item>
                  </Value>
                </Item>
                <Item name="ControllableParameter">
                  <Value xsi:type="Node" name="ControllableParameter">
                    <Item name="Value">
                      <Value xsi:type="xsd:boolean">false</Value>
                    </Item>
                  </Value>
                </Item>
              </Value>
            </Item>
            <Item name="Linear:WaveformGenerator:TotalCycleCounterChannel">
              <Value xsi:type="Node" name="Linear:WaveformGenerator:TotalCycleCounterChannel">
                <Item name="CustomNameParameter">
                  <Value xsi:type="Node" name="CustomNameParameter">
                    <Item name="Value">
                      <Value xsi:type="xsd:string" />
                    </Item>
                  </Value>
                </Item>
                <Item name="Fullscale">
                  <Value xsi:type="Node" name="Fullscale">
                    <Item name="Value">
                      <Value xsi:type="xsd:double">1E+104</Value>
                    </Item>
                    <Item name="UnitName">
                      <Value xsi:type="xsd:string">Cycles</Value>
                    </Item>
                  </Value>
                </Item>
                <Item name="Offset">
                  <Value xsi:type="Node" name="Offset">
                    <Item name="Value">
                      <Value xsi:type="xsd:double">1E+104</Value>
                    </Item>
                    <Item name="UnitName">
                      <Value xsi:type="xsd:string">Cycles</Value>
                    </Item>
                  </Value>
                </Item>
                <Item name="CycleCounterUnits">
                  <Value xsi:type="Node" name="CycleCounterUnits">
                    <Item name="Value">
                      <Value xsi:type="xsd:int">0</Value>
                    </Item>
                    <Item name="UnitName">
                      <Value xsi:type="xsd:string">Cycles</Value>
                    </Item>
                  </Value>
                </Item>
                <Item name="ControllableParameter">
                  <Value xsi:type="Node" name="ControllableParameter">
                    <Item name="Value">
                      <Value xsi:type="xsd:boolean">false</Value>
                    </Item>
                  </Value>
                </Item>
              </Value>
            </Item>
            <Item name="Linear:WaveformGenerator:CommandChannel">
              <Value xsi:type="Node" name="Linear:WaveformGenerator:CommandChannel">
                <Item name="CustomNameParameter">
                  <Value xsi:type="Node" name="CustomNameParameter">
                    <Item name="Value">
                      <Value xsi:type="xsd:string" />
                    </Item>
                  </Value>
                </Item>
                <Item name="Fullscale">
                  <Value xsi:type="Node" name="Fullscale">
                    <Item name="Value">
                      <Value xsi:type="xsd:double">1</Value>
                    </Item>
                    <Item name="UnitName">
                      <Value xsi:type="xsd:string">%</Value>
                    </Item>
                  </Value>
                </Item>
                <Item name="Offset">
                  <Value xsi:type="Node" name="Offset">
                    <Item name="Value">
                      <Value xsi:type="xsd:double">0</Value>
                    </Item>
                    <Item name="UnitName">
                      <Value xsi:type="xsd:string">%</Value>
                    </Item>
                  </Value>
                </Item>
                <Item name="PercentageUnits">
                  <Value xsi:type="Node" name="PercentageUnits">
                    <Item name="Value">
                      <Value xsi:type="xsd:int">1</Value>
                    </Item>
                    <Item name="UnitName">
                      <Value xsi:type="xsd:string">%</Value>
                    </Item>
                  </Value>
                </Item>
                <Item name="ControllableParameter">
                  <Value xsi:type="Node" name="ControllableParameter">
                    <Item name="Value">
                      <Value xsi:type="xsd:boolean">false</Value>
                    </Item>
                  </Value>
                </Item>
                <Item name="CommandChannel(Linear:WaveformGenerator):MaxPeakTrendChannel">
                  <Value xsi:type="Node" name="CommandChannel(Linear:WaveformGenerator):MaxPeakTrendChannel">
                    <Item name="CustomNameParameter">
                      <Value xsi:type="Node" name="CustomNameParameter">
                        <Item name="Value">
                          <Value xsi:type="xsd:string" />
                        </Item>
                      </Value>
                    </Item>
                    <Item name="Fullscale">
                      <Value xsi:type="Node" name="Fullscale">
                        <Item name="Value">
                          <Value xsi:type="xsd:double">1</Value>
                        </Item>
                        <Item name="UnitName">
                          <Value xsi:type="xsd:string">%</Value>
                        </Item>
                      </Value>
                    </Item>
                    <Item name="Offset">
                      <Value xsi:type="Node" name="Offset">
                        <Item name="Value">
                          <Value xsi:type="xsd:double">0</Value>
                        </Item>
                        <Item name="UnitName">
                          <Value xsi:type="xsd:string">%</Value>
                        </Item>
                      </Value>
                    </Item>
                    <Item name="PercentageUnits">
                      <Value xsi:type="Node" name="PercentageUnits">
                        <Item name="Value">
                          <Value xsi:type="xsd:int">1</Value>
                        </Item>
                        <Item name="UnitName">
                          <Value xsi:type="xsd:string">%</Value>
                        </Item>
                      </Value>
                    </Item>
                  </Value>
                </Item>
                <Item name="CommandChannel(Linear:WaveformGenerator):MinPeakTrendChannel">
                  <Value xsi:type="Node" name="CommandChannel(Linear:WaveformGenerator):MinPeakTrendChannel">
                    <Item name="CustomNameParameter">
                      <Value xsi:type="Node" name="CustomNameParameter">
                        <Item name="Value">
                          <Value xsi:type="xsd:string" />
                        </Item>
                      </Value>
                    </Item>
                    <Item name="Fullscale">
                      <Value xsi:type="Node" name="Fullscale">
                        <Item name="Value">
                          <Value xsi:type="xsd:double">1</Value>
                        </Item>
                        <Item name="UnitName">
                          <Value xsi:type="xsd:string">%</Value>
                        </Item>
                      </Value>
                    </Item>
                    <Item name="Offset">
                      <Value xsi:type="Node" name="Offset">
                        <Item name="Value">
                          <Value xsi:type="xsd:double">0</Value>
                        </Item>
                        <Item name="UnitName">
                          <Value xsi:type="xsd:string">%</Value>
                        </Item>
                      </Value>
                    </Item>
                    <Item name="PercentageUnits">
                      <Value xsi:type="Node" name="PercentageUnits">
                        <Item name="Value">
                          <Value xsi:type="xsd:int">1</Value>
                        </Item>
                        <Item name="UnitName">
                          <Value xsi:type="xsd:string">%</Value>
                        </Item>
                      </Value>
                    </Item>
                  </Value>
                </Item>
                <Item name="CommandChannel(Linear:WaveformGenerator):AmplitudeTrendChannel">
                  <Value xsi:type="Node" name="CommandChannel(Linear:WaveformGenerator):AmplitudeTrendChannel">
                    <Item name="CustomNameParameter">
                      <Value xsi:type="Node" name="CustomNameParameter">
                        <Item name="Value">
                          <Value xsi:type="xsd:string" />
                        </Item>
                      </Value>
                    </Item>
                    <Item name="Fullscale">
                      <Value xsi:type="Node" name="Fullscale">
                        <Item name="Value">
                          <Value xsi:type="xsd:double">1</Value>
                        </Item>
                        <Item name="UnitName">
                          <Value xsi:type="xsd:string">%</Value>
                        </Item>
                      </Value>
                    </Item>
                    <Item name="Offset">
                      <Value xsi:type="Node" name="Offset">
                        <Item name="Value">
                          <Value xsi:type="xsd:double">0</Value>
                        </Item>
                        <Item name="UnitName">
                          <Value xsi:type="xsd:string">%</Value>
                        </Item>
                      </Value>
                    </Item>
                    <Item name="PercentageUnits">
                      <Value xsi:type="Node" name="PercentageUnits">
                        <Item name="Value">
                          <Value xsi:type="xsd:int">1</Value>
                        </Item>
                        <Item name="UnitName">
                          <Value xsi:type="xsd:string">%</Value>
                        </Item>
                      </Value>
                    </Item>
                  </Value>
                </Item>
                <Item name="CommandChannel(Linear:WaveformGenerator):MeanTrendChannel">
                  <Value xsi:type="Node" name="CommandChannel(Linear:WaveformGenerator):MeanTrendChannel">
                    <Item name="CustomNameParameter">
                      <Value xsi:type="Node" name="CustomNameParameter">
                        <Item name="Value">
                          <Value xsi:type="xsd:string" />
                        </Item>
                      </Value>
                    </Item>
                    <Item name="Fullscale">
                      <Value xsi:type="Node" name="Fullscale">
                        <Item name="Value">
                          <Value xsi:type="xsd:double">1</Value>
                        </Item>
                        <Item name="UnitName">
                          <Value xsi:type="xsd:string">%</Value>
                        </Item>
                      </Value>
                    </Item>
                    <Item name="Offset">
                      <Value xsi:type="Node" name="Offset">
                        <Item name="Value">
                          <Value xsi:type="xsd:double">0</Value>
                        </Item>
                        <Item name="UnitName">
                          <Value xsi:type="xsd:string">%</Value>
                        </Item>
                      </Value>
                    </Item>
                    <Item name="PercentageUnits">
                      <Value xsi:type="Node" name="PercentageUnits">
                        <Item name="Value">
                          <Value xsi:type="xsd:int">1</Value>
                        </Item>
                        <Item name="UnitName">
                          <Value xsi:type="xsd:string">%</Value>
                        </Item>
                      </Value>
                    </Item>
                  </Value>
                </Item>
              </Value>
            </Item>
            <Item name="Linear:WaveformGenerator:DriveChannel">
              <Value xsi:type="Node" name="Linear:WaveformGenerator:DriveChannel">
                <Item name="CustomNameParameter">
                  <Value xsi:type="Node" name="CustomNameParameter">
                    <Item name="Value">
                      <Value xsi:type="xsd:string" />
                    </Item>
                  </Value>
                </Item>
                <Item name="Fullscale">
                  <Value xsi:type="Node" name="Fullscale">
                    <Item name="Value">
                      <Value xsi:type="xsd:double">1</Value>
                    </Item>
                    <Item name="UnitName">
                      <Value xsi:type="xsd:string">%</Value>
                    </Item>
                  </Value>
                </Item>
                <Item name="Offset">
                  <Value xsi:type="Node" name="Offset">
                    <Item name="Value">
                      <Value xsi:type="xsd:double">0</Value>
                    </Item>
                    <Item name="UnitName">
                      <Value xsi:type="xsd:string">%</Value>
                    </Item>
                  </Value>
                </Item>
                <Item name="PercentageUnits">
                  <Value xsi:type="Node" name="PercentageUnits">
                    <Item name="Value">
                      <Value xsi:type="xsd:int">1</Value>
                    </Item>
                    <Item name="UnitName">
                      <Value xsi:type="xsd:string">%</Value>
                    </Item>
                  </Value>
                </Item>
                <Item name="ControllableParameter">
                  <Value xsi:type="Node" name="ControllableParameter">
                    <Item name="Value">
                      <Value xsi:type="xsd:boolean">false</Value>
                    </Item>
                  </Value>
                </Item>
                <Item name="DriveChannel(Linear:WaveformGenerator):MaxPeakTrendChannel">
                  <Value xsi:type="Node" name="DriveChannel(Linear:WaveformGenerator):MaxPeakTrendChannel">
                    <Item name="CustomNameParameter">
                      <Value xsi:type="Node" name="CustomNameParameter">
                        <Item name="Value">
                          <Value xsi:type="xsd:string" />
                        </Item>
                      </Value>
                    </Item>
                    <Item name="Fullscale">
                      <Value xsi:type="Node" name="Fullscale">
                        <Item name="Value">
                          <Value xsi:type="xsd:double">1</Value>
                        </Item>
                        <Item name="UnitName">
                          <Value xsi:type="xsd:string">%</Value>
                        </Item>
                      </Value>
                    </Item>
                    <Item name="Offset">
                      <Value xsi:type="Node" name="Offset">
                        <Item name="Value">
                          <Value xsi:type="xsd:double">0</Value>
                        </Item>
                        <Item name="UnitName">
                          <Value xsi:type="xsd:string">%</Value>
                        </Item>
                      </Value>
                    </Item>
                    <Item name="PercentageUnits">
                      <Value xsi:type="Node" name="PercentageUnits">
                        <Item name="Value">
                          <Value xsi:type="xsd:int">1</Value>
                        </Item>
                        <Item name="UnitName">
                          <Value xsi:type="xsd:string">%</Value>
                        </Item>
                      </Value>
                    </Item>
                  </Value>
                </Item>
                <Item name="DriveChannel(Linear:WaveformGenerator):MinPeakTrendChannel">
                  <Value xsi:type="Node" name="DriveChannel(Linear:WaveformGenerator):MinPeakTrendChannel">
                    <Item name="CustomNameParameter">
                      <Value xsi:type="Node" name="CustomNameParameter">
                        <Item name="Value">
                          <Value xsi:type="xsd:string" />
                        </Item>
                      </Value>
                    </Item>
                    <Item name="Fullscale">
                      <Value xsi:type="Node" name="Fullscale">
                        <Item name="Value">
                          <Value xsi:type="xsd:double">1</Value>
                        </Item>
                        <Item name="UnitName">
                          <Value xsi:type="xsd:string">%</Value>
                        </Item>
                      </Value>
                    </Item>
                    <Item name="Offset">
                      <Value xsi:type="Node" name="Offset">
                        <Item name="Value">
                          <Value xsi:type="xsd:double">0</Value>
                        </Item>
                        <Item name="UnitName">
                          <Value xsi:type="xsd:string">%</Value>
                        </Item>
                      </Value>
                    </Item>
                    <Item name="PercentageUnits">
                      <Value xsi:type="Node" name="PercentageUnits">
                        <Item name="Value">
                          <Value xsi:type="xsd:int">1</Value>
                        </Item>
                        <Item name="UnitName">
                          <Value xsi:type="xsd:string">%</Value>
                        </Item>
                      </Value>
                    </Item>
                  </Value>
                </Item>
                <Item name="DriveChannel(Linear:WaveformGenerator):AmplitudeTrendChannel">
                  <Value xsi:type="Node" name="DriveChannel(Linear:WaveformGenerator):AmplitudeTrendChannel">
                    <Item name="CustomNameParameter">
                      <Value xsi:type="Node" name="CustomNameParameter">
                        <Item name="Value">
                          <Value xsi:type="xsd:string" />
                        </Item>
                      </Value>
                    </Item>
                    <Item name="Fullscale">
                      <Value xsi:type="Node" name="Fullscale">
                        <Item name="Value">
                          <Value xsi:type="xsd:double">1</Value>
                        </Item>
                        <Item name="UnitName">
                          <Value xsi:type="xsd:string">%</Value>
                        </Item>
                      </Value>
                    </Item>
                    <Item name="Offset">
                      <Value xsi:type="Node" name="Offset">
                        <Item name="Value">
                          <Value xsi:type="xsd:double">0</Value>
                        </Item>
                        <Item name="UnitName">
                          <Value xsi:type="xsd:string">%</Value>
                        </Item>
                      </Value>
                    </Item>
                    <Item name="PercentageUnits">
                      <Value xsi:type="Node" name="PercentageUnits">
                        <Item name="Value">
                          <Value xsi:type="xsd:int">1</Value>
                        </Item>
                        <Item name="UnitName">
                          <Value xsi:type="xsd:string">%</Value>
                        </Item>
                      </Value>
                    </Item>
                  </Value>
                </Item>
                <Item name="DriveChannel(Linear:WaveformGenerator):MeanTrendChannel">
                  <Value xsi:type="Node" name="DriveChannel(Linear:WaveformGenerator):MeanTrendChannel">
                    <Item name="CustomNameParameter">
                      <Value xsi:type="Node" name="CustomNameParameter">
                        <Item name="Value">
                          <Value xsi:type="xsd:string" />
                        </Item>
                      </Value>
                    </Item>
                    <Item name="Fullscale">
                      <Value xsi:type="Node" name="Fullscale">
                        <Item name="Value">
                          <Value xsi:type="xsd:double">1</Value>
                        </Item>
                        <Item name="UnitName">
                          <Value xsi:type="xsd:string">%</Value>
                        </Item>
                      </Value>
                    </Item>
                    <Item name="Offset">
                      <Value xsi:type="Node" name="Offset">
                        <Item name="Value">
                          <Value xsi:type="xsd:double">0</Value>
                        </Item>
                        <Item name="UnitName">
                          <Value xsi:type="xsd:string">%</Value>
                        </Item>
                      </Value>
                    </Item>
                    <Item name="PercentageUnits">
                      <Value xsi:type="Node" name="PercentageUnits">
                        <Item name="Value">
                          <Value xsi:type="xsd:int">1</Value>
                        </Item>
                        <Item name="UnitName">
                          <Value xsi:type="xsd:string">%</Value>
                        </Item>
                      </Value>
                    </Item>
                  </Value>
                </Item>
              </Value>
            </Item>
            <Item name="Linear:WaveformGenerator:ErrorChannel">
              <Value xsi:type="Node" name="Linear:WaveformGenerator:ErrorChannel">
                <Item name="CustomNameParameter">
                  <Value xsi:type="Node" name="CustomNameParameter">
                    <Item name="Value">
                      <Value xsi:type="xsd:string" />
                    </Item>
                  </Value>
                </Item>
                <Item name="Fullscale">
                  <Value xsi:type="Node" name="Fullscale">
                    <Item name="Value">
                      <Value xsi:type="xsd:double">1</Value>
                    </Item>
                    <Item name="UnitName">
                      <Value xsi:type="xsd:string">%</Value>
                    </Item>
                  </Value>
                </Item>
                <Item name="Offset">
                  <Value xsi:type="Node" name="Offset">
                    <Item name="Value">
                      <Value xsi:type="xsd:double">0</Value>
                    </Item>
                    <Item name="UnitName">
                      <Value xsi:type="xsd:string">%</Value>
                    </Item>
                  </Value>
                </Item>
                <Item name="PercentageUnits">
                  <Value xsi:type="Node" name="PercentageUnits">
                    <Item name="Value">
                      <Value xsi:type="xsd:int">1</Value>
                    </Item>
                    <Item name="UnitName">
                      <Value xsi:type="xsd:string">%</Value>
                    </Item>
                  </Value>
                </Item>
                <Item name="ControllableParameter">
                  <Value xsi:type="Node" name="ControllableParameter">
                    <Item name="Value">
                      <Value xsi:type="xsd:boolean">false</Value>
                    </Item>
                  </Value>
                </Item>
                <Item name="ErrorChannel(Linear:WaveformGenerator):MaxPeakTrendChannel">
                  <Value xsi:type="Node" name="ErrorChannel(Linear:WaveformGenerator):MaxPeakTrendChannel">
                    <Item name="CustomNameParameter">
                      <Value xsi:type="Node" name="CustomNameParameter">
                        <Item name="Value">
                          <Value xsi:type="xsd:string" />
                        </Item>
                      </Value>
                    </Item>
                    <Item name="Fullscale">
                      <Value xsi:type="Node" name="Fullscale">
                        <Item name="Value">
                          <Value xsi:type="xsd:double">1</Value>
                        </Item>
                        <Item name="UnitName">
                          <Value xsi:type="xsd:string">%</Value>
                        </Item>
                      </Value>
                    </Item>
                    <Item name="Offset">
                      <Value xsi:type="Node" name="Offset">
                        <Item name="Value">
                          <Value xsi:type="xsd:double">0</Value>
                        </Item>
                        <Item name="UnitName">
                          <Value xsi:type="xsd:string">%</Value>
                        </Item>
                      </Value>
                    </Item>
                    <Item name="PercentageUnits">
                      <Value xsi:type="Node" name="PercentageUnits">
                        <Item name="Value">
                          <Value xsi:type="xsd:int">1</Value>
                        </Item>
                        <Item name="UnitName">
                          <Value xsi:type="xsd:string">%</Value>
                        </Item>
                      </Value>
                    </Item>
                  </Value>
                </Item>
                <Item name="ErrorChannel(Linear:WaveformGenerator):MinPeakTrendChannel">
                  <Value xsi:type="Node" name="ErrorChannel(Linear:WaveformGenerator):MinPeakTrendChannel">
                    <Item name="CustomNameParameter">
                      <Value xsi:type="Node" name="CustomNameParameter">
                        <Item name="Value">
                          <Value xsi:type="xsd:string" />
                        </Item>
                      </Value>
                    </Item>
                    <Item name="Fullscale">
                      <Value xsi:type="Node" name="Fullscale">
                        <Item name="Value">
                          <Value xsi:type="xsd:double">1</Value>
                        </Item>
                        <Item name="UnitName">
                          <Value xsi:type="xsd:string">%</Value>
                        </Item>
                      </Value>
                    </Item>
                    <Item name="Offset">
                      <Value xsi:type="Node" name="Offset">
                        <Item name="Value">
                          <Value xsi:type="xsd:double">0</Value>
                        </Item>
                        <Item name="UnitName">
                          <Value xsi:type="xsd:string">%</Value>
                        </Item>
                      </Value>
                    </Item>
                    <Item name="PercentageUnits">
                      <Value xsi:type="Node" name="PercentageUnits">
                        <Item name="Value">
                          <Value xsi:type="xsd:int">1</Value>
                        </Item>
                        <Item name="UnitName">
                          <Value xsi:type="xsd:string">%</Value>
                        </Item>
                      </Value>
                    </Item>
                  </Value>
                </Item>
                <Item name="ErrorChannel(Linear:WaveformGenerator):AmplitudeTrendChannel">
                  <Value xsi:type="Node" name="ErrorChannel(Linear:WaveformGenerator):AmplitudeTrendChannel">
                    <Item name="CustomNameParameter">
                      <Value xsi:type="Node" name="CustomNameParameter">
                        <Item name="Value">
                          <Value xsi:type="xsd:string" />
                        </Item>
                      </Value>
                    </Item>
                    <Item name="Fullscale">
                      <Value xsi:type="Node" name="Fullscale">
                        <Item name="Value">
                          <Value xsi:type="xsd:double">1</Value>
                        </Item>
                        <Item name="UnitName">
                          <Value xsi:type="xsd:string">%</Value>
                        </Item>
                      </Value>
                    </Item>
                    <Item name="Offset">
                      <Value xsi:type="Node" name="Offset">
                        <Item name="Value">
                          <Value xsi:type="xsd:double">0</Value>
                        </Item>
                        <Item name="UnitName">
                          <Value xsi:type="xsd:string">%</Value>
                        </Item>
                      </Value>
                    </Item>
                    <Item name="PercentageUnits">
                      <Value xsi:type="Node" name="PercentageUnits">
                        <Item name="Value">
                          <Value xsi:type="xsd:int">1</Value>
                        </Item>
                        <Item name="UnitName">
                          <Value xsi:type="xsd:string">%</Value>
                        </Item>
                      </Value>
                    </Item>
                  </Value>
                </Item>
                <Item name="ErrorChannel(Linear:WaveformGenerator):MeanTrendChannel">
                  <Value xsi:type="Node" name="ErrorChannel(Linear:WaveformGenerator):MeanTrendChannel">
                    <Item name="CustomNameParameter">
                      <Value xsi:type="Node" name="CustomNameParameter">
                        <Item name="Value">
                          <Value xsi:type="xsd:string" />
                        </Item>
                      </Value>
                    </Item>
                    <Item name="Fullscale">
                      <Value xsi:type="Node" name="Fullscale">
                        <Item name="Value">
                          <Value xsi:type="xsd:double">1</Value>
                        </Item>
                        <Item name="UnitName">
                          <Value xsi:type="xsd:string">%</Value>
                        </Item>
                      </Value>
                    </Item>
                    <Item name="Offset">
                      <Value xsi:type="Node" name="Offset">
                        <Item name="Value">
                          <Value xsi:type="xsd:double">0</Value>
                        </Item>
                        <Item name="UnitName">
                          <Value xsi:type="xsd:string">%</Value>
                        </Item>
                      </Value>
                    </Item>
                    <Item name="PercentageUnits">
                      <Value xsi:type="Node" name="PercentageUnits">
                        <Item name="Value">
                          <Value xsi:type="xsd:int">1</Value>
                        </Item>
                        <Item name="UnitName">
                          <Value xsi:type="xsd:string">%</Value>
                        </Item>
                      </Value>
                    </Item>
                  </Value>
                </Item>
              </Value>
            </Item>
            <Item name="Linear:EndAction">
              <Value xsi:type="Node" name="Linear:EndAction">
                <Item name="SequenceEditorRowHeight">
                  <Value xsi:type="xsd:int">50</Value>
                </Item>
                <Item name="CapabilityCustomName">
                  <Value xsi:type="Node" name="CapabilityCustomName">
                    <Item name="Value">
                      <Value xsi:type="xsd:string" />
                    </Item>
                  </Value>
                </Item>
              </Value>
            </Item>
          </Node>
        </Value>
      </Item>
      <Item name="SelectedCapabilities">
        <Value xsi:type="ArrayOfString">
          <string>Linear:WaveformGenerator</string>
        </Value>
      </Item>
      <Item name="SelectedChannels">
        <Value xsi:type="ArrayOfString">
          <string>Linear:Position:RawPositionChannel</string>
          <string>Linear:Load:RawForceChannel</string>
          <string>Linear:Digital Position:RawDisplacementChannel</string>
        </Value>
      </Item>
      <Item name="SelectedTrendChannels">
        <Value xsi:type="ArrayOfString">
          <string>PC:CycleStartTimeTrendChannel</string>
          <string>PC:FrequencyTrendChannel</string>
          <string>Position(Linear:Position):MaxPeakTrendChannel</string>
          <string>Position(Linear:Position):MinPeakTrendChannel</string>
          <string>Load(Linear:Load):MaxPeakTrendChannel</string>
          <string>Load(Linear:Load):MinPeakTrendChannel</string>
          <string>Displacement(Linear:Digital Position):MaxPeakTrendChannel</string>
          <string>Displacement(Linear:Digital Position):MinPeakTrendChannel</string>
        </Value>
      </Item>
    </Node>
  </Section>
  <Section index="2">
    <Node name="DataAcquisitionSettings">
      <Item name="Data Acquisition Rate">
        <Value xsi:type="Node" name="Data Acquisition Rate">
          <Item name="Value">
            <Value xsi:type="xsd:double">1000</Value>
          </Item>
          <Item name="UnitName">
            <Value xsi:type="xsd:string">Hz</Value>
          </Item>
        </Value>
      </Item>
      <Item name="Filter Choice">
        <Value xsi:type="Node" name="Filter Choice">
          <Item name="Value">
            <Value xsi:type="xsd:int">0</Value>
          </Item>
        </Value>
      </Item>
      <Item name="Filter Order">
        <Value xsi:type="Node" name="Filter Order">
          <Item name="Value">
            <Value xsi:type="xsd:int">1</Value>
          </Item>
        </Value>
      </Item>
      <Item name="Filter Type">
        <Value xsi:type="Node" name="Filter Type">
          <Item name="Value">
            <Value xsi:type="xsd:int">0</Value>
          </Item>
        </Value>
      </Item>
      <Item name="Corner Frequency">
        <Value xsi:type="Node" name="Corner Frequency">
          <Item name="Value">
            <Value xsi:type="xsd:double">200</Value>
          </Item>
          <Item name="UnitName">
            <Value xsi:type="xsd:string">Hz</Value>
          </Item>
        </Value>
      </Item>
      <Item name="StopFileSize">
        <Value xsi:type="Node" name="StopFileSize">
          <Item name="Value">
            <Value xsi:type="xsd:int">10</Value>
          </Item>
        </Value>
      </Item>
    </Node>
  </Section>
  <Section index="3">
    <Node name="SequenceEditor">
      <Item name="Sequence">
        <Value xsi:type="Node" name="Sequence">
          <Item name="EndStep">
            <Value xsi:type="Node" name="EndStep">
              <Item name="Width">
                <Value xsi:type="xsd:int">100</Value>
              </Item>
              <Item name="SequenceName">
                <Value xsi:type="Node" name="SequenceName">
                  <Item name="Value">
                    <Value xsi:type="xsd:string" />
                  </Item>
                </Value>
              </Item>
            </Value>
          </Item>
          <Item name="Loop0">
            <Value xsi:type="Node" name="Loop0">
              <Item name="SequenceName">
                <Value xsi:type="Node" name="SequenceName">
                  <Item name="Value">
                    <Value xsi:type="xsd:string" />
                  </Item>
                </Value>
              </Item>
              <Item name="LoopSize">
                <Value xsi:type="Node" name="LoopSize">
                  <Item name="Value">
                    <Value xsi:type="xsd:int">1</Value>
                  </Item>
                </Value>
              </Item>
              <Item name="Children">
                <Value xsi:type="ArrayOfNode">
                  <Node name="Step0">
                    <Item name="Width">
                      <Value xsi:type="xsd:int">100</Value>
                    </Item>
                    <Item name="SequenceName">
                      <Value xsi:type="Node" name="SequenceName">
                        <Item name="Value">
                          <Value xsi:type="xsd:string" />
                        </Item>
                      </Value>
                    </Item>
                    <Item name="StepAcquisitionFilter - PC:Acquisition Filter">
                      <Value xsi:type="Node" name="StepAcquisitionFilter - PC:Acquisition Filter">
                        <Item name="ID">
                          <Value xsi:type="xsd:int">0</Value>
                        </Item>
                        <Item name="CapabilityName">
                          <Value xsi:type="xsd:string">PC:Acquisition Filter</Value>
                        </Item>
                        <Item name="FilterActive">
                          <Value xsi:type="Node" name="FilterActive">
                            <Item name="Value">
                              <Value xsi:type="xsd:boolean">true</Value>
                            </Item>
                          </Value>
                        </Item>
                        <Item name="DataReduction">
                          <Value xsi:type="Node" name="DataReduction">
                            <Item name="DataReductionEnabled">
                              <Value xsi:type="Node" name="DataReductionEnabled">
                                <Item name="Value">
                                  <Value xsi:type="xsd:boolean">true</Value>
                                </Item>
                              </Value>
                            </Item>
                            <Item name="ChannelSelector">
                              <Value xsi:type="Node" name="ChannelSelector">
                                <Item name="TotalTime(PC:Clock)">
                                  <Value xsi:type="Node" name="TotalTime(PC:Clock)">
                                    <Item name="Value">
                                      <Value xsi:type="Node" name="Value">
                                        <Item name="Value">
                                          <Value xsi:type="xsd:double">0.01</Value>
                                        </Item>
                                        <Item name="UnitName">
                                          <Value xsi:type="xsd:string">s</Value>
                                        </Item>
                                      </Value>
                                    </Item>
                                    <Item name="Selected">
                                      <Value xsi:type="xsd:boolean">true</Value>
                                    </Item>
                                  </Value>
                                </Item>
                                <Item name="Position(Linear:Position)">
                                  <Value xsi:type="Node" name="Position(Linear:Position)">
                                    <Item name="Value">
                                      <Value xsi:type="Node" name="Value">
                                        <Item name="Value">
                                          <Value xsi:type="xsd:double">6E-05</Value>
                                        </Item>
                                        <Item name="UnitName">
                                          <Value xsi:type="xsd:string">mm</Value>
                                        </Item>
                                      </Value>
                                    </Item>
                                    <Item name="Selected">
                                      <Value xsi:type="xsd:boolean">true</Value>
                                    </Item>
                                  </Value>
                                </Item>
                              </Value>
                            </Item>
                            <Item name="RetainPeaks">
                              <Value xsi:type="Node" name="RetainPeaks">
                                <Item name="Value">
                                  <Value xsi:type="xsd:boolean">true</Value>
                                </Item>
                              </Value>
                            </Item>
                          </Value>
                        </Item>
                        <Item name="TrendMonitor">
                          <Value xsi:type="Node" name="TrendMonitor">
                            <Item name="TrendEnabledParameter">
                              <Value xsi:type="Node" name="TrendEnabledParameter">
                                <Item name="Value">
                                  <Value xsi:type="xsd:boolean">false</Value>
                                </Item>
                              </Value>
                            </Item>
                            <Item name="TrendLimitsEnabledParameter">
                              <Value xsi:type="Node" name="TrendLimitsEnabledParameter">
                                <Item name="Value">
                                  <Value xsi:type="xsd:boolean">false</Value>
                                </Item>
                              </Value>
                            </Item>
                            <Item name="TrendReferenceCycle">
                              <Value xsi:type="Node" name="TrendReferenceCycle">
                                <Item name="Value">
                                  <Value xsi:type="xsd:int">100</Value>
                                </Item>
                              </Value>
                            </Item>
                            <Item name="TrendAction">
                              <Value xsi:type="Node" name="TrendAction">
                                <Item name="Value">
                                  <Value xsi:type="xsd:int">2</Value>
                                </Item>
                              </Value>
                            </Item>
                            <Item name="NumberOfStepsToSkipParameter">
                              <Value xsi:type="Node" name="NumberOfStepsToSkipParameter">
                                <Item name="Value">
                                  <Value xsi:type="xsd:int">0</Value>
                                </Item>
                              </Value>
                            </Item>
                            <Item name="TrendTripModeParameter">
                              <Value xsi:type="Node" name="TrendTripModeParameter">
                                <Item name="Value">
                                  <Value xsi:type="xsd:int">0</Value>
                                </Item>
                              </Value>
                            </Item>
                            <Item name="ChannelSelector">
                              <Value xsi:type="Node" name="ChannelSelector">
                                <Item name="PC:CycleStartTime">
                                  <Value xsi:type="Node" name="PC:CycleStartTime">
                                    <Item name="Value">
                                      <Value xsi:type="Node" name="Value">
                                        <Item name="Value">
                                          <Value xsi:type="xsd:double">1E+18</Value>
                                        </Item>
                                        <Item name="UnitName">
                                          <Value xsi:type="xsd:string">s</Value>
                                        </Item>
                                      </Value>
                                    </Item>
                                    <Item name="Selected">
                                      <Value xsi:type="xsd:boolean">true</Value>
                                    </Item>
                                  </Value>
                                </Item>
                              </Value>
                            </Item>
                            <Item name="PercentChannelSelector">
                              <Value xsi:type="Node" name="PercentChannelSelector">
                                <Item name="PC:CycleStartTime">
                                  <Value xsi:type="Node" name="PC:CycleStartTime">
                                    <Item name="PercentageParameter">
                                      <Value xsi:type="Node" name="PercentageParameter">
                                        <Item name="Value">
                                          <Value xsi:type="xsd:double">0.1</Value>
                                        </Item>
                                        <Item name="UnitName">
                                          <Value xsi:type="xsd:string">%</Value>
                                        </Item>
                                      </Value>
                                    </Item>
                                  </Value>
                                </Item>
                                <Item name="PC:Frequency">
                                  <Value xsi:type="Node" name="PC:Frequency">
                                    <Item name="PercentageParameter">
                                      <Value xsi:type="Node" name="PercentageParameter">
                                        <Item name="Value">
                                          <Value xsi:type="xsd:double">0.1</Value>
                                        </Item>
                                        <Item name="UnitName">
                                          <Value xsi:type="xsd:string">%</Value>
                                        </Item>
                                      </Value>
                                    </Item>
                                  </Value>
                                </Item>
                                <Item name="Position(Linear:Position):Maximum">
                                  <Value xsi:type="Node" name="Position(Linear:Position):Maximum">
                                    <Item name="PercentageParameter">
                                      <Value xsi:type="Node" name="PercentageParameter">
                                        <Item name="Value">
                                          <Value xsi:type="xsd:double">0.1</Value>
                                        </Item>
                                        <Item name="UnitName">
                                          <Value xsi:type="xsd:string">%</Value>
                                        </Item>
                                      </Value>
                                    </Item>
                                  </Value>
                                </Item>
                                <Item name="Position(Linear:Position):Minimum">
                                  <Value xsi:type="Node" name="Position(Linear:Position):Minimum">
                                    <Item name="PercentageParameter">
                                      <Value xsi:type="Node" name="PercentageParameter">
                                        <Item name="Value">
                                          <Value xsi:type="xsd:double">0.1</Value>
                                        </Item>
                                        <Item name="UnitName">
                                          <Value xsi:type="xsd:string">%</Value>
                                        </Item>
                                      </Value>
                                    </Item>
                                  </Value>
                                </Item>
                                <Item name="Load(Linear:Load):Maximum">
                                  <Value xsi:type="Node" name="Load(Linear:Load):Maximum">
                                    <Item name="PercentageParameter">
                                      <Value xsi:type="Node" name="PercentageParameter">
                                        <Item name="Value">
                                          <Value xsi:type="xsd:double">0.1</Value>
                                        </Item>
                                        <Item name="UnitName">
                                          <Value xsi:type="xsd:string">%</Value>
                                        </Item>
                                      </Value>
                                    </Item>
                                  </Value>
                                </Item>
                                <Item name="Load(Linear:Load):Minimum">
                                  <Value xsi:type="Node" name="Load(Linear:Load):Minimum">
                                    <Item name="PercentageParameter">
                                      <Value xsi:type="Node" name="PercentageParameter">
                                        <Item name="Value">
                                          <Value xsi:type="xsd:double">0.1</Value>
                                        </Item>
                                        <Item name="UnitName">
                                          <Value xsi:type="xsd:string">%</Value>
                                        </Item>
                                      </Value>
                                    </Item>
                                  </Value>
                                </Item>
                                <Item name="Displacement(Linear:Digital Position):Maximum">
                                  <Value xsi:type="Node" name="Displacement(Linear:Digital Position):Maximum">
                                    <Item name="PercentageParameter">
                                      <Value xsi:type="Node" name="PercentageParameter">
                                        <Item name="Value">
                                          <Value xsi:type="xsd:double">0.1</Value>
                                        </Item>
                                        <Item name="UnitName">
                                          <Value xsi:type="xsd:string">%</Value>
                                        </Item>
                                      </Value>
                                    </Item>
                                  </Value>
                                </Item>
                                <Item name="Displacement(Linear:Digital Position):Minimum">
                                  <Value xsi:type="Node" name="Displacement(Linear:Digital Position):Minimum">
                                    <Item name="PercentageParameter">
                                      <Value xsi:type="Node" name="PercentageParameter">
                                        <Item name="Value">
                                          <Value xsi:type="xsd:double">0.1</Value>
                                        </Item>
                                        <Item name="UnitName">
                                          <Value xsi:type="xsd:string">%</Value>
                                        </Item>
                                      </Value>
                                    </Item>
                                  </Value>
                                </Item>
                              </Value>
                            </Item>
                            <Item name="UDPTriggerEnabledParameter">
                              <Value xsi:type="Node" name="UDPTriggerEnabledParameter">
                                <Item name="Value">
                                  <Value xsi:type="xsd:boolean">false</Value>
                                </Item>
                              </Value>
                            </Item>
                            <Item name="UDPAddressParameter">
                              <Value xsi:type="Node" name="UDPAddressParameter">
                                <Item name="Value">
                                  <Value xsi:type="xsd:string">localhost</Value>
                                </Item>
                              </Value>
                            </Item>
                            <Item name="UDPPortParameter">
                              <Value xsi:type="Node" name="UDPPortParameter">
                                <Item name="Value">
                                  <Value xsi:type="xsd:int">6610</Value>
                                </Item>
                              </Value>
                            </Item>
                          </Value>
                        </Item>
                        <Item name="SaveTracking">
                          <Value xsi:type="Node" name="SaveTracking">
                            <Item name="SaveData">
                              <Value xsi:type="Node" name="SaveData">
                                <Item name="Value">
                                  <Value xsi:type="xsd:boolean">true</Value>
                                </Item>
                              </Value>
                            </Item>
                            <Item name="SaveAdditionalCyclesOnTrendChanged">
                              <Value xsi:type="Node" name="SaveAdditionalCyclesOnTrendChanged">
                                <Item name="Value">
                                  <Value xsi:type="xsd:boolean">false</Value>
                                </Item>
                              </Value>
                            </Item>
                            <Item name="CycleCounterMode">
                              <Value xsi:type="Node" name="CycleCounterMode">
                                <Item name="Value">
                                  <Value xsi:type="xsd:int">0</Value>
                                </Item>
                              </Value>
                            </Item>
                            <Item name="StoragePattern">
                              <Value xsi:type="Node" name="StoragePattern">
                                <Item name="Rows">
                                  <Value xsi:type="xsd:int">4</Value>
                                </Item>
                                <Item name="StorageRow0">
                                  <Value xsi:type="Node" name="StorageRow0">
                                    <Item name="From parameter">
                                      <Value xsi:type="Node" name="From parameter">
                                        <Item name="Value">
                                          <Value xsi:type="xsd:int">1</Value>
                                        </Item>
                                      </Value>
                                    </Item>
                                    <Item name="Interval parameter">
                                      <Value xsi:type="Node" name="Interval parameter">
                                        <Item name="Value">
                                          <Value xsi:type="xsd:int">1</Value>
                                        </Item>
                                      </Value>
                                    </Item>
                                    <Item name="Quantity parameter">
                                      <Value xsi:type="Node" name="Quantity parameter">
                                        <Item name="Value">
                                          <Value xsi:type="xsd:int">1</Value>
                                        </Item>
                                      </Value>
                                    </Item>
                                  </Value>
                                </Item>
                                <Item name="StorageRow1">
                                  <Value xsi:type="Node" name="StorageRow1">
                                    <Item name="From parameter">
                                      <Value xsi:type="Node" name="From parameter">
                                        <Item name="Value">
                                          <Value xsi:type="xsd:int">10</Value>
                                        </Item>
                                      </Value>
                                    </Item>
                                    <Item name="Interval parameter">
                                      <Value xsi:type="Node" name="Interval parameter">
                                        <Item name="Value">
                                          <Value xsi:type="xsd:int">10</Value>
                                        </Item>
                                      </Value>
                                    </Item>
                                    <Item name="Quantity parameter">
                                      <Value xsi:type="Node" name="Quantity parameter">
                                        <Item name="Value">
                                          <Value xsi:type="xsd:int">1</Value>
                                        </Item>
                                      </Value>
                                    </Item>
                                  </Value>
                                </Item>
                                <Item name="StorageRow2">
                                  <Value xsi:type="Node" name="StorageRow2">
                                    <Item name="From parameter">
                                      <Value xsi:type="Node" name="From parameter">
                                        <Item name="Value">
                                          <Value xsi:type="xsd:int">100</Value>
                                        </Item>
                                      </Value>
                                    </Item>
                                    <Item name="Interval parameter">
                                      <Value xsi:type="Node" name="Interval parameter">
                                        <Item name="Value">
                                          <Value xsi:type="xsd:int">100</Value>
                                        </Item>
                                      </Value>
                                    </Item>
                                    <Item name="Quantity parameter">
                                      <Value xsi:type="Node" name="Quantity parameter">
                                        <Item name="Value">
                                          <Value xsi:type="xsd:int">1</Value>
                                        </Item>
                                      </Value>
                                    </Item>
                                  </Value>
                                </Item>
                                <Item name="StorageRow3">
                                  <Value xsi:type="Node" name="StorageRow3">
                                    <Item name="From parameter">
                                      <Value xsi:type="Node" name="From parameter">
                                        <Item name="Value">
                                          <Value xsi:type="xsd:int">1000</Value>
                                        </Item>
                                      </Value>
                                    </Item>
                                    <Item name="Interval parameter">
                                      <Value xsi:type="Node" name="Interval parameter">
                                        <Item name="Value">
                                          <Value xsi:type="xsd:int">1000</Value>
                                        </Item>
                                      </Value>
                                    </Item>
                                    <Item name="Quantity parameter">
                                      <Value xsi:type="Node" name="Quantity parameter">
                                        <Item name="Value">
                                          <Value xsi:type="xsd:int">1</Value>
                                        </Item>
                                      </Value>
                                    </Item>
                                  </Value>
                                </Item>
                              </Value>
                            </Item>
                            <Item name="ChannelSelector">
                              <Value xsi:type="Node" name="ChannelSelector">
                                <Item name="PC:CycleStartTime">
                                  <Value xsi:type="Node" name="PC:CycleStartTime">
                                    <Item name="Value">
                                      <Value xsi:type="Node" name="Value">
                                        <Item name="Value">
                                          <Value xsi:type="xsd:double">1E+18</Value>
                                        </Item>
                                        <Item name="UnitName">
                                          <Value xsi:type="xsd:string">s</Value>
                                        </Item>
                                      </Value>
                                    </Item>
                                    <Item name="Selected">
                                      <Value xsi:type="xsd:boolean">true</Value>
                                    </Item>
                                  </Value>
                                </Item>
                              </Value>
                            </Item>
                          </Value>
                        </Item>
                        <Item name="SavePeaks">
                          <Value xsi:type="Node" name="SavePeaks">
                            <Item name="SaveData">
                              <Value xsi:type="Node" name="SaveData">
                                <Item name="Value">
                                  <Value xsi:type="xsd:boolean">true</Value>
                                </Item>
                              </Value>
                            </Item>
                            <Item name="SaveAdditionalCyclesOnTrendChanged">
                              <Value xsi:type="Node" name="SaveAdditionalCyclesOnTrendChanged">
                                <Item name="Value">
                                  <Value xsi:type="xsd:boolean">false</Value>
                                </Item>
                              </Value>
                            </Item>
                            <Item name="CycleCounterMode">
                              <Value xsi:type="Node" name="CycleCounterMode">
                                <Item name="Value">
                                  <Value xsi:type="xsd:int">0</Value>
                                </Item>
                              </Value>
                            </Item>
                            <Item name="StoragePattern">
                              <Value xsi:type="Node" name="StoragePattern">
                                <Item name="Rows">
                                  <Value xsi:type="xsd:int">4</Value>
                                </Item>
                                <Item name="StorageRow0">
                                  <Value xsi:type="Node" name="StorageRow0">
                                    <Item name="From parameter">
                                      <Value xsi:type="Node" name="From parameter">
                                        <Item name="Value">
                                          <Value xsi:type="xsd:int">1</Value>
                                        </Item>
                                      </Value>
                                    </Item>
                                    <Item name="Interval parameter">
                                      <Value xsi:type="Node" name="Interval parameter">
                                        <Item name="Value">
                                          <Value xsi:type="xsd:int">1</Value>
                                        </Item>
                                      </Value>
                                    </Item>
                                    <Item name="Quantity parameter">
                                      <Value xsi:type="Node" name="Quantity parameter">
                                        <Item name="Value">
                                          <Value xsi:type="xsd:int">1</Value>
                                        </Item>
                                      </Value>
                                    </Item>
                                  </Value>
                                </Item>
                                <Item name="StorageRow1">
                                  <Value xsi:type="Node" name="StorageRow1">
                                    <Item name="From parameter">
                                      <Value xsi:type="Node" name="From parameter">
                                        <Item name="Value">
                                          <Value xsi:type="xsd:int">10</Value>
                                        </Item>
                                      </Value>
                                    </Item>
                                    <Item name="Interval parameter">
                                      <Value xsi:type="Node" name="Interval parameter">
                                        <Item name="Value">
                                          <Value xsi:type="xsd:int">10</Value>
                                        </Item>
                                      </Value>
                                    </Item>
                                    <Item name="Quantity parameter">
                                      <Value xsi:type="Node" name="Quantity parameter">
                                        <Item name="Value">
                                          <Value xsi:type="xsd:int">1</Value>
                                        </Item>
                                      </Value>
                                    </Item>
                                  </Value>
                                </Item>
                                <Item name="StorageRow2">
                                  <Value xsi:type="Node" name="StorageRow2">
                                    <Item name="From parameter">
                                      <Value xsi:type="Node" name="From parameter">
                                        <Item name="Value">
                                          <Value xsi:type="xsd:int">100</Value>
                                        </Item>
                                      </Value>
                                    </Item>
                                    <Item name="Interval parameter">
                                      <Value xsi:type="Node" name="Interval parameter">
                                        <Item name="Value">
                                          <Value xsi:type="xsd:int">100</Value>
                                        </Item>
                                      </Value>
                                    </Item>
                                    <Item name="Quantity parameter">
                                      <Value xsi:type="Node" name="Quantity parameter">
                                        <Item name="Value">
                                          <Value xsi:type="xsd:int">1</Value>
                                        </Item>
                                      </Value>
                                    </Item>
                                  </Value>
                                </Item>
                                <Item name="StorageRow3">
                                  <Value xsi:type="Node" name="StorageRow3">
                                    <Item name="From parameter">
                                      <Value xsi:type="Node" name="From parameter">
                                        <Item name="Value">
                                          <Value xsi:type="xsd:int">1000</Value>
                                        </Item>
                                      </Value>
                                    </Item>
                                    <Item name="Interval parameter">
                                      <Value xsi:type="Node" name="Interval parameter">
                                        <Item name="Value">
                                          <Value xsi:type="xsd:int">1000</Value>
                                        </Item>
                                      </Value>
                                    </Item>
                                    <Item name="Quantity parameter">
                                      <Value xsi:type="Node" name="Quantity parameter">
                                        <Item name="Value">
                                          <Value xsi:type="xsd:int">1</Value>
                                        </Item>
                                      </Value>
                                    </Item>
                                  </Value>
                                </Item>
                              </Value>
                            </Item>
                            <Item name="ChannelSelector">
                              <Value xsi:type="Node" name="ChannelSelector">
                                <Item name="PC:CycleStartTime">
                                  <Value xsi:type="Node" name="PC:CycleStartTime">
                                    <Item name="Value">
                                      <Value xsi:type="Node" name="Value">
                                        <Item name="Value">
                                          <Value xsi:type="xsd:double">1E+18</Value>
                                        </Item>
                                        <Item name="UnitName">
                                          <Value xsi:type="xsd:string">s</Value>
                                        </Item>
                                      </Value>
                                    </Item>
                                    <Item name="Selected">
                                      <Value xsi:type="xsd:boolean">true</Value>
                                    </Item>
                                  </Value>
                                </Item>
                              </Value>
                            </Item>
                            <Item name="TrendPlotOverrideDefaultPattern">
                              <Value xsi:type="Node" name="TrendPlotOverrideDefaultPattern">
                                <Item name="Value">
                                  <Value xsi:type="xsd:boolean">false</Value>
                                </Item>
                              </Value>
                            </Item>
                            <Item name="TrendPlotAdditionalCyclesOnTrendChangeParameter">
                              <Value xsi:type="Node" name="TrendPlotAdditionalCyclesOnTrendChangeParameter">
                                <Item name="Value">
                                  <Value xsi:type="xsd:boolean">false</Value>
                                </Item>
                              </Value>
                            </Item>
                            <Item name="TrendPlotCycleCounterModeParameter">
                              <Value xsi:type="Node" name="TrendPlotCycleCounterModeParameter">
                                <Item name="Value">
                                  <Value xsi:type="xsd:int">0</Value>
                                </Item>
                              </Value>
                            </Item>
                            <Item name="TrendPlotPattern">
                              <Value xsi:type="Node" name="TrendPlotPattern">
                                <Item name="Rows">
                                  <Value xsi:type="xsd:int">4</Value>
                                </Item>
                                <Item name="StorageRow0">
                                  <Value xsi:type="Node" name="StorageRow0">
                                    <Item name="From parameter">
                                      <Value xsi:type="Node" name="From parameter">
                                        <Item name="Value">
                                          <Value xsi:type="xsd:int">1</Value>
                                        </Item>
                                      </Value>
                                    </Item>
                                    <Item name="Interval parameter">
                                      <Value xsi:type="Node" name="Interval parameter">
                                        <Item name="Value">
                                          <Value xsi:type="xsd:int">1</Value>
                                        </Item>
                                      </Value>
                                    </Item>
                                    <Item name="Quantity parameter">
                                      <Value xsi:type="Node" name="Quantity parameter">
                                        <Item name="Value">
                                          <Value xsi:type="xsd:int">1</Value>
                                        </Item>
                                      </Value>
                                    </Item>
                                  </Value>
                                </Item>
                                <Item name="StorageRow1">
                                  <Value xsi:type="Node" name="StorageRow1">
                                    <Item name="From parameter">
                                      <Value xsi:type="Node" name="From parameter">
                                        <Item name="Value">
                                          <Value xsi:type="xsd:int">10</Value>
                                        </Item>
                                      </Value>
                                    </Item>
                                    <Item name="Interval parameter">
                                      <Value xsi:type="Node" name="Interval parameter">
                                        <Item name="Value">
                                          <Value xsi:type="xsd:int">10</Value>
                                        </Item>
                                      </Value>
                                    </Item>
                                    <Item name="Quantity parameter">
                                      <Value xsi:type="Node" name="Quantity parameter">
                                        <Item name="Value">
                                          <Value xsi:type="xsd:int">1</Value>
                                        </Item>
                                      </Value>
                                    </Item>
                                  </Value>
                                </Item>
                                <Item name="StorageRow2">
                                  <Value xsi:type="Node" name="StorageRow2">
                                    <Item name="From parameter">
                                      <Value xsi:type="Node" name="From parameter">
                                        <Item name="Value">
                                          <Value xsi:type="xsd:int">100</Value>
                                        </Item>
                                      </Value>
                                    </Item>
                                    <Item name="Interval parameter">
                                      <Value xsi:type="Node" name="Interval parameter">
                                        <Item name="Value">
                                          <Value xsi:type="xsd:int">100</Value>
                                        </Item>
                                      </Value>
                                    </Item>
                                    <Item name="Quantity parameter">
                                      <Value xsi:type="Node" name="Quantity parameter">
                                        <Item name="Value">
                                          <Value xsi:type="xsd:int">1</Value>
                                        </Item>
                                      </Value>
                                    </Item>
                                  </Value>
                                </Item>
                                <Item name="StorageRow3">
                                  <Value xsi:type="Node" name="StorageRow3">
                                    <Item name="From parameter">
                                      <Value xsi:type="Node" name="From parameter">
                                        <Item name="Value">
                                          <Value xsi:type="xsd:int">1000</Value>
                                        </Item>
                                      </Value>
                                    </Item>
                                    <Item name="Interval parameter">
                                      <Value xsi:type="Node" name="Interval parameter">
                                        <Item name="Value">
                                          <Value xsi:type="xsd:int">1000</Value>
                                        </Item>
                                      </Value>
                                    </Item>
                                    <Item name="Quantity parameter">
                                      <Value xsi:type="Node" name="Quantity parameter">
                                        <Item name="Value">
                                          <Value xsi:type="xsd:int">1</Value>
                                        </Item>
                                      </Value>
                                    </Item>
                                  </Value>
                                </Item>
                              </Value>
                            </Item>
                            <Item name="TrendPlotTrendChangeChannelSelector">
                              <Value xsi:type="Node" name="TrendPlotTrendChangeChannelSelector">
                                <Item name="PC:CycleStartTime">
                                  <Value xsi:type="Node" name="PC:CycleStartTime">
                                    <Item name="Value">
                                      <Value xsi:type="Node" name="Value">
                                        <Item name="Value">
                                          <Value xsi:type="xsd:double">1E+18</Value>
                                        </Item>
                                        <Item name="UnitName">
                                          <Value xsi:type="xsd:string">s</Value>
                                        </Item>
                                      </Value>
                                    </Item>
                                    <Item name="Selected">
                                      <Value xsi:type="xsd:boolean">true</Value>
                                    </Item>
                                  </Value>
                                </Item>
                              </Value>
                            </Item>
                          </Value>
                        </Item>
                        <Item name="StepTimebase">
                          <Value xsi:type="Node" name="StepTimebase">
                            <Item name="UseDefaultCycleDefinition">
                              <Value xsi:type="Node" name="UseDefaultCycleDefinition">
                                <Item name="Value">
                                  <Value xsi:type="xsd:boolean">true</Value>
                                </Item>
                              </Value>
                            </Item>
                            <Item name="SynchChannelSource">
                              <Value xsi:type="Node" name="SynchChannelSource">
                                <Item name="Value">
                                  <Value xsi:type="xsd:int">0</Value>
                                </Item>
                              </Value>
                            </Item>
                            <Item name="TimeBaseMode">
                              <Value xsi:type="Node" name="TimeBaseMode">
                                <Item name="Value">
                                  <Value xsi:type="xsd:int">1</Value>
                                </Item>
                              </Value>
                            </Item>
                            <Item name="PeriodParameter">
                              <Value xsi:type="Node" name="PeriodParameter">
                                <Item name="Value">
                                  <Value xsi:type="xsd:double">10</Value>
                                </Item>
                                <Item name="UnitName">
                                  <Value xsi:type="xsd:string">s</Value>
                                </Item>
                              </Value>
                            </Item>
                          </Value>
                        </Item>
                      </Value>
                    </Item>
                    <Item name="Instron.Dynamics.ActionList">
                      <Value xsi:type="Node" name="Instron.Dynamics.ActionList">
                        <Item name="Actions">
                          <Value xsi:type="ArrayOfNode">
                            <Node name="AbsoluteRamp - Linear:WaveformGenerator">
                              <Item name="ID">
                                <Value xsi:type="xsd:int">1</Value>
                              </Item>
                              <Item name="CapabilityName">
                                <Value xsi:type="xsd:string">Linear:WaveformGenerator</Value>
                              </Item>
                              <Item name="ControlModeParameter">
                                <Value xsi:type="Node" name="ControlModeParameter">
                                  <Item name="Value">
                                    <Value xsi:type="xsd:int">1</Value>
                                  </Item>
                                </Value>
                              </Item>
                              <Item name="EndActionParameter">
                                <Value xsi:type="Node" name="EndActionParameter">
                                  <Item name="Value">
                                    <Value xsi:type="xsd:int">2</Value>
                                  </Item>
                                </Value>
                              </Item>
                              <Item name="NumberOfStepsToSkipParameter">
                                <Value xsi:type="Node" name="NumberOfStepsToSkipParameter">
                                  <Item name="Value">
                                    <Value xsi:type="xsd:int">0</Value>
                                  </Item>
                                </Value>
                              </Item>
                              <Item name="TransducerEventDetector - Linear:WaveformGenerator">
                                <Value xsi:type="Node" name="TransducerEventDetector - Linear:WaveformGenerator">
                                  <Item name="ID">
                                    <Value xsi:type="xsd:int">-99</Value>
                                  </Item>
                                  <Item name="CapabilityName">
                                    <Value xsi:type="xsd:string">Linear:WaveformGenerator</Value>
                                  </Item>
                                  <Item name="EventActionParameter">
                                    <Value xsi:type="Node" name="EventActionParameter">
                                      <Item name="Value">
                                        <Value xsi:type="xsd:int">2</Value>
                                      </Item>
                                    </Value>
                                  </Item>
                                  <Item name="NumberOfStepsToSkipParameter">
                                    <Value xsi:type="Node" name="NumberOfStepsToSkipParameter">
                                      <Item name="Value">
                                        <Value xsi:type="xsd:int">0</Value>
                                      </Item>
                                    </Value>
                                  </Item>
                                  <Item name="EnabledParameter">
                                    <Value xsi:type="Node" name="EnabledParameter">
                                      <Item name="Value">
                                        <Value xsi:type="xsd:boolean">false</Value>
                                      </Item>
                                    </Value>
                                  </Item>
                                  <Item name="ChannelParameter">
                                    <Value xsi:type="Node" name="ChannelParameter">
                                      <Item name="Value">
                                        <Value xsi:type="xsd:int">0</Value>
                                      </Item>
                                    </Value>
                                  </Item>
                                  <Item name="DirectionParameter">
                                    <Value xsi:type="Node" name="DirectionParameter">
                                      <Item name="Value">
                                        <Value xsi:type="xsd:int">0</Value>
                                      </Item>
                                    </Value>
                                  </Item>
                                  <Item name="ValueParameter">
                                    <Value xsi:type="Node" name="ValueParameter">
                                      <Item name="Value">
                                        <Value xsi:type="xsd:double">0</Value>
                                      </Item>
                                      <Item name="UnitName">
                                        <Value xsi:type="xsd:string">mm</Value>
                                      </Item>
                                    </Value>
                                  </Item>
                                </Value>
                              </Item>
                              <Item name="SystemVariablesEnabledParameter">
                                <Value xsi:type="Node" name="SystemVariablesEnabledParameter">
                                  <Item name="Value">
                                    <Value xsi:type="xsd:boolean">false</Value>
                                  </Item>
                                </Value>
                              </Item>
                              <Item name="TestInputsEnabledParameter">
                                <Value xsi:type="Node" name="TestInputsEnabledParameter">
                                  <Item name="Value">
                                    <Value xsi:type="xsd:boolean">false</Value>
                                  </Item>
                                </Value>
                              </Item>
                              <Item name="RampModeParameter">
                                <Value xsi:type="Node" name="RampModeParameter">
                                  <Item name="Value">
                                    <Value xsi:type="xsd:int">0</Value>
                                  </Item>
                                </Value>
                              </Item>
                              <Item name="DurationParameter">
                                <Value xsi:type="Node" name="DurationParameter">
                                  <Item name="Value">
                                    <Value xsi:type="xsd:double">15</Value>
                                  </Item>
                                  <Item name="UnitName">
                                    <Value xsi:type="xsd:string">s</Value>
                                  </Item>
                                </Value>
                              </Item>
                              <Item name="RampRateParameter">
                                <Value xsi:type="Node" name="RampRateParameter">
                                  <Item name="Value">
                                    <Value xsi:type="xsd:double">1000</Value>
                                  </Item>
                                  <Item name="UnitName">
                                    <Value xsi:type="xsd:string">kN/s</Value>
                                  </Item>
                                </Value>
                              </Item>
                              <Item name="EndPointParameter">
                                <Value xsi:type="Node" name="EndPointParameter">
                                  <Item name="Value">
                                    <Value xsi:type="xsd:double">-400</Value>
                                  </Item>
                                  <Item name="UnitName">
                                    <Value xsi:type="xsd:string">N</Value>
                                  </Item>
                                </Value>
                              </Item>
                            </Node>
                          </Value>
                        </Item>
                      </Value>
                    </Item>
                  </Node>
                  <Node name="Step1">
                    <Item name="Width">
                      <Value xsi:type="xsd:int">100</Value>
                    </Item>
                    <Item name="SequenceName">
                      <Value xsi:type="Node" name="SequenceName">
                        <Item name="Value">
                          <Value xsi:type="xsd:string" />
                        </Item>
                      </Value>
                    </Item>
                    <Item name="StepAcquisitionFilter - PC:Acquisition Filter">
                      <Value xsi:type="Node" name="StepAcquisitionFilter - PC:Acquisition Filter">
                        <Item name="ID">
                          <Value xsi:type="xsd:int">0</Value>
                        </Item>
                        <Item name="CapabilityName">
                          <Value xsi:type="xsd:string">PC:Acquisition Filter</Value>
                        </Item>
                        <Item name="FilterActive">
                          <Value xsi:type="Node" name="FilterActive">
                            <Item name="Value">
                              <Value xsi:type="xsd:boolean">true</Value>
                            </Item>
                          </Value>
                        </Item>
                        <Item name="DataReduction">
                          <Value xsi:type="Node" name="DataReduction">
                            <Item name="DataReductionEnabled">
                              <Value xsi:type="Node" name="DataReductionEnabled">
                                <Item name="Value">
                                  <Value xsi:type="xsd:boolean">true</Value>
                                </Item>
                              </Value>
                            </Item>
                            <Item name="ChannelSelector">
                              <Value xsi:type="Node" name="ChannelSelector">
                                <Item name="TotalTime(PC:Clock)">
                                  <Value xsi:type="Node" name="TotalTime(PC:Clock)">
                                    <Item name="Value">
                                      <Value xsi:type="Node" name="Value">
                                        <Item name="Value">
                                          <Value xsi:type="xsd:double">0.01</Value>
                                        </Item>
                                        <Item name="UnitName">
                                          <Value xsi:type="xsd:string">s</Value>
                                        </Item>
                                      </Value>
                                    </Item>
                                    <Item name="Selected">
                                      <Value xsi:type="xsd:boolean">true</Value>
                                    </Item>
                                  </Value>
                                </Item>
                                <Item name="Position(Linear:Position)">
                                  <Value xsi:type="Node" name="Position(Linear:Position)">
                                    <Item name="Value">
                                      <Value xsi:type="Node" name="Value">
                                        <Item name="Value">
                                          <Value xsi:type="xsd:double">6E-05</Value>
                                        </Item>
                                        <Item name="UnitName">
                                          <Value xsi:type="xsd:string">mm</Value>
                                        </Item>
                                      </Value>
                                    </Item>
                                    <Item name="Selected">
                                      <Value xsi:type="xsd:boolean">true</Value>
                                    </Item>
                                  </Value>
                                </Item>
                              </Value>
                            </Item>
                            <Item name="RetainPeaks">
                              <Value xsi:type="Node" name="RetainPeaks">
                                <Item name="Value">
                                  <Value xsi:type="xsd:boolean">true</Value>
                                </Item>
                              </Value>
                            </Item>
                          </Value>
                        </Item>
                        <Item name="TrendMonitor">
                          <Value xsi:type="Node" name="TrendMonitor">
                            <Item name="TrendEnabledParameter">
                              <Value xsi:type="Node" name="TrendEnabledParameter">
                                <Item name="Value">
                                  <Value xsi:type="xsd:boolean">false</Value>
                                </Item>
                              </Value>
                            </Item>
                            <Item name="TrendLimitsEnabledParameter">
                              <Value xsi:type="Node" name="TrendLimitsEnabledParameter">
                                <Item name="Value">
                                  <Value xsi:type="xsd:boolean">false</Value>
                                </Item>
                              </Value>
                            </Item>
                            <Item name="TrendReferenceCycle">
                              <Value xsi:type="Node" name="TrendReferenceCycle">
                                <Item name="Value">
                                  <Value xsi:type="xsd:int">100</Value>
                                </Item>
                              </Value>
                            </Item>
                            <Item name="TrendAction">
                              <Value xsi:type="Node" name="TrendAction">
                                <Item name="Value">
                                  <Value xsi:type="xsd:int">2</Value>
                                </Item>
                              </Value>
                            </Item>
                            <Item name="NumberOfStepsToSkipParameter">
                              <Value xsi:type="Node" name="NumberOfStepsToSkipParameter">
                                <Item name="Value">
                                  <Value xsi:type="xsd:int">0</Value>
                                </Item>
                              </Value>
                            </Item>
                            <Item name="TrendTripModeParameter">
                              <Value xsi:type="Node" name="TrendTripModeParameter">
                                <Item name="Value">
                                  <Value xsi:type="xsd:int">0</Value>
                                </Item>
                              </Value>
                            </Item>
                            <Item name="ChannelSelector">
                              <Value xsi:type="Node" name="ChannelSelector">
                                <Item name="PC:CycleStartTime">
                                  <Value xsi:type="Node" name="PC:CycleStartTime">
                                    <Item name="Value">
                                      <Value xsi:type="Node" name="Value">
                                        <Item name="Value">
                                          <Value xsi:type="xsd:double">1E+18</Value>
                                        </Item>
                                        <Item name="UnitName">
                                          <Value xsi:type="xsd:string">s</Value>
                                        </Item>
                                      </Value>
                                    </Item>
                                    <Item name="Selected">
                                      <Value xsi:type="xsd:boolean">true</Value>
                                    </Item>
                                  </Value>
                                </Item>
                              </Value>
                            </Item>
                            <Item name="PercentChannelSelector">
                              <Value xsi:type="Node" name="PercentChannelSelector">
                                <Item name="PC:CycleStartTime">
                                  <Value xsi:type="Node" name="PC:CycleStartTime">
                                    <Item name="PercentageParameter">
                                      <Value xsi:type="Node" name="PercentageParameter">
                                        <Item name="Value">
                                          <Value xsi:type="xsd:double">0.1</Value>
                                        </Item>
                                        <Item name="UnitName">
                                          <Value xsi:type="xsd:string">%</Value>
                                        </Item>
                                      </Value>
                                    </Item>
                                  </Value>
                                </Item>
                                <Item name="PC:Frequency">
                                  <Value xsi:type="Node" name="PC:Frequency">
                                    <Item name="PercentageParameter">
                                      <Value xsi:type="Node" name="PercentageParameter">
                                        <Item name="Value">
                                          <Value xsi:type="xsd:double">0.1</Value>
                                        </Item>
                                        <Item name="UnitName">
                                          <Value xsi:type="xsd:string">%</Value>
                                        </Item>
                                      </Value>
                                    </Item>
                                  </Value>
                                </Item>
                                <Item name="Position(Linear:Position):Maximum">
                                  <Value xsi:type="Node" name="Position(Linear:Position):Maximum">
                                    <Item name="PercentageParameter">
                                      <Value xsi:type="Node" name="PercentageParameter">
                                        <Item name="Value">
                                          <Value xsi:type="xsd:double">0.1</Value>
                                        </Item>
                                        <Item name="UnitName">
                                          <Value xsi:type="xsd:string">%</Value>
                                        </Item>
                                      </Value>
                                    </Item>
                                  </Value>
                                </Item>
                                <Item name="Position(Linear:Position):Minimum">
                                  <Value xsi:type="Node" name="Position(Linear:Position):Minimum">
                                    <Item name="PercentageParameter">
                                      <Value xsi:type="Node" name="PercentageParameter">
                                        <Item name="Value">
                                          <Value xsi:type="xsd:double">0.1</Value>
                                        </Item>
                                        <Item name="UnitName">
                                          <Value xsi:type="xsd:string">%</Value>
                                        </Item>
                                      </Value>
                                    </Item>
                                  </Value>
                                </Item>
                                <Item name="Load(Linear:Load):Maximum">
                                  <Value xsi:type="Node" name="Load(Linear:Load):Maximum">
                                    <Item name="PercentageParameter">
                                      <Value xsi:type="Node" name="PercentageParameter">
                                        <Item name="Value">
                                          <Value xsi:type="xsd:double">0.1</Value>
                                        </Item>
                                        <Item name="UnitName">
                                          <Value xsi:type="xsd:string">%</Value>
                                        </Item>
                                      </Value>
                                    </Item>
                                  </Value>
                                </Item>
                                <Item name="Load(Linear:Load):Minimum">
                                  <Value xsi:type="Node" name="Load(Linear:Load):Minimum">
                                    <Item name="PercentageParameter">
                                      <Value xsi:type="Node" name="PercentageParameter">
                                        <Item name="Value">
                                          <Value xsi:type="xsd:double">0.1</Value>
                                        </Item>
                                        <Item name="UnitName">
                                          <Value xsi:type="xsd:string">%</Value>
                                        </Item>
                                      </Value>
                                    </Item>
                                  </Value>
                                </Item>
                                <Item name="Displacement(Linear:Digital Position):Maximum">
                                  <Value xsi:type="Node" name="Displacement(Linear:Digital Position):Maximum">
                                    <Item name="PercentageParameter">
                                      <Value xsi:type="Node" name="PercentageParameter">
                                        <Item name="Value">
                                          <Value xsi:type="xsd:double">0.1</Value>
                                        </Item>
                                        <Item name="UnitName">
                                          <Value xsi:type="xsd:string">%</Value>
                                        </Item>
                                      </Value>
                                    </Item>
                                  </Value>
                                </Item>
                                <Item name="Displacement(Linear:Digital Position):Minimum">
                                  <Value xsi:type="Node" name="Displacement(Linear:Digital Position):Minimum">
                                    <Item name="PercentageParameter">
                                      <Value xsi:type="Node" name="PercentageParameter">
                                        <Item name="Value">
                                          <Value xsi:type="xsd:double">0.1</Value>
                                        </Item>
                                        <Item name="UnitName">
                                          <Value xsi:type="xsd:string">%</Value>
                                        </Item>
                                      </Value>
                                    </Item>
                                  </Value>
                                </Item>
                              </Value>
                            </Item>
                            <Item name="UDPTriggerEnabledParameter">
                              <Value xsi:type="Node" name="UDPTriggerEnabledParameter">
                                <Item name="Value">
                                  <Value xsi:type="xsd:boolean">false</Value>
                                </Item>
                              </Value>
                            </Item>
                            <Item name="UDPAddressParameter">
                              <Value xsi:type="Node" name="UDPAddressParameter">
                                <Item name="Value">
                                  <Value xsi:type="xsd:string">localhost</Value>
                                </Item>
                              </Value>
                            </Item>
                            <Item name="UDPPortParameter">
                              <Value xsi:type="Node" name="UDPPortParameter">
                                <Item name="Value">
                                  <Value xsi:type="xsd:int">6610</Value>
                                </Item>
                              </Value>
                            </Item>
                          </Value>
                        </Item>
                        <Item name="SaveTracking">
                          <Value xsi:type="Node" name="SaveTracking">
                            <Item name="SaveData">
                              <Value xsi:type="Node" name="SaveData">
                                <Item name="Value">
                                  <Value xsi:type="xsd:boolean">true</Value>
                                </Item>
                              </Value>
                            </Item>
                            <Item name="SaveAdditionalCyclesOnTrendChanged">
                              <Value xsi:type="Node" name="SaveAdditionalCyclesOnTrendChanged">
                                <Item name="Value">
                                  <Value xsi:type="xsd:boolean">false</Value>
                                </Item>
                              </Value>
                            </Item>
                            <Item name="CycleCounterMode">
                              <Value xsi:type="Node" name="CycleCounterMode">
                                <Item name="Value">
                                  <Value xsi:type="xsd:int">0</Value>
                                </Item>
                              </Value>
                            </Item>
                            <Item name="StoragePattern">
                              <Value xsi:type="Node" name="StoragePattern">
                                <Item name="Rows">
                                  <Value xsi:type="xsd:int">4</Value>
                                </Item>
                                <Item name="StorageRow0">
                                  <Value xsi:type="Node" name="StorageRow0">
                                    <Item name="From parameter">
                                      <Value xsi:type="Node" name="From parameter">
                                        <Item name="Value">
                                          <Value xsi:type="xsd:int">1</Value>
                                        </Item>
                                      </Value>
                                    </Item>
                                    <Item name="Interval parameter">
                                      <Value xsi:type="Node" name="Interval parameter">
                                        <Item name="Value">
                                          <Value xsi:type="xsd:int">1</Value>
                                        </Item>
                                      </Value>
                                    </Item>
                                    <Item name="Quantity parameter">
                                      <Value xsi:type="Node" name="Quantity parameter">
                                        <Item name="Value">
                                          <Value xsi:type="xsd:int">1</Value>
                                        </Item>
                                      </Value>
                                    </Item>
                                  </Value>
                                </Item>
                                <Item name="StorageRow1">
                                  <Value xsi:type="Node" name="StorageRow1">
                                    <Item name="From parameter">
                                      <Value xsi:type="Node" name="From parameter">
                                        <Item name="Value">
                                          <Value xsi:type="xsd:int">10</Value>
                                        </Item>
                                      </Value>
                                    </Item>
                                    <Item name="Interval parameter">
                                      <Value xsi:type="Node" name="Interval parameter">
                                        <Item name="Value">
                                          <Value xsi:type="xsd:int">10</Value>
                                        </Item>
                                      </Value>
                                    </Item>
                                    <Item name="Quantity parameter">
                                      <Value xsi:type="Node" name="Quantity parameter">
                                        <Item name="Value">
                                          <Value xsi:type="xsd:int">1</Value>
                                        </Item>
                                      </Value>
                                    </Item>
                                  </Value>
                                </Item>
                                <Item name="StorageRow2">
                                  <Value xsi:type="Node" name="StorageRow2">
                                    <Item name="From parameter">
                                      <Value xsi:type="Node" name="From parameter">
                                        <Item name="Value">
                                          <Value xsi:type="xsd:int">100</Value>
                                        </Item>
                                      </Value>
                                    </Item>
                                    <Item name="Interval parameter">
                                      <Value xsi:type="Node" name="Interval parameter">
                                        <Item name="Value">
                                          <Value xsi:type="xsd:int">100</Value>
                                        </Item>
                                      </Value>
                                    </Item>
                                    <Item name="Quantity parameter">
                                      <Value xsi:type="Node" name="Quantity parameter">
                                        <Item name="Value">
                                          <Value xsi:type="xsd:int">1</Value>
                                        </Item>
                                      </Value>
                                    </Item>
                                  </Value>
                                </Item>
                                <Item name="StorageRow3">
                                  <Value xsi:type="Node" name="StorageRow3">
                                    <Item name="From parameter">
                                      <Value xsi:type="Node" name="From parameter">
                                        <Item name="Value">
                                          <Value xsi:type="xsd:int">1000</Value>
                                        </Item>
                                      </Value>
                                    </Item>
                                    <Item name="Interval parameter">
                                      <Value xsi:type="Node" name="Interval parameter">
                                        <Item name="Value">
                                          <Value xsi:type="xsd:int">1000</Value>
                                        </Item>
                                      </Value>
                                    </Item>
                                    <Item name="Quantity parameter">
                                      <Value xsi:type="Node" name="Quantity parameter">
                                        <Item name="Value">
                                          <Value xsi:type="xsd:int">1</Value>
                                        </Item>
                                      </Value>
                                    </Item>
                                  </Value>
                                </Item>
                              </Value>
                            </Item>
                            <Item name="ChannelSelector">
                              <Value xsi:type="Node" name="ChannelSelector">
                                <Item name="PC:CycleStartTime">
                                  <Value xsi:type="Node" name="PC:CycleStartTime">
                                    <Item name="Value">
                                      <Value xsi:type="Node" name="Value">
                                        <Item name="Value">
                                          <Value xsi:type="xsd:double">1E+18</Value>
                                        </Item>
                                        <Item name="UnitName">
                                          <Value xsi:type="xsd:string">s</Value>
                                        </Item>
                                      </Value>
                                    </Item>
                                    <Item name="Selected">
                                      <Value xsi:type="xsd:boolean">true</Value>
                                    </Item>
                                  </Value>
                                </Item>
                              </Value>
                            </Item>
                          </Value>
                        </Item>
                        <Item name="SavePeaks">
                          <Value xsi:type="Node" name="SavePeaks">
                            <Item name="SaveData">
                              <Value xsi:type="Node" name="SaveData">
                                <Item name="Value">
                                  <Value xsi:type="xsd:boolean">true</Value>
                                </Item>
                              </Value>
                            </Item>
                            <Item name="SaveAdditionalCyclesOnTrendChanged">
                              <Value xsi:type="Node" name="SaveAdditionalCyclesOnTrendChanged">
                                <Item name="Value">
                                  <Value xsi:type="xsd:boolean">false</Value>
                                </Item>
                              </Value>
                            </Item>
                            <Item name="CycleCounterMode">
                              <Value xsi:type="Node" name="CycleCounterMode">
                                <Item name="Value">
                                  <Value xsi:type="xsd:int">0</Value>
                                </Item>
                              </Value>
                            </Item>
                            <Item name="StoragePattern">
                              <Value xsi:type="Node" name="StoragePattern">
                                <Item name="Rows">
                                  <Value xsi:type="xsd:int">4</Value>
                                </Item>
                                <Item name="StorageRow0">
                                  <Value xsi:type="Node" name="StorageRow0">
                                    <Item name="From parameter">
                                      <Value xsi:type="Node" name="From parameter">
                                        <Item name="Value">
                                          <Value xsi:type="xsd:int">1</Value>
                                        </Item>
                                      </Value>
                                    </Item>
                                    <Item name="Interval parameter">
                                      <Value xsi:type="Node" name="Interval parameter">
                                        <Item name="Value">
                                          <Value xsi:type="xsd:int">1</Value>
                                        </Item>
                                      </Value>
                                    </Item>
                                    <Item name="Quantity parameter">
                                      <Value xsi:type="Node" name="Quantity parameter">
                                        <Item name="Value">
                                          <Value xsi:type="xsd:int">1</Value>
                                        </Item>
                                      </Value>
                                    </Item>
                                  </Value>
                                </Item>
                                <Item name="StorageRow1">
                                  <Value xsi:type="Node" name="StorageRow1">
                                    <Item name="From parameter">
                                      <Value xsi:type="Node" name="From parameter">
                                        <Item name="Value">
                                          <Value xsi:type="xsd:int">10</Value>
                                        </Item>
                                      </Value>
                                    </Item>
                                    <Item name="Interval parameter">
                                      <Value xsi:type="Node" name="Interval parameter">
                                        <Item name="Value">
                                          <Value xsi:type="xsd:int">10</Value>
                                        </Item>
                                      </Value>
                                    </Item>
                                    <Item name="Quantity parameter">
                                      <Value xsi:type="Node" name="Quantity parameter">
                                        <Item name="Value">
                                          <Value xsi:type="xsd:int">1</Value>
                                        </Item>
                                      </Value>
                                    </Item>
                                  </Value>
                                </Item>
                                <Item name="StorageRow2">
                                  <Value xsi:type="Node" name="StorageRow2">
                                    <Item name="From parameter">
                                      <Value xsi:type="Node" name="From parameter">
                                        <Item name="Value">
                                          <Value xsi:type="xsd:int">100</Value>
                                        </Item>
                                      </Value>
                                    </Item>
                                    <Item name="Interval parameter">
                                      <Value xsi:type="Node" name="Interval parameter">
                                        <Item name="Value">
                                          <Value xsi:type="xsd:int">100</Value>
                                        </Item>
                                      </Value>
                                    </Item>
                                    <Item name="Quantity parameter">
                                      <Value xsi:type="Node" name="Quantity parameter">
                                        <Item name="Value">
                                          <Value xsi:type="xsd:int">1</Value>
                                        </Item>
                                      </Value>
                                    </Item>
                                  </Value>
                                </Item>
                                <Item name="StorageRow3">
                                  <Value xsi:type="Node" name="StorageRow3">
                                    <Item name="From parameter">
                                      <Value xsi:type="Node" name="From parameter">
                                        <Item name="Value">
                                          <Value xsi:type="xsd:int">1000</Value>
                                        </Item>
                                      </Value>
                                    </Item>
                                    <Item name="Interval parameter">
                                      <Value xsi:type="Node" name="Interval parameter">
                                        <Item name="Value">
                                          <Value xsi:type="xsd:int">1000</Value>
                                        </Item>
                                      </Value>
                                    </Item>
                                    <Item name="Quantity parameter">
                                      <Value xsi:type="Node" name="Quantity parameter">
                                        <Item name="Value">
                                          <Value xsi:type="xsd:int">1</Value>
                                        </Item>
                                      </Value>
                                    </Item>
                                  </Value>
                                </Item>
                              </Value>
                            </Item>
                            <Item name="ChannelSelector">
                              <Value xsi:type="Node" name="ChannelSelector">
                                <Item name="PC:CycleStartTime">
                                  <Value xsi:type="Node" name="PC:CycleStartTime">
                                    <Item name="Value">
                                      <Value xsi:type="Node" name="Value">
                                        <Item name="Value">
                                          <Value xsi:type="xsd:double">1E+18</Value>
                                        </Item>
                                        <Item name="UnitName">
                                          <Value xsi:type="xsd:string">s</Value>
                                        </Item>
                                      </Value>
                                    </Item>
                                    <Item name="Selected">
                                      <Value xsi:type="xsd:boolean">true</Value>
                                    </Item>
                                  </Value>
                                </Item>
                              </Value>
                            </Item>
                            <Item name="TrendPlotOverrideDefaultPattern">
                              <Value xsi:type="Node" name="TrendPlotOverrideDefaultPattern">
                                <Item name="Value">
                                  <Value xsi:type="xsd:boolean">false</Value>
                                </Item>
                              </Value>
                            </Item>
                            <Item name="TrendPlotAdditionalCyclesOnTrendChangeParameter">
                              <Value xsi:type="Node" name="TrendPlotAdditionalCyclesOnTrendChangeParameter">
                                <Item name="Value">
                                  <Value xsi:type="xsd:boolean">false</Value>
                                </Item>
                              </Value>
                            </Item>
                            <Item name="TrendPlotCycleCounterModeParameter">
                              <Value xsi:type="Node" name="TrendPlotCycleCounterModeParameter">
                                <Item name="Value">
                                  <Value xsi:type="xsd:int">0</Value>
                                </Item>
                              </Value>
                            </Item>
                            <Item name="TrendPlotPattern">
                              <Value xsi:type="Node" name="TrendPlotPattern">
                                <Item name="Rows">
                                  <Value xsi:type="xsd:int">4</Value>
                                </Item>
                                <Item name="StorageRow0">
                                  <Value xsi:type="Node" name="StorageRow0">
                                    <Item name="From parameter">
                                      <Value xsi:type="Node" name="From parameter">
                                        <Item name="Value">
                                          <Value xsi:type="xsd:int">1</Value>
                                        </Item>
                                      </Value>
                                    </Item>
                                    <Item name="Interval parameter">
                                      <Value xsi:type="Node" name="Interval parameter">
                                        <Item name="Value">
                                          <Value xsi:type="xsd:int">1</Value>
                                        </Item>
                                      </Value>
                                    </Item>
                                    <Item name="Quantity parameter">
                                      <Value xsi:type="Node" name="Quantity parameter">
                                        <Item name="Value">
                                          <Value xsi:type="xsd:int">1</Value>
                                        </Item>
                                      </Value>
                                    </Item>
                                  </Value>
                                </Item>
                                <Item name="StorageRow1">
                                  <Value xsi:type="Node" name="StorageRow1">
                                    <Item name="From parameter">
                                      <Value xsi:type="Node" name="From parameter">
                                        <Item name="Value">
                                          <Value xsi:type="xsd:int">10</Value>
                                        </Item>
                                      </Value>
                                    </Item>
                                    <Item name="Interval parameter">
                                      <Value xsi:type="Node" name="Interval parameter">
                                        <Item name="Value">
                                          <Value xsi:type="xsd:int">10</Value>
                                        </Item>
                                      </Value>
                                    </Item>
                                    <Item name="Quantity parameter">
                                      <Value xsi:type="Node" name="Quantity parameter">
                                        <Item name="Value">
                                          <Value xsi:type="xsd:int">1</Value>
                                        </Item>
                                      </Value>
                                    </Item>
                                  </Value>
                                </Item>
                                <Item name="StorageRow2">
                                  <Value xsi:type="Node" name="StorageRow2">
                                    <Item name="From parameter">
                                      <Value xsi:type="Node" name="From parameter">
                                        <Item name="Value">
                                          <Value xsi:type="xsd:int">100</Value>
                                        </Item>
                                      </Value>
                                    </Item>
                                    <Item name="Interval parameter">
                                      <Value xsi:type="Node" name="Interval parameter">
                                        <Item name="Value">
                                          <Value xsi:type="xsd:int">100</Value>
                                        </Item>
                                      </Value>
                                    </Item>
                                    <Item name="Quantity parameter">
                                      <Value xsi:type="Node" name="Quantity parameter">
                                        <Item name="Value">
                                          <Value xsi:type="xsd:int">1</Value>
                                        </Item>
                                      </Value>
                                    </Item>
                                  </Value>
                                </Item>
                                <Item name="StorageRow3">
                                  <Value xsi:type="Node" name="StorageRow3">
                                    <Item name="From parameter">
                                      <Value xsi:type="Node" name="From parameter">
                                        <Item name="Value">
                                          <Value xsi:type="xsd:int">1000</Value>
                                        </Item>
                                      </Value>
                                    </Item>
                                    <Item name="Interval parameter">
                                      <Value xsi:type="Node" name="Interval parameter">
                                        <Item name="Value">
                                          <Value xsi:type="xsd:int">1000</Value>
                                        </Item>
                                      </Value>
                                    </Item>
                                    <Item name="Quantity parameter">
                                      <Value xsi:type="Node" name="Quantity parameter">
                                        <Item name="Value">
                                          <Value xsi:type="xsd:int">1</Value>
                                        </Item>
                                      </Value>
                                    </Item>
                                  </Value>
                                </Item>
                              </Value>
                            </Item>
                            <Item name="TrendPlotTrendChangeChannelSelector">
                              <Value xsi:type="Node" name="TrendPlotTrendChangeChannelSelector">
                                <Item name="PC:CycleStartTime">
                                  <Value xsi:type="Node" name="PC:CycleStartTime">
                                    <Item name="Value">
                                      <Value xsi:type="Node" name="Value">
                                        <Item name="Value">
                                          <Value xsi:type="xsd:double">1E+18</Value>
                                        </Item>
                                        <Item name="UnitName">
                                          <Value xsi:type="xsd:string">s</Value>
                                        </Item>
                                      </Value>
                                    </Item>
                                    <Item name="Selected">
                                      <Value xsi:type="xsd:boolean">true</Value>
                                    </Item>
                                  </Value>
                                </Item>
                              </Value>
                            </Item>
                          </Value>
                        </Item>
                        <Item name="StepTimebase">
                          <Value xsi:type="Node" name="StepTimebase">
                            <Item name="UseDefaultCycleDefinition">
                              <Value xsi:type="Node" name="UseDefaultCycleDefinition">
                                <Item name="Value">
                                  <Value xsi:type="xsd:boolean">true</Value>
                                </Item>
                              </Value>
                            </Item>
                            <Item name="SynchChannelSource">
                              <Value xsi:type="Node" name="SynchChannelSource">
                                <Item name="Value">
                                  <Value xsi:type="xsd:int">0</Value>
                                </Item>
                              </Value>
                            </Item>
                            <Item name="TimeBaseMode">
                              <Value xsi:type="Node" name="TimeBaseMode">
                                <Item name="Value">
                                  <Value xsi:type="xsd:int">1</Value>
                                </Item>
                              </Value>
                            </Item>
                            <Item name="PeriodParameter">
                              <Value xsi:type="Node" name="PeriodParameter">
                                <Item name="Value">
                                  <Value xsi:type="xsd:double">10</Value>
                                </Item>
                                <Item name="UnitName">
                                  <Value xsi:type="xsd:string">s</Value>
                                </Item>
                              </Value>
                            </Item>
                          </Value>
                        </Item>
                      </Value>
                    </Item>
                    <Item name="Instron.Dynamics.ActionList">
                      <Value xsi:type="Node" name="Instron.Dynamics.ActionList">
                        <Item name="Actions">
                          <Value xsi:type="ArrayOfNode">
                            <Node name="SimpleCyclic - Linear:WaveformGenerator">
                              <Item name="ID">
                                <Value xsi:type="xsd:int">4</Value>
                              </Item>
                              <Item name="CapabilityName">
                                <Value xsi:type="xsd:string">Linear:WaveformGenerator</Value>
                              </Item>
                              <Item name="ControlModeParameter">
                                <Value xsi:type="Node" name="ControlModeParameter">
                                  <Item name="Value">
                                    <Value xsi:type="xsd:int">1</Value>
                                  </Item>
                                </Value>
                              </Item>
                              <Item name="EndActionParameter">
                                <Value xsi:type="Node" name="EndActionParameter">
                                  <Item name="Value">
                                    <Value xsi:type="xsd:int">2</Value>
                                  </Item>
                                </Value>
                              </Item>
                              <Item name="NumberOfStepsToSkipParameter">
                                <Value xsi:type="Node" name="NumberOfStepsToSkipParameter">
                                  <Item name="Value">
                                    <Value xsi:type="xsd:int">0</Value>
                                  </Item>
                                </Value>
                              </Item>
                              <Item name="TransducerEventDetector - Linear:WaveformGenerator">
                                <Value xsi:type="Node" name="TransducerEventDetector - Linear:WaveformGenerator">
                                  <Item name="ID">
                                    <Value xsi:type="xsd:int">-99</Value>
                                  </Item>
                                  <Item name="CapabilityName">
                                    <Value xsi:type="xsd:string">Linear:WaveformGenerator</Value>
                                  </Item>
                                  <Item name="EventActionParameter">
                                    <Value xsi:type="Node" name="EventActionParameter">
                                      <Item name="Value">
                                        <Value xsi:type="xsd:int">2</Value>
                                      </Item>
                                    </Value>
                                  </Item>
                                  <Item name="NumberOfStepsToSkipParameter">
                                    <Value xsi:type="Node" name="NumberOfStepsToSkipParameter">
                                      <Item name="Value">
                                        <Value xsi:type="xsd:int">0</Value>
                                      </Item>
                                    </Value>
                                  </Item>
                                  <Item name="EnabledParameter">
                                    <Value xsi:type="Node" name="EnabledParameter">
                                      <Item name="Value">
                                        <Value xsi:type="xsd:boolean">false</Value>
                                      </Item>
                                    </Value>
                                  </Item>
                                  <Item name="ChannelParameter">
                                    <Value xsi:type="Node" name="ChannelParameter">
                                      <Item name="Value">
                                        <Value xsi:type="xsd:int">0</Value>
                                      </Item>
                                    </Value>
                                  </Item>
                                  <Item name="DirectionParameter">
                                    <Value xsi:type="Node" name="DirectionParameter">
                                      <Item name="Value">
                                        <Value xsi:type="xsd:int">0</Value>
                                      </Item>
                                    </Value>
                                  </Item>
                                  <Item name="ValueParameter">
                                    <Value xsi:type="Node" name="ValueParameter">
                                      <Item name="Value">
                                        <Value xsi:type="xsd:double">0</Value>
                                      </Item>
                                      <Item name="UnitName">
                                        <Value xsi:type="xsd:string">mm</Value>
                                      </Item>
                                    </Value>
                                  </Item>
                                </Value>
                              </Item>
                              <Item name="StartEnvelopeParameter">
                                <Value xsi:type="Node" name="StartEnvelopeParameter">
                                  <Item name="Value">
                                    <Value xsi:type="xsd:double">0.2</Value>
                                  </Item>
                                  <Item name="UnitName">
                                    <Value xsi:type="xsd:string">s</Value>
                                  </Item>
                                </Value>
                              </Item>
                              <Item name="EndEnvelopeParameter">
                                <Value xsi:type="Node" name="EndEnvelopeParameter">
                                  <Item name="Value">
                                    <Value xsi:type="xsd:double">0.2</Value>
                                  </Item>
                                  <Item name="UnitName">
                                    <Value xsi:type="xsd:string">s</Value>
                                  </Item>
                                </Value>
                              </Item>
                              <Item name="ShapeParameter">
                                <Value xsi:type="Node" name="ShapeParameter">
                                  <Item name="Value">
                                    <Value xsi:type="xsd:int">0</Value>
                                  </Item>
                                </Value>
                              </Item>
                              <Item name="FrequencyParameter">
                                <Value xsi:type="Node" name="FrequencyParameter">
                                  <Item name="Value">
                                    <Value xsi:type="xsd:double">10</Value>
                                  </Item>
                                  <Item name="UnitName">
                                    <Value xsi:type="xsd:string">Hz</Value>
                                  </Item>
                                </Value>
                              </Item>
                              <Item name="QuarterCyclesParameter">
                                <Value xsi:type="Node" name="QuarterCyclesParameter">
                                  <Item name="Value">
                                    <Value xsi:type="xsd:long">2800</Value>
                                  </Item>
                                </Value>
                              </Item>
                              <Item name="PhaseParameter">
                                <Value xsi:type="Node" name="PhaseParameter">
                                  <Item name="Value">
                                    <Value xsi:type="xsd:int">0</Value>
                                  </Item>
                                </Value>
                              </Item>
                              <Item name="PhaseDeltaParameter">
                                <Value xsi:type="Node" name="PhaseDeltaParameter">
                                  <Item name="Value">
                                    <Value xsi:type="xsd:double">0</Value>
                                  </Item>
                                  <Item name="UnitName">
                                    <Value xsi:type="xsd:string">deg</Value>
                                  </Item>
                                </Value>
                              </Item>
                              <Item name="PhaseCompensator">
                                <Value xsi:type="Node" name="PhaseCompensator">
                                  <Item name="CompensatorEnabledParameter">
                                    <Value xsi:type="Node" name="CompensatorEnabledParameter">
                                      <Item name="Value">
                                        <Value xsi:type="xsd:boolean">false</Value>
                                      </Item>
                                    </Value>
                                  </Item>
                                </Value>
                              </Item>
                              <Item name="FrequencyCompensator">
                                <Value xsi:type="Node" name="FrequencyCompensator">
                                  <Item name="CompensatorEnabledParameter">
                                    <Value xsi:type="Node" name="CompensatorEnabledParameter">
                                      <Item name="Value">
                                        <Value xsi:type="xsd:boolean">false</Value>
                                      </Item>
                                    </Value>
                                  </Item>
                                  <Item name="AdvancedEnabledParameter">
                                    <Value xsi:type="Node" name="AdvancedEnabledParameter">
                                      <Item name="Value">
                                        <Value xsi:type="xsd:boolean">false</Value>
                                      </Item>
                                    </Value>
                                  </Item>
                                  <Item name="StartFrequencyKnownParameter">
                                    <Value xsi:type="Node" name="StartFrequencyKnownParameter">
                                      <Item name="Value">
                                        <Value xsi:type="xsd:boolean">false</Value>
                                      </Item>
                                    </Value>
                                  </Item>
                                  <Item name="HeatingRateParameter">
                                    <Value xsi:type="Node" name="HeatingRateParameter">
                                      <Item name="Value">
                                        <Value xsi:type="xsd:int">1</Value>
                                      </Item>
                                    </Value>
                                  </Item>
                                  <Item name="TargetSpecimenTemperature">
                                    <Value xsi:type="Node" name="TargetSpecimenTemperature">
                                      <Item name="Value">
                                        <Value xsi:type="xsd:double">30</Value>
                                      </Item>
                                      <Item name="UnitName">
                                        <Value xsi:type="xsd:string">˚C</Value>
                                      </Item>
                                    </Value>
                                  </Item>
                                  <Item name="UpperFrequencyParameter">
                                    <Value xsi:type="Node" name="UpperFrequencyParameter">
                                      <Item name="Value">
                                        <Value xsi:type="xsd:double">15</Value>
                                      </Item>
                                      <Item name="UnitName">
                                        <Value xsi:type="xsd:string">Hz</Value>
                                      </Item>
                                    </Value>
                                  </Item>
                                  <Item name="MaximumSpecimenTemperatureLimitParameter">
                                    <Value xsi:type="Node" name="MaximumSpecimenTemperatureLimitParameter">
                                      <Item name="Value">
                                        <Value xsi:type="xsd:double">50</Value>
                                      </Item>
                                      <Item name="UnitName">
                                        <Value xsi:type="xsd:string">˚C</Value>
                                      </Item>
                                    </Value>
                                  </Item>
                                  <Item name="MinimumFrequencyLimitParameter">
                                    <Value xsi:type="Node" name="MinimumFrequencyLimitParameter">
                                      <Item name="Value">
                                        <Value xsi:type="xsd:double">0.1</Value>
                                      </Item>
                                      <Item name="UnitName">
                                        <Value xsi:type="xsd:string">Hz</Value>
                                      </Item>
                                    </Value>
                                  </Item>
                                  <Item name="TemperatureAccurcayParameter">
                                    <Value xsi:type="Node" name="TemperatureAccurcayParameter">
                                      <Item name="Value">
                                        <Value xsi:type="xsd:double">0.5</Value>
                                      </Item>
                                      <Item name="UnitName">
                                        <Value xsi:type="xsd:string">˚C</Value>
                                      </Item>
                                    </Value>
                                  </Item>
                                  <Item name="MaximumFrequencyStepParameter">
                                    <Value xsi:type="Node" name="MaximumFrequencyStepParameter">
                                      <Item name="Value">
                                        <Value xsi:type="xsd:double">3</Value>
                                      </Item>
                                      <Item name="UnitName">
                                        <Value xsi:type="xsd:string">Hz</Value>
                                      </Item>
                                    </Value>
                                  </Item>
                                  <Item name="SettlePeriodParameter">
                                    <Value xsi:type="Node" name="SettlePeriodParameter">
                                      <Item name="Value">
                                        <Value xsi:type="xsd:double">20</Value>
                                      </Item>
                                      <Item name="UnitName">
                                        <Value xsi:type="xsd:string">s</Value>
                                      </Item>
                                    </Value>
                                  </Item>
                                  <Item name="AveragingTimeParameter">
                                    <Value xsi:type="Node" name="AveragingTimeParameter">
                                      <Item name="Value">
                                        <Value xsi:type="xsd:double">15</Value>
                                      </Item>
                                      <Item name="UnitName">
                                        <Value xsi:type="xsd:string">s</Value>
                                      </Item>
                                    </Value>
                                  </Item>
                                </Value>
                              </Item>
                              <Item name="AmplitudeCompensator">
                                <Value xsi:type="Node" name="AmplitudeCompensator">
                                  <Item name="CompensatorEnabledParameter">
                                    <Value xsi:type="Node" name="CompensatorEnabledParameter">
                                      <Item name="Value">
                                        <Value xsi:type="xsd:boolean">false</Value>
                                      </Item>
                                    </Value>
                                  </Item>
                                  <Item name="CompensatorModeParameter">
                                    <Value xsi:type="Node" name="CompensatorModeParameter">
                                      <Item name="Value">
                                        <Value xsi:type="xsd:int">0</Value>
                                      </Item>
                                    </Value>
                                  </Item>
                                  <Item name="AmplitideHistoryModeParameter">
                                    <Value xsi:type="Node" name="AmplitideHistoryModeParameter">
                                      <Item name="Value">
                                        <Value xsi:type="xsd:int">0</Value>
                                      </Item>
                                    </Value>
                                  </Item>
                                  <Item name="UpperCompensator">
                                    <Value xsi:type="Node" name="UpperCompensator">
                                      <Item name="Controller">
                                        <Value xsi:type="Node" name="Controller">
                                          <Item name="Proportional">
                                            <Value xsi:type="Node" name="Proportional">
                                              <Item name="Value">
                                                <Value xsi:type="xsd:double">0</Value>
                                              </Item>
                                            </Value>
                                          </Item>
                                          <Item name="Integral">
                                            <Value xsi:type="Node" name="Integral">
                                              <Item name="Value">
                                                <Value xsi:type="xsd:double">0.1</Value>
                                              </Item>
                                            </Value>
                                          </Item>
                                          <Item name="Derivative">
                                            <Value xsi:type="Node" name="Derivative">
                                              <Item name="Value">
                                                <Value xsi:type="xsd:double">0</Value>
                                              </Item>
                                            </Value>
                                          </Item>
                                        </Value>
                                      </Item>
                                      <Item name="TargetModeParameter">
                                        <Value xsi:type="Node" name="TargetModeParameter">
                                          <Item name="Value">
                                            <Value xsi:type="xsd:int">0</Value>
                                          </Item>
                                        </Value>
                                      </Item>
                                      <Item name="TargetChannelParameter">
                                        <Value xsi:type="xsd:string">PC:CycleStartTime</Value>
                                      </Item>
                                      <Item name="VariableTargetChannelParameter">
                                        <Value xsi:type="xsd:string">PC:CycleStartTime</Value>
                                      </Item>
                                      <Item name="Target">
                                        <Value xsi:type="Node" name="Target">
                                          <Item name="Value">
                                            <Value xsi:type="xsd:double">0</Value>
                                          </Item>
                                          <Item name="UnitName">
                                            <Value xsi:type="xsd:string">s</Value>
                                          </Item>
                                        </Value>
                                      </Item>
                                      <Item name="TransferFunction">
                                        <Value xsi:type="Node" name="TransferFunction">
                                          <Item name="SlopeParameter">
                                            <Value xsi:type="Node" name="SlopeParameter">
                                              <Item name="Value">
                                                <Value xsi:type="xsd:double">1000000</Value>
                                              </Item>
                                              <Item name="UnitName">
                                                <Value xsi:type="xsd:string">s/N</Value>
                                              </Item>
                                            </Value>
                                          </Item>
                                        </Value>
                                      </Item>
                                    </Value>
                                  </Item>
                                  <Item name="LowerCompensator">
                                    <Value xsi:type="Node" name="LowerCompensator">
                                      <Item name="Controller">
                                        <Value xsi:type="Node" name="Controller">
                                          <Item name="Proportional">
                                            <Value xsi:type="Node" name="Proportional">
                                              <Item name="Value">
                                                <Value xsi:type="xsd:double">0</Value>
                                              </Item>
                                            </Value>
                                          </Item>
                                          <Item name="Integral">
                                            <Value xsi:type="Node" name="Integral">
                                              <Item name="Value">
                                                <Value xsi:type="xsd:double">0.1</Value>
                                              </Item>
                                            </Value>
                                          </Item>
                                          <Item name="Derivative">
                                            <Value xsi:type="Node" name="Derivative">
                                              <Item name="Value">
                                                <Value xsi:type="xsd:double">0</Value>
                                              </Item>
                                            </Value>
                                          </Item>
                                        </Value>
                                      </Item>
                                      <Item name="TargetModeParameter">
                                        <Value xsi:type="Node" name="TargetModeParameter">
                                          <Item name="Value">
                                            <Value xsi:type="xsd:int">0</Value>
                                          </Item>
                                        </Value>
                                      </Item>
                                      <Item name="TargetChannelParameter">
                                        <Value xsi:type="xsd:string">PC:CycleStartTime</Value>
                                      </Item>
                                      <Item name="VariableTargetChannelParameter">
                                        <Value xsi:type="xsd:string">PC:CycleStartTime</Value>
                                      </Item>
                                      <Item name="Target">
                                        <Value xsi:type="Node" name="Target">
                                          <Item name="Value">
                                            <Value xsi:type="xsd:double">0</Value>
                                          </Item>
                                          <Item name="UnitName">
                                            <Value xsi:type="xsd:string">s</Value>
                                          </Item>
                                        </Value>
                                      </Item>
                                      <Item name="TransferFunction">
                                        <Value xsi:type="Node" name="TransferFunction">
                                          <Item name="SlopeParameter">
                                            <Value xsi:type="Node" name="SlopeParameter">
                                              <Item name="Value">
                                                <Value xsi:type="xsd:double">1000000</Value>
                                              </Item>
                                              <Item name="UnitName">
                                                <Value xsi:type="xsd:string">s/N</Value>
                                              </Item>
                                            </Value>
                                          </Item>
                                        </Value>
                                      </Item>
                                    </Value>
                                  </Item>
                                </Value>
                              </Item>
                              <Item name="AmplitudeControlParameter">
                                <Value xsi:type="Node" name="AmplitudeControlParameter">
                                  <Item name="Value">
                                    <Value xsi:type="xsd:boolean">true</Value>
                                  </Item>
                                </Value>
                              </Item>
                              <Item name="SweepEnabled">
                                <Value xsi:type="Node" name="SweepEnabled">
                                  <Item name="Value">
                                    <Value xsi:type="xsd:boolean">false</Value>
                                  </Item>
                                </Value>
                              </Item>
                              <Item name="SecondFrequency">
                                <Value xsi:type="Node" name="SecondFrequency">
                                  <Item name="Value">
                                    <Value xsi:type="xsd:double">10</Value>
                                  </Item>
                                  <Item name="UnitName">
                                    <Value xsi:type="xsd:string">Hz</Value>
                                  </Item>
                                </Value>
                              </Item>
                              <Item name="SweepModeParameter">
                                <Value xsi:type="Node" name="SweepModeParameter">
                                  <Item name="Value">
                                    <Value xsi:type="xsd:int">2</Value>
                                  </Item>
                                </Value>
                              </Item>
                              <Item name="SweepEndFrequencyAction">
                                <Value xsi:type="Node" name="SweepEndFrequencyAction">
                                  <Item name="Value">
                                    <Value xsi:type="xsd:int">3</Value>
                                  </Item>
                                </Value>
                              </Item>
                              <Item name="FrequencyStepParameter">
                                <Value xsi:type="Node" name="FrequencyStepParameter">
                                  <Item name="Value">
                                    <Value xsi:type="xsd:double">0.1</Value>
                                  </Item>
                                  <Item name="UnitName">
                                    <Value xsi:type="xsd:string">Hz</Value>
                                  </Item>
                                </Value>
                              </Item>
                              <Item name="NextFrequencyAmplitudeToleranceParameter">
                                <Value xsi:type="Node" name="NextFrequencyAmplitudeToleranceParameter">
                                  <Item name="Value">
                                    <Value xsi:type="xsd:double">0.02</Value>
                                  </Item>
                                  <Item name="UnitName">
                                    <Value xsi:type="xsd:string">%</Value>
                                  </Item>
                                </Value>
                              </Item>
                              <Item name="ForwardFrequencyRateParameter">
                                <Value xsi:type="Node" name="ForwardFrequencyRateParameter">
                                  <Item name="Value">
                                    <Value xsi:type="xsd:double">1</Value>
                                  </Item>
                                  <Item name="UnitName">
                                    <Value xsi:type="xsd:string">Hz/s</Value>
                                  </Item>
                                </Value>
                              </Item>
                              <Item name="ReverseFrequencyRateParameter">
                                <Value xsi:type="Node" name="ReverseFrequencyRateParameter">
                                  <Item name="Value">
                                    <Value xsi:type="xsd:double">1</Value>
                                  </Item>
                                  <Item name="UnitName">
                                    <Value xsi:type="xsd:string">Hz/s</Value>
                                  </Item>
                                </Value>
                              </Item>
                              <Item name="ForwardOctaveRateParameter">
                                <Value xsi:type="Node" name="ForwardOctaveRateParameter">
                                  <Item name="Value">
                                    <Value xsi:type="xsd:double">1</Value>
                                  </Item>
                                  <Item name="UnitName">
                                    <Value xsi:type="xsd:string">ocatave/s</Value>
                                  </Item>
                                </Value>
                              </Item>
                              <Item name="ReverseOctaveRateParameter">
                                <Value xsi:type="Node" name="ReverseOctaveRateParameter">
                                  <Item name="Value">
                                    <Value xsi:type="xsd:double">1</Value>
                                  </Item>
                                  <Item name="UnitName">
                                    <Value xsi:type="xsd:string">ocatave/s</Value>
                                  </Item>
                                </Value>
                              </Item>
                              <Item name="AmplitudeParameter">
                                <Value xsi:type="Node" name="AmplitudeParameter">
                                  <Item name="Value">
                                    <Value xsi:type="xsd:double">399</Value>
                                  </Item>
                                  <Item name="UnitName">
                                    <Value xsi:type="xsd:string">N</Value>
                                  </Item>
                                </Value>
                              </Item>
                            </Node>
                          </Value>
                        </Item>
                      </Value>
                    </Item>
                  </Node>
                  <Node name="Step2">
                    <Item name="Width">
                      <Value xsi:type="xsd:int">100</Value>
                    </Item>
                    <Item name="SequenceName">
                      <Value xsi:type="Node" name="SequenceName">
                        <Item name="Value">
                          <Value xsi:type="xsd:string" />
                        </Item>
                      </Value>
                    </Item>
                    <Item name="StepAcquisitionFilter - PC:Acquisition Filter">
                      <Value xsi:type="Node" name="StepAcquisitionFilter - PC:Acquisition Filter">
                        <Item name="ID">
                          <Value xsi:type="xsd:int">0</Value>
                        </Item>
                        <Item name="CapabilityName">
                          <Value xsi:type="xsd:string">PC:Acquisition Filter</Value>
                        </Item>
                        <Item name="FilterActive">
                          <Value xsi:type="Node" name="FilterActive">
                            <Item name="Value">
                              <Value xsi:type="xsd:boolean">true</Value>
                            </Item>
                          </Value>
                        </Item>
                        <Item name="DataReduction">
                          <Value xsi:type="Node" name="DataReduction">
                            <Item name="DataReductionEnabled">
                              <Value xsi:type="Node" name="DataReductionEnabled">
                                <Item name="Value">
                                  <Value xsi:type="xsd:boolean">true</Value>
                                </Item>
                              </Value>
                            </Item>
                            <Item name="ChannelSelector">
                              <Value xsi:type="Node" name="ChannelSelector">
                                <Item name="TotalTime(PC:Clock)">
                                  <Value xsi:type="Node" name="TotalTime(PC:Clock)">
                                    <Item name="Value">
                                      <Value xsi:type="Node" name="Value">
                                        <Item name="Value">
                                          <Value xsi:type="xsd:double">0.01</Value>
                                        </Item>
                                        <Item name="UnitName">
                                          <Value xsi:type="xsd:string">s</Value>
                                        </Item>
                                      </Value>
                                    </Item>
                                    <Item name="Selected">
                                      <Value xsi:type="xsd:boolean">true</Value>
                                    </Item>
                                  </Value>
                                </Item>
                                <Item name="Position(Linear:Position)">
                                  <Value xsi:type="Node" name="Position(Linear:Position)">
                                    <Item name="Value">
                                      <Value xsi:type="Node" name="Value">
                                        <Item name="Value">
                                          <Value xsi:type="xsd:double">6E-05</Value>
                                        </Item>
                                        <Item name="UnitName">
                                          <Value xsi:type="xsd:string">mm</Value>
                                        </Item>
                                      </Value>
                                    </Item>
                                    <Item name="Selected">
                                      <Value xsi:type="xsd:boolean">true</Value>
                                    </Item>
                                  </Value>
                                </Item>
                              </Value>
                            </Item>
                            <Item name="RetainPeaks">
                              <Value xsi:type="Node" name="RetainPeaks">
                                <Item name="Value">
                                  <Value xsi:type="xsd:boolean">true</Value>
                                </Item>
                              </Value>
                            </Item>
                          </Value>
                        </Item>
                        <Item name="TrendMonitor">
                          <Value xsi:type="Node" name="TrendMonitor">
                            <Item name="TrendEnabledParameter">
                              <Value xsi:type="Node" name="TrendEnabledParameter">
                                <Item name="Value">
                                  <Value xsi:type="xsd:boolean">false</Value>
                                </Item>
                              </Value>
                            </Item>
                            <Item name="TrendLimitsEnabledParameter">
                              <Value xsi:type="Node" name="TrendLimitsEnabledParameter">
                                <Item name="Value">
                                  <Value xsi:type="xsd:boolean">false</Value>
                                </Item>
                              </Value>
                            </Item>
                            <Item name="TrendReferenceCycle">
                              <Value xsi:type="Node" name="TrendReferenceCycle">
                                <Item name="Value">
                                  <Value xsi:type="xsd:int">100</Value>
                                </Item>
                              </Value>
                            </Item>
                            <Item name="TrendAction">
                              <Value xsi:type="Node" name="TrendAction">
                                <Item name="Value">
                                  <Value xsi:type="xsd:int">2</Value>
                                </Item>
                              </Value>
                            </Item>
                            <Item name="NumberOfStepsToSkipParameter">
                              <Value xsi:type="Node" name="NumberOfStepsToSkipParameter">
                                <Item name="Value">
                                  <Value xsi:type="xsd:int">0</Value>
                                </Item>
                              </Value>
                            </Item>
                            <Item name="TrendTripModeParameter">
                              <Value xsi:type="Node" name="TrendTripModeParameter">
                                <Item name="Value">
                                  <Value xsi:type="xsd:int">0</Value>
                                </Item>
                              </Value>
                            </Item>
                            <Item name="ChannelSelector">
                              <Value xsi:type="Node" name="ChannelSelector">
                                <Item name="PC:CycleStartTime">
                                  <Value xsi:type="Node" name="PC:CycleStartTime">
                                    <Item name="Value">
                                      <Value xsi:type="Node" name="Value">
                                        <Item name="Value">
                                          <Value xsi:type="xsd:double">1E+18</Value>
                                        </Item>
                                        <Item name="UnitName">
                                          <Value xsi:type="xsd:string">s</Value>
                                        </Item>
                                      </Value>
                                    </Item>
                                    <Item name="Selected">
                                      <Value xsi:type="xsd:boolean">true</Value>
                                    </Item>
                                  </Value>
                                </Item>
                              </Value>
                            </Item>
                            <Item name="PercentChannelSelector">
                              <Value xsi:type="Node" name="PercentChannelSelector">
                                <Item name="PC:CycleStartTime">
                                  <Value xsi:type="Node" name="PC:CycleStartTime">
                                    <Item name="PercentageParameter">
                                      <Value xsi:type="Node" name="PercentageParameter">
                                        <Item name="Value">
                                          <Value xsi:type="xsd:double">0.1</Value>
                                        </Item>
                                        <Item name="UnitName">
                                          <Value xsi:type="xsd:string">%</Value>
                                        </Item>
                                      </Value>
                                    </Item>
                                  </Value>
                                </Item>
                                <Item name="PC:Frequency">
                                  <Value xsi:type="Node" name="PC:Frequency">
                                    <Item name="PercentageParameter">
                                      <Value xsi:type="Node" name="PercentageParameter">
                                        <Item name="Value">
                                          <Value xsi:type="xsd:double">0.1</Value>
                                        </Item>
                                        <Item name="UnitName">
                                          <Value xsi:type="xsd:string">%</Value>
                                        </Item>
                                      </Value>
                                    </Item>
                                  </Value>
                                </Item>
                                <Item name="Position(Linear:Position):Maximum">
                                  <Value xsi:type="Node" name="Position(Linear:Position):Maximum">
                                    <Item name="PercentageParameter">
                                      <Value xsi:type="Node" name="PercentageParameter">
                                        <Item name="Value">
                                          <Value xsi:type="xsd:double">0.1</Value>
                                        </Item>
                                        <Item name="UnitName">
                                          <Value xsi:type="xsd:string">%</Value>
                                        </Item>
                                      </Value>
                                    </Item>
                                  </Value>
                                </Item>
                                <Item name="Position(Linear:Position):Minimum">
                                  <Value xsi:type="Node" name="Position(Linear:Position):Minimum">
                                    <Item name="PercentageParameter">
                                      <Value xsi:type="Node" name="PercentageParameter">
                                        <Item name="Value">
                                          <Value xsi:type="xsd:double">0.1</Value>
                                        </Item>
                                        <Item name="UnitName">
                                          <Value xsi:type="xsd:string">%</Value>
                                        </Item>
                                      </Value>
                                    </Item>
                                  </Value>
                                </Item>
                                <Item name="Load(Linear:Load):Maximum">
                                  <Value xsi:type="Node" name="Load(Linear:Load):Maximum">
                                    <Item name="PercentageParameter">
                                      <Value xsi:type="Node" name="PercentageParameter">
                                        <Item name="Value">
                                          <Value xsi:type="xsd:double">0.1</Value>
                                        </Item>
                                        <Item name="UnitName">
                                          <Value xsi:type="xsd:string">%</Value>
                                        </Item>
                                      </Value>
                                    </Item>
                                  </Value>
                                </Item>
                                <Item name="Load(Linear:Load):Minimum">
                                  <Value xsi:type="Node" name="Load(Linear:Load):Minimum">
                                    <Item name="PercentageParameter">
                                      <Value xsi:type="Node" name="PercentageParameter">
                                        <Item name="Value">
                                          <Value xsi:type="xsd:double">0.1</Value>
                                        </Item>
                                        <Item name="UnitName">
                                          <Value xsi:type="xsd:string">%</Value>
                                        </Item>
                                      </Value>
                                    </Item>
                                  </Value>
                                </Item>
                                <Item name="Displacement(Linear:Digital Position):Maximum">
                                  <Value xsi:type="Node" name="Displacement(Linear:Digital Position):Maximum">
                                    <Item name="PercentageParameter">
                                      <Value xsi:type="Node" name="PercentageParameter">
                                        <Item name="Value">
                                          <Value xsi:type="xsd:double">0.1</Value>
                                        </Item>
                                        <Item name="UnitName">
                                          <Value xsi:type="xsd:string">%</Value>
                                        </Item>
                                      </Value>
                                    </Item>
                                  </Value>
                                </Item>
                                <Item name="Displacement(Linear:Digital Position):Minimum">
                                  <Value xsi:type="Node" name="Displacement(Linear:Digital Position):Minimum">
                                    <Item name="PercentageParameter">
                                      <Value xsi:type="Node" name="PercentageParameter">
                                        <Item name="Value">
                                          <Value xsi:type="xsd:double">0.1</Value>
                                        </Item>
                                        <Item name="UnitName">
                                          <Value xsi:type="xsd:string">%</Value>
                                        </Item>
                                      </Value>
                                    </Item>
                                  </Value>
                                </Item>
                              </Value>
                            </Item>
                            <Item name="UDPTriggerEnabledParameter">
                              <Value xsi:type="Node" name="UDPTriggerEnabledParameter">
                                <Item name="Value">
                                  <Value xsi:type="xsd:boolean">false</Value>
                                </Item>
                              </Value>
                            </Item>
                            <Item name="UDPAddressParameter">
                              <Value xsi:type="Node" name="UDPAddressParameter">
                                <Item name="Value">
                                  <Value xsi:type="xsd:string">localhost</Value>
                                </Item>
                              </Value>
                            </Item>
                            <Item name="UDPPortParameter">
                              <Value xsi:type="Node" name="UDPPortParameter">
                                <Item name="Value">
                                  <Value xsi:type="xsd:int">6610</Value>
                                </Item>
                              </Value>
                            </Item>
                          </Value>
                        </Item>
                        <Item name="SaveTracking">
                          <Value xsi:type="Node" name="SaveTracking">
                            <Item name="SaveData">
                              <Value xsi:type="Node" name="SaveData">
                                <Item name="Value">
                                  <Value xsi:type="xsd:boolean">true</Value>
                                </Item>
                              </Value>
                            </Item>
                            <Item name="SaveAdditionalCyclesOnTrendChanged">
                              <Value xsi:type="Node" name="SaveAdditionalCyclesOnTrendChanged">
                                <Item name="Value">
                                  <Value xsi:type="xsd:boolean">false</Value>
                                </Item>
                              </Value>
                            </Item>
                            <Item name="CycleCounterMode">
                              <Value xsi:type="Node" name="CycleCounterMode">
                                <Item name="Value">
                                  <Value xsi:type="xsd:int">0</Value>
                                </Item>
                              </Value>
                            </Item>
                            <Item name="StoragePattern">
                              <Value xsi:type="Node" name="StoragePattern">
                                <Item name="Rows">
                                  <Value xsi:type="xsd:int">4</Value>
                                </Item>
                                <Item name="StorageRow0">
                                  <Value xsi:type="Node" name="StorageRow0">
                                    <Item name="From parameter">
                                      <Value xsi:type="Node" name="From parameter">
                                        <Item name="Value">
                                          <Value xsi:type="xsd:int">1</Value>
                                        </Item>
                                      </Value>
                                    </Item>
                                    <Item name="Interval parameter">
                                      <Value xsi:type="Node" name="Interval parameter">
                                        <Item name="Value">
                                          <Value xsi:type="xsd:int">1</Value>
                                        </Item>
                                      </Value>
                                    </Item>
                                    <Item name="Quantity parameter">
                                      <Value xsi:type="Node" name="Quantity parameter">
                                        <Item name="Value">
                                          <Value xsi:type="xsd:int">1</Value>
                                        </Item>
                                      </Value>
                                    </Item>
                                  </Value>
                                </Item>
                                <Item name="StorageRow1">
                                  <Value xsi:type="Node" name="StorageRow1">
                                    <Item name="From parameter">
                                      <Value xsi:type="Node" name="From parameter">
                                        <Item name="Value">
                                          <Value xsi:type="xsd:int">10</Value>
                                        </Item>
                                      </Value>
                                    </Item>
                                    <Item name="Interval parameter">
                                      <Value xsi:type="Node" name="Interval parameter">
                                        <Item name="Value">
                                          <Value xsi:type="xsd:int">10</Value>
                                        </Item>
                                      </Value>
                                    </Item>
                                    <Item name="Quantity parameter">
                                      <Value xsi:type="Node" name="Quantity parameter">
                                        <Item name="Value">
                                          <Value xsi:type="xsd:int">1</Value>
                                        </Item>
                                      </Value>
                                    </Item>
                                  </Value>
                                </Item>
                                <Item name="StorageRow2">
                                  <Value xsi:type="Node" name="StorageRow2">
                                    <Item name="From parameter">
                                      <Value xsi:type="Node" name="From parameter">
                                        <Item name="Value">
                                          <Value xsi:type="xsd:int">100</Value>
                                        </Item>
                                      </Value>
                                    </Item>
                                    <Item name="Interval parameter">
                                      <Value xsi:type="Node" name="Interval parameter">
                                        <Item name="Value">
                                          <Value xsi:type="xsd:int">100</Value>
                                        </Item>
                                      </Value>
                                    </Item>
                                    <Item name="Quantity parameter">
                                      <Value xsi:type="Node" name="Quantity parameter">
                                        <Item name="Value">
                                          <Value xsi:type="xsd:int">1</Value>
                                        </Item>
                                      </Value>
                                    </Item>
                                  </Value>
                                </Item>
                                <Item name="StorageRow3">
                                  <Value xsi:type="Node" name="StorageRow3">
                                    <Item name="From parameter">
                                      <Value xsi:type="Node" name="From parameter">
                                        <Item name="Value">
                                          <Value xsi:type="xsd:int">1000</Value>
                                        </Item>
                                      </Value>
                                    </Item>
                                    <Item name="Interval parameter">
                                      <Value xsi:type="Node" name="Interval parameter">
                                        <Item name="Value">
                                          <Value xsi:type="xsd:int">1000</Value>
                                        </Item>
                                      </Value>
                                    </Item>
                                    <Item name="Quantity parameter">
                                      <Value xsi:type="Node" name="Quantity parameter">
                                        <Item name="Value">
                                          <Value xsi:type="xsd:int">1</Value>
                                        </Item>
                                      </Value>
                                    </Item>
                                  </Value>
                                </Item>
                              </Value>
                            </Item>
                            <Item name="ChannelSelector">
                              <Value xsi:type="Node" name="ChannelSelector">
                                <Item name="PC:CycleStartTime">
                                  <Value xsi:type="Node" name="PC:CycleStartTime">
                                    <Item name="Value">
                                      <Value xsi:type="Node" name="Value">
                                        <Item name="Value">
                                          <Value xsi:type="xsd:double">1E+18</Value>
                                        </Item>
                                        <Item name="UnitName">
                                          <Value xsi:type="xsd:string">s</Value>
                                        </Item>
                                      </Value>
                                    </Item>
                                    <Item name="Selected">
                                      <Value xsi:type="xsd:boolean">true</Value>
                                    </Item>
                                  </Value>
                                </Item>
                              </Value>
                            </Item>
                          </Value>
                        </Item>
                        <Item name="SavePeaks">
                          <Value xsi:type="Node" name="SavePeaks">
                            <Item name="SaveData">
                              <Value xsi:type="Node" name="SaveData">
                                <Item name="Value">
                                  <Value xsi:type="xsd:boolean">true</Value>
                                </Item>
                              </Value>
                            </Item>
                            <Item name="SaveAdditionalCyclesOnTrendChanged">
                              <Value xsi:type="Node" name="SaveAdditionalCyclesOnTrendChanged">
                                <Item name="Value">
                                  <Value xsi:type="xsd:boolean">false</Value>
                                </Item>
                              </Value>
                            </Item>
                            <Item name="CycleCounterMode">
                              <Value xsi:type="Node" name="CycleCounterMode">
                                <Item name="Value">
                                  <Value xsi:type="xsd:int">0</Value>
                                </Item>
                              </Value>
                            </Item>
                            <Item name="StoragePattern">
                              <Value xsi:type="Node" name="StoragePattern">
                                <Item name="Rows">
                                  <Value xsi:type="xsd:int">4</Value>
                                </Item>
                                <Item name="StorageRow0">
                                  <Value xsi:type="Node" name="StorageRow0">
                                    <Item name="From parameter">
                                      <Value xsi:type="Node" name="From parameter">
                                        <Item name="Value">
                                          <Value xsi:type="xsd:int">1</Value>
                                        </Item>
                                      </Value>
                                    </Item>
                                    <Item name="Interval parameter">
                                      <Value xsi:type="Node" name="Interval parameter">
                                        <Item name="Value">
                                          <Value xsi:type="xsd:int">1</Value>
                                        </Item>
                                      </Value>
                                    </Item>
                                    <Item name="Quantity parameter">
                                      <Value xsi:type="Node" name="Quantity parameter">
                                        <Item name="Value">
                                          <Value xsi:type="xsd:int">1</Value>
                                        </Item>
                                      </Value>
                                    </Item>
                                  </Value>
                                </Item>
                                <Item name="StorageRow1">
                                  <Value xsi:type="Node" name="StorageRow1">
                                    <Item name="From parameter">
                                      <Value xsi:type="Node" name="From parameter">
                                        <Item name="Value">
                                          <Value xsi:type="xsd:int">10</Value>
                                        </Item>
                                      </Value>
                                    </Item>
                                    <Item name="Interval parameter">
                                      <Value xsi:type="Node" name="Interval parameter">
                                        <Item name="Value">
                                          <Value xsi:type="xsd:int">10</Value>
                                        </Item>
                                      </Value>
                                    </Item>
                                    <Item name="Quantity parameter">
                                      <Value xsi:type="Node" name="Quantity parameter">
                                        <Item name="Value">
                                          <Value xsi:type="xsd:int">1</Value>
                                        </Item>
                                      </Value>
                                    </Item>
                                  </Value>
                                </Item>
                                <Item name="StorageRow2">
                                  <Value xsi:type="Node" name="StorageRow2">
                                    <Item name="From parameter">
                                      <Value xsi:type="Node" name="From parameter">
                                        <Item name="Value">
                                          <Value xsi:type="xsd:int">100</Value>
                                        </Item>
                                      </Value>
                                    </Item>
                                    <Item name="Interval parameter">
                                      <Value xsi:type="Node" name="Interval parameter">
                                        <Item name="Value">
                                          <Value xsi:type="xsd:int">100</Value>
                                        </Item>
                                      </Value>
                                    </Item>
                                    <Item name="Quantity parameter">
                                      <Value xsi:type="Node" name="Quantity parameter">
                                        <Item name="Value">
                                          <Value xsi:type="xsd:int">1</Value>
                                        </Item>
                                      </Value>
                                    </Item>
                                  </Value>
                                </Item>
                                <Item name="StorageRow3">
                                  <Value xsi:type="Node" name="StorageRow3">
                                    <Item name="From parameter">
                                      <Value xsi:type="Node" name="From parameter">
                                        <Item name="Value">
                                          <Value xsi:type="xsd:int">1000</Value>
                                        </Item>
                                      </Value>
                                    </Item>
                                    <Item name="Interval parameter">
                                      <Value xsi:type="Node" name="Interval parameter">
                                        <Item name="Value">
                                          <Value xsi:type="xsd:int">1000</Value>
                                        </Item>
                                      </Value>
                                    </Item>
                                    <Item name="Quantity parameter">
                                      <Value xsi:type="Node" name="Quantity parameter">
                                        <Item name="Value">
                                          <Value xsi:type="xsd:int">1</Value>
                                        </Item>
                                      </Value>
                                    </Item>
                                  </Value>
                                </Item>
                              </Value>
                            </Item>
                            <Item name="ChannelSelector">
                              <Value xsi:type="Node" name="ChannelSelector">
                                <Item name="PC:CycleStartTime">
                                  <Value xsi:type="Node" name="PC:CycleStartTime">
                                    <Item name="Value">
                                      <Value xsi:type="Node" name="Value">
                                        <Item name="Value">
                                          <Value xsi:type="xsd:double">1E+18</Value>
                                        </Item>
                                        <Item name="UnitName">
                                          <Value xsi:type="xsd:string">s</Value>
                                        </Item>
                                      </Value>
                                    </Item>
                                    <Item name="Selected">
                                      <Value xsi:type="xsd:boolean">true</Value>
                                    </Item>
                                  </Value>
                                </Item>
                              </Value>
                            </Item>
                            <Item name="TrendPlotOverrideDefaultPattern">
                              <Value xsi:type="Node" name="TrendPlotOverrideDefaultPattern">
                                <Item name="Value">
                                  <Value xsi:type="xsd:boolean">false</Value>
                                </Item>
                              </Value>
                            </Item>
                            <Item name="TrendPlotAdditionalCyclesOnTrendChangeParameter">
                              <Value xsi:type="Node" name="TrendPlotAdditionalCyclesOnTrendChangeParameter">
                                <Item name="Value">
                                  <Value xsi:type="xsd:boolean">false</Value>
                                </Item>
                              </Value>
                            </Item>
                            <Item name="TrendPlotCycleCounterModeParameter">
                              <Value xsi:type="Node" name="TrendPlotCycleCounterModeParameter">
                                <Item name="Value">
                                  <Value xsi:type="xsd:int">0</Value>
                                </Item>
                              </Value>
                            </Item>
                            <Item name="TrendPlotPattern">
                              <Value xsi:type="Node" name="TrendPlotPattern">
                                <Item name="Rows">
                                  <Value xsi:type="xsd:int">4</Value>
                                </Item>
                                <Item name="StorageRow0">
                                  <Value xsi:type="Node" name="StorageRow0">
                                    <Item name="From parameter">
                                      <Value xsi:type="Node" name="From parameter">
                                        <Item name="Value">
                                          <Value xsi:type="xsd:int">1</Value>
                                        </Item>
                                      </Value>
                                    </Item>
                                    <Item name="Interval parameter">
                                      <Value xsi:type="Node" name="Interval parameter">
                                        <Item name="Value">
                                          <Value xsi:type="xsd:int">1</Value>
                                        </Item>
                                      </Value>
                                    </Item>
                                    <Item name="Quantity parameter">
                                      <Value xsi:type="Node" name="Quantity parameter">
                                        <Item name="Value">
                                          <Value xsi:type="xsd:int">1</Value>
                                        </Item>
                                      </Value>
                                    </Item>
                                  </Value>
                                </Item>
                                <Item name="StorageRow1">
                                  <Value xsi:type="Node" name="StorageRow1">
                                    <Item name="From parameter">
                                      <Value xsi:type="Node" name="From parameter">
                                        <Item name="Value">
                                          <Value xsi:type="xsd:int">10</Value>
                                        </Item>
                                      </Value>
                                    </Item>
                                    <Item name="Interval parameter">
                                      <Value xsi:type="Node" name="Interval parameter">
                                        <Item name="Value">
                                          <Value xsi:type="xsd:int">10</Value>
                                        </Item>
                                      </Value>
                                    </Item>
                                    <Item name="Quantity parameter">
                                      <Value xsi:type="Node" name="Quantity parameter">
                                        <Item name="Value">
                                          <Value xsi:type="xsd:int">1</Value>
                                        </Item>
                                      </Value>
                                    </Item>
                                  </Value>
                                </Item>
                                <Item name="StorageRow2">
                                  <Value xsi:type="Node" name="StorageRow2">
                                    <Item name="From parameter">
                                      <Value xsi:type="Node" name="From parameter">
                                        <Item name="Value">
                                          <Value xsi:type="xsd:int">100</Value>
                                        </Item>
                                      </Value>
                                    </Item>
                                    <Item name="Interval parameter">
                                      <Value xsi:type="Node" name="Interval parameter">
                                        <Item name="Value">
                                          <Value xsi:type="xsd:int">100</Value>
                                        </Item>
                                      </Value>
                                    </Item>
                                    <Item name="Quantity parameter">
                                      <Value xsi:type="Node" name="Quantity parameter">
                                        <Item name="Value">
                                          <Value xsi:type="xsd:int">1</Value>
                                        </Item>
                                      </Value>
                                    </Item>
                                  </Value>
                                </Item>
                                <Item name="StorageRow3">
                                  <Value xsi:type="Node" name="StorageRow3">
                                    <Item name="From parameter">
                                      <Value xsi:type="Node" name="From parameter">
                                        <Item name="Value">
                                          <Value xsi:type="xsd:int">1000</Value>
                                        </Item>
                                      </Value>
                                    </Item>
                                    <Item name="Interval parameter">
                                      <Value xsi:type="Node" name="Interval parameter">
                                        <Item name="Value">
                                          <Value xsi:type="xsd:int">1000</Value>
                                        </Item>
                                      </Value>
                                    </Item>
                                    <Item name="Quantity parameter">
                                      <Value xsi:type="Node" name="Quantity parameter">
                                        <Item name="Value">
                                          <Value xsi:type="xsd:int">1</Value>
                                        </Item>
                                      </Value>
                                    </Item>
                                  </Value>
                                </Item>
                              </Value>
                            </Item>
                            <Item name="TrendPlotTrendChangeChannelSelector">
                              <Value xsi:type="Node" name="TrendPlotTrendChangeChannelSelector">
                                <Item name="PC:CycleStartTime">
                                  <Value xsi:type="Node" name="PC:CycleStartTime">
                                    <Item name="Value">
                                      <Value xsi:type="Node" name="Value">
                                        <Item name="Value">
                                          <Value xsi:type="xsd:double">1E+18</Value>
                                        </Item>
                                        <Item name="UnitName">
                                          <Value xsi:type="xsd:string">s</Value>
                                        </Item>
                                      </Value>
                                    </Item>
                                    <Item name="Selected">
                                      <Value xsi:type="xsd:boolean">true</Value>
                                    </Item>
                                  </Value>
                                </Item>
                              </Value>
                            </Item>
                          </Value>
                        </Item>
                        <Item name="StepTimebase">
                          <Value xsi:type="Node" name="StepTimebase">
                            <Item name="UseDefaultCycleDefinition">
                              <Value xsi:type="Node" name="UseDefaultCycleDefinition">
                                <Item name="Value">
                                  <Value xsi:type="xsd:boolean">true</Value>
                                </Item>
                              </Value>
                            </Item>
                            <Item name="SynchChannelSource">
                              <Value xsi:type="Node" name="SynchChannelSource">
                                <Item name="Value">
                                  <Value xsi:type="xsd:int">0</Value>
                                </Item>
                              </Value>
                            </Item>
                            <Item name="TimeBaseMode">
                              <Value xsi:type="Node" name="TimeBaseMode">
                                <Item name="Value">
                                  <Value xsi:type="xsd:int">1</Value>
                                </Item>
                              </Value>
                            </Item>
                            <Item name="PeriodParameter">
                              <Value xsi:type="Node" name="PeriodParameter">
                                <Item name="Value">
                                  <Value xsi:type="xsd:double">10</Value>
                                </Item>
                                <Item name="UnitName">
                                  <Value xsi:type="xsd:string">s</Value>
                                </Item>
                              </Value>
                            </Item>
                          </Value>
                        </Item>
                      </Value>
                    </Item>
                    <Item name="Instron.Dynamics.ActionList">
                      <Value xsi:type="Node" name="Instron.Dynamics.ActionList">
                        <Item name="Actions">
                          <Value xsi:type="ArrayOfNode">
                            <Node name="AbsoluteRamp - Linear:WaveformGenerator">
                              <Item name="ID">
                                <Value xsi:type="xsd:int">1</Value>
                              </Item>
                              <Item name="CapabilityName">
                                <Value xsi:type="xsd:string">Linear:WaveformGenerator</Value>
                              </Item>
                              <Item name="ControlModeParameter">
                                <Value xsi:type="Node" name="ControlModeParameter">
                                  <Item name="Value">
                                    <Value xsi:type="xsd:int">1</Value>
                                  </Item>
                                </Value>
                              </Item>
                              <Item name="EndActionParameter">
                                <Value xsi:type="Node" name="EndActionParameter">
                                  <Item name="Value">
                                    <Value xsi:type="xsd:int">2</Value>
                                  </Item>
                                </Value>
                              </Item>
                              <Item name="NumberOfStepsToSkipParameter">
                                <Value xsi:type="Node" name="NumberOfStepsToSkipParameter">
                                  <Item name="Value">
                                    <Value xsi:type="xsd:int">0</Value>
                                  </Item>
                                </Value>
                              </Item>
                              <Item name="TransducerEventDetector - Linear:WaveformGenerator">
                                <Value xsi:type="Node" name="TransducerEventDetector - Linear:WaveformGenerator">
                                  <Item name="ID">
                                    <Value xsi:type="xsd:int">-99</Value>
                                  </Item>
                                  <Item name="CapabilityName">
                                    <Value xsi:type="xsd:string">Linear:WaveformGenerator</Value>
                                  </Item>
                                  <Item name="EventActionParameter">
                                    <Value xsi:type="Node" name="EventActionParameter">
                                      <Item name="Value">
                                        <Value xsi:type="xsd:int">2</Value>
                                      </Item>
                                    </Value>
                                  </Item>
                                  <Item name="NumberOfStepsToSkipParameter">
                                    <Value xsi:type="Node" name="NumberOfStepsToSkipParameter">
                                      <Item name="Value">
                                        <Value xsi:type="xsd:int">0</Value>
                                      </Item>
                                    </Value>
                                  </Item>
                                  <Item name="EnabledParameter">
                                    <Value xsi:type="Node" name="EnabledParameter">
                                      <Item name="Value">
                                        <Value xsi:type="xsd:boolean">false</Value>
                                      </Item>
                                    </Value>
                                  </Item>
                                  <Item name="ChannelParameter">
                                    <Value xsi:type="Node" name="ChannelParameter">
                                      <Item name="Value">
                                        <Value xsi:type="xsd:int">0</Value>
                                      </Item>
                                    </Value>
                                  </Item>
                                  <Item name="DirectionParameter">
                                    <Value xsi:type="Node" name="DirectionParameter">
                                      <Item name="Value">
                                        <Value xsi:type="xsd:int">0</Value>
                                      </Item>
                                    </Value>
                                  </Item>
                                  <Item name="ValueParameter">
                                    <Value xsi:type="Node" name="ValueParameter">
                                      <Item name="Value">
                                        <Value xsi:type="xsd:double">0</Value>
                                      </Item>
                                      <Item name="UnitName">
                                        <Value xsi:type="xsd:string">mm</Value>
                                      </Item>
                                    </Value>
                                  </Item>
                                </Value>
                              </Item>
                              <Item name="SystemVariablesEnabledParameter">
                                <Value xsi:type="Node" name="SystemVariablesEnabledParameter">
                                  <Item name="Value">
                                    <Value xsi:type="xsd:boolean">false</Value>
                                  </Item>
                                </Value>
                              </Item>
                              <Item name="TestInputsEnabledParameter">
                                <Value xsi:type="Node" name="TestInputsEnabledParameter">
                                  <Item name="Value">
                                    <Value xsi:type="xsd:boolean">false</Value>
                                  </Item>
                                </Value>
                              </Item>
                              <Item name="RampModeParameter">
                                <Value xsi:type="Node" name="RampModeParameter">
                                  <Item name="Value">
                                    <Value xsi:type="xsd:int">0</Value>
                                  </Item>
                                </Value>
                              </Item>
                              <Item name="DurationParameter">
                                <Value xsi:type="Node" name="DurationParameter">
                                  <Item name="Value">
                                    <Value xsi:type="xsd:double">5</Value>
                                  </Item>
                                  <Item name="UnitName">
                                    <Value xsi:type="xsd:string">s</Value>
                                  </Item>
                                </Value>
                              </Item>
                              <Item name="RampRateParameter">
                                <Value xsi:type="Node" name="RampRateParameter">
                                  <Item name="Value">
                                    <Value xsi:type="xsd:double">1000</Value>
                                  </Item>
                                  <Item name="UnitName">
                                    <Value xsi:type="xsd:string">kN/s</Value>
                                  </Item>
                                </Value>
                              </Item>
                              <Item name="EndPointParameter">
                                <Value xsi:type="Node" name="EndPointParameter">
                                  <Item name="Value">
                                    <Value xsi:type="xsd:double">-600</Value>
                                  </Item>
                                  <Item name="UnitName">
                                    <Value xsi:type="xsd:string">N</Value>
                                  </Item>
                                </Value>
                              </Item>
                            </Node>
                          </Value>
                        </Item>
                      </Value>
                    </Item>
                  </Node>
                  <Node name="Step3">
                    <Item name="Width">
                      <Value xsi:type="xsd:int">100</Value>
                    </Item>
                    <Item name="SequenceName">
                      <Value xsi:type="Node" name="SequenceName">
                        <Item name="Value">
                          <Value xsi:type="xsd:string" />
                        </Item>
                      </Value>
                    </Item>
                    <Item name="StepAcquisitionFilter - PC:Acquisition Filter">
                      <Value xsi:type="Node" name="StepAcquisitionFilter - PC:Acquisition Filter">
                        <Item name="ID">
                          <Value xsi:type="xsd:int">0</Value>
                        </Item>
                        <Item name="CapabilityName">
                          <Value xsi:type="xsd:string">PC:Acquisition Filter</Value>
                        </Item>
                        <Item name="FilterActive">
                          <Value xsi:type="Node" name="FilterActive">
                            <Item name="Value">
                              <Value xsi:type="xsd:boolean">true</Value>
                            </Item>
                          </Value>
                        </Item>
                        <Item name="DataReduction">
                          <Value xsi:type="Node" name="DataReduction">
                            <Item name="DataReductionEnabled">
                              <Value xsi:type="Node" name="DataReductionEnabled">
                                <Item name="Value">
                                  <Value xsi:type="xsd:boolean">true</Value>
                                </Item>
                              </Value>
                            </Item>
                            <Item name="ChannelSelector">
                              <Value xsi:type="Node" name="ChannelSelector">
                                <Item name="TotalTime(PC:Clock)">
                                  <Value xsi:type="Node" name="TotalTime(PC:Clock)">
                                    <Item name="Value">
                                      <Value xsi:type="Node" name="Value">
                                        <Item name="Value">
                                          <Value xsi:type="xsd:double">0.01</Value>
                                        </Item>
                                        <Item name="UnitName">
                                          <Value xsi:type="xsd:string">s</Value>
                                        </Item>
                                      </Value>
                                    </Item>
                                    <Item name="Selected">
                                      <Value xsi:type="xsd:boolean">true</Value>
                                    </Item>
                                  </Value>
                                </Item>
                                <Item name="Position(Linear:Position)">
                                  <Value xsi:type="Node" name="Position(Linear:Position)">
                                    <Item name="Value">
                                      <Value xsi:type="Node" name="Value">
                                        <Item name="Value">
                                          <Value xsi:type="xsd:double">6E-05</Value>
                                        </Item>
                                        <Item name="UnitName">
                                          <Value xsi:type="xsd:string">mm</Value>
                                        </Item>
                                      </Value>
                                    </Item>
                                    <Item name="Selected">
                                      <Value xsi:type="xsd:boolean">true</Value>
                                    </Item>
                                  </Value>
                                </Item>
                              </Value>
                            </Item>
                            <Item name="RetainPeaks">
                              <Value xsi:type="Node" name="RetainPeaks">
                                <Item name="Value">
                                  <Value xsi:type="xsd:boolean">true</Value>
                                </Item>
                              </Value>
                            </Item>
                          </Value>
                        </Item>
                        <Item name="TrendMonitor">
                          <Value xsi:type="Node" name="TrendMonitor">
                            <Item name="TrendEnabledParameter">
                              <Value xsi:type="Node" name="TrendEnabledParameter">
                                <Item name="Value">
                                  <Value xsi:type="xsd:boolean">false</Value>
                                </Item>
                              </Value>
                            </Item>
                            <Item name="TrendLimitsEnabledParameter">
                              <Value xsi:type="Node" name="TrendLimitsEnabledParameter">
                                <Item name="Value">
                                  <Value xsi:type="xsd:boolean">false</Value>
                                </Item>
                              </Value>
                            </Item>
                            <Item name="TrendReferenceCycle">
                              <Value xsi:type="Node" name="TrendReferenceCycle">
                                <Item name="Value">
                                  <Value xsi:type="xsd:int">100</Value>
                                </Item>
                              </Value>
                            </Item>
                            <Item name="TrendAction">
                              <Value xsi:type="Node" name="TrendAction">
                                <Item name="Value">
                                  <Value xsi:type="xsd:int">2</Value>
                                </Item>
                              </Value>
                            </Item>
                            <Item name="NumberOfStepsToSkipParameter">
                              <Value xsi:type="Node" name="NumberOfStepsToSkipParameter">
                                <Item name="Value">
                                  <Value xsi:type="xsd:int">0</Value>
                                </Item>
                              </Value>
                            </Item>
                            <Item name="TrendTripModeParameter">
                              <Value xsi:type="Node" name="TrendTripModeParameter">
                                <Item name="Value">
                                  <Value xsi:type="xsd:int">0</Value>
                                </Item>
                              </Value>
                            </Item>
                            <Item name="ChannelSelector">
                              <Value xsi:type="Node" name="ChannelSelector">
                                <Item name="PC:CycleStartTime">
                                  <Value xsi:type="Node" name="PC:CycleStartTime">
                                    <Item name="Value">
                                      <Value xsi:type="Node" name="Value">
                                        <Item name="Value">
                                          <Value xsi:type="xsd:double">1E+18</Value>
                                        </Item>
                                        <Item name="UnitName">
                                          <Value xsi:type="xsd:string">s</Value>
                                        </Item>
                                      </Value>
                                    </Item>
                                    <Item name="Selected">
                                      <Value xsi:type="xsd:boolean">true</Value>
                                    </Item>
                                  </Value>
                                </Item>
                              </Value>
                            </Item>
                            <Item name="PercentChannelSelector">
                              <Value xsi:type="Node" name="PercentChannelSelector">
                                <Item name="PC:CycleStartTime">
                                  <Value xsi:type="Node" name="PC:CycleStartTime">
                                    <Item name="PercentageParameter">
                                      <Value xsi:type="Node" name="PercentageParameter">
                                        <Item name="Value">
                                          <Value xsi:type="xsd:double">0.1</Value>
                                        </Item>
                                        <Item name="UnitName">
                                          <Value xsi:type="xsd:string">%</Value>
                                        </Item>
                                      </Value>
                                    </Item>
                                  </Value>
                                </Item>
                                <Item name="PC:Frequency">
                                  <Value xsi:type="Node" name="PC:Frequency">
                                    <Item name="PercentageParameter">
                                      <Value xsi:type="Node" name="PercentageParameter">
                                        <Item name="Value">
                                          <Value xsi:type="xsd:double">0.1</Value>
                                        </Item>
                                        <Item name="UnitName">
                                          <Value xsi:type="xsd:string">%</Value>
                                        </Item>
                                      </Value>
                                    </Item>
                                  </Value>
                                </Item>
                                <Item name="Position(Linear:Position):Maximum">
                                  <Value xsi:type="Node" name="Position(Linear:Position):Maximum">
                                    <Item name="PercentageParameter">
                                      <Value xsi:type="Node" name="PercentageParameter">
                                        <Item name="Value">
                                          <Value xsi:type="xsd:double">0.1</Value>
                                        </Item>
                                        <Item name="UnitName">
                                          <Value xsi:type="xsd:string">%</Value>
                                        </Item>
                                      </Value>
                                    </Item>
                                  </Value>
                                </Item>
                                <Item name="Position(Linear:Position):Minimum">
                                  <Value xsi:type="Node" name="Position(Linear:Position):Minimum">
                                    <Item name="PercentageParameter">
                                      <Value xsi:type="Node" name="PercentageParameter">
                                        <Item name="Value">
                                          <Value xsi:type="xsd:double">0.1</Value>
                                        </Item>
                                        <Item name="UnitName">
                                          <Value xsi:type="xsd:string">%</Value>
                                        </Item>
                                      </Value>
                                    </Item>
                                  </Value>
                                </Item>
                                <Item name="Load(Linear:Load):Maximum">
                                  <Value xsi:type="Node" name="Load(Linear:Load):Maximum">
                                    <Item name="PercentageParameter">
                                      <Value xsi:type="Node" name="PercentageParameter">
                                        <Item name="Value">
                                          <Value xsi:type="xsd:double">0.1</Value>
                                        </Item>
                                        <Item name="UnitName">
                                          <Value xsi:type="xsd:string">%</Value>
                                        </Item>
                                      </Value>
                                    </Item>
                                  </Value>
                                </Item>
                                <Item name="Load(Linear:Load):Minimum">
                                  <Value xsi:type="Node" name="Load(Linear:Load):Minimum">
                                    <Item name="PercentageParameter">
                                      <Value xsi:type="Node" name="PercentageParameter">
                                        <Item name="Value">
                                          <Value xsi:type="xsd:double">0.1</Value>
                                        </Item>
                                        <Item name="UnitName">
                                          <Value xsi:type="xsd:string">%</Value>
                                        </Item>
                                      </Value>
                                    </Item>
                                  </Value>
                                </Item>
                                <Item name="Displacement(Linear:Digital Position):Maximum">
                                  <Value xsi:type="Node" name="Displacement(Linear:Digital Position):Maximum">
                                    <Item name="PercentageParameter">
                                      <Value xsi:type="Node" name="PercentageParameter">
                                        <Item name="Value">
                                          <Value xsi:type="xsd:double">0.1</Value>
                                        </Item>
                                        <Item name="UnitName">
                                          <Value xsi:type="xsd:string">%</Value>
                                        </Item>
                                      </Value>
                                    </Item>
                                  </Value>
                                </Item>
                                <Item name="Displacement(Linear:Digital Position):Minimum">
                                  <Value xsi:type="Node" name="Displacement(Linear:Digital Position):Minimum">
                                    <Item name="PercentageParameter">
                                      <Value xsi:type="Node" name="PercentageParameter">
                                        <Item name="Value">
                                          <Value xsi:type="xsd:double">0.1</Value>
                                        </Item>
                                        <Item name="UnitName">
                                          <Value xsi:type="xsd:string">%</Value>
                                        </Item>
                                      </Value>
                                    </Item>
                                  </Value>
                                </Item>
                              </Value>
                            </Item>
                            <Item name="UDPTriggerEnabledParameter">
                              <Value xsi:type="Node" name="UDPTriggerEnabledParameter">
                                <Item name="Value">
                                  <Value xsi:type="xsd:boolean">false</Value>
                                </Item>
                              </Value>
                            </Item>
                            <Item name="UDPAddressParameter">
                              <Value xsi:type="Node" name="UDPAddressParameter">
                                <Item name="Value">
                                  <Value xsi:type="xsd:string">localhost</Value>
                                </Item>
                              </Value>
                            </Item>
                            <Item name="UDPPortParameter">
                              <Value xsi:type="Node" name="UDPPortParameter">
                                <Item name="Value">
                                  <Value xsi:type="xsd:int">6610</Value>
                                </Item>
                              </Value>
                            </Item>
                          </Value>
                        </Item>
                        <Item name="SaveTracking">
                          <Value xsi:type="Node" name="SaveTracking">
                            <Item name="SaveData">
                              <Value xsi:type="Node" name="SaveData">
                                <Item name="Value">
                                  <Value xsi:type="xsd:boolean">true</Value>
                                </Item>
                              </Value>
                            </Item>
                            <Item name="SaveAdditionalCyclesOnTrendChanged">
                              <Value xsi:type="Node" name="SaveAdditionalCyclesOnTrendChanged">
                                <Item name="Value">
                                  <Value xsi:type="xsd:boolean">false</Value>
                                </Item>
                              </Value>
                            </Item>
                            <Item name="CycleCounterMode">
                              <Value xsi:type="Node" name="CycleCounterMode">
                                <Item name="Value">
                                  <Value xsi:type="xsd:int">0</Value>
                                </Item>
                              </Value>
                            </Item>
                            <Item name="StoragePattern">
                              <Value xsi:type="Node" name="StoragePattern">
                                <Item name="Rows">
                                  <Value xsi:type="xsd:int">4</Value>
                                </Item>
                                <Item name="StorageRow0">
                                  <Value xsi:type="Node" name="StorageRow0">
                                    <Item name="From parameter">
                                      <Value xsi:type="Node" name="From parameter">
                                        <Item name="Value">
                                          <Value xsi:type="xsd:int">1</Value>
                                        </Item>
                                      </Value>
                                    </Item>
                                    <Item name="Interval parameter">
                                      <Value xsi:type="Node" name="Interval parameter">
                                        <Item name="Value">
                                          <Value xsi:type="xsd:int">1</Value>
                                        </Item>
                                      </Value>
                                    </Item>
                                    <Item name="Quantity parameter">
                                      <Value xsi:type="Node" name="Quantity parameter">
                                        <Item name="Value">
                                          <Value xsi:type="xsd:int">1</Value>
                                        </Item>
                                      </Value>
                                    </Item>
                                  </Value>
                                </Item>
                                <Item name="StorageRow1">
                                  <Value xsi:type="Node" name="StorageRow1">
                                    <Item name="From parameter">
                                      <Value xsi:type="Node" name="From parameter">
                                        <Item name="Value">
                                          <Value xsi:type="xsd:int">10</Value>
                                        </Item>
                                      </Value>
                                    </Item>
                                    <Item name="Interval parameter">
                                      <Value xsi:type="Node" name="Interval parameter">
                                        <Item name="Value">
                                          <Value xsi:type="xsd:int">10</Value>
                                        </Item>
                                      </Value>
                                    </Item>
                                    <Item name="Quantity parameter">
                                      <Value xsi:type="Node" name="Quantity parameter">
                                        <Item name="Value">
                                          <Value xsi:type="xsd:int">1</Value>
                                        </Item>
                                      </Value>
                                    </Item>
                                  </Value>
                                </Item>
                                <Item name="StorageRow2">
                                  <Value xsi:type="Node" name="StorageRow2">
                                    <Item name="From parameter">
                                      <Value xsi:type="Node" name="From parameter">
                                        <Item name="Value">
                                          <Value xsi:type="xsd:int">100</Value>
                                        </Item>
                                      </Value>
                                    </Item>
                                    <Item name="Interval parameter">
                                      <Value xsi:type="Node" name="Interval parameter">
                                        <Item name="Value">
                                          <Value xsi:type="xsd:int">100</Value>
                                        </Item>
                                      </Value>
                                    </Item>
                                    <Item name="Quantity parameter">
                                      <Value xsi:type="Node" name="Quantity parameter">
                                        <Item name="Value">
                                          <Value xsi:type="xsd:int">1</Value>
                                        </Item>
                                      </Value>
                                    </Item>
                                  </Value>
                                </Item>
                                <Item name="StorageRow3">
                                  <Value xsi:type="Node" name="StorageRow3">
                                    <Item name="From parameter">
                                      <Value xsi:type="Node" name="From parameter">
                                        <Item name="Value">
                                          <Value xsi:type="xsd:int">1000</Value>
                                        </Item>
                                      </Value>
                                    </Item>
                                    <Item name="Interval parameter">
                                      <Value xsi:type="Node" name="Interval parameter">
                                        <Item name="Value">
                                          <Value xsi:type="xsd:int">1000</Value>
                                        </Item>
                                      </Value>
                                    </Item>
                                    <Item name="Quantity parameter">
                                      <Value xsi:type="Node" name="Quantity parameter">
                                        <Item name="Value">
                                          <Value xsi:type="xsd:int">1</Value>
                                        </Item>
                                      </Value>
                                    </Item>
                                  </Value>
                                </Item>
                              </Value>
                            </Item>
                            <Item name="ChannelSelector">
                              <Value xsi:type="Node" name="ChannelSelector">
                                <Item name="PC:CycleStartTime">
                                  <Value xsi:type="Node" name="PC:CycleStartTime">
                                    <Item name="Value">
                                      <Value xsi:type="Node" name="Value">
                                        <Item name="Value">
                                          <Value xsi:type="xsd:double">1E+18</Value>
                                        </Item>
                                        <Item name="UnitName">
                                          <Value xsi:type="xsd:string">s</Value>
                                        </Item>
                                      </Value>
                                    </Item>
                                    <Item name="Selected">
                                      <Value xsi:type="xsd:boolean">true</Value>
                                    </Item>
                                  </Value>
                                </Item>
                              </Value>
                            </Item>
                          </Value>
                        </Item>
                        <Item name="SavePeaks">
                          <Value xsi:type="Node" name="SavePeaks">
                            <Item name="SaveData">
                              <Value xsi:type="Node" name="SaveData">
                                <Item name="Value">
                                  <Value xsi:type="xsd:boolean">true</Value>
                                </Item>
                              </Value>
                            </Item>
                            <Item name="SaveAdditionalCyclesOnTrendChanged">
                              <Value xsi:type="Node" name="SaveAdditionalCyclesOnTrendChanged">
                                <Item name="Value">
                                  <Value xsi:type="xsd:boolean">false</Value>
                                </Item>
                              </Value>
                            </Item>
                            <Item name="CycleCounterMode">
                              <Value xsi:type="Node" name="CycleCounterMode">
                                <Item name="Value">
                                  <Value xsi:type="xsd:int">0</Value>
                                </Item>
                              </Value>
                            </Item>
                            <Item name="StoragePattern">
                              <Value xsi:type="Node" name="StoragePattern">
                                <Item name="Rows">
                                  <Value xsi:type="xsd:int">4</Value>
                                </Item>
                                <Item name="StorageRow0">
                                  <Value xsi:type="Node" name="StorageRow0">
                                    <Item name="From parameter">
                                      <Value xsi:type="Node" name="From parameter">
                                        <Item name="Value">
                                          <Value xsi:type="xsd:int">1</Value>
                                        </Item>
                                      </Value>
                                    </Item>
                                    <Item name="Interval parameter">
                                      <Value xsi:type="Node" name="Interval parameter">
                                        <Item name="Value">
                                          <Value xsi:type="xsd:int">1</Value>
                                        </Item>
                                      </Value>
                                    </Item>
                                    <Item name="Quantity parameter">
                                      <Value xsi:type="Node" name="Quantity parameter">
                                        <Item name="Value">
                                          <Value xsi:type="xsd:int">1</Value>
                                        </Item>
                                      </Value>
                                    </Item>
                                  </Value>
                                </Item>
                                <Item name="StorageRow1">
                                  <Value xsi:type="Node" name="StorageRow1">
                                    <Item name="From parameter">
                                      <Value xsi:type="Node" name="From parameter">
                                        <Item name="Value">
                                          <Value xsi:type="xsd:int">10</Value>
                                        </Item>
                                      </Value>
                                    </Item>
                                    <Item name="Interval parameter">
                                      <Value xsi:type="Node" name="Interval parameter">
                                        <Item name="Value">
                                          <Value xsi:type="xsd:int">10</Value>
                                        </Item>
                                      </Value>
                                    </Item>
                                    <Item name="Quantity parameter">
                                      <Value xsi:type="Node" name="Quantity parameter">
                                        <Item name="Value">
                                          <Value xsi:type="xsd:int">1</Value>
                                        </Item>
                                      </Value>
                                    </Item>
                                  </Value>
                                </Item>
                                <Item name="StorageRow2">
                                  <Value xsi:type="Node" name="StorageRow2">
                                    <Item name="From parameter">
                                      <Value xsi:type="Node" name="From parameter">
                                        <Item name="Value">
                                          <Value xsi:type="xsd:int">100</Value>
                                        </Item>
                                      </Value>
                                    </Item>
                                    <Item name="Interval parameter">
                                      <Value xsi:type="Node" name="Interval parameter">
                                        <Item name="Value">
                                          <Value xsi:type="xsd:int">100</Value>
                                        </Item>
                                      </Value>
                                    </Item>
                                    <Item name="Quantity parameter">
                                      <Value xsi:type="Node" name="Quantity parameter">
                                        <Item name="Value">
                                          <Value xsi:type="xsd:int">1</Value>
                                        </Item>
                                      </Value>
                                    </Item>
                                  </Value>
                                </Item>
                                <Item name="StorageRow3">
                                  <Value xsi:type="Node" name="StorageRow3">
                                    <Item name="From parameter">
                                      <Value xsi:type="Node" name="From parameter">
                                        <Item name="Value">
                                          <Value xsi:type="xsd:int">1000</Value>
                                        </Item>
                                      </Value>
                                    </Item>
                                    <Item name="Interval parameter">
                                      <Value xsi:type="Node" name="Interval parameter">
                                        <Item name="Value">
                                          <Value xsi:type="xsd:int">1000</Value>
                                        </Item>
                                      </Value>
                                    </Item>
                                    <Item name="Quantity parameter">
                                      <Value xsi:type="Node" name="Quantity parameter">
                                        <Item name="Value">
                                          <Value xsi:type="xsd:int">1</Value>
                                        </Item>
                                      </Value>
                                    </Item>
                                  </Value>
                                </Item>
                              </Value>
                            </Item>
                            <Item name="ChannelSelector">
                              <Value xsi:type="Node" name="ChannelSelector">
                                <Item name="PC:CycleStartTime">
                                  <Value xsi:type="Node" name="PC:CycleStartTime">
                                    <Item name="Value">
                                      <Value xsi:type="Node" name="Value">
                                        <Item name="Value">
                                          <Value xsi:type="xsd:double">1E+18</Value>
                                        </Item>
                                        <Item name="UnitName">
                                          <Value xsi:type="xsd:string">s</Value>
                                        </Item>
                                      </Value>
                                    </Item>
                                    <Item name="Selected">
                                      <Value xsi:type="xsd:boolean">true</Value>
                                    </Item>
                                  </Value>
                                </Item>
                              </Value>
                            </Item>
                            <Item name="TrendPlotOverrideDefaultPattern">
                              <Value xsi:type="Node" name="TrendPlotOverrideDefaultPattern">
                                <Item name="Value">
                                  <Value xsi:type="xsd:boolean">false</Value>
                                </Item>
                              </Value>
                            </Item>
                            <Item name="TrendPlotAdditionalCyclesOnTrendChangeParameter">
                              <Value xsi:type="Node" name="TrendPlotAdditionalCyclesOnTrendChangeParameter">
                                <Item name="Value">
                                  <Value xsi:type="xsd:boolean">false</Value>
                                </Item>
                              </Value>
                            </Item>
                            <Item name="TrendPlotCycleCounterModeParameter">
                              <Value xsi:type="Node" name="TrendPlotCycleCounterModeParameter">
                                <Item name="Value">
                                  <Value xsi:type="xsd:int">0</Value>
                                </Item>
                              </Value>
                            </Item>
                            <Item name="TrendPlotPattern">
                              <Value xsi:type="Node" name="TrendPlotPattern">
                                <Item name="Rows">
                                  <Value xsi:type="xsd:int">4</Value>
                                </Item>
                                <Item name="StorageRow0">
                                  <Value xsi:type="Node" name="StorageRow0">
                                    <Item name="From parameter">
                                      <Value xsi:type="Node" name="From parameter">
                                        <Item name="Value">
                                          <Value xsi:type="xsd:int">1</Value>
                                        </Item>
                                      </Value>
                                    </Item>
                                    <Item name="Interval parameter">
                                      <Value xsi:type="Node" name="Interval parameter">
                                        <Item name="Value">
                                          <Value xsi:type="xsd:int">1</Value>
                                        </Item>
                                      </Value>
                                    </Item>
                                    <Item name="Quantity parameter">
                                      <Value xsi:type="Node" name="Quantity parameter">
                                        <Item name="Value">
                                          <Value xsi:type="xsd:int">1</Value>
                                        </Item>
                                      </Value>
                                    </Item>
                                  </Value>
                                </Item>
                                <Item name="StorageRow1">
                                  <Value xsi:type="Node" name="StorageRow1">
                                    <Item name="From parameter">
                                      <Value xsi:type="Node" name="From parameter">
                                        <Item name="Value">
                                          <Value xsi:type="xsd:int">10</Value>
                                        </Item>
                                      </Value>
                                    </Item>
                                    <Item name="Interval parameter">
                                      <Value xsi:type="Node" name="Interval parameter">
                                        <Item name="Value">
                                          <Value xsi:type="xsd:int">10</Value>
                                        </Item>
                                      </Value>
                                    </Item>
                                    <Item name="Quantity parameter">
                                      <Value xsi:type="Node" name="Quantity parameter">
                                        <Item name="Value">
                                          <Value xsi:type="xsd:int">1</Value>
                                        </Item>
                                      </Value>
                                    </Item>
                                  </Value>
                                </Item>
                                <Item name="StorageRow2">
                                  <Value xsi:type="Node" name="StorageRow2">
                                    <Item name="From parameter">
                                      <Value xsi:type="Node" name="From parameter">
                                        <Item name="Value">
                                          <Value xsi:type="xsd:int">100</Value>
                                        </Item>
                                      </Value>
                                    </Item>
                                    <Item name="Interval parameter">
                                      <Value xsi:type="Node" name="Interval parameter">
                                        <Item name="Value">
                                          <Value xsi:type="xsd:int">100</Value>
                                        </Item>
                                      </Value>
                                    </Item>
                                    <Item name="Quantity parameter">
                                      <Value xsi:type="Node" name="Quantity parameter">
                                        <Item name="Value">
                                          <Value xsi:type="xsd:int">1</Value>
                                        </Item>
                                      </Value>
                                    </Item>
                                  </Value>
                                </Item>
                                <Item name="StorageRow3">
                                  <Value xsi:type="Node" name="StorageRow3">
                                    <Item name="From parameter">
                                      <Value xsi:type="Node" name="From parameter">
                                        <Item name="Value">
                                          <Value xsi:type="xsd:int">1000</Value>
                                        </Item>
                                      </Value>
                                    </Item>
                                    <Item name="Interval parameter">
                                      <Value xsi:type="Node" name="Interval parameter">
                                        <Item name="Value">
                                          <Value xsi:type="xsd:int">1000</Value>
                                        </Item>
                                      </Value>
                                    </Item>
                                    <Item name="Quantity parameter">
                                      <Value xsi:type="Node" name="Quantity parameter">
                                        <Item name="Value">
                                          <Value xsi:type="xsd:int">1</Value>
                                        </Item>
                                      </Value>
                                    </Item>
                                  </Value>
                                </Item>
                              </Value>
                            </Item>
                            <Item name="TrendPlotTrendChangeChannelSelector">
                              <Value xsi:type="Node" name="TrendPlotTrendChangeChannelSelector">
                                <Item name="PC:CycleStartTime">
                                  <Value xsi:type="Node" name="PC:CycleStartTime">
                                    <Item name="Value">
                                      <Value xsi:type="Node" name="Value">
                                        <Item name="Value">
                                          <Value xsi:type="xsd:double">1E+18</Value>
                                        </Item>
                                        <Item name="UnitName">
                                          <Value xsi:type="xsd:string">s</Value>
                                        </Item>
                                      </Value>
                                    </Item>
                                    <Item name="Selected">
                                      <Value xsi:type="xsd:boolean">true</Value>
                                    </Item>
                                  </Value>
                                </Item>
                              </Value>
                            </Item>
                          </Value>
                        </Item>
                        <Item name="StepTimebase">
                          <Value xsi:type="Node" name="StepTimebase">
                            <Item name="UseDefaultCycleDefinition">
                              <Value xsi:type="Node" name="UseDefaultCycleDefinition">
                                <Item name="Value">
                                  <Value xsi:type="xsd:boolean">true</Value>
                                </Item>
                              </Value>
                            </Item>
                            <Item name="SynchChannelSource">
                              <Value xsi:type="Node" name="SynchChannelSource">
                                <Item name="Value">
                                  <Value xsi:type="xsd:int">0</Value>
                                </Item>
                              </Value>
                            </Item>
                            <Item name="TimeBaseMode">
                              <Value xsi:type="Node" name="TimeBaseMode">
                                <Item name="Value">
                                  <Value xsi:type="xsd:int">1</Value>
                                </Item>
                              </Value>
                            </Item>
                            <Item name="PeriodParameter">
                              <Value xsi:type="Node" name="PeriodParameter">
                                <Item name="Value">
                                  <Value xsi:type="xsd:double">10</Value>
                                </Item>
                                <Item name="UnitName">
                                  <Value xsi:type="xsd:string">s</Value>
                                </Item>
                              </Value>
                            </Item>
                          </Value>
                        </Item>
                      </Value>
                    </Item>
                    <Item name="Instron.Dynamics.ActionList">
                      <Value xsi:type="Node" name="Instron.Dynamics.ActionList">
                        <Item name="Actions">
                          <Value xsi:type="ArrayOfNode">
                            <Node name="SimpleCyclic - Linear:WaveformGenerator">
                              <Item name="ID">
                                <Value xsi:type="xsd:int">4</Value>
                              </Item>
                              <Item name="CapabilityName">
                                <Value xsi:type="xsd:string">Linear:WaveformGenerator</Value>
                              </Item>
                              <Item name="ControlModeParameter">
                                <Value xsi:type="Node" name="ControlModeParameter">
                                  <Item name="Value">
                                    <Value xsi:type="xsd:int">1</Value>
                                  </Item>
                                </Value>
                              </Item>
                              <Item name="EndActionParameter">
                                <Value xsi:type="Node" name="EndActionParameter">
                                  <Item name="Value">
                                    <Value xsi:type="xsd:int">2</Value>
                                  </Item>
                                </Value>
                              </Item>
                              <Item name="NumberOfStepsToSkipParameter">
                                <Value xsi:type="Node" name="NumberOfStepsToSkipParameter">
                                  <Item name="Value">
                                    <Value xsi:type="xsd:int">0</Value>
                                  </Item>
                                </Value>
                              </Item>
                              <Item name="TransducerEventDetector - Linear:WaveformGenerator">
                                <Value xsi:type="Node" name="TransducerEventDetector - Linear:WaveformGenerator">
                                  <Item name="ID">
                                    <Value xsi:type="xsd:int">-99</Value>
                                  </Item>
                                  <Item name="CapabilityName">
                                    <Value xsi:type="xsd:string">Linear:WaveformGenerator</Value>
                                  </Item>
                                  <Item name="EventActionParameter">
                                    <Value xsi:type="Node" name="EventActionParameter">
                                      <Item name="Value">
                                        <Value xsi:type="xsd:int">2</Value>
                                      </Item>
                                    </Value>
                                  </Item>
                                  <Item name="NumberOfStepsToSkipParameter">
                                    <Value xsi:type="Node" name="NumberOfStepsToSkipParameter">
                                      <Item name="Value">
                                        <Value xsi:type="xsd:int">0</Value>
                                      </Item>
                                    </Value>
                                  </Item>
                                  <Item name="EnabledParameter">
                                    <Value xsi:type="Node" name="EnabledParameter">
                                      <Item name="Value">
                                        <Value xsi:type="xsd:boolean">false</Value>
                                      </Item>
                                    </Value>
                                  </Item>
                                  <Item name="ChannelParameter">
                                    <Value xsi:type="Node" name="ChannelParameter">
                                      <Item name="Value">
                                        <Value xsi:type="xsd:int">0</Value>
                                      </Item>
                                    </Value>
                                  </Item>
                                  <Item name="DirectionParameter">
                                    <Value xsi:type="Node" name="DirectionParameter">
                                      <Item name="Value">
                                        <Value xsi:type="xsd:int">0</Value>
                                      </Item>
                                    </Value>
                                  </Item>
                                  <Item name="ValueParameter">
                                    <Value xsi:type="Node" name="ValueParameter">
                                      <Item name="Value">
                                        <Value xsi:type="xsd:double">0</Value>
                                      </Item>
                                      <Item name="UnitName">
                                        <Value xsi:type="xsd:string">mm</Value>
                                      </Item>
                                    </Value>
                                  </Item>
                                </Value>
                              </Item>
                              <Item name="StartEnvelopeParameter">
                                <Value xsi:type="Node" name="StartEnvelopeParameter">
                                  <Item name="Value">
                                    <Value xsi:type="xsd:double">0.2</Value>
                                  </Item>
                                  <Item name="UnitName">
                                    <Value xsi:type="xsd:string">s</Value>
                                  </Item>
                                </Value>
                              </Item>
                              <Item name="EndEnvelopeParameter">
                                <Value xsi:type="Node" name="EndEnvelopeParameter">
                                  <Item name="Value">
                                    <Value xsi:type="xsd:double">0.2</Value>
                                  </Item>
                                  <Item name="UnitName">
                                    <Value xsi:type="xsd:string">s</Value>
                                  </Item>
                                </Value>
                              </Item>
                              <Item name="ShapeParameter">
                                <Value xsi:type="Node" name="ShapeParameter">
                                  <Item name="Value">
                                    <Value xsi:type="xsd:int">0</Value>
                                  </Item>
                                </Value>
                              </Item>
                              <Item name="FrequencyParameter">
                                <Value xsi:type="Node" name="FrequencyParameter">
                                  <Item name="Value">
                                    <Value xsi:type="xsd:double">10</Value>
                                  </Item>
                                  <Item name="UnitName">
                                    <Value xsi:type="xsd:string">Hz</Value>
                                  </Item>
                                </Value>
                              </Item>
                              <Item name="QuarterCyclesParameter">
                                <Value xsi:type="Node" name="QuarterCyclesParameter">
                                  <Item name="Value">
                                    <Value xsi:type="xsd:long">6000</Value>
                                  </Item>
                                </Value>
                              </Item>
                              <Item name="PhaseParameter">
                                <Value xsi:type="Node" name="PhaseParameter">
                                  <Item name="Value">
                                    <Value xsi:type="xsd:int">0</Value>
                                  </Item>
                                </Value>
                              </Item>
                              <Item name="PhaseDeltaParameter">
                                <Value xsi:type="Node" name="PhaseDeltaParameter">
                                  <Item name="Value">
                                    <Value xsi:type="xsd:double">0</Value>
                                  </Item>
                                  <Item name="UnitName">
                                    <Value xsi:type="xsd:string">deg</Value>
                                  </Item>
                                </Value>
                              </Item>
                              <Item name="PhaseCompensator">
                                <Value xsi:type="Node" name="PhaseCompensator">
                                  <Item name="CompensatorEnabledParameter">
                                    <Value xsi:type="Node" name="CompensatorEnabledParameter">
                                      <Item name="Value">
                                        <Value xsi:type="xsd:boolean">false</Value>
                                      </Item>
                                    </Value>
                                  </Item>
                                </Value>
                              </Item>
                              <Item name="FrequencyCompensator">
                                <Value xsi:type="Node" name="FrequencyCompensator">
                                  <Item name="CompensatorEnabledParameter">
                                    <Value xsi:type="Node" name="CompensatorEnabledParameter">
                                      <Item name="Value">
                                        <Value xsi:type="xsd:boolean">false</Value>
                                      </Item>
                                    </Value>
                                  </Item>
                                  <Item name="AdvancedEnabledParameter">
                                    <Value xsi:type="Node" name="AdvancedEnabledParameter">
                                      <Item name="Value">
                                        <Value xsi:type="xsd:boolean">false</Value>
                                      </Item>
                                    </Value>
                                  </Item>
                                  <Item name="StartFrequencyKnownParameter">
                                    <Value xsi:type="Node" name="StartFrequencyKnownParameter">
                                      <Item name="Value">
                                        <Value xsi:type="xsd:boolean">false</Value>
                                      </Item>
                                    </Value>
                                  </Item>
                                  <Item name="HeatingRateParameter">
                                    <Value xsi:type="Node" name="HeatingRateParameter">
                                      <Item name="Value">
                                        <Value xsi:type="xsd:int">1</Value>
                                      </Item>
                                    </Value>
                                  </Item>
                                  <Item name="TargetSpecimenTemperature">
                                    <Value xsi:type="Node" name="TargetSpecimenTemperature">
                                      <Item name="Value">
                                        <Value xsi:type="xsd:double">30</Value>
                                      </Item>
                                      <Item name="UnitName">
                                        <Value xsi:type="xsd:string">˚C</Value>
                                      </Item>
                                    </Value>
                                  </Item>
                                  <Item name="UpperFrequencyParameter">
                                    <Value xsi:type="Node" name="UpperFrequencyParameter">
                                      <Item name="Value">
                                        <Value xsi:type="xsd:double">15</Value>
                                      </Item>
                                      <Item name="UnitName">
                                        <Value xsi:type="xsd:string">Hz</Value>
                                      </Item>
                                    </Value>
                                  </Item>
                                  <Item name="MaximumSpecimenTemperatureLimitParameter">
                                    <Value xsi:type="Node" name="MaximumSpecimenTemperatureLimitParameter">
                                      <Item name="Value">
                                        <Value xsi:type="xsd:double">50</Value>
                                      </Item>
                                      <Item name="UnitName">
                                        <Value xsi:type="xsd:string">˚C</Value>
                                      </Item>
                                    </Value>
                                  </Item>
                                  <Item name="MinimumFrequencyLimitParameter">
                                    <Value xsi:type="Node" name="MinimumFrequencyLimitParameter">
                                      <Item name="Value">
                                        <Value xsi:type="xsd:double">0.1</Value>
                                      </Item>
                                      <Item name="UnitName">
                                        <Value xsi:type="xsd:string">Hz</Value>
                                      </Item>
                                    </Value>
                                  </Item>
                                  <Item name="TemperatureAccurcayParameter">
                                    <Value xsi:type="Node" name="TemperatureAccurcayParameter">
                                      <Item name="Value">
                                        <Value xsi:type="xsd:double">0.5</Value>
                                      </Item>
                                      <Item name="UnitName">
                                        <Value xsi:type="xsd:string">˚C</Value>
                                      </Item>
                                    </Value>
                                  </Item>
                                  <Item name="MaximumFrequencyStepParameter">
                                    <Value xsi:type="Node" name="MaximumFrequencyStepParameter">
                                      <Item name="Value">
                                        <Value xsi:type="xsd:double">3</Value>
                                      </Item>
                                      <Item name="UnitName">
                                        <Value xsi:type="xsd:string">Hz</Value>
                                      </Item>
                                    </Value>
                                  </Item>
                                  <Item name="SettlePeriodParameter">
                                    <Value xsi:type="Node" name="SettlePeriodParameter">
                                      <Item name="Value">
                                        <Value xsi:type="xsd:double">20</Value>
                                      </Item>
                                      <Item name="UnitName">
                                        <Value xsi:type="xsd:string">s</Value>
                                      </Item>
                                    </Value>
                                  </Item>
                                  <Item name="AveragingTimeParameter">
                                    <Value xsi:type="Node" name="AveragingTimeParameter">
                                      <Item name="Value">
                                        <Value xsi:type="xsd:double">15</Value>
                                      </Item>
                                      <Item name="UnitName">
                                        <Value xsi:type="xsd:string">s</Value>
                                      </Item>
                                    </Value>
                                  </Item>
                                </Value>
                              </Item>
                              <Item name="AmplitudeCompensator">
                                <Value xsi:type="Node" name="AmplitudeCompensator">
                                  <Item name="CompensatorEnabledParameter">
                                    <Value xsi:type="Node" name="CompensatorEnabledParameter">
                                      <Item name="Value">
                                        <Value xsi:type="xsd:boolean">false</Value>
                                      </Item>
                                    </Value>
                                  </Item>
                                  <Item name="CompensatorModeParameter">
                                    <Value xsi:type="Node" name="CompensatorModeParameter">
                                      <Item name="Value">
                                        <Value xsi:type="xsd:int">0</Value>
                                      </Item>
                                    </Value>
                                  </Item>
                                  <Item name="AmplitideHistoryModeParameter">
                                    <Value xsi:type="Node" name="AmplitideHistoryModeParameter">
                                      <Item name="Value">
                                        <Value xsi:type="xsd:int">0</Value>
                                      </Item>
                                    </Value>
                                  </Item>
                                  <Item name="UpperCompensator">
                                    <Value xsi:type="Node" name="UpperCompensator">
                                      <Item name="Controller">
                                        <Value xsi:type="Node" name="Controller">
                                          <Item name="Proportional">
                                            <Value xsi:type="Node" name="Proportional">
                                              <Item name="Value">
                                                <Value xsi:type="xsd:double">0</Value>
                                              </Item>
                                            </Value>
                                          </Item>
                                          <Item name="Integral">
                                            <Value xsi:type="Node" name="Integral">
                                              <Item name="Value">
                                                <Value xsi:type="xsd:double">0.1</Value>
                                              </Item>
                                            </Value>
                                          </Item>
                                          <Item name="Derivative">
                                            <Value xsi:type="Node" name="Derivative">
                                              <Item name="Value">
                                                <Value xsi:type="xsd:double">0</Value>
                                              </Item>
                                            </Value>
                                          </Item>
                                        </Value>
                                      </Item>
                                      <Item name="TargetModeParameter">
                                        <Value xsi:type="Node" name="TargetModeParameter">
                                          <Item name="Value">
                                            <Value xsi:type="xsd:int">0</Value>
                                          </Item>
                                        </Value>
                                      </Item>
                                      <Item name="TargetChannelParameter">
[truncated: 253,416 more chars]
