# Supplementary material for: Mechanical Behaviour of Dental Luting Cements: Static, Dynamic, and Finite Element Studies
Source: Dent J (Basel). 2025 Dec 15;13(12):601. doi: 10.3390/dj13120601 (PMC12731645; doi:10.3390/dj13120601)
Supplement: Supplementary file 1 [file dentistry-13-00601-s001.zip › File S1/dynamic/AphC/20210806_Din_regi_foszfat4f/Test1/Test1.steps.tracking.csv]

Total Time (s)	Cycle Elapsed Time (s)	Total Cycles	Elapsed Cycles	Step	Total Cycle Count(Linear Waveform)	Position(Linear:Position) (mm)	Load(Linear:Load) (kN)	Displacement(Linear:Digital Position) (mm)
0	0	1	1	1	0	-10,9421366639435	-0,0148605415597558	0,00179462134838104
0,01	0,01	1	1	1	0	-10,9419601969421	-0,0139781599864364	0,00197114422917366
0,011	0,011	1	1	1	0	-10,9419512283057	-0,0139449536800385	0,00198008492588997
0,012	0,012	1	1	1	0	-10,9419607836753	-0,0140417600050569	0,00197052955627441
0,023	0,023	1	1	1	0	-10,9424356464297	-0,0163336470723152	0,00149566680192947
0,033	0,033	1	1	1	0	-10,9422876499593	-0,015663462691009	0,00164363533258438
0,043	0,043	1	1	1	0	-10,9423504024744	-0,0161144183948636	0,00158088281750679
0,054	0,054	1	1	1	0	-10,9422237798572	-0,015121316537261	0,00170750543475151
0,064	0,064	1	1	1	0	-10,942555591464	-0,0168411200866103	0,00137574970722198
0,075	0,075	1	1	1	0	-10,9427533484995	-0,0180979771539569	0,00117799267172813
0,085	0,085	1	1	1	0	-10,9426282625645	-0,0173215800896287	0,0013030506670475
0,096	0,096	1	1	1	0	-10,9425560664386	-0,0166887743398547	0,00137524679303169
0,107	0,107	1	1	1	0	-10,9428054001182	-0,0180661492049694	0,00112591311335564
0,117	0,117	1	1	1	0	-10,9426236245781	-0,0172759871929884	0,00130768865346909
0,128	0,128	1	1	1	0	-10,9428451303393	-0,018324232660234	0,00108618289232254
0,138	0,138	1	1	1	0	-10,9430732857436	-0,0196387525647879	0,00085802748799324
0,149	0,149	1	1	1	0	-10,9427095390856	-0,0174377579241991	0,00122174620628357
0,159	0,159	1	1	1	0	-10,9430562704802	-0,0192013289779425	0,000875014811754227
0,169	0,169	1	1	1	0	-10,9429891034961	-0,0188078917562962	0,000942181795835495
0,18	0,18	1	1	1	0	-10,9434087295085	-0,0212097261101007	0,000522583723068237
0,19	0,19	1	1	1	0	-10,9429974853992	-0,0189010007306933	0,000933799892663956
0,2	0,2	1	1	1	0	-10,9432269260287	-0,0199217209592462	0,000704415142536163
0,211	0,211	1	1	1	0	-10,9432106371969	-0,0199596723541617	0,000720676034688949
0,221	0,221	1	1	1	0	-10,9434836357832	-0,0215145712718368	0,000447649508714676
0,231	0,231	1	1	1	0	-10,9432560112327	-0,0201683584600687	0,000675301998853683
0,242	0,242	1	1	1	0	-10,9435215778649	-0,0214631529524922	0,000409707427024841
0,255	0,255	1	1	1	0	-10,9433287382126	-0,0203748978674412	0,000602547079324722
0,265	0,265	1	1	1	0	-10,9437690675259	-0,0227651000022888	0,000162273645401001
0,275	0,275	1	1	1	0	-10,9436393436044	-0,0221520848572254	0,000291969627141953
0,285	0,285	1	1	1	0	-10,9437567461282	-0,0227045780047774	0,000174567103385925
0,296	0,296	1	1	1	0	-10,9435563068837	-0,0215057423338294	0,000375006347894669
0,306	0,306	1	1	1	0	-10,9439634718001	-0,0237499689683318	-3,2130628824234E-05
0,316	0,316	1	1	1	0	-10,9437830094248	-0,022598160430789	0,000148303806781769
0,326	0,326	1	1	1	0	-10,9438718855381	-0,0232846429571509	5,93997538089752E-05
0,336	0,336	1	1	1	0	-10,943846963346	-0,0232922518625855	8,43778252601624E-05
0,346	0,346	1	1	1	0	-10,9440301638097	-0,023838309571147	-9,879469871521E-05
0,357	0,357	1	1	1	0	-10,9441117476672	-0,0242623081430793	-0,000180378556251526
0,367	0,367	1	1	1	0	-10,9442351292819	-0,025160014629364	-0,000303760170936584
0,377	0,377	1	1	1	0	-10,9442880470306	-0,025434447452426	-0,000356677919626236
0,387	0,387	1	1	1	0	-10,9442861191928	-0,0253236014395952	-0,000354722142219543
0,397	0,397	1	1	1	0	-10,9442879632115	-0,0249821692705154	-0,000356566160917282
0,407	0,407	1	1	1	0	-10,9445294458419	-0,0267094653099775	-0,000598076730966568
0,418	0,418	1	1	1	0	-10,9445231314749	-0,0265201833099127	-0,000591762363910675
0,428	0,428	1	1	1	0	-10,9445197228342	-0,0264377193525434	-0,000588353723287582
0,438	0,438	1	1	1	0	-10,9442870412022	-0,0251869950443506	-0,000355672091245651
0,448	0,448	1	1	1	0	-10,9447436314076	-0,0275000929832459	-0,000812262296676636
0,458	0,458	1	1	1	0	-10,9445785917342	-0,026431861333549	-0,000647250562906265
0,468	0,468	1	1	1	0	-10,9448349382728	-0,0279449438676238	-0,000903569161891937
0,478	0,478	1	1	1	0	-10,9446586668491	-0,0271198665723205	-0,000727269798517227
0,489	0,489	1	1	1	0	-10,9447463415563	-0,0273862760514021	-0,000814944505691528
0,499	0,499	1	1	1	0	-10,9447870776057	-0,0274176942184567	-0,000855736434459686
0,51	0,51	1	1	1	0	-10,9447367303073	-0,0271745026111603	-0,000805333256721496
0,52	0,52	1	1	1	0	-10,9448403026909	-0,0277994573116302	-0,000908933579921722
0,53	0,53	1	1	1	0	-10,9450341761112	-0,0289516197517514	-0,00110283493995666
0,54	0,54	1	1	1	0	-10,9450223296881	-0,0285481242462993	-0,00109098851680756
0,55	0,55	1	1	1	0	-10,9450298454612	-0,0286469142884016	-0,00109847635030746
0,56	0,56	1	1	1	0	-10,9452218469232	-0,0298082642257214	-0,00129047781229019
0,57	0,57	1	1	1	0	-10,945155126974	-0,0293816719204187	-0,00122375786304474
0,581	0,581	1	1	1	0	-10,9452061448246	-0,0297252275049686	-0,00127477571368217
0,591	0,591	1	1	1	0	-10,9453740902245	-0,0303614465519786	-0,00144274905323982
0,601	0,601	1	1	1	0	-10,9453031234443	-0,029895780608058	-0,00137178227305412
0,611	0,611	1	1	1	0	-10,9454521536827	-0,0309062050655484	-0,00152081251144409
0,621	0,621	1	1	1	0	-10,9453225135803	-0,0301618687808514	-0,00139111652970314
0,631	0,631	1	1	1	0	-10,9456019941717	-0,0317636970430613	-0,00167062506079674
0,641	0,641	1	1	1	0	-10,9455249924213	-0,0309032155200839	-0,00159362331032753
0,651	0,651	1	1	1	0	-10,9456484857947	-0,0316575262695551	-0,00171711668372154
0,661	0,661	1	1	1	0	-10,9457404073328	-0,0323880091309547	-0,00180903822183609
0,671	0,671	1	1	1	0	-10,9456965420395	-0,0320668471977115	-0,0017651729285717
0,681	0,681	1	1	1	0	-10,9459617454559	-0,0336777931079268	-0,0020303763449192
0,691	0,691	1	1	1	0	-10,9457030519843	-0,0317721348255873	-0,00177165493369102
0,701	0,701	1	1	1	0	-10,9459235798568	-0,0330763356760144	-0,00199221074581146
0,712	0,712	1	1	1	0	-10,9458730649203	-0,0327067635953426	-0,00194169580936432
0,722	0,722	1	1	1	0	-10,9459965862334	-0,0334843900054693	-0,00206518918275833
0,737	0,737	1	1	1	0	-10,9460366796702	-0,0334357004612684	-0,00210531055927277
0,747	0,747	1	1	1	0	-10,9461438283324	-0,0339637137949467	-0,00221243128180504
0,757	0,757	1	1	1	0	-10,9462364204228	-0,0347382947802544	-0,00230507925152779
0,767	0,767	1	1	1	0	-10,9461304172873	-0,0340106338262558	-0,00219907611608505
0,777	0,777	1	1	1	0	-10,9462918806821	-0,0349478609859943	-0,0023605115711689
0,787	0,787	1	1	1	0	-10,9463111590594	-0,0348514365032315	-0,00237978994846344
0,797	0,797	1	1	1	0	-10,946543449536	-0,0361798191443086	-0,00261208042502403
0,807	0,807	1	1	1	0	-10,946550713852	-0,0362122617661953	-0,00261934474110603
0,817	0,817	1	1	1	0	-10,9465649630874	-0,0362200569361448	-0,00263359397649765
0,827	0,827	1	1	1	0	-10,946512715891	-0,0360507983714342	-0,00258134678006172
0,838	0,838	1	1	1	0	-10,9466111753136	-0,036354879848659	-0,00267980620265007
0,848	0,848	1	1	1	0	-10,9468805138022	-0,0379396928474307	-0,00294914469122887
0,858	0,858	1	1	1	0	-10,9466155339032	-0,0362628232687712	-0,00268416479229927
0,868	0,868	1	1	1	0	-10,9467880893499	-0,0374001869931817	-0,00285672023892403
0,878	0,878	1	1	1	0	-10,9467532485723	-0,0371655914932489	-0,0028219074010849
0,888	0,888	1	1	1	0	-10,946968216449	-0,0382433040067554	-0,00303681939840317
0,898	0,898	1	1	1	0	-10,9469757881016	-0,0382370874285698	-0,00304441899061203
0,908	0,908	1	1	1	0	-10,9469578228891	-0,0380799872800708	-0,00302648171782494
0,918	0,918	1	1	1	0	-10,9470607805997	-0,0389075372368097	-0,00312941148877144
0,928	0,928	1	1	1	0	-10,9471181966364	-0,0392078328877687	-0,00318679958581924
0,938	0,938	1	1	1	0	-10,947074862197	-0,0385286938399076	-0,00314349308609962
0,948	0,948	1	1	1	0	-10,9473020676523	-0,0399326207116246	-0,00337069854140282
0,958	0,958	1	1	1	0	-10,9472138341516	-0,0393467023968697	-0,00328246504068375
0,969	0,969	1	1	1	0	-10,9473315998912	-0,0401044357568026	-0,00340020284056664
0,979	0,979	1	1	1	0	-10,9474122896791	-0,0406210403889418	-0,0034809485077858
0,989	0,989	1	1	1	0	-10,947526562959	-0,0410096207633615	-0,00359522178769112
0,999	0,999	1	1	1	0	-10,9475332684815	-0,0409474782645702	-0,00360192731022835
1,009	1,009	1	1	1	0	-10,9475196897984	-0,040819188579917	-0,00358834862709045
1,019	1,019	1	1	1	0	-10,9475244116038	-0,0409006606787443	-0,00359304249286652
1,03	1,03	1	1	1	0	-10,9476985316724	-0,0419517327100039	-0,00376716256141663
1,04	1,04	1	1	1	0	-10,9477019682527	-0,041666068136692	-0,00377057120203972
1,05	1,05	1	1	1	0	-10,9477974101901	-0,0421652430668473	-0,00386606901884079
1,06	1,06	1	1	1	0	-10,9477376472205	-0,0419298093765974	-0,00380627810955048
1,07	1,07	1	1	1	0	-10,9476426523179	-0,0411767559126019	-0,0037112832069397
1,08	1,08	1	1	1	0	-10,9477541595697	-0,0417039124295115	-0,00382281839847565
1,09	1,09	1	1	1	0	-10,9480156749487	-0,0433619972318411	-0,0040842778980732
1,1	1,1	1	1	1	0	-10,9479453787208	-0,0428415276110172	-0,0040140375494957
1,11	1,11	1	1	1	0	-10,9482929483056	-0,0451000640168786	-0,00436155125498772
1,12	1,12	1	1	1	0	-10,9481659624726	-0,0441609881818295	-0,00423459336161613
1,13	1,13	1	1	1	0	-10,9482298605144	-0,0441732071340084	-0,00429851934313774
1,14	1,14	1	1	1	0	-10,9481629729271	-0,0438400870189071	-0,00423157587647438
1,15	1,15	1	1	1	0	-10,9484752826393	-0,0458110356703401	-0,00454394146800041
1,161	1,161	1	1	1	0	-10,9481912199408	-0,043946411460638	-0,00425985082983971
1,171	1,171	1	1	1	0	-10,9483383223414	-0,0448909355327487	-0,00440692529082298
1,181	1,181	1	1	1	0	-10,9484870173037	-0,0455526728183031	-0,00455562025308609
1,191	1,191	1	1	1	0	-10,9483805112541	-0,0447529507800937	-0,00444917008280754
1,201	1,201	1	1	1	0	-10,9483996778727	-0,04496019333601	-0,00446833670139313
1,218	1,218	1	1	1	0	-10,9485848341137	-0,0458755111321807	-0,00465346500277519
1,228	1,228	1	1	1	0	-10,9487383347005	-0,0465225661173463	-0,00480696558952332
1,238	1,238	1	1	1	0	-10,9486047830433	-0,045765545219183	-0,00467341393232346
1,248	1,248	1	1	1	0	-10,9489636961371	-0,0481056934222579	-0,00503232702612877
1,258	1,258	1	1	1	0	-10,9489342756569	-0,0479535525664687	-0,0050029344856739
1,268	1,268	1	1	1	0	-10,9488623030484	-0,0473907636478543	-0,00493096187710762
1,278	1,278	1	1	1	0	-10,9489398356527	-0,0476080738008022	-0,00500846654176712
1,288	1,288	1	1	1	0	-10,9489056654274	-0,0475237239152193	-0,00497432425618172
1,298	1,298	1	1	1	0	-10,9488838165998	-0,0472712656483054	-0,00495247542858124
1,308	1,308	1	1	1	0	-10,9491575136781	-0,0490787113085389	-0,00522611662745476
1,318	1,318	1	1	1	0	-10,9491974953562	-0,0493211532011628	-0,00526612624526024
1,328	1,328	1	1	1	0	-10,9491725731641	-0,0487855216488242	-0,00524120405316353
1,338	1,338	1	1	1	0	-10,949299922213	-0,0495714973658323	-0,00536855310201645
1,348	1,348	1	1	1	0	-10,9492461103946	-0,0492227543145418	-0,00531474128365517
1,358	1,358	1	1	1	0	-10,9492961224169	-0,0495907897129655	-0,00536475330591202
1,368	1,368	1	1	1	0	-10,9496749006212	-0,0519651593640447	-0,00574355944991112
1,378	1,378	1	1	1	0	-10,9496114496142	-0,0510914111509919	-0,00568008050322533
1,388	1,388	1	1	1	0	-10,9495419077575	-0,0508131831884384	-0,00561056658625603
1,398	1,398	1	1	1	0	-10,9496572148055	-0,0514948181807995	-0,00572584569454193
1,409	1,409	1	1	1	0	-10,9496579971164	-0,051407185383141	-0,00572662800550461
1,419	1,419	1	1	1	0	-10,9495484177023	-0,0507262907922268	-0,00561704859137535
1,429	1,429	1	1	1	0	-10,9498749207705	-0,0525979930534959	-0,00594355165958405
1,439	1,439	1	1	1	0	-10,9496717713773	-0,0512982020154595	-0,00574037432670593
1,449	1,449	1	1	1	0	-10,9498985297978	-0,0526811089366674	-0,00596713274717331
1,459	1,459	1	1	1	0	-10,9498809278011	-0,0525619462132454	-0,00594953075051308
1,469	1,469	1	1	1	0	-10,9498732443899	-0,0524462340399623	-0,00594187527894974
1,479	1,479	1	1	1	0	-10,9499447420239	-0,0525872362777591	-0,00601340085268021
1,489	1,489	1	1	1	0	-10,9500045329332	-0,0530850049108267	-0,00607319176197052
1,499	1,499	1	1	1	0	-10,949944825843	-0,0527557684108615	-0,00601345673203468
1,509	1,509	1	1	1	0	-10,9500829037279	-0,053598266094923	-0,00615153461694717
1,519	1,519	1	1	1	0	-10,9501349274069	-0,0538126472383738	-0,00620355829596519
1,529	1,529	1	1	1	0	-10,9501918684691	-0,053905313834548	-0,00626049935817719
1,54	1,54	1	1	1	0	-10,9502963349223	-0,0546932686120272	-0,00636493787169456
1,55	1,55	1	1	1	0	-10,9503595065325	-0,0549155008047819	-0,00642813742160797
1,56	1,56	1	1	1	0	-10,9505007695407	-0,0559160253033042	-0,00656940042972565
1,57	1,57	1	1	1	0	-10,9504836704582	-0,0557649089023471	-0,00655230134725571
1,58	1,58	1	1	1	0	-10,9504385758191	-0,0551874609664083	-0,00650720670819282
1,59	1,59	1	1	1	0	-10,9506518114358	-0,056640487164259	-0,00672044232487678
1,6	1,6	1	1	1	0	-10,9505376778543	-0,0558247743174434	-0,00660628080368042
1,61	1,61	1	1	1	0	-10,950730741024	-0,0570844858884811	-0,00679934397339821
1,62	1,62	1	1	1	0	-10,9507014881819	-0,0566751370206475	-0,00677011907100677
1,63	1,63	1	1	1	0	-10,9507101774216	-0,0564783904701471	-0,0067787803709507
1,64	1,64	1	1	1	0	-10,9507992770523	-0,0571643095463514	-0,0068679079413414
1,65	1,65	1	1	1	0	-10,9508116263896	-0,0572792626917362	-0,0068802572786808
1,66	1,66	1	1	1	0	-10,9507779870182	-0,0569911720231175	-0,00684661790728569
1,671	1,671	1	1	1	0	-10,9509457927197	-0,0577722722664475	-0,00701442360877991
1,681	1,681	1	1	1	0	-10,9510379377753	-0,0584271689876914	-0,00710656866431236
1,691	1,691	1	1	1	0	-10,9509417973459	-0,0577669451013207	-0,00701045617461205
1,701	1,701	1	1	1	0	-10,9511346369982	-0,0590331060811877	-0,00720329582691193
1,711	1,711	1	1	1	0	-10,9510898217559	-0,0586894014850259	-0,00715848058462143
1,721	1,721	1	1	1	0	-10,9512201324105	-0,0592549238353968	-0,00728873535990715
1,731	1,731	1	1	1	0	-10,9511977527291	-0,0590803939849138	-0,00726638361811638
1,741	1,741	1	1	1	0	-10,951292803511	-0,0597063079476357	-0,00736143440008163
1,751	1,751	1	1	1	0	-10,9513010736555	-0,0597626157104969	-0,00736970454454422
1,761	1,761	1	1	1	0	-10,9514643531293	-0,0608720211312175	-0,00753298401832581
1,771	1,771	1	1	1	0	-10,9514414984733	-0,0602441886439919	-0,00751012936234474
1,781	1,781	1	1	1	0	-10,9515551570803	-0,0611672503873706	-0,00762378796935081
1,791	1,791	1	1	1	0	-10,9514484833926	-0,0603826669976115	-0,00751711428165436
1,802	1,802	1	1	1	0	-10,9515838511288	-0,0613357359543443	-0,00765250995755196
1,812	1,812	1	1	1	0	-10,9516380820423	-0,0616560876369476	-0,00770671293139458
1,822	1,822	1	1	1	0	-10,9516262356192	-0,0611503375694156	-0,00769486650824547
1,832	1,832	1	1	1	0	-10,9518110845238	-0,0624438794329762	-0,00787971541285515
1,842	1,842	1	1	1	0	-10,95174735412	-0,0620062556117773	-0,00781601294875145
1,852	1,852	1	1	1	0	-10,9518737532198	-0,062848343513906	-0,00794241204857826
1,862	1,862	1	1	1	0	-10,951972855255	-0,0635356176644564	-0,00804148614406586
1,872	1,872	1	1	1	0	-10,9518014173955	-0,0620967568829656	-0,00787004828453064
1,882	1,882	1	1	1	0	-10,9519717656076	-0,0632188329473138	-0,0080404244363308
1,892	1,892	1	1	1	0	-10,951917283237	-0,0627403985708952	-0,00798594206571579
1,902	1,902	1	1	1	0	-10,9521594643593	-0,0644253706559539	-0,0082281231880188
1,912	1,912	1	1	1	0	-10,9521626774222	-0,0644675176590681	-0,00823130831122398
1,923	1,923	1	1	1	0	-10,9522439539433	-0,0646881386637688	-0,00831255689263344
1,933	1,933	1	1	1	0	-10,9523063153028	-0,0650200247764587	-0,00837491825222969
1,943	1,943	1	1	1	0	-10,9523521643132	-0,0653207069262862	-0,00842079520225525
1,953	1,953	1	1	1	0	-10,9522007592022	-0,0643363129347563	-0,00826936215162277
1,963	1,963	1	1	1	0	-10,9523388091475	-0,0652569346129894	-0,00840744003653526
1,973	1,973	1	1	1	0	-10,9522707760334	-0,0644918996840715	-0,00833937898278236
1,983	1,983	1	1	1	0	-10,9524101112038	-0,0655069854110479	-0,00847874209284782
1,993	1,993	1	1	1	0	-10,9524970036	-0,0660545425489545	-0,00856563448905945
2,003	2,003	1	1	1	0	-10,9525864105672	-0,0666619976982474	-0,00865504145622253
2,014	2,014	1	1	1	0	-10,9526534657925	-0,0668212072923779	-0,00872209668159485
2,025	2,025	1	1	1	0	-10,9526535775512	-0,0667311437427998	-0,0087222084403038
2,035	2,035	1	1	1	0	-10,9527313057333	-0,0673364801332355	-0,00879993662238121
2,047	2,047	1	1	1	0	-10,9526949562132	-0,0671639712527394	-0,0087636150419712
2,058	2,058	1	1	1	0	-10,9528106544167	-0,0679064448922873	-0,00887928530573845
2,068	2,068	1	1	1	0	-10,9527954272926	-0,067297937348485	-0,00886403024196625
2,079	2,079	1	1	1	0	-10,9529549069703	-0,0684815458953381	-0,00902356579899788
2,09	2,09	1	1	1	0	-10,9529592376202	-0,0685843080282211	-0,0090278685092926
2,1	2,1	1	1	1	0	-10,9531193599105	-0,0696633150801063	-0,009187962859869
2,111	2,111	1	1	1	0	-10,9529837965965	-0,0685085356235504	-0,00905245542526245
2,122	2,122	1	1	1	0	-10,9531362634152	-0,0693230517208576	-0,00920489430427551
2,132	2,132	1	1	1	0	-10,9532624110579	-0,0702741835266352	-0,00933101400732994
2,143	2,143	1	1	1	0	-10,9531929530203	-0,0698342639952898	-0,0092616118490696
2,154	2,154	1	1	1	0	-10,9532983973622	-0,0704953819513321	-0,00936705619096756
2,164	2,164	1	1	1	0	-10,9533725213259	-0,0706239137798548	-0,00944115221500397
2,175	2,175	1	1	1	0	-10,9534891415387	-0,0714136008173227	-0,00955777242779732
2,186	2,186	1	1	1	0	-10,9534409455955	-0,0710739986971021	-0,0095096044242382
2,196	2,196	1	1	1	0	-10,9535415563732	-0,0717830704525113	-0,00961018726229667
2,207	2,207	1	1	1	0	-10,9535097889602	-0,0715811550617218	-0,00957844778895378
2,217	2,217	1	1	1	0	-10,9535248484463	-0,0713385781273246	-0,00959347933530808
2,237	2,237	1	1	1	0	-10,9537384193391	-0,07269904948771	-0,0098070502281189
2,248	2,248	1	1	1	0	-10,9537781216204	-0,0729456637054682	-0,00984678044915199
2,259	2,259	1	1	1	0	-10,9536814503372	-0,07210623472929	-0,00975010916590691
2,269	2,269	1	1	1	0	-10,9538469370455	-0,0731775537133217	-0,00991556793451309
2,28	2,28	1	1	1	0	-10,9538584202528	-0,0733211217448115	-0,00992707908153534
2,291	2,291	1	1	1	0	-10,9539437759668	-0,0738797849044204	-0,0100124068558216
2,301	2,301	1	1	1	0	-10,9539396967739	-0,0737875374034047	-0,0100083276629448
2,312	2,312	1	1	1	0	-10,9539994318038	-0,0739395990967751	-0,0100680626928806
2,322	2,322	1	1	1	0	-10,9540854860097	-0,0744785135611892	-0,0101541168987751
2,333	2,333	1	1	1	0	-10,9541070275009	-0,0746428081765771	-0,0101756863296032
2,344	2,344	1	1	1	0	-10,9543032199144	-0,0760098360478878	-0,0103718228638172
2,354	2,354	1	1	1	0	-10,9542809799314	-0,0757748121395707	-0,0103496387600899
2,365	2,365	1	1	1	0	-10,9542574267834	-0,0754142692312598	-0,0103260576725006
2,376	2,376	1	1	1	0	-10,9543271362782	-0,0758909154683352	-0,0103957392275333
2,386	2,386	1	1	1	0	-10,9545438922942	-0,0774023635312915	-0,0106124952435493
2,397	2,397	1	1	1	0	-10,9545226581395	-0,0770889641717076	-0,0105912610888481
2,408	2,408	1	1	1	0	-10,9545287489891	-0,0768944760784507	-0,0105974078178406
2,418	2,418	1	1	1	0	-10,9544604364783	-0,0764692947268486	-0,0105290673673153
2,429	2,429	1	1	1	0	-10,9547566529363	-0,0783760054036975	-0,0108252838253975
2,44	2,44	1	1	1	0	-10,9546070639044	-0,077475281432271	-0,0106756947934628
2,45	2,45	1	1	1	0	-10,9547600336373	-0,0784722622483969	-0,0108286924660206
2,461	2,461	1	1	1	0	-10,9547075349838	-0,0776794645935297	-0,0107761658728123
2,471	2,471	1	1	1	0	-10,954720582813	-0,0778863951563835	-0,0107891857624054
2,482	2,482	1	1	1	0	-10,9548382367939	-0,078708310611546	-0,0109068676829338
2,493	2,493	1	1	1	0	-10,9548401087523	-0,0788208516314626	-0,010908767580986
2,503	2,503	1	1	1	0	-10,95484290272	-0,0785990804433823	-0,0109115615487099
2,514	2,514	1	1	1	0	-10,9549745544791	-0,0793271278962493	-0,0110432133078575
2,525	2,525	1	1	1	0	-10,9551837109029	-0,0808569509536028	-0,0112523697316647
2,537	2,537	1	1	1	0	-10,9550940804183	-0,0801140954717994	-0,0111626833677292
2,555	2,555	1	1	1	0	-10,9551288373768	-0,0800923025235534	-0,0111974962055683
2,566	2,566	1	1	1	0	-10,9552582260221	-0,080862701870501	-0,0113268569111824
2,576	2,576	1	1	1	0	-10,9552504867315	-0,0808876194059849	-0,0113191455602646
2,587	2,587	1	1	1	0	-10,9554176498204	-0,082144015468657	-0,0114862807095051
2,598	2,598	1	1	1	0	-10,9553666878492	-0,0817900989204645	-0,0114353187382221
2,608	2,608	1	1	1	0	-10,9554222039878	-0,0817343732342124	-0,0114908069372177
2,619	2,619	1	1	1	0	-10,9554038476199	-0,0816706195473671	-0,0114724785089493
2,63	2,63	1	1	1	0	-10,9556258283556	-0,0832374393939972	-0,0116944871842861
2,64	2,64	1	1	1	0	-10,9555902611464	-0,0829739961773157	-0,0116588920354843
2,651	2,651	1	1	1	0	-10,9556315839291	-0,0830914545804262	-0,0117002427577972
2,662	2,662	1	1	1	0	-10,9556206874549	-0,0828201323747635	-0,0116893462836742
2,672	2,672	1	1	1	0	-10,9557429794222	-0,0836610980331898	-0,0118116103112698
2,683	2,683	1	1	1	0	-10,9557243436575	-0,0835688319057226	-0,0117930024862289
2,694	2,694	1	1	1	0	-10,9557615313679	-0,0838110083714128	-0,0118301622569561
2,704	2,704	1	1	1	0	-10,9559781197459	-0,0852635316550732	-0,0120467506349087
2,715	2,715	1	1	1	0	-10,9559039399028	-0,0845361733809114	-0,0119725987315178
2,725	2,725	1	1	1	0	-10,9559434745461	-0,0847571436315775	-0,012012105435133
2,736	2,736	1	1	1	0	-10,9559705480933	-0,0849733455106616	-0,0120392069220543
2,747	2,747	1	1	1	0	-10,9561622980982	-0,0865058600902557	-0,0122309289872646
2,757	2,757	1	1	1	0	-10,9560491424054	-0,0853013899177313	-0,0121177732944489
2,776	2,776	1	1	1	0	-10,95623399131	-0,0865444960072637	-0,0123026221990585
2,787	2,787	1	1	1	0	-10,9562948159873	-0,0869467435404658	-0,0123634748160839
2,797	2,797	1	1	1	0	-10,9562478214502	-0,0863967603072524	-0,0123164802789688
2,808	2,808	1	1	1	0	-10,9562871325761	-0,0864676106721163	-0,0123557634651661
2,819	2,819	1	1	1	0	-10,9562822710723	-0,0865306239575148	-0,0123509019613266
2,829	2,829	1	1	1	0	-10,9564813133329	-0,0880253734067082	-0,0125499442219734
2,84	2,84	1	1	1	0	-10,9563817922026	-0,0872575072571635	-0,01245042309165
2,85	2,85	1	1	1	0	-10,956541551277	-0,0882042571902275	-0,0126101821660995
2,861	2,861	1	1	1	0	-10,9564733225852	-0,0876347627490759	-0,0125419534742832
2,872	2,872	1	1	1	0	-10,9566877037287	-0,089104282669723	-0,0127563625574112
2,882	2,882	1	1	1	0	-10,9566814173013	-0,0891774473711848	-0,0127500481903553
2,893	2,893	1	1	1	0	-10,956708714366	-0,0892204232513905	-0,0127773731946945
2,904	2,904	1	1	1	0	-10,9567999653518	-0,0896424986422062	-0,0128686241805553
2,914	2,914	1	1	1	0	-10,9568068385124	-0,0897357333451509	-0,012875497341156
2,925	2,925	1	1	1	0	-10,9568148851395	-0,0896160816773772	-0,0128835439682007
2,936	2,936	1	1	1	0	-10,9568496979773	-0,0898951338604093	-0,0129183568060398
2,946	2,946	1	1	1	0	-10,9569339640439	-0,0901496084406972	-0,013002622872591
2,957	2,957	1	1	1	0	-10,9571347106248	-0,091659571044147	-0,0132033415138721
2,967	2,967	1	1	1	0	-10,9570729359984	-0,0911590503528714	-0,0131415948271751
2,978	2,978	1	1	1	0	-10,957063715905	-0,0910611543804407	-0,0131323747336864
2,989	2,989	1	1	1	0	-10,9572077449411	-0,0923331780359149	-0,0132763758301735
2,999	2,999	1	1	1	0	-10,9571381192654	-0,0913460273295641	-0,0132067501544952
3,01	3,01	1	1	1	0	-10,9572903905064	-0,0923981331288815	-0,0133590213954449
3,021	3,021	1	1	1	0	-10,9573940746486	-0,0931313168257475	-0,013462733477354
3,035	3,035	1	1	1	0	-10,9573443979025	-0,0928240548819304	-0,0134130567312241
3,046	3,046	1	1	1	0	-10,9574526362121	-0,0933219492435455	-0,0135212950408459
3,057	3,057	1	1	1	0	-10,9574904944748	-0,0935208890587091	-0,0135591253638268
3,071	3,071	1	1	1	0	-10,9573955554515	-0,0928022852167487	-0,0134641863405704
3,082	3,082	1	1	1	0	-10,9577098768204	-0,0951544707641006	-0,0137785077095032
3,092	3,092	1	1	1	0	-10,9576199389994	-0,0940147275105119	-0,0136885978281498
3,103	3,103	1	1	1	0	-10,957706104964	-0,0946651771664619	-0,0137747079133987
3,114	3,114	1	1	1	0	-10,9576740302145	-0,0945074111223221	-0,0137426890432835
3,124	3,124	1	1	1	0	-10,9577576257288	-0,0951452041044831	-0,0138262845575809
3,135	3,135	1	1	1	0	-10,9577538259327	-0,0950313871726394	-0,0138224847614765
3,146	3,146	1	1	1	0	-10,9578793030232	-0,0956655107438564	-0,0139479339122772
3,156	3,156	1	1	1	0	-10,9579056501389	-0,0959197245538235	-0,0139743089675903
3,167	3,167	1	1	1	0	-10,9579882398248	-0,0964655634015799	-0,0140568986535072
3,178	3,178	1	1	1	0	-10,957957226783	-0,0961851235479116	-0,0140258297324181
3,188	3,188	1	1	1	0	-10,9581454563886	-0,0973672885447741	-0,0142140872776508
3,199	3,199	1	1	1	0	-10,9580553788692	-0,0965930474922061	-0,014124009758234
3,21	3,21	1	1	1	0	-10,9582914412022	-0,0984031800180674	-0,0143600441515446
3,22	3,22	1	1	1	0	-10,9582386352122	-0,0979296769946814	-0,0143072381615639
3,231	3,231	1	1	1	0	-10,9582153335214	-0,0976762780919671	-0,0142839923501015
3,241	3,241	1	1	1	0	-10,9583342727274	-0,0983549281954765	-0,0144029036164284
3,252	3,252	1	1	1	0	-10,9582802653313	-0,0977250700816512	-0,0143489241600037
3,263	3,263	1	1	1	0	-10,9584428742528	-0,0991410948336124	-0,0145115330815315
3,273	3,273	1	1	1	0	-10,9583817981184	-0,0986647047102451	-0,0144504010677338
3,284	3,284	1	1	1	0	-10,9586241748184	-0,100340414792299	-0,0146928057074547
3,296	3,296	1	1	1	0	-10,9586002025753	-0,0997792230919003	-0,0146688334643841
3,307	3,307	1	1	1	0	-10,9586181398481	-0,0998727092519403	-0,0146867707371712
3,317	3,317	1	1	1	0	-10,9587203431875	-0,100676650181413	-0,0147889740765095
3,328	3,328	1	1	1	0	-10,9586561657488	-0,100276134908199	-0,01472482457757
3,339	3,339	1	1	1	0	-10,9587833750993	-0,1007638592273	-0,0148520059883595
3,349	3,349	1	1	1	0	-10,95867251046	-0,0999059015884995	-0,0147411413490772
3,36	3,36	1	1	1	0	-10,958910221234	-0,1017776876688	-0,0149788521230221
3,37	3,37	1	1	1	0	-10,9588138852268	-0,101092429831624	-0,0148825161159039
3,381	3,381	1	1	1	0	-10,95893134363	-0,102037214674056	-0,0149999745190144
3,392	3,392	1	1	1	0	-10,9588999673724	-0,101325758732855	-0,0149686262011528
3,402	3,402	1	1	1	0	-10,9589587524533	-0,101673570461571	-0,0150273554027081
3,413	3,413	1	1	1	0	-10,9591355267912	-0,103111024945974	-0,0152041576802731
3,424	3,424	1	1	1	0	-10,9591950662434	-0,103507437743247	-0,015263669192791
3,434	3,434	1	1	1	0	-10,9590634424239	-0,102156801149249	-0,0151320733129978
3,445	3,445	1	1	1	0	-10,9592492412776	-0,10359475389123	-0,0153178721666336
3,456	3,456	1	1	1	0	-10,9592760633677	-0,103811821900308	-0,0153446942567825
3,466	3,466	1	1	1	0	-10,9592495765537	-0,103650656528771	-0,0153182074427605
3,477	3,477	1	1	1	0	-10,9592941403389	-0,103898872621357	-0,0153627991676331
3,487	3,487	1	1	1	0	-10,959469601512	-0,105027765966952	-0,0155382603406906
3,498	3,498	1	1	1	0	-10,9594121854752	-0,104504926130176	-0,0154808163642883
3,509	3,509	1	1	1	0	-10,9595717769116	-0,105757531709969	-0,0156404078006744
3,519	3,519	1	1	1	0	-10,9595062304288	-0,105282594449818	-0,015574861317873
3,53	3,53	1	1	1	0	-10,9596235491335	-0,105862375348806	-0,0156921520829201
3,541	3,541	1	1	1	0	-10,9595611039549	-0,105285090394318	-0,0156297348439693
3,551	3,551	1	1	1	0	-10,9595789015293	-0,105429873801768	-0,015647504478693
3,562	3,562	1	1	1	0	-10,9596319589764	-0,105782579630613	-0,0157005898654461
3,573	3,573	1	1	1	0	-10,9597136825323	-0,106537966057658	-0,0157822854816914
3,583	3,583	1	1	1	0	-10,9597431588918	-0,106441560201347	-0,0158117897808552
3,594	3,594	1	1	1	0	-10,9599017444998	-0,107832029461861	-0,0159703753888607
3,604	3,604	1	1	1	0	-10,9598886407912	-0,10757309384644	-0,0159572996199131
3,615	3,615	1	1	1	0	-10,9598595835268	-0,107533116824925	-0,0159282423555851
3,626	3,626	1	1	1	0	-10,9600682370365	-0,109052574262023	-0,0161368399858475
3,636	3,636	1	1	1	0	-10,9600490145385	-0,108631504699588	-0,0161176733672619
3,647	3,647	1	1	1	0	-10,9601290896535	-0,109344180673361	-0,0161977484822273
3,658	3,658	1	1	1	0	-10,9601177461445	-0,109141767024994	-0,0161864049732685
3,668	3,668	1	1	1	0	-10,9601407404989	-0,10929019190371	-0,0162093713879585
3,679	3,679	1	1	1	0	-10,9601432271302	-0,108991260640323	-0,01621188595891
3,69	3,69	1	1	1	0	-10,9601425565779	-0,109096369706094	-0,0162112154066563
3,7	3,7	1	1	1	0	-10,9601908363402	-0,109505006112158	-0,0162594951689243
3,711	3,711	1	1	1	0	-10,9601825661957	-0,109445787966251	-0,0162512250244617
3,722	3,722	1	1	1	0	-10,9602604620159	-0,110117341391742	-0,0163291208446026
3,732	3,732	1	1	1	0	-10,9603011701256	-0,110079916194081	-0,0163698010146618
3,743	3,743	1	1	1	0	-10,9604380745441	-0,111408811062574	-0,0165067054331303
3,753	3,753	1	1	1	0	-10,9604672156274	-0,111656142398715	-0,0165358744561672
3,764	3,764	1	1	1	0	-10,9605130646378	-0,111888106912374	-0,0165816955268383
3,775	3,775	1	1	1	0	-10,9605059679598	-0,111418240703642	-0,0165745988488197
3,785	3,785	1	1	1	0	-10,9605640545487	-0,112052061595023	-0,0166327133774757
3,796	3,796	1	1	1	0	-10,9606391005218	-0,112827788107097	-0,0167077593505383
3,813	3,813	1	1	1	0	-10,9606717340648	-0,112822293303907	-0,0167403928935528
3,824	3,824	1	1	1	0	-10,9608031343669	-0,113600520417094	-0,016871765255928
3,835	3,835	1	1	1	0	-10,9607544355094	-0,113034248352051	-0,0168230943381786
3,845	3,845	1	1	1	0	-10,9608812816441	-0,114129590801895	-0,0169499404728413
3,856	3,856	1	1	1	0	-10,9608095884323	-0,113633698783815	-0,0168781913816929
3,866	3,866	1	1	1	0	-10,9609705209732	-0,114984652027488	-0,0170391798019409
3,877	3,877	1	1	1	0	-10,9610338043422	-0,114999082870781	-0,0171024352312088
3,888	3,888	1	1	1	0	-10,9609747678041	-0,114365466870368	-0,0170434266328812
3,898	3,898	1	1	1	0	-10,961004300043	-0,114539759233594	-0,017072930932045
3,909	3,909	1	1	1	0	-10,9612071979791	-0,116411149501801	-0,0172758288681507
3,92	3,92	1	1	1	0	-10,9611187968403	-0,115154953673482	-0,0171874277293682
3,93	3,93	1	1	1	0	-10,9612206369638	-0,115869217552245	-0,0172892957925796
3,941	3,941	1	1	1	0	-10,961286323145	-0,116416937671602	-0,01735495403409
3,952	3,952	1	1	1	0	-10,9611872211099	-0,115478145889938	-0,0172558799386024
3,962	3,962	1	1	1	0	-10,9613898955286	-0,117081711068749	-0,0174585543572903
3,973	3,973	1	1	1	0	-10,9613944217563	-0,116669707931578	-0,0174630247056484
3,983	3,983	1	1	1	0	-10,9615247324109	-0,1178197003901	-0,0175933912396431
3,994	3,994	1	1	1	0	-10,9614078328013	-0,116711030714214	-0,0174764916300774
4,004	4,004	1	1	1	0	-10,9616275783628	-0,118624591268599	-0,0176962092518806
4,015	4,015	1	1	1	0	-10,9615517780185	-0,117833870463073	-0,0176204368472099
4,025	4,025	1	1	1	0	-10,9615925699472	-0,117791262455285	-0,0176612287759781
4,036	4,036	1	1	1	0	-10,9617267083377	-0,119113107211888	-0,0177953392267227
4,047	4,047	1	1	1	0	-10,9617614932358	-0,119102201424539	-0,0178301520645618
4,057	4,057	1	1	1	0	-10,9616887941957	-0,118415807373822	-0,0177574530243874
4,078	4,078	1	1	1	0	-10,9618213679641	-0,119102909229696	-0,0178899988532066
4,089	4,089	1	1	1	0	-10,9619161114097	-0,119805973954499	-0,0179847702383995
4,1	4,1	1	1	1	0	-10,9620434883982	-0,120960255153477	-0,0181121192872524
4,11	4,11	1	1	1	0	-10,962043935433	-0,120812505483627	-0,0181125663220882
4,121	4,121	1	1	1	0	-10,9620017744601	-0,12000750284642	-0,0180704332888126
4,132	4,132	1	1	1	0	-10,9619770757854	-0,119806220754981	-0,0180457346141338
4,142	4,142	1	1	1	0	-10,9620195161551	-0,120101226493716	-0,0180881470441818
4,153	4,153	1	1	1	0	-10,9620556142181	-0,120435087010264	-0,0181242451071739
4,164	4,164	1	1	1	0	-10,9624250046909	-0,1236551720649	-0,0184936635196209
4,174	4,174	1	1	1	0	-10,9623596258461	-0,122500476427376	-0,0184282846748829
4,185	4,185	1	1	1	0	-10,962492339313	-0,123439035378397	-0,0185609422624111
4,196	4,196	1	1	1	0	-10,96245883964	-0,123161501251161	-0,0185274705290794
4,206	4,206	1	1	1	0	-10,9624402876943	-0,122914640232921	-0,0185089185833931
4,217	4,217	1	1	1	0	-10,9623889625072	-0,122065301984549	-0,0184576213359833
4,228	4,228	1	1	1	0	-10,9624916687608	-0,12290311511606	-0,0185602717101574
4,238	4,238	1	1	1	0	-10,9625528287142	-0,12346975505352	-0,0186214596033096
4,249	4,249	1	1	1	0	-10,9625422675163	-0,1233598170802	-0,0186108984053135
4,259	4,259	1	1	1	0	-10,9626847598702	-0,12472374830395	-0,0187533907592297
4,275	4,275	1	1	1	0	-10,9628943353891	-0,125955697149038	-0,0189629942178726
4,286	4,286	1	1	1	0	-10,962884221226	-0,125527577474713	-0,0189528800547123
4,297	4,297	1	1	1	0	-10,9627849515527	-0,124590271152556	-0,0188535824418068
4,307	4,307	1	1	1	0	-10,9628885518759	-0,125516746193171	-0,018957182765007
4,318	4,318	1	1	1	0	-10,9628800302744	-0,12516797054559	-0,0189486891031265
4,329	4,329	1	1	1	0	-10,9629743825644	-0,126050361432135	-0,0190430134534836
4,339	4,339	1	1	1	0	-10,9629282541573	-0,125523181632161	-0,0189968571066856
4,35	4,35	1	1	1	0	-10,9630008134991	-0,126099856570363	-0,0190694443881512
4,361	4,361	1	1	1	0	-10,9631207585335	-0,12678409460932	-0,0191893614828587
4,371	4,371	1	1	1	0	-10,9630828723311	-0,126453428529203	-0,0191515311598778
4,382	4,382	1	1	1	0	-10,9632586687803	-0,12800264172256	-0,0193273276090622
4,392	4,392	1	1	1	0	-10,9631985146552	-0,127256247214973	-0,0192671455442905
4,403	4,403	1	1	1	0	-10,963411135599	-0,129192243330181	-0,0194797664880753
4,414	4,414	1	1	1	0	-10,9632774442434	-0,127407722175121	-0,0193461030721664
4,424	4,424	1	1	1	0	-10,9634742513299	-0,129214050248265	-0,0195429101586342
4,435	4,435	1	1	1	0	-10,9634347446263	-0,128739238716662	-0,0195033475756645
4,446	4,446	1	1	1	0	-10,9636119101197	-0,130269504152238	-0,0196805410087109
4,456	4,456	1	1	1	0	-10,9634702559561	-0,128790936432779	-0,0195388868451118
4,467	4,467	1	1	1	0	-10,9636713378131	-0,130374534055591	-0,0197399966418743
4,478	4,478	1	1	1	0	-10,9636183921248	-0,129701695404947	-0,0196870230138302
4,488	4,488	1	1	1	0	-10,9637178853154	-0,130535513162613	-0,0197865441441536
4,499	4,499	1	1	1	0	-10,9636432584375	-0,12973272241652	-0,0197118893265724
4,509	4,509	1	1	1	0	-10,9637704119086	-0,130574614740908	-0,0198390707373619
4,52	4,52	1	1	1	0	-10,9637516085058	-0,130395526066422	-0,0198202393949032
4,531	4,531	1	1	1	0	-10,9639665763825	-0,13219881337136	-0,0200352072715759
4,541	4,541	1	1	1	0	-10,9639257285744	-0,131728504784405	-0,0199943594634533
4,552	4,552	1	1	1	0	-10,9639664646238	-0,132014574483037	-0,020035095512867
4,563	4,563	1	1	1	0	-10,9638966713101	-0,130924126133323	-0,0199653021991253
4,573	4,573	1	1	1	0	-10,9639778360724	-0,131649607792497	-0,0200464390218258
4,584	4,584	1	1	1	0	-10,9640117827803	-0,13203308917582	-0,0200804136693478
4,595	4,595	1	1	1	0	-10,9641001839191	-0,132837612181902	-0,0201688148081303
4,605	4,605	1	1	1	0	-10,9640792571008	-0,132206594571471	-0,0201478600502014
4,616	4,616	1	1	1	0	-10,9643087815493	-0,134196858853102	-0,0203774124383926
4,626	4,626	1	1	1	0	-10,9643720649183	-0,134494779631495	-0,020440723747015
4,637	4,637	1	1	1	0	-10,9644050057977	-0,134679498150945	-0,0204736366868019
4,648	4,648	1	1	1	0	-10,9643544070423	-0,134229408577085	-0,0204230658710003
4,658	4,658	1	1	1	0	-10,9644432272762	-0,134534109383821	-0,0205118581652641
4,669	4,669	1	1	1	0	-10,9644982684404	-0,135019635781646	-0,0205668993294239
4,68	4,68	1	1	1	0	-10,9644536208361	-0,134490607306361	-0,0205222517251968
4,69	4,69	1	1	1	0	-10,9645840432495	-0,13572639785707	-0,020652674138546
4,701	4,701	1	1	1	0	-10,9645428042859	-0,135310897603631	-0,020611435174942
4,712	4,712	1	1	1	0	-10,9646361228079	-0,135728293098509	-0,0207047536969185
4,722	4,722	1	1	1	0	-10,9646741487086	-0,135954529978335	-0,0207427516579628
4,733	4,733	1	1	1	0	-10,9647610690445	-0,136742191389203	-0,0208296999335289
4,744	4,744	1	1	1	0	-10,9647352527827	-0,136377704329789	-0,0208038836717606
4,754	4,754	1	1	1	0	-10,9647667128593	-0,13635394629091	-0,0208353437483311
4,765	4,765	1	1	1	0	-10,9648836124688	-0,137395518831909	-0,0209522433578968
4,775	4,775	1	1	1	0	-10,9649098478258	-0,137517019174993	-0,0209784507751465
4,786	4,786	1	1	1	0	-10,9650831576437	-0,139036406762898	-0,0211517885327339
4,797	4,797	1	1	1	0	-10,9650053177029	-0,138190221041441	-0,0210739485919476
4,807	4,807	1	1	1	0	-10,9651947487146	-0,139424484223127	-0,0212633796036243
4,818	4,818	1	1	1	0	-10,9650925174356	-0,138425203040242	-0,021161176264286
4,829	4,829	1	1	1	0	-10,9652049466968	-0,139296031557024	-0,0212735496461391
4,839	4,839	1	1	1	0	-10,9651516657323	-0,138697093352675	-0,0212202966213226
4,85	4,85	1	1	1	0	-10,9652140829712	-0,138960666954517	-0,0212827138602734
4,863	4,863	1	1	1	0	-10,9653230756521	-0,139868999831378	-0,0213917344808578
4,874	4,874	1	1	1	0	-10,9652466606349	-0,139021864160895	-0,0213152915239334
4,884	4,884	1	1	1	0	-10,9653557930142	-0,140199894085526	-0,0214244239032269
4,895	4,895	1	1	1	0	-10,9654406458139	-0,140845887362957	-0,0215092487633228
4,906	4,906	1	1	1	0	-10,965425055474	-0,140396780334413	-0,0214937143027782
4,916	4,916	1	1	1	0	-10,9654815495014	-0,140699078328907	-0,0215501524507999
4,927	4,927	1	1	1	0	-10,9655435197055	-0,141185880638659	-0,0216121226549149
4,938	4,938	1	1	1	0	-10,9657556097955	-0,143080134876072	-0,0218242406845093
4,948	4,948	1	1	1	0	-10,9657168574631	-0,142142535187304	-0,0217855162918568
4,959	4,959	1	1	1	0	-10,9657913725823	-0,142729836516082	-0,0218600034713745
4,97	4,97	1	1	1	0	-10,9658904187381	-0,143519872799516	-0,0219590775668621
4,98	4,98	1	1	1	0	-10,9658034984022	-0,142595716752112	-0,021872129291296
4,991	4,991	1	1	1	0	-10,965801877901	-0,142358895391226	-0,0218705087900162
5,002	5,002	1	1	1	0	-10,9659429453313	-0,143490880727768	-0,0220115482807159
5,012	5,012	1	1	1	0	-10,9658786840737	-0,14270800165832	-0,021947342902422
5,023	5,023	1	1	1	0	-10,9660821128637	-0,144791146740317	-0,022150743752718
5,033	5,033	1	1	1	0	-10,9660409577191	-0,144149055704474	-0,022109616547823
5,044	5,044	1	1	1	0	-10,9660418517888	-0,14385299757123	-0,0221105106174946
5,055	5,055	1	1	1	0	-10,9661138243973	-0,144452843815088	-0,0221824832260609
5,065	5,065	1	1	1	0	-10,966102425009	-0,144221833907068	-0,0221710838377476
5,076	5,076	1	1	1	0	-10,9662199113518	-0,14533577952534	-0,0222885422408581
5,087	5,087	1	1	1	0	-10,9662495274097	-0,145383356139064	-0,0223181582987309
5,097	5,097	1	1	1	0	-10,9662273153663	-0,144913787953556	-0,022295918315649
5,108	5,108	1	1	1	0	-10,9664939995855	-0,147313312627375	-0,0225626304745674
5,119	5,119	1	1	1	0	-10,9663645830005	-0,145929739810526	-0,0224332138895988
5,129	5,129	1	1	1	0	-10,9664686303586	-0,14675707090646	-0,0225372612476349
5,14	5,14	1	1	1	0	-10,9664518665522	-0,146468318998814	-0,0225204974412918
5,15	5,15	1	1	1	0	-10,9665316622704	-0,146841616369784	-0,0226002931594849
5,161	5,161	1	1	1	0	-10,9666100610048	-0,147559568285942	-0,022678691893816
5,172	5,172	1	1	1	0	-10,9666197560728	-0,147512443363667	-0,0226883590221405
5,182	5,182	1	1	1	0	-10,9666275791824	-0,147513286210597	-0,0226961821317673
5,193	5,193	1	1	1	0	-10,9666472766548	-0,147221772931516	-0,0227159075438976
5,204	5,204	1	1	1	0	-10,9668679442257	-0,149244721978903	-0,022936575114727
5,214	5,214	1	1	1	0	-10,9667722228914	-0,148162096738815	-0,022840853780508
5,225	5,225	1	1	1	0	-10,9668770525604	-0,149250160902739	-0,0229456834495068
5,236	5,236	1	1	1	0	-10,9669026732445	-0,149352359585464	-0,0229712761938572
5,246	5,246	1	1	1	0	-10,9669535513967	-0,149492030031979	-0,0230221822857857
5,257	5,257	1	1	1	0	-10,9669284336269	-0,149086387827992	-0,0229970924556255
5,267	5,267	1	1	1	0	-10,9670216124505	-0,149929728358984	-0,0230902433395386
5,278	5,278	1	1	1	0	-10,9670080337673	-0,149773396551609	-0,0230766646564007
5,289	5,289	1	1	1	0	-10,9670213330537	-0,149564011953771	-0,0230899639427662
5,299	5,299	1	1	1	0	-10,9673462156206	-0,152534418739378	-0,0234148465096951
5,317	5,317	1	1	1	0	-10,9673137776554	-0,151581815443933	-0,023382380604744
5,328	5,328	1	1	1	0	-10,9673854429275	-0,152407456189394	-0,0234540738165379
5,339	5,339	1	1	1	0	-10,9673473611474	-0,15148120932281	-0,0234159640967846
5,35	5,35	1	1	1	0	-10,9674201440066	-0,152205475606024	-0,023488774895668
5,361	5,361	1	1	1	0	-10,9674790687859	-0,152691141702235	-0,0235477276146412
5,375	5,375	1	1	1	0	-10,967372590676	-0,151624237187207	-0,0234412215650082
5,386	5,386	1	1	1	0	-10,9674664121121	-0,152227678336203	-0,0235350430011749
5,397	5,397	1	1	1	0	-10,9674938768148	-0,152285005897284	-0,0235625356435776
5,408	5,408	1	1	1	0	-10,9678580146283	-0,155598265118897	-0,0239266455173492
5,419	5,419	1	1	1	0	-10,9677791967988	-0,154605582356453	-0,0238478556275368
5,43	5,43	1	1	1	0	-10,9678098466247	-0,154793416149914	-0,0238784775137901
5,44	5,44	1	1	1	0	-10,967773469165	-0,154127944260836	-0,0238421000540257
5,451	5,451	1	1	1	0	-10,9678081981838	-0,154347056522965	-0,0238768011331558
5,462	5,462	1	1	1	0	-10,9679380059242	-0,155560933053494	-0,0240066088736057
5,472	5,472	1	1	1	0	-10,9678515326232	-0,15463943593204	-0,0239201635122299
5,483	5,483	1	1	1	0	-10,9679659456015	-0,155601310543716	-0,0240346044301987
5,494	5,494	1	1	1	0	-10,9679644089192	-0,155180273577571	-0,0240330398082733
5,504	5,504	1	1	1	0	-10,968170100823	-0,15721907839179	-0,0242387317121029
5,515	5,515	1	1	1	0	-10,9680830407888	-0,156162395142019	-0,0241516716778278
5,525	5,525	1	1	1	0	-10,9681300353259	-0,156607520766556	-0,0241986662149429
5,536	5,536	1	1	1	0	-10,968293203041	-0,157542806118727	-0,0243618339300156
5,547	5,547	1	1	1	0	-10,9683942049742	-0,158368572592735	-0,0244628079235554
5,557	5,557	1	1	1	0	-10,9682383574545	-0,156901450827718	-0,0243070162832737
5,568	5,568	1	1	1	0	-10,9683503396809	-0,157876019366086	-0,024418942630291
5,579	5,579	1	1	1	0	-10,9683340508491	-0,157654606737196	-0,0244026817381382
5,589	5,589	1	1	1	0	-10,9683861862868	-0,157779129222035	-0,0244548171758652
5,6	5,6	1	1	1	0	-10,9684511460364	-0,158376623876393	-0,0245197489857674
5,611	5,611	1	1	1	0	-10,9684877749532	-0,158570013009012	-0,0245564058423042
5,621	5,621	1	1	1	0	-10,968658933416	-0,16011924482882	-0,0247275643050671
5,632	5,632	1	1	1	0	-10,9686076361686	-0,159151689149439	-0,0246762670576572
5,642	5,642	1	1	1	0	-10,9686488751322	-0,159391690976918	-0,0247175060212612
5,653	5,653	1	1	1	0	-10,9687059000134	-0,159900467842817	-0,0247745588421822
5,664	5,664	1	1	1	0	-10,9687060397118	-0,159964933991432	-0,0247746706008911
5,674	5,674	1	1	1	0	-10,9688370488584	-0,16104887239635	-0,0249057076871395
5,685	5,685	1	1	1	0	-10,9688097517937	-0,160307111218572	-0,0248783826828003
5,696	5,696	1	1	1	0	-10,9689686447382	-0,161920208483934	-0,0250373035669327
5,706	5,706	1	1	1	0	-10,9690596163273	-0,162415909580886	-0,0251282192766666
5,717	5,717	1	1	1	0	-10,9690208360553	-0,161952790804207	-0,0250894948840141
5,728	5,728	1	1	1	0	-10,9690938983113	-0,162668349221349	-0,0251625292003155
5,738	5,738	1	1	1	0	-10,9690353088081	-0,161582427099347	-0,0251039676368237
5,749	5,749	1	1	1	0	-10,9691136796027	-0,162279596552253	-0,0251823104918003
5,76	5,76	1	1	1	0	-10,9690562076867	-0,161626194603741	-0,0251248106360435
5,77	5,77	1	1	1	0	-10,9692143183202	-0,163199696689844	-0,0252829492092133
5,781	5,781	1	1	1	0	-10,969188278541	-0,162469232454896	-0,025256909430027
5,791	5,791	1	1	1	0	-10,9691985603422	-0,162652535364032	-0,0252671912312508
5,802	5,802	1	1	1	0	-10,9693116042763	-0,163502590730786	-0,0253802351653576
5,813	5,813	1	1	1	0	-10,9695121273398	-0,165279628708959	-0,0255807861685753
5,823	5,823	1	1	1	0	-10,9695758018643	-0,165697196498513	-0,0256444327533245
5,834	5,834	1	1	1	0	-10,9694560803473	-0,164023824036121	-0,0255247391760349
5,845	5,845	1	1	1	0	-10,9695276897401	-0,164755322039127	-0,0255963206291199
5,855	5,855	1	1	1	0	-10,9695064276457	-0,164406402036548	-0,0255750864744186
5,866	5,866	1	1	1	0	-10,9696646220982	-0,165765662677586	-0,0257332809269428
5,879	5,879	1	1	1	0	-10,969695886597	-0,165611924603581	-0,0257645174860954
5,89	5,89	1	1	1	0	-10,9697534423321	-0,166096538305283	-0,0258220732212067
5,9	5,9	1	1	1	0	-10,969745060429	-0,166121628135443	-0,0258136913180351
5,911	5,911	1	1	1	0	-10,9698291588575	-0,166768515482545	-0,0258977897465229
5,922	5,922	1	1	1	0	-10,9698015544564	-0,166372139938176	-0,0258701853454113
5,932	5,932	1	1	1	0	-10,9699032548815	-0,167024414986372	-0,0259718857705593
5,943	5,943	1	1	1	0	-10,9698919393122	-0,166785521432757	-0,025960598140955
5,954	5,954	1	1	1	0	-10,9700055420399	-0,167763810604811	-0,0260741449892521
5,964	5,964	1	1	1	0	-10,9700140636414	-0,167752997949719	-0,0260826945304871
5,975	5,975	1	1	1	0	-10,9700929652899	-0,168381999246776	-0,0261615961790085
5,986	5,986	1	1	1	0	-10,9701669495553	-0,168800074607134	-0,0262355804443359
5,996	5,996	1	1	1	0	-10,9701387584209	-0,168309872969985	-0,0262073613703251
6,007	6,007	1	1	1	0	-10,9703397285193	-0,170171777717769	-0,0264083594083786
6,018	6,018	1	1	1	0	-10,9703375212848	-0,169959487393498	-0,0264061242341995
6,028	6,028	1	1	1	0	-10,970318634063	-0,169406048953533	-0,0263872370123863
6,039	6,039	1	1	1	0	-10,9704016987234	-0,170124229043722	-0,0264703296124935
6,049	6,049	1	1	1	0	-10,9703553188592	-0,169507483951747	-0,0264239497482777
6,06	6,06	1	1	1	0	-10,9704423230141	-0,170220723375678	-0,0265109539031982
6,071	6,071	1	1	1	0	-10,9705149941146	-0,170717602595687	-0,0265836529433727
6,081	6,081	1	1	1	0	-10,970606636256	-0,171437519602478	-0,0266752950847149
6,092	6,092	1	1	1	0	-10,9705364238471	-0,170434429310262	-0,0266050547361374
6,103	6,103	1	1	1	0	-10,9707290120423	-0,17242144793272	-0,0267976708710194
6,113	6,113	1	1	1	0	-10,9705924428999	-0,170841622166336	-0,0266611017286778
6,124	6,124	1	1	1	0	-10,9707651101053	-0,17211384139955	-0,0268337689340115
6,14	6,14	1	1	1	0	-10,9707742184401	-0,172029123641551	-0,0268428772687912
6,151	6,151	1	1	1	0	-10,9708625636995	-0,172919230535626	-0,0269311666488647
6,161	6,161	1	1	1	0	-10,9708554670215	-0,172739727422595	-0,0269241258502007
6,172	6,172	1	1	1	0	-10,9709114860743	-0,173024735413492	-0,0269801169633865
6,182	6,182	1	1	1	0	-10,9709437843412	-0,172939947806299	-0,0270124152302742
6,193	6,193	1	1	1	0	-10,9710873663425	-0,174368252046406	-0,0271560251712799
6,204	6,204	1	1	1	0	-10,971077028662	-0,174150345847011	-0,0271456316113472
6,214	6,214	1	1	1	0	-10,9711925592273	-0,175116308964789	-0,0272611901164055
6,225	6,225	1	1	1	0	-10,9711443074048	-0,174109204672277	-0,0272129103541374
6,236	6,236	1	1	1	0	-10,9711817745119	-0,174331893213093	-0,0272504054009914
6,246	6,246	1	1	1	0	-10,9713891986758	-0,176580594852567	-0,0274578295648098
6,257	6,257	1	1	1	0	-10,9713341854513	-0,175715135410428	-0,0274028442800045
6,268	6,268	1	1	1	0	-10,9713984187692	-0,17605647444725	-0,0274670496582985
6,278	6,278	1	1	1	0	-10,9714796114713	-0,176469306461513	-0,0275482423603535
6,289	6,289	1	1	1	0	-10,9714622050524	-0,176125233992934	-0,0275308638811111
6,299	6,299	1	1	1	0	-10,9715412463993	-0,176875977776945	-0,0276098772883415
6,31	6,31	1	1	1	0	-10,9714732132852	-0,176183222793043	-0,0275418162345886
6,321	6,321	1	1	1	0	-10,971590783447	-0,176932946778834	-0,0276594422757626
6,331	6,331	1	1	1	0	-10,971615370363	-0,177023592405021	-0,0276840291917324
6,342	6,342	1	1	1	0	-10,9716522227973	-0,177374724298716	-0,0277208536863327
6,353	6,353	1	1	1	0	-10,9717428032309	-0,178143922239542	-0,0278114341199398
6,363	6,363	1	1	1	0	-10,9717654623091	-0,178173100575805	-0,027834065258503
6,374	6,374	1	1	1	0	-10,9718526620418	-0,178595534525812	-0,0279212929308414
6,397	6,397	1	1	1	0	-10,9718501754105	-0,178249427117407	-0,0279188342392445
6,408	6,408	1	1	1	0	-10,9721357468516	-0,181064791977406	-0,0282043777406216
6,419	6,419	1	1	1	0	-10,972077799961	-0,179948965087533	-0,028146430850029
6,43	6,43	1	1	1	0	-10,9720677975565	-0,17958655487746	-0,0281364284455776
6,44	6,44	1	1	1	0	-10,9721269179136	-0,18020442686975	-0,0281955488026142
6,451	6,451	1	1	1	0	-10,9721273928881	-0,180080751888454	-0,02819599583745
6,462	6,462	1	1	1	0	-10,972164273262	-0,180422915145755	-0,0282328762114048
6,472	6,472	1	1	1	0	-10,972159691155	-0,179906883276999	-0,0282282941043377
6,483	6,483	1	1	1	0	-10,9723400697112	-0,181655245833099	-0,0284086726605892
6,494	6,494	1	1	1	0	-10,9723418299109	-0,18138914834708	-0,0284104607999325
6,504	6,504	1	1	1	0	-10,9723745193332	-0,18178909085691	-0,0284431502223015
6,515	6,515	1	1	1	0	-10,9725437499583	-0,183327696286142	-0,0286123529076576
6,526	6,526	1	1	1	0	-10,9724457375705	-0,18184625543654	-0,0285143405199051
6,536	6,536	1	1	1	0	-10,9725073724985	-0,1823440939188	-0,0285760313272476
6,547	6,547	1	1	1	0	-10,9727241285145	-0,184430470690131	-0,0287927873432636
6,557	6,557	1	1	1	0	-10,9726013056934	-0,182779636234045	-0,0286699645221233
6,568	6,568	1	1	1	0	-10,9726491943002	-0,183103699237108	-0,0287178531289101
6,579	6,579	1	1	1	0	-10,9727697540075	-0,184087944217026	-0,0288383848965168
6,589	6,589	1	1	1	0	-10,9727402497083	-0,183676783926785	-0,028808880597353
6,6	6,6	1	1	1	0	-10,9727593883872	-0,183792454190552	-0,0288280472159386
6,611	6,611	1	1	1	0	-10,972800264135	-0,184005093760788	-0,0288688950240612
6,621	6,621	1	1	1	0	-10,9729154035449	-0,184837095439434	-0,0289840623736382
6,632	6,632	1	1	1	0	-10,9729607496411	-0,18517920281738	-0,0290293805301189
6,643	6,643	1	1	1	0	-10,9730675909668	-0,186077887192369	-0,0291362218558788
6,65	6,65	1	1	1	0	-10,9729387052357	-0,184643561951816	-0,029007364064455
6,661	6,661	1	1	1	0	-10,9730746317655	-0,185931227169931	-0,0291432626545429
6,672	6,672	1	1	1	0	-10,9730802476406	-0,1852942770347	-0,0291489064693451
6,682	6,682	1	1	1	0	-10,9732231032103	-0,186741054058075	-0,0292917340993881
6,693	6,693	1	1	1	0	-10,9732555691153	-0,186922000721097	-0,0293242000043392
6,704	6,704	1	1	1	0	-10,973251182586	-0,186742907389998	-0,02931984141469
6,714	6,714	1	1	1	0	-10,973305972293	-0,18684717360884	-0,0293746031820774
6,725	6,725	1	1	1	0	-10,9732820279896	-0,186646529473364	-0,0293506309390068
6,736	6,736	1	1	1	0	-10,973483081907	-0,18856355920434	-0,0295517407357693
6,746	6,746	1	1	1	0	-10,9734833613038	-0,188210597261786	-0,0295520201325417
6,757	6,757	1	1	1	0	-10,9734557010233	-0,187909537926316	-0,0295243039727211
6,768	6,768	1	1	1	0	-10,9735814016312	-0,188560639508069	-0,0296500325202942
6,778	6,778	1	1	1	0	-10,9736729599535	-0,189584027975798	-0,0297416187822819
6,789	6,789	1	1	1	0	-10,9735929407179	-0,18843068741262	-0,0296615436673164
6,799	6,799	1	1	1	0	-10,9738017898053	-0,190489925444126	-0,0298704206943512
6,81	6,81	1	1	1	0	-10,9737443178892	-0,189358782954514	-0,0298129767179489
6,821	6,821	1	1	1	0	-10,9739122632891	-0,190826752223074	-0,0299808941781521
6,831	6,831	1	1	1	0	-10,9738456271589	-0,190113256685436	-0,0299142301082611
6,842	6,842	1	1	1	0	-10,9738546516746	-0,19006886985153	-0,0299232825636864
6,853	6,853	1	1	1	0	-10,9738745167851	-0,190322352573276	-0,0299431197345257
6,863	6,863	1	1	1	0	-10,9739654883742	-0,190681479871273	-0,0300341472029686
6,874	6,874	1	1	1	0	-10,9739672206342	-0,190469948574901	-0,0300358235836029
6,885	6,885	1	1	1	0	-10,9741639718413	-0,192463914863765	-0,0302326306700706
6,895	6,895	1	1	1	0	-10,9740976989269	-0,191655419766903	-0,030166357755661
6,911	6,911	1	1	1	0	-10,9742673486471	-0,192615832202137	-0,030336007475853
6,922	6,922	1	1	1	0	-10,974306743592	-0,192798734642565	-0,0303753465414047
6,932	6,932	1	1	1	0	-10,9743111021817	-0,192702771164477	-0,0303797610104084
6,943	6,943	1	1	1	0	-10,9743269439787	-0,192822739481926	-0,0303955748677254
6,954	6,954	1	1	1	0	-10,9743585716933	-0,192979876883328	-0,0304272025823593
6,964	6,964	1	1	1	0	-10,9744407143444	-0,193613148294389	-0,0305093452334404
6,975	6,975	1	1	1	0	-10,9744786564261	-0,193636673502624	-0,0305472873151302
6,986	6,986	1	1	1	0	-10,9744456037879	-0,193254952318966	-0,0305142067372799
6,996	6,996	1	1	1	0	-10,9745624475181	-0,194400330074131	-0,0306311063468456
7,007	7,007	1	1	1	0	-10,9747044369578	-0,19516191445291	-0,0307730957865715
7,018	7,018	1	1	1	0	-10,9747199714184	-0,195129793137312	-0,0307886302471161
7,028	7,028	1	1	1	0	-10,9748391620815	-0,196232087910175	-0,0309078209102154
7,039	7,039	1	1	1	0	-10,9747837577015	-0,195542708970606	-0,0308523885905743
7,05	7,05	1	1	1	0	-10,974809601903	-0,195710337720811	-0,0308782607316971
7,06	7,06	1	1	1	0	-10,9749703388661	-0,196715206839144	-0,0310389697551727
7,071	7,071	1	1	1	0	-10,9748985338956	-0,195719255134463	-0,0309671647846699
7,081	7,081	1	1	1	0	-10,9749259985983	-0,196053045801818	-0,0309946574270725
7,092	7,092	1	1	1	0	-10,9749799221754	-0,196616756729782	-0,0310485251247883
7,103	7,103	1	1	1	0	-10,9750485979021	-0,196704245172441	-0,0311172567307949
7,113	7,113	1	1	1	0	-10,9750494640321	-0,196612207219005	-0,0311180949211121
7,124	7,124	1	1	1	0	-10,9751268289983	-0,19719478674233	-0,0311954319477081
7,135	7,135	1	1	1	0	-10,9753293357789	-0,199354356154799	-0,031397994607687
7,145	7,145	1	1	1	0	-10,9753381088376	-0,19899342674762	-0,0314067676663399
7,156	7,156	1	1	1	0	-10,9752165712416	-0,197352790273726	-0,0312852300703526
7,167	7,167	1	1	1	0	-10,975385075435	-0,199015866965055	-0,0314537063241005
7,177	7,177	1	1	1	0	-10,9753766655922	-0,198707948438823	-0,0314453244209289
7,188	7,188	1	1	1	0	-10,9754092153162	-0,198897365480661	-0,0314778462052345
7,198	7,198	1	1	1	0	-10,9756035078317	-0,200750748626888	-0,0316721387207508
7,209	7,209	1	1	1	0	-10,975525137037	-0,199485952034593	-0,0315937958657742
7,22	7,22	1	1	1	0	-10,9756853431463	-0,200883224606514	-0,031753946095705
7,23	7,23	1	1	1	0	-10,9757322818041	-0,201120227575302	-0,0318009406328201
7,241	7,241	1	1	1	0	-10,9757667873055	-0,201329682022333	-0,0318354181945324
7,252	7,252	1	1	1	0	-10,9756372589618	-0,199512941762805	-0,0317058898508549
7,262	7,262	1	1	1	0	-10,9758329205215	-0,201374380849302	-0,0319015793502331
7,273	7,273	1	1	1	0	-10,9757783263922	-0,200777957215905	-0,0318469852209091
7,284	7,284	1	1	1	0	-10,9759678412229	-0,202659703791142	-0,0320364721119404
7,294	7,294	1	1	1	0	-10,9759701043367	-0,202372805215418	-0,0320387072861195
7,305	7,305	1	1	1	0	-10,9759186673909	-0,201340815983713	-0,0319872982800007
7,315	7,315	1	1	1	0	-10,9759921487421	-0,202229577116668	-0,0320607796311378
7,326	7,326	1	1	1	0	-10,976172471419	-0,203722105361521	-0,0322411023080349
7,337	7,337	1	1	1	0	-10,976221114397	-0,20400308072567	-0,0322897173464298
7,347	7,347	1	1	1	0	-10,9762337990105	-0,203790627419949	-0,0323024578392506
7,358	7,358	1	1	1	0	-10,9762029256672	-0,203184755519032	-0,0322715565562248
7,369	7,369	1	1	1	0	-10,9762798435986	-0,203799712471664	-0,0323485024273396
7,379	7,379	1	1	1	0	-10,9763359744102	-0,204245615750551	-0,0324046052992344
7,39	7,39	1	1	1	0	-10,9763475134969	-0,204342249780893	-0,0324161164462566
7,406	7,406	1	1	1	0	-10,9764307457954	-0,204488183371723	-0,0324993766844273
7,417	7,417	1	1	1	0	-10,9764747228473	-0,204830099828541	-0,0325433537364006
7,427	7,427	1	1	1	0	-10,976746995002	-0,207471651956439	-0,0328155979514122
7,438	7,438	1	1	1	0	-10,9765836317092	-0,205394723452628	-0,0326522625982761
7,448	7,448	1	1	1	0	-10,9767639264464	-0,206717285327613	-0,0328325293958187
7,459	7,459	1	1	1	0	-10,9767497610301	-0,206458880566061	-0,032818391919136
7,47	7,47	1	1	1	0	-10,9766822028905	-0,205684448592365	-0,0327508337795734
7,48	7,48	1	1	1	0	-10,9768390282989	-0,207110289484262	-0,0329076312482357
7,491	7,491	1	1	1	0	-10,9768141340464	-0,206786459311843	-0,0328827649354935
7,502	7,502	1	1	1	0	-10,9770129807293	-0,208281241357327	-0,0330816395580769
7,512	7,512	1	1	1	0	-10,9769603144377	-0,207641045562923	-0,0330289453268051
7,523	7,523	1	1	1	0	-10,9769394434988	-0,207197940908372	-0,0330080464482307
7,534	7,534	1	1	1	0	-10,9769784193486	-0,20744867157191	-0,0330470502376556
7,544	7,544	1	1	1	0	-10,977291231975	-0,210340549238026	-0,0333598628640175
7,555	7,555	1	1	1	0	-10,9771544672549	-0,20839202683419	-0,033223070204258
7,565	7,565	1	1	1	0	-10,9772796090692	-0,20967660471797	-0,0333482399582863
7,576	7,576	1	1	1	0	-10,9772641584277	-0,209467955864966	-0,0333328172564507
7,587	7,587	1	1	1	0	-10,9773150086403	-0,209687892347574	-0,0333836674690247
7,597	7,597	1	1	1	0	-10,9773703012615	-0,209587668068707	-0,0334389321506023
7,608	7,608	1	1	1	0	-10,9774448443204	-0,210358607582748	-0,0335134752094746
7,619	7,619	1	1	1	0	-10,9774106461555	-0,20982826128602	-0,0334792770445347
7,629	7,629	1	1	1	0	-10,9774003922939	-0,209574964828789	-0,0334690511226654
7,64	7,64	1	1	1	0	-10,977551266551	-0,210930914618075	-0,0336199253797531
7,651	7,651	1	1	1	0	-10,9776227921247	-0,211146199144423	-0,0336914509534836
7,661	7,661	1	1	1	0	-10,9776755981147	-0,211441051214933	-0,0337442010641098
7,676	7,676	1	1	1	0	-10,9777188487351	-0,211659064516425	-0,0337875075638294
7,687	7,687	1	1	1	0	-10,9777234029025	-0,211532865650952	-0,0337920337915421
7,698	7,698	1	1	1	0	-10,9778783563524	-0,212545390240848	-0,0339469872415066
7,709	7,709	1	1	1	0	-10,9778667893261	-0,212278170511127	-0,0339354202151299
7,72	7,72	1	1	1	0	-10,9779060166329	-0,212477231398225	-0,0339746475219727
7,73	7,73	1	1	1	0	-10,9780010394752	-0,213407133705914	-0,0340696983039379
7,741	7,741	1	1	1	0	-10,9779701381922	-0,212570996955037	-0,0340387411415577
7,752	7,752	1	1	1	0	-10,9780527278781	-0,213355040177703	-0,0341213867068291
7,762	7,762	1	1	1	0	-10,9780684299767	-0,213355743326247	-0,0341370888054371
7,773	7,773	1	1	1	0	-10,9781434480101	-0,213972781784832	-0,0342120788991451
7,784	7,784	1	1	1	0	-10,9783480223268	-0,215911981649697	-0,0344166532158852
7,794	7,794	1	1	1	0	-10,9783386066556	-0,215246849693358	-0,034407265484333
7,805	7,805	1	1	1	0	-10,9783526323736	-0,215081134811044	-0,0344212912023067
7,816	7,816	1	1	1	0	-10,9784067794681	-0,2154272608459	-0,0344754382967949
7,826	7,826	1	1	1	0	-10,9784604795277	-0,215780390426517	-0,0345291383564472
7,837	7,837	1	1	1	0	-10,9786054585129	-0,216871039010584	-0,0346740894019604
7,847	7,847	1	1	1	0	-10,9785841964185	-0,2162861591205	-0,0346528552472591
7,858	7,858	1	1	1	0	-10,9785793349147	-0,215973500162363	-0,0346479378640652
7,869	7,869	1	1	1	0	-10,9786544088274	-0,216684970073402	-0,0347230397164822
7,879	7,879	1	1	1	0	-10,9788105078042	-0,218242914415896	-0,0348791666328907
7,89	7,89	1	1	1	0	-10,9786619525403	-0,215964824892581	-0,0347305834293365
7,901	7,901	1	1	1	0	-10,9787732642144	-0,217062425799668	-0,0348418951034546
7,919	7,919	1	1	1	0	-10,9789490886033	-0,218431800603867	-0,0350177474319935
7,93	7,93	1	1	1	0	-10,9789726696908	-0,218520048074424	-0,0350412726402283
7,941	7,941	1	1	1	0	-10,978948418051	-0,217789546586573	-0,0350170210003853
7,951	7,951	1	1	1	0	-10,9790847077966	-0,218982840888202	-0,035153366625309
7,962	7,962	1	1	1	0	-10,9791067801416	-0,218943832442164	-0,0351754389703274
7,972	7,972	1	1	1	0	-10,979269137606	-0,220300015062094	-0,0353377684950829
7,983	7,983	1	1	1	0	-10,979250529781	-0,22000836674124	-0,035319160670042
7,994	7,994	1	1	1	0	-10,9791834466159	-0,218833610415459	-0,0352521054446697
8,005	8,005	1	1	1	0	-10,9793651103973	-0,220553823746741	-0,0354337692260742
8,016	8,016	1	1	1	0	-10,9793483745307	-0,220141848549247	-0,0354170054197311
8,027	8,027	1	1	1	0	-10,9795008972287	-0,221616877242923	-0,0355695560574532
8,038	8,038	1	1	1	0	-10,979455076158	-0,220685908570886	-0,0355237349867821
8,049	8,049	1	1	1	0	-10,9795099496841	-0,220892569050193	-0,0355785526335239
8,059	8,059	1	1	1	0	-10,9795740991831	-0,221576560288668	-0,0356427021324635
8,07	8,07	1	1	1	0	-10,9796299226582	-0,22191409021616	-0,0356985814869404
8,081	8,081	1	1	1	0	-10,9796485863626	-0,221755676902831	-0,0357171893119812
8,092	8,092	1	1	1	0	-10,9798056911677	-0,222930139862001	-0,0358743220567703
8,103	8,103	1	1	1	0	-10,9798496682197	-0,223054345697165	-0,0359182991087437
8,114	8,114	1	1	1	0	-10,9798418451101	-0,22280721925199	-0,0359104759991169
8,125	8,125	1	1	1	0	-10,9802020154893	-0,226486772298813	-0,0362706184387207
8,136	8,136	1	1	1	0	-10,980068128556	-0,224252766929567	-0,0361367873847485
8,147	8,147	1	1	1	0	-10,9800789970905	-0,224129850976169	-0,036147627979517
8,158	8,158	1	1	1	0	-10,9801634028554	-0,224698218517005	-0,0362320616841316
8,168	8,168	1	1	1	0	-10,9801069926471	-0,224017007276416	-0,0361756235361099
8,179	8,179	1	1	1	0	-10,9801263548434	-0,224027493968606	-0,0361950136721134
8,191	8,191	1	1	1	0	-10,9801977686584	-0,224122786894441	-0,0362664274871349
8,202	8,202	1	1	1	0	-10,9804554004222	-0,226769880391657	-0,0365240313112736
8,213	8,213	1	1	1	0	-10,9803773649037	-0,225612125359476	-0,0364460237324238
8,224	8,224	1	1	1	0	-10,9805571008474	-0,227342923171818	-0,0366257317364216
8,235	8,235	1	1	1	0	-10,9804044663906	-0,225056204944849	-0,0364731252193451
8,245	8,245	1	1	1	0	-10,9805384930223	-0,22644073702395	-0,0366071239113808
8,256	8,256	1	1	1	0	-10,980565790087	-0,226524970494211	-0,03663444891572
8,267	8,267	1	1	1	0	-10,9806872718036	-0,227432115934789	-0,0367559306323528
8,277	8,277	1	1	1	0	-10,9807632677257	-0,228120922110975	-0,0368319265544414
8,288	8,288	1	1	1	0	-10,980793889612	-0,227915570139885	-0,0368625484406948
8,299	8,299	1	1	1	0	-10,9807594399899	-0,227290480397642	-0,0368280708789825
8,309	8,309	1	1	1	0	-10,9808258526027	-0,227702204138041	-0,0368944555521011
8,32	8,32	1	1	1	0	-10,9809590131044	-0,229120180010796	-0,0370276160538197
8,331	8,331	1	1	1	0	-10,9809364099056	-0,228121359832585	-0,037005040794611
8,342	8,342	1	1	1	0	-10,9810481686145	-0,229013762436807	-0,0371167995035648
8,353	8,353	1	1	1	0	-10,9810515213758	-0,228894697502255	-0,0371201522648335
8,364	8,364	1	1	1	0	-10,9814868494868	-0,233263582922518	-0,0375555083155632
8,375	8,375	1	1	1	0	-10,9812766872346	-0,230365633033216	-0,0373453460633755
8,386	8,386	1	1	1	0	-10,9812491387129	-0,22964387666434	-0,0373177416622639
8,397	8,397	1	1	1	0	-10,9813910163939	-0,231023100204766	-0,0374596752226353
8,408	8,408	1	1	1	0	-10,9812798164785	-0,229528974741697	-0,0373484753072262
8,418	8,418	1	1	1	0	-10,9814457502216	-0,231114947237074	-0,0375143811106682
8,429	8,429	1	1	1	0	-10,9813488274813	-0,229487656615674	-0,0374174304306507
8,447	8,447	1	1	1	0	-10,9815765358508	-0,231643351726234	-0,0376451946794987
8,458	8,458	1	1	1	0	-10,9816597960889	-0,232176594436169	-0,0377284549176693
8,469	8,469	1	1	1	0	-10,981677621603	-0,23230463732034	-0,037746224552393
8,479	8,479	1	1	1	0	-10,9816977102309	-0,231794053688645	-0,0377663411200046
8,49	8,49	1	1	1	0	-10,9818209800869	-0,232877507805824	-0,0378896109759808
8,501	8,501	1	1	1	0	-10,9818420186639	-0,232861861586571	-0,0379106774926186
8,511	8,511	1	1	1	0	-10,981892477721	-0,233149304986	-0,0379610806703568
8,522	8,522	1	1	1	0	-10,9820825792849	-0,234882445074618	-0,0381512381136417
8,533	8,533	1	1	1	0	-10,981975486502	-0,233129058033228	-0,0380441173911095
8,543	8,543	1	1	1	0	-10,9820952359587	-0,234099617227912	-0,0381638668477535
8,554	8,554	1	1	1	0	-10,9820836409926	-0,233782869763672	-0,0381522998213768
8,565	8,565	1	1	1	0	-10,9822504129261	-0,235307207331061	-0,038319043815136
8,575	8,575	1	1	1	0	-10,9821517020464	-0,233701779507101	-0,0382203608751297
8,586	8,586	1	1	1	0	-10,982329370454	-0,235446929000318	-0,0383980013430119
8,597	8,597	1	1	1	0	-10,9823253192008	-0,235105534084141	-0,0383939780294895
8,608	8,608	1	1	1	0	-10,9823518898338	-0,235137427225709	-0,0384205207228661
8,619	8,619	1	1	1	0	-10,9823996946216	-0,235414374619722	-0,0384683534502983
8,63	8,63	1	1	1	0	-10,9824701305479	-0,23532550316304	-0,0385387614369392
8,641	8,641	1	1	1	0	-10,9825834818184	-0,236301021650434	-0,0386521406471729
8,652	8,652	1	1	1	0	-10,9827138762921	-0,237376093864441	-0,0387825071811676
8,663	8,663	1	1	1	0	-10,9827068913728	-0,237128091976047	-0,038775522261858
8,674	8,674	1	1	1	0	-10,9827308077365	-0,236546243540943	-0,0387994386255741
8,694	8,694	1	1	1	0	-10,9828408900648	-0,237349309027195	-0,0389095209538937
8,705	8,705	1	1	1	0	-10,9829444345087	-0,238226382061839	-0,0390130653977394
8,716	8,716	1	1	1	0	-10,9829822927713	-0,238527543842793	-0,0390508957207203
8,726	8,726	1	1	1	0	-10,9831777587533	-0,239973771385849	-0,0392464175820351
8,737	8,737	1	1	1	0	-10,9831547643989	-0,239238892681897	-0,0392233952879906
8,748	8,748	1	1	1	0	-10,9830999188125	-0,238390741869807	-0,0391685217618942
8,758	8,758	1	1	1	0	-10,9832299780101	-0,239692516624928	-0,0392986088991165
8,769	8,769	1	1	1	0	-10,9831851907074	-0,238639619201422	-0,0392538495361805
8,78	8,78	1	1	1	0	-10,9832482226193	-0,239024185575545	-0,0393168814480305
8,79	8,79	1	1	1	0	-10,9833586961031	-0,240032072179019	-0,0394273549318314
8,801	8,801	1	1	1	0	-10,9835846442729	-0,242062578909099	-0,0396532751619816
8,812	8,812	1	1	1	0	-10,9834724664688	-0,240255915559828	-0,0395411252975464
8,822	8,822	1	1	1	0	-10,9836227539927	-0,241497326642275	-0,0396913848817348
8,833	8,833	1	1	1	0	-10,9837357699871	-0,242451447993517	-0,0398044288158417
8,844	8,844	1	1	1	0	-10,9835901204497	-0,240344251506031	-0,0396587513387203
8,854	8,854	1	1	1	0	-10,9837801381946	-0,242338958196342	-0,0398487411439419
8,865	8,865	1	1	1	0	-10,9839236922562	-0,24372807238251	-0,0399923510849476
8,876	8,876	1	1	1	0	-10,9839384164661	-0,243094502948225	-0,040007047355175
8,886	8,886	1	1	1	0	-10,9838970098644	-0,242429967038333	-0,0399656407535076
8,897	8,897	1	1	1	0	-10,9840828087181	-0,24409540463239	-0,0401514396071434
8,908	8,908	1	1	1	0	-10,9840253926814	-0,243192906491458	-0,0400940515100956
8,918	8,918	1	1	1	0	-10,9841449744999	-0,243839523755014	-0,0402136333286762
8,929	8,929	1	1	1	0	-10,9840372111648	-0,24237560108304	-0,0401058420538902
8,947	8,947	1	1	1	0	-10,9842308890074	-0,244007180444896	-0,0402995198965073
8,958	8,958	1	1	1	0	-10,9842468425632	-0,243966071866453	-0,0403155013918877
8,969	8,969	1	1	1	0	-10,9844347089529	-0,245362422429025	-0,0405033677816391
8,979	8,979	1	1	1	0	-10,9844071045518	-0,244624991901219	-0,040475707501173
8,99	8,99	1	1	1	0	-10,9844928234816	-0,245027001947165	-0,0405614264309406
9,001	9,001	1	1	1	0	-10,9846671950072	-0,246726316399872	-0,0407358258962631
9,011	9,011	1	1	1	0	-10,9844832401723	-0,244327122345567	-0,0405518710613251
9,022	9,022	1	1	1	0	-10,984804155305	-0,247229300439358	-0,0408727861940861
9,033	9,033	1	1	1	0	-10,9846735652536	-0,24536507204175	-0,0407421961426735
9,043	9,043	1	1	1	0	-10,984870037064	-0,247367485426366	-0,0409386679530144
9,054	9,054	1	1	1	0	-10,9849610365927	-0,247992221266031	-0,0410296954214573
9,065	9,065	1	1	1	0	-10,9849236533046	-0,247076414525509	-0,0409923121333122
9,075	9,075	1	1	1	0	-10,9849403053522	-0,247034225612879	-0,0410089641809464
9,086	9,086	1	1	1	0	-10,9850662294775	-0,248159719631076	-0,0411348603665829
9,097	9,097	1	1	1	0	-10,9850820153952	-0,248132175765932	-0,0411506183445454
9,108	9,108	1	1	1	0	-10,985100902617	-0,247784415259957	-0,041169561445713
9,119	9,119	1	1	1	0	-10,9851998370141	-0,248318421654403	-0,0412684679031372
9,13	9,13	1	1	1	0	-10,9853023197502	-0,248908214271069	-0,0413709506392479
9,141	9,141	1	1	1	0	-10,9855460096151	-0,251264995895326	-0,0416146405041218
9,152	9,152	1	1	1	0	-10,9854095801711	-0,249421778135002	-0,0414782389998436
9,163	9,163	1	1	1	0	-10,985469315201	-0,249448963440955	-0,041537918150425
9,174	9,174	1	1	1	0	-10,9856243245304	-0,250952490605414	-0,0416929833590984
9,184	9,184	1	1	1	0	-10,9856529068202	-0,250780605711043	-0,0417215377092361
9,195	9,195	1	1	1	0	-10,9857572056353	-0,251708845607936	-0,0418258644640446
9,208	9,208	1	1	1	0	-10,9857329260558	-0,251034907996655	-0,0418015569448471
9,219	9,219	1	1	1	0	-10,9859476983547	-0,252688061445951	-0,0420163571834564
9,229	9,229	1	1	1	0	-10,9858196787536	-0,251005166210234	-0,0418883375823498
9,24	9,24	1	1	1	0	-10,985988881439	-0,252519156783819	-0,0420574843883514
9,251	9,251	1	1	1	0	-10,9859018493444	-0,251011196523905	-0,0419704802334309
9,261	9,261	1	1	1	0	-10,9860468003899	-0,252145258709788	-0,042115431278944
9,272	9,272	1	1	1	0	-10,9861210919917	-0,252595511265099	-0,0421896949410439
9,283	9,283	1	1	1	0	-10,9862028155476	-0,253257830627263	-0,0422714464366436
9,293	9,293	1	1	1	0	-10,9861822240055	-0,252661891281605	-0,0422508828341961
9,304	9,304	1	1	1	0	-10,9862855728716	-0,253362129442394	-0,0423542037606239
9,315	9,315	1	1	1	0	-10,9864259697497	-0,254177446477115	-0,0424946285784244
9,325	9,325	1	1	1	0	-10,9864445775747	-0,25399929843843	-0,0425132364034653
9,336	9,336	1	1	1	0	-10,9866302926093	-0,255945040844381	-0,0426989234983921
9,347	9,347	1	1	1	0	-10,9865556098521	-0,254563638009131	-0,0426242128014565
9,358	9,358	1	1	1	0	-10,9865885786712	-0,254289256408811	-0,0426572374999523
9,369	9,369	1	1	1	0	-10,9866720624268	-0,254932693205774	-0,0427407212555408
9,38	9,38	1	1	1	0	-10,9867585077882	-0,255542816594243	-0,0428271666169167
9,391	9,391	1	1	1	0	-10,9868306200951	-0,255860192701221	-0,0428992509841919
9,402	9,402	1	1	1	0	-10,9868844039738	-0,256152409128845	-0,0429530069231987
9,413	9,413	1	1	1	0	-10,9870643354952	-0,257381582632661	-0,0431329943239689
9,424	9,424	1	1	1	0	-10,9870210010558	-0,256505403667688	-0,0430896319448948
9,434	9,434	1	1	1	0	-10,9872312750667	-0,258415192365646	-0,0432999059557915
9,446	9,446	1	1	1	0	-10,9871614258736	-0,257320809178054	-0,0432300567626953
9,457	9,457	1	1	1	0	-10,9872715361416	-0,2576471446082	-0,0433401390910149
9,471	9,471	1	1	1	0	-10,9872021060437	-0,256680152378976	-0,0432707369327545
9,482	9,482	1	1	1	0	-10,98752011545	-0,259637883864343	-0,0435887463390827
9,492	9,492	1	1	1	0	-10,9873723145574	-0,257615963928401	-0,0434409454464912
9,503	9,503	1	1	1	0	-10,9876573830843	-0,260420278646052	-0,0437260419130325
9,514	9,514	1	1	1	0	-10,9875194728374	-0,258160829544067	-0,0435881316661835
9,524	9,524	1	1	1	0	-10,9876805450767	-0,259588714689016	-0,043749175965786
9,535	9,535	1	1	1	0	-10,9877070598304	-0,259622284211218	-0,0437757186591625
9,546	9,546	1	1	1	0	-10,9876954369247	-0,258952197618783	-0,0437640957534313
9,556	9,556	1	1	1	0	-10,9878463950008	-0,260121528990567	-0,0439150258898735
9,567	9,567	1	1	1	0	-10,9878083970398	-0,259312163107097	-0,0438770279288292
9,578	9,578	1	1	1	0	-10,9879608638585	-0,260581350885332	-0,0440295226871967
9,588	9,588	1	1	1	0	-10,9879398252815	-0,259899399243295	-0,0440084561705589
9,599	9,599	1	1	1	0	-10,9881289210171	-0,261780545115471	-0,0441975519061088
9,61	9,61	1	1	1	0	-10,988159654662	-0,261234175413847	-0,0442282855510712
9,62	9,62	1	1	1	0	-10,988209079951	-0,261331512592733	-0,0442776829004288
9,631	9,631	1	1	1	0	-10,9883355908096	-0,262264292687178	-0,0444041937589645
9,642	9,642	1	1	1	0	-10,9883157815784	-0,261816284619272	-0,0443844124674797
9,652	9,652	1	1	1	0	-10,9883956052363	-0,261859451420605	-0,0444642640650272
9,663	9,663	1	1	1	0	-10,9886587411165	-0,264466721564531	-0,0447273999452591
9,674	9,674	1	1	1	0	-10,9885367844254	-0,262599023990333	-0,044605415314436
9,684	9,684	1	1	1	0	-10,988652035594	-0,263520367443562	-0,0447206385433674
9,695	9,695	1	1	1	0	-10,9886085893959	-0,262912316247821	-0,0446772202849388
9,706	9,706	1	1	1	0	-10,9887674823403	-0,263912905938923	-0,0448360852897167
9,719	9,719	1	1	1	0	-10,9887400176376	-0,263085905462503	-0,0448086485266685
9,729	9,729	1	1	1	0	-10,9888977371156	-0,264632701873779	-0,0449663400650024
9,74	9,74	1	1	1	0	-10,9891626331955	-0,266845533624291	-0,0452312640845776
9,751	9,751	1	1	1	0	-10,9891010541469	-0,265243821777403	-0,045169685035944
9,761	9,761	1	1	1	0	-10,9890630282462	-0,264468756504357	-0,0451316870748997
9,772	9,772	1	1	1	0	-10,9891833364964	-0,265533714555204	-0,0452519953250885
9,783	9,783	1	1	1	0	-10,9891672711819	-0,265050530433655	-0,0452359020709991
9,793	9,793	1	1	1	0	-10,9892563708127	-0,265741287730634	-0,0453250296413898
9,804	9,804	1	1	1	0	-10,9893788862973	-0,266248481348157	-0,0454475171864033
9,815	9,815	1	1	1	0	-10,9893625974655	-0,265663242898881	-0,0454312562942505
9,825	9,825	1	1	1	0	-10,9895303752273	-0,267199715599418	-0,0455990061163902
9,836	9,836	1	1	1	0	-10,9897825587541	-0,269506298936903	-0,0458511896431446
9,847	9,847	1	1	1	0	-10,9897123463452	-0,267839864827693	-0,0457810051739216
9,858	9,858	1	1	1	0	-10,9896763321012	-0,266845589503646	-0,045744962990284
9,869	9,869	1	1	1	0	-10,989838661626	-0,268556168302894	-0,0459072925150394
9,88	9,88	1	1	1	0	-10,9898665733635	-0,268266154453158	-0,0459351763129234
9,891	9,891	1	1	1	0	-10,9899650886655	-0,269034458324313	-0,0460336916148663
9,902	9,902	1	1	1	0	-10,9899350535125	-0,267883869819343	-0,0460036844015121
9,913	9,913	1	1	1	0	-10,9900188166648	-0,26863619685173	-0,0460874475538731
9,924	9,924	1	1	1	0	-10,9900957066566	-0,269016306847334	-0,0461643375456333
9,934	9,934	1	1	1	0	-10,9903743490577	-0,271628960035741	-0,0464430078864098
9,945	9,945	1	1	1	0	-10,9903142787516	-0,270396429114044	-0,0463829375803471
9,956	9,956	1	1	1	0	-10,9902821760625	-0,269324057735503	-0,0463508069515228
9,975	9,975	1	1	1	0	-10,9905299730599	-0,271149501204491	-0,046598631888628
9,986	9,986	1	1	1	0	-10,9904989879578	-0,270421728491783	-0,0465676188468933
9,997	9,997	1	1	1	0	-10,9905068669468	-0,26973279658705	-0,0465754978358746
10,008	10,008	1	1	1	0	-10,9907238464803	-0,271993987262249	-0,0467924773693085
10,019	10,019	1	1	1	0	-10,9906997345388	-0,271248975768685	-0,0467683933675289
10,03	10,03	1	1	1	0	-10,9907875489444	-0,271817152388394	-0,0468561798334122
10,04	10,04	1	1	1	0	-10,9908417239785	-0,272103338502347	-0,0469103269279003
10,051	10,051	1	1	1	0	-10,9910215158015	-0,273122736252844	-0,0470901466906071
10,062	10,062	1	1	1	0	-10,9910388104618	-0,272754351608455	-0,0471074692904949
10,072	10,072	1	1	1	0	-10,9911667462438	-0,273905880749226	-0,0472353771328926
10,083	10,083	1	1	1	0	-10,9910832345486	-0,272313756868243	-0,0471518933773041
10,094	10,094	1	1	1	0	-10,9912696480751	-0,273790522478521	-0,0473383069038391
10,104	10,104	1	1	1	0	-10,9913353342563	-0,273995222523808	-0,0474039651453495
10,115	10,115	1	1	1	0	-10,9914609231055	-0,275105428881943	-0,0475295819342136
10,126	10,126	1	1	1	0	-10,9914936963469	-0,274767247028649	-0,0475623272359371
10,136	10,136	1	1	1	0	-10,9915283415467	-0,274871704168618	-0,0475969724357128
10,147	10,147	1	1	1	0	-10,9915725141764	-0,274704582989216	-0,0476411730051041
10,158	10,158	1	1	1	0	-10,9916259907186	-0,274915448389947	-0,0476946495473385
10,168	10,168	1	1	1	0	-10,9915826562792	-0,273971576243639	-0,0476512871682644
10,189	10,189	1	1	1	0	-10,9918621089309	-0,275979242287576	-0,0479307398200035
10,2	10,2	1	1	1	0	-10,9918852988631	-0,275454800575972	-0,0479539297521114
10,211	10,211	1	1	1	0	-10,9921285137534	-0,277674053795636	-0,0481971725821495
10,222	10,222	1	1	1	0	-10,9920885320753	-0,276906406506896	-0,048157162964344
10,239	10,239	1	1	1	0	-10,99210456945	-0,276288455352187	-0,0481732003390789
10,25	10,25	1	1	1	0	-10,9923141729087	-0,277754734270275	-0,0483828037977219
10,261	10,261	1	1	1	0	-10,9923258516937	-0,277480985969305	-0,0483944825828075
10,272	10,272	1	1	1	0	-10,9923417493701	-0,277408435940742	-0,048410352319479
10,283	10,283	1	1	1	0	-10,9924734849483	-0,278178979642689	-0,0485421158373356
10,293	10,293	1	1	1	0	-10,9927030093968	-0,280185420997441	-0,0487716682255268
10,304	10,304	1	1	1	0	-10,9926762711257	-0,279273823834956	-0,0487449020147324
10,315	10,315	1	1	1	0	-10,9927930030972	-0,280029424466193	-0,0488616339862347
10,325	10,325	1	1	1	0	-10,9928184282035	-0,27983978856355	-0,0488870590925217
10,336	10,336	1	1	1	0	-10,9928642772138	-0,279769734479487	-0,0489329360425472
10,347	10,347	1	1	1	0	-10,9929886367172	-0,280474475584924	-0,0490572676062584
10,357	10,357	1	1	1	0	-10,993025181815	-0,280559230595827	-0,0490938127040863
10,368	10,368	1	1	1	0	-10,993065610528	-0,280594527721405	-0,0491342134773731
10,379	10,379	1	1	1	0	-10,9930405486375	-0,279844729229808	-0,0491091795265675
10,39	10,39	1	1	1	0	-10,9932176303118	-0,281200190074742	-0,0492862612009048
10,401	10,401	1	1	1	0	-10,9933086298406	-0,281559736467898	-0,0493772886693478
10,412	10,412	1	1	1	0	-10,9933876991272	-0,281904460862279	-0,0494563579559326
10,423	10,423	1	1	1	0	-10,9935674071312	-0,28346021194011	-0,0496360659599304
10,434	10,434	1	1	1	0	-10,9936059080064	-0,28318434022367	-0,049674566835165
10,445	10,445	1	1	1	0	-10,9936754778028	-0,283241583965719	-0,0497440807521343
10,456	10,456	1	1	1	0	-10,9936721250415	-0,282971481792629	-0,0497407279908657
10,466	10,466	1	1	1	0	-10,9936889726669	-0,282266051508486	-0,0497576035559177
10,477	10,477	1	1	1	0	-10,9938474185765	-0,283614061772823	-0,0499160774052143
10,488	10,488	1	1	1	0	-10,9938972909003	-0,283691729418933	-0,0499659217894077
10,499	10,499	1	1	1	0	-10,9940892644227	-0,285333530046046	-0,050157867372036
10,51	10,51	1	1	1	0	-10,994014441967	-0,283852959983051	-0,0500830449163914
10,521	10,521	1	1	1	0	-10,9942914079875	-0,286425431258976	-0,0503600388765335
10,532	10,532	1	1	1	0	-10,9942088462412	-0,285019343718886	-0,0502774491906166
10,543	10,543	1	1	1	0	-10,9942203573883	-0,284423842094839	-0,0502890162169933
10,554	10,554	1	1	1	0	-10,9944371134043	-0,286509697325528	-0,0505057722330093
10,565	10,565	1	1	1	0	-10,9944749996066	-0,286370529793203	-0,0505436025559902
10,575	10,575	1	1	1	0	-10,994636407122	-0,287237046286464	-0,0507050380110741
10,586	10,586	1	1	1	0	-10,9945523925126	-0,285754343494773	-0,0506210513412952
10,597	10,597	1	1	1	0	-10,9948429651558	-0,288482839241624	-0,0509116239845753
10,607	10,607	1	1	1	0	-10,994714749977	-0,286537408828735	-0,0507833808660507
10,618	10,618	1	1	1	0	-10,9948288556188	-0,287222755141556	-0,0508974865078926
10,629	10,629	1	1	1	0	-10,994868138805	-0,287311961874366	-0,0509367696940899
10,64	10,64	1	1	1	0	-10,9948695078492	-0,286566549912095	-0,0509381107985973
10,651	10,651	1	1	1	0	-10,9951502736658	-0,289421207271516	-0,0512189045548439
10,662	10,662	1	1	1	0	-10,9950784128159	-0,287854969501495	-0,0511470437049866
10,673	10,673	1	1	1	0	-10,9952429775149	-0,289179664105177	-0,0513116084039211
10,684	10,684	1	1	1	0	-10,9951668139547	-0,287615307606757	-0,0512354448437691
10,695	10,695	1	1	1	0	-10,9954258985817	-0,290082287974656	-0,0514945574104786
10,706	10,706	1	1	1	0	-10,9953908901662	-0,289018889889121	-0,0514595210552216
10,716	10,716	1	1	1	0	-10,995585937053	-0,290807043202221	-0,051654540002346
10,727	10,727	1	1	1	0	-10,9956462588161	-0,290995766408741	-0,0517148897051811
10,739	10,739	1	1	1	0	-10,9956372622401	-0,290039251558483	-0,0517058931291103
10,75	10,75	1	1	1	0	-10,9957494400442	-0,290678222663701	-0,0518180988729
10,761	10,761	1	1	1	0	-10,9958907589316	-0,29198276810348	-0,0519594177603722
10,772	10,772	1	1	1	0	-10,9958172496408	-0,290438625961542	-0,0518858805298805
10,783	10,783	1	1	1	0	-10,9958468936384	-0,289955665357411	-0,0519154965877533
10,793	10,793	1	1	1	0	-10,9961321298033	-0,293135805986822	-0,052200760692358
10,804	10,804	1	1	1	0	-10,9961941000074	-0,292943413369358	-0,0522627308964729
10,815	10,815	1	1	1	0	-10,9960664436221	-0,290991677902639	-0,0521351024508476
10,825	10,825	1	1	1	0	-10,9964030887932	-0,294451718218625	-0,0524717196822166
10,836	10,836	1	1	1	0	-10,9963612351567	-0,293015907518566	-0,0524298660457134
10,847	10,847	1	1	1	0	-10,9963060822338	-0,291716870851815	-0,0523747131228447
10,857	10,857	1	1	1	0	-10,9966065455228	-0,294913044199348	-0,0526751764118671
10,868	10,868	1	1	1	0	-10,9964686911553	-0,292941168881953	-0,0525373220443726
10,879	10,879	1	1	1	0	-10,9967115148902	-0,294796293601394	-0,0527801178395748
10,89	10,89	1	1	1	0	-10,9966699685901	-0,293492996133864	-0,0527385994791985
10,901	10,901	1	1	1	0	-10,9967905841768	-0,294734998606145	-0,0528592430055141
10,912	10,912	1	1	1	0	-10,9971227589995	-0,297558284364641	-0,053191389888525
10,923	10,923	1	1	1	0	-10,9968661889434	-0,293979239650071	-0,0529348477721214
10,934	10,934	1	1	1	0	-10,9970846772194	-0,29592789709568	-0,0531533360481262
10,945	10,945	1	1	1	0	-10,9971067216247	-0,295632435008883	-0,0531753525137901
10,956	10,956	1	1	1	0	-10,9971335995942	-0,295527330599725	-0,0532022304832935
10,966	10,966	1	1	1	0	-10,9973007068038	-0,297108525410295	-0,053369365632534
10,977	10,977	1	1	1	0	-10,9972208272666	-0,2950669080019	-0,053289458155632
10,988	10,988	1	1	1	0	-10,9973839391023	-0,296450019814074	-0,0534525699913502
10,998	10,998	1	1	1	0	-10,9974618069828	-0,297056911513209	-0,053530465811491
11,009	11,009	1	1	1	0	-10,997452000156	-0,29643002897501	-0,0535206310451031
11,02	11,02	1	1	1	0	-10,9976902697235	-0,298590450547636	-0,0537589006125927
11,031	11,031	1	1	1	0	-10,9976088814437	-0,296646300703287	-0,0536774843931198
11,042	11,042	1	1	1	0	-10,9979718457907	-0,300139551982284	-0,0540404766798019
11,053	11,053	1	1	1	0	-10,9978337958455	-0,297974278219044	-0,0539024546742439
11,064	11,064	1	1	1	0	-10,9978276491165	-0,297397039830685	-0,053896252065897
11,075	11,075	1	1	1	0	-10,9980333410203	-0,299175917170942	-0,054101999849081
11,086	11,086	1	1	1	0	-10,997902052477	-0,296866996213794	-0,0539706833660603
11,097	11,097	1	1	1	0	-10,9983096085489	-0,301234424114227	-0,054378267377615
11,107	11,107	1	1	1	0	-10,9982753824443	-0,300310226157308	-0,0543440133333206
11,118	11,118	1	1	1	0	-10,998237580061	-0,299288388341665	-0,0543062388896942
11,129	11,129	1	1	1	0	-10,9984937030822	-0,30128160957247	-0,054562333971262
11,14	11,14	1	1	1	0	-10,9984963852912	-0,300812502391636	-0,0545650161802769
11,151	11,151	1	1	1	0	-10,9984301123768	-0,299574448727071	-0,0544987432658672
11,162	11,162	1	1	1	0	-10,9987683501095	-0,302707576192915	-0,0548369809985161
11,173	11,173	1	1	1	0	-10,9986663144082	-0,300863217562437	-0,0547349452972412
11,184	11,184	1	1	1	0	-10,9987934119999	-0,301638441160321	-0,0548620149493217
11,195	11,195	1	1	1	0	-10,9988054260612	-0,301553150638938	-0,0548740848898888
11,206	11,206	1	1	1	0	-10,9988844953477	-0,301812686957419	-0,0549531541764736
11,216	11,216	1	1	1	0	-10,9989804122597	-0,302630574442446	-0,055049043148756
11,227	11,227	1	1	1	0	-10,9990799054503	-0,30267802067101	-0,0551485642790794
11,238	11,238	1	1	1	0	-10,9991172887385	-0,3027039533481	-0,0551859475672245
11,255	11,255	1	1	1	0	-10,9992635808885	-0,303564155474305	-0,0553322397172451
11,266	11,266	1	1	1	0	-10,9992778021842	-0,30303755775094	-0,0553464330732822
11,277	11,277	1	1	1	0	-10,9994666744024	-0,304451733827591	-0,0555353052914143
11,288	11,288	1	1	1	0	-10,9995665866882	-0,305341491475701	-0,055635217577219
11,299	11,299	1	1	1	0	-10,9995721187443	-0,304699302650988	-0,0556407496333122
11,309	11,309	1	1	1	0	-10,9995701629668	-0,30400755815208	-0,0556387938559055
11,32	11,32	1	1	1	0	-10,9997950494289	-0,305896033532918	-0,0558637082576752
11,331	11,331	1	1	1	0	-10,9997111465782	-0,304175224155188	-0,0557797774672508
11,341	11,341	1	1	1	0	-10,9999743383378	-0,306771919131279	-0,0560429692268372
11,352	11,352	1	1	1	0	-10,9999213088304	-0,305691203102469	-0,0559899397194386
11,363	11,363	1	1	1	0	-11,0000396054238	-0,306291840970516	-0,0561082363128662
11,373	11,373	1	1	1	0	-11,0000678803772	-0,306040016002953	-0,0561365112662315
11,384	11,384	1	1	1	0	-11,0001599695534	-0,306726172566414	-0,0562286004424095
11,395	11,395	1	1	1	0	-11,0003948584199	-0,308735463768244	-0,0564635172486305
11,406	11,406	1	1	1	0	-11,0003922041506	-0,308147887699306	-0,0564608350396156
11,417	11,417	1	1	1	0	-11,0005249734968	-0,309228240512311	-0,0565936043858528
11,428	11,428	1	1	1	0	-11,0004390310496	-0,307353320531547	-0,0565076619386673
11,439	11,439	1	1	1	0	-11,0006748698652	-0,30967396683991	-0,0567435286939144
11,45	11,45	1	1	1	0	-11,000589877367	-0,307994824834168	-0,056658536195755
11,461	11,461	1	1	1	0	-11,0007681604475	-0,309534752741456	-0,0568367913365364
11,472	11,472	1	1	1	0	-11,0006678290665	-0,307557387277484	-0,0567364878952503
11,482	11,482	1	1	1	0	-11,0009643808007	-0,310552730225027	-0,0570330396294594
11,493	11,493	1	1	1	0	-11,0008861776441	-0,308996010571718	-0,0569548085331917
11,504	11,504	1	1	1	0	-11,0010524746031	-0,310416417196393	-0,057121105492115
11,519	11,519	1	1	1	0	-11,0011839028448	-0,310786194168031	-0,0572525337338448
11,53	11,53	1	1	1	0	-11,0011142492294	-0,309577449224889	-0,057182852178812
11,54	11,54	1	1	1	0	-11,001279624179	-0,311081069521606	-0,0573482550680637
11,551	11,551	1	1	1	0	-11,0012590885162	-0,310185877606273	-0,0573277473449707
11,562	11,562	1	1	1	0	-11,0013845935464	-0,311268814839423	-0,0574532523751259
11,572	11,572	1	1	1	0	-11,0014819074422	-0,311628356575966	-0,0575505383312702
11,583	11,583	1	1	1	0	-11,001489283517	-0,311098485253751	-0,0575579144060612
11,594	11,594	1	1	1	0	-11,0017070453614	-0,31336409971118	-0,0577756762504578
11,604	11,604	1	1	1	0	-11,0018508508801	-0,314274961128831	-0,0579195097088814
11,615	11,615	1	1	1	0	-11,0017590411007	-0,31222069170326	-0,0578276999294758
11,626	11,626	1	1	1	0	-11,0019695386291	-0,314284753985703	-0,0580381974577904
11,636	11,636	1	1	1	0	-11,0018890164793	-0,312672043219209	-0,0579576753079891
11,647	11,647	1	1	1	0	-11,002076100558	-0,314085376448929	-0,0581447593867779
11,658	11,658	1	1	1	0	-11,0020862426609	-0,313849723897874	-0,0581548735499382
11,668	11,668	1	1	1	0	-11,002269918099	-0,315319513902068	-0,0583385489881039
11,679	11,679	1	1	1	0	-11,0022650286555	-0,314470040611923	-0,0583336874842644
11,69	11,69	1	1	1	0	-11,0022111330181	-0,313508519902825	-0,0582797639071941
11,7	11,7	1	1	1	0	-11,0023079160601	-0,314203565940261	-0,0583765469491482
11,711	11,711	1	1	1	0	-11,0023245960474	-0,313848098739982	-0,0583931989967823
11,722	11,722	1	1	1	0	-11,0024850815535	-0,314970668405294	-0,0585537403821945
11,732	11,732	1	1	1	0	-11,0025898553431	-0,315461293794215	-0,0586585141718388
11,743	11,743	1	1	1	0	-11,0028343554586	-0,317944707348943	-0,0589029863476753
11,754	11,754	1	1	1	0	-11,0026914998889	-0,315537564456463	-0,0587601028382778
11,764	11,764	1	1	1	0	-11,0029369220138	-0,317654646933079	-0,059005580842495
11,775	11,775	1	1	1	0	-11,0028801765293	-0,316516789607704	-0,0589488074183464
11,786	11,786	1	1	1	0	-11,0029610339552	-0,316904224455357	-0,0590296648442745
11,797	11,797	1	1	1	0	-11,0030738543719	-0,317889349535108	-0,0591424852609634
11,808	11,808	1	1	1	0	-11,0030892211944	-0,317405853420496	-0,0591578520834446
11,819	11,819	1	1	1	0	-11,0032152850181	-0,318183675408363	-0,0592839159071445
11,83	11,83	1	1	1	0	-11,0032120440155	-0,317409690469503	-0,0592806749045849
11,841	11,841	1	1	1	0	-11,0034184902906	-0,31932529527694	-0,0594871491193771
11,852	11,852	1	1	1	0	-11,003424776718	-0,318802744150162	-0,0594934076070786
11,863	11,863	1	1	1	0	-11,0034765210003	-0,318455975502729	-0,0595451518893242
11,873	11,873	1	1	1	0	-11,0035784170032	-0,319306082092226	-0,0596470758318901
11,884	11,884	1	1	1	0	-11,0035783890635	-0,318884854204953	-0,0596470199525356
11,895	11,895	1	1	1	0	-11,0037417523563	-0,320186046883464	-0,0598104111850262
11,906	11,906	1	1	1	0	-11,0037474520504	-0,319858808070421	-0,0598161108791828
11,917	11,917	1	1	1	0	-11,0040355101228	-0,322267459705472	-0,0601041130721569
11,928	11,928	1	1	1	0	-11,0039567481726	-0,320726749487221	-0,0600253790616989
11,939	11,939	1	1	1	0	-11,0039599332958	-0,320336180739105	-0,0600285641849041
11,95	11,95	1	1	1	0	-11,0041217878461	-0,32164282631129	-0,0601903907954693
11,961	11,961	1	1	1	0	-11,0042001307011	-0,321685783565044	-0,0602687895298004
11,972	11,972	1	1	1	0	-11,0041887871921	-0,321123776957393	-0,0602574460208416
11,982	11,982	1	1	1	0	-11,004459830001	-0,323796402662992	-0,0605284608900547
11,993	11,993	1	1	1	0	-11,0045107640326	-0,323510244488716	-0,0605794228613377
12,004	12,004	1	1	1	0	-11,004485283047	-0,322612384334207	-0,0605539418756962
12,014	12,014	1	1	1	0	-11,0044795274734	-0,321982358582318	-0,0605481863021851
12,025	12,025	1	1	1	0	-11,0047095827758	-0,324264294467866	-0,0607781857252121
12,036	12,036	1	1	1	0	-11,0046772006899	-0,323324892669916	-0,06074583157897
12,047	12,047	1	1	1	0	-11,0047145560384	-0,323295574635267	-0,060783214867115
12,058	12,058	1	1	1	0	-11,004991075024	-0,325505747459829	-0,0610597059130669
12,069	12,069	1	1	1	0	-11,0049123689532	-0,324034192599356	-0,0609809719026089
12,08	12,08	1	1	1	0	-11,0051705874503	-0,326524712145329	-0,0612392462790012
12,091	12,091	1	1	1	0	-11,0050428751856	-0,324318408966064	-0,061111506074667
12,102	12,102	1	1	1	0	-11,0052267462015	-0,32601663377136	-0,0612953491508961
12,113	12,113	1	1	1	0	-11,0052415542304	-0,325223789550364	-0,0613102130591869
12,123	12,123	1	1	1	0	-11,0052489023656	-0,324890478514135	-0,0613175332546234
12,134	12,134	1	1	1	0	-11,0053207073361	-0,325352870859206	-0,0613893382251263
12,145	12,145	1	1	1	0	-11,0054559074342	-0,326368948444724	-0,061524510383606
12,155	12,155	1	1	1	0	-11,0054620262235	-0,325718997046351	-0,0615306571125984
12,166	12,166	1	1	1	0	-11,005568895489	-0,326480879448354	-0,0616375543177128
12,177	12,177	1	1	1	0	-11,0056739486754	-0,327036581002176	-0,0617426075041294
12,188	12,188	1	1	1	0	-11,005775872618	-0,327653852291405	-0,0618445314466953
12,199	12,199	1	1	1	0	-11,0058866254985	-0,32833369448781	-0,0619552843272686
12,21	12,21	1	1	1	0	-11,0058803670108	-0,327477823011577	-0,0619490258395672
12,221	12,221	1	1	1	0	-11,0059401579201	-0,327409482561052	-0,0620088167488575
12,232	12,232	1	1	1	0	-11,0061211232096	-0,329193728975952	-0,0621897540986538
12,243	12,243	1	1	1	0	-11,0061915311962	-0,329475486651063	-0,0622601620852947
12,254	12,254	1	1	1	0	-11,0061730630696	-0,328228622674942	-0,0622416660189629
12,264	12,264	1	1	1	0	-11,0063834208995	-0,330240405164659	-0,0624520517885685
12,275	12,275	1	1	1	0	-11,0063205566257	-0,328923896886408	-0,062389187514782
12,287	12,287	1	1	1	0	-11,0065715946257	-0,331357032991946	-0,0626401975750923
12,298	12,298	1	1	1	0	-11,0065860953182	-0,331061501055956	-0,0626547262072563
12,309	12,309	1	1	1	0	-11,006649825722	-0,331027559004724	-0,06271842867136
12,32	12,32	1	1	1	0	-11,0066302120686	-0,33000661060214	-0,0626988708972931
12,331	12,331	1	1	1	0	-11,0067290347069	-0,330543927848339	-0,0627976655960083
12,341	12,341	1	1	1	0	-11,0069341678172	-0,332685168832541	-0,0630027987062931
12,352	12,352	1	1	1	0	-11,0068386700004	-0,330654853023589	-0,062907300889492
12,363	12,363	1	1	1	0	-11,0072107147425	-0,334326410666108	-0,0632793456315994
12,373	12,373	1	1	1	0	-11,0070709325373	-0,332045014947653	-0,0631395913660526
12,384	12,384	1	1	1	0	-11,0072264727205	-0,333309806883335	-0,0632951036095619
12,395	12,395	1	1	1	0	-11,0071243252605	-0,331593756563962	-0,0631929561495781
12,405	12,405	1	1	1	0	-11,0073243174702	-0,333155551925302	-0,063392948359251
12,416	12,416	1	1	1	0	-11,0073885228485	-0,333471368066967	-0,063457153737545
12,427	12,427	1	1	1	0	-11,0073251836002	-0,332300076261163	-0,0633938424289227
12,438	12,438	1	1	1	0	-11,0075468290597	-0,334365307353437	-0,0636154599487782
12,449	12,449	1	1	1	0	-11,0076527483761	-0,334634496830404	-0,0637214072048664
12,46	12,46	1	1	1	0	-11,0076543968171	-0,334204663522542	-0,0637230277061462
12,471	12,471	1	1	1	0	-11,0077799297869	-0,335084032267332	-0,0638485886156559
12,482	12,482	1	1	1	0	-11,0077802091837	-0,334546770900488	-0,0638488680124283
12,493	12,493	1	1	1	0	-11,0078842844814	-0,335163502022624	-0,0639529153704643
12,504	12,504	1	1	1	0	-11,0078355297446	-0,333900144323707	-0,063904132694006
12,514	12,514	1	1	1	0	-11,0080888867378	-0,336548909544945	-0,0641574896872044
12,525	12,525	1	1	1	0	-11,0082465223968	-0,337484199553728	-0,0643151812255383
12,539	12,539	1	1	1	0	-11,0081957280636	-0,336200906895101	-0,0642643868923187
12,55	12,55	1	1	1	0	-11,008375743404	-0,337459351867437	-0,0644443742930889
12,561	12,561	1	1	1	0	-11,0082697682083	-0,33585793338716	-0,0643384270370007
12,572	12,572	1	1	1	0	-11,0085888113827	-0,339113008230925	-0,0646574422717094
12,583	12,583	1	1	1	0	-11,0084851551801	-0,337209710851312	-0,0645537860691547
12,594	12,594	1	1	1	0	-11,0085410345346	-0,336977429687977	-0,0646096654236317
12,604	12,604	1	1	1	0	-11,0087880212814	-0,339527362957597	-0,0648566521704197
12,615	12,615	1	1	1	0	-11,0088254325092	-0,3392368927598	-0,0648940913379192
12,626	12,626	1	1	1	0	-11,0088096186519	-0,338526731356978	-0,0648782774806023
12,636	12,636	1	1	1	0	-11,0088157095015	-0,33810431137681	-0,0648843683302403
12,647	12,647	1	1	1	0	-11,0088933259249	-0,338196256197989	-0,0649619847536087
12,658	12,658	1	1	1	0	-11,0090245027095	-0,339412982575595	-0,0650931335985661
12,668	12,668	1	1	1	0	-11,0090824216604	-0,339618194848299	-0,0651510246098042
12,679	12,679	1	1	1	0	-11,0092617943883	-0,341192190535367	-0,0653304532170296
12,69	12,69	1	1	1	0	-11,0092122294009	-0,339664970524609	-0,0652808882296085
12,7	12,7	1	1	1	0	-11,0093785263598	-0,340965171344578	-0,0654471293091774
12,711	12,711	1	1	1	0	-11,0093833878636	-0,340437055565417	-0,0654519908130169
12,722	12,722	1	1	1	0	-11,0094656143337	-0,340894074179232	-0,0655342452228069
12,732	12,732	1	1	1	0	-11,0095747746527	-0,341710210777819	-0,0656433776021004
12,743	12,743	1	1	1	0	-11,00978882052	-0,343380058184266	-0,0658574514091015
12,754	12,754	1	1	1	0	-11,0096814762801	-0,341394022107124	-0,0657501071691513
12,764	12,764	1	1	1	0	-11,0097754653543	-0,34219341352582	-0,0658440962433815
12,775	12,775	1	1	1	0	-11,0097812768072	-0,341836889274418	-0,0658499076962471
12,793	12,793	1	1	1	0	-11,009916504845	-0,342125757597387	-0,0659851357340813
12,804	12,804	1	1	1	0	-11,0100941173732	-0,34384171012789	-0,0661627762019634
12,815	12,815	1	1	1	0	-11,0102190636098	-0,344603578560054	-0,0662877224385738
12,825	12,825	1	1	1	0	-11,0101721528918	-0,343556692823768	-0,0662407837808132
12,836	12,836	1	1	1	0	-11,0102141741663	-0,343351243063807	-0,0662828050553799
12,847	12,847	1	1	1	0	-11,0103056207299	-0,343707981519401	-0,0663742795586586
12,857	12,857	1	1	1	0	-11,0103262960911	-0,343524320051074	-0,0663949549198151
12,868	12,868	1	1	1	0	-11,0106736142188	-0,346973049454391	-0,0667422451078892
12,879	12,879	1	1	1	0	-11,0106104705483	-0,345616228878498	-0,0666791014373302
12,889	12,889	1	1	1	0	-11,0106257814914	-0,345044136047363	-0,0666944123804569
12,9	12,9	1	1	1	0	-11,0106640309095	-0,344944368116558	-0,0667326338589191
12,911	12,911	1	1	1	0	-11,0108220018446	-0,346381869167089	-0,0668906606733799
12,921	12,921	1	1	1	0	-11,0107752587646	-0,345209031365812	-0,0668438896536827
12,932	12,932	1	1	1	0	-11,0109792742878	-0,347090065479279	-0,067047905176878
12,943	12,943	1	1	1	0	-11,010999167338	-0,34646478947252	-0,0670677982270718
12,954	12,954	1	1	1	0	-11,0110193956643	-0,346376257948577	-0,0670880265533924
12,965	12,965	1	1	1	0	-11,0111331101507	-0,347136468626559	-0,0672017410397529
12,976	12,976	1	1	1	0	-11,0112542845309	-0,347987678833306	-0,0673229433596134
12,987	12,987	1	1	1	0	-11,0112994350493	-0,347733427770436	-0,0673680938780308
12,998	12,998	1	1	1	0	-11,0113509278744	-0,347556774504483	-0,067419558763504
13,009	13,009	1	1	1	0	-11,0115436278284	-0,34939740318805	-0,0676122307777405
13,02	13,02	1	1	1	0	-11,0115009080619	-0,348297264426947	-0,0675695389509201
13,03	13,03	1	1	1	0	-11,0116869583726	-0,34988917876035	-0,0677556172013283
13,041	13,041	1	1	1	0	-11,0116568114609	-0,348751870915294	-0,0677254423499107
13,055	13,055	1	1	1	0	-11,0117045603693	-0,34863278735429	-0,0677732191979885
13,066	13,066	1	1	1	0	-11,0119394492358	-0,350981638766825	-0,068008080124855
13,077	13,077	1	1	1	0	-11,0119781736284	-0,35091299097985	-0,0680468045175076
13,088	13,088	1	1	1	0	-11,0119579453021	-0,349518219009042	-0,0680265761911869
13,099	13,099	1	1	1	0	-11,0121634695679	-0,351506746374071	-0,068232100456953
13,11	13,11	1	1	1	0	-11,0121532157063	-0,350996823981404	-0,0682218186557293
13,12	13,12	1	1	1	0	-11,012213062495	-0,351191922090948	-0,0682817213237286
13,131	13,131	1	1	1	0	-11,0122349392623	-0,350474012084305	-0,068303570151329
13,142	13,142	1	1	1	0	-11,0123278666288	-0,351056391373277	-0,0683964975178242
13,152	13,152	1	1	1	0	-11,0125195607543	-0,353134707547724	-0,06858816370368
13,163	13,163	1	1	1	0	-11,0125198122114	-0,352392606437206	-0,0685884431004524
13,174	13,174	1	1	1	0	-11,012601479888	-0,352831217460334	-0,0686700828373432
13,184	13,184	1	1	1	0	-11,0126442555338	-0,352576593868434	-0,0687128864228725
13,195	13,195	1	1	1	0	-11,0127040743828	-0,352558791637421	-0,0687727332115173
13,206	13,206	1	1	1	0	-11,012828797102	-0,353683312423527	-0,0688974000513554
13,216	13,216	1	1	1	0	-11,0128413699567	-0,353220417164266	-0,0689100287854671
13,227	13,227	1	1	1	0	-11,0130790807307	-0,355510730296373	-0,069147739559412
13,238	13,238	1	1	1	0	-11,0130955651402	-0,354930050671101	-0,0691641680896282
13,248	13,248	1	1	1	0	-11,0130628757179	-0,353956618346274	-0,0691314786672592
13,259	13,259	1	1	1	0	-11,0132544580847	-0,355935171246529	-0,0693230889737606
13,27	13,27	1	1	1	0	-11,0132673103362	-0,355426673777401	-0,0693359412252903
13,28	13,28	1	1	1	0	-11,0132511332631	-0,354378027841449	-0,0693197920918465
13,291	13,291	1	1	1	0	-11,0133500397205	-0,355024365708232	-0,0694186426699162
13,308	13,308	1	1	1	0	-11,0135710425675	-0,356845431961119	-0,0696397013962269
13,319	13,319	1	1	1	0	-11,0135156102479	-0,355579531751573	-0,0695842690765858
13,33	13,33	1	1	1	0	-11,0137463919818	-0,357558289542794	-0,0698150508105755
13,341	13,341	1	1	1	0	-11,0137232858688	-0,356606128625572	-0,069791916757822
13,352	13,352	1	1	1	0	-11,0137924365699	-0,356884966604412	-0,0698610953986645
13,363	13,363	1	1	1	0	-11,0139395110309	-0,358138564042747	-0,0700081139802933
13,373	13,373	1	1	1	0	-11,0139278601855	-0,357549726031721	-0,0699964910745621
13,384	13,384	1	1	1	0	-11,0139882657677	-0,357335447333753	-0,0700568966567516
13,395	13,395	1	1	1	0	-11,014121202752	-0,358370635658503	-0,0701898336410522
13,405	13,405	1	1	1	0	-11,0141299199313	-0,358122615143657	-0,0701985508203506
13,416	13,416	1	1	1	0	-11,0142584424466	-0,359116559848189	-0,0703270733356476
13,427	13,427	1	1	1	0	-11,0142754018307	-0,358425690792501	-0,0703440606594086
13,437	13,437	1	1	1	0	-11,0145134199411	-0,360706597566605	-0,0705820508301258
13,448	13,448	1	1	1	0	-11,0146001167595	-0,361015754751861	-0,070668775588274
13,459	13,459	1	1	1	0	-11,014522863552	-0,359537936747074	-0,0705914944410324
13,47	13,47	1	1	1	0	-11,0146570298821	-0,360713694244623	-0,0707256607711315
13,481	13,481	1	1	1	0	-11,0146325267851	-0,359561452642083	-0,0707011856138706
13,492	13,492	1	1	1	0	-11,0147835128009	-0,361005789600313	-0,0708521716296673
13,503	13,503	1	1	1	0	-11,0148115083575	-0,360715761780739	-0,0708801671862602
13,514	13,514	1	1	1	0	-11,0149707924575	-0,362099860794842	-0,0710394233465195
13,525	13,525	1	1	1	0	-11,0150645580143	-0,362185845151544	-0,0711331889033318
13,536	13,536	1	1	1	0	-11,0150439385325	-0,36153991241008	-0,0711125694215298
13,546	13,546	1	1	1	0	-11,0152826271951	-0,363951800391078	-0,0713512860238552
13,557	13,557	1	1	1	0	-11,0152541846037	-0,362884299829602	-0,0713228434324264
13,568	13,568	1	1	1	0	-11,0152645502239	-0,362473577260971	-0,0713331811130047
13,579	13,579	1	1	1	0	-11,0154494550079	-0,363794956356287	-0,0715180858969688
13,59	13,59	1	1	1	0	-11,0153519455343	-0,362047259695828	-0,0714205764234066
13,601	13,601	1	1	1	0	-11,0155973676592	-0,364585765637457	-0,0716659985482693
13,612	13,612	1	1	1	0	-11,0155478585511	-0,363425379619002	-0,0716164894402027
13,623	13,623	1	1	1	0	-11,0157211404294	-0,364690627902746	-0,0717897713184357
13,634	13,634	1	1	1	0	-11,0157720185816	-0,364731391891837	-0,0718406774103642
13,645	13,645	1	1	1	0	-11,0158577375114	-0,365296402014792	-0,0719263404607773
13,655	13,655	1	1	1	0	-11,015838123858	-0,364435836672783	-0,0719067268073559
13,666	13,666	1	1	1	0	-11,0160723701119	-0,366652593947947	-0,0721410289406776
13,677	13,677	1	1	1	0	-11,0160527285188	-0,365589382126927	-0,0721213594079018
13,687	13,687	1	1	1	0	-11,0161836259067	-0,366650871001184	-0,0722522847354412
13,698	13,698	1	1	1	0	-11,0162394773215	-0,366745074279606	-0,0723081082105636
13,709	13,709	1	1	1	0	-11,016246099025	-0,36635756958276	-0,0723147019743919
13,72	13,72	1	1	1	0	-11,0162440594286	-0,365286115556955	-0,0723126903176308
13,731	13,731	1	1	1	0	-11,0163507889956	-0,366326877847314	-0,0724194198846817
13,742	13,742	1	1	1	0	-11,0165577661246	-0,368429091759026	-0,0726263970136642
13,753	13,753	1	1	1	0	-11,0165814030915	-0,367984855547547	-0,072650033980608
13,764	13,764	1	1	1	0	-11,0165769048035	-0,367505163885653	-0,0726455636322498
13,775	13,775	1	1	1	0	-11,0167281981558	-0,368429645895958	-0,0727968290448189
13,795	13,795	1	1	1	0	-11,016835514456	-0,368511667475104	-0,0729041732847691
13,806	13,806	1	1	1	0	-11,0168577544391	-0,368337300606072	-0,0729264132678509
13,817	13,817	1	1	1	0	-11,0169165674597	-0,368221434764564	-0,0729851983487606
13,828	13,828	1	1	1	0	-11,0171013325453	-0,370043930597603	-0,0731699913740158
13,838	13,838	1	1	1	0	-11,0172537155449	-0,371432136744261	-0,0733223184943199
13,849	13,849	1	1	1	0	-11,0171717405319	-0,369774452410638	-0,0732403993606567
13,86	13,86	1	1	1	0	-11,0172980837524	-0,370682524517179	-0,0733667425811291
13,87	13,87	1	1	1	0	-11,0172954015434	-0,369935454800725	-0,0733640044927597
13,881	13,881	1	1	1	0	-11,0174055118114	-0,370647264644504	-0,0734741427004337
13,892	13,892	1	1	1	0	-11,017501372844	-0,371348997578025	-0,0735700316727161
13,902	13,902	1	1	1	0	-11,0175056476146	-0,370823317207396	-0,0735742785036564
13,913	13,913	1	1	1	0	-11,0176659934223	-0,37202734965831	-0,0737346522510052
13,924	13,924	1	1	1	0	-11,017744615674	-0,372456470504403	-0,0738132745027542
13,934	13,934	1	1	1	0	-11,0177290253341	-0,371636277996004	-0,0737976841628551
13,945	13,945	1	1	1	0	-11,0178137943149	-0,372085114941001	-0,0738823972642422
13,956	13,956	1	1	1	0	-11,0179715976119	-0,373840788379312	-0,0740402564406395
13,966	13,966	1	1	1	0	-11,0179297160357	-0,372379571199417	-0,0739983469247818
13,977	13,977	1	1	1	0	-11,018167315051	-0,374834383837879	-0,0742359459400177
13,988	13,988	1	1	1	0	-11,0181295126677	-0,373550173826516	-0,0741981714963913
13,998	13,998	1	1	1	0	-11,0181682370603	-0,373605680651963	-0,0742368400096893
14,009	14,009	1	1	1	0	-11,018242193386	-0,374052352271974	-0,0743108242750168
14,02	14,02	1	1	1	0	-11,0183985717595	-0,375062664970756	-0,0744671747088432
14,03	14,03	1	1	1	0	-11,0183016210794	-0,373204308561981	-0,0743702799081802
14,041	14,041	1	1	1	0	-11,0185006074607	-0,375332115218043	-0,0745692662894726
14,052	14,052	1	1	1	0	-11,0184760764241	-0,374373379163444	-0,0745447352528572
14,062	14,062	1	1	1	0	-11,0187081154436	-0,376319452188909	-0,0747767463326454
14,073	14,073	1	1	1	0	-11,0186891164631	-0,375566352158785	-0,0747577473521233
14,084	14,084	1	1	1	0	-11,0187823232263	-0,376095627434552	-0,0748509541153908
14,095	14,095	1	1	1	0	-11,0188481211662	-0,376310981810093	-0,0749167799949646
14,106	14,106	1	1	1	0	-11,0188561398536	-0,376039976254106	-0,0749247707426548
14,117	14,117	1	1	1	0	-11,0189532022923	-0,376440109685063	-0,0750218331813812
14,128	14,128	1	1	1	0	-11,0191087983549	-0,377716980874538	-0,0751774571835995
14,139	14,139	1	1	1	0	-11,0191373806447	-0,377660882659256	-0,0752060115337372
14,15	14,15	1	1	1	0	-11,0191207006574	-0,376779600046575	-0,075189359486103
14,161	14,161	1	1	1	0	-11,0192151926458	-0,377036985009909	-0,0752838514745235
14,171	14,171	1	1	1	0	-11,0193951800466	-0,378966522403061	-0,0754638388752937
14,182	14,182	1	1	1	0	-11,0194659791887	-0,379154463298619	-0,075534638017416
14,193	14,193	1	1	1	0	-11,0194109939039	-0,377751546911895	-0,0754795968532562
14,203	14,203	1	1	1	0	-11,0195566993207	-0,379247036762536	-0,0756253302097321
14,214	14,214	1	1	1	0	-11,0196445416659	-0,379379545338452	-0,0757131725549698
14,225	14,225	1	1	1	0	-11,0197317972779	-0,380126065574586	-0,0758004561066628
14,236	14,236	1	1	1	0	-11,019720453769	-0,379365896806121	-0,0757891125977039
14,247	14,247	1	1	1	0	-11,0199475754052	-0,381513559259474	-0,0760162062942982
14,258	14,258	1	1	1	0	-11,019969061017	-0,380978165194392	-0,0760376639664173
14,269	14,269	1	1	1	0	-11,0199615452439	-0,380240390077233	-0,0760301761329174
14,28	14,28	1	1	1	0	-11,0200134292245	-0,380367077887058	-0,076082032173872
14,291	14,291	1	1	1	0	-11,02011163719	-0,381104103289545	-0,0761802680790424
14,309	14,309	1	1	1	0	-11,0202732123435	-0,381673709489405	-0,0763418152928352
14,32	14,32	1	1	1	0	-11,0203288123012	-0,381928742863238	-0,0763974711298943
14,331	14,331	1	1	1	0	-11,020386479795	-0,382151775993407	-0,0764551386237144
14,341	14,341	1	1	1	0	-11,02041288279	-0,381817957386374	-0,0764815136790276
14,352	14,352	1	1	1	0	-11,0205177683383	-0,382634699344635	-0,0765863992273808
14,363	14,363	1	1	1	0	-11,0206444468349	-0,383327840827405	-0,07671307772398
14,373	14,373	1	1	1	0	-11,0206578020006	-0,383092500269413	-0,0767264328896999
14,384	14,384	1	1	1	0	-11,0207769367844	-0,384002132341266	-0,0768455676734447
14,395	14,395	1	1	1	0	-11,0208014119416	-0,383514054119587	-0,0768700428307056
14,405	14,405	1	1	1	0	-11,0209715086967	-0,385082238353789	-0,0770401395857334
14,416	14,416	1	1	1	0	-11,0209671221673	-0,38431310094893	-0,0770357809960842
14,427	14,427	1	1	1	0	-11,0210483986884	-0,384881505742669	-0,0771170295774937
14,437	14,437	1	1	1	0	-11,0210625361651	-0,384367168880999	-0,0771311670541763
14,448	14,448	1	1	1	0	-11,0213177092373	-0,386942960321903	-0,0773863680660725
14,459	14,459	1	1	1	0	-11,0213139653206	-0,386050851084292	-0,0773826241493225
14,47	14,47	1	1	1	0	-11,0213093273342	-0,385445188730955	-0,0773779861629009
14,481	14,481	1	1	1	0	-11,0213841497898	-0,385908116586506	-0,0774527527391911
14,492	14,492	1	1	1	0	-11,0213986225426	-0,385710210539401	-0,0774672254920006
14,503	14,503	1	1	1	0	-11,0215578787029	-0,386927239596844	-0,0776264816522598
14,514	14,514	1	1	1	0	-11,0215469263494	-0,385930659249425	-0,0776155851781368
14,525	14,525	1	1	1	0	-11,0218271054327	-0,389100164175034	-0,0778957083821297
14,536	14,536	1	1	1	0	-11,0217787139118	-0,387660814449191	-0,0778473727405071
14,546	14,546	1	1	1	0	-11,0218619741499	-0,388286453671753	-0,0779306329786777
14,557	14,557	1	1	1	0	-11,0218977089971	-0,387963936664164	-0,0779663398861885
14,568	14,568	1	1	1	0	-11,0219944361597	-0,388643937185407	-0,0780630670487881
14,578	14,578	1	1	1	0	-11,0219979006797	-0,388140482828021	-0,0780665315687656
14,591	14,591	1	1	1	0	-11,0221158061177	-0,389028140343726	-0,078184437006712
14,602	14,602	1	1	1	0	-11,0221640858799	-0,388616104610264	-0,07823271676898
14,613	14,613	1	1	1	0	-11,0222539957613	-0,389261874370277	-0,0783226266503334
14,623	14,623	1	1	1	0	-11,0224855877459	-0,391418095678091	-0,0785542465746403
14,634	14,634	1	1	1	0	-11,0223998129368	-0,389674105681479	-0,0784684717655182
14,645	14,645	1	1	1	0	-11,0224590171129	-0,39007727522403	-0,0785276480019093
14,655	14,655	1	1	1	0	-11,022506961599	-0,389801324345171	-0,0785755924880505
14,666	14,666	1	1	1	0	-11,0227715782821	-0,392561014741659	-0,0788402371108532
14,677	14,677	1	1	1	0	-11,022716620937	-0,391148272901773	-0,0787852518260479
14,687	14,687	1	1	1	0	-11,022745706141	-0,391221786849201	-0,0788143649697304
14,698	14,698	1	1	1	0	-11,0228511504829	-0,391899733804166	-0,0789198093116283
14,709	14,709	1	1	1	0	-11,0228493064642	-0,391147509217262	-0,0789179094135761
14,719	14,719	1	1	1	0	-11,0230105184019	-0,392487328499556	-0,0790791772305965
14,73	14,73	1	1	1	0	-11,0230864584446	-0,393008985556662	-0,0791551172733307
14,741	14,741	1	1	1	0	-11,0231017693877	-0,392580199986696	-0,0791703723371029
14,752	14,752	1	1	1	0	-11,0231333132833	-0,392142958007753	-0,0792019441723824
14,763	14,763	1	1	1	0	-11,0232589021325	-0,393312335945666	-0,0793275609612465
14,774	14,774	1	1	1	0	-11,0233529191464	-0,394033240154386	-0,0794215500354767
14,785	14,785	1	1	1	0	-11,0235196631402	-0,395400067791343	-0,0795882940292358
14,798	14,798	1	1	1	0	-11,0235758218914	-0,394895938225091	-0,0796444527804852
14,809	14,809	1	1	1	0	-11,0236077290028	-0,394941535778344	-0,0796763598918915
14,82	14,82	1	1	1	0	-11,0236887820065	-0,395270246081054	-0,079757384955883
14,831	14,831	1	1	1	0	-11,0236682463437	-0,394390290603042	-0,07973687723279
14,841	14,841	1	1	1	0	-11,0237586311996	-0,39510830771178	-0,0798272900283337
14,852	14,852	1	1	1	0	-11,0237779095769	-0,394506985321641	-0,0798465125262737
14,863	14,863	1	1	1	0	-11,0240023490041	-0,3966762451455	-0,0800709798932076
14,873	14,873	1	1	1	0	-11,0239969007671	-0,396250076591969	-0,0800655037164688
14,884	14,884	1	1	1	0	-11,0240226890892	-0,395865654572845	-0,0800913199782372
14,895	14,895	1	1	1	0	-11,0240772552788	-0,395787730813026	-0,0801459141075611
14,905	14,905	1	1	1	0	-11,0243115015328	-0,398278771899641	-0,0803801044821739
14,916	14,916	1	1	1	0	-11,0243374295533	-0,397870037704706	-0,0804060883820057
14,927	14,927	1	1	1	0	-11,0243906266987	-0,397973475046456	-0,0804592855274677
14,937	14,937	1	1	1	0	-11,0243801772594	-0,397371747530997	-0,0804488360881805
14,948	14,948	1	1	1	0	-11,0245378408581	-0,398481939919293	-0,08060647174716
14,959	14,959	1	1	1	0	-11,0247238632292	-0,400295038707554	-0,0807924941182137
14,969	14,969	1	1	1	0	-11,024643369019	-0,398544636555016	-0,0807120278477669
14,98	14,98	1	1	1	0	-11,0247191693634	-0,398931312374771	-0,0807878002524376
14,991	14,991	1	1	1	0	-11,0247571114451	-0,398892140947282	-0,0808257423341274
15	15	1	1	1	0	-11,0248605720699	-0,399507558904588	-0,0809292308986187
15,011	15,011	1	1	1	0	-11,024872250855	-0,39921238552779	-0,0809409096837044
15,022	15,022	1	1	1	0	-11,0249257273972	-0,399411045946181	-0,0809943862259388
15,033	15,033	1	1	1	0	-11,0251015238464	-0,401061517186463	-0,0811701826751232
15,043	15,043	1	1	1	0	-11,0250263381749	-0,399176101200283	-0,0810949690639973
15,054	15,054	1	1	1	0	-11,0251562017947	-0,400359453633428	-0,0812248326838017
15,058	15,058	1	1	1	0	-11,0252711176872	-0,401748362928629	-0,0813397765159607
15,069	15,069	1	1	1	0	-11,025222837925	-0,400474751368165	-0,0812914408743381
15,073	15,073	1	1	1	0	-11,0252850316465	-0,401067151688039	-0,081353634595871
15,075	15,075	1	1	2	0	-11,0252534318715	-0,400568214245141	-0,0813220627605915
15,075	0	1	1	2	0	-11,0252534318715	-0,400568214245141	-0,0813220627605915
15,086	0,0109999999999992	1	1	2	0	-11,0253007616848	-0,400788085535169	-0,0813693925738335
15,101	0,0259999999999998	1	1	2	0,25	-11,0246419999748	-0,391677031293511	-0,0807106308639049
15,112	0,036999999999999	1	1	2	0,25	-11,0222807340324	-0,365074467845261	-0,0783493369817734
15,123	0,048	1	1	2	0,25	-11,0215000715107	-0,357052995823324	-0,0775687023997307
15,134	0,0589999999999993	1	1	2	0,5	-11,0222272295505	-0,365158701315522	-0,078295860439539
15,145	0,0699999999999985	1	1	2	0,5	-11,0263127367944	-0,41103950701654	-0,0823813676834106
15,155	0,0800000000000001	1	1	2	0,75	-11,0332199279219	-0,476883901283145	-0,0892885588109493
15,166	0,0909999999999993	1	1	2	0,75	-11,0393184609711	-0,526643018238246	-0,0953870639204979
15,17	0,0949999999999989	1	1	2	0,75	-11,0402736626565	-0,530549734830856	-0,096342321485281
15,171	0,0960000000000001	1	1	2	0,75	-11,0403076931834	-0,529345390386879	-0,0963763520121574
15,173	0,097999999999999	1	1	2	0,75	-11,0402676276863	-0,525932535529137	-0,0963362865149975
15,176	0,100999999999999	1	1	2	1	-11,040172772482	-0,521451751701534	-0,0962414033710957
15,187	0,011000000000001	2	2	2	1	-11,0348117910326	-0,456250216811895	-0,0908804498612881
15,198	0,0220000000000002	2	2	2	1	-11,0227253101766	-0,335977310314775	-0,0787939131259918
15,209	0,0329999999999995	2	2	2	1,25	-11,0117285884917	-0,236237873323262	-0,0677972473204136
15,219	0,043000000000001	2	2	2	1,25	-11,0056971665472	-0,188173414207995	-0,0617657974362373
15,221	0,0449999999999999	2	2	2	1,25	-11,0052452422678	-0,184676027856767	-0,0613138452172279
15,224	0,048	2	2	2	1,25	-11,005736226216	-0,190765601582825	-0,0618048571050167
15,235	0,0589999999999993	2	2	2	1,5	-11,0157738626003	-0,287199323065579	-0,0718424655497074
15,245	0,0690000000000008	2	2	2	1,5	-11,0320106428117	-0,441992450505495	-0,0880792737007141
15,256	0,0800000000000001	2	2	2	1,75	-11,0517416987568	-0,610639080405235	-0,107810329645872
15,267	0,0909999999999993	2	2	2	1,75	-11,0739845875651	-0,691332733258605	-0,130053218454123
15,27	0,0939999999999994	2	2	2	1,75	-11,0765840671957	-0,693252398632467	-0,132652726024389
15,275	0,0990000000000002	2	2	2	1,75	-11,0857885424048	-0,576508091762662	-0,141857173293829
15,276	0,0999999999999996	2	2	2	2	-11,1019358038902	-0,460911248810589	-0,158004462718964
15,278	0,00200000000000067	3	3	2	2	-11,197929661721	-0,258554425090551	-0,253998320549726
15,279	0,00300000000000011	3	3	2	2	-11,2799357995391	-0,300587452948093	-0,336004458367825
15,28	0,00400000000000134	3	3	2	2	-11,3676228281111	-0,286119924858212	-0,423691459000111
15,281	0,00500000000000078	3	3	2	2	-11,4493584819138	-0,164675214327872	-0,50542714074254
15,282	0,00600000000000023	3	3	2	2	-11,5266549400985	-0,0464959722012281	-0,582723598927259
15,283	0,00699999999999967	3	3	2	2	-11,6095759067684	0,00240880530327559	-0,665644537657499
15,284	0,0080000000000009	3	3	2	2	-11,7076406534761	0,00264751724898815	-0,763709284365177
15,285	0,00900000000000034	3	3	2	2	-11,8231793493032	-0,0051124719902873	-0,879248008131981
15,286	0,00999999999999979	3	3	2	2	-11,9491691049188	-0,00469821505248547	-1,0052377358079
15,287	0,011000000000001	3	3	2	2	-12,073321742937	0,00073455274105072	-1,12939037382603
15,288	0,0120000000000005	3	3	2	2	-12,1870429906994	0,00445475336164236	-1,24311162158847
15,289	0,0129999999999999	3	3	2	2	-12,2908581420779	0,00341394916176796	-1,3469267450273
15,29	0,0140000000000011	3	3	2	2	-12,392459185794	0,00131271313875914	-1,44852781668305
15,291	0,0150000000000006	3	3	2	2	-12,501210803166	0,00121189281344414	-1,55727943405509
15,292	0,016	3	3	2	2	-12,6217982266098	0,00175575260072947	-1,67786685749888
15,293	0,0170000000000012	3	3	2	2	-12,7492781169713	0,00217981170862913	-1,80534677579999
15,294	0,0180000000000007	3	3	2	2	-12,8705835901201	0,00309568364173174	-1,92665224894881
15,295	0,0190000000000001	3	3	2	2	-12,9729944095016	0,00346571207046509	-2,02906301245093
15,296	0,0200000000000014	3	3	2	2	-13,0511766672134	0,00246596056967974	-2,10724527016282
15,298	0,0220000000000002	3	3	2	2	-13,1513591855764	0,002055992372334	-2,20742778852582
15,301	0,0250000000000004	3	3	2	2	-13,2269493397325	0,00117342453449965	-2,28301797062159
15,306	0,0300000000000011	3	3	2	2	-13,3036982640624	-0,000211456790566444	-2,35976686701179
15,308	0,032	3	3	2	2	-13,3693938609213	0,00103569123893976	-2,42546249181032
15,328	0,0520000000000014	3	3	2	2	-13,3189462311566	0,00167771708220243	-2,37501488998532
15,333	0,0570000000000004	3	3	2	2	-13,2519722823054	0,00165150500833988	-2,30804091319442
15,338	0,0620000000000012	3	3	2	2	-13,1823223270476	0,00156498979777098	-2,23839092999697
15,343	0,0670000000000002	3	3	2	2	-13,1180426012725	0,00137930735945702	-2,17411123216152
15,348	0,072000000000001	3	3	2	2	-13,0517070461065	0,000891350209712982	-2,10777567699552
15,352	0,0760000000000005	3	3	2	2	-12,9908344801515	0,000732992775738239	-2,04690311104059
15,358	0,0820000000000007	3	3	2	2	-12,9169048927724	0,000922391191124916	-1,97297355160117
15,364	0,088000000000001	3	3	2	2	-12,8474568855017	0,0011733639985323	-1,9035255163908
15,37	0,0940000000000012	3	3	2	2	-12,7874551713467	0,00158342532813549	-1,84352377429605
15,378	0,102	3	3	2	2	-12,7255504298955	0,00120958313345909	-1,78161906078458
15,389	0,113000000000001	3	3	2	2	-12,7104540914297	0,00123149249702692	-1,76652269437909
15,4	0,124000000000001	3	3	2	2	-12,7170253358781	0,00110260210931301	-1,77309399470687
15,411	0,135	3	3	2	2	-12,7325273305178	0,00157707370817661	-1,7885959893465
15,421	0,145000000000001	3	3	2	2	-12,7410422824323	0,00119542703032494	-1,79711094126105
15,432	0,156000000000001	3	3	2	2	-12,7527180500329	0,000687488354742527	-1,80878665298223
15,443	0,167	3	3	2	2	-12,7625488489866	0,00129420310258865	-1,81861750781536
15,453	0,177000000000001	3	3	2	2	-12,7581628505141	0,00151610001921654	-1,81423148140311
15,464	0,188000000000001	3	3	2	2	-12,753232922405	0,00138967763632536	-1,80930152535439
15,475	0,199	3	3	2	2	-12,7515867166221	0,000644517131149769	-1,80765537545085
15,485	0,209000000000001	3	3	2	2	-12,7506666630507	0,00131396576762199	-1,80673532187939
15,496	0,220000000000001	3	3	2	2	-12,7391340024769	0,00155400950461626	-1,79520266130567
15,507	0,231	3	3	2	2	-12,7203186135739	0,00145699828863144	-1,77638724446297
15,518	0,242000000000001	3	3	2	2	-12,7124257385731	0,000963127240538597	-1,76849434152245
15,529	0,253	3	3	2	2	-12,7107918262482	0,00103096477687359	-1,7668604850769
15,54	0,264000000000001	3	3	2	2	-12,702135918662	0,00148601364344358	-1,75820454955101
15,548	0,272	3	3	2	2	-12,7963160444051	0,0011290842667222	-1,85238467529416
15,55	0,274000000000001	3	3	2	2	-12,9030771832913	0,0010762270539999	-1,95914581418037
15,551	0,275	3	3	2	2	-12,9694149456918	0,00112957321107388	-2,0254835486412
15,552	0,276	3	3	2	2	-13,0443822126836	0,00103897415101528	-2,10045084357262
15,553	0,277000000000001	3	3	2	2	-13,1278043892235	0,00107891391962767	-2,18387302011251
15,554	0,278	3	3	2	2	-13,2193711213768	0,00120518729090691	-2,27543978020549
15,555	0,279	3	3	2	2	-13,3181682508439	0,00133409164845943	-2,37423688173294
15,556	0,280000000000001	3	3	2	2	-13,4215129818767	0,00162119511514902	-2,47758161276579
15,557	0,281000000000001	3	3	2	2	-13,5244832653552	0,00207144301384687	-2,58055189624429
15,558	0,282	3	3	2	2	-13,6208813264966	0,0023486977443099	-2,67694998532534
15,559	0,283000000000001	3	3	2	2	-13,7047253083438	0,00251401215791702	-2,76079393923283
15,56	0,284000000000001	3	3	2	2	-13,7719959765673	0,00262997578829527	-2,828064635396
15,562	0,286000000000001	3	3	2	2	-13,853119192645	0,00224405899643898	-2,90918782353401
15,563	0,287000000000001	3	3	2	2	-13,868265375495	0,00223743263632059	-2,92433403432369
15,565	0,289	3	3	2	2	-13,8528592139482	0,00172713305801153	-2,90892787277699
15,567	0,291	3	3	2	2	-13,7865812703967	0,00123017467558384	-2,84264992922544
15,569	0,293000000000001	3	3	2	2	-13,6816858872771	0,000636163167655468	-2,73775454610586
15,57	0,294	3	3	2	2	-13,6210806760937	0,000169379636645317	-2,67714930698276
15,572	0,296000000000001	3	3	2	2	-13,5160857439041	-0,000807708129286766	-2,57215434685349
15,575	0,299000000000001	3	3	2	2	-13,4543770551682	-0,000596772879362106	-2,51044565811753
15,579	0,303000000000001	3	3	2	2	-13,5224350355566	0,000544684007763863	-2,57850363850594
15,582	0,306000000000001	3	3	2	2	-13,6011030245572	0,00153784174472094	-2,65717165544629
15,593	0,317	3	3	2	2	-13,595390310511	0,00165069475769997	-2,65145894140005
15,604	0,328000000000001	3	3	2	2	-13,6115431599319	0,000938251614570618	-2,66761181876063
15,615	0,339	3	3	2	2	-13,6200706008822	0,00067839864641428	-2,67613923177123
