# Supplementary material for: Mechanical Behaviour of Dental Luting Cements: Static, Dynamic, and Finite Element Studies
Source: Dent J (Basel). 2025 Dec 15;13(12):601. doi: 10.3390/dj13120601 (PMC12731645; doi:10.3390/dj13120601)
Supplement: Supplementary file 1 [file dentistry-13-00601-s001.zip › File S1/dynamic/AphC/20210806_Din_regi_foszfat4f/Test1/Test1.steps.trends.csv]

Total Cycles	Elapsed Cycles	Step	PC:Cycle Start Time (s)	PC:Frequency (Hz)	Position(Linear:Position):Maximum (mm)	Position(Linear:Position):Minimum (mm)	Load(Linear:Load):Maximum (kN)	Load(Linear:Load):Minimum (kN)	Displacement(Linear:Digital Position):Maximum (mm)	Displacement(Linear:Digital Position):Minimum (mm)
1	1	1	0	0,066335	-10,9419512283057	-11,0252850316465	-0,0139449536800385	-0,401748362928629	0,00198008492588997	-0,081353634595871
1	1	2	15,075	10	-11,0215000715107	-11,0403076931834	-0,357052995823324	-0,530549734830856	-0,0775687023997307	-0,0963763520121574
2	2	2	15,176	10	-11,0052452422678	-11,1019358038902	-0,184676027856767	-0,693252398632467	-0,0613138452172279	-0,158004462718964
