# Supplementary material for: Mechanical Behaviour of Dental Luting Cements: Static, Dynamic, and Finite Element Studies
Source: Dent J (Basel). 2025 Dec 15;13(12):601. doi: 10.3390/dj13120601 (PMC12731645; doi:10.3390/dj13120601)
Supplement: Supplementary file 1 [file dentistry-13-00601-s001.zip › File S1/dynamic/AphC/20210806_Din_regi_foszfat5/20210806_Din_regi_foszfat5.log]

2021. 08. 06.;10:16:49;20210806_Din_regi_foszfat5;;60101;Log File Created
2021. 08. 06.;10:16:49;20210806_Din_regi_foszfat5;;60104;Software Version;1.9.413.0
2021. 08. 06.;10:16:49;20210806_Din_regi_foszfat5;;60105;Console Version;9.1.17291.2
2021. 08. 06.;10:16:49;20210806_Din_regi_foszfat5;;60106;Controller Version;88.161900
2021. 08. 06.;10:16:49;20210806_Din_regi_foszfat5;;60107;User Name;SZTE FOK INSTRON
2021. 08. 06.;10:16:49;20210806_Din_regi_foszfat5;;60108;Computer Name;DESKTOP-ADS8NIA
2021. 08. 06.;10:16:49;20210806_Din_regi_foszfat5;;60109;System Name;
2021. 08. 06.;10:16:49;20210806_Din_regi_foszfat5;;60110;Frame Serial Number (System ID);E3LMTB16259
2021. 08. 06.;10:17:09;20210806_Din_regi_foszfat5;Test1;60110;Test Started
2021. 08. 06.;10:27:38;20210806_Din_regi_foszfat5;Test1;880200;Waveform stopped unexpectedly
2021. 08. 06.;10:27:38;20210806_Din_regi_foszfat5;Test1;60201;Test Status;Test Paused Unexpectedly
2021. 08. 06.;10:27:38;20210806_Din_regi_foszfat5;Test1;60120;Total Time;629,528
2021. 08. 06.;10:27:38;20210806_Din_regi_foszfat5;Test1;60121;Total Cycle Count(Linear Waveform);6007
2021. 08. 06.;10:27:38;20210806_Din_regi_foszfat5;Test1;60122;Step;10;Step 10
2021. 08. 06.;10:27:38;20210806_Din_regi_foszfat5;Test1;60111;Test Paused
2021. 08. 06.;10:28:06;20210806_Din_regi_foszfat5;Test1;62000;SHA-256,Test1.steps.tracking.csv,BC483783371FC76A97F69B05F83D3B95433E82F1891E56046FE201EA4E4772A0
2021. 08. 06.;10:28:06;20210806_Din_regi_foszfat5;Test1;62000;SHA-256,Test1.steps.trends.csv,6A300F63598406C13D5EA2A8B877586F07C9956F5FB87BF9A5ADF66F029DD397
2021. 08. 06.;10:28:06;20210806_Din_regi_foszfat5;Test1;62000;SHA-256,Test1.Stop.csv,524DBC0BEED884ED0A7E2E83198DC39EAB59E0746D86650466AE13B2AFB26799
2021. 08. 06.;10:28:06;20210806_Din_regi_foszfat5;Test1;60103;Closed
