# Supplementary material for: Mechanical Behaviour of Dental Luting Cements: Static, Dynamic, and Finite Element Studies
Source: Dent J (Basel). 2025 Dec 15;13(12):601. doi: 10.3390/dj13120601 (PMC12731645; doi:10.3390/dj13120601)
Supplement: Supplementary file 1 [file dentistry-13-00601-s001.zip › File S1/dynamic/AphC/20210806_Din_regi_foszfat5/Test1/ResumeData.im_res.bak]

<?xml version="1.0"?>
<InstronFile xmlns:xsi="http://www.w3.org/2001/XMLSchema-instance" xmlns:xsd="http://www.w3.org/2001/XMLSchema" FileSections="3" Version="1.0.0">
  <Section index="0">
    <Node name="SystemMap">
      <Item name="VirtualHosts">
        <Value xsi:type="ArrayOfString">
          <string>PC</string>
          <string>Linear</string>
        </Value>
      </Item>
      <Item name="PhysicalHosts">
        <Value xsi:type="ArrayOfString">
          <string>PC</string>
          <string>Linear</string>
        </Value>
      </Item>
    </Node>
  </Section>
  <Section index="1">
    <Node name="TestData">
      <Item name="Time">
        <Value xsi:type="xsd:double">600.063</Value>
      </Item>
      <Item name="TransferCount">
        <Value xsi:type="xsd:long">8</Value>
      </Item>
      <Item name="Vectors">
        <Value xsi:type="xsd:long">600064</Value>
      </Item>
      <Item name="ColumnNames">
        <Value xsi:type="ArrayOfString">
          <string>Vector</string>
          <string>Total Time</string>
          <string>Step</string>
          <string>Linear:Transfer</string>
          <string>Linear:WaveformStatus</string>
          <string>Total Cycle Count(Linear Waveform)</string>
          <string>Position(Linear:Position)</string>
          <string>Load(Linear:Load)</string>
          <string>Displacement(Linear:Digital Position)</string>
        </Value>
      </Item>
      <Item name="ColumnValues">
        <Value xsi:type="ArrayOfDouble">
          <double>600063</double>
          <double>600.063</double>
          <double>8</double>
          <double>8</double>
          <double>1</double>
          <double>5791</double>
          <double>-0.011167387766763567</double>
          <double>-207.015136256814</double>
          <double>-9.2343818396329878E-05</double>
        </Value>
      </Item>
    </Node>
  </Section>
  <Section index="2">
    <Node name="TestSystem">
      <Item name="TestStopReason">
        <Value xsi:type="xsd:int">0</Value>
      </Item>
    </Node>
    <Node name="Sequencer">
      <Item name="CompletedStepCount">
        <Value xsi:type="xsd:int">7</Value>
      </Item>
      <Item name="Step0">
        <Value xsi:type="Node" name="Step0">
          <Item name="StepAcquisitionFilter - PC:Acquisition Filter">
            <Value xsi:type="Node" name="StepAcquisitionFilter - PC:Acquisition Filter">
              <Item name="ChunkerActive">
                <Value xsi:type="xsd:boolean">false</Value>
              </Item>
            </Value>
          </Item>
        </Value>
      </Item>
      <Item name="Step1">
        <Value xsi:type="Node" name="Step1">
          <Item name="SimpleCyclic - Linear:WaveformGenerator">
            <Value xsi:type="Node" name="SimpleCyclic - Linear:WaveformGenerator">
              <Item name="ElapsedQuarterCycleCount">
                <Value xsi:type="xsd:long">5988</Value>
              </Item>
            </Value>
          </Item>
          <Item name="StepAcquisitionFilter - PC:Acquisition Filter">
            <Value xsi:type="Node" name="StepAcquisitionFilter - PC:Acquisition Filter">
              <Item name="ChunkerActive">
                <Value xsi:type="xsd:boolean">false</Value>
              </Item>
            </Value>
          </Item>
        </Value>
      </Item>
      <Item name="Step2">
        <Value xsi:type="Node" name="Step2">
          <Item name="StepAcquisitionFilter - PC:Acquisition Filter">
            <Value xsi:type="Node" name="StepAcquisitionFilter - PC:Acquisition Filter">
              <Item name="ChunkerActive">
                <Value xsi:type="xsd:boolean">false</Value>
              </Item>
            </Value>
          </Item>
        </Value>
      </Item>
      <Item name="Step3">
        <Value xsi:type="Node" name="Step3">
          <Item name="SimpleCyclic - Linear:WaveformGenerator">
            <Value xsi:type="Node" name="SimpleCyclic - Linear:WaveformGenerator">
              <Item name="ElapsedQuarterCycleCount">
                <Value xsi:type="xsd:long">5989</Value>
              </Item>
            </Value>
          </Item>
          <Item name="StepAcquisitionFilter - PC:Acquisition Filter">
            <Value xsi:type="Node" name="StepAcquisitionFilter - PC:Acquisition Filter">
              <Item name="ChunkerActive">
                <Value xsi:type="xsd:boolean">false</Value>
              </Item>
            </Value>
          </Item>
        </Value>
      </Item>
      <Item name="Step4">
        <Value xsi:type="Node" name="Step4">
          <Item name="StepAcquisitionFilter - PC:Acquisition Filter">
            <Value xsi:type="Node" name="StepAcquisitionFilter - PC:Acquisition Filter">
              <Item name="ChunkerActive">
                <Value xsi:type="xsd:boolean">false</Value>
              </Item>
            </Value>
          </Item>
        </Value>
      </Item>
      <Item name="Step5">
        <Value xsi:type="Node" name="Step5">
          <Item name="SimpleCyclic - Linear:WaveformGenerator">
            <Value xsi:type="Node" name="SimpleCyclic - Linear:WaveformGenerator">
              <Item name="ElapsedQuarterCycleCount">
                <Value xsi:type="xsd:long">5990</Value>
              </Item>
            </Value>
          </Item>
          <Item name="StepAcquisitionFilter - PC:Acquisition Filter">
            <Value xsi:type="Node" name="StepAcquisitionFilter - PC:Acquisition Filter">
              <Item name="ChunkerActive">
                <Value xsi:type="xsd:boolean">false</Value>
              </Item>
            </Value>
          </Item>
        </Value>
      </Item>
      <Item name="Step6">
        <Value xsi:type="Node" name="Step6">
          <Item name="StepAcquisitionFilter - PC:Acquisition Filter">
            <Value xsi:type="Node" name="StepAcquisitionFilter - PC:Acquisition Filter">
              <Item name="ChunkerActive">
                <Value xsi:type="xsd:boolean">false</Value>
              </Item>
            </Value>
          </Item>
        </Value>
      </Item>
      <Item name="Step7">
        <Value xsi:type="Node" name="Step7">
          <Item name="SimpleCyclic - Linear:WaveformGenerator">
            <Value xsi:type="Node" name="SimpleCyclic - Linear:WaveformGenerator">
              <Item name="ElapsedQuarterCycleCount">
                <Value xsi:type="xsd:long">5150</Value>
              </Item>
            </Value>
          </Item>
          <Item name="StepAcquisitionFilter - PC:Acquisition Filter">
            <Value xsi:type="Node" name="StepAcquisitionFilter - PC:Acquisition Filter">
              <Item name="Total Cycles">
                <Value xsi:type="ArrayOfDouble">
                  <double>4501</double>
                  <double>4502</double>
                  <double>4503</double>
                  <double>4504</double>
                  <double>4505</double>
                  <double>4506</double>
                  <double>4507</double>
                  <double>4508</double>
                  <double>4509</double>
                  <double>4510</double>
                  <double>4520</double>
                  <double>4530</double>
                  <double>4540</double>
                  <double>4550</double>
                  <double>4560</double>
                  <double>4570</double>
                  <double>4580</double>
                  <double>4590</double>
                  <double>4600</double>
                  <double>4700</double>
                  <double>4800</double>
                  <double>4900</double>
                  <double>5000</double>
                  <double>5100</double>
                  <double>5200</double>
                  <double>5300</double>
                  <double>5400</double>
                  <double>5500</double>
                  <double>5791</double>
                </Value>
              </Item>
              <Item name="Elapsed Cycles">
                <Value xsi:type="ArrayOfDouble">
                  <double>1</double>
                  <double>2</double>
                  <double>3</double>
                  <double>4</double>
                  <double>5</double>
                  <double>6</double>
                  <double>7</double>
                  <double>8</double>
                  <double>9</double>
                  <double>10</double>
                  <double>20</double>
                  <double>30</double>
                  <double>40</double>
                  <double>50</double>
                  <double>60</double>
                  <double>70</double>
                  <double>80</double>
                  <double>90</double>
                  <double>100</double>
                  <double>200</double>
                  <double>300</double>
                  <double>400</double>
                  <double>500</double>
                  <double>600</double>
                  <double>700</double>
                  <double>800</double>
                  <double>900</double>
                  <double>1000</double>
                  <double>1291</double>
                </Value>
              </Item>
              <Item name="Step">
                <Value xsi:type="ArrayOfDouble">
                  <double>8</double>
                  <double>8</double>
                  <double>8</double>
                  <double>8</double>
                  <double>8</double>
                  <double>8</double>
                  <double>8</double>
                  <double>8</double>
                  <double>8</double>
                  <double>8</double>
                  <double>8</double>
                  <double>8</double>
                  <double>8</double>
                  <double>8</double>
                  <double>8</double>
                  <double>8</double>
                  <double>8</double>
                  <double>8</double>
                  <double>8</double>
                  <double>8</double>
                  <double>8</double>
                  <double>8</double>
                  <double>8</double>
                  <double>8</double>
                  <double>8</double>
                  <double>8</double>
                  <double>8</double>
                  <double>8</double>
                  <double>8</double>
                </Value>
              </Item>
              <Item name="PC:Cycle Start Time">
                <Value xsi:type="ArrayOfDouble">
                  <double>470.945</double>
                  <double>471.046</double>
                  <double>471.146</double>
                  <double>471.24600000000004</double>
                  <double>471.346</double>
                  <double>471.446</double>
                  <double>471.546</double>
                  <double>471.646</double>
                  <double>471.74600000000004</double>
                  <double>471.846</double>
                  <double>472.846</double>
                  <double>473.846</double>
                  <double>474.846</double>
                  <double>475.846</double>
                  <double>476.846</double>
                  <double>477.846</double>
                  <double>478.846</double>
                  <double>479.846</double>
                  <double>480.846</double>
                  <double>490.846</double>
                  <double>500.846</double>
                  <double>510.846</double>
                  <double>520.846</double>
                  <double>530.846</double>
                  <double>540.846</double>
                  <double>550.846</double>
                  <double>560.846</double>
                  <double>570.846</double>
                  <double>599.946</double>
                </Value>
              </Item>
              <Item name="PC:Frequency">
                <Value xsi:type="ArrayOfDouble">
                  <double>10</double>
                  <double>10</double>
                  <double>10</double>
                  <double>10</double>
                  <double>10</double>
                  <double>10</double>
                  <double>10</double>
                  <double>10</double>
                  <double>10</double>
                  <double>10</double>
                  <double>10</double>
                  <double>10</double>
                  <double>10</double>
                  <double>10</double>
                  <double>10</double>
                  <double>10</double>
                  <double>10</double>
                  <double>10</double>
                  <double>10</double>
                  <double>10</double>
                  <double>10</double>
                  <double>10</double>
                  <double>10</double>
                  <double>10</double>
                  <double>10</double>
                  <double>10</double>
                  <double>10</double>
                  <double>10</double>
                  <double>10</double>
                </Value>
              </Item>
              <Item name="Position(Linear:Position):Maximum">
                <Value xsi:type="ArrayOfDouble">
                  <double>-0.011131543396040796</double>
                  <double>-0.011121200518682598</double>
                  <double>-0.011115572014823556</double>
                  <double>-0.011118552312254905</double>
                  <double>-0.011120190946385264</double>
                  <double>-0.011120106512680649</double>
                  <double>-0.011120700230821966</double>
                  <double>-0.011121194148436188</double>
                  <double>-0.011121687199920415</double>
                  <double>-0.011122215902432798</double>
                  <double>-0.011122659193351864</double>
                  <double>-0.011122384294867515</double>
                  <double>-0.011122390134260057</double>
                  <double>-0.011123569356277585</double>
                  <double>-0.011122698867693542</double>
                  <double>-0.011123226843774318</double>
                  <double>-0.011125315055251122</double>
                  <double>-0.011125402031466364</double>
                  <double>-0.011125531196594238</double>
                  <double>-0.01112832854501903</double>
                  <double>-0.011129654226824642</double>
                  <double>-0.011130406055599451</double>
                  <double>-0.011131931087002158</double>
                  <double>-0.011132573196664452</double>
                  <double>-0.01113276463933289</double>
                  <double>-0.011133618615567683</double>
                  <double>-0.011133885886520147</double>
                  <double>-0.011133512137457727</double>
                  <double>-0.011134105212986469</double>
                </Value>
              </Item>
              <Item name="Position(Linear:Position):Minimum">
                <Value xsi:type="ArrayOfDouble">
                  <double>-0.011142356358468532</double>
                  <double>-0.011156379394233227</double>
                  <double>-0.011162169612944126</double>
                  <double>-0.011164176436141133</double>
                  <double>-0.011165665704756975</double>
                  <double>-0.011166585311293602</double>
                  <double>-0.011167595162987709</double>
                  <double>-0.011168507840484381</double>
                  <double>-0.011169164953753351</double>
                  <double>-0.011169862691313029</double>
                  <double>-0.011173377586528659</double>
                  <double>-0.011175700295716524</double>
                  <double>-0.011176752084866166</double>
                  <double>-0.011177361588925123</double>
                  <double>-0.011178072514012455</double>
                  <double>-0.011178392395377159</double>
                  <double>-0.011178928026929498</double>
                  <double>-0.011179134473204613</double>
                  <double>-0.011179639231413602</double>
                  <double>-0.011181047977879643</double>
                  <double>-0.011182101750746369</double>
                  <double>-0.011182908369228244</double>
                  <double>-0.011183279324322939</double>
                  <double>-0.011183672575280071</double>
                  <double>-0.011183987706899642</double>
                  <double>-0.011184308677911758</double>
                  <double>-0.011184462485834957</double>
                  <double>-0.011184760630130767</double>
                  <double>-0.011185369295999408</double>
                </Value>
              </Item>
              <Item name="Load(Linear:Load):Maximum">
                <Value xsi:type="ArrayOfDouble">
                  <double>-176.02632287889719</double>
                  <double>-91.98448620736599</double>
                  <double>-31.601041555404663</double>
                  <double>-31.568328849971294</double>
                  <double>-29.444112442433834</double>
                  <double>-24.385889992117882</double>
                  <double>-22.832672111690044</double>
                  <double>-21.737967617809772</double>
                  <double>-21.3271239772439</double>
                  <double>-21.04184590280056</double>
                  <double>-10.564946569502354</double>
                  <double>-4.8574153333902359</double>
                  <double>-2.5063939392566681</double>
                  <double>-1.7051678150892258</double>
                  <double>0.11321157217025757</double>
                  <double>0.015832483768463135</double>
                  <double>-2.4522189050912857</double>
                  <double>-1.6281194984912872</double>
                  <double>-0.94524119049310684</double>
                  <double>-1.063784584403038</double>
                  <double>-0.5813920870423317</double>
                  <double>-0.094841234385967255</double>
                  <double>-1.3563875108957291</double>
                  <double>-1.3544922694563866</double>
                  <double>-1.0564923286437988</double>
                  <double>-1.1719297617673874</double>
                  <double>-1.0827695950865746</double>
                  <double>0.1130206510424614</double>
                  <double>0.31454488635063171</double>
                </Value>
              </Item>
              <Item name="Load(Linear:Load):Minimum">
                <Value xsi:type="ArrayOfDouble">
                  <double>-265.96596464514732</double>
                  <double>-350.86802672594786</double>
                  <double>-367.06151440739632</double>
                  <double>-371.40187807381153</double>
                  <double>-375.19022356718779</double>
                  <double>-375.6609046831727</double>
                  <double>-377.12791468948126</double>
                  <double>-379.61206398904324</double>
                  <double>-381.99381902813911</double>
                  <double>-386.02089509367943</double>
                  <double>-391.36612322181463</double>
                  <double>-399.15234316140413</double>
                  <double>-398.69104046374559</double>
                  <double>-396.37770038098097</double>
                  <double>-397.59529754519463</double>
                  <double>-395.12958377599716</double>
                  <double>-397.91794028133154</double>
                  <double>-396.25935722142458</double>
                  <double>-398.12908507883549</double>
                  <double>-394.59476247429848</double>
                  <double>-396.98694366961718</double>
                  <double>-399.19782429933548</double>
                  <double>-396.86175063252449</double>
                  <double>-397.69843686372042</double>
                  <double>-397.5724196061492</double>
                  <double>-398.06779474020004</double>
                  <double>-396.23161312192678</double>
                  <double>-397.07335177809</double>
                  <double>-397.1112659201026</double>
                </Value>
              </Item>
              <Item name="Displacement(Linear:Digital Position):Maximum">
                <Value xsi:type="ArrayOfDouble">
                  <double>-5.6499447673559189E-05</double>
                  <double>-4.6156570315361021E-05</double>
                  <double>-4.05280664563179E-05</double>
                  <double>-4.3508391827344893E-05</double>
                  <double>-4.5146998018026353E-05</double>
                  <double>-4.506256431341171E-05</double>
                  <double>-4.5656282454729078E-05</double>
                  <double>-4.6150200068950654E-05</double>
                  <double>-4.6643279492855069E-05</double>
                  <double>-4.7171954065561295E-05</double>
                  <double>-4.7615244984626766E-05</double>
                  <double>-4.7340374439954754E-05</double>
                  <double>-4.734618589282036E-05</double>
                  <double>-4.852540791034698E-05</double>
                  <double>-4.7654919326305384E-05</double>
                  <double>-4.8182923346757886E-05</double>
                  <double>-5.0271134823560716E-05</double>
                  <double>-5.0358083099126811E-05</double>
                  <double>-5.0487276166677471E-05</double>
                  <double>-5.3284596651792528E-05</double>
                  <double>-5.461027845740318E-05</double>
                  <double>-5.5362135171890258E-05</double>
                  <double>-5.6887138634920119E-05</double>
                  <double>-5.7529248297214506E-05</double>
                  <double>-5.7720690965652461E-05</double>
                  <double>-5.8574695140123366E-05</double>
                  <double>-5.8841966092586512E-05</double>
                  <double>-5.8468189090490339E-05</double>
                  <double>-5.9061236679553983E-05</double>
                </Value>
              </Item>
              <Item name="Displacement(Linear:Digital Position):Minimum">
                <Value xsi:type="ArrayOfDouble">
                  <double>-6.7312438040971749E-05</double>
                  <double>-8.1335473805665973E-05</double>
                  <double>-8.7125692516565323E-05</double>
                  <double>-8.9132487773895263E-05</double>
                  <double>-9.0621728450059887E-05</double>
                  <double>-9.1541390866041176E-05</double>
                  <double>-9.2551186680793764E-05</double>
                  <double>-9.3463920056819911E-05</double>
                  <double>-9.4121005386114124E-05</double>
                  <double>-9.4818715006113045E-05</double>
                  <double>-9.8333638161420824E-05</double>
                  <double>-0.00010065637528896331</double>
                  <double>-0.00010170813649892807</double>
                  <double>-0.0001023176684975624</double>
                  <double>-0.0001030285656452179</double>
                  <double>-0.00010334841907024383</double>
                  <double>-0.00010388407856225967</double>
                  <double>-0.00010409055277705192</double>
                  <double>-0.00010459531098604202</double>
                  <double>-0.00010600402951240539</double>
                  <double>-0.00010705780237913132</double>
                  <double>-0.00010786442086100578</double>
                  <double>-0.00010823534801602363</double>
                  <double>-0.00010862862691283225</double>
                  <double>-0.00010894378647208214</double>
                  <double>-0.00010926470160484314</double>
                  <double>-0.00010941853746771812</double>
                  <double>-0.00010971665382385254</double>
                  <double>-0.00011032534763216973</double>
                </Value>
              </Item>
              <Item name="ChunkerActive">
                <Value xsi:type="xsd:boolean">true</Value>
              </Item>
              <Item name="TotalCycleCount">
                <Value xsi:type="xsd:long">5792</Value>
              </Item>
              <Item name="ElapsedCycleCount">
                <Value xsi:type="xsd:long">1292</Value>
              </Item>
            </Value>
          </Item>
        </Value>
      </Item>
      <Item name="Step8">
        <Value xsi:type="Node" name="Step8">
          <Item name="StepAcquisitionFilter - PC:Acquisition Filter">
            <Value xsi:type="Node" name="StepAcquisitionFilter - PC:Acquisition Filter">
              <Item name="ChunkerActive">
                <Value xsi:type="xsd:boolean">false</Value>
              </Item>
            </Value>
          </Item>
        </Value>
      </Item>
      <Item name="Step9">
        <Value xsi:type="Node" name="Step9">
          <Item name="SimpleCyclic - Linear:WaveformGenerator">
            <Value xsi:type="Node" name="SimpleCyclic - Linear:WaveformGenerator">
              <Item name="ElapsedQuarterCycleCount">
                <Value xsi:type="xsd:long">0</Value>
              </Item>
            </Value>
          </Item>
          <Item name="StepAcquisitionFilter - PC:Acquisition Filter">
            <Value xsi:type="Node" name="StepAcquisitionFilter - PC:Acquisition Filter">
              <Item name="ChunkerActive">
                <Value xsi:type="xsd:boolean">false</Value>
              </Item>
            </Value>
          </Item>
        </Value>
      </Item>
      <Item name="Step10">
        <Value xsi:type="Node" name="Step10">
          <Item name="StepAcquisitionFilter - PC:Acquisition Filter">
            <Value xsi:type="Node" name="StepAcquisitionFilter - PC:Acquisition Filter">
              <Item name="ChunkerActive">
                <Value xsi:type="xsd:boolean">false</Value>
              </Item>
            </Value>
          </Item>
        </Value>
      </Item>
      <Item name="Step11">
        <Value xsi:type="Node" name="Step11">
          <Item name="SimpleCyclic - Linear:WaveformGenerator">
            <Value xsi:type="Node" name="SimpleCyclic - Linear:WaveformGenerator">
              <Item name="ElapsedQuarterCycleCount">
                <Value xsi:type="xsd:long">0</Value>
              </Item>
            </Value>
          </Item>
          <Item name="StepAcquisitionFilter - PC:Acquisition Filter">
            <Value xsi:type="Node" name="StepAcquisitionFilter - PC:Acquisition Filter">
              <Item name="ChunkerActive">
                <Value xsi:type="xsd:boolean">false</Value>
              </Item>
            </Value>
          </Item>
        </Value>
      </Item>
      <Item name="Step12">
        <Value xsi:type="Node" name="Step12">
          <Item name="StepAcquisitionFilter - PC:Acquisition Filter">
            <Value xsi:type="Node" name="StepAcquisitionFilter - PC:Acquisition Filter">
              <Item name="ChunkerActive">
                <Value xsi:type="xsd:boolean">false</Value>
              </Item>
            </Value>
          </Item>
        </Value>
      </Item>
      <Item name="Step13">
        <Value xsi:type="Node" name="Step13">
          <Item name="SimpleCyclic - Linear:WaveformGenerator">
            <Value xsi:type="Node" name="SimpleCyclic - Linear:WaveformGenerator">
              <Item name="ElapsedQuarterCycleCount">
                <Value xsi:type="xsd:long">0</Value>
              </Item>
            </Value>
          </Item>
          <Item name="StepAcquisitionFilter - PC:Acquisition Filter">
            <Value xsi:type="Node" name="StepAcquisitionFilter - PC:Acquisition Filter">
              <Item name="ChunkerActive">
                <Value xsi:type="xsd:boolean">false</Value>
              </Item>
            </Value>
          </Item>
        </Value>
      </Item>
      <Item name="Step14">
        <Value xsi:type="Node" name="Step14">
          <Item name="StepAcquisitionFilter - PC:Acquisition Filter">
            <Value xsi:type="Node" name="StepAcquisitionFilter - PC:Acquisition Filter">
              <Item name="ChunkerActive">
                <Value xsi:type="xsd:boolean">false</Value>
              </Item>
            </Value>
          </Item>
        </Value>
      </Item>
      <Item name="FinishedActions">
        <Value xsi:type="ArrayOfString" />
      </Item>
    </Node>
  </Section>
</InstronFile>
