# Supplementary material for: Mechanical Behaviour of Dental Luting Cements: Static, Dynamic, and Finite Element Studies
Source: Dent J (Basel). 2025 Dec 15;13(12):601. doi: 10.3390/dj13120601 (PMC12731645; doi:10.3390/dj13120601)
Supplement: Supplementary file 1 [file dentistry-13-00601-s001.zip › File S1/dynamic/AphC/20210806_Din_regi_foszfat5/Test1/Test1.steps.tracking.csv]

Total Time (s)	Cycle Elapsed Time (s)	Total Cycles	Elapsed Cycles	Step	Total Cycle Count(Linear Waveform)	Position(Linear:Position) (mm)	Load(Linear:Load) (kN)	Displacement(Linear:Digital Position) (mm)
0	0	1	1	1	0	-11,0741207934916	-0,0149367935955524	0,000923126935958862
0,01	0,01	1	1	1	0	-11,0737179592252	-0,013266010209918	0,00132590532302856
0,011	0,011	1	1	1	0	-11,0736571345478	-0,0130003411322832	0,00138675794005394
0,013	0,013	1	1	1	0	-11,0737702902406	-0,0132855633273721	0,00127360224723816
0,015	0,015	1	1	1	0	-11,0737072862685	-0,012895711697638	0,00133663415908813
0,025	0,025	1	1	1	0	-11,0742784291506	-0,0154765089973807	0,000765491276979446
0,035	0,035	1	1	1	0	-11,0740915965289	-0,0146971503272653	0,000952295958995819
0,046	0,046	1	1	1	0	-11,0741407144815	-0,0148799363523722	0,000903178006410599
0,056	0,056	1	1	1	0	-11,0744086280465	-0,016167270950973	0,000635236501693725
0,066	0,066	1	1	1	0	-11,0745311155915	-0,0163873424753547	0,000512748956680298
0,077	0,077	1	1	1	0	-11,0742166545242	-0,0151913985610008	0,000827237963676453
0,087	0,087	1	1	1	0	-11,0742425825447	-0,0152398692443967	0,000801309943199158
0,098	0,098	1	1	1	0	-11,0743045248091	-0,0157680315896869	0,000739395618438721
0,109	0,109	1	1	1	0	-11,0742186941206	-0,0152757111936808	0,000825170427560806
0,119	0,119	1	1	1	0	-11,0741803888232	-0,0149645144119859	0,000863503664731979
0,13	0,13	1	1	1	0	-11,0743505135179	-0,0156654417514801	0,000693351030349731
0,14	0,14	1	1	1	0	-11,0741021018475	-0,0147346314042807	0,000941790640354156
0,151	0,151	1	1	1	0	-11,074530556798	-0,0166393909603357	0,000513307750225067
0,161	0,161	1	1	1	0	-11,0740290116519	-0,0144515698775649	0,00101488083600998
0,171	0,171	1	1	1	0	-11,0744377132505	-0,0160575332120061	0,000606179237365723
0,182	0,182	1	1	1	0	-11,0742718633264	-0,0154316471889615	0,000772029161453247
0,192	0,192	1	1	1	0	-11,074309553951	-0,0155472848564386	0,000734366476535797
0,202	0,202	1	1	1	0	-11,0740595217794	-0,0145725486800075	0,000984370708465576
0,213	0,213	1	1	1	0	-11,0741219110787	-0,0146105093881488	0,000921953469514847
0,223	0,223	1	1	1	0	-11,0743267927319	-0,0155633967369795	0,000717099756002426
0,233	0,233	1	1	1	0	-11,0741074942052	-0,0147105846554041	0,000936370342969894
0,244	0,244	1	1	1	0	-11,074525360018	-0,0165455555543303	0,000518504530191422
0,255	0,255	1	1	1	0	-11,0744186025113	-0,0159934582188725	0,000625289976596832
0,265	0,265	1	1	1	0	-11,0742568597198	-0,0150818144902587	0,000787004828453064
0,275	0,275	1	1	1	0	-11,0743817780167	-0,0158035755157471	0,000662114471197128
0,285	0,285	1	1	1	0	-11,0744379367679	-0,0161601742729545	0,000605955719947815
0,296	0,296	1	1	1	0	-11,0742502380162	-0,0153193203732371	0,000793654471635818
0,306	0,306	1	1	1	0	-11,0745709016919	-0,016729449853301	0,000472962856292725
0,316	0,316	1	1	1	0	-11,0743030719459	-0,0153277674689889	0,000740792602300644
0,326	0,326	1	1	1	0	-11,0744305886328	-0,0160688254982233	0,00061333179473877
0,336	0,336	1	1	1	0	-11,0743243340403	-0,0156346475705504	0,000719558447599411
0,346	0,346	1	1	1	0	-11,0745488572866	-0,0166530255228281	0,000495035201311111
0,357	0,357	1	1	1	0	-11,0741753596812	-0,0151544949039817	0,000868532806634903
0,367	0,367	1	1	1	0	-11,0746560059488	-0,0170734524726868	0,000387858599424362
0,377	0,377	1	1	1	0	-11,0743571352214	-0,0157400127500296	0,000686757266521454
0,387	0,387	1	1	1	0	-11,0748208500445	-0,0178088340908289	0,000223014503717422
0,397	0,397	1	1	1	0	-11,0740384832025	-0,0143846217542887	0,00100543722510338
0,407	0,407	1	1	1	0	-11,074815262109	-0,0179925700649619	0,000228602439165115
0,419	0,419	1	1	1	0	-11,0740546043962	-0,0142659898847342	0,000989288091659546
0,429	0,429	1	1	1	0	-11,0743945185095	-0,0160383200272918	0,000649373978376389
0,439	0,439	1	1	1	0	-11,0743575263768	-0,0158476177603006	0,000686366111040115
0,449	0,449	1	1	1	0	-11,0745495278388	-0,0166485924273729	0,000494364649057388
0,459	0,459	1	1	1	0	-11,0743262339383	-0,0156979076564312	0,000717658549547195
0,472	0,472	1	1	1	0	-11,0743034910411	-0,0152730429545045	0,000740401446819305
0,483	0,483	1	1	1	0	-11,0746513400227	-0,0169142428785563	0,000392552465200424
0,493	0,493	1	1	1	0	-11,0740559734404	-0,0145227648317814	0,000987891107797623
0,503	0,503	1	1	1	0	-11,0744569357485	-0,0162848038598895	0,000586956739425659
0,513	0,513	1	1	1	0	-11,0744861606508	-0,0162116996943951	0,000557731837034225
0,523	0,523	1	1	1	0	-11,0744291357696	-0,0159788923338056	0,00061478465795517
0,533	0,533	1	1	1	0	-11,0744789242744	-0,0162136973813176	0,000564940273761749
0,543	0,543	1	1	1	0	-11,0744064766914	-0,0160117726773024	0,000637415796518326
0,553	0,553	1	1	1	0	-11,0745256952941	-0,0167042762041092	0,000518225133419037
0,563	0,563	1	1	1	0	-11,0743245854974	-0,0154749350622296	0,000719279050827026
0,573	0,573	1	1	1	0	-11,0746368113905	-0,0168128684163094	0,000407081097364426
0,584	0,584	1	1	1	0	-11,0743550118059	-0,0154921319335699	0,000688880681991577
0,594	0,594	1	1	1	0	-11,0745166707784	-0,0166027061641216	0,000527221709489822
0,604	0,604	1	1	1	0	-11,0744969174266	-0,0165264029055834	0,000546947121620178
0,614	0,614	1	1	1	0	-11,0744488611817	-0,0159850157797337	0,000595003366470337
0,624	0,624	1	1	1	0	-11,0744611267	-0,015937346033752	0,00058276578783989
0,634	0,634	1	1	1	0	-11,0743328835815	-0,0155190285295248	0,000711008906364441
0,644	0,644	1	1	1	0	-11,0745998192579	-0,0167948985472322	0,000444073230028152
0,654	0,654	1	1	1	0	-11,0744781419635	-0,0163829606026411	0,000565722584724426
0,664	0,664	1	1	1	0	-11,0745864920318	-0,0165195297449827	0,000457372516393661
0,674	0,674	1	1	1	0	-11,074376385659	-0,0157690513879061	0,00066753476858139
0,684	0,684	1	1	1	0	-11,0747035313398	-0,0172572489827871	0,000340361148118973
0,694	0,694	1	1	1	0	-11,0744759626687	-0,0164394034072757	0,000567901879549026
0,705	0,705	1	1	1	0	-11,0743909981102	-0,0159919634461403	0,000652894377708435
0,715	0,715	1	1	1	0	-11,0745438560843	-0,0163292931392789	0,000500008463859558
0,725	0,725	1	1	1	0	-11,0747803375125	-0,0174031127244234	0,000263582915067673
0,739	0,739	1	1	1	0	-11,0746888350695	-0,0171341933310032	0,000355057418346405
0,749	0,749	1	1	1	0	-11,0745810158551	-0,0167565047740936	0,000462904572486877
0,759	0,759	1	1	1	0	-11,0747406072915	-0,017239898443222	0,000303313136100769
0,769	0,769	1	1	1	0	-11,0747458878905	-0,0172062637284398	0,000298004597425461
0,779	0,779	1	1	1	0	-11,0747457761317	-0,0172290857881308	0,000298116356134415
0,789	0,789	1	1	1	0	-11,0746079217643	-0,0168231781572104	0,000435970723628998
0,799	0,799	1	1	1	0	-11,074381833896	-0,0160753168165684	0,000662058591842651
0,809	0,809	1	1	1	0	-11,0747556108981	-0,0174872763454914	0,000288281589746475
0,819	0,819	1	1	1	0	-11,0745017789304	-0,016340296715498	0,000542141497135162
0,829	0,829	1	1	1	0	-11,0747564211488	-0,0174264749512076	0,000287443399429321
0,84	0,84	1	1	1	0	-11,074621360749	-0,0168643146753311	0,000422503799200058
0,85	0,85	1	1	1	0	-11,074694339186	-0,0172970443964005	0,000349581241607666
0,86	0,86	1	1	1	0	-11,0744385514408	-0,0159158045426011	0,000605341047048569
0,87	0,87	1	1	1	0	-11,0746959038079	-0,0170387700200081	0,000348016619682312
0,88	0,88	1	1	1	0	-11,0744437202811	-0,0159225706011057	0,000600200146436691
0,89	0,89	1	1	1	0	-11,0748705267906	-0,0178264547139406	0,00017339363694191
0,9	0,9	1	1	1	0	-11,0745425987989	-0,0165205541998148	0,000501293689012527
0,91	0,91	1	1	1	0	-11,0746499709785	-0,0168642215430737	0,000393949449062347
0,92	0,92	1	1	1	0	-11,0748030804098	-0,0175159377977252	0,000240784138441086
0,93	0,93	1	1	1	0	-11,074841497466	-0,0177363818511367	0,000202395021915436
0,94	0,94	1	1	1	0	-11,0745187662542	-0,0164003204554319	0,000525098294019699
0,95	0,95	1	1	1	0	-11,0746511723846	-0,0170947937294841	0,000392720103263855
0,961	0,961	1	1	1	0	-11,0747395735234	-0,0172426225617528	0,000304318964481354
0,971	0,971	1	1	1	0	-11,0746551677585	-0,0170075800269842	0,000388696789741516
0,981	0,981	1	1	1	0	-11,0747176967561	-0,0172324245795608	0,000326167792081833
0,991	0,991	1	1	1	0	-11,0744835902005	-0,016237860545516	0,000560302287340164
1,001	1,001	1	1	1	0	-11,0747889149934	-0,0175117840990424	0,000254977494478226
1,011	1,011	1	1	1	0	-11,0745859052986	-0,0164856715127826	0,000457987189292908
1,021	1,021	1	1	1	0	-11,0748009569943	-0,0174517184495926	0,000242907553911209
1,032	1,032	1	1	1	0	-11,0746249649674	-0,0167412450537086	0,000418927520513535
1,042	1,042	1	1	1	0	-11,0744807124138	-0,0161440763622522	0,000563208013772964
1,052	1,052	1	1	1	0	-11,074972813949	-0,0181315839290619	7,10785388946533E-05
1,062	1,062	1	1	1	0	-11,0746729932725	-0,0169570511206985	0,000370927155017853
1,072	1,072	1	1	1	0	-11,0749845765531	-0,0183004420250654	5,93438744544983E-05
1,082	1,082	1	1	1	0	-11,0747151542455	-0,0171795627102256	0,000328738242387772
1,092	1,092	1	1	1	0	-11,0747023299336	-0,0171165401116014	0,000341590493917465
1,102	1,102	1	1	1	0	-11,0748010408133	-0,0173295103013515	0,000242851674556732
1,112	1,112	1	1	1	0	-11,0747500229627	-0,0173031492158771	0,000293869525194168
1,122	1,122	1	1	1	0	-11,0746868234128	-0,0169983319938183	0,000357069075107574
1,132	1,132	1	1	1	0	-11,0747996997088	-0,0175141915678978	0,000244192779064178
1,142	1,142	1	1	1	0	-11,0745714046061	-0,0164977973327041	0,000472459942102432
1,152	1,152	1	1	1	0	-11,0748021584004	-0,0171905709430575	0,000241734087467194
1,167	1,167	1	1	1	0	-11,0747766494751	-0,0173345487564802	0,000267215073108673
1,177	1,177	1	1	1	0	-11,0747711732984	-0,017580664716661	0,000272691249847412
1,187	1,187	1	1	1	0	-11,0748328082263	-0,0177244609221816	0,00021105632185936
1,197	1,197	1	1	1	0	-11,0748285613954	-0,0177506916224957	0,000215359032154083
1,207	1,207	1	1	1	0	-11,0748333111405	-0,0176005391404033	0,000210609287023544
1,217	1,217	1	1	1	0	-11,0746963508427	-0,0169359100982547	0,000347569584846497
1,227	1,227	1	1	1	0	-11,0748357418925	-0,0177250523120165	0,000208150595426559
1,237	1,237	1	1	1	0	-11,0748823452741	-0,0179295521229506	0,000161547213792801
1,247	1,247	1	1	1	0	-11,074943728745	-0,0181581079959869	0,000100135803222656
1,257	1,257	1	1	1	0	-11,0747655853629	-0,0169484503567219	0,000278335064649582
1,267	1,267	1	1	1	0	-11,075004581362	-0,0184569042176008	3,93390655517578E-05
1,277	1,277	1	1	1	0	-11,0748729296029	-0,0177130987867713	0,000170934945344925
1,288	1,288	1	1	1	0	-11,0748771484941	-0,0178691931068897	0,000166743993759155
1,298	1,298	1	1	1	0	-11,0747195687145	-0,0170781370252371	0,000324323773384094
1,308	1,308	1	1	1	0	-11,0749041382223	-0,0178539985790849	0,000139754265546799
1,318	1,318	1	1	1	0	-11,0749609954655	-0,0182890240103006	8,28690826892853E-05
1,328	1,328	1	1	1	0	-11,0748333670199	-0,0178104173392057	0,00021049752831459
1,338	1,338	1	1	1	0	-11,0747544374317	-0,0174911646172404	0,000289455056190491
1,348	1,348	1	1	1	0	-11,0749892704189	-0,0180927244946361	5,45941293239594E-05
1,358	1,358	1	1	1	0	-11,074897851795	-0,0177288707345724	0,000146012753248215
1,368	1,368	1	1	1	0	-11,0749282501638	-0,0177933229133487	0,000115614384412766
1,378	1,378	1	1	1	0	-11,0748818982393	-0,0179334962740541	0,000161994248628616
1,388	1,388	1	1	1	0	-11,0749311279505	-0,0180979957804084	0,000112764537334442
1,398	1,398	1	1	1	0	-11,074846861884	-0,0174354622140527	0,000197030603885651
1,409	1,409	1	1	1	0	-11,0750086326152	-0,0182779738679528	3,5259872674942E-05
1,419	1,419	1	1	1	0	-11,0749494563788	-0,0180047284811735	9,44361090660095E-05
1,429	1,429	1	1	1	0	-11,0748664755374	-0,0177188962697983	0,000177416950464249
1,439	1,439	1	1	1	0	-11,0750513803214	-0,0187558075413108	-7,43195414543152E-06
1,449	1,449	1	1	1	0	-11,0749486740679	-0,0180492224171758	9,52184200286865E-05
1,459	1,459	1	1	1	0	-11,0748217720538	-0,0175018934533	0,000222120434045792
1,469	1,469	1	1	1	0	-11,0750331077725	-0,0183716742321849	1,07847154140472E-05
1,488	1,488	1	1	1	0	-11,074862703681	-0,0178397400304675	0,000181160867214203
1,498	1,498	1	1	1	0	-11,0749490372837	-0,017861076630652	9,4883143901825E-05
1,508	1,508	1	1	1	0	-11,0749291162938	-0,0179360900074244	0,000114776194095612
1,518	1,518	1	1	1	0	-11,0749723110348	-0,0180516391992569	7,15814530849457E-05
1,528	1,528	1	1	1	0	-11,0750685632229	-0,0187011668458581	-2,46427953243256E-05
1,538	1,538	1	1	1	0	-11,0750197805464	-0,018468196503818	2,41398811340332E-05
1,548	1,548	1	1	1	0	-11,0752286016941	-0,0191872008144856	-0,000184681266546249
1,558	1,558	1	1	1	0	-11,0749485343695	-0,0179523834958673	9,53860580921173E-05
1,568	1,568	1	1	1	0	-11,075097033754	-0,0187655305489898	-5,30853867530823E-05
1,578	1,578	1	1	1	0	-11,0748572554439	-0,017785164527595	0,000186637043952942
1,588	1,588	1	1	1	0	-11,0749865043908	-0,0184331182390451	5,73880970478058E-05
1,598	1,598	1	1	1	0	-11,0748904198408	-0,0176194543018937	0,000153444707393646
1,608	1,608	1	1	1	0	-11,075060069561	-0,0185746280476451	-1,60932540893555E-05
1,618	1,618	1	1	1	0	-11,0750522743911	-0,0183048378676176	-8,32602381706238E-06
1,628	1,628	1	1	1	0	-11,0750392265618	-0,0183370197191834	4,63798642158508E-06
1,638	1,638	1	1	1	0	-11,0751290246844	-0,0190049782395363	-8,51042568683624E-05
1,648	1,648	1	1	1	0	-11,0750713571906	-0,0183662446215749	-2,7436763048172E-05
1,658	1,658	1	1	1	0	-11,0750443395227	-0,0182731542736292	-3,91155481338501E-07
1,669	1,669	1	1	1	0	-11,0750768054277	-0,0185256218537688	-3,28570604324341E-05
1,679	1,679	1	1	1	0	-11,0749967582524	-0,0182944675907493	4,71621751785278E-05
1,689	1,689	1	1	1	0	-11,0750048328191	-0,0183119392022491	3,90596687793732E-05
1,699	1,699	1	1	1	0	-11,0751869156957	-0,018883366137743	-0,000142995268106461
1,709	1,709	1	1	1	0	-11,0751255042851	-0,0188405392691493	-8,15838575363159E-05
1,719	1,719	1	1	1	0	-11,0749195050448	-0,0178344640880823	0,000124387443065643
1,729	1,729	1	1	1	0	-11,0750726144761	-0,0186003465205431	-2,86661088466644E-05
1,739	1,739	1	1	1	0	-11,0750909987837	-0,0186505587771535	-4,7050416469574E-05
1,751	1,751	1	1	1	0	-11,0750134103	-0,01818320248276	3,04542481899261E-05
1,761	1,761	1	1	1	0	-11,0750241111964	-0,0181730510666966	1,97812914848328E-05
1,771	1,771	1	1	1	0	-11,0750326886773	-0,0185836711898446	1,11758708953857E-05
1,79	1,79	1	1	1	0	-11,0749409906566	-0,0179488444700837	0,000102929770946503
1,8	1,8	1	1	1	0	-11,0750497877598	-0,0181868858635426	-5,86733222007751E-06
1,81	1,81	1	1	1	0	-11,0751058068126	-0,0187046965584159	-6,18584454059601E-05
1,82	1,82	1	1	1	0	-11,0751721914858	-0,0190409878268838	-0,000128243118524551
1,83	1,83	1	1	1	0	-11,0751491691917	-0,018983599729836	-0,000105220824480057
1,84	1,84	1	1	1	0	-11,0752738919109	-0,0195683538913727	-0,000229943543672562
1,85	1,85	1	1	1	0	-11,0752313677222	-0,0192149030044675	-0,000187419354915619
1,86	1,86	1	1	1	0	-11,0750114265829	-0,0181758310645819	3,24659049510956E-05
1,87	1,87	1	1	1	0	-11,0751153901219	-0,0187523895874619	-7,14138150215149E-05
1,88	1,88	1	1	1	0	-11,0750866122544	-0,0187341310083866	-4,26359474658966E-05
1,89	1,89	1	1	1	0	-11,0752227623016	-0,0193653535097837	-0,000178813934326172
1,9	1,9	1	1	1	0	-11,0751094389707	-0,0185493612661958	-6,54906034469604E-05
1,91	1,91	1	1	1	0	-11,075410572812	-0,0198878301307559	-0,000366624444723129
1,921	1,921	1	1	1	0	-11,075243242085	-0,0193293858319521	-0,000199321657419205
1,931	1,931	1	1	1	0	-11,0750888753682	-0,0187952816486359	-4,49270009994507E-05
1,941	1,941	1	1	1	0	-11,0752614587545	-0,0191448070108891	-0,000217482447624207
1,951	1,951	1	1	1	0	-11,0749214887619	-0,0176874827593565	0,000122431665658951
1,961	1,961	1	1	1	0	-11,0752282943577	-0,0191371701657772	-0,000184345990419388
1,971	1,971	1	1	1	0	-11,0751809366047	-0,0190941570326686	-0,000136960297822952
1,981	1,981	1	1	1	0	-11,0750909987837	-0,0186458975076675	-4,7050416469574E-05
1,991	1,991	1	1	1	0	-11,0752410907298	-0,0191069720312953	-0,000197142362594604
2,002	2,002	1	1	1	0	-11,0750990454108	-0,0184817239642143	-5,50970435142517E-05
2,013	2,013	1	1	1	0	-11,075024837628	-0,0181760359555483	1,90548598766327E-05
2,023	2,023	1	1	1	0	-11,0752308927476	-0,0194114958867431	-0,000186972320079803
2,042	2,042	1	1	1	0	-11,0753727983683	-0,0198087701573968	-0,000328850001096725
2,053	2,053	1	1	1	0	-11,0750738997012	-0,01845583319664	-2,99513339996338E-05
2,063	2,063	1	1	1	0	-11,0750701278448	-0,0184950046241283	-2,62074172496796E-05
2,074	2,074	1	1	1	0	-11,0752191301435	-0,0191327510401607	-0,000175181776285172
2,084	2,084	1	1	1	0	-11,0752903483808	-0,0196538213640451	-0,000246372073888779
2,095	2,095	1	1	1	0	-11,075328849256	-0,0194520270451903	-0,00028492882847786
2,106	2,106	1	1	1	0	-11,0754565615207	-0,0201825285330415	-0,000412613153457642
2,116	2,116	1	1	1	0	-11,0750797390938	-0,0183790316805243	-3,58186662197113E-05
2,127	2,127	1	1	1	0	-11,0753985028714	-0,0201041344553232	-0,000354554504156113
2,138	2,138	1	1	1	0	-11,0751638934016	-0,0186742469668388	-0,000119972974061966
2,148	2,148	1	1	1	0	-11,0751918051392	-0,0190561590716243	-0,000147856771945953
2,159	2,159	1	1	1	0	-11,0752657335252	-0,0192949967458844	-0,00022178515791893
2,17	2,17	1	1	1	0	-11,0754984989762	-0,0205444404855371	-0,000454522669315338
2,18	2,18	1	1	1	0	-11,0751808527857	-0,019042338244617	-0,000136904418468475
2,191	2,191	1	1	1	0	-11,0754033923149	-0,0199500052258372	-0,000359416007995605
2,201	2,201	1	1	1	0	-11,075212424621	-0,0191291933879256	-0,00016847625374794
2,212	2,212	1	1	1	0	-11,0754134505987	-0,0199627131223679	-0,00036953017115593
2,223	2,223	1	1	1	0	-11,0753413382918	-0,0197539664804935	-0,000297389924526215
2,243	2,243	1	1	1	0	-11,0751938726753	-0,0188338244333863	-0,0001499243080616
2,253	2,253	1	1	1	0	-11,0754534881562	-0,0201551709324121	-0,000409539788961411
2,264	2,264	1	1	1	0	-11,0753801744431	-0,0198098318651319	-0,00033622607588768
2,275	2,275	1	1	1	0	-11,0751659329981	-0,0189482979476452	-0,000121984630823135
2,285	2,285	1	1	1	0	-11,0754915140569	-0,0200914591550827	-0,000447593629360199
2,296	2,296	1	1	1	0	-11,0752105247229	-0,0190381798893213	-0,000166576355695724
2,307	2,307	1	1	1	0	-11,0757468268275	-0,0214796373620629	-0,000702906399965286
2,317	2,317	1	1	1	0	-11,0753009095788	-0,0195952039211988	-0,000256933271884918
2,328	2,328	1	1	1	0	-11,0755508299917	-0,0207111425697804	-0,00050688162446022
2,338	2,338	1	1	1	0	-11,0753415338695	-0,0196119397878647	-0,000297613441944122
2,349	2,349	1	1	1	0	-11,0753382928669	-0,0195145886391401	-0,00029437243938446
2,36	2,36	1	1	1	0	-11,0753196571022	-0,0194639666005969	-0,000275708734989166
2,37	2,37	1	1	1	0	-11,0753877740353	-0,0198608636856079	-0,000343825668096542
2,381	2,381	1	1	1	0	-11,0753916017711	-0,0198170496150851	-0,00034768134355545
2,392	2,392	1	1	1	0	-11,0751502029598	-0,0185689143836498	-0,000106226652860641
2,402	2,402	1	1	1	0	-11,0754179488868	-0,0199734466150403	-0,000374000519514084
2,413	2,413	1	1	1	0	-11,0753514524549	-0,019713519141078	-0,000307504087686539
2,424	2,424	1	1	1	0	-11,0752675216645	-0,0194828445091844	-0,000223573297262192
2,434	2,434	1	1	1	0	-11,0754024423659	-0,0196623289957643	-0,000358521938323975
2,445	2,445	1	1	1	0	-11,0755792446434	-0,0206054141744971	-0,0005352683365345
2,455	2,455	1	1	1	0	-11,0752999316901	-0,0194693589583039	-0,00025598332285881
2,466	2,466	1	1	1	0	-11,0756452940404	-0,0210063252598047	-0,000601373612880707
2,477	2,477	1	1	1	0	-11,0753952059895	-0,0199112901464105	-0,000351257622241974
2,487	2,487	1	1	1	0	-11,0755049809813	-0,0200813682749867	-0,000461004674434662
2,498	2,498	1	1	1	0	-11,0754824895412	-0,0201176619157195	-0,000438541173934937
2,509	2,509	1	1	1	0	-11,0753025580198	-0,0194947142153978	-0,000258609652519226
2,519	2,519	1	1	1	0	-11,0755714774132	-0,0206594681367278	-0,000527556985616684
2,53	2,53	1	1	1	0	-11,0754712298512	-0,0201117992401123	-0,000427253544330597
2,541	2,541	1	1	1	0	-11,0754457209259	-0,0199665920808911	-0,000401772558689117
2,555	2,555	1	1	1	0	-11,0753844492137	-0,019787885248661	-0,000340528786182404
2,566	2,566	1	1	1	0	-11,0754218045622	-0,019890540279448	-0,000377856194972992
2,576	2,576	1	1	1	0	-11,0755907278508	-0,020807171240449	-0,000546779483556747
2,587	2,587	1	1	1	0	-11,075678570196	-0,0208072457462549	-0,000634621828794479
2,598	2,598	1	1	1	0	-11,0755840223283	-0,0205461494624615	-0,000540073961019516
2,608	2,608	1	1	1	0	-11,0754623729736	-0,0201639113947749	-0,000418424606323242
2,619	2,619	1	1	1	0	-11,075277524069	-0,0192395271733403	-0,000233575701713562
2,63	2,63	1	1	1	0	-11,0757014807314	-0,0210887147113681	-0,00065753236413002
2,64	2,64	1	1	1	0	-11,0754271689802	-0,0197481457144022	-0,000383220613002777
2,651	2,651	1	1	1	0	-11,0756147280335	-0,0205849669873714	-0,000570807605981827
2,662	2,662	1	1	1	0	-11,0756438132375	-0,0208887038752437	-0,00059986487030983
2,672	2,672	1	1	1	0	-11,0752984229475	-0,019400529563427	-0,000254474580287933
2,683	2,683	1	1	1	0	-11,0754307173193	-0,0198451383039355	-0,000386796891689301
2,694	2,694	1	1	1	0	-11,07566957362	-0,0209700781852007	-0,000625625252723694
2,704	2,704	1	1	1	0	-11,0755477845669	-0,020461305975914	-0,000503864139318466
2,715	2,715	1	1	1	0	-11,0755438171327	-0,0204798113554716	-0,000499896705150604
2,725	2,725	1	1	1	0	-11,0755507461727	-0,0205477653071284	-0,000506825745105743
2,736	2,736	1	1	1	0	-11,0755580104887	-0,0202403543516994	-0,000514090061187744
2,747	2,747	1	1	1	0	-11,0758157819509	-0,0216509401798248	-0,000771805644035339
2,757	2,757	1	1	1	0	-11,0752071160823	-0,0187592580914497	-0,000163167715072632
2,768	2,768	1	1	1	0	-11,0755409114063	-0,020382609218359	-0,000496990978717804
2,779	2,779	1	1	1	0	-11,0756948310882	-0,0209773844107986	-0,000650882720947266
2,789	2,789	1	1	1	0	-11,0754783824086	-0,019965311512351	-0,000434461981058121
2,8	2,8	1	1	1	0	-11,0758153069764	-0,0216838018968701	-0,000771358609199524
2,811	2,811	1	1	1	0	-11,0756107885391	-0,0208287034183741	-0,000566840171813965
2,821	2,821	1	1	1	0	-11,0757281910628	-0,0212419405579567	-0,000684242695569992
2,832	2,832	1	1	1	0	-11,0754066053778	-0,0196387898176908	-0,000362657010555267
2,842	2,842	1	1	1	0	-11,0755806136876	-0,0204767705872655	-0,000536665320396423
2,853	2,853	1	1	1	0	-11,0755447670817	-0,0204893900081515	-0,000500846654176712
2,864	2,864	1	1	1	0	-11,0754865128547	-0,020226901397109	-0,000442564487457275
2,874	2,874	1	1	1	0	-11,0755862016231	-0,0206944812089205	-0,000542253255844116
2,885	2,885	1	1	1	0	-11,0757679212838	-0,0212681060656905	-0,000723972916603088
2,896	2,896	1	1	1	0	-11,0755525622517	-0,0204183906316757	-0,000508613884449005
2,906	2,906	1	1	1	0	-11,0758421290666	-0,0217130174860358	-0,00079818069934845
2,918	2,918	1	1	1	0	-11,0756848845631	-0,0210378365591168	-0,000640936195850372
2,929	2,929	1	1	1	0	-11,0757222957909	-0,0209923461079597	-0,000678375363349915
2,94	2,94	1	1	1	0	-11,0757521353662	-0,0212757708504796	-0,000708214938640594
2,95	2,95	1	1	1	0	-11,0756518878043	-0,0209603831171989	-0,000607967376708984
2,961	2,961	1	1	1	0	-11,075608804822	-0,0208154553547502	-0,000564884394407272
2,971	2,971	1	1	1	0	-11,0755598265678	-0,0205117138102651	-0,000515878200531006
2,982	2,982	1	1	1	0	-11,0755701363087	-0,0203214166685939	-0,000526160001754761
2,993	2,993	1	1	1	0	-11,0756295081228	-0,0206453399732709	-0,000585559755563736
3,003	3,003	1	1	1	0	-11,0757385287434	-0,0212782435119152	-0,000694580376148224
3,014	3,014	1	1	1	0	-11,0754498001188	-0,020022289827466	-0,000405851751565933
3,025	3,025	1	1	1	0	-11,0759087372571	-0,0218161894008517	-0,000864788889884949
3,042	3,042	1	1	1	0	-11,0758838988841	-0,0217095902189612	-0,000839922577142715
3,053	3,053	1	1	1	0	-11,0755736008286	-0,020404364913702	-0,000529680401086807
3,063	3,063	1	1	1	0	-11,0756366048008	-0,0207427283748984	-0,000592656433582306
3,074	3,074	1	1	1	0	-11,0756716690958	-0,0207757344469428	-0,000627748668193817
3,084	3,084	1	1	1	0	-11,075571840629	-0,020252768881619	-0,000527892261743545
3,095	3,095	1	1	1	0	-11,0758667718619	-0,0218929909169674	-0,000822823494672775
3,106	3,106	1	1	1	0	-11,0759139060974	-0,0221136165782809	-0,000869985669851303
3,116	3,116	1	1	1	0	-11,0756521113217	-0,0208574207499623	-0,000608190894126892
3,127	3,127	1	1	1	0	-11,0756761115044	-0,0208231341093779	-0,000632163137197495
3,138	3,138	1	1	1	0	-11,0757108684629	-0,0210666516795754	-0,000666920095682144
3,148	3,148	1	1	1	0	-11,0757815558463	-0,021251286379993	-0,000737607479095459
3,159	3,159	1	1	1	0	-11,0757375508547	-0,0212157797068357	-0,000693630427122116
3,17	3,17	1	1	1	0	-11,0758487228304	-0,0217280630022287	-0,000804774463176727
3,18	3,18	1	1	1	0	-11,0758942365646	-0,0219122553244233	-0,000850316137075424
3,191	3,191	1	1	1	0	-11,075731376186	-0,0211348524317145	-0,000687427818775177
3,202	3,202	1	1	1	0	-11,0759039595723	-0,0219893315806985	-0,00086003914475441
3,212	3,212	1	1	1	0	-11,0757918376476	-0,0215577939525247	-0,000747889280319214
3,223	3,223	1	1	1	0	-11,0756632033735	-0,0206195237115026	-0,000619255006313324
3,233	3,233	1	1	1	0	-11,0758452862501	-0,0215999316424131	-0,000801365822553635
3,244	3,244	1	1	1	0	-11,0758616868407	-0,0217109359800816	-0,000817738473415375
3,255	3,255	1	1	1	0	-11,0759369842708	-0,0220787152647972	-0,000893007963895798
3,265	3,265	1	1	1	0	-11,0757228545845	-0,0211956864222884	-0,000678934156894684
3,276	3,276	1	1	1	0	-11,0757396463305	-0,0210803840309381	-0,000695697963237762
3,287	3,287	1	1	1	0	-11,0760720167309	-0,0227263849228621	-0,00102806836366653
3,297	3,297	1	1	1	0	-11,0757603216916	-0,0212777871638536	-0,000716373324394226
3,317	3,317	1	1	1	0	-11,0758578032255	-0,0217875791713595	-0,000813882797956467
3,328	3,328	1	1	1	0	-11,075833439827	-0,0214861379936337	-0,000789519399404526
3,339	3,339	1	1	1	0	-11,0758442245424	-0,0215529929846525	-0,000800304114818573
3,349	3,349	1	1	1	0	-11,075925976038	-0,0221101799979806	-0,000881999731063843
3,36	3,36	1	1	1	0	-11,075644120574	-0,0206734985113144	-0,000600200146436691
3,37	3,37	1	1	1	0	-11,0760958492756	-0,0226837769150734	-0,00105192884802818
3,381	3,381	1	1	1	0	-11,075898706913	-0,0216897204518318	-0,000854786485433578
3,392	3,392	1	1	1	0	-11,0758059192449	-0,0214537605643272	-0,0007619708776474
3,402	3,402	1	1	1	0	-11,075965790078	-0,0221787486225367	-0,000921841710805893
3,413	3,413	1	1	1	0	-11,0757939331234	-0,0213993899524212	-0,000750012695789337
3,424	3,424	1	1	1	0	-11,0760244354606	-0,0221977196633816	-0,000980515033006668
3,434	3,434	1	1	1	0	-11,075900439173	-0,0217719795182347	-0,000856462866067886
3,445	3,445	1	1	1	0	-11,0760738328099	-0,0226984219625592	-0,00102991238236427
3,456	3,456	1	1	1	0	-11,0757238324732	-0,0210696738213301	-0,000679884105920792
3,466	3,466	1	1	1	0	-11,0761860944331	-0,0231591612100601	-0,00114217400550842
3,477	3,477	1	1	1	0	-11,0759805142879	-0,0220375414937735	-0,000936593860387802
3,487	3,487	1	1	1	0	-11,0758795402944	-0,0215320521965623	-0,000835619866847992
3,498	3,498	1	1	1	0	-11,0759817715734	-0,0222227536141872	-0,000937823206186295
3,509	3,509	1	1	1	0	-11,0758800432086	-0,0219301925972104	-0,000836122781038284
3,519	3,519	1	1	1	0	-11,0757559072226	-0,0208978680893779	-0,000711958855390549
3,53	3,53	1	1	1	0	-11,0760383773595	-0,0223295204341412	-0,000994428992271423
3,541	3,541	1	1	1	0	-11,0759771615267	-0,0221437774598598	-0,000933241099119186
3,551	3,551	1	1	1	0	-11,0760329570621	-0,0224859826266766	-0,000989008694887161
3,566	3,566	1	1	1	0	-11,0760260280222	-0,0221712701022625	-0,000982079654932022
3,577	3,577	1	1	1	0	-11,075753364712	-0,0210529798641801	-0,00070938840508461
3,587	3,587	1	1	1	0	-11,0761804506183	-0,0229493947699666	-0,00113647431135178
3,598	3,598	1	1	1	0	-11,0761482641101	-0,0229167472571135	-0,00110434368252754
3,608	3,608	1	1	1	0	-11,0762399621308	-0,0235577998682857	-0,00119604170322418
3,619	3,619	1	1	1	0	-11,0757633950561	-0,0209700223058462	-0,000719446688890457
3,63	3,63	1	1	1	0	-11,0760905966163	-0,0225729076191783	-0,00104667618870735
3,64	3,64	1	1	1	0	-11,0757943522185	-0,021262769587338	-0,000750403851270676
3,651	3,651	1	1	1	0	-11,076023709029	-0,0223345588892698	-0,000979788601398468
3,662	3,662	1	1	1	0	-11,0762576200068	-0,0235883891582489	-0,00121364369988441
3,672	3,672	1	1	1	0	-11,0759286023676	-0,021719872020185	-0,000884626060724258
3,683	3,683	1	1	1	0	-11,0760991461575	-0,0226222304627299	-0,00105522572994232
3,694	3,694	1	1	1	0	-11,0760612040758	-0,0225584534928203	-0,00101722776889801
3,704	3,704	1	1	1	0	-11,0758992098272	-0,0217735394835472	-0,000855289399623871
3,715	3,715	1	1	1	0	-11,0760424844921	-0,0222303625196218	-0,000998564064502716
3,725	3,725	1	1	1	0	-11,0760232619941	-0,0221090670675039	-0,000979341566562653
3,736	3,736	1	1	1	0	-11,0761086177081	-0,0226222025230527	-0,00106466934084892
3,747	3,747	1	1	1	0	-11,0759694781154	-0,0221692025661469	-0,00092552974820137
3,757	3,757	1	1	1	0	-11,0759610123932	-0,0221336865797639	-0,000917091965675354
3,768	3,768	1	1	1	0	-11,075979815796	-0,0219490611925721	-0,000935867428779602
3,779	3,779	1	1	1	0	-11,0760612878948	-0,022183139808476	-0,00101733952760696
3,797	3,797	1	1	1	0	-11,0762007348239	-0,0231303833425045	-0,0011567585170269
3,808	3,808	1	1	1	0	-11,0762701928616	-0,0234154472127557	-0,0012262724339962
3,819	3,819	1	1	1	0	-11,0760746430606	-0,0222471076995134	-0,00103069469332695
3,829	3,829	1	1	1	0	-11,0761222802103	-0,0225596223026514	-0,00107835978269577
3,84	3,84	1	1	1	0	-11,076055560261	-0,0223519233986735	-0,00101158395409584
3,85	3,85	1	1	1	0	-11,0763145890087	-0,023619937710464	-0,00127064064145088
3,861	3,861	1	1	1	0	-11,0761676542461	-0,0230721570551395	-0,00112367793917656
3,872	3,872	1	1	1	0	-11,0760340746492	-0,0220603216439486	-0,0009901262819767
3,882	3,882	1	1	1	0	-11,0761069133878	-0,0225985888391733	-0,00106299296021461
3,893	3,893	1	1	1	0	-11,0761847253889	-0,0229321466758847	-0,0011407770216465
3,904	3,904	1	1	1	0	-11,0761549137533	-0,0227677216753364	-0,0011109933257103
3,914	3,914	1	1	1	0	-11,0760877747089	-0,0223623588681221	-0,00104382634162903
3,925	3,925	1	1	1	0	-11,0761646367609	-0,022744326852262	-0,00112071633338928
3,936	3,936	1	1	1	0	-11,0762305743992	-0,0231349421665072	-0,00118665397167206
3,946	3,946	1	1	1	0	-11,0764321312308	-0,0239847181364894	-0,00138821080327034
3,957	3,957	1	1	1	0	-11,0760736372322	-0,0224038260057569	-0,00102968886494637
3,968	3,968	1	1	1	0	-11,0764390043914	-0,0240242015570402	-0,001395083963871
3,978	3,978	1	1	1	0	-11,076171817258	-0,0227643642574549	-0,00112786889076233
3,989	3,989	1	1	1	0	-11,0764470230788	-0,0243249628692865	-0,0014030747115612
3,999	3,999	1	1	1	0	-11,0760289616883	-0,0222631404176354	-0,000984985381364822
4,009	4,009	1	1	1	0	-11,0764893237501	-0,0243898434564471	-0,00144537538290024
4,02	4,02	1	1	1	0	-11,0760800074786	-0,0222593313083053	-0,00103605911135674
4,031	4,031	1	1	1	0	-11,0762768983841	-0,0232690898701549	-0,00123297795653343
4,041	4,041	1	1	1	0	-11,0762056801468	-0,023018759675324	-0,00116173177957535
4,052	4,052	1	1	1	0	-11,0761599428952	-0,0228112284094095	-0,00111602246761322
4,063	4,063	1	1	1	0	-11,0761921852827	-0,0228206953033805	-0,00114826485514641
4,073	4,073	1	1	1	0	-11,0760825499892	-0,0222748052328825	-0,0010385736823082
4,084	4,084	1	1	1	0	-11,0763531457633	-0,0237241294234991	-0,00130919739603996
4,095	4,095	1	1	1	0	-11,0764292813838	-0,0241293711587787	-0,00138536095619202
4,105	4,105	1	1	1	0	-11,0762595199049	-0,02339584287256	-0,00121559947729111
4,116	4,116	1	1	1	0	-11,0761679336429	-0,0225664163008332	-0,00112401321530342
4,126	4,126	1	1	1	0	-11,0764119867235	-0,0238145980983973	-0,00136803835630417
4,137	4,137	1	1	1	0	-11,0761997010559	-0,0230208691209555	-0,00115575268864632
4,148	4,148	1	1	1	0	-11,0763909760863	-0,0240683276206255	-0,00134702771902084
4,158	4,158	1	1	1	0	-11,0761489346623	-0,0227316515520215	-0,00110501423478127
4,169	4,169	1	1	1	0	-11,07620540075	-0,0227878661826253	-0,00116145238280296
4,18	4,18	1	1	1	0	-11,0762709751725	-0,023100096732378	-0,00122705474495888
4,19	4,19	1	1	1	0	-11,0764461569488	-0,0240532588213682	-0,00140223652124405
4,201	4,201	1	1	1	0	-11,0762250982225	-0,0231415731832385	-0,00118117779493332
4,212	4,212	1	1	1	0	-11,0763154830784	-0,023273853585124	-0,00127153471112251
4,222	4,222	1	1	1	0	-11,0762536525726	-0,0230740057304502	-0,00120967626571655
4,233	4,233	1	1	1	0	-11,0763644054532	-0,0236506480723619	-0,00132042914628983
4,243	4,243	1	1	1	0	-11,0762266349047	-0,0231234263628721	-0,0011826865375042
4,254	4,254	1	1	1	0	-11,076390305534	-0,0238774390891194	-0,00134635716676712
4,265	4,265	1	1	1	0	-11,076446743682	-0,0239213462918997	-0,00140279531478882
4,275	4,275	1	1	1	0	-11,0761875472963	-0,0226158555597067	-0,00114362686872482
4,286	4,286	1	1	1	0	-11,0763188358396	-0,0234090909361839	-0,00127488747239113
4,297	4,297	1	1	1	0	-11,0764208156615	-0,0239232182502747	-0,00137686729431152
4,307	4,307	1	1	1	0	-11,0766039043665	-0,0248681660741568	-0,00155992805957794
4,318	4,318	1	1	1	0	-11,0762288700789	-0,0227844854816794	-0,00118492171168327
4,329	4,329	1	1	1	0	-11,0764481406659	-0,0238587474450469	-0,00140419229865074
4,339	4,339	1	1	1	0	-11,0764547344297	-0,0240339431911707	-0,00141078606247902
4,35	4,35	1	1	1	0	-11,0762900859118	-0,0233318563550711	-0,00124616548418999
4,361	4,361	1	1	1	0	-11,0762225557119	-0,0229330686852336	-0,00117860734462738
4,371	4,371	1	1	1	0	-11,0763247031718	-0,0232938723638654	-0,00128075480461121
4,382	4,382	1	1	1	0	-11,0764510184526	-0,0239953398704529	-0,00140709802508354
4,392	4,392	1	1	1	0	-11,0763329453766	-0,0234812358394265	-0,00128896906971931
4,403	4,403	1	1	1	0	-11,0764090809971	-0,0237911101430655	-0,00136513262987137
4,414	4,414	1	1	1	0	-11,0765140503645	-0,0241011194884777	-0,00147012993693352
4,424	4,424	1	1	1	0	-11,076356805861	-0,0233457004651427	-0,00131282955408096
4,435	4,435	1	1	1	0	-11,0763065703213	-0,0233047967776656	-0,00126264989376068
4,446	4,446	1	1	1	0	-11,076565599069	-0,0245982082560658	-0,00152165070176125
4,456	4,456	1	1	1	0	-11,076625417918	-0,0248138187453151	-0,00158149749040604
4,467	4,467	1	1	1	0	-11,0763564705849	-0,0233071343973279	-0,0013124942779541
4,478	4,478	1	1	1	0	-11,0765551775694	-0,0244354037567973	-0,00151125714182854
4,488	4,488	1	1	1	0	-11,076809540391	-0,0257250480353832	-0,00176556408405304
4,495	4,495	1	1	1	0	-11,0764710232615	-0,0241403514519334	-0,00142710283398628
4,506	4,506	1	1	1	0	-11,0766138229519	-0,024742828682065	-0,00156987458467483
4,517	4,517	1	1	1	0	-11,0765626933426	-0,0243907701224089	-0,00151874497532845
4,528	4,528	1	1	1	0	-11,0765560436994	-0,0244248239323497	-0,00151209533214569
4,539	4,539	1	1	1	0	-11,0764893237501	-0,0241842912510037	-0,00144537538290024
4,549	4,549	1	1	1	0	-11,0763836279511	-0,0236539309844375	-0,00133970752358437
4,56	4,56	1	1	1	0	-11,0762861464173	-0,0230047991499305	-0,00124219805002213
4,571	4,571	1	1	1	0	-11,0765182413161	-0,0241982564330101	-0,00147426500916481
4,581	4,581	1	1	1	0	-11,0764423850924	-0,0238709198310971	-0,00139843672513962
4,592	4,592	1	1	1	0	-11,0766094364226	-0,0247073033824563	-0,00156546011567116
4,603	4,603	1	1	1	0	-11,0763839911669	-0,0237746862694621	-0,00134004279971123
4,613	4,613	1	1	1	0	-11,0765677504241	-0,0244466867297888	-0,00152382999658585
4,624	4,624	1	1	1	0	-11,0765265673399	-0,0242088455706835	-0,00148264691233635
4,634	4,634	1	1	1	0	-11,0765213146806	-0,0241761514917016	-0,00147739425301552
4,645	4,645	1	1	1	0	-11,0765258129686	-0,024428004398942	-0,00148186460137367
4,656	4,656	1	1	1	0	-11,0766212828457	-0,0245756004005671	-0,00157730653882027
4,666	4,666	1	1	1	0	-11,0765076242387	-0,0240046484395862	-0,00146370381116867
4,677	4,677	1	1	1	0	-11,076550707221	-0,0242190761491656	-0,00150678679347038
4,688	4,688	1	1	1	0	-11,0766397230327	-0,0248391693457961	-0,00159580260515213
4,698	4,698	1	1	1	0	-11,0766560118645	-0,0249465787783265	-0,00161206349730492
4,709	4,709	1	1	1	0	-11,0764323268086	-0,0236030202358961	-0,00138837844133377
4,72	4,72	1	1	1	0	-11,0765691194683	-0,0243574194610119	-0,00152517110109329
4,73	4,73	1	1	1	0	-11,0765697900206	-0,0244635855779052	-0,00152584165334702
4,741	4,741	1	1	1	0	-11,0765237174928	-0,0242636213079095	-0,00147979706525803
4,751	4,751	1	1	1	0	-11,0767226479948	-0,0252850353717804	-0,00167867168784142
4,762	4,762	1	1	1	0	-11,0765303391963	-0,0241239555180073	-0,0014863908290863
4,773	4,773	1	1	1	0	-11,0766245797276	-0,024501490406692	-0,00158065930008888
4,783	4,783	1	1	1	0	-11,0766059160233	-0,0246013049036264	-0,00156199559569359
4,794	4,794	1	1	1	0	-11,0765951871872	-0,0246147159487009	-0,00155126675963402
4,805	4,805	1	1	1	0	-11,0767530463636	-0,0250846520066261	-0,00170912593603134
4,82	4,82	1	1	1	0	-11,0765115357935	-0,0240461947396398	-0,00146761536598206
4,831	4,831	1	1	1	0	-11,0766915790737	-0,0249878130853176	-0,00164760276675224
4,842	4,842	1	1	1	0	-11,076615890488	-0,0247217854484916	-0,00157194212079048
4,853	4,853	1	1	1	0	-11,0764815006405	-0,0240877037867904	-0,00143755227327347
4,863	4,863	1	1	1	0	-11,0765640623868	-0,0242481706663966	-0,00152008607983589
4,874	4,874	1	1	1	0	-11,0767663735896	-0,0252877688035369	-0,00172242522239685
4,884	4,884	1	1	1	0	-11,0767740570009	-0,0254166498780251	-0,00173008069396019
4,895	4,895	1	1	1	0	-11,0764735657722	-0,0239639217033982	-0,00142961740493774
4,906	4,906	1	1	1	0	-11,0767623502761	-0,0249400502070785	-0,00171840190887451
4,916	4,916	1	1	1	0	-11,0767131764442	-0,0249847071245313	-0,00166922807693481
4,927	4,927	1	1	1	0	-11,0765743721277	-0,0243475940078497	-0,00153042376041412
4,938	4,938	1	1	1	0	-11,0767133999616	-0,0251604104414582	-0,00166945159435272
4,948	4,948	1	1	1	0	-11,0768032539636	-0,0254499074071646	-0,00175930559635162
4,959	4,959	1	1	1	0	-11,0766514576972	-0,024639661423862	-0,00160753726959229
4,97	4,97	1	1	1	0	-11,0766864661127	-0,024777022190392	-0,00164251774549484
4,98	4,98	1	1	1	0	-11,0766273457557	-0,0245667295530438	-0,00158339738845825
4,991	4,991	1	1	1	0	-11,0767319239676	-0,0252577569335699	-0,00168794766068459
5	5	1	1	1	0	-11,0766303632408	-0,0245986599475145	-0,00158641487360001
5,007	5,007	1	1	1	0	-11,0769746918231	-0,0261567160487175	-0,00193074345588684
5,017	5,017	1	1	1	0	-11,0767125617713	-0,0247012451291084	-0,00166861340403557
5,028	5,028	1	1	1	0	-11,0766641702503	-0,0246820179745555	-0,00162022188305855
5,039	5,039	1	1	1	0	-11,0768115520477	-0,0255408557131886	-0,00176757574081421
5,046	5,046	1	1	2	0	-11,0768142063171	-0,0255588674917817	-0,0017702579498291
5,046	0	1	1	2	0	-11,0768142063171	-0,0255588674917817	-0,0017702579498291
5,057	0,0110000000000001	1	1	2	0	-11,0767250228673	-0,0249476777389646	-0,00168107450008392
5,073	0,0270000000000001	1	1	2	0,25	-11,0766786150634	-0,0248485011979938	-0,00163469463586807
5,084	0,0380000000000003	1	1	2	0,25	-11,0764693468809	-0,0238593714311719	-0,00142542645335197
5,095	0,0489999999999995	1	1	2	0,25	-11,0764024313539	-0,0235192477703094	-0,00135848298668861
5,102	0,0560000000000001	1	1	2	0,5	-11,0763877630234	-0,023378748446703	-0,00134384259581566
5,103	0,0569999999999995	1	1	2	0,5	-11,0764150321484	-0,0233883317559958	-0,00137105584144592
5,113	0,0670000000000002	1	1	2	0,5	-11,076519023627	-0,0239655608311296	-0,00147504732012749
5,124	0,0779999999999994	1	1	2	0,75	-11,0770149808377	-0,0265079829841852	-0,00197103247046471
5,134	0,0880000000000001	1	1	2	0,75	-11,0770884063095	-0,0267676217481494	-0,00204445794224739
5,145	0,0990000000000002	1	1	2	0,75	-11,0783820413053	-0,0327937165275216	-0,00333806499838829
5,147	0,101	1	1	2	1	-11,0784761141986	-0,0331596564501524	-0,00343216583132744
5,158	0,0110000000000001	2	2	2	1	-11,0782870464027	-0,0318046053871512	-0,00324307009577751
5,169	0,0220000000000002	2	2	2	1	-11,0765746235847	-0,0238226680085063	-0,00153064727783203
5,18	0,0329999999999995	2	2	2	1,25	-11,0750391148031	-0,0170417735353112	4,80562448501587E-06
5,19	0,0430000000000001	2	2	2	1,25	-11,0744246095419	-0,0145878689363599	0,000619255006313324
5,194	0,0469999999999997	2	2	2	1,25	-11,074377335608	-0,0146002601832151	0,000666528940200806
5,197	0,0499999999999998	2	2	2	1,5	-11,0744604002684	-0,0149441277608275	0,00058349221944809
5,202	0,0549999999999997	2	2	2	1,5	-11,0744352824986	-0,0145155983045697	0,000608637928962708
5,213	0,0659999999999998	2	2	2	1,5	-11,0753423720598	-0,0184592045843601	-0,000298451632261276
5,224	0,077	2	2	2	1,75	-11,0784438997507	-0,0329912453889847	-0,00339992344379425
5,235	0,0880000000000001	2	2	2	1,75	-11,0794947389513	-0,0374469486996531	-0,00445079058408737
5,245	0,0979999999999999	2	2	2	1,75	-11,0808350611478	-0,0433340575546026	-0,00579111278057098
5,246	0,0990000000000002	2	2	2	1,75	-11,0808419901878	-0,0433109002187848	-0,00579804182052612
5,247	0,0999999999999996	2	2	2	2	-11,0808018967509	-0,0430653383955359	-0,00575797632336617
5,258	0,0110000000000001	3	3	2	2	-11,0795278754085	-0,0362408673390746	-0,00448392704129219
5,269	0,0220000000000002	3	3	2	2	-11,0767356399447	-0,0231578946113586	-0,00169169157743454
5,28	0,0330000000000004	3	3	2	2,25	-11,0731087625027	-0,0100248400121927	0,00193510204553604
5,29	0,0430000000000001	3	3	2	2,25	-11,0713013447821	-0,00516921281814575	0,0037425197660923
5,293	0,0460000000000003	3	3	2	2,25	-11,0712841339409	-0,00537239480763674	0,00375973060727119
5,295	0,048	3	3	2	2,25	-11,0713393148035	-0,00547043047845364	0,00370457768440247
5,306	0,0590000000000002	3	3	2	2,5	-11,0734659153968	-0,0124377897009254	0,00157797709107399
5,317	0,0700000000000003	3	3	2	2,5	-11,0760632436723	-0,0230065640062094	-0,00101929530501366
5,328	0,0810000000000004	3	3	2	2,75	-11,0797022189945	-0,0383059540763497	-0,00465827062726021
5,339	0,0920000000000005	3	3	2	2,75	-11,0810355003923	-0,0440325075760484	-0,00599155202507973
5,34	0,093	3	3	2	2,75	-11,0810552258044	-0,0441004848107696	-0,00601127743721008
5,342	0,0950000000000006	3	3	2	2,75	-11,0809835325927	-0,0436098128557205	-0,00593958422541618
5,347	0,100000000000001	3	3	2	3	-11,0809178184718	-0,0432097679004073	-0,00587387010455131
5,358	0,0110000000000001	4	4	2	3	-11,0799575317651	-0,0378918740898371	-0,0049135833978653
5,369	0,0219999999999994	4	4	2	3	-11,0767281241715	-0,0230240821838379	-0,00168414786458015
5,379	0,032	4	4	2	3,25	-11,0731776896864	-0,0101002864539623	0,00186620280146599
5,385	0,0379999999999994	4	4	2	3,25	-11,0720397345722	-0,00699295196682215	0,00300412997603416
5,395	0,048	4	4	2	3,25	-11,072005033493	-0,00732766930013895	0,00303883105516434
5,397	0,0499999999999998	4	4	2	3,5	-11,0719454381615	-0,00710819382220507	0,00309845432639122
5,399	0,0519999999999996	4	4	2	3,5	-11,0720863100141	-0,00716607086360455	0,00295758247375488
5,41	0,0629999999999997	4	4	2	3,5	-11,0739206895232	-0,0140011822804809	0,00112317502498627
5,421	0,0739999999999998	4	4	2	3,5	-11,0774107184261	-0,0281326565891504	-0,00236677005887032
5,432	0,085	4	4	2	3,75	-11,0805541556329	-0,0417434331029654	-0,00551020726561546
5,437	0,0899999999999999	4	4	2	3,75	-11,0815212316811	-0,0461363000795245	-0,00647731125354767
5,447	0,0999999999999996	4	4	2	4	-11,0812169127166	-0,0442127510905266	-0,00617299228906631
5,458	0,0110000000000001	5	5	2	4	-11,0799076315016	-0,0372232031077147	-0,0048636831343174
5,469	0,0220000000000002	5	5	2	4	-11,0767125338316	-0,0229000113904476	-0,00166855752468109
5,48	0,0330000000000004	5	5	2	4,25	-11,0737258382142	-0,0117884669452906	0,00131802633404732
5,491	0,0440000000000005	5	5	2	4,25	-11,0712308250368	-0,00506186857819557	0,00381303951144218
5,492	0,0449999999999999	5	5	2	4,25	-11,0711712017655	-0,00499532092362642	0,00387266278266907
5,494	0,0469999999999997	5	5	2	4,25	-11,0713232774287	-0,00543096568435431	0,00372061505913734
5,504	0,0570000000000004	5	5	2	4,5	-11,0721167363226	-0,00771844293922186	0,00292712822556496
5,515	0,0679999999999996	5	5	2	4,5	-11,0753468144685	-0,0199009664356709	-0,000302866101264954
5,525	0,0780000000000003	5	5	2	4,75	-11,078835921362	-0,0341614428907633	-0,00379197299480438
5,536	0,0890000000000004	5	5	2	4,75	-11,0805217735469	-0,0412775855511427	-0,00547785311937332
5,546	0,0990000000000002	5	5	2	4,75	-11,0816428810358	-0,0462029222398996	-0,00659896060824394
5,547	0,0999999999999996	5	5	2	5	-11,0815902426839	-0,045727426186204	-0,00654632225632667
5,557	0,0100000000000007	6	6	2	5	-11,0798641014844	-0,0367766292765737	-0,00482015311717987
5,568	0,0210000000000008	6	6	2	5	-11,0770113486797	-0,0240136217325926	-0,00196740031242371
5,579	0,032	6	6	2	5,25	-11,072862111032	-0,00898315105587244	0,0021817535161972
5,589	0,0420000000000007	6	6	2	5,25	-11,071795206517	-0,00643936917185783	0,0032486580312252
5,596	0,0490000000000004	6	6	2	5,25	-11,0717393830419	-0,00631652306765318	0,00330453738570213
5,597	0,0500000000000007	6	6	2	5,5	-11,0718005429953	-0,00644198153167963	0,0032433494925499
5,608	0,0610000000000008	6	6	2	5,5	-11,0734586790204	-0,0123049831017852	0,00158524140715599
5,619	0,0720000000000001	6	6	2	5,5	-11,0771691519767	-0,0272697536274791	-0,00212520360946655
5,631	0,0840000000000005	6	6	2	5,75	-11,080209184438	-0,0400590803474188	-0,00516526401042938
5,639	0,0920000000000005	6	6	2	5,75	-11,0815240256488	-0,0459056394174695	-0,00648010522127151
5,647	0,100000000000001	6	6	2	6	-11,0815241653472	-0,0451869424432516	-0,00648021697998047
5,658	0,0110000000000001	7	7	2	6	-11,0798750817776	-0,0366624211892486	-0,00483110547065735
5,669	0,0220000000000002	7	7	2	6	-11,0771106183529	-0,0241525797173381	-0,00206669792532921
5,68	0,0329999999999995	7	7	2	6,25	-11,0724836122245	-0,00789199024438858	0,00256028026342392
5,69	0,0430000000000001	7	7	2	6,25	-11,0717707313597	-0,00639425590634346	0,0032731331884861
5,695	0,048	7	7	2	6,25	-11,0705656930804	-0,00322401989251375	0,00447822734713554
5,701	0,0540000000000003	7	7	2	6,5	-11,0717754252255	-0,00675469636917114	0,00326843932271004
5,712	0,0649999999999995	7	7	2	6,5	-11,0739719867706	-0,0143907312303782	0,00107193365693092
5,722	0,0750000000000002	7	7	2	6,75	-11,0777098406106	-0,0292978202924132	-0,00266589224338531
5,733	0,0860000000000003	7	7	2	6,75	-11,080633951351	-0,0417289277538657	-0,00559000298380852
5,74	0,093	7	7	2	6,75	-11,0816405061632	-0,0461802119389176	-0,00659655779600143
5,741	0,0940000000000003	7	7	2	6,75	-11,0816413164139	-0,0461191311478615	-0,00659739598631859
5,742	0,0949999999999998	7	7	2	6,75	-11,0816071461886	-0,0458978908136487	-0,00656319782137871
5,747	0,0999999999999996	7	7	2	7	-11,0814566910267	-0,0446476181969047	-0,00641277059912682
5,757	0,0100000000000007	8	8	2	7	-11,0805088374764	-0,0397572247311473	-0,00546488910913467
5,768	0,0209999999999999	8	8	2	7	-11,0774332657456	-0,0254607386887074	-0,00238934531807899
5,778	0,0310000000000006	8	8	2	7,25	-11,0735622793436	-0,0110204610973597	0,00148158520460129
5,789	0,0419999999999998	8	8	2	7,25	-11,0714800748974	-0,00556118320673704	0,00356381759047508
5,791	0,0440000000000005	8	8	2	7,25	-11,0712548531592	-0,00497806817293167	0,00378901138901711
5,795	0,048	8	8	2	7,25	-11,0712872631848	-0,0048894202336669	0,00375665724277496
5,806	0,0590000000000002	8	8	2	7,5	-11,0725891124457	-0,00922820530831814	0,00245478004217148
5,817	0,0700000000000003	8	8	2	7,5	-11,0758746229112	-0,0218898104503751	-0,000830702483654022
5,828	0,0810000000000004	8	8	2	7,75	-11,0797113832086	-0,0376613857224584	-0,00466743484139442
5,839	0,0920000000000005	8	8	2	7,75	-11,0812131408602	-0,0441068550571799	-0,00616919249296188
5,846	0,0990000000000002	8	8	2	7,75	-11,0819386225194	-0,0470599811524153	-0,00689467415213585
5,847	0,100000000000001	8	8	2	8	-11,0818900354207	-0,04680669400841	-0,0068461149930954
5,858	0,0110000000000001	9	9	2	8	-11,0802663769573	-0,0384763209149241	-0,00522242859005928
5,869	0,0219999999999994	9	9	2	8	-11,0766382422298	-0,0219605211168528	-0,00159429386258125
5,882	0,0350000000000001	9	9	2	8,25	-11,0731566790491	-0,00987842213362455	0,00188721343874931
5,893	0,0459999999999994	9	9	2	8,25	-11,0702947899699	-0,00267062336206436	0,00474907457828522
5,903	0,0560000000000001	9	9	2	8,5	-11,0715765785426	-0,00649648252874613	0,00346731394529343
5,914	0,0669999999999993	9	9	2	8,5	-11,0750172939152	-0,0184843596071005	2,65985727310181E-05
5,924	0,077	9	9	2	8,75	-11,078620031476	-0,0329166604205966	-0,00357611104846001
5,935	0,0880000000000001	9	9	2	8,75	-11,0811446048319	-0,0437294505536556	-0,00610062852501869
5,946	0,0989999999999993	9	9	2	8,75	-11,0817321762443	-0,0459080515429378	-0,00668825581669807
5,947	0,0999999999999996	9	9	2	9	-11,0817238222808	-0,0458657555282116	-0,00667987391352654
5,958	0,0110000000000001	10	10	2	9	-11,0799552686512	-0,0366692710667849	-0,00491129234433174
5,969	0,0220000000000002	10	10	2	9	-11,0771540366113	-0,0240709586068988	-0,00211011618375778
5,98	0,0330000000000004	10	10	2	9,25	-11,0724836122245	-0,00781113747507334	0,00256028026342392
5,991	0,0440000000000005	10	10	2	9,25	-11,0710265021771	-0,00412239693105221	0,00401739031076431
5,994	0,0469999999999997	10	10	2	9,25	-11,0702744778246	-0,00252670142799616	0,00476941466331482
6,001	0,0540000000000003	10	10	2	9,5	-11,071365242824	-0,00566966831684113	0,00367864966392517
6,012	0,0650000000000004	10	10	2	9,5	-11,0739822685719	-0,0145410606637597	0,00106159597635269
6,023	0,0759999999999996	10	10	2	9,75	-11,0789799224585	-0,0342582678422332	-0,00393597409129143
6,033	0,0860000000000003	10	10	2	9,75	-11,0803603660315	-0,0401068339124322	-0,00531641766428947
6,044	0,0970000000000004	10	10	2	9,75	-11,0818389058113	-0,0464715017005801	-0,00679492950439453
6,046	0,0990000000000002	10	10	2	9,75	-11,0819180868566	-0,0467155547812581	-0,00687411054968834
6,047	0,0999999999999996	10	10	2	10	-11,0819186735898	-0,0466852588579059	-0,00687472522258758
6,947	0	20	20	2	19	-11,0820230841637	-0,0467120110988617	-0,00697910785675049
6,958	0,0110000000000001	20	20	2	19	-11,0808194987476	-0,0403621280565858	-0,00577552244067192
6,969	0,0220000000000002	20	20	2	19	-11,076719686389	-0,0220293691381812	-0,00167576596140862
6,98	0,0330000000000004	20	20	2	19,25	-11,0721847135574	-0,00684552360326052	0,00285917893052101
6,991	0,0440000000000005	20	20	2	19,25	-11,0711256600916	-0,00451460015028715	0,00391826033592224
6,997	0,0499999999999998	20	20	2	19,5	-11,0708144400269	-0,00374394934624434	0,00422945246100426
7,003	0,0560000000000001	20	20	2	19,5	-11,0711442120373	-0,00493539497256279	0,0038997083902359
7,014	0,0670000000000002	20	20	2	19,5	-11,0758874751627	-0,0213821558281779	-0,000843554735183716
7,025	0,0780000000000003	20	20	2	19,75	-11,0788315348327	-0,0331852352246642	-0,0037875585258007
7,036	0,0890000000000004	20	20	2	19,75	-11,0815527196974	-0,0447803130373359	-0,00650877133011818
7,047	0,0999999999999996	20	20	2	20	-11,0823246650398	-0,0478796102106571	-0,00728074461221695
7,947	0	30	30	2	29	-11,0825261101127	-0,0485375756397843	-0,0074821338057518
7,958	0,0110000000000001	30	30	2	29	-11,0799919534475	-0,0357566308230162	-0,00494800508022308
7,969	0,0220000000000002	30	30	2	29	-11,0771286953241	-0,0230600545182824	-0,00208474695682526
7,98	0,0330000000000004	30	30	2	29,25	-11,0731113050133	-0,00916048884391785	0,00193258747458458
7,991	0,0440000000000005	30	30	2	29,25	-11,0697190091014	-0,00150153879076242	0,00532485544681549
7,993	0,0460000000000003	30	30	2	29,25	-11,0688576567918	-0,000144396908581257	0,00618623569607735
7,994	0,0469999999999997	30	30	2	29,25	-11,0687895398587	-0,000206036493182182	0,00625435262918472
7,996	0,0490000000000004	30	30	2	29,25	-11,0689076967537	-0,000724736601114273	0,00613622367382049
8,007	0,0599999999999996	30	30	2	29,5	-11,0727025195956	-0,0105027388781309	0,00234140083193779
8,018	0,0710000000000006	30	30	2	29,5	-11,0772122908384	-0,0262902583926916	-0,00216834247112274
8,029	0,0819999999999999	30	30	2	29,75	-11,0806405730546	-0,0405275216326118	-0,00559665262699127
8,04	0,0930000000000009	30	30	2	29,75	-11,0819545760751	-0,0459915632382035	-0,00691065564751625
8,047	0,100000000000001	30	30	2	30	-11,0822346713394	-0,0471528666093946	-0,00719072297215462
8,947	0	40	40	2	39	-11,0826047044247	-0,0488311797380447	-0,00756075605750084
8,958	0,0109999999999992	40	40	2	39	-11,0807550698519	-0,0389708997681737	-0,00571109354496002
8,969	0,0219999999999985	40	40	2	39	-11,0764857474715	-0,0202371086925268	-0,00144179910421371
8,979	0,032	40	40	2	39,25	-11,0726981889457	-0,00810029916465282	0,00234570354223251
8,99	0,0429999999999993	40	40	2	39,25	-11,0690914001316	-0,000524348579347134	0,00595249235630035
8,991	0,0439999999999987	40	40	2	39,25	-11,0690316092223	-0,000482485629618168	0,00601228326559067
8,994	0,0469999999999988	40	40	2	39,25	-11,0688910447061	-0,000496250577270985	0,00615287572145462
8,997	0,0499999999999989	40	40	2	39,5	-11,0690717585385	-0,000926018692553043	0,00597210600972176
9,008	0,0609999999999999	40	40	2	39,5	-11,0725533496588	-0,00974157825112343	0,00249054282903671
9,019	0,0719999999999992	40	40	2	39,5	-11,077380515635	-0,0266277929767966	-0,00233659520745277
9,03	0,0829999999999984	40	40	2	39,75	-11,0807968955487	-0,0409296806901693	-0,00575294718146324
9,04	0,093	40	40	2	39,75	-11,0816947929561	-0,0447028828784823	-0,00665081664919853
9,047	0,0999999999999996	40	40	2	40	-11,081952508539	-0,045822192914784	-0,0069085881114006
9,947	0	50	50	2	49	-11,0823958273977	-0,0475018983706832	-0,00735187903046608
9,958	0,0109999999999992	50	50	2	49	-11,0802271775901	-0,0364198116585612	-0,00518325716257095
9,969	0,0219999999999985	50	50	2	49	-11,0768985841423	-0,0217516487464309	-0,00185463577508926
9,982	0,0350000000000001	50	50	2	49,25	-11,0708062537014	-0,00362672377377748	0,00423766672611237
9,99	0,0429999999999993	50	50	2	49,25	-11,069163987413	-0,000792862847447395	0,00587990507483482
10,001	0,0539999999999985	50	50	2	49,5	-11,0703341290355	-0,0035210931673646	0,00470979139208794
10,011	0,0640000000000001	50	50	2	49,5	-11,0736459866166	-0,0131195038557053	0,00139793381094933
10,022	0,0749999999999993	50	50	2	49,75	-11,0781726054847	-0,0297378096729517	-0,00312862917780876
10,033	0,0859999999999985	50	50	2	49,75	-11,0814806632698	-0,0438377959653735	-0,00643674284219742
10,043	0,0960000000000001	50	50	2	49,75	-11,0823109187186	-0,0473857205361128	-0,00726694241166115
10,046	0,0989999999999984	50	50	2	49,75	-11,0825526248664	-0,0483791204169393	-0,00750867649912834
10,047	0,0999999999999996	50	50	2	50	-11,0825606714934	-0,0482519995421171	-0,00751672312617302
10,947	0	60	60	2	59	-11,0821104235947	-0,045894430950284	-0,0070665031671524
10,958	0,0109999999999992	60	60	2	59	-11,0809832252562	-0,0402295589447021	-0,00593924894928932
10,969	0,0219999999999985	60	60	2	59	-11,0763820074499	-0,0198488077148795	-0,00133808702230453
10,979	0,032	60	60	2	59,25	-11,0737370420247	-0,0111866276711226	0,00130685046315193
10,99	0,0429999999999993	60	60	2	59,25	-11,0695794504136	-0,00122616998851299	0,00546444207429886
10,993	0,0459999999999994	60	60	2	59,25	-11,0686755739152	0,000123805366456509	0,00636829063296318
10,994	0,0469999999999988	60	60	2	59,25	-11,0686670802534	7,03427940607071E-05	0,00637678429484367
10,995	0,048	60	60	2	59,25	-11,0688558965921	-0,000360449776053429	0,00618796795606613
11,007	0,0599999999999987	60	60	2	59,5	-11,0731059405953	-0,0113337021321058	0,00193795189261436
11,018	0,0709999999999997	60	60	2	59,5	-11,0765404533595	-0,0232270732522011	-0,00149650499224663
11,029	0,081999999999999	60	60	2	59,75	-11,0809740610421	-0,0416265847161412	-0,00593008473515511
11,04	0,093	60	60	2	59,75	-11,0829337779433	-0,0499831885099411	-0,00788982957601547
11,043	0,0960000000000001	60	60	2	59,75	-11,0830946266651	-0,0507074967026711	-0,00805065035820007
11,044	0,0969999999999995	60	60	2	59,75	-11,0830848198384	-0,0507086096331477	-0,00804087147116661
11,047	0,0999999999999996	60	60	2	60	-11,0830389428884	-0,0502091366797686	-0,00799499452114105
11,947	0	70	70	2	69	-11,0825166665018	-0,0477434881031513	-0,0074726901948452
11,958	0,0109999999999992	70	70	2	69	-11,0806959774345	-0,0383489578962326	-0,00565202906727791
11,969	0,0219999999999985	70	70	2	69	-11,0768594406545	-0,0215711910277605	-0,00181552022695541
11,979	0,032	70	70	2	69,25	-11,0731411725283	-0,00895111355930567	0,00190269201993942
11,99	0,0429999999999993	70	70	2	69,25	-11,0703039262444	-0,00247654970735312	0,00473996624350548
11,993	0,0459999999999994	70	70	2	69,25	-11,0693712439388	-0,000906870700418949	0,0056726485490799
11,994	0,0469999999999988	70	70	2	69,25	-11,0693507362157	-0,000998624600470066	0,00569315627217293
11,995	0,048	70	70	2	69,25	-11,0694156400859	-0,0012520607560873	0,00562828034162521
12,006	0,0589999999999993	70	70	2	69,5	-11,0724240727723	-0,00890649389475584	0,00261984765529633
12,017	0,0699999999999985	70	70	2	69,5	-11,0767719894648	-0,0242483336478472	-0,00172801315784454
12,031	0,0839999999999996	70	70	2	69,75	-11,0813213791698	-0,0426164316013455	-0,00627743080258369
12,038	0,0909999999999993	70	70	2	69,75	-11,0827971808612	-0,0494483765214682	-0,00775326043367386
12,047	0,0999999999999996	70	70	2	70	-11,0825554747134	-0,0477459374815226	-0,00751152634620667
12,947	0	80	80	2	79	-11,0828795749694	-0,0495157018303871	-0,00783562660217285
12,958	0,0109999999999992	80	80	2	79	-11,0802785586566	-0,0360897742211819	-0,00523461028933525
12,969	0,0219999999999985	80	80	2	79	-11,0765134636313	-0,0198580464348197	-0,00146951526403427
12,979	0,032	80	80	2	79,25	-11,0731648094952	-0,00896135810762644	0,00187905505299568
12,99	0,0429999999999993	80	80	2	79,25	-11,0693626385182	-0,0008351169526577	0,00568125396966934
12,992	0,0449999999999999	80	80	2	79,25	-11,068996572867	-0,00037692952901125	0,0060473196208477
12,993	0,0459999999999994	80	80	2	79,25	-11,0689892247319	-0,000446108169853687	0,00605463981628418
12,994	0,0469999999999988	80	80	2	79,25	-11,0690308269113	-0,000601131469011307	0,00601306557655334
13,005	0,0579999999999998	80	80	2	79,5	-11,0714883171022	-0,0064122537150979	0,00355560332536697
13,016	0,0689999999999991	80	80	2	79,5	-11,0773367341608	-0,0261757522821426	-0,00229278579354286
13,027	0,0800000000000001	80	80	2	79,75	-11,0808280203491	-0,0404411694034934	-0,00578407198190689
13,038	0,0909999999999993	80	80	2	79,75	-11,0820403788239	-0,0457720085978508	-0,00699643045663834
13,046	0,0990000000000002	80	80	2	79,75	-11,0828656330705	-0,0495604472234845	-0,00782165676355362
13,047	0,0999999999999996	80	80	2	80	-11,0827821493149	-0,0491213006898761	-0,00773822888731957
13,947	0	90	90	2	89	-11,082455534488	-0,0474671553820372	-0,00741161406040192
13,958	0,0109999999999992	90	90	2	89	-11,0806799679995	-0,0383629789575934	-0,00563604757189751
13,969	0,0219999999999985	90	90	2	89	-11,0768491588533	-0,0212881295010448	-0,00180523842573166
13,979	0,032	90	90	2	89,25	-11,0732071381062	-0,00915042124688625	0,00183675438165665
13,99	0,0429999999999993	90	90	2	89,25	-11,0698857530952	-0,0017085112631321	0,00515816733241081
13,992	0,0449999999999999	90	90	2	89,25	-11,069316342473	-0,000912449322640896	0,00572752207517624
13,996	0,0489999999999995	90	90	2	89,25	-11,0699478071183	-0,00241971109062433	0,00509608536958694
14,007	0,0599999999999987	90	90	2	89,5	-11,0731035936624	-0,0111310416832566	0,0019402988255024
14,018	0,0709999999999997	90	90	2	89,5	-11,0764615237713	-0,022417944855988	-0,0014176033437252
14,029	0,081999999999999	90	90	2	89,75	-11,0817877203226	-0,0448031397536397	-0,00674379989504814
14,04	0,093	90	90	2	89,75	-11,0825063847005	-0,0477774813771248	-0,00746246427297592
14,042	0,0949999999999989	90	90	2	89,75	-11,0828989092261	-0,0497904978692532	-0,00785496085882187
14,047	0,0999999999999996	90	90	2	90	-11,0826638527215	-0,0483498303219676	-0,00761993229389191
14,947	0	100	100	2	99	-11,0823545046151	-0,0467395829036832	-0,00731058418750763
14,958	0,0109999999999992	100	100	2	99	-11,0805428680032	-0,0373366614803672	-0,00549891963601112
14,969	0,0220000000000002	100	100	2	99	-11,0758921969682	-0,017758971080184	-0,000848248600959778
14,98	0,0329999999999995	100	100	2	99,25	-11,0730772186071	-0,00878828577697277	0,00196667388081551
14,988	0,0409999999999986	100	100	2	99,25	-11,0694143269211	-0,000833342783153057	0,00562956556677818
14,993	0,0459999999999994	100	100	2	99,25	-11,0692768637091	-0,00107078813016415	0,00576702877879143
14,995	0,048	100	100	2	99,25	-11,0696212202311	-0,00171286053955555	0,00542264431715012
15,006	0,0589999999999993	100	100	2	99,5	-11,0717058833688	-0,00688708387315273	0,00333800911903381
15,017	0,0699999999999985	100	100	2	99,5	-11,0773032903671	-0,0257475348189473	-0,00225936993956566
15,027	0,0800000000000001	100	100	2	99,75	-11,080217147246	-0,0376869132742286	-0,00517319887876511
15,038	0,0909999999999993	100	100	2	99,75	-11,0826484300196	-0,048617422580719	-0,0076044537127018
15,047	0,0999999999999996	100	100	2	100	-11,0822906065732	-0,0464295921847224	-0,00724665820598602
24,947	0	200	200	2	199	-11,0825941152871	-0,0472659105435014	-0,0075501948595047
24,957	0,0100000000000016	200	200	2	199	-11,0806004796177	-0,037073427811265	-0,00555653125047684
24,968	0,0210000000000008	200	200	2	199	-11,0783133935183	-0,0266935816034675	-0,00326944515109062
24,978	0,0310000000000024	200	200	2	199,25	-11,0732084792107	-0,008734748698771	0,0018354132771492
24,989	0,0420000000000016	200	200	2	199,25	-11,0707991570234	-0,00324132852256298	0,00424470752477646
24,996	0,049000000000003	200	200	2	199,25	-11,0702251363546	-0,00220953952521086	0,00481875613331795
24,997	0,0500000000000007	200	200	2	199,5	-11,0702123958617	-0,00222878996282816	0,00483149662613869
24,998	0,0510000000000019	200	200	2	199,5	-11,0703680757433	-0,00266003888100386	0,00467581674456596
25,009	0,0620000000000012	200	200	2	199,5	-11,0734487324953	-0,011414336040616	0,00159513205289841
25,019	0,0720000000000027	200	200	2	199,5	-11,0783516149968	-0,0292516453191638	-0,00330766662955284
25,03	0,083000000000002	200	200	2	199,75	-11,0814411565661	-0,0423396471887827	-0,00639718025922775
25,041	0,0940000000000012	200	200	2	199,75	-11,0831812676042	-0,0503148743882775	-0,00813731923699379
25,042	0,0950000000000024	200	200	2	199,75	-11,08318336308	-0,0502533605322242	-0,00813944265246391
25,043	0,0960000000000001	200	200	2	199,75	-11,0831059981138	-0,0498934974893928	-0,00806204974651337
25,047	0,100000000000001	200	200	2	200	-11,0829701833427	-0,0489175692200661	-0,00792626291513443
34,947	0	300	300	2	299	-11,0829124040902	-0,0484620593488216	-0,00786848366260529
34,958	0,0109999999999957	300	300	2	299	-11,0807873681188	-0,0372991384938359	-0,00574344769120216
34,968	0,0210000000000008	300	300	2	299	-11,0775551944971	-0,0230267131701112	-0,00251127406954765
34,979	0,0319999999999965	300	300	2	299,25	-11,0722476616502	-0,00585500616580248	0,00279625877737999
34,99	0,0429999999999993	300	300	2	299,25	-11,0701104719192	-0,001665148884058	0,00493342056870461
34,991	0,0439999999999969	300	300	2	299,25	-11,0700656566769	-0,00151166226714849	0,0049782358109951
34,992	0,0449999999999946	300	300	2	299,25	-11,0701801255345	-0,00170020386576653	0,00486373901367188
35,002	0,0549999999999997	300	300	2	299,5	-11,0709875822067	-0,00403941608965397	0,00405628234148026
35,013	0,0659999999999954	300	300	2	299,5	-11,0756870359182	-0,0186539115384221	-0,000643115490674973
35,023	0,0760000000000005	300	300	2	299,75	-11,0794063936919	-0,0329659134149551	-0,00436244532465935
35,034	0,0869999999999962	300	300	2	299,75	-11,0821465495974	-0,0450967205688357	-0,0071026012301445
35,041	0,0940000000000012	300	300	2	299,75	-11,0828423593193	-0,0485643744468689	-0,00779841095209122
35,047	0,100000000000001	300	300	2	300	-11,0826925747097	-0,0474320910871029	-0,00764859840273857
44,947	0	400	400	2	399	-11,0826985817403	-0,0472498126327991	-0,00765463337302208
44,958	0,0109999999999957	400	400	2	399	-11,0810847021639	-0,0384635757654905	-0,0060407817363739
44,968	0,0210000000000008	400	400	2	399	-11,0768378153443	-0,0196563079953194	-0,00179389491677284
44,979	0,0319999999999965	400	400	2	399,25	-11,0730483010411	-0,00798087567090988	0,00199561938643455
44,989	0,0420000000000016	400	400	2	399,25	-11,0708067007363	-0,00299927778542042	0,00423716381192207
44,994	0,046999999999997	400	400	2	399,25	-11,0696041211486	-0,000726194120943546	0,00543974339962006
44,995	0,0479999999999947	400	400	2	399,25	-11,0695843398571	-0,00077064149081707	0,00545958057045937
44,996	0,0489999999999995	400	400	2	399,25	-11,0697681549937	-0,0012391759082675	0,00527573749423027
45,007	0,0599999999999952	400	400	2	399,5	-11,0729593690485	-0,00915272627025843	0,00208452343940735
45,017	0,0700000000000003	400	400	2	399,5	-11,0767449997365	-0,021977387368679	-0,00170107930898666
45,028	0,080999999999996	400	400	2	399,75	-11,0817129537463	-0,0429907720535994	-0,00666897743940353
45,038	0,0910000000000011	400	400	2	399,75	-11,0828777309507	-0,048400447703898	-0,00783378258347511
45,04	0,0929999999999964	400	400	2	399,75	-11,0831184033304	-0,0497099803760648	-0,00807445496320724
45,047	0,100000000000001	400	400	2	400	-11,0829025134444	-0,048191724345088	-0,00785859301686287
54,947	0	500	500	2	499	-11,0829100012779	-0,0477947294712067	-0,0078660249710083
54,958	0,0109999999999957	500	500	2	499	-11,0811871290207	-0,0388053245842457	-0,00614320859313011
54,968	0,0210000000000008	500	500	2	499	-11,0776074975729	-0,0225680600851774	-0,00256352126598358
54,979	0,0319999999999965	500	500	2	499,25	-11,0722582507879	-0,00534635968506336	0,00278564170002937
54,989	0,0420000000000016	500	500	2	499,25	-11,0710642207414	-0,00301187857985497	0,00397967174649239
54,995	0,0480000000000018	500	500	2	499,25	-11,0700522176921	-0,00131846871227026	0,00499164685606956
55	0,0529999999999973	500	500	2	499,5	-11,0712176654488	-0,00414971727877855	0,00382622703909874
55,011	0,0640000000000001	500	500	2	499,5	-11,0745866596699	-0,0142168346792459	0,000457260757684708
55,022	0,0749999999999957	500	500	2	499,75	-11,0792484227568	-0,0322247250005603	-0,00420447438955307
55,032	0,0850000000000009	500	500	2	499,75	-11,0829486977309	-0,048596728593111	-0,00790474936366081
55,043	0,0959999999999965	500	500	2	499,75	-11,0830862168223	-0,0487684505060315	-0,00804226845502853
55,047	0,100000000000001	500	500	2	500	-11,0829171258956	-0,0479451427236199	-0,00787317752838135
64,947	0	600	600	2	599	-11,0830373223871	-0,0483776489272714	-0,00799337401986122
64,957	0,0100000000000051	600	600	2	599	-11,0811177548021	-0,0378561113029718	-0,00607380643486977
64,968	0,0210000000000008	600	600	2	599	-11,0771241411567	-0,0203448766842484	-0,00208022072911263
64,979	0,0319999999999965	600	600	2	599,25	-11,0723110008985	-0,00543887726962566	0,00273289158940315
64,989	0,0420000000000016	600	600	2	599,25	-11,0711643565446	-0,00332258176058531	0,00387953594326973
64,994	0,046999999999997	600	600	2	599,25	-11,0703568719327	-0,001815315335989	0,00468699261546135
65	0,0529999999999973	600	600	2	599,5	-11,0712574794888	-0,0040726363658905	0,00378644093871117
65,01	0,0630000000000024	600	600	2	599,5	-11,0744724422693	-0,0135748367756605	0,00057147815823555
65,021	0,0739999999999981	600	600	2	599,5	-11,0784267727286	-0,0281487219035625	-0,00338282436132431
65,031	0,0840000000000032	600	600	2	599,75	-11,0821871459484	-0,0447578215971589	-0,00714322552084923
65,037	0,0900000000000034	600	600	2	599,75	-11,0832159686834	-0,0496541615575552	-0,00817202031612396
65,047	0,0999999999999943	600	600	2	600	-11,0829745139927	-0,048046107403934	-0,00793056562542915
74,947	0	700	700	2	699	-11,0829255077988	-0,0474843382835388	-0,00788155943155289
74,957	0,0100000000000051	700	700	2	699	-11,0814271308482	-0,0398271717131138	-0,00638321042060852
74,968	0,0210000000000008	700	700	2	699	-11,0779115092009	-0,0235519232228398	-0,00286756083369255
74,978	0,0310000000000059	700	700	2	699,25	-11,0736852139235	-0,00901635736227036	0,00135865062475204
74,989	0,0420000000000016	700	700	2	699,25	-11,0705670621246	-0,00187096185982227	0,00447683036327362
74,991	0,0439999999999969	700	700	2	699,25	-11,0704080015421	-0,00169490929692984	0,00463586300611496
74,993	0,0459999999999923	700	700	2	699,25	-11,0706346482038	-0,00224282033741474	0,00440921634435654
75,007	0,0600000000000023	700	700	2	699,5	-11,0724894795567	-0,00723925419151783	0,00255441293120384
75,018	0,070999999999998	700	700	2	699,5	-11,0785257350653	-0,0287566892802715	-0,00348178669810295
75,028	0,0810000000000031	700	700	2	699,75	-11,0812834650278	-0,0403980165719986	-0,00623948872089386
75,039	0,0919999999999987	700	700	2	699,75	-11,0831714328378	-0,0490056117996573	-0,00812748447060585
75,04	0,0930000000000035	700	700	2	699,75	-11,0831829160452	-0,0490148412063718	-0,00813893973827362
75,041	0,0939999999999941	700	700	2	699,75	-11,0831483267248	-0,0487676355987787	-0,00810440629720688
75,047	0,0999999999999943	700	700	2	700	-11,0828262660652	-0,0469559337943792	-0,00778231769800186
84,947	0	800	800	2	799	-11,0829761344939	-0,0476469937711954	-0,00793218612670898
84,957	0,0100000000000051	800	800	2	799	-11,0813821200281	-0,0390084087848663	-0,00633817166090012
84,968	0,0210000000000008	800	800	2	799	-11,0773867182434	-0,0210456922650337	-0,00234279781579971
84,983	0,0360000000000014	800	800	2	799,25	-11,072806455195	-0,00655732583254576	0,0022374652326107
84,994	0,046999999999997	800	800	2	799,25	-11,0705686826259	-0,00207099132239819	0,00447520986199379
84,996	0,0489999999999924	800	800	2	799,25	-11,0703158006072	-0,0014993641525507	0,00472811982035637
85	0,0529999999999973	800	800	2	799,5	-11,0705851390958	-0,00232359394431114	0,00445878133177757
85,01	0,0630000000000024	800	800	2	799,5	-11,0744712967426	-0,0131178228184581	0,000572595745325088
85,021	0,0739999999999981	800	800	2	799,5	-11,0785305965692	-0,0281779421493411	-0,00348664820194244
85,031	0,0840000000000032	800	800	2	799,75	-11,0820704419166	-0,0438419217243791	-0,00702649354934692
85,041	0,0939999999999941	800	800	2	799,75	-11,083003571257	-0,0481608463451266	-0,00795962288975716
85,042	0,0949999999999989	800	800	2	799,75	-11,0830096621066	-0,0481141591444612	-0,00796571373939514
85,043	0,0960000000000036	800	800	2	799,75	-11,0829961393028	-0,0480131432414055	-0,00795219093561172
85,047	0,0999999999999943	800	800	2	800	-11,0828279145062	-0,0470894668251276	-0,00778399407863617
94,947	0	900	900	2	899	-11,0828114580363	-0,0465611414983869	-0,00776750966906547
94,957	0,0100000000000051	900	900	2	899	-11,0816421546042	-0,0402032444253564	-0,00659817829728127
94,968	0,0210000000000008	900	900	2	899	-11,077337404713	-0,020638843998313	-0,00229345634579659
94,978	0,0310000000000059	900	900	2	899,25	-11,0747609753162	-0,0118145300075412	0,00028291717171669
94,989	0,0420000000000016	900	900	2	899,25	-11,0696605313569	-0,000185109674930573	0,00538336113095284
94,99	0,0429999999999922	900	900	2	899,25	-11,069648405537	-8,69296491146088E-05	0,00539548695087433
94,991	0,0439999999999969	900	900	2	899,25	-11,0697511676699	-0,000352715142071247	0,00529272481799126
95,001	0,054000000000002	900	900	2	899,5	-11,0718324221671	-0,00550150871276855	0,00321144238114357
95,012	0,0649999999999977	900	900	2	899,5	-11,074604569003	-0,0138246733695269	0,000439323484897613
95,022	0,0750000000000028	900	900	2	899,75	-11,0793415177613	-0,0312863104045391	-0,00429756939411163
95,033	0,0859999999999985	900	900	2	899,75	-11,0825007967651	-0,0455621210858226	-0,00745687633752823
95,041	0,0939999999999941	900	900	2	899,75	-11,0833115503192	-0,0492662191390991	-0,00826757401227951
95,047	0,0999999999999943	900	900	2	900	-11,0829979274422	-0,0476200878620148	-0,00795397907495499
104,947	0	1000	1000	2	999	-11,0826381202787	-0,045504760928452	-0,00759417191147804
104,957	0,0100000000000051	1000	1000	2	999	-11,0816667973995	-0,0402456615120173	-0,00662282109260559
104,968	0,0210000000000008	1000	1000	2	999	-11,0776494629681	-0,0217717234045267	-0,00260554254055023
104,978	0,0310000000000059	1000	1000	2	999,25	-11,0746498592198	-0,0112189771607518	0,000394005328416824
104,988	0,0409999999999968	1000	1000	2	999,25	-11,0696189850569	-0,000234963372349739	0,00542493537068367
104,99	0,0430000000000064	1000	1000	2	999,25	-11,0695812106133	-0,000266814604401588	0,00546270981431007
104,992	0,0450000000000017	1000	1000	2	999,25	-11,069678356871	-0,000389381311833858	0,00536553561687469
105,003	0,0559999999999974	1000	1000	2	999,5	-11,0721664968878	-0,00640237238258123	0,00287739560008049
105,013	0,0660000000000025	1000	1000	2	999,5	-11,0752075351775	-0,0154376309365034	-0,00016355887055397
105,024	0,0769999999999982	1000	1000	2	999,75	-11,0801596194506	-0,0347811542451382	-0,00511564314365387
105,034	0,0870000000000033	1000	1000	2	999,75	-11,0824911575764	-0,0454286206513643	-0,00744720920920372
105,039	0,0919999999999987	1000	1000	2	999,75	-11,0835704114288	-0,0507077621296048	-0,00852646306157112
105,047	0,0999999999999943	1000	1000	2	1000	-11,0826691333205	-0,045608296059072	-0,00762518495321274
155,283	0	1501	1	3	1500	-11,0783740784973	-0,0255132373422384	-0,00333013013005257
155,294	0,0109999999999957	1501	1	3	1500	-11,0781581886113	-0,0242895726114511	-0,00311421230435371
155,298	0,0149999999999864	1501	1	3	1500	-11,0780232679099	-0,0237719528377056	-0,00297931954264641
155,303	0,0199999999999818	1501	1	3	1500	-11,0781943146139	-0,0247071450576186	-0,00315036624670029
155,313	0,0300000000000011	1501	1	3	1500	-11,0782851465046	-0,0251841219142079	-0,00324122607707977
155,324	0,0409999999999968	1501	1	3	1500	-11,0782251600176	-0,024780472740531	-0,00318121165037155
155,344	0,0609999999999786	1501	1	3	1500	-11,0784598253667	-0,0258645694702864	-0,00341590493917465
155,354	0,070999999999998	1501	1	3	1500	-11,0784585680813	-0,0258883135393262	-0,00341461971402168
155,365	0,0819999999999936	1501	1	3	1500	-11,0781400278211	-0,0245725270360708	-0,00309610739350319
155,376	0,0929999999999893	1501	1	3	1500	-11,0782574862242	-0,0246418593451381	-0,00321356579661369
155,387	0,103999999999985	1501	1	3	1500	-11,0782967694104	-0,0249755103141069	-0,00325284898281097
155,398	0,114999999999981	1501	1	3	1500	-11,0783789679408	-0,0255713425576687	-0,00333504751324654
155,408	0,125	1501	1	3	1500	-11,0783822927624	-0,0255738291889429	-0,00333834439516068
155,419	0,135999999999996	1501	1	3	1500	-11,0784848034382	-0,0260809855535626	-0,00344088301062584
155,43	0,146999999999991	1501	1	3	1500	-11,0787339136004	-0,0269563775509596	-0,00368999317288399
155,443	0,159999999999997	1501	1	3	1500	-11,0785378050059	-0,02626933157444	-0,00349385663866997
155,454	0,170999999999992	1501	1	3	1500	-11,0786510165781	-0,0269922101870179	-0,00360706821084023
155,465	0,181999999999988	1501	1	3	1500	-11,0783224739134	-0,0253356713801622	-0,00327855348587036
155,476	0,192999999999984	1501	1	3	1500	-11,0786412935704	-0,0264595495536923	-0,00359734520316124
155,487	0,203999999999979	1501	1	3	1500	-11,0786001384258	-0,0264174304902554	-0,00355621799826622
155,497	0,213999999999999	1501	1	3	1500	-11,078557446599	-0,0262520788237453	-0,00351347029209137
155,508	0,224999999999994	1501	1	3	1500	-11,0785626154393	-0,0264130905270576	-0,00351866707205772
155,519	0,23599999999999	1501	1	3	1500	-11,0784953646362	-0,0261581316590309	-0,00345144420862198
155,53	0,246999999999986	1501	1	3	1500	-11,0786135215312	-0,0265136733651161	-0,00356957316398621
155,541	0,257999999999981	1501	1	3	1500	-11,0785887390375	-0,0263774814084172	-0,00354481860995293
155,551	0,268000000000001	1501	1	3	1500	-11,0785139445215	-0,026110508479178	-0,00346999615430832
155,562	0,278999999999996	1501	1	3	1500	-11,0784464143217	-0,0258499756455421	-0,00340243801474571
155,573	0,289999999999992	1501	1	3	1500	-11,0785237792879	-0,0259785121306777	-0,00347983092069626
155,584	0,300999999999988	1501	1	3	1500	-11,0784811992198	-0,0257839635014534	-0,00343725085258484
155,595	0,311999999999983	1501	1	3	1500	-11,0786500386894	-0,0265925982967019	-0,00360606238245964
155,606	0,322999999999979	1501	1	3	1500	-11,0785372462124	-0,0262590311467648	-0,0034932978451252
155,616	0,332999999999998	1501	1	3	1500	-11,0787457600236	-0,027351719327271	-0,0037018395960331
155,627	0,343999999999994	1501	1	3	1500	-11,0786887910217	-0,0266871880739927	-0,00364484265446663
155,638	0,35499999999999	1501	1	3	1500	-11,0784537065774	-0,0255400594323874	-0,00340975821018219
155,649	0,365999999999985	1501	1	3	1500	-11,0785260982811	-0,0260686548426747	-0,00348217785358429
155,66	0,376999999999981	1501	1	3	1500	-11,0786091629416	-0,0266837561503053	-0,00356521457433701
155,67	0,387	1501	1	3	1500	-11,0787233524024	-0,026987586170435	-0,00367943197488785
155,681	0,397999999999996	1501	1	3	1500	-11,0787317343056	-0,0268843537196517	-0,00368775799870491
155,692	0,408999999999992	1501	1	3	1500	-11,078934352845	-0,0279304664582014	-0,00389043241739273
155,703	0,419999999999987	1501	1	3	1500	-11,0785828717053	-0,0262505654245615	-0,00353889539837837
155,714	0,430999999999983	1501	1	3	1500	-11,0787260625511	-0,0272143958136439	-0,00368211418390274
155,725	0,441999999999979	1501	1	3	1500	-11,0788385476917	-0,0273294374346733	-0,0037945993244648
155,735	0,451999999999998	1501	1	3	1500	-11,0788222867996	-0,027407449670136	-0,00377833843231201
155,746	0,462999999999994	1501	1	3	1500	-11,078525595367	-0,0260264240205288	-0,003481674939394
155,757	0,47399999999999	1501	1	3	1500	-11,0787394735962	-0,0272159790620208	-0,0036955252289772
155,768	0,484999999999985	1501	1	3	1500	-11,078794291243	-0,0272482912987471	-0,00375034287571907
155,779	0,495999999999981	1501	1	3	1500	-11,0788321495056	-0,0273744249716401	-0,00378817319869995
155,789	0,506	1501	1	3	1500	-11,0787421837449	-0,0269618676975369	-0,0036982074379921
155,8	0,516999999999996	1501	1	3	1500	-11,0789044573903	-0,0278674252331257	-0,00386053696274757
155,811	0,527999999999992	1501	1	3	1500	-11,0788491647691	-0,027655242010951	-0,00380521640181541
155,822	0,538999999999987	1501	1	3	1500	-11,0789606440812	-0,0279295537620783	-0,00391669571399689
155,833	0,549999999999983	1501	1	3	1500	-11,0791332274675	-0,0288392882794142	-0,00408930703997612
155,846	0,562999999999988	1501	1	3	1500	-11,0789718199521	-0,0281591434031725	-0,00392787158489227
155,857	0,573999999999984	1501	1	3	1500	-11,0789413098246	-0,0279614236205816	-0,00389736145734787
155,868	0,58499999999998	1501	1	3	1500	-11,0789176169783	-0,0276383152231574	-0,00387366861104965
155,878	0,594999999999999	1501	1	3	1500	-11,0788148269057	-0,0273411581292748	-0,00377090647816658
155,889	0,605999999999995	1501	1	3	1500	-11,0789550282061	-0,0281044514849782	-0,00391110777854919
155,9	0,61699999999999	1501	1	3	1500	-11,0789238475263	-0,0280152540653944	-0,00387992709875107
155,911	0,627999999999986	1501	1	3	1500	-11,0791628994048	-0,0292123714461923	-0,00411892309784889
155,922	0,638999999999982	1501	1	3	1500	-11,0791754722595	-0,0289675639942288	-0,00413155183196068
155,932	0,649000000000001	1501	1	3	1500	-11,0791138652712	-0,0286623276770115	-0,00406991690397263
155,943	0,659999999999997	1501	1	3	1500	-11,0789298266172	-0,0280015682801604	-0,0038859061896801
155,954	0,670999999999992	1501	1	3	1500	-11,0788893140852	-0,0277631171047688	-0,00384539365768433
155,965	0,681999999999988	1501	1	3	1500	-11,0789687465876	-0,0278609525412321	-0,00392479822039604
155,976	0,692999999999984	1501	1	3	1500	-11,0789859853685	-0,0281463423743844	-0,00394206494092941
155,987	0,703999999999979	1501	1	3	1500	-11,0788877215236	-0,0277377758175135	-0,0038437731564045
155,997	0,713999999999999	1501	1	3	1500	-11,0790498554707	-0,028534447774291	-0,00400587916374207
156,008	0,724999999999994	1501	1	3	1500	-11,0790672060102	-0,0286696525290608	-0,00402325764298439
156,019	0,73599999999999	1501	1	3	1500	-11,0790666472167	-0,0283948332071304	-0,00402269884943962
156,03	0,746999999999986	1501	1	3	1500	-11,079239398241	-0,0293731689453125	-0,00419542193412781
156,041	0,757999999999981	1501	1	3	1500	-11,0792597662657	-0,0295033864676952	-0,00421581789851189
156,051	0,768000000000001	1501	1	3	1500	-11,0791364405304	-0,0288562010973692	-0,0040924921631813
156,062	0,778999999999996	1501	1	3	1500	-11,0790964029729	-0,0285508902743459	-0,00405242666602135
156,073	0,789999999999992	1501	1	3	1500	-11,0791117697954	-0,0287023978307843	-0,0040677934885025
156,084	0,800999999999988	1501	1	3	1500	-11,0790213849395	-0,0283047975972295	-0,00397743657231331
156,095	0,811999999999983	1501	1	3	1500	-11,0789825767279	-0,0280184065923095	-0,00393865630030632
156,106	0,822999999999979	1501	1	3	1500	-11,0790779069066	-0,0286002364009619	-0,00403393059968948
156,116	0,832999999999998	1501	1	3	1500	-11,0790674295276	-0,0284060509875417	-0,0040234811604023
156,127	0,843999999999994	1501	1	3	1500	-11,0790911782533	-0,0285675516352057	-0,00404722988605499
156,138	0,85499999999999	1501	1	3	1500	-11,0792923159897	-0,0296837463974953	-0,00424839556217194
156,149	0,865999999999985	1501	1	3	1500	-11,079328302294	-0,0297876400873065	-0,00428438186645508
156,16	0,876999999999981	1501	1	3	1500	-11,0791499353945	-0,028664693236351	-0,00410595908761024
156,17	0,887	1501	1	3	1500	-11,0791979636997	-0,0288528157398105	-0,0041540153324604
156,181	0,897999999999996	1501	1	3	1500	-11,0792449861765	-0,0292325485497713	-0,00420106574892998
156,192	0,908999999999992	1501	1	3	1500	-11,0796018876135	-0,0309268618002534	-0,00455796718597412
156,203	0,919999999999987	1501	1	3	1500	-11,0794406477362	-0,0304723437875509	-0,0043966993689537
156,214	0,930999999999983	1501	1	3	1500	-11,0793320182711	-0,0295826513320208	-0,00428806990385056
156,225	0,941999999999979	1501	1	3	1500	-11,0792411584407	-0,0291509740054607	-0,00419721007347107
156,235	0,951999999999998	1501	1	3	1500	-11,0793153941631	-0,0297061586752534	-0,00427147373557091
156,246	0,962999999999994	1501	1	3	1500	-11,079307179898	-0,0296698091551661	-0,0042632594704628
156,257	0,97399999999999	1501	1	3	1500	-11,0792669467628	-0,0292520737275481	-0,00422302633523941
156,268	0,984999999999985	1501	1	3	1500	-11,0793950501829	-0,0297966785728931	-0,00435110181570053
156,279	0,995999999999981	1501	1	3	1500	-11,0793620254844	-0,029800059273839	-0,00431807711720467
156,289	1,006	1501	1	3	1500	-11,0793089400977	-0,0294782174751163	-0,00426499173045158
156,3	1,017	1501	1	3	1500	-11,0794120654464	-0,0301814032718539	-0,00436814501881599
156,311	1,02799999999999	1501	1	3	1500	-11,0794907435775	-0,030282405205071	-0,00444676727056503
156,322	1,03899999999999	1501	1	3	1500	-11,0793729778379	-0,0296638533473015	-0,00432902947068214
156,333	1,04999999999998	1501	1	3	1500	-11,0794047173113	-0,0299354270100594	-0,00436076894402504
156,344	1,06099999999998	1501	1	3	1500	-11,07939616777	-0,0299799023196101	-0,00435221940279007
156,354	1,071	1501	1	3	1500	-11,0793409310281	-0,0298133492469788	-0,00429695472121239
156,365	1,08199999999999	1501	1	3	1500	-11,0793918929994	-0,0298610329627991	-0,00434797257184982
156,376	1,09299999999999	1501	1	3	1500	-11,0794821940362	-0,0303065916523337	-0,00443827360868454
156,387	1,10399999999998	1501	1	3	1500	-11,0794356744736	-0,030064326710999	-0,00439172610640526
156,404	1,12099999999998	1501	1	3	1500	-11,079576741904	-0,0308985076844692	-0,00453276559710503
156,414	1,131	1501	1	3	1500	-11,0794959403574	-0,0301483273506165	-0,00445201992988586
156,425	1,142	1501	1	3	1500	-11,0794080980122	-0,0297594117000699	-0,00436417758464813
156,436	1,15299999999999	1501	1	3	1500	-11,0794367641211	-0,0300766667351127	-0,00439278781414032
156,447	1,16399999999999	1501	1	3	1500	-11,0794745385647	-0,0303617073222995	-0,0044306181371212
156,458	1,17499999999998	1501	1	3	1500	-11,0795438010246	-0,0304197147488594	-0,00449985265731811
156,469	1,18599999999998	1501	1	3	1500	-11,0797600541264	-0,031500686891377	-0,00471610575914383
156,479	1,196	1501	1	3	1500	-11,079505411908	-0,0302377855405211	-0,00446146354079247
156,49	1,20699999999999	1501	1	3	1500	-11,079626083374	-0,0309820985421538	-0,00458216294646263
156,501	1,21799999999999	1501	1	3	1500	-11,0796249657869	-0,0310361152514815	-0,00458104535937309
156,512	1,22899999999998	1501	1	3	1500	-11,0798620060086	-0,031956834718585	-0,00481802970170975
156,523	1,23999999999998	1501	1	3	1500	-11,0796758718789	-0,0311444047838449	-0,0046318955719471
156,533	1,25	1501	1	3	1500	-11,0796231217682	-0,0308584468439221	-0,00457914546132088
156,544	1,261	1501	1	3	1500	-11,0796969104558	-0,0313140032812953	-0,0046529620885849
156,555	1,27199999999999	1501	1	3	1500	-11,0795065574348	-0,0302148517221212	-0,004462581127882
156,566	1,28299999999999	1501	1	3	1500	-11,0796696413308	-0,0310680875554681	-0,00462569296360016
156,583	1,29999999999998	1501	1	3	1500	-11,0797200165689	-0,0312662217766047	-0,00467609614133835
156,594	1,31099999999998	1501	1	3	1500	-11,0800367407501	-0,0330333551391959	-0,00499282032251358
156,604	1,321	1501	1	3	1500	-11,0796511173248	-0,0308315642178059	-0,00460714101791382
156,615	1,33199999999999	1501	1	3	1500	-11,0796902049333	-0,0310412421822548	-0,00464625656604767
156,626	1,34299999999999	1501	1	3	1500	-11,0797776281834	-0,031529376283288	-0,00473365187644959
156,637	1,35399999999998	1501	1	3	1500	-11,0797619540244	-0,0316624669358134	-0,00471800565719604
156,648	1,36499999999998	1501	1	3	1500	-11,0797652229667	-0,0316145177930593	-0,00472130253911018
156,658	1,375	1501	1	3	1500	-11,0797666199505	-0,0314365746453404	-0,00472269952297211
156,669	1,386	1501	1	3	1500	-11,0798752494156	-0,0319015141576529	-0,00483127310872078
156,68	1,39699999999999	1501	1	3	1500	-11,0798237565905	-0,0319086853414774	-0,00477980822324753
156,691	1,40799999999999	1501	1	3	1500	-11,0797732137144	-0,0317426491528749	-0,00472923740744591
156,702	1,41899999999998	1501	1	3	1500	-11,0796776600182	-0,0308408448472619	-0,00463373959064484
156,713	1,42999999999998	1501	1	3	1500	-11,0798977408558	-0,0321554904803634	-0,00485379248857498
156,723	1,44	1501	1	3	1500	-11,079810205847	-0,0317335873842239	-0,00476628541946411
156,734	1,45099999999999	1501	1	3	1500	-11,0801421571523	-0,0335611030459404	-0,00509820878505707
156,745	1,46199999999999	1501	1	3	1500	-11,07994758524	-0,0325600057840347	-0,0049036368727684
156,756	1,47299999999998	1501	1	3	1500	-11,0798112954944	-0,0315484264865518	-0,00476734712719917
156,767	1,48399999999998	1501	1	3	1500	-11,0797759238631	-0,031419163569808	-0,00473197549581528
156,777	1,494	1501	1	3	1500	-11,0799263510853	-0,0323496665805578	-0,00488240271806717
156,788	1,505	1501	1	3	1500	-11,0798873752356	-0,032188855111599	-0,00484345480799675
156,799	1,51599999999999	1501	1	3	1500	-11,0798583738506	-0,0316893309354782	-0,00481445342302322
156,81	1,52699999999999	1501	1	3	1500	-11,0802137106657	-0,0334441801533103	-0,00516973435878754
156,829	1,54599999999999	1501	1	3	1500	-11,0798729583621	-0,0317610614001751	-0,0048290379345417
156,84	1,55699999999999	1501	1	3	1500	-11,0800577234477	-0,0329083064571023	-0,00501377508044243
156,851	1,56799999999998	1501	1	3	1500	-11,0800067894161	-0,0324887409806252	-0,00496281310915947
156,862	1,57899999999998	1501	1	3	1500	-11,0800829529762	-0,0329459318891168	-0,005039032548666
156,872	1,589	1501	1	3	1500	-11,0800481121987	-0,0328124640509486	-0,0050041638314724
156,883	1,59999999999999	1501	1	3	1500	-11,0802837833762	-0,034079528413713	-0,00523980706930161
156,894	1,61099999999999	1501	1	3	1500	-11,080151963979	-0,0335101224482059	-0,00510804355144501
156,905	1,62199999999999	1501	1	3	1500	-11,080261990428	-0,0336956372484565	-0,00521807000041008
156,916	1,63299999999998	1501	1	3	1500	-11,079968791455	-0,0322646787390113	-0,00492487102746964
156,926	1,643	1501	1	3	1500	-11,0801228228956	-0,0331381056457758	-0,00507887452840805
156,937	1,654	1501	1	3	1500	-11,0801094397902	-0,0330608291551471	-0,00506546348333359
156,948	1,66499999999999	1501	1	3	1500	-11,0802906285971	-0,0337497610598803	-0,00524668022990227
156,959	1,67599999999999	1501	1	3	1500	-11,0800291970372	-0,0324914464727044	-0,00498527660965919
156,97	1,68699999999998	1501	1	3	1500	-11,0801281034946	-0,0330639583989978	-0,00508418306708336
156,981	1,69799999999998	1501	1	3	1500	-11,0801944881678	-0,0333655532449484	-0,00515051186084747
156,991	1,708	1501	1	3	1500	-11,0802044626325	-0,03364363219589	-0,00516051426529884
157,002	1,71899999999999	1501	1	3	1500	-11,0803457535803	-0,0340946763753891	-0,00530177727341652
157,013	1,72999999999999	1501	1	3	1500	-11,080214548856	-0,033550476655364	-0,00517062842845917
157,024	1,74099999999999	1501	1	3	1500	-11,0801621619612	-0,0332374917343259	-0,00511821359395981
157,035	1,75199999999998	1501	1	3	1500	-11,0803782753646	-0,0343916192650795	-0,00533435493707657
157,045	1,762	1501	1	3	1500	-11,0803272016346	-0,0340023217722774	-0,00528328120708466
157,056	1,773	1501	1	3	1500	-11,080104438588	-0,0327891577035189	-0,00506049022078514
157,067	1,78399999999999	1501	1	3	1500	-11,0803227871656	-0,0338995829224586	-0,00527886673808098
157,078	1,79499999999999	1501	1	3	1500	-11,0802185162902	-0,0335836689919233	-0,00517459586262703
157,089	1,80599999999998	1501	1	3	1500	-11,0802756529301	-0,0338782137259841	-0,00523170456290245
157,1	1,81699999999998	1501	1	3	1500	-11,0802658181638	-0,033415537327528	-0,00522186979651451
157,11	1,827	1501	1	3	1500	-11,0804043430835	-0,0343061704188585	-0,00536039471626282
157,121	1,83799999999999	1501	1	3	1500	-11,0803398862481	-0,0340961059555411	-0,00529590994119644
157,132	1,84899999999999	1501	1	3	1500	-11,0804694145918	-0,0348042882978916	-0,00542543828487396
157,143	1,85999999999999	1501	1	3	1500	-11,0802910197526	-0,0337653839960694	-0,00524707138538361
157,154	1,87099999999998	1501	1	3	1500	-11,0804909002036	-0,0347732147201896	-0,00544695183634758
157,164	1,881	1501	1	3	1500	-11,0802483838052	-0,0335426814854145	-0,00520443543791771
157,175	1,892	1501	1	3	1500	-11,0803543310612	-0,0339453248307109	-0,00531038269400597
157,186	1,90299999999999	1501	1	3	1500	-11,080255061388	-0,0336266914382577	-0,00521114096045494
157,197	1,91399999999999	1501	1	3	1500	-11,0803639423102	-0,0338974455371499	-0,005319993942976
157,208	1,92499999999998	1501	1	3	1500	-11,0804157983512	-0,0342654995620251	-0,00537184998393059
157,219	1,93599999999998	1501	1	3	1500	-11,080554658547	-0,0350141478702426	-0,00551071017980576
157,229	1,946	1501	1	3	1500	-11,0805166047066	-0,0346973584964871	-0,00547265633940697
157,24	1,95699999999999	1501	1	3	1500	-11,0804625414312	-0,0347486650571227	-0,00541862100362778
157,251	1,96799999999999	1501	1	3	1500	-11,0807592049241	-0,0358673417940736	-0,00571522861719131
157,262	1,97899999999998	1501	1	3	1500	-11,0804563947022	-0,034345225431025	-0,00541241839528084
157,273	1,98999999999998	1501	1	3	1500	-11,0805960651487	-0,0352160586044192	-0,00555211678147316
157,283	2	1501	1	3	1500	-11,0804242640734	-0,0344494497403502	-0,00538034364581108
157,294	2,011	1501	1	3	1500	-11,0805934946984	-0,0349310832098126	-0,00554954633116722
157,305	2,02199999999999	1501	1	3	1500	-11,0807124618441	-0,0354530150070786	-0,0056685134768486
157,316	2,03299999999999	1501	1	3	1500	-11,0806133039296	-0,0352393230423331	-0,00556932762265205
157,327	2,04399999999998	1501	1	3	1500	-11,0805196221918	-0,0347570748999715	-0,00547567382454872
157,338	2,05499999999998	1501	1	3	1500	-11,0806062631309	-0,0352656049653888	-0,00556234270334244
157,348	2,065	1501	1	3	1500	-11,0806410480291	-0,03515156917274	-0,00559709966182709
157,359	2,07599999999999	1501	1	3	1500	-11,0805509705096	-0,0348622770980001	-0,00550702214241028
157,37	2,08699999999999	1501	1	3	1500	-11,0806380026042	-0,0353981507942081	-0,00559408217668533
157,381	2,09799999999998	1501	1	3	1500	-11,0806713066995	-0,0354583887383342	-0,00562733039259911
157,392	2,10899999999998	1501	1	3	1500	-11,0807006713003	-0,0353666534647346	-0,00565672293305397
157,402	2,119	1501	1	3	1500	-11,0806537326425	-0,0353867467492819	-0,00560978427529335
157,413	2,13	1501	1	3	1500	-11,080812625587	-0,0362191116437316	-0,00576864928007126
157,424	2,14099999999999	1501	1	3	1500	-11,0806414112449	-0,0353547045961022	-0,00559749081730843
157,435	2,15199999999999	1501	1	3	1500	-11,08089806512	-0,0367747759446502	-0,00585414469242096
157,446	2,16299999999998	1501	1	3	1500	-11,0807401780039	-0,0357223767787218	-0,00569622963666916
157,456	2,173	1501	1	3	1500	-11,0806793533266	-0,0352795980870724	-0,00563543289899826
157,467	2,184	1501	1	3	1500	-11,0806779004633	-0,0354741048067808	-0,00563392415642738
157,478	2,19499999999999	1501	1	3	1500	-11,0807859711349	-0,036124917678535	-0,00574199482798576
157,489	2,20599999999999	1501	1	3	1500	-11,0807444527745	-0,0355411833152175	-0,00570053234696388
157,5	2,21699999999998	1501	1	3	1500	-11,0807411279529	-0,0355961220338941	-0,00569717958569527
157,511	2,22799999999998	1501	1	3	1500	-11,0809661820531	-0,0368030508980155	-0,00592220574617386
157,521	2,238	1501	1	3	1500	-11,0807265434414	-0,0357423769310117	-0,00568259507417679
157,532	2,249	1501	1	3	1500	-11,0810467880219	-0,0374314049258828	-0,00600283965468407
157,543	2,25999999999999	1501	1	3	1500	-11,0807880945504	-0,0357955973595381	-0,00574417412281036
157,554	2,27099999999999	1501	1	3	1500	-11,0809061396867	-0,0364737678319216	-0,00586219131946564
157,565	2,28199999999998	1501	1	3	1500	-11,0808656550944	-0,0363096501678228	-0,00582173466682434
157,575	2,292	1501	1	3	1500	-11,0807512700558	-0,0357180926948786	-0,00570734962821007
157,586	2,303	1501	1	3	1500	-11,0809445846826	-0,0366776203736663	-0,00590063631534576
157,597	2,31399999999999	1501	1	3	1500	-11,0809180140495	-0,0363535713404417	-0,00587403774261475
157,608	2,32499999999999	1501	1	3	1500	-11,08095087111	-0,0366662768647075	-0,00590695068240166
157,619	2,33599999999998	1501	1	3	1500	-11,0808507073671	-0,0361567875370383	-0,00580675899982452
157,63	2,34699999999998	1501	1	3	1500	-11,0810343269259	-0,0371357845142484	-0,00599037855863571
157,64	2,357	1501	1	3	1500	-11,0810792259872	-0,0371830118820071	-0,00603524968028069
157,651	2,368	1501	1	3	1500	-11,0810528229922	-0,0371065689250827	-0,00600887462496758
157,662	2,37899999999999	1501	1	3	1500	-11,0809628013521	-0,0366301275789738	-0,00591885298490524
157,673	2,38999999999999	1501	1	3	1500	-11,0811511985958	-0,0377065315842628	-0,00610727816820145
157,685	2,40199999999999	1501	1	3	1500	-11,0809531342238	-0,036535607650876	-0,00590918585658073
157,696	2,41299999999998	1501	1	3	1500	-11,0809299442917	-0,03639274276793	-0,00588599592447281
157,706	2,423	1501	1	3	1500	-11,0810527391732	-0,0370318721979856	-0,00600876286625862
157,717	2,434	1501	1	3	1500	-11,0810518451035	-0,0371424900367856	-0,00600786879658699
157,728	2,44499999999999	1501	1	3	1500	-11,0810797289014	-0,0373469665646553	-0,00603575259447098
157,743	2,45999999999998	1501	1	3	1500	-11,0810959618539	-0,0370274251326919	-0,00605201348662376
157,753	2,47	1501	1	3	1500	-11,0811047628522	-0,0372522929683328	-0,00606084242463112
157,764	2,48099999999999	1501	1	3	1500	-11,0810926090926	-0,037270444445312	-0,00604866072535515
157,775	2,49199999999999	1501	1	3	1500	-11,0811332892627	-0,037671709433198	-0,00608934089541435
157,786	2,50299999999999	1501	1	3	1500	-11,0810433235019	-0,036770710721612	-0,0059993751347065
157,797	2,51399999999998	1501	1	3	1500	-11,0810361709446	-0,0368104921653867	-0,00599222257733345
157,807	2,524	1501	1	3	1500	-11,0812379792333	-0,0379413086920977	-0,00619400292634964
157,818	2,535	1501	1	3	1500	-11,081233760342	-0,037979856133461	-0,00618981197476387
157,829	2,54599999999999	1501	1	3	1500	-11,0812401585281	-0,0379683449864388	-0,00619618222117424
157,84	2,55699999999999	1501	1	3	1500	-11,0811190959066	-0,0370351690798998	-0,00607514753937721
157,851	2,56799999999998	1501	1	3	1500	-11,0812474507838	-0,0379547849297524	-0,00620350241661072
157,862	2,57899999999998	1501	1	3	1500	-11,0812536533922	-0,0380778172984719	-0,00620970502495766
157,872	2,589	1501	1	3	1500	-11,0812780726701	-0,0381411844864488	-0,00623412430286407
157,883	2,59999999999999	1501	1	3	1500	-11,0812200978398	-0,0376057205721736	-0,0061761774122715
157,894	2,61099999999999	1501	1	3	1500	-11,0812360513955	-0,0377565389499068	-0,00619210302829742
157,905	2,62199999999999	1501	1	3	1500	-11,0812484845519	-0,0379695883020759	-0,00620456412434578
157,916	2,63299999999998	1501	1	3	1500	-11,0813036654145	-0,0382052082568407	-0,00625971704721451
157,926	2,643	1501	1	3	1500	-11,0812180861831	-0,0378654804080725	-0,00617416575551033
157,937	2,654	1501	1	3	1500	-11,0813139751554	-0,0380807276815176	-0,00627005472779274
157,948	2,66499999999999	1501	1	3	1500	-11,0812936071306	-0,0379817839711905	-0,00624965876340866
157,959	2,67599999999999	1501	1	3	1500	-11,081253150478	-0,0378039758652449	-0,00620920211076736
157,97	2,68699999999998	1501	1	3	1500	-11,0814129654318	-0,038740336894989	-0,00636901706457138
157,981	2,69799999999998	1501	1	3	1500	-11,0813655797392	-0,0383006921038032	-0,00632163137197495
157,991	2,708	1501	1	3	1500	-11,0814986564219	-0,0390242412686348	-0,00645473599433899
158,002	2,71899999999999	1501	1	3	1500	-11,0813233349472	-0,038202153518796	-0,00627938657999039
158,013	2,72999999999999	1501	1	3	1500	-11,0813988558948	-0,0384638039395213	-0,00635493546724319
158,024	2,74099999999999	1501	1	3	1500	-11,0813927650452	-0,0386178400367498	-0,00634878873825073
158,035	2,75199999999998	1501	1	3	1500	-11,0815302282572	-0,0390947982668877	-0,00648630782961845
158,045	2,762	1501	1	3	1500	-11,0815539769828	-0,0392224127426744	-0,00651000067591667
158,056	2,773	1501	1	3	1500	-11,0815256182104	-0,0391073059290648	-0,00648166984319687
158,067	2,78399999999999	1501	1	3	1500	-11,0813406575471	-0,038347952067852	-0,00629670917987823
158,078	2,79499999999999	1501	1	3	1500	-11,0814525280148	-0,0385843589901924	-0,00640857964754105
158,089	2,80599999999998	1501	1	3	1500	-11,0814716946334	-0,0386773096397519	-0,00642774626612663
158,1	2,81699999999998	1501	1	3	1500	-11,081479433924	-0,0389104941859841	-0,00643551349639893
158,11	2,827	1501	1	3	1500	-11,0814463533461	-0,0387865165248513	-0,00640243291854858
158,121	2,83799999999999	1501	1	3	1500	-11,0814790427685	-0,0389977870509028	-0,00643512234091759
158,132	2,84899999999999	1501	1	3	1500	-11,0815511271358	-0,0390237011015415	-0,00650720670819282
158,143	2,85999999999999	1501	1	3	1500	-11,0814976785332	-0,0388779677450657	-0,0064537301659584
158,163	2,88	1501	1	3	1500	-11,08158971183	-0,039317300543189	-0,00654576346278191
158,174	2,89099999999999	1501	1	3	1500	-11,0817382950336	-0,0400965474545956	-0,00669434666633606
158,185	2,90199999999999	1501	1	3	1500	-11,08154296875	-0,0389031926169991	-0,00649899244308472
158,196	2,91299999999998	1501	1	3	1500	-11,0815262328833	-0,0389064289629459	-0,00648228451609612
158,206	2,923	1501	1	3	1500	-11,0814997181296	-0,0387446954846382	-0,00645579770207405
158,217	2,934	1501	1	3	1500	-11,0815542843193	-0,0391156505793333	-0,00651033595204353
158,228	2,94499999999999	1501	1	3	1500	-11,0816121194512	-0,0392339238896966	-0,00656817108392715
158,239	2,95599999999999	1501	1	3	1500	-11,0816726647317	-0,039568031206727	-0,00662874430418014
158,25	2,96699999999998	1501	1	3	1500	-11,0817261133343	-0,0398992793634534	-0,00668216496706009
158,261	2,97799999999998	1501	1	3	1500	-11,0816573258489	-0,0396039476618171	-0,00661337748169899
158,271	2,988	1501	1	3	1500	-11,0819774866104	-0,0414331536740065	-0,00693356618285179
158,282	2,999	1501	1	3	1500	-11,0817104112357	-0,0398164382204413	-0,00666646286845207
158,293	3,00999999999999	1501	1	3	1500	-11,0816186573356	-0,0392192229628563	-0,00657470896840096
158,304	3,02099999999999	1501	1	3	1500	-11,081623909995	-0,0393491704016924	-0,00657996162772179
158,315	3,03199999999998	1501	1	3	1500	-11,0818893369287	-0,0409087724983692	-0,0068453885614872
158,325	3,042	1501	1	3	1500	-11,0817286558449	-0,039719226770103	-0,00668467953801155
158,336	3,053	1501	1	3	1500	-11,0818250756711	-0,0403079017996788	-0,00678112730383873
158,347	3,06399999999999	1501	1	3	1500	-11,081674201414	-0,0395549647510052	-0,00663025304675102
158,358	3,07499999999999	1501	1	3	1500	-11,0817275103182	-0,0400376506149769	-0,00668356195092201
158,369	3,08599999999998	1501	1	3	1500	-11,081933202222	-0,0409875111654401	-0,00688925385475159
158,38	3,09699999999998	1501	1	3	1500	-11,0816997662187	-0,0394696742296219	-0,00665584579110146
158,39	3,107	1501	1	3	1500	-11,0821257624775	-0,0418625306338072	-0,00708181411027908
158,404	3,12099999999998	1501	1	3	1500	-11,0818560887128	-0,0405077869072557	-0,00681214034557343
158,414	3,131	1501	1	3	1500	-11,0818666499108	-0,0406080484390259	-0,00682270154356956
158,425	3,142	1501	1	3	1500	-11,0819225851446	-0,0406748801469803	-0,00687863677740097
158,436	3,15299999999999	1501	1	3	1500	-11,0819192044437	-0,0406709359958768	-0,00687528401613235
158,447	3,16399999999999	1501	1	3	1500	-11,0817617643625	-0,0398440985009074	-0,00671781599521637
158,458	3,17499999999998	1501	1	3	1500	-11,0818908177316	-0,0406982516869903	-0,00684689730405808
158,469	3,18599999999998	1501	1	3	1500	-11,0818843077868	-0,0405726442113519	-0,00684035941958427
158,479	3,196	1501	1	3	1500	-11,0818484053016	-0,0403265794739127	-0,00680442899465561
158,49	3,20699999999999	1501	1	3	1500	-11,0820173844695	-0,04122668877244	-0,00697346404194832
158,501	3,21799999999999	1501	1	3	1500	-11,08208572492	-0,0415844609960914	-0,0070418044924736
158,512	3,22899999999999	1501	1	3	1500	-11,0818548873067	-0,040363110601902	-0,00681096687912941
158,523	3,23999999999998	1501	1	3	1500	-11,0819755867124	-0,0408472074195743	-0,00693166628479958
158,533	3,25	1501	1	3	1500	-11,0820548515767	-0,0413237838074565	-0,00701090320944786
158,544	3,261	1501	1	3	1500	-11,0819964297116	-0,0409781606867909	-0,00695245340466499
158,555	3,27199999999999	1501	1	3	1500	-11,0820044763386	-0,0411406205967069	-0,00696055591106415
158,566	3,28299999999999	1501	1	3	1500	-11,0821659676731	-0,0420813728123903	-0,00712204724550247
158,577	3,29399999999998	1501	1	3	1500	-11,081966618076	-0,0407675001770258	-0,00692266970872879
158,587	3,304	1501	1	3	1500	-11,0820074100047	-0,0410376815125346	-0,00696346163749695
158,598	3,315	1501	1	3	1500	-11,0821345914155	-0,0418240483850241	-0,00709064304828644
158,609	3,32599999999999	1501	1	3	1500	-11,0821637324989	-0,0419830204918981	-0,00711975619196892
158,62	3,33699999999999	1501	1	3	1500	-11,082075862214	-0,0412968825548887	-0,00703191384673119
158,631	3,34799999999998	1501	1	3	1500	-11,0821691807359	-0,0417315401136875	-0,00712523236870766
158,642	3,35899999999998	1501	1	3	1500	-11,0820972919464	-0,041483580134809	-0,00705331563949585
158,652	3,369	1501	1	3	1500	-11,0823780018836	-0,0430745864287019	-0,00733405351638794
158,663	3,38	1501	1	3	1500	-11,0821272991598	-0,0417969282716513	-0,00708337873220444
158,674	3,39099999999999	1501	1	3	1500	-11,0821972321719	-0,0418792339041829	-0,00715328380465508
158,685	3,40199999999999	1501	1	3	1500	-11,0822149738669	-0,0420188438147306	-0,00717099756002426
158,696	3,41299999999998	1501	1	3	1500	-11,082063736394	-0,0413619866594672	-0,00701978802680969
158,706	3,423	1501	1	3	1500	-11,0821792948991	-0,0419676955789328	-0,00713534653186798
158,717	3,434	1501	1	3	1500	-11,0822273232043	-0,0418925611302257	-0,00718334689736366
158,728	3,44499999999999	1501	1	3	1500	-11,0821454320103	-0,0415852246806026	-0,00710148364305496
158,739	3,45599999999999	1501	1	3	1500	-11,0822647623718	-0,0423301476985216	-0,00722084194421768
158,75	3,46699999999998	1501	1	3	1500	-11,0821701586246	-0,0418384466320276	-0,00712623819708824
158,761	3,47799999999998	1501	1	3	1500	-11,0822463221848	-0,0423160381615162	-0,00720234587788582
158,771	3,488	1501	1	3	1500	-11,0821862798184	-0,0417186645790935	-0,0071423314511776
158,782	3,499	1501	1	3	1500	-11,0821748524904	-0,0417689047753811	-0,00713087618350983
158,801	3,518	1501	1	3	1500	-11,0825150460005	-0,0436069956049323	-0,00747112557291984
158,812	3,529	1501	1	3	1500	-11,0825236514211	-0,0437130825594068	-0,00747973099350929
158,823	3,53999999999999	1501	1	3	1500	-11,082370262593	-0,042620487511158	-0,00732634216547012
158,834	3,55099999999999	1501	1	3	1500	-11,0823813267052	-0,0429711630567908	-0,00733735039830208
158,845	3,56199999999998	1501	1	3	1500	-11,0823407862335	-0,042578736320138	-0,0072968378663063
158,856	3,57299999999998	1501	1	3	1500	-11,0822679195553	-0,0421171542257071	-0,00722397118806839
158,866	3,583	1501	1	3	1500	-11,0822745412588	-0,0420781830325723	-0,00723062083125114
158,877	3,59399999999999	1501	1	3	1500	-11,0823324602097	-0,0424988567829132	-0,00728851184248924
158,888	3,60499999999999	1501	1	3	1500	-11,082447739318	-0,0429974915459752	-0,00740379095077515
158,899	3,61599999999999	1501	1	3	1500	-11,0823712963611	-0,0427630729973316	-0,00732734799385071
158,91	3,62699999999998	1501	1	3	1500	-11,0825445782393	-0,0436903117224574	-0,00750062987208366
158,92	3,637	1501	1	3	1500	-11,0825018025935	-0,043146456591785	-0,00745782628655434
158,931	3,648	1501	1	3	1500	-11,0823774151504	-0,0426194211468101	-0,00733343884348869
158,942	3,65899999999999	1501	1	3	1500	-11,0824595298618	-0,0431711506098509	-0,00741558149456978
158,953	3,66999999999999	1501	1	3	1500	-11,0825435444713	-0,0436666794121265	-0,0074995681643486
158,964	3,68099999999998	1501	1	3	1500	-11,0825718473643	-0,043501709587872	-0,0075278989970684
158,975	3,69199999999998	1501	1	3	1500	-11,0825277026743	-0,0434472924098372	-0,00748375430703163
158,985	3,702	1501	1	3	1500	-11,0824523493648	-0,0428995303809643	-0,00740842893719673
158,996	3,71299999999999	1501	1	3	1500	-11,0825491324067	-0,0436524441465735	-0,00750521197915077
159,007	3,72399999999999	1501	1	3	1500	-11,0824772715569	-0,043340465053916	-0,00743329524993896
159,018	3,73499999999999	1501	1	3	1500	-11,0825610347092	-0,0434538535773754	-0,00751711428165436
159,029	3,74599999999998	1501	1	3	1500	-11,0825731884688	-0,0436799507588148	-0,00752924010157585
159,039	3,756	1501	1	3	1500	-11,0826489888132	-0,0440306076779962	-0,00760506838560104
159,05	3,767	1501	1	3	1500	-11,0826643835753	-0,044188629835844	-0,0076204352080822
159,061	3,77799999999999	1501	1	3	1500	-11,0826341528445	-0,0437849340960383	-0,00759020447731018
159,072	3,78899999999999	1501	1	3	1500	-11,0827212408185	-0,0443971762433648	-0,00767732039093971
159,083	3,79999999999998	1501	1	3	1500	-11,0825329832733	-0,0433862721547484	-0,00748900696635246
159,094	3,81099999999998	1501	1	3	1500	-11,0826603323221	-0,0441152974963188	-0,00761635601520538
159,104	3,821	1501	1	3	1500	-11,0826995875686	-0,0443698884919286	-0,00765563920140266
159,115	3,83199999999999	1501	1	3	1500	-11,0826485417783	-0,0438773119822145	-0,00760456547141075
159,126	3,84299999999999	1501	1	3	1500	-11,0826456081122	-0,0439925864338875	-0,00760165974497795
159,137	3,85399999999999	1501	1	3	1500	-11,0826190654188	-0,0438149040564895	-0,00757511705160141
159,148	3,86499999999998	1501	1	3	1500	-11,0826100688428	-0,0438420148566365	-0,00756612047553062
159,158	3,875	1501	1	3	1500	-11,0826998669654	-0,0439629517495632	-0,00765591859817505
159,169	3,886	1501	1	3	1500	-11,0828142240644	-0,0446640513837337	-0,00777030363678932
159,18	3,89699999999999	1501	1	3	1500	-11,0826565045863	-0,0438801664859056	-0,00761255621910095
159,191	3,90799999999999	1501	1	3	1500	-11,0827459394932	-0,0443863542750478	-0,00770196318626404
159,202	3,91899999999998	1501	1	3	1500	-11,0827298462391	-0,0444277375936508	-0,00768592581152916
159,212	3,929	1501	1	3	1500	-11,0828370507807	-0,0448451284319162	-0,00779310241341591
159,223	3,94	1501	1	3	1500	-11,0827962029725	-0,0445438269525766	-0,00775225460529327
159,234	3,95099999999999	1501	1	3	1500	-11,0828594025224	-0,0450271088629961	-0,00781545415520668
159,245	3,96199999999999	1501	1	3	1500	-11,0828411020339	-0,0450074439868331	-0,00779718160629272
159,256	3,97299999999998	1501	1	3	1500	-11,0827592108399	-0,0442150514572859	-0,00771526247262955
159,267	3,98399999999998	1501	1	3	1500	-11,0827762261033	-0,0443004071712494	-0,00773230567574501
159,277	3,994	1501	1	3	1500	-11,0828296747059	-0,0447472464293242	-0,00778572633862496
159,288	4,005	1501	1	3	1500	-11,0828714445233	-0,0450036022812128	-0,0078275240957737
159,299	4,01599999999999	1501	1	3	1500	-11,0828577820212	-0,0450451066717505	-0,00781383365392685
159,31	4,02699999999999	1501	1	3	1500	-11,0828923154622	-0,0448819855228066	-0,00784836709499359
159,321	4,03799999999998	1501	1	3	1500	-11,0828645713627	-0,0448062317445874	-0,00782059505581856
159,331	4,048	1501	1	3	1500	-11,0829917527735	-0,0455407472327352	-0,00794777646660805
159,342	4,059	1501	1	3	1500	-11,0828750766814	-0,0449950806796551	-0,0078311562538147
159,353	4,06999999999999	1501	1	3	1500	-11,082907654345	-0,0450055301189423	-0,00786373391747475
159,364	4,08099999999999	1501	1	3	1500	-11,0828773677349	-0,0447709579020739	-0,00783344730734825
159,375	4,09199999999998	1501	1	3	1500	-11,0829539224505	-0,0452607264742255	-0,00790994614362717
159,386	4,10299999999998	1501	1	3	1500	-11,0829159244895	-0,0452243303880095	-0,00787194818258286
159,396	4,113	1501	1	3	1500	-11,0828682035208	-0,0449271081015468	-0,00782428309321404
159,407	4,124	1501	1	3	1500	-11,0830241627991	-0,0455526635050774	-0,00798024237155914
159,418	4,13499999999999	1501	1	3	1500	-11,0830275993794	-0,0455936463549733	-0,00798365101218224
159,429	4,14599999999999	1501	1	3	1500	-11,0830109473318	-0,0456154812127352	-0,00796699896454811
159,44	4,15699999999998	1501	1	3	1500	-11,0830296948552	-0,0458327867090702	-0,00798571854829788
159,45	4,167	1501	1	3	1500	-11,0831031482667	-0,0459674280136824	-0,00805919989943504
159,465	4,18199999999999	1501	1	3	1500	-11,0830752365291	-0,0458736484870315	-0,00803131610155106
159,476	4,19299999999998	1501	1	3	1500	-11,0830736998469	-0,0458301091566682	-0,0080297514796257
159,487	4,20399999999998	1501	1	3	1500	-11,0831022821367	-0,0461152428761125	-0,00805830582976341
159,497	4,214	1501	1	3	1500	-11,0830707103014	-0,0459983013570309	-0,00802678987383842
159,508	4,22499999999999	1501	1	3	1500	-11,083100605756	-0,0458130519837141	-0,0080566294491291
159,519	4,23599999999999	1501	1	3	1500	-11,0831738635898	-0,0462590809911489	-0,00812988728284836
159,53	4,24699999999999	1501	1	3	1500	-11,083282744512	-0,0468979543074965	-0,00823879614472389
159,541	4,25799999999998	1501	1	3	1500	-11,083096889779	-0,0460694776847959	-0,00805294141173363
159,551	4,268	1501	1	3	1500	-11,08313228935	-0,0459390413016081	-0,00808831304311752
159,562	4,279	1501	1	3	1500	-11,0831545013934	-0,0460653565824032	-0,00811055302619934
159,573	4,28999999999999	1501	1	3	1500	-11,0832208022475	-0,0464868033304811	-0,00817688181996346
159,584	4,30099999999999	1501	1	3	1500	-11,083178780973	-0,0464200414717197	-0,0081348605453968
159,595	4,31199999999998	1501	1	3	1500	-11,0831803176552	-0,0463668815791607	-0,00813636928796768
159,606	4,32299999999998	1501	1	3	1500	-11,0830920562148	-0,0456535490229726	-0,00804813578724861
159,616	4,333	1501	1	3	1500	-11,0831819660962	-0,0461643282324076	-0,00813804566860199
159,627	4,34399999999999	1501	1	3	1500	-11,0831982828677	-0,0462940707802773	-0,00815436244010925
159,638	4,35499999999999	1501	1	3	1500	-11,083185179159	-0,0463795149698853	-0,00814123079180717
159,649	4,36599999999999	1501	1	3	1500	-11,0833695251495	-0,0470917718484998	-0,00832557678222656
159,66	4,37699999999998	1501	1	3	1500	-11,0832639131695	-0,0465911207720637	-0,00821996480226517
159,67	4,387	1501	1	3	1500	-11,0832510888577	-0,0465348502621055	-0,00820711255073547
159,681	4,398	1501	1	3	1500	-11,0833473131061	-0,0472109578549862	-0,00830333679914474
159,692	4,40899999999999	1501	1	3	1500	-11,08333918266	-0,047145402058959	-0,00829523429274559
159,703	4,41999999999999	1501	1	3	1500	-11,0833132266998	-0,046862275339663	-0,00826925039291382
159,714	4,43099999999998	1501	1	3	1500	-11,0833240114152	-0,0469926092773676	-0,00828003510832786
159,725	4,44199999999998	1501	1	3	1500	-11,0832540504634	-0,0465461099520326	-0,00821013003587723
159,735	4,452	1501	1	3	1500	-11,0833592712879	-0,0472407974302769	-0,00831529498100281
159,746	4,46299999999999	1501	1	3	1500	-11,0833892226219	-0,0471445266157389	-0,00834530219435692
159,757	4,47399999999999	1501	1	3	1500	-11,0833520069718	-0,0470802281051874	-0,00830808654427528
159,768	4,48499999999999	1501	1	3	1500	-11,083373632282	-0,0471666688099504	-0,00832971185445786
159,779	4,49599999999998	1501	1	3	1500	-11,083422973752	-0,0475066062062979	-0,00837905332446098
159,789	4,506	1501	1	3	1500	-11,0833588242531	-0,0472762808203697	-0,00831484794616699
159,8	4,517	1501	1	3	1500	-11,0834484547377	-0,0474443100392818	-0,00840453431010246
159,811	4,52799999999999	1501	1	3	1500	-11,0835300385952	-0,0478875823318958	-0,0084860622882843
159,822	4,53899999999999	1501	1	3	1500	-11,0834177490324	-0,0473137805238366	-0,00837380066514015
159,833	4,54999999999998	1501	1	3	1500	-11,0836434736848	-0,0486977631226182	-0,00859949737787247
159,844	4,56099999999998	1501	1	3	1500	-11,0833964310586	-0,0469796219840646	-0,00835245475172997
159,854	4,571	1501	1	3	1500	-11,0836463235319	-0,0486585963517427	-0,00860240310430527
159,865	4,58199999999999	1501	1	3	1500	-11,0835058987141	-0,0477375276386738	-0,00846197828650475
159,877	4,59399999999999	1501	1	3	1500	-11,0834787972271	-0,047691073268652	-0,00843482092022896
159,888	4,60499999999999	1501	1	3	1500	-11,0835463553667	-0,0481065548956394	-0,00850237905979156
159,899	4,61599999999999	1501	1	3	1500	-11,0835677850991	-0,0479243276640773	-0,00852383673191071
159,91	4,62699999999998	1501	1	3	1500	-11,0835652146488	-0,0480161793529987	-0,00852126628160477
159,92	4,637	1501	1	3	1500	-11,0834606364369	-0,0474882125854492	-0,00841671600937843
159,931	4,648	1501	1	3	1500	-11,0836159810424	-0,048466413281858	-0,0085720606148243
159,942	4,65899999999999	1501	1	3	1500	-11,0836192779243	-0,0480965757742524	-0,00857535749673843
159,953	4,66999999999999	1501	1	3	1500	-11,0835961718112	-0,0481394585222006	-0,00855222344398499
159,964	4,68099999999998	1501	1	3	1500	-11,0835350397974	-0,0478715775534511	-0,00849109143018723
159,975	4,69199999999998	1501	1	3	1500	-11,0836499556899	-0,0485196011140943	-0,00860603526234627
159,985	4,702	1501	1	3	1500	-11,0835548210889	-0,0480765150859952	-0,00851087272167206
159,996	4,71299999999999	1501	1	3	1500	-11,083530317992	-0,0476772570982575	-0,00848639756441116
160,007	4,72399999999999	1501	1	3	1500	-11,0837195254862	-0,0486728036776185	-0,00867560505867004
160,018	4,73499999999999	1501	1	3	1500	-11,0837136860937	-0,0487289903685451	-0,00866973772644997
160,029	4,74599999999998	1501	1	3	1500	-11,0837042424828	-0,0488386442884803	-0,00866029411554337
160,039	4,756	1501	1	3	1500	-11,0837611276656	-0,0488604884594679	-0,00871717929840088
160,05	4,767	1501	1	3	1500	-11,0838027577847	-0,0490784598514438	-0,00875880941748619
160,061	4,77799999999999	1501	1	3	1500	-11,0835965909064	-0,047986856661737	-0,0085526704788208
160,081	4,798	1501	1	3	1500	-11,0837251413614	-0,0487607764080167	-0,00868119299411774
160,092	4,809	1501	1	3	1500	-11,0837665200233	-0,0488671474158764	-0,00872259959578514
160,103	4,81999999999999	1501	1	3	1500	-11,0837063379586	-0,0485736317932606	-0,00866241753101349
160,114	4,83099999999999	1501	1	3	1500	-11,0838210303336	-0,0492348754778504	-0,00877708196640015
160,125	4,84199999999998	1501	1	3	1500	-11,0837943758816	-0,0491627771407366	-0,00875042751431465
160,136	4,85299999999998	1501	1	3	1500	-11,0838109720498	-0,0491679925471544	-0,0087670236825943
160,146	4,863	1501	1	3	1500	-11,0837628319859	-0,0488504348322749	-0,00871891155838966
160,167	4,88399999999999	1501	1	3	1500	-11,0838824696839	-0,0496321171522141	-0,00883849337697029
160,178	4,89499999999998	1501	1	3	1500	-11,0838451143354	-0,0494322180747986	-0,0088011659681797
160,188	4,905	1501	1	3	1500	-11,0838445834816	-0,0491314800456166	-0,00880066305398941
160,199	4,916	1501	1	3	1500	-11,0838751494884	-0,0495056761428714	-0,00883122906088829
160,21	4,92699999999999	1501	1	3	1500	-11,0839405842125	-0,0499516166746616	-0,00889666378498077
160,221	4,93799999999999	1501	1	3	1500	-11,0838384646922	-0,0492193643003702	-0,00879451632499695
160,232	4,94899999999998	1501	1	3	1500	-11,0838976409286	-0,0496774166822433	-0,00885369256138802
160,243	4,95999999999998	1501	1	3	1500	-11,0838982835412	-0,0493868114426732	-0,00885430723428726
160,253	4,97	1501	1	3	1500	-11,0839138180017	-0,0497511541470885	-0,00886984169483185
160,264	4,98099999999999	1501	1	3	1500	-11,0839248262346	-0,0497582228854299	-0,00888090580701828
160,275	4,99199999999999	1501	1	3	1500	-11,0839087050408	-0,0495678558945656	-0,00886475667357445
160,283	5	1501	1	3	1500	-11,0840714816004	-0,0503050861880183	-0,00902753323316574
160,294	5,011	1501	1	3	1500	-11,0839976090938	-0,0499403337016702	-0,00895366072654724
160,305	5,02199999999999	1501	1	3	1500	-11,0840400215238	-0,0502033857628703	-0,00899607315659523
160,311	5,02799999999999	1501	1	3	1500	-11,0842153150588	-0,0512020476162434	-0,00917136669158936
160,312	5,029	1501	1	3	1500	-11,0842102579772	-0,0512784346938133	-0,00916633754968643
160,323	5,03999999999999	1501	1	3	1500	-11,0839935019612	-0,050108777359128	-0,00894952565431595
160,334	5,05099999999999	1501	1	3	1500	-11,0840652231127	-0,050167222507298	-0,00902127474546433
160,345	5,06199999999998	1501	1	3	1500	-11,0839746147394	-0,0497030280530453	-0,00893069431185722
160,348	5,065	1501	1	4	1500	-11,0840553883463	-0,0502165500074625	-0,00901143997907639
160,348	0	1501	1	4	1500	-11,0840553883463	-0,0502165500074625	-0,00901143997907639
160,359	0,0109999999999957	1501	1	4	1500	-11,0840679612011	-0,0503434846177697	-0,00902401283383369
160,37	0,0219999999999914	1501	1	4	1500	-11,0839360300452	-0,0496735703200102	-0,00889208167791367
160,381	0,032999999999987	1501	1	4	1500,25	-11,0834081377834	-0,0465990742668509	-0,00836418941617012
160,392	0,0439999999999827	1501	1	4	1500,25	-11,0834720358253	-0,0470184627920389	-0,00842811539769173
160,398	0,0499999999999829	1501	1	4	1500,25	-11,0828859731555	-0,0436364347115159	-0,0078420527279377
160,408	0,0600000000000023	1501	1	4	1500,5	-11,0831688903272	-0,0452255131676793	-0,00812496989965439
160,419	0,070999999999998	1501	1	4	1500,5	-11,0835490655154	-0,0474434159696102	-0,00850511714816093
160,43	0,0819999999999936	1501	1	4	1500,75	-11,0860268119723	-0,0603902619332075	-0,0109828636050224
160,441	0,0929999999999893	1501	1	4	1500,75	-11,0865478590131	-0,062466012313962	-0,0115039385855198
160,449	0,100999999999999	1501	1	4	1501	-11,0871012602001	-0,0652814842760563	-0,0120573118329048
160,469	0,0199999999999818	1502	2	4	1501	-11,0846415068954	-0,0510263675823808	-0,00959755852818489
160,479	0,0300000000000011	1502	2	4	1501,25	-11,0810224246234	-0,0329712545499206	-0,00597847625613213
160,49	0,0409999999999968	1502	2	4	1501,25	-11,0799311008304	-0,0283035915344954	-0,00488715246319771
160,5	0,0509999999999877	1502	2	4	1501,5	-11,0792621131986	-0,0257829250767827	-0,00421816483139992
160,501	0,0519999999999925	1502	2	4	1501,5	-11,0792369116098	-0,0258196284994483	-0,00419296324253082
160,503	0,054000000000002	1502	2	4	1501,5	-11,0793423559517	-0,0262576900422573	-0,00429840758442879
160,514	0,0649999999999977	1502	2	4	1501,5	-11,0819706134498	-0,039639538154006	-0,00692669302225113
160,525	0,0759999999999934	1502	2	4	1501,75	-11,0863631777465	-0,0618633674457669	-0,0113192573189735
160,536	0,0869999999999891	1502	2	4	1501,75	-11,0906877368689	-0,0829655863344669	-0,0156438164412975
160,541	0,0919999999999845	1502	2	4	1501,75	-11,0915312357247	-0,0868105515837669	-0,0164873152971268
160,542	0,0929999999999893	1502	2	4	1501,75	-11,0915387794375	-0,0867395242676139	-0,0164948590099812
160,544	0,0949999999999989	1502	2	4	1501,75	-11,0915291402489	-0,0865318719297647	-0,0164851918816566
160,548	0,0989999999999895	1502	2	4	1501,75	-11,0915257595479	-0,0861640274524689	-0,016481839120388
160,549	0,0999999999999943	1502	2	4	1502	-11,0915349796414	-0,0862242560833693	-0,0164910592138767
160,56	0,0109999999999957	1503	3	4	1502	-11,0888364259154	-0,0700903590768576	-0,0137924775481224
160,571	0,0219999999999914	1503	3	4	1502	-11,083976039663	-0,0456768786534667	-0,00893209129571915
160,581	0,0320000000000107	1503	3	4	1502,25	-11,0771285835654	-0,0167470518499613	-0,0020846351981163
160,588	0,0389999999999873	1503	3	4	1502,25	-11,0748942475766	-0,00957692041993141	0,000149644911289215
160,589	0,039999999999992	1503	3	4	1502,25	-11,0748880449682	-0,00968046020716429	0,000155847519636154
160,59	0,0409999999999968	1503	3	4	1502,25	-11,0749172978103	-0,00984691083431244	0,00012662261724472
160,601	0,0519999999999925	1503	3	4	1502,5	-11,0751661285758	-0,0112237967550755	-0,000122208148241043
160,612	0,0629999999999882	1503	3	4	1502,5	-11,0807301197201	-0,0345262140035629	-0,00568617135286331
160,622	0,0730000000000075	1503	3	4	1502,5	-11,0862497426569	-0,0606709765270352	-0,0112058222293854
160,633	0,0840000000000032	1503	3	4	1502,75	-11,0908783972263	-0,0832958146929741	-0,0158344767987728
160,641	0,0919999999999845	1503	3	4	1502,75	-11,0925847571343	-0,0914957094937563	-0,0175408087670803
160,646	0,0970000000000084	1503	3	4	1502,75	-11,0926045663655	-0,0910849636420608	-0,0175606459379196
160,648	0,0989999999999895	1503	3	4	1502,75	-11,0925691388547	-0,0907258875668049	-0,0175251625478268
160,649	0,0999999999999943	1503	3	4	1503	-11,0925529617816	-0,090599306859076	-0,0175090134143829
160,66	0,0109999999999957	1504	4	4	1503	-11,0893697943538	-0,0717360060662031	-0,0143258459866047
160,67	0,021000000000015	1504	4	4	1503	-11,0840373113751	-0,0450786994770169	-0,00899339094758034
160,681	0,0320000000000107	1504	4	4	1503,25	-11,0780581366271	-0,0198196806013584	-0,00301418825984001
160,692	0,0430000000000064	1504	4	4	1503,25	-11,0739728808403	-0,00711018685251474	0,00107103958725929
160,694	0,0450000000000159	1504	4	4	1503,25	-11,0735573060811	-0,00601895153522491	0,00148655846714973
160,695	0,0459999999999923	1504	4	4	1503,25	-11,073541296646	-0,00611489173024893	0,00150259584188461
160,696	0,046999999999997	1504	4	4	1503,25	-11,0736365709454	-0,00650337897241116	0,00140732154250145
160,706	0,0570000000000164	1504	4	4	1503,5	-11,0770573932677	-0,0191485183313489	-0,0020134449005127
160,717	0,0680000000000121	1504	4	4	1503,5	-11,0828015115112	-0,0436250399798155	-0,00775756314396858
160,728	0,0790000000000077	1504	4	4	1503,75	-11,0896496381611	-0,0766311259940267	-0,0146056897938251
160,739	0,0900000000000034	1504	4	4	1503,75	-11,0924344975501	-0,0902834022417665	-0,0173905491828918
160,743	0,0939999999999941	1504	4	4	1503,75	-11,0931822191924	-0,0940944626927376	-0,0181382708251476
160,744	0,0949999999999989	1504	4	4	1503,75	-11,0931828059256	-0,0939594581723213	-0,0181388854980469
160,745	0,0960000000000036	1504	4	4	1503,75	-11,0931579396129	-0,0936546409502625	-0,0181139633059502
160,749	0,0999999999999943	1504	4	4	1504	-11,0929414350539	-0,0919770961627364	-0,0178974866867065
160,759	0,0100000000000193	1505	5	4	1504	-11,089685484767	-0,0727150682359934	-0,0146415084600449
160,77	0,021000000000015	1505	5	4	1504	-11,0847271420062	-0,0480387546122074	-0,00968316569924355
160,781	0,0320000000000107	1505	5	4	1504,25	-11,0771780926734	-0,0165535090491176	-0,00213414430618286
160,79	0,0409999999999968	1505	5	4	1504,25	-11,0739965178072	-0,00706431921571493	0,00104740262031555
160,791	0,0420000000000016	1505	5	4	1504,25	-11,073991516605	-0,00715969130396843	0,001052375882864
160,792	0,0430000000000064	1505	5	4	1504,25	-11,0740532632917	-0,00741920899599791	0,000990629196166992
160,803	0,054000000000002	1505	5	4	1504,5	-11,0753957927227	-0,0122364982962608	-0,00035187229514122
160,813	0,0640000000000214	1505	5	4	1504,5	-11,0817870497704	-0,0388170825317502	-0,00674312934279442
160,824	0,0750000000000171	1505	5	4	1504,75	-11,0868726018816	-0,0623843166977167	-0,0118286535143852
160,835	0,0860000000000127	1505	5	4	1504,75	-11,0920406039804	-0,0879889959469438	-0,016996655613184
160,842	0,0930000000000177	1505	5	4	1504,75	-11,0932849813253	-0,0942872138693929	-0,0182410329580307
160,843	0,0939999999999941	1505	5	4	1504,75	-11,0932866297662	-0,0942074414342642	-0,018242709338665
160,844	0,0949999999999989	1505	5	4	1504,75	-11,0932234022766	-0,0937498081475496	-0,0181794539093971
160,849	0,0999999999999943	1505	5	4	1505	-11,0929453186691	-0,0915666436776519	-0,0179013423621655
160,859	0,0100000000000193	1506	6	4	1505	-11,0899612214416	-0,0741126434877515	-0,0149172730743885
160,87	0,021000000000015	1506	6	4	1505	-11,0847379267216	-0,0477730622515082	-0,00969400629401207
160,881	0,0320000000000107	1506	6	4	1505,25	-11,077438518405	-0,0174207985401154	-0,00239459797739983
160,888	0,0390000000000157	1506	6	4	1505,25	-11,0741615016013	-0,00728227198123932	0,000882390886545181
160,899	0,0500000000000114	1506	6	4	1505,5	-11,0745662078261	-0,009264568798244	0,000477656722068787
160,91	0,061000000000007	1506	6	4	1505,5	-11,0793526377529	-0,0282645039260387	-0,00430868938565254
160,92	0,0710000000000264	1506	6	4	1505,5	-11,0850824229419	-0,0537140062078834	-0,0100384466350079
160,931	0,0820000000000221	1506	6	4	1505,75	-11,0909759066999	-0,0822602584958076	-0,0159319862723351
160,942	0,0930000000000177	1506	6	4	1505,75	-11,0934639628977	-0,0950860790908337	-0,0184200145304203
160,943	0,0940000000000225	1506	6	4	1505,75	-11,0934892203659	-0,0951019488275051	-0,0184452719986439
160,944	0,0950000000000273	1506	6	4	1505,75	-11,0934289824218	-0,0945767341181636	-0,0183850340545177
160,949	0,100000000000023	1506	6	4	1506	-11,0928812809289	-0,0906649557873607	-0,0178373605012894
160,96	0,0109999999999957	1507	7	4	1506	-11,0899778176099	-0,073717818595469	-0,0149338692426682
160,971	0,0219999999999914	1507	7	4	1506	-11,0837002750486	-0,0425598863512278	-0,0086563266813755
160,982	0,032999999999987	1507	7	4	1506,25	-11,0767642222345	-0,0150235136970878	-0,00172024592757225
160,987	0,0379999999999825	1507	7	4	1506,25	-11,0740966815501	-0,00712036620825529	0,000947210937738419
160,997	0,0480000000000018	1507	7	4	1506,25	-11,0743343923241	-0,00842944253236055	0,000709500163793564
161,009	0,0600000000000023	1507	7	4	1506,5	-11,0785443987697	-0,0246463716030121	-0,00350045040249825
161,02	0,070999999999998	1507	7	4	1506,5	-11,0858645942062	-0,0569714372977614	-0,0108206458389759
161,031	0,0819999999999936	1507	7	4	1506,75	-11,0907721985131	-0,0809997040778399	-0,0157282501459122
161,042	0,0929999999999893	1507	7	4	1506,75	-11,0932314768434	-0,0931373797357082	-0,0181875564157963
161,045	0,0960000000000036	1507	7	4	1506,75	-11,0933813173324	-0,0938352895900607	-0,0183373689651489
161,049	0,0999999999999943	1507	7	4	1507	-11,0933306626976	-0,0931565230712295	-0,0182866863906384
161,06	0,0109999999999957	1508	8	4	1507	-11,0899532865733	-0,0731398118659854	-0,0149093382060528
161,071	0,0219999999999914	1508	8	4	1507	-11,083704829216	-0,0422108499333262	-0,00866090878844261
161,081	0,0320000000000107	1508	8	4	1507,25	-11,0770631488413	-0,0159591250121593	-0,00201920047402382
161,09	0,0409999999999968	1508	8	4	1507,25	-11,0741088911891	-0,00719738658517599	0,000935029238462448
161,101	0,0519999999999925	1508	8	4	1507,5	-11,0748761985451	-0,0102366739884019	0,000167693942785263
161,112	0,0629999999999882	1508	8	4	1507,5	-11,0812389850616	-0,0358672207221389	-0,0061950646340847
161,122	0,0730000000000075	1508	8	4	1507,5	-11,0858159791678	-0,0565470661967993	-0,010772030800581
161,133	0,0840000000000032	1508	8	4	1507,75	-11,0915758833289	-0,0848062103614211	-0,0165319629013538
161,144	0,0949999999999989	1508	8	4	1507,75	-11,093441164121	-0,0938429031521082	-0,0183972157537937
161,145	0,0960000000000036	1508	8	4	1507,75	-11,0934535134584	-0,0937955547124147	-0,0184095650911331
161,147	0,0979999999999848	1508	8	4	1507,75	-11,0934368614107	-0,093683460727334	-0,018392913043499
161,149	0,0999999999999943	1508	8	4	1508	-11,0933961812407	-0,0933309737592936	-0,0183522328734398
161,16	0,0109999999999957	1509	9	4	1508	-11,0902465973049	-0,0746107846498489	-0,0152026489377022
161,17	0,021000000000015	1509	9	4	1508	-11,0841755568981	-0,0442342273890972	-0,00913158059120178
161,181	0,0320000000000107	1509	9	4	1508,25	-11,0768781881779	-0,0150940660387278	-0,00183423981070518
161,191	0,0420000000000016	1509	9	4	1508,25	-11,0733759775758	-0,00522558577358723	0,00166788697242737
161,202	0,0529999999999973	1509	9	4	1508,5	-11,0750036872923	-0,0111829722300172	4,02331352233887E-05
161,212	0,0630000000000166	1509	9	4	1508,5	-11,0805878508836	-0,0328666204586625	-0,00554390251636505
161,223	0,0740000000000123	1509	9	4	1508,5	-11,0873867478222	-0,0639287242665887	-0,0123427994549274
161,234	0,085000000000008	1509	9	4	1508,75	-11,0922350082546	-0,0878131482750177	-0,0171910598874092
161,241	0,092000000000013	1509	9	4	1508,75	-11,0936543997377	-0,0950966402888298	-0,0186104513704777
161,249	0,0999999999999943	1509	9	4	1509	-11,0934953112155	-0,0935768941417336	-0,0184513628482819
161,259	0,0100000000000193	1510	10	4	1509	-11,0902479384094	-0,0738250324502587	-0,0152039900422096
161,27	0,021000000000015	1510	10	4	1509	-11,0839726310223	-0,043025054037571	-0,00892868265509605
161,281	0,0320000000000107	1510	10	4	1509,25	-11,0768025834113	-0,0149513222277164	-0,0017586350440979
161,292	0,0430000000000064	1510	10	4	1509,25	-11,0732617322356	-0,00515444669872522	0,00178216025233269
161,293	0,0440000000000111	1510	10	4	1509,25	-11,0731603670865	-0,00493959058076143	0,00188352540135384
161,296	0,046999999999997	1510	10	4	1509,25	-11,0733791347593	-0,00576139893382788	0,00166475772857666
161,306	0,0570000000000164	1510	10	4	1509,5	-11,0764799080789	-0,0165012897923589	-0,00143598765134811
161,317	0,0680000000000121	1510	10	4	1509,5	-11,0826915130019	-0,0416278885677457	-0,00764759257435799
161,328	0,0790000000000077	1510	10	4	1509,75	-11,0899206530303	-0,0758308125659823	-0,0148767046630383
161,339	0,0900000000000034	1510	10	4	1509,75	-11,0934389848262	-0,0937684904783964	-0,0183950364589691
161,342	0,0930000000000177	1510	10	4	1509,75	-11,0935320518911	-0,0940524926409125	-0,0184880755841732
161,346	0,0970000000000084	1510	10	4	1509,75	-11,0935438424349	-0,0938271731138229	-0,0184999220073223
161,348	0,099000000000018	1510	10	4	1509,75	-11,0935268830508	-0,0936227524653077	-0,0184829346835613
161,349	0,0999999999999943	1510	10	4	1510	-11,0935055650771	-0,09348523337394	-0,0184615887701511
162,249	0	1520	20	4	1519	-11,0941207688302	-0,095104300417006	-0,0190768204629421
162,259	0,0100000000000193	1520	20	4	1519	-11,09090664424	-0,0752595392987132	-0,0158626958727837
162,27	0,021000000000015	1520	20	4	1519	-11,0850397031754	-0,0462395697832108	-0,00999575480818748
162,281	0,0320000000000107	1520	20	4	1519,25	-11,0768101271242	-0,0140916369855404	-0,00176617875695229
162,292	0,0430000000000064	1520	20	4	1519,25	-11,0718509741127	-0,00211914069950581	0,00319294631481171
162,294	0,0450000000000159	1520	20	4	1519,25	-11,0714845452458	-0,00119993928819895	0,00355934724211693
162,296	0,046999999999997	1520	20	4	1519,25	-11,0718728788197	-0,00224488321691751	0,00317098572850227
162,306	0,0570000000000164	1520	20	4	1519,5	-11,0754736047238	-0,012741619721055	-0,000429656356573105
162,317	0,0680000000000121	1520	20	4	1519,5	-11,0837776400149	-0,0453592650592327	-0,00873366370797157
162,328	0,0790000000000077	1520	20	4	1519,75	-11,0906116291881	-0,0776317343115807	-0,0155677087605
162,339	0,0900000000000034	1520	20	4	1519,75	-11,0942209884524	-0,0965614197775722	-0,0191770680248737
162,34	0,0910000000000082	1520	20	4	1519,75	-11,0943374130875	-0,0973029714077711	-0,0192934647202492
162,345	0,0960000000000036	1520	20	4	1519,75	-11,0943531431258	-0,0967628508806229	-0,0193091668188572
162,347	0,0980000000000132	1520	20	4	1519,75	-11,0943142510951	-0,0963598396629095	-0,0192703306674957
162,349	0,0999999999999943	1520	20	4	1520	-11,0942609142512	-0,0958876963704824	-0,0192169658839703
163,249	0	1530	30	4	1529	-11,094699986279	-0,0972355389967561	-0,01965606585145
163,259	0,0100000000000193	1530	30	4	1529	-11,0913548525423	-0,0762717286124825	-0,0163109041750431
163,27	0,021000000000015	1530	30	4	1529	-11,0853406134993	-0,0462534837424755	-0,0102966651320457
163,281	0,0320000000000107	1530	30	4	1529,25	-11,0762836039066	-0,0115882838144898	-0,00123962759971619
163,292	0,0430000000000064	1530	30	4	1529,25	-11,0729064792395	-0,00379288569092751	0,00213738530874252
163,296	0,046999999999997	1530	30	4	1529,25	-11,0716620180756	-0,00149961095303297	0,0033818744122982
163,301	0,0520000000000209	1530	30	4	1529,5	-11,0734408535063	-0,00600961036980152	0,00160301104187965
163,312	0,0630000000000166	1530	30	4	1529,5	-11,0801118146628	-0,0287644751369953	-0,0050678662955761
163,323	0,0740000000000123	1530	30	4	1529,5	-11,0882089845836	-0,0645507965236902	-0,0131650641560555
163,334	0,085000000000008	1530	30	4	1529,75	-11,0937819443643	-0,0922341551631689	-0,018737968057394
163,339	0,0900000000000034	1530	30	4	1529,75	-11,09493881464	-0,099394996650517	-0,0198948383331299
163,34	0,0910000000000082	1530	30	4	1529,75	-11,0949426144361	-0,0992108974605799	-0,0198986381292343
163,341	0,092000000000013	1530	30	4	1529,75	-11,094936132431	-0,0990839349105954	-0,0198922120034695
163,349	0,0999999999999943	1530	30	4	1530	-11,0947509482503	-0,0972064351662993	-0,0197070278227329
164,249	0	1540	40	4	1539	-11,0947665385902	-0,0957984663546085	-0,019722618162632
164,259	0,0100000000000193	1540	40	4	1539	-11,0920399334282	-0,0786229409277439	-0,0169959850609303
164,27	0,021000000000015	1540	40	4	1539	-11,0850437264889	-0,0435314746573567	-0,00999977812170982
164,281	0,0320000000000107	1540	40	4	1539,25	-11,076089926064	-0,0109097547829151	-0,00104594975709915
164,292	0,0430000000000064	1540	40	4	1539,25	-11,0729903820902	-0,00380879268050194	0,00205351039767265
164,297	0,0480000000000018	1540	40	4	1539,25	-11,0716467630118	-0,00146435108035803	0,0033971294760704
164,302	0,0529999999999973	1540	40	4	1539,5	-11,0732802283019	-0,00521861016750336	0,00176366418600082
164,312	0,0630000000000166	1540	40	4	1539,5	-11,081065479666	-0,0315521005541086	-0,00602150335907936
164,323	0,0740000000000123	1540	40	4	1539,5	-11,0876526497304	-0,0605582678690553	-0,0126086734235287
164,334	0,085000000000008	1540	40	4	1539,75	-11,0941288154572	-0,0929643074050546	-0,0190848670899868
164,345	0,0960000000000036	1540	40	4	1539,75	-11,0949160438031	-0,0970924505963922	-0,0198720954358578
164,347	0,0980000000000132	1540	40	4	1539,75	-11,0949611105025	-0,0973699567839503	-0,0199171900749207
164,349	0,0999999999999943	1540	40	4	1540	-11,0949235316366	-0,0967851234599948	-0,0198795832693577
165,249	0	1550	50	4	1549	-11,0950637049973	-0,0967165548354387	-0,0200197286903858
165,259	0,0100000000000193	1550	50	4	1549	-11,0923492256552	-0,079436469823122	-0,01730527728796
165,27	0,021000000000015	1550	50	4	1549	-11,0854268353432	-0,0446298299357295	-0,0103828869760036
165,281	0,0320000000000107	1550	50	4	1549,25	-11,0762123856694	-0,0101236719638109	-0,00116843730211258
165,292	0,0430000000000064	1550	50	4	1549,25	-11,0732525959611	-0,00384313054382801	0,00179126858711243
165,297	0,0480000000000018	1550	50	4	1549,25	-11,0713873710483	-0,000517331063747406	0,00365652143955231
165,303	0,054000000000002	1550	50	4	1549,5	-11,0738229006529	-0,0064288591966033	0,00122101977467537
165,313	0,0640000000000214	1550	50	4	1549,5	-11,0821474436671	-0,0352981267496943	-0,00710349529981613
165,324	0,0750000000000171	1550	50	4	1549,75	-11,0889306943864	-0,0660143885761499	-0,013886746019125
165,335	0,0860000000000127	1550	50	4	1549,75	-11,0947902034968	-0,0956587074324489	-0,0197462551295757
165,337	0,0880000000000223	1550	50	4	1549,75	-11,0951501782984	-0,0981574505567551	-0,0201062299311161
165,343	0,0939999999999941	1550	50	4	1549,75	-11,0952349472791	-0,098092551343143	-0,0201909989118576
165,349	0,0999999999999943	1550	50	4	1550	-11,0951684787869	-0,0973468134179711	-0,0201245583593845
166,249	0	1560	60	4	1559	-11,095395796001	-0,0976544339209795	-0,0203518755733967
166,259	0,0100000000000193	1560	60	4	1559	-11,0921907797456	-0,0778053607791662	-0,017146859318018
166,27	0,021000000000015	1560	60	4	1559	-11,0848855879158	-0,0411750050261617	-0,00984163954854012
166,281	0,0320000000000107	1560	60	4	1559,25	-11,0775580443442	-0,0139753567054868	-0,00251412391662598
166,292	0,0430000000000064	1560	60	4	1559,25	-11,0733307152987	-0,0039984006434679	0,00171320512890816
166,297	0,0480000000000018	1560	60	4	1559,25	-11,0727730114013	-0,00299211125820875	0,00227088108658791
166,302	0,0529999999999973	1560	60	4	1559,5	-11,0736417677253	-0,00532484147697687	0,0014021247625351
166,312	0,0630000000000166	1560	60	4	1559,5	-11,0820954758674	-0,0341996131464839	-0,00705152750015259
166,323	0,0740000000000123	1560	60	4	1559,5	-11,088199429214	-0,0614715227857232	-0,0131555087864399
166,334	0,085000000000008	1560	60	4	1559,75	-11,094500022009	-0,0929575646296144	-0,019456073641777
166,341	0,092000000000013	1560	60	4	1559,75	-11,0956571716815	-0,100047215819359	-0,0206132233142853
166,342	0,0930000000000177	1560	60	4	1559,75	-11,0956587642431	-0,100001143291593	-0,0206147879362106
166,343	0,0939999999999941	1560	60	4	1559,75	-11,0955981072038	-0,0994496466591954	-0,0205541588366032
166,349	0,0999999999999943	1560	60	4	1560	-11,0952729173005	-0,0967539008706808	-0,0202289968729019
167,249	0	1570	70	4	1569	-11,0952755715698	-0,0958537869155407	-0,0202316232025623
167,259	0,0100000000000193	1570	70	4	1569	-11,0920078586787	-0,075912531465292	-0,0169639103114605
167,27	0,021000000000015	1570	70	4	1569	-11,0855790786445	-0,0437469175085425	-0,0105351582169533
167,281	0,0320000000000107	1570	70	4	1569,25	-11,0764854121953	-0,0104393251240253	-0,00144146382808685
167,292	0,0430000000000064	1570	70	4	1569,25	-11,0721635911614	-0,00137301627546549	0,00288030132651329
167,294	0,0450000000000159	1570	70	4	1569,25	-11,0716300550848	-0,000522038899362087	0,00341383740305901
167,297	0,0480000000000018	1570	70	4	1569,25	-11,0723197739571	-0,00236894004046917	0,00272411853075027
167,307	0,0580000000000211	1570	70	4	1569,5	-11,0770439822227	-0,0153031852096319	-0,00200003385543823
167,318	0,0690000000000168	1570	70	4	1569,5	-11,084666904062	-0,0446243397891521	-0,00962292775511741
167,329	0,0800000000000125	1570	70	4	1569,75	-11,0930902697146	-0,0849268771708012	-0,0180463492870331
167,339	0,0900000000000034	1570	70	4	1569,75	-11,095415186137	-0,0973697286099195	-0,0203712098300457
167,346	0,0970000000000084	1570	70	4	1569,75	-11,0954502783716	-0,0971456710249186	-0,0204063020646572
167,349	0,0999999999999943	1570	70	4	1570	-11,0953507851809	-0,0963706709444523	-0,0203068368136883
168,249	0	1580	80	4	1579	-11,0954353027046	-0,0961598660796881	-0,0203913822770119
168,259	0,0100000000000193	1580	80	4	1579	-11,0926998965442	-0,0792417721822858	-0,0176559761166573
168,27	0,021000000000015	1580	80	4	1579	-11,0855542402714	-0,043056532740593	-0,010510291904211
168,281	0,0320000000000107	1580	80	4	1579,25	-11,0766433831304	-0,0102279800921679	-0,00159943476319313
168,292	0,0430000000000064	1580	80	4	1579,25	-11,072884183377	-0,0025278003886342	0,00215968117117882
168,296	0,046999999999997	1580	80	4	1579,25	-11,0719333682209	-0,00104176811873913	0,00311052426695824
168,299	0,0500000000000114	1580	80	4	1579,5	-11,0730886738747	-0,00380529090762138	0,00195521861314774
168,31	0,061000000000007	1580	80	4	1579,5	-11,0793143603951	-0,022671315819025	-0,00427041202783585
168,321	0,0720000000000027	1580	80	4	1579,5	-11,0877056233585	-0,0575947109609842	-0,0126617029309273
168,331	0,0820000000000221	1580	80	4	1579,75	-11,093688569963	-0,0872161984443665	-0,0186446495354176
168,342	0,0930000000000177	1580	80	4	1579,75	-11,0957251489162	-0,0986117916181684	-0,0206812284886837
168,344	0,0949999999999989	1580	80	4	1579,75	-11,0957823414356	-0,0988483568653464	-0,0207383930683136
168,347	0,0980000000000132	1580	80	4	1579,75	-11,0957056190819	-0,0981523701921105	-0,0206616707146168
168,349	0,0999999999999943	1580	80	4	1580	-11,0955886915326	-0,097355698235333	-0,020544771105051
169,249	0	1590	90	4	1589	-11,0954278148711	-0,0952185550704598	-0,020383894443512
169,259	0,0100000000000193	1590	90	4	1589	-11,0928537882864	-0,0792714301496744	-0,0178098678588867
169,27	0,021000000000015	1590	90	4	1589	-11,0855546034873	-0,0428768340498209	-0,0105106830596924
169,281	0,0320000000000107	1590	90	4	1589,25	-11,0772347822785	-0,011972626671195	-0,00219080597162247
169,292	0,0430000000000064	1590	90	4	1589,25	-11,0733187850565	-0,00311559066176414	0,00172510743141174
169,294	0,0450000000000159	1590	90	4	1589,25	-11,0730610694736	-0,00250072218477726	0,00198282301425934
169,299	0,0500000000000114	1590	90	4	1589,5	-11,0733370296657	-0,00344484113156796	0,00170689076185226
169,31	0,061000000000007	1590	90	4	1589,5	-11,0797844454646	-0,0238240091130137	-0,00474052503705025
169,321	0,0720000000000027	1590	90	4	1589,5	-11,0881899576634	-0,0596131989732385	-0,0131460092961788
169,331	0,0820000000000221	1590	90	4	1589,75	-11,0932972468436	-0,0847184704616666	-0,0182532705366611
169,341	0,092000000000013	1590	90	4	1589,75	-11,0958352871239	-0,0988893862813711	-0,0207913108170033
169,342	0,0930000000000177	1590	90	4	1589,75	-11,0958603210747	-0,0988295394927263	-0,0208163447678089
169,343	0,0940000000000225	1590	90	4	1589,75	-11,0958344209939	-0,0985258677974343	-0,0207904726266861
169,349	0,0999999999999943	1590	90	4	1590	-11,0954936686903	-0,0958355609327555	-0,0204497203230858
170,249	0	1600	100	4	1599	-11,0956782940775	-0,0966810109093785	-0,0206343457102776
170,259	0,0100000000000193	1600	100	4	1599	-11,0925103537738	-0,0769787514582276	-0,0174664333462715
170,27	0,021000000000015	1600	100	4	1599	-11,0855605825782	-0,0423735845834017	-0,0105166062712669
170,281	0,0320000000000107	1600	100	4	1599,25	-11,0779501218349	-0,0133846653625369	-0,00290617346763611
170,292	0,0430000000000064	1600	100	4	1599,25	-11,0733882989734	-0,0029499689117074	0,00165559351444244
170,296	0,046999999999997	1600	100	4	1599,25	-11,0727090016007	-0,00192368403077126	0,00233486294746399
170,297	0,0480000000000018	1600	100	4	1599,25	-11,0727014578879	-0,00199034344404936	0,00234246253967285
170,298	0,0490000000000066	1600	100	4	1599,25	-11,0727872885764	-0,00222297385334969	0,00225663185119629
170,309	0,0600000000000023	1600	100	4	1599,5	-11,0797205474228	-0,0234203180298209	-0,00467659905552864
170,319	0,0700000000000216	1600	100	4	1599,5	-11,0864208452404	-0,0511434068903327	-0,0113769248127937
170,33	0,0810000000000173	1600	100	4	1599,75	-11,0926412791014	-0,0804918818175793	-0,0175973027944565
170,341	0,092000000000013	1600	100	4	1599,75	-11,0961272288114	-0,100014000199735	-0,0210832804441452
170,349	0,0999999999999943	1600	100	4	1600	-11,0956174973398	-0,096136056818068	-0,0205735489726067
180,249	0	1700	200	4	1699	-11,096452055499	-0,0972524471580982	-0,0214081071317196
180,259	0,0100000000000193	1700	200	4	1699	-11,0930281877518	-0,0758494809269905	-0,0179842114448547
180,27	0,021000000000015	1700	200	4	1699	-11,0856978222728	-0,0398071063682437	-0,0106539018452167
180,281	0,0320000000000107	1700	200	4	1699,25	-11,0792875383049	-0,0155211100354791	-0,00424358993768692
180,292	0,0430000000000064	1700	200	4	1699,25	-11,0723770223558	-0,000224662944674492	0,0026668980717659
180,293	0,0440000000000111	1700	200	4	1699,25	-11,0721494816244	9,06456261873245E-05	0,00289443880319595
180,295	0,0460000000000207	1700	200	4	1699,25	-11,0724500566721	-0,000528488308191299	0,00259380787611008
180,306	0,0570000000000164	1700	200	4	1699,5	-11,0774886142462	-0,0131790526211262	-0,00244466587901115
180,317	0,0680000000000121	1700	200	4	1699,5	-11,0858156438917	-0,0448738923296332	-0,0107716955244541
180,328	0,0790000000000077	1700	200	4	1699,75	-11,093019079417	-0,0794424535706639	-0,017975103110075
180,339	0,0900000000000034	1700	200	4	1699,75	-11,0967810172588	-0,10024253744632	-0,0217370688915253
180,34	0,0910000000000082	1700	200	4	1699,75	-11,0968174505979	-0,100276018492877	-0,0217735022306442
180,345	0,0960000000000036	1700	200	4	1699,75	-11,0967692546546	-0,0994233600795269	-0,0217253342270851
180,349	0,100000000000023	1700	200	4	1700	-11,0963730700314	-0,0964308064430952	-0,0213290937244892
190,249	0	1800	300	4	1799	-11,0963775124401	-0,0942592322826386	-0,0213335640728474
190,259	0,0100000000000193	1800	300	4	1799	-11,0937326587737	-0,0777011085301638	-0,0186886824667454
190,27	0,021000000000015	1800	300	4	1799	-11,0861482936889	-0,0395402871072292	-0,0111043453216553
190,281	0,0320000000000107	1800	300	4	1799,25	-11,0792871192098	-0,0138124125078321	-0,00424319878220558
190,292	0,0430000000000064	1800	300	4	1799,25	-11,0738800093532	-0,00194866210222244	0,00116385519504547
190,294	0,0450000000000159	1800	300	4	1799,25	-11,0738144349307	-0,00180059112608433	0,00122945755720139
190,296	0,046999999999997	1800	300	4	1799,25	-11,0740237869322	-0,00242392066866159	0,00102013349533081
190,306	0,0570000000000164	1800	300	4	1799,5	-11,0780946258456	-0,0135697610676289	-0,00305067747831345
190,317	0,0680000000000121	1800	300	4	1799,5	-11,0861441027373	-0,0441460264846683	-0,0111001543700695
190,328	0,0790000000000077	1800	300	4	1799,75	-11,0925690550357	-0,0746358092874289	-0,0175251066684723
190,339	0,0900000000000034	1800	300	4	1799,75	-11,0969200450927	-0,09868701454252	-0,0218760967254639
190,344	0,0949999999999989	1800	300	4	1799,75	-11,0972221009433	-0,100579275749624	-0,0221781246364117
190,348	0,099000000000018	1800	300	4	1799,75	-11,0968895349652	-0,0977736385539174	-0,0218455865979195
190,349	0,100000000000023	1800	300	4	1800	-11,0967454500496	-0,0966716790571809	-0,0217015296220779
200,249	0	1900	400	4	1899	-11,0966286342591	-0,0941791478544474	-0,0215846858918667
200,259	0,0100000000000193	1900	400	4	1899	-11,093875374645	-0,0767838722094893	-0,0188313983380794
200,27	0,021000000000015	1900	400	4	1899	-11,087150182575	-0,0430745910853148	-0,0121062621474266
200,281	0,0320000000000107	1900	400	4	1899,25	-11,0799929033965	-0,0151011813431978	-0,00494895502924919
200,288	0,0390000000000157	1900	400	4	1899,25	-11,0747121647	-0,00244129914790392	0,000331699848175049
200,292	0,0430000000000064	1900	400	4	1899,25	-11,0746068041772	-0,00268206465989351	0,000437088310718536
200,299	0,0500000000000114	1900	400	4	1899,5	-11,0749498475343	-0,00366405583918095	9,4044953584671E-05
200,31	0,061000000000007	1900	400	4	1899,5	-11,0820116847754	-0,0257847225293517	-0,00696776434779167
200,321	0,0720000000000027	1900	400	4	1899,5	-11,088445968926	-0,0531071750447154	-0,0134020484983921
200,331	0,0820000000000221	1900	400	4	1899,75	-11,0950509924442	-0,0861761393025517	-0,0200070440769196
200,34	0,0910000000000082	1900	400	4	1899,75	-11,0972341150045	-0,0990084651857615	-0,0221901386976242
200,349	0,100000000000023	1900	400	4	1900	-11,0968710668385	-0,0958776799961925	-0,0218271464109421
210,249	0	2000	500	4	1999	-11,0969336796552	-0,0944551499560475	-0,0218897312879562
210,259	0,0100000000000193	2000	500	4	1999	-11,0940285678953	-0,076558543369174	-0,0189846195280552
210,27	0,021000000000015	2000	500	4	1999	-11,0871001426131	-0,0415782677009702	-0,0120561942458153
210,281	0,0320000000000107	2000	500	4	1999,25	-11,0801993776113	-0,0149954808875918	-0,00515542924404144
210,292	0,0430000000000064	2000	500	4	1999,25	-11,0738629102707	-0,000885892659425735	0,00118101015686989
210,293	0,0440000000000111	2000	500	4	1999,25	-11,0737074539065	-0,000653760507702827	0,0013364665210247
210,295	0,0460000000000207	2000	500	4	1999,25	-11,0739242937416	-0,00117288436740637	0,00111959874629974
210,306	0,0570000000000164	2000	500	4	1999,5	-11,0778350103647	-0,0106731755658984	-0,00279106199741364
210,317	0,0680000000000121	2000	500	4	1999,5	-11,0868895612657	-0,0448905676603317	-0,0118456408381462
210,328	0,0790000000000077	2000	500	4	1999,75	-11,0938222613186	-0,0786774838343263	-0,0187783129513264
210,339	0,0900000000000034	2000	500	4	1999,75	-11,0973025113344	-0,0980129931122065	-0,0222585909068584
210,342	0,0930000000000177	2000	500	4	1999,75	-11,0976121108979	-0,100183188915253	-0,0225681625306606
210,347	0,0980000000000132	2000	500	4	1999,75	-11,0971592925489	-0,0962235452607274	-0,0221153162419796
210,349	0,100000000000023	2000	500	4	2000	-11,0968037322164	-0,0935082137584686	-0,0217598117887974
220,249	0	2100	600	4	2099	-11,0971365496516	-0,0945988716557622	-0,0220925733447075
220,259	0,0100000000000193	2100	600	4	2099	-11,0939432680607	-0,0749671366065741	-0,0188992917537689
220,27	0,021000000000015	2100	600	4	2099	-11,0873092431575	-0,0417430745437741	-0,0122652947902679
220,281	0,0320000000000107	2100	600	4	2099,25	-11,0796486306936	-0,0125135341659188	-0,00460468232631683
220,292	0,0430000000000064	2100	600	4	2099,25	-11,074598338455	-0,00137056224048138	0,000445526093244553
220,303	0,054000000000002	2100	600	4	2099,5	-11,0769910085946	-0,00752042979001999	-0,0019470602273941
220,313	0,0640000000000214	2100	600	4	2099,5	-11,0841928515583	-0,0322158448398113	-0,00914890319108963
220,324	0,0750000000000171	2100	600	4	2099,75	-11,0916798748076	-0,0666840001940727	-0,0166359543800354
220,335	0,0860000000000127	2100	600	4	2099,75	-11,09694538638	-0,0942595675587654	-0,0219014659523964
220,346	0,0970000000000084	2100	600	4	2099,75	-11,0973672755063	-0,0964633142575622	-0,0223233550786972
220,347	0,0980000000000132	2100	600	4	2099,75	-11,0973709914833	-0,0964244082570076	-0,0223270431160927
220,348	0,099000000000018	2100	600	4	2099,75	-11,0973321832716	-0,0961338961496949	-0,0222882069647312
220,349	0,100000000000023	2100	600	4	2100	-11,0972559638321	-0,0956081319600344	-0,0222119875252247
230,249	0	2200	700	4	2199	-11,0973277688026	-0,0949141010642052	-0,022283848375082
230,259	0,0100000000000193	2200	700	4	2199	-11,0941778216511	-0,0755239371210337	-0,0191338732838631
230,27	0,021000000000015	2200	700	4	2199	-11,0873397532851	-0,0406294595450163	-0,0122958049178123
230,281	0,0320000000000107	2200	700	4	2199,25	-11,0792593192309	-0,010727378539741	-0,00421537086367607
230,292	0,0430000000000064	2200	700	4	2199,25	-11,0756812244654	-0,00293505378067493	-0,000637248158454895
230,297	0,0480000000000018	2200	700	4	2199,25	-11,0748854186386	-0,00172541476786137	0,00015847384929657
230,301	0,0520000000000209	2200	700	4	2199,5	-11,0757972858846	-0,00389636028558016	-0,000753309577703476
230,312	0,0630000000000166	2200	700	4	2199,5	-11,0837337747216	-0,0295888911932707	-0,00868985429406166
230,323	0,0740000000000123	2200	700	4	2199,5	-11,0915344767272	-0,0648663518950343	-0,0164905562996864
230,334	0,085000000000008	2200	700	4	2199,75	-11,0965094156563	-0,0909591745585203	-0,0214654952287674
230,342	0,0930000000000177	2200	700	4	2199,75	-11,0978256259114	-0,0990129355341196	-0,022781677544117
230,349	0,100000000000023	2200	700	4	2200	-11,0975422337651	-0,0965185882523656	-0,0224983133375645
240,249	0	2300	800	4	2299	-11,0978140309453	-0,0973034091293812	-0,0227701105177402
240,259	0,0100000000000193	2300	800	4	2299	-11,0948025248945	-0,077796415425837	-0,0197586044669151
240,27	0,021000000000015	2300	800	4	2299	-11,0876197647303	-0,0413391925394535	-0,0125758163630962
240,281	0,0320000000000107	2300	800	4	2299,25	-11,0800873115659	-0,0123922573402524	-0,0050433911383152
240,292	0,0430000000000064	2300	800	4	2299,25	-11,075966572389	-0,00305208377540112	-0,00092262402176857
240,295	0,0460000000000207	2300	800	4	2299,25	-11,0752345249057	-0,00170785933732986	-0,000190548598766327
240,296	0,046999999999997	2300	800	4	2299,25	-11,075227567926	-0,00176068395376205	-0,000183619558811188
240,297	0,0480000000000018	2300	800	4	2299,25	-11,0752584412694	-0,00200167298316956	-0,000214520841836929
240,307	0,0580000000000211	2300	800	4	2299,5	-11,0800087731332	-0,0154296774417162	-0,00496482476592064
240,318	0,0690000000000168	2300	800	4	2299,5	-11,08766653575	-0,0459005264565349	-0,0126225873827934
240,329	0,0800000000000125	2300	800	4	2299,75	-11,0955515317619	-0,0846462370827794	-0,0205076113343239
240,34	0,0910000000000082	2300	800	4	2299,75	-11,0977235343307	-0,0971760181710124	-0,0226795859634876
240,345	0,0960000000000036	2300	800	4	2299,75	-11,0980013944209	-0,0990117993205786	-0,0229574739933014
240,349	0,100000000000023	2300	800	4	2300	-11,0977478697896	-0,096846898086369	-0,0227039493620396
250,249	0	2400	900	4	2399	-11,0979102551937	-0,0969205051660538	-0,022866278886795
250,259	0,0100000000000193	2400	900	4	2399	-11,0945674683899	-0,0757194356992841	-0,0195235200226307
250,27	0,021000000000015	2400	900	4	2399	-11,0883226152509	-0,0437172362580895	-0,013278666883707
250,281	0,0320000000000107	2400	900	4	2399,25	-11,0799652989954	-0,0115639343857765	-0,00492135062813759
250,292	0,0430000000000064	2400	900	4	2399,25	-11,0747723747045	-0,000829081982374191	0,000271517783403397
250,294	0,0450000000000159	2400	900	4	2399,25	-11,0744803212583	-0,000567995011806488	0,000563599169254303
250,296	0,046999999999997	2400	900	4	2399,25	-11,0747988335788	-0,00120364595204592	0,000245030969381332
250,306	0,0570000000000164	2400	900	4	2399,5	-11,0794274322689	-0,0132786761969328	-0,00438345596194267
250,317	0,0680000000000121	2400	900	4	2399,5	-11,0871596261859	-0,0424131006002426	-0,0121157057583332
250,328	0,0790000000000077	2400	900	4	2399,75	-11,0948817059398	-0,0804366217926145	-0,0198377855122089
250,339	0,0900000000000034	2400	900	4	2399,75	-11,0979328304529	-0,0976941175758839	-0,0228888541460037
250,344	0,0949999999999989	2400	900	4	2399,75	-11,0981719940901	-0,0990443583577871	-0,0231280736625195
250,349	0,100000000000023	2400	900	4	2400	-11,0978697985411	-0,0966431712731719	-0,0228258781135082
260,249	0	2500	1000	4	2499	-11,0977873485535	-0,0952281383797526	-0,0227434001863003
260,26	0,0109999999999673	2500	1000	4	2499	-11,0939940065145	-0,0715323491021991	-0,0189500860869884
260,271	0,0219999999999914	2500	1000	4	2499	-11,0877164918929	-0,0405758386477828	-0,0126725435256958
260,282	0,0329999999999586	2500	1000	4	2499,25	-11,0797828808427	-0,010766782797873	-0,00473896041512489
260,292	0,0430000000000064	2500	1000	4	2499,25	-11,0750881768763	-0,00111922156065702	-4,42564487457275E-05
260,294	0,0449999999999591	2500	1000	4	2499,25	-11,0743787046522	-3,76487150788307E-05	0,000665187835693359
260,295	0,0459999999999923	2500	1000	4	2499,25	-11,0743586439639	-8,17468389868736E-05	0,000685248523950577
260,296	0,0469999999999686	2500	1000	4	2499,25	-11,0743794031441	-0,000242581591010094	0,000664461404085159
260,307	0,0579999999999927	2500	1000	4	2499,5	-11,0806692112237	-0,0164044834673405	-0,00562526285648346
260,318	0,06899999999996	2500	1000	4	2499,5	-11,0876878537238	-0,0442219618707895	-0,0126438774168491
260,328	0,0790000000000077	2500	1000	4	2499,75	-11,0948170814663	-0,0794056290760636	-0,0197731330990791
260,339	0,089999999999975	2500	1000	4	2499,75	-11,0979661066085	-0,0968372914940119	-0,022922158241272
260,345	0,0960000000000036	2500	1000	4	2499,75	-11,0981273464859	-0,097909620963037	-0,0230834260582924
260,349	0,0999999999999659	2500	1000	4	2500	-11,0980589222163	-0,0970730884000659	-0,0230149738490582
310,584	0	3001	1	5	3000	-11,0898440424353	-0,0497082294896245	-0,0148000940680504
310,595	0,0110000000000241	3001	1	5	3000	-11,0896298009902	-0,048274016007781	-0,0145858526229858
310,596	0,0120000000000005	3001	1	5	3000	-11,0896070860326	-0,0480948342010379	-0,0145631656050682
310,597	0,0129999999999768	3001	1	5	3000	-11,0896710958332	-0,0484578544273973	-0,0146271474659443
310,607	0,0230000000000246	3001	1	5	3000	-11,0899201221764	-0,0499937543645501	-0,014876201748848
310,618	0,0339999999999918	3001	1	5	3000	-11,0899186413735	-0,0501259090378881	-0,0148746930062771
310,629	0,0450000000000159	3001	1	5	3000	-11,0899760853499	-0,0504790851846337	-0,0149321369826794
310,64	0,0559999999999832	3001	1	5	3000	-11,0900021810085	-0,0505040632560849	-0,0149582326412201
310,65	0,0660000000000309	3001	1	5	3000	-11,0901823360473	-0,0514651322737336	-0,0151383876800537
310,661	0,0769999999999982	3001	1	5	3000	-11,0900869220495	-0,0508762849494815	-0,0150430016219616
310,672	0,0880000000000223	3001	1	5	3000	-11,09005744569	-0,050829560495913	-0,0150134973227978
310,683	0,0989999999999895	3001	1	5	3000	-11,0902873333544	-0,0521292816847563	-0,0152433849871159
310,694	0,110000000000014	3001	1	5	3000	-11,08991375193	-0,0498515833169222	-0,0148698315024376
310,705	0,120999999999981	3001	1	5	3000	-11,0904106032103	-0,0526248523965478	-0,015366654843092
310,72	0,136000000000024	3001	1	5	3000	-11,090263389051	-0,0519549334421754	-0,0152194127440453
310,731	0,146999999999991	3001	1	5	3000	-11,0902193840593	-0,0517004309222102	-0,0151754356920719
310,742	0,158000000000015	3001	1	5	3000	-11,090222178027	-0,0514287129044533	-0,0151782296597958
310,753	0,168999999999983	3001	1	5	3000	-11,0901732277125	-0,0514051923528314	-0,015129279345274
310,763	0,17900000000003	3001	1	5	3000	-11,0902624111623	-0,0517868017777801	-0,0152184627950191
310,774	0,189999999999998	3001	1	5	3000	-11,0901327710599	-0,0511822709813714	-0,0150888226926327
310,785	0,201000000000022	3001	1	5	3000	-11,0902531351894	-0,0516050774604082	-0,015209186822176
310,796	0,211999999999989	3001	1	5	3000	-11,0903716273606	-0,0523029081523418	-0,0153277069330215
310,807	0,223000000000013	3001	1	5	3000	-11,0902873054147	-0,051774438470602	-0,0152433849871159
310,818	0,23399999999998	3001	1	5	3000	-11,0902447253466	-0,0518940854817629	-0,01520074903965
310,828	0,244000000000028	3001	1	5	3000	-11,0904622636735	-0,0531620904803276	-0,0154183432459831
310,839	0,254999999999995	3001	1	5	3000	-11,0903041251004	-0,051930770277977	-0,0152602046728134
310,85	0,26600000000002	3001	1	5	3000	-11,0902830865234	-0,0519352545961738	-0,0152391381561756
310,861	0,276999999999987	3001	1	5	3000	-11,090478496626	-0,0530366785824299	-0,0154345482587814
310,872	0,288000000000011	3001	1	5	3000	-11,0903149656951	-0,0521987630054355	-0,0152710452675819
310,883	0,298999999999978	3001	1	5	3000	-11,0905356053263	-0,0530322175472975	-0,0154916569590569
310,893	0,309000000000026	3001	1	5	3000	-11,0902099125087	-0,0513556459918618	-0,0151659362018108
310,904	0,319999999999993	3001	1	5	3000	-11,0905724018812	-0,0535315973684192	-0,0155284814536571
310,915	0,331000000000017	3001	1	5	3000	-11,090303203091	-0,0520701939240098	-0,0152592547237873
310,936	0,351999999999975	3001	1	5	3000	-11,0906095057726	-0,053599146194756	-0,0155655853450298
310,946	0,362000000000023	3001	1	5	3000	-11,0907143913209	-0,0542503222823143	-0,0156704150140285
310,957	0,37299999999999	3001	1	5	3000	-11,0905147623271	-0,0532303377985954	-0,015470813959837
310,968	0,384000000000015	3001	1	5	3000	-11,0906240344048	-0,0538823660463095	-0,0155801139771938
310,979	0,394999999999982	3001	1	5	3000	-11,0905890259892	-0,053371456451714	-0,0155450776219368
310,989	0,40500000000003	3001	1	5	3000	-11,0906351543963	-0,0535742891952395	-0,0155912339687347
311	0,415999999999997	3001	1	5	3000	-11,0905921831727	-0,0535477604717016	-0,015548262745142
311,011	0,427000000000021	3001	1	5	3000	-11,0906276106834	-0,0537505326792598	-0,0155836343765259
311,022	0,437999999999988	3001	1	5	3000	-11,0905949492007	-0,053628645837307	-0,0155510008335114
311,033	0,449000000000012	3001	1	5	3000	-11,090750657022	-0,054300194606185	-0,0157066807150841
311,044	0,45999999999998	3001	1	5	3000	-11,0908594261855	-0,0550094526261091	-0,0158154778182507
311,054	0,470000000000027	3001	1	5	3000	-11,0906541254371	-0,0537899695336819	-0,0156101770699024
311,065	0,480999999999995	3001	1	5	3000	-11,0908180754632	-0,0548746483400464	-0,0157741270959377
311,076	0,492000000000019	3001	1	5	3000	-11,0907354578376	-0,0540978275239468	-0,0156914815306664
311,087	0,502999999999986	3001	1	5	3000	-11,0908320732415	-0,0546959368512034	-0,0157881528139114
311,098	0,51400000000001	3001	1	5	3000	-11,0907483380288	-0,0542955053970218	-0,0157043896615505
311,109	0,524999999999977	3001	1	5	3000	-11,0910046007484	-0,0558632425963879	-0,0159606523811817
311,119	0,535000000000025	3001	1	5	3000	-11,0909597296268	-0,0555890752002597	-0,0159157812595367
311,13	0,545999999999992	3001	1	5	3000	-11,0908643435687	-0,0547822425141931	-0,0158203952014446
311,141	0,557000000000016	3001	1	5	3000	-11,0908465180546	-0,0546908192336559	-0,0158025696873665
311,152	0,567999999999984	3001	1	5	3000	-11,0910111665726	-0,0557427480816841	-0,01596724614501
311,162	0,578000000000031	3001	1	5	3000	-11,0910943429917	-0,0563704315572977	-0,0160503946244717
311,173	0,588999999999999	3001	1	5	3000	-11,090999012813	-0,0554642640054226	-0,015955064445734
311,184	0,600000000000023	3001	1	5	3000	-11,0911180078983	-0,0561628071591258	-0,0160740874707699
311,2	0,615999999999985	3001	1	5	3000	-11,0911283455789	-0,0563714699819684	-0,0160844251513481
311,211	0,62700000000001	3001	1	5	3000	-11,0909064207226	-0,0550835626199842	-0,0158624723553658
311,222	0,637999999999977	3001	1	5	3000	-11,0910235159099	-0,0554726039990783	-0,0159795954823494
311,232	0,648000000000025	3001	1	5	3000	-11,0910689178854	-0,0559091847389936	-0,0160249695181847
311,243	0,658999999999992	3001	1	5	3000	-11,0911928024143	-0,0566552439704537	-0,01614885404706
311,254	0,670000000000016	3001	1	5	3000	-11,0911686625332	-0,0565635925158858	-0,016124714165926
311,265	0,680999999999983	3001	1	5	3000	-11,0912499949336	-0,0570565974339843	-0,0162060186266899
311,275	0,691000000000031	3001	1	5	3000	-11,0911095142365	-0,0559317506849766	-0,0160655938088894
311,286	0,701999999999998	3001	1	5	3000	-11,0911737754941	-0,0563755026087165	-0,0161297991871834
311,297	0,713000000000022	3001	1	5	3000	-11,0912829637527	-0,0570825627073646	-0,0162389874458313
311,308	0,72399999999999	3001	1	5	3000	-11,0914300382137	-0,0580313289538026	-0,0163861177861691
311,319	0,735000000000014	3001	1	5	3000	-11,091334624216	-0,0572236441075802	-0,0162906758487225
311,33	0,745999999999981	3001	1	5	3000	-11,0914275236428	-0,0577810686081648	-0,0163836032152176
311,34	0,756000000000029	3001	1	5	3000	-11,0913107916713	-0,0571374641731381	-0,0162668712437153
311,351	0,766999999999996	3001	1	5	3000	-11,0913182236254	-0,0572354299947619	-0,0162743031978607
311,362	0,77800000000002	3001	1	5	3000	-11,0913542937487	-0,0575133040547371	-0,0163103453814983
311,373	0,788999999999987	3001	1	5	3000	-11,0913830716163	-0,0573649257421494	-0,016339123249054
311,384	0,800000000000011	3001	1	5	3000	-11,0913764499128	-0,0573688000440598	-0,0163324736058712
311,395	0,810999999999979	3001	1	5	3000	-11,0914055909961	-0,0576477823778987	-0,0163616426289082
311,405	0,821000000000026	3001	1	5	3000	-11,0914595983922	-0,0581005308777094	-0,0164156779646873
311,416	0,831999999999994	3001	1	5	3000	-11,0914537869394	-0,0577019061893225	-0,0164098665118217
311,427	0,843000000000018	3001	1	5	3000	-11,0914882645011	-0,0580349937081337	-0,016444344073534
311,438	0,853999999999985	3001	1	5	3000	-11,0914727579802	-0,0580257689580321	-0,0164288096129894
311,449	0,865000000000009	3001	1	5	3000	-11,0916635859758	-0,0590397138148546	-0,0166196376085281
311,46	0,875999999999976	3001	1	5	3000	-11,0916302818805	-0,0588519219309092	-0,0165863335132599
311,47	0,886000000000024	3001	1	5	3000	-11,091517098248	-0,0579901877790689	-0,0164731778204441
311,481	0,896999999999991	3001	1	5	3000	-11,0917222872376	-0,059197349473834	-0,0166783668100834
311,492	0,908000000000015	3001	1	5	3000	-11,0916998796165	-0,0592504162341356	-0,0166559591889381
311,503	0,918999999999983	3001	1	5	3000	-11,0916513763368	-0,0589527050033212	-0,0166074559092522
311,513	0,92900000000003	3001	1	5	3000	-11,0917051602155	-0,0589538784697652	-0,016661211848259
311,524	0,939999999999998	3001	1	5	3000	-11,0916986502707	-0,059006898663938	-0,0166547298431396
311,535	0,951000000000022	3001	1	5	3000	-11,0917252209038	-0,0591433141380548	-0,0166812725365162
311,546	0,961999999999989	3001	1	5	3000	-11,0917903203517	-0,0596256973221898	-0,0167463719844818
311,557	0,973000000000013	3001	1	5	3000	-11,0917701199651	-0,0593743892386556	-0,0167261995375156
311,568	0,98399999999998	3001	1	5	3000	-11,091959355399	-0,0603760266676545	-0,0169154070317745
311,578	0,994000000000028	3001	1	5	3000	-11,0918158013374	-0,0596215482801199	-0,0167718529701233
311,589	1,005	3001	1	5	3000	-11,0919888876379	-0,0605382351204753	-0,0169449672102928
311,6	1,01600000000002	3001	1	5	3000	-11,0919431224465	-0,0602762214839458	-0,0168992020189762
311,611	1,02699999999999	3001	1	5	3000	-11,0918796155602	-0,0597538705915213	-0,0168356671929359
311,622	1,03800000000001	3001	1	5	3000	-11,0918921325356	-0,0598090421408415	-0,0168481841683388
311,633	1,04899999999998	3001	1	5	3000	-11,0919048730284	-0,0600654957816005	-0,0168609246611595
311,643	1,05900000000003	3001	1	5	3000	-11,0919738002121	-0,0604658247902989	-0,0169298239052296
311,654	1,06999999999999	3001	1	5	3000	-11,0919172223657	-0,060087121091783	-0,0168732739984989
311,665	1,08100000000002	3001	1	5	3000	-11,0919552203268	-0,060185668990016	-0,0169112719595432
311,676	1,09199999999998	3001	1	5	3000	-11,091922223568	-0,0599323678761721	-0,0168783031404018
311,687	1,10300000000001	3001	1	5	3000	-11,0920476168394	-0,0608162675052881	-0,0170036964118481
311,698	1,11399999999998	3001	1	5	3000	-11,092106346041	-0,0611780770123005	-0,0170624256134033
311,708	1,12400000000002	3001	1	5	3000	-11,0921714734286	-0,0613864231854677	-0,0171275250613689
311,719	1,13499999999999	3001	1	5	3000	-11,092040380463	-0,060532852075994	-0,0169964320957661
311,73	1,14600000000002	3001	1	5	3000	-11,0921745188534	-0,0614199973642826	-0,0171305425465107
311,741	1,15699999999998	3001	1	5	3000	-11,0921589285135	-0,0614886824041605	-0,0171149522066116
311,751	1,16700000000003	3001	1	5	3000	-11,0922193340957	-0,0615716353058815	-0,0171753577888012
311,762	1,178	3001	1	5	3000	-11,0921783745289	-0,0611934158951044	-0,0171344541013241
311,773	1,18900000000002	3001	1	5	3000	-11,0922312363982	-0,0615402543917298	-0,0171873159706593
311,784	1,19999999999999	3001	1	5	3000	-11,0922256764024	-0,0616056611761451	-0,0171817280352116
311,795	1,21100000000001	3001	1	5	3000	-11,0922262631357	-0,0617677718400955	-0,0171823427081108
311,806	1,22199999999998	3001	1	5	3000	-11,0924433823675	-0,0627399375662208	-0,0173994340002537
311,816	1,23200000000003	3001	1	5	3000	-11,092397114262	-0,0625044805929065	-0,0173531658947468
311,827	1,243	3001	1	5	3000	-11,0924752056599	-0,0629557855427265	-0,0174312852323055
311,838	1,25400000000002	3001	1	5	3000	-11,0924400575459	-0,0629486888647079	-0,0173961371183395
311,849	1,26499999999999	3001	1	5	3000	-11,0924193542451	-0,0623981934040785	-0,0173754058778286
311,86	1,27600000000001	3001	1	5	3000	-11,0924800112843	-0,0628119008615613	-0,0174360908567905
311,871	1,28699999999998	3001	1	5	3000	-11,0924713779241	-0,0628136331215501	-0,0174274295568466
311,881	1,29700000000003	3001	1	5	3000	-11,0924419295043	-0,0626579113304615	-0,0173979811370373
311,892	1,30799999999999	3001	1	5	3000	-11,0924422647804	-0,062681189738214	-0,0173983164131641
311,903	1,31900000000002	3001	1	5	3000	-11,0924379341304	-0,0624341564252973	-0,0173940137028694
311,914	1,32999999999998	3001	1	5	3000	-11,0924484673887	-0,0625502644106746	-0,0174045190215111
311,925	1,34100000000001	3001	1	5	3000	-11,0925615951419	-0,0632622418925166	-0,0175176747143269
311,936	1,35199999999998	3001	1	5	3000	-11,0925385728478	-0,063087921589613	-0,0174946524202824
311,946	1,36200000000002	3001	1	5	3000	-11,0925809573382	-0,0631752284243703	-0,0175370089709759
311,957	1,37299999999999	3001	1	5	3000	-11,092592664063	-0,0632019201293588	-0,0175486877560616
311,968	1,38400000000001	3001	1	5	3000	-11,0927287023515	-0,064159338362515	-0,0176847539842129
311,979	1,39499999999998	3001	1	5	3000	-11,0926723200828	-0,0638330960646272	-0,0176283717155457
311,989	1,40500000000003	3001	1	5	3000	-11,0926403291523	-0,0636930530890822	-0,0175963528454304
312	1,416	3001	1	5	3000	-11,0926651954651	-0,0636319071054459	-0,0176212191581726
312,011	1,42700000000002	3001	1	5	3000	-11,0927395988256	-0,0640541408210993	-0,0176956504583359
312,022	1,43799999999999	3001	1	5	3000	-11,0927215218544	-0,0640172977000475	-0,0176776014268398
312,033	1,44900000000001	3001	1	5	3000	-11,092716101557	-0,0640087481588125	-0,0176721811294556
312,044	1,45999999999998	3001	1	5	3000	-11,0928674787283	-0,0645829876884818	-0,0178235024213791
312,061	1,47699999999998	3001	1	5	3000	-11,0927797481418	-0,064228717237711	-0,0177357718348503
312,071	1,48700000000002	3001	1	5	3000	-11,0928040836006	-0,0643623992800713	-0,0177601352334023
312,082	1,49799999999999	3001	1	5	3000	-11,0929001681507	-0,065056411549449	-0,0178562477231026
312,093	1,50900000000001	3001	1	5	3000	-11,0928810853511	-0,0645641004666686	-0,0178371369838715
312,104	1,51999999999998	3001	1	5	3000	-11,0929126571864	-0,0648833531886339	-0,0178687088191509
312,114	1,53000000000003	3001	1	5	3000	-11,092925844714	-0,0648800935596228	-0,0178818963468075
312,125	1,541	3001	1	5	3000	-11,09309672378	-0,0661429623141885	-0,0180527754127979
312,136	1,55200000000002	3001	1	5	3000	-11,0930533334613	-0,0658180331811309	-0,0180093571543694
312,147	1,56299999999999	3001	1	5	3000	-11,0932345781475	-0,0666709896177053	-0,0181906297802925
312,158	1,57400000000001	3001	1	5	3000	-11,0930375754833	-0,0653395475819707	-0,0179936550557613
312,169	1,58499999999998	3001	1	5	3000	-11,0930974502116	-0,065911584533751	-0,0180535018444061
312,179	1,59500000000003	3001	1	5	3000	-11,0931082628667	-0,0660370104014874	-0,0180642865598202
312,19	1,60599999999999	3001	1	5	3000	-11,0930665768683	-0,0655279168859124	-0,0180226005613804
312,201	1,61700000000002	3001	1	5	3000	-11,0930442810059	-0,0652969349175692	-0,0180003605782986
312,212	1,62799999999999	3001	1	5	3000	-11,0930921137333	-0,0657197460532188	-0,0180481933057308
312,223	1,63900000000001	3001	1	5	3000	-11,0931306146085	-0,066006681881845	-0,0180866383016109
312,234	1,64999999999998	3001	1	5	3000	-11,0931368451566	-0,0660541607066989	-0,0180928967893124
312,244	1,66000000000003	3001	1	5	3000	-11,0931705404073	-0,0660036969929934	-0,018126592040062
312,255	1,67099999999999	3001	1	5	3000	-11,0931533575058	-0,0660803355276585	-0,0181094370782375
312,266	1,68200000000002	3001	1	5	3000	-11,0932377912104	-0,0666071334853768	-0,0181938149034977
312,277	1,69299999999998	3001	1	5	3000	-11,0932487715036	-0,0667610624805093	-0,0182048231363297
312,287	1,70300000000003	3001	1	5	3000	-11,093262154609	-0,0664321007207036	-0,0182181783020496
312,298	1,714	3001	1	5	3000	-11,0933363065124	-0,0670144846662879	-0,018292386084795
312,309	1,72500000000002	3001	1	5	3000	-11,0934577323496	-0,0677796686068177	-0,0184137560427189
312,32	1,73599999999999	3001	1	5	3000	-11,093380395323	-0,0672676041722298	-0,0183364748954773
312,331	1,74700000000001	3001	1	5	3000	-11,0933658387512	-0,0672220112755895	-0,0183218903839588
312,342	1,75799999999998	3001	1	5	3000	-11,0933639667928	-0,0669557880610228	-0,0183199904859066
312,352	1,76800000000003	3001	1	5	3000	-11,0934229474515	-0,0673318328335881	-0,0183789990842342
312,363	1,779	3001	1	5	3000	-11,0935496259481	-0,0680672051385045	-0,0185056775808334
312,374	1,79000000000002	3001	1	5	3000	-11,0934862587601	-0,0678274035453796	-0,0184423103928566
312,385	1,80099999999999	3001	1	5	3000	-11,0935492906719	-0,0679666921496391	-0,0185053423047066
312,396	1,81200000000001	3001	1	5	3000	-11,0934481490403	-0,0672987522557378	-0,0184042006731033
312,407	1,82299999999998	3001	1	5	3000	-11,093529118225	-0,0679173227399588	-0,0184851698577404
312,417	1,83300000000003	3001	1	5	3000	-11,0935445968062	-0,0681027164682746	-0,0185006484389305
312,428	1,84399999999999	3001	1	5	3000	-11,0935842990875	-0,0684879999607801	-0,0185403786599636
312,439	1,85500000000002	3001	1	5	3000	-11,0935541521758	-0,0679115811362863	-0,0185102038085461
312,45	1,86599999999999	3001	1	5	3000	-11,0935945250094	-0,0682247849181294	-0,0185506045818329
312,461	1,87700000000001	3001	1	5	3000	-11,0936734545976	-0,0686545297503471	-0,0186295062303543
312,472	1,88799999999998	3001	1	5	3000	-11,0935798846185	-0,0681687146425247	-0,0185359641909599
312,482	1,89800000000002	3001	1	5	3000	-11,0936616081744	-0,0684161577373743	-0,0186176598072052
312,493	1,90899999999999	3001	1	5	3000	-11,0936414636672	-0,0683763809502125	-0,0185975432395935
312,504	1,92000000000002	3001	1	5	3000	-11,0937392525375	-0,0689564505591989	-0,0186953321099281
312,515	1,93099999999998	3001	1	5	3000	-11,0937851015478	-0,0693098688498139	-0,0187411531805992
312,525	1,94100000000003	3001	1	5	3000	-11,094067459926	-0,0711696455255151	-0,0190235115587711
312,536	1,952	3001	1	5	3000	-11,0937726125121	-0,0690544303506613	-0,0187286362051964
312,547	1,96300000000002	3001	1	5	3000	-11,0938591975719	-0,0694267731159925	-0,0188152492046356
312,558	1,97399999999999	3001	1	5	3000	-11,0939071141183	-0,0699599087238312	-0,0188631936907768
312,569	1,98500000000001	3001	1	5	3000	-11,093910522759	-0,0700307264924049	-0,0188665464520454
312,58	1,99599999999998	3001	1	5	3000	-11,0938591975719	-0,0693158758804202	-0,0188152492046356
312,59	2,00600000000003	3001	1	5	3000	-11,093898229301	-0,0695535773411393	-0,018854308873415
312,601	2,017	3001	1	5	3000	-11,0938643943518	-0,0695277843624353	-0,018820445984602
312,612	2,02800000000002	3001	1	5	3000	-11,0938412044197	-0,0695558730512857	-0,018797256052494
312,623	2,03899999999999	3001	1	5	3000	-11,0939453076571	-0,0700434483587742	-0,0189013592898846
312,634	2,05000000000001	3001	1	5	3000	-11,0939621273428	-0,0698200752958655	-0,0189181789755821
312,645	2,06099999999998	3001	1	5	3000	-11,0941218864173	-0,0710426736623049	-0,0190779380500317
312,655	2,07100000000003	3001	1	5	3000	-11,0940563678741	-0,0705641135573387	-0,0190124474465847
312,666	2,08199999999999	3001	1	5	3000	-11,0941117163748	-0,0709175784140825	-0,0190677680075169
312,677	2,09300000000002	3001	1	5	3000	-11,0941021889448	-0,0705681415274739	-0,0190582126379013
312,688	2,10399999999999	3001	1	5	3000	-11,0941976588219	-0,0713408831506968	-0,0191537104547024
312,699	2,11500000000001	3001	1	5	3000	-11,0941706411541	-0,0711749913170934	-0,01912672072649
312,71	2,12599999999998	3001	1	5	3000	-11,0941277816892	-0,070964670740068	-0,0190838053822517
312,72	2,13600000000002	3001	1	5	3000	-11,0941714514047	-0,0713353836908937	-0,0191275030374527
312,731	2,14699999999999	3001	1	5	3000	-11,0941694676876	-0,0709174666553736	-0,019125547260046
312,742	2,15800000000002	3001	1	5	3000	-11,0941772628576	-0,0710798799991608	-0,0191333144903183
312,753	2,16899999999998	3001	1	5	3000	-11,0942628420889	-0,0715469103306532	-0,0192188657820225
312,763	2,17900000000003	3001	1	5	3000	-11,0942782368511	-0,0716706551611423	-0,0192342884838581
312,774	2,19	3001	1	5	3000	-11,0942467767745	-0,0711507676169276	-0,0192028284072876
312,785	2,20100000000002	3001	1	5	3000	-11,0943645983934	-0,072067896835506	-0,019320622086525
312,796	2,21199999999999	3001	1	5	3000	-11,0942479223013	-0,0713764457032084	-0,0192040018737316
312,807	2,22300000000001	3001	1	5	3000	-11,0942969843745	-0,0718094687908888	-0,0192530080676079
312,818	2,23399999999998	3001	1	5	3000	-11,0942952241749	-0,0717845605686307	-0,0192512758076191
312,831	2,24700000000001	3001	1	5	3000	-11,0944185778499	-0,072184125892818	-0,0193746574223042
312,842	2,25799999999998	3001	1	5	3000	-11,0944608785212	-0,0725269038230181	-0,0194169580936432
312,852	2,26800000000003	3001	1	5	3000	-11,0944890137762	-0,0726703181862831	-0,0194450654089451
312,863	2,279	3001	1	5	3000	-11,0944997705519	-0,0728688854724169	-0,0194557942450047
312,874	2,29000000000002	3001	1	5	3000	-11,0944973118603	-0,0726016890257597	-0,0194533914327621
312,885	2,30099999999999	3001	1	5	3000	-11,0945003014058	-0,0726489117369056	-0,0194563530385494
312,896	2,31200000000001	3001	1	5	3000	-11,094470070675	-0,0724865077063441	-0,0194261223077774
312,907	2,32299999999998	3001	1	5	3000	-11,0946091543883	-0,0733881769701838	-0,0195652060210705
312,917	2,33300000000003	3001	1	5	3000	-11,094537936151	-0,0730332639068365	-0,0194940157234669
312,928	2,34399999999999	3001	1	5	3000	-11,0947068035603	-0,0738229043781757	-0,0196628831326962
312,939	2,35500000000002	3001	1	5	3000	-11,0946018621325	-0,0732028624042869	-0,019557885825634
312,95	2,36599999999999	3001	1	5	3000	-11,0945611819625	-0,0730555923655629	-0,0195172615349293
312,961	2,37700000000001	3001	1	5	3000	-11,0946709569544	-0,0737711088731885	-0,019627008587122
312,972	2,38799999999998	3001	1	5	3000	-11,0947146266699	-0,0737011292949319	-0,0196707062423229
312,982	2,39800000000002	3001	1	5	3000	-11,0946730524302	-0,0734710739925504	-0,0196290761232376
312,993	2,40899999999999	3001	1	5	3000	-11,0946629662067	-0,0735020311549306	-0,0196190178394318
313,004	2,42000000000002	3001	1	5	3000	-11,0947432368994	-0,0740502122789621	-0,0196992605924606
313,015	2,43099999999998	3001	1	5	3000	-11,0948042292148	-0,0743707828223705	-0,0197602808475494
313,025	2,44100000000003	3001	1	5	3000	-11,0948111582547	-0,0740842521190643	-0,0197672098875046
313,036	2,452	3001	1	5	3000	-11,0948049835861	-0,0742747308686376	-0,0197610072791576
313,053	2,46899999999999	3001	1	5	3000	-11,0949214082211	-0,0749651202932	-0,0198774598538876
313,064	2,48000000000002	3001	1	5	3000	-11,0948552470654	-0,074628503061831	-0,0198112986981869
313,075	2,49099999999999	3001	1	5	3000	-11,0948451049626	-0,0740907248109579	-0,0198011845350266
313,086	2,50200000000001	3001	1	5	3000	-11,094871731475	-0,0745014194399118	-0,0198277831077576
313,097	2,51299999999998	3001	1	5	3000	-11,0948807280511	-0,0747036840766668	-0,0198367796838284
313,107	2,52300000000002	3001	1	5	3000	-11,0950106475502	-0,075590112246573	-0,0199666991829872
313,118	2,53399999999999	3001	1	5	3000	-11,0949641559273	-0,0748304231092334	-0,0199202075600624
313,129	2,54500000000002	3001	1	5	3000	-11,0950504057109	-0,0754526723176241	-0,0200064852833748
313,14	2,55599999999998	3001	1	5	3000	-11,095044342801	-0,0754172448068857	-0,0200003944337368
313,15	2,56600000000003	3001	1	5	3000	-11,0951046086848	-0,0758265424519777	-0,0200606323778629
313,161	2,577	3001	1	5	3000	-11,0949956718832	-0,0752974953502417	-0,0199517235159874
313,172	2,58800000000002	3001	1	5	3000	-11,095072478056	-0,0755021721124649	-0,0200285576283932
313,183	2,59899999999999	3001	1	5	3000	-11,0950592905283	-0,0754775851964951	-0,0200153142213821
313,194	2,61000000000001	3001	1	5	3000	-11,0950520541519	-0,0755362305790186	-0,0200081057846546
313,205	2,62099999999998	3001	1	5	3000	-11,0952401161194	-0,0766431167721748	-0,020196195691824
313,215	2,63100000000003	3001	1	5	3000	-11,0952582489699	-0,0763996737077832	-0,0202143006026745
313,226	2,642	3001	1	5	3000	-11,0952269844711	-0,0764834182336926	-0,0201830640435219
313,237	2,65300000000002	3001	1	5	3000	-11,0951749328524	-0,0760044064372778	-0,0201309844851494
313,248	2,66399999999999	3001	1	5	3000	-11,0952511522919	-0,0765169458463788	-0,0202072039246559
313,259	2,67500000000001	3001	1	5	3000	-11,0952004697174	-0,0763362506404519	-0,0201565213501453
313,27	2,68599999999998	3001	1	5	3000	-11,0953256674111	-0,0767428986728191	-0,0202817469835281
313,28	2,69600000000003	3001	1	5	3000	-11,0953445546329	-0,0769220292568207	-0,0203006342053413
313,291	2,70699999999999	3001	1	5	3000	-11,0954510048032	-0,0776526145637035	-0,0204070843756199
313,302	2,71800000000002	3001	1	5	3000	-11,0953006614	-0,0767602771520615	-0,0202567130327225
313,313	2,72899999999999	3001	1	5	3000	-11,0953607875854	-0,076830037869513	-0,0203168392181396
313,324	2,74000000000001	3001	1	5	3000	-11,0954716522247	-0,0774260517209768	-0,0204277038574219
313,34	2,75600000000003	3001	1	5	3000	-11,0954254120588	-0,0773876719176769	-0,020381435751915
313,351	2,767	3001	1	5	3000	-11,0954102687538	-0,0773312011733651	-0,0203663483262062
313,362	2,77800000000002	3001	1	5	3000	-11,0953845642507	-0,076837120577693	-0,0203406438231468
313,373	2,78899999999999	3001	1	5	3000	-11,0954873543233	-0,0775530282407999	-0,0204434059560299
313,384	2,80000000000001	3001	1	5	3000	-11,0954544134438	-0,0774143915623426	-0,0204104371368885
313,395	2,81099999999998	3001	1	5	3000	-11,0955295432359	-0,077994242310524	-0,02048559486866
313,405	2,82100000000003	3001	1	5	3000	-11,0955026932061	-0,07783611305058	-0,020458772778511
313,416	2,83199999999999	3001	1	5	3000	-11,0955131426454	-0,0774538842961192	-0,0204692222177982
313,427	2,84300000000002	3001	1	5	3000	-11,0956155136228	-0,0782633665949106	-0,0205715931952
313,438	2,85399999999999	3001	1	5	3000	-11,0955520346761	-0,0780447944998741	-0,0205081142485142
313,449	2,86500000000001	3001	1	5	3000	-11,0956045053899	-0,0783656956627965	-0,020560584962368
313,46	2,87599999999998	3001	1	5	3000	-11,0957067087293	-0,078641208820045	-0,0206627883017063
313,47	2,88600000000002	3001	1	5	3000	-11,0956830717623	-0,0785832898691297	-0,0206391513347626
313,481	2,89699999999999	3001	1	5	3000	-11,0956642683595	-0,0785170635208488	-0,0206203199923038
313,497	2,91300000000001	3001	1	5	3000	-11,0958604048938	-0,079947249032557	-0,0208164565265179
313,508	2,92399999999998	3001	1	5	3000	-11,0958222672343	-0,0791320437565446	-0,0207782909274101
313,518	2,93400000000003	3001	1	5	3000	-11,0958424117416	-0,0794679578393698	-0,0207984633743763
313,529	2,94499999999999	3001	1	5	3000	-11,0958336107433	-0,0794063741341233	-0,0207896903157234
313,54	2,95600000000002	3001	1	5	3000	-11,0958398133516	-0,0793956220149994	-0,0207958370447159
313,551	2,96699999999998	3001	1	5	3000	-11,0958010051399	-0,0792958308011293	-0,0207570567727089
313,562	2,97800000000001	3001	1	5	3000	-11,0958861932158	-0,079560549929738	-0,0208422169089317
313,573	2,98899999999998	3001	1	5	3000	-11,09584688209	-0,0793812423944473	-0,0208029337227345
313,583	2,99900000000002	3001	1	5	3000	-11,0958811361343	-0,0795781100168824	-0,0208371877670288
313,594	3,00999999999999	3001	1	5	3000	-11,0958562139422	-0,079460977576673	-0,0208122655749321
313,605	3,02100000000002	3001	1	5	3000	-11,0959415975958	-0,0799055863171816	-0,0208976492285728
313,616	3,03199999999998	3001	1	5	3000	-11,095922794193	-0,079849986359477	-0,0208788737654686
313,626	3,04200000000003	3001	1	5	3000	-11,0961099062115	-0,0809983629733324	-0,0210659578442574
313,637	3,053	3001	1	5	3000	-11,0961121693253	-0,0810412270948291	-0,0210682488977909
313,648	3,06400000000002	3001	1	5	3000	-11,0961688589305	-0,0813768431544304	-0,0211249105632305
313,659	3,07499999999999	3001	1	5	3000	-11,0960518755019	-0,0803525652736425	-0,0210079550743103
313,67	3,08600000000001	3001	1	5	3000	-11,0961033403873	-0,0807111524045467	-0,0210594199597836
313,681	3,09699999999998	3001	1	5	3000	-11,0960860177875	-0,0807409873232245	-0,0210420973598957
313,691	3,10700000000003	3001	1	5	3000	-11,0961211659014	-0,0809970637783408	-0,0210771895945072
313,702	3,118	3001	1	5	3000	-11,0961039550602	-0,0807722331956029	-0,0210600346326828
313,713	3,12900000000002	3001	1	5	3000	-11,0961545538157	-0,0809112889692187	-0,0211106054484844
313,724	3,13999999999999	3001	1	5	3000	-11,096222307533	-0,0813424913212657	-0,0211783871054649
313,735	3,15100000000001	3001	1	5	3000	-11,096172966063	-0,0810343027114868	-0,0211290456354618
313,746	3,16199999999998	3001	1	5	3000	-11,0962905082852	-0,0819268170744181	-0,0212465599179268
313,756	3,17200000000003	3001	1	5	3000	-11,0962448548526	-0,0814008573070169	-0,0212009064853191
313,767	3,18299999999999	3001	1	5	3000	-11,0962634906173	-0,0815768539905548	-0,0212195701897144
313,778	3,19400000000002	3001	1	5	3000	-11,0962698608637	-0,0815522577613592	-0,0212258845567703
313,789	3,20499999999998	3001	1	5	3000	-11,0963283665478	-0,0820079864934087	-0,0212843902409077
313,8	3,21600000000001	3001	1	5	3000	-11,0962521191686	-0,081463954411447	-0,0212081708014011
313,811	3,22699999999998	3001	1	5	3000	-11,0963692143559	-0,081999390386045	-0,0213252380490303
313,821	3,23700000000002	3001	1	5	3000	-11,0963785741478	-0,0820988928899169	-0,0213346257805824
313,832	3,24799999999999	3001	1	5	3000	-11,0964415501803	-0,0825312361121178	-0,0213976018130779
313,843	3,25900000000001	3001	1	5	3000	-11,096515506506	-0,0831365026533604	-0,0214715860784054
313,855	3,27100000000002	3001	1	5	3000	-11,0964427795261	-0,082364771515131	-0,0213988311588764
313,866	3,28199999999998	3001	1	5	3000	-11,096549956128	-0,0830341968685389	-0,0215060077607632
313,876	3,29200000000003	3001	1	5	3000	-11,0965063702315	-0,0829935306683183	-0,0214624218642712
313,887	3,303	3001	1	5	3000	-11,0965901333839	-0,0835527991876006	-0,0215461850166321
313,898	3,31400000000002	3001	1	5	3000	-11,0965559631586	-0,0831078039482236	-0,0215120427310467
313,909	3,32499999999999	3001	1	5	3000	-11,0965847969055	-0,0830543600022793	-0,0215408764779568
313,92	3,33600000000001	3001	1	5	3000	-11,096556186676	-0,0830517429858446	-0,0215122103691101
313,931	3,34699999999998	3001	1	5	3000	-11,0965483915061	-0,0830099312588573	-0,0215044431388378
313,941	3,35700000000003	3001	1	5	3000	-11,0965411551297	-0,0830068439245224	-0,0214972347021103
313,952	3,368	3001	1	5	3000	-11,0965442284942	-0,0828666053712368	-0,0215003080666065
313,963	3,37900000000002	3001	1	5	3000	-11,0965738724917	-0,0830606510862708	-0,0215299241244793
313,974	3,38999999999999	3001	1	5	3000	-11,0965792648494	-0,0831718789413571	-0,0215352885425091
313,985	3,40100000000001	3001	1	5	3000	-11,0969642177224	-0,0857089599594474	-0,0219202972948551
313,996	3,41199999999998	3001	1	5	3000	-11,0968852881342	-0,0849232450127602	-0,0218413397669792
314,006	3,42200000000003	3001	1	5	3000	-11,096926946193	-0,0850399630144238	-0,021883025765419
314,017	3,43299999999999	3001	1	5	3000	-11,0967538598925	-0,0841677142307162	-0,0217099115252495
314,028	3,44400000000002	3001	1	5	3000	-11,0967971384525	-0,0843753106892109	-0,0217532180249691
314,039	3,45499999999998	3001	1	5	3000	-11,0967949870974	-0,0843535456806421	-0,0217510387301445
314,05	3,46600000000001	3001	1	5	3000	-11,0968353040516	-0,0842652795836329	-0,0217913836240768
314,061	3,47699999999998	3001	1	5	3000	-11,0967767424881	-0,0839097006246448	-0,0217327661812305
314,077	3,493	3001	1	5	3000	-11,0969318356365	-0,085064759477973	-0,0218878872692585
314,088	3,50400000000002	3001	1	5	3000	-11,0968912951648	-0,0849905563518405	-0,0218473747372627
314,099	3,51499999999999	3001	1	5	3000	-11,0968845617026	-0,0845245365053415	-0,021840613335371
314,11	3,52600000000001	3001	1	5	3000	-11,096972823143	-0,085169873200357	-0,0219289027154446
314,121	3,53699999999998	3001	1	5	3000	-11,0969158262014	-0,0848632212728262	-0,0218718498945236
314,131	3,54700000000003	3001	1	5	3000	-11,0970025230199	-0,0854877894744277	-0,0219585746526718
314,142	3,55799999999999	3001	1	5	3000	-11,0969372279942	-0,0849569030106068	-0,0218933075666428
314,153	3,56900000000002	3001	1	5	3000	-11,0970313008875	-0,0854869792237878	-0,0219873525202274
[truncated: 2,092 more rows]
