# Supplementary material for: Mechanical Behaviour of Dental Luting Cements: Static, Dynamic, and Finite Element Studies
Source: Dent J (Basel). 2025 Dec 15;13(12):601. doi: 10.3390/dj13120601 (PMC12731645; doi:10.3390/dj13120601)
Supplement: Supplementary file 1 [file dentistry-13-00601-s001.zip › File S1/dynamic/AphC/20210806_Din_regi_foszfat5/Test1/Test1.steps.trends.csv]

Total Cycles	Elapsed Cycles	Step	PC:Cycle Start Time (s)	PC:Frequency (Hz)	Position(Linear:Position):Maximum (mm)	Position(Linear:Position):Minimum (mm)	Load(Linear:Load):Maximum (kN)	Load(Linear:Load):Minimum (kN)	Displacement(Linear:Digital Position):Maximum (mm)	Displacement(Linear:Digital Position):Minimum (mm)
1	1	1	0	0,198177	-11,0736571345478	-11,0769746918231	-0,012895711697638	-0,0261567160487175	0,00138675794005394	-0,00193074345588684
1	1	2	5,046	10	-11,0763877630234	-11,0784761141986	-0,023378748446703	-0,0331596564501524	-0,00134384259581566	-0,00343216583132744
2	2	2	5,147	10	-11,074377335608	-11,0808419901878	-0,0145155983045697	-0,0433340575546026	0,000666528940200806	-0,00579804182052612
3	3	2	5,247	10	-11,0712841339409	-11,0810552258044	-0,00516921281814575	-0,0441004848107696	0,00375973060727119	-0,00601127743721008
4	4	2	5,347	10	-11,0719454381615	-11,0815212316811	-0,00699295196682215	-0,0461363000795245	0,00309845432639122	-0,00647731125354767
5	5	2	5,447	10	-11,0711712017655	-11,0816428810358	-0,00499532092362642	-0,0462029222398996	0,00387266278266907	-0,00659896060824394
6	6	2	5,547	10	-11,0717393830419	-11,0815902426839	-0,00631652306765318	-0,0459056394174695	0,00330453738570213	-0,00654632225632667
7	7	2	5,647	10	-11,0705656930804	-11,0816413164139	-0,00322401989251375	-0,0461802119389176	0,00447822734713554	-0,00659739598631859
8	8	2	5,747	10	-11,0712548531592	-11,0819386225194	-0,0048894202336669	-0,0470599811524153	0,00378901138901711	-0,00689467415213585
9	9	2	5,847	10	-11,0702947899699	-11,0818900354207	-0,00267062336206436	-0,04680669400841	0,00474907457828522	-0,0068461149930954
10	10	2	5,947	10	-11,0702744778246	-11,0819186735898	-0,00252670142799616	-0,0467155547812581	0,00476941466331482	-0,00687472522258758
20	20	2	6,947	10	-11,0708144400269	-11,0823246650398	-0,00374394934624434	-0,0478796102106571	0,00422945246100426	-0,00728074461221695
30	30	2	7,947	10	-11,0687895398587	-11,0825261101127	-0,000144396908581257	-0,0485375756397843	0,00625435262918472	-0,0074821338057518
40	40	2	8,947	10	-11,0688910447061	-11,0826047044247	-0,000482485629618168	-0,0488311797380447	0,00615287572145462	-0,00756075605750084
50	50	2	9,947	10	-11,069163987413	-11,0825606714934	-0,000792862847447395	-0,0483791204169393	0,00587990507483482	-0,00751672312617302
60	60	2	10,947	10	-11,0686670802534	-11,0830946266651	0,000123805366456509	-0,0507086096331477	0,00637678429484367	-0,00805065035820007
70	70	2	11,947	10	-11,0693507362157	-11,0827971808612	-0,000906870700418949	-0,0494483765214682	0,00569315627217293	-0,00775326043367386
80	80	2	12,947	10	-11,0689892247319	-11,0828795749694	-0,00037692952901125	-0,0495604472234845	0,00605463981628418	-0,00783562660217285
90	90	2	13,947	10	-11,069316342473	-11,0828989092261	-0,000912449322640896	-0,0497904978692532	0,00572752207517624	-0,00785496085882187
100	100	2	14,947	10	-11,0692768637091	-11,0826484300196	-0,000833342783153057	-0,048617422580719	0,00576702877879143	-0,0076044537127018
200	200	2	24,947	10	-11,0702123958617	-11,08318336308	-0,00220953952521086	-0,0503148743882775	0,00483149662613869	-0,00813944265246391
300	300	2	34,947	10	-11,0700656566769	-11,0829124040902	-0,00151166226714849	-0,0485643744468689	0,0049782358109951	-0,00786848366260529
400	400	2	44,947	10	-11,0695843398571	-11,0831184033304	-0,000726194120943546	-0,0497099803760648	0,00545958057045937	-0,00807445496320724
500	500	2	54,947	10	-11,0700522176921	-11,0830862168223	-0,00131846871227026	-0,0487684505060315	0,00499164685606956	-0,00804226845502853
600	600	2	64,947	10	-11,0703568719327	-11,0832159686834	-0,001815315335989	-0,0496541615575552	0,00468699261546135	-0,00817202031612396
700	700	2	74,947	10	-11,0704080015421	-11,0831829160452	-0,00169490929692984	-0,0490148412063718	0,00463586300611496	-0,00813893973827362
800	800	2	84,947	10	-11,0703158006072	-11,0830096621066	-0,0014993641525507	-0,0481608463451266	0,00472811982035637	-0,00796571373939514
900	900	2	94,947	10	-11,069648405537	-11,0833115503192	-8,69296491146088E-05	-0,0492662191390991	0,00539548695087433	-0,00826757401227951
1000	1000	2	104,947	10	-11,0695812106133	-11,0835704114288	-0,000234963372349739	-0,0507077621296048	0,00546270981431007	-0,00852646306157112
1501	1	3	155,283	0,197433	-11,0780232679099	-11,0842153150588	-0,0237719528377056	-0,0512784346938133	-0,00297931954264641	-0,00917136669158936
1501	1	4	160,348	10	-11,0828859731555	-11,0871012602001	-0,0436364347115159	-0,0652814842760563	-0,0078420527279377	-0,0120573118329048
1502	2	4	160,449	10	-11,0792369116098	-11,0915387794375	-0,0257829250767827	-0,0868105515837669	-0,00419296324253082	-0,0164948590099812
1503	3	4	160,549	10	-11,0748880449682	-11,0926045663655	-0,00957692041993141	-0,0914957094937563	0,000155847519636154	-0,0175606459379196
1504	4	4	160,649	10	-11,073541296646	-11,0931828059256	-0,00601895153522491	-0,0940944626927376	0,00150259584188461	-0,0181388854980469
1505	5	4	160,749	10	-11,073991516605	-11,0932866297662	-0,00706431921571493	-0,0942872138693929	0,001052375882864	-0,018242709338665
1506	6	4	160,849	10	-11,0741615016013	-11,0934892203659	-0,00728227198123932	-0,0951019488275051	0,000882390886545181	-0,0184452719986439
1507	7	4	160,949	10	-11,0740966815501	-11,0933813173324	-0,00712036620825529	-0,0938352895900607	0,000947210937738419	-0,0183373689651489
1508	8	4	161,049	10	-11,0741088911891	-11,0934535134584	-0,00719738658517599	-0,0938429031521082	0,000935029238462448	-0,0184095650911331
1509	9	4	161,149	10	-11,0733759775758	-11,0936543997377	-0,00522558577358723	-0,0950966402888298	0,00166788697242737	-0,0186104513704777
1510	10	4	161,249	10	-11,0731603670865	-11,0935438424349	-0,00493959058076143	-0,0940524926409125	0,00188352540135384	-0,0184999220073223
1520	20	4	162,249	10	-11,0714845452458	-11,0943531431258	-0,00119993928819895	-0,0973029714077711	0,00355934724211693	-0,0193091668188572
1530	30	4	163,249	10	-11,0716620180756	-11,0949426144361	-0,00149961095303297	-0,099394996650517	0,0033818744122982	-0,0198986381292343
1540	40	4	164,249	10	-11,0716467630118	-11,0949611105025	-0,00146435108035803	-0,0973699567839503	0,0033971294760704	-0,0199171900749207
1550	50	4	165,249	10	-11,0713873710483	-11,0952349472791	-0,000517331063747406	-0,0981574505567551	0,00365652143955231	-0,0201909989118576
1560	60	4	166,249	10	-11,0727730114013	-11,0956587642431	-0,00299211125820875	-0,100047215819359	0,00227088108658791	-0,0206147879362106
1570	70	4	167,249	10	-11,0716300550848	-11,0954502783716	-0,000522038899362087	-0,0973697286099195	0,00341383740305901	-0,0204063020646572
1580	80	4	168,249	10	-11,0719333682209	-11,0957823414356	-0,00104176811873913	-0,0988483568653464	0,00311052426695824	-0,0207383930683136
1590	90	4	169,249	10	-11,0730610694736	-11,0958603210747	-0,00250072218477726	-0,0988893862813711	0,00198282301425934	-0,0208163447678089
1600	100	4	170,249	10	-11,0727014578879	-11,0961272288114	-0,00192368403077126	-0,100014000199735	0,00234246253967285	-0,0210832804441452
1700	200	4	180,249	10	-11,0721494816244	-11,0968174505979	9,06456261873245E-05	-0,100276018492877	0,00289443880319595	-0,0217735022306442
1800	300	4	190,249	10	-11,0738144349307	-11,0972221009433	-0,00180059112608433	-0,100579275749624	0,00122945755720139	-0,0221781246364117
1900	400	4	200,249	10	-11,0746068041772	-11,0972341150045	-0,00244129914790392	-0,0990084651857615	0,000437088310718536	-0,0221901386976242
2000	500	4	210,249	10	-11,0737074539065	-11,0976121108979	-0,000653760507702827	-0,100183188915253	0,0013364665210247	-0,0225681625306606
2100	600	4	220,249	10	-11,074598338455	-11,0973709914833	-0,00137056224048138	-0,0964633142575622	0,000445526093244553	-0,0223270431160927
2200	700	4	230,249	10	-11,0748854186386	-11,0978256259114	-0,00172541476786137	-0,0990129355341196	0,00015847384929657	-0,022781677544117
2300	800	4	240,249	10	-11,075227567926	-11,0980013944209	-0,00170785933732986	-0,0990117993205786	-0,000183619558811188	-0,0229574739933014
2400	900	4	250,249	10	-11,0744803212583	-11,0981719940901	-0,000567995011806488	-0,0990443583577871	0,000563599169254303	-0,0231280736625195
2500	1000	4	260,249	10	-11,0743586439639	-11,0981273464859	-3,76487150788307E-05	-0,097909620963037	0,000685248523950577	-0,0230834260582924
3001	1	5	310,584	0,196889	-11,0896070860326	-11,0997172538191	-0,0480948342010379	-0,100539717823267	-0,0145631656050682	-0,02467330545187
3001	1	6	315,663	10	-11,0980083514005	-11,1058727838099	-0,0877566682174802	-0,134731433354318	-0,0229644030332565	-0,0308288633823395
3002	2	6	315,764	10	-11,0903538856655	-11,1145652085543	-0,0443660607561469	-0,174820758402348	-0,0153099372982979	-0,0395212881267071
3003	3	6	315,864	10	-11,0841489583254	-11,1177967954427	-0,0138456746935844	-0,183491022326052	-0,00910498201847076	-0,0427528470754623
3004	4	6	315,964	10	-11,086089424789	-11,1190709006041	-0,0152821186929941	-0,185329411178827	-0,0110455043613911	-0,0440269522368908
3005	5	6	316,064	10	-11,0864751320332	-11,1199529003352	-0,0121906166896224	-0,186956995166838	-0,0114311836659908	-0,0449089519679546
3006	6	6	316,164	10	-11,0872742906213	-11,1209430545568	-0,0117541244253516	-0,188905983231962	-0,0122303143143654	-0,0458991341292858
3007	7	6	316,264	10	-11,0883213859051	-11,1216949671507	-0,012900922447443	-0,191284655593336	-0,0132774375379086	-0,0466510467231274
3008	8	6	316,364	10	-11,0883187595755	-11,1222058162093	-0,0105623016133904	-0,191092854365706	-0,0132748112082481	-0,047161839902401
3009	9	6	316,464	10	-11,089398432523	-11,1224287189543	-0,0122172944247723	-0,189991695806384	-0,0143545120954514	-0,0473847985267639
3010	10	6	316,564	10	-11,0890101268888	-11,1228511109948	-0,00924634281545877	-0,192203060723841	-0,0139662064611912	-0,047807190567255
3020	20	6	317,564	10	-11,0895026195794	-11,1253971420228	-0,00353306997567415	-0,194798982702196	-0,0144586712121964	-0,0503532215952873
3030	30	6	318,564	10	-11,0903598647565	-11,1266208719462	-0,00272997654974461	-0,196082801558077	-0,0153159163892269	-0,0515769235789776
3040	40	6	319,564	10	-11,091583929956	-11,1274998262525	-0,00296931248158216	-0,198211916722357	-0,0165400095283985	-0,0524559058248997
3050	50	6	320,564	10	-11,0911597218364	-11,1281611584127	-0,00116103328764439	-0,199239840731025	-0,0161157734692097	-0,0531172379851341
3060	60	6	321,564	10	-11,0928747989237	-11,1281845159829	-0,00290580093860626	-0,196509724482894	-0,01783087849617	-0,0531405955553055
3070	70	6	322,564	10	-11,0926691349596	-11,1288950778544	-0,0017244927585125	-0,201243292540312	-0,0176251865923405	-0,0538511015474796
3080	80	6	323,564	10	-11,0921965073794	-11,1288407631218	-0,000416673719882965	-0,197469587437809	-0,0171525590121746	-0,0537968426942825
3090	90	6	324,564	10	-11,0924453940243	-11,129132900387	-0,000545987859368324	-0,198756200261414	-0,0174014456570148	-0,0540889240801334
3100	100	6	325,564	10	-11,0940945614129	-11,1292008496821	-0,00258961226791143	-0,197682208381593	-0,0190506130456924	-0,0541569292545319
3200	200	6	335,564	10	-11,0952740348876	-11,1302742082626	-0,00167631544172764	-0,198139422573149	-0,0202301144599915	-0,0552302598953247
3300	300	6	345,564	10	-11,0950972884893	-11,1307838279754	-8,38609412312508E-05	-0,198270040564239	-0,0200533680617809	-0,0557398796081543
3400	400	6	355,564	10	-11,0957521386445	-11,1311680264771	-0,000345972366631031	-0,199129749089479	-0,0207082182168961	-0,0561241060495377
3500	500	6	365,564	10	-11,0973804630339	-11,1315438710153	-0,00210119411349297	-0,199645338580012	-0,0223365426063538	-0,0564999505877495
3600	600	6	375,564	10	-11,0970941092819	-11,1316350381821	-0,000886074267327785	-0,197843676432967	-0,0220501609146595	-0,0565910898149014
3700	700	6	385,564	10	-11,097150715068	-11,1319557856768	-0,000272742472589016	-0,199445211328566	-0,0221067667007446	-0,0569118373095989
3800	800	6	395,564	10	-11,0978125780821	-11,1319741979241	-0,000759130343794823	-0,198008804582059	-0,0227686576545238	-0,0569302774965763
3900	900	6	405,564	10	-11,0985714476556	-11,132083972916	-0,0015973998233676	-0,197822209447622	-0,0235274992883205	-0,057040024548769
4000	1000	6	415,564	10	-11,0980218742043	-11,1322501301765	-0,000740066170692444	-0,198053019121289	-0,0229779258370399	-0,0572062097489834
4501	1	7	465,883	0,19755	-11,1203123163432	-11,1340096313506	-0,0994719145819545	-0,200888919644058	-0,0452683679759502	-0,0589656829833984
4501	1	8	470,945	10	-11,1315433960408	-11,1423563584685	-0,176026322878897	-0,265965964645147	-0,0564994476735592	-0,0673124380409718
4502	2	8	471,046	10	-11,1212005186826	-11,1563793942332	-0,091984486207366	-0,350868026725948	-0,046156570315361	-0,081335473805666
4503	3	8	471,146	10	-11,1155720148236	-11,1621696129441	-0,0316010415554047	-0,367061514407396	-0,0405280664563179	-0,0871256925165653
4504	4	8	471,246	10	-11,1185523122549	-11,1641764361411	-0,0315683288499713	-0,371401878073812	-0,0435083918273449	-0,0891324877738953
4505	5	8	471,346	10	-11,1201909463853	-11,165665704757	-0,0294441124424338	-0,375190223567188	-0,0451469980180264	-0,0906217284500599
4506	6	8	471,446	10	-11,1201065126806	-11,1665853112936	-0,0243858899921179	-0,375660904683173	-0,0450625643134117	-0,0915413908660412
4507	7	8	471,546	10	-11,120700230822	-11,1675951629877	-0,02283267211169	-0,377127914689481	-0,0456562824547291	-0,0925511866807938
4508	8	8	471,646	10	-11,1211941484362	-11,1685078404844	-0,0217379676178098	-0,379612063989043	-0,0461502000689507	-0,0934639200568199
4509	9	8	471,746	10	-11,1216871999204	-11,1691649537534	-0,0213271239772439	-0,381993819028139	-0,0466432794928551	-0,0941210053861141
4510	10	8	471,846	10	-11,1222159024328	-11,169862691313	-0,0210418459028006	-0,386020895093679	-0,0471719540655613	-0,094818715006113
4520	20	8	472,846	10	-11,1226591933519	-11,1733775865287	-0,0105649465695024	-0,391366123221815	-0,0476152449846268	-0,0983336381614208
4530	30	8	473,846	10	-11,1223842948675	-11,1757002957165	-0,00485741533339024	-0,399152343161404	-0,0473403744399548	-0,100656375288963
4540	40	8	474,846	10	-11,1223901342601	-11,1767520848662	-0,00250639393925667	-0,398691040463746	-0,0473461858928204	-0,101708136498928
4550	50	8	475,846	10	-11,1235693562776	-11,1773615889251	-0,00170516781508923	-0,396377700380981	-0,048525407910347	-0,102317668497562
4560	60	8	476,846	10	-11,1226988676935	-11,1780725140125	0,000113211572170258	-0,397595297545195	-0,0476549193263054	-0,103028565645218
4570	70	8	477,846	10	-11,1232268437743	-11,1783923953772	1,58324837684631E-05	-0,395129583775997	-0,0481829233467579	-0,103348419070244
4580	80	8	478,846	10	-11,1253150552511	-11,1789280269295	-0,00245221890509129	-0,397917940281332	-0,0502711348235607	-0,10388407856226
4590	90	8	479,846	10	-11,1254020314664	-11,1791344732046	-0,00162811949849129	-0,396259357221425	-0,0503580830991268	-0,104090552777052
4600	100	8	480,846	10	-11,1255311965942	-11,1796392314136	-0,000945241190493107	-0,398129085078835	-0,0504872761666775	-0,104595310986042
4700	200	8	490,846	10	-11,128328545019	-11,1810479778796	-0,00106378458440304	-0,394594762474298	-0,0532845966517925	-0,106004029512405
4800	300	8	500,846	10	-11,1296542268246	-11,1821017507464	-0,000581392087042332	-0,396986943669617	-0,0546102784574032	-0,107057802379131
4900	400	8	510,846	10	-11,1304060555995	-11,1829083692282	-9,48412343859673E-05	-0,399197824299335	-0,0553621351718903	-0,107864420861006
5000	500	8	520,846	10	-11,1319310870022	-11,1832793243229	-0,00135638751089573	-0,396861750632524	-0,0568871386349201	-0,108235348016024
5100	600	8	530,846	10	-11,1325731966645	-11,1836725752801	-0,00135449226945639	-0,39769843686372	-0,0575292482972145	-0,108628626912832
5200	700	8	540,846	10	-11,1327646393329	-11,1839877068996	-0,0010564923286438	-0,397572419606149	-0,0577206909656525	-0,108943786472082
5300	800	8	550,846	10	-11,1336186155677	-11,1843086779118	-0,00117192976176739	-0,3980677947402	-0,0585746951401234	-0,109264701604843
5400	900	8	560,846	10	-11,1338858865201	-11,184462485835	-0,00108276959508657	-0,396231613121927	-0,0588419660925865	-0,109418537467718
5500	1000	8	570,846	10	-11,1335121374577	-11,1847606301308	0,000113020651042461	-0,39707335177809	-0,0584681890904903	-0,109716653823853
6001	1	9	621,196	0,197824	-11,1664177291095	-11,1876092199236	-0,199131141416728	-0,401391568593681	-0,0913738086819649	-0,112565271556377
6001	1	10	626,251	10	-11,1838068254292	-11,2004626169801	-0,353793613612652	-0,529727484099567	-0,10876290500164	-0,125418696552515
6002	2	10	626,352	10	-11,1673795524985	-11,2286107521504	-0,1809600321576	-0,689927996136248	-0,0923356041312218	-0,153566803783178
6003	3	10	626,452	10	-11,1675599869341	-11,2389769311994	-0,0675780745223165	-0,739813409745693	-0,0925160385668278	-0,163932982832193
6004	4	10	626,552	10	-11,1726344469935	-11,2430237140507	-0,0585990026593208	-0,74371641036123	-0,0975904986262321	-0,167979765683413
6005	5	10	626,652	10	-11,1748552601784	-11,2455110438168	-0,0500637106597424	-0,741834742948413	-0,0998113118112087	-0,170467123389244
6006	6	10	626,752	10	-11,1771555896848	-11,2488182075322	-0,0528718624264002	-0,762987216003239	-0,102111641317606	-0,173774231225252
6007	7	10	626,852	10	-11,1732478905469	-11,2597006559372	-0,0201408192515373	-0,847577969543636	-0,0982039421796799	-0,184656735509634
