# Supplementary material for: Mechanical Behaviour of Dental Luting Cements: Static, Dynamic, and Finite Element Studies
Source: Dent J (Basel). 2025 Dec 15;13(12):601. doi: 10.3390/dj13120601 (PMC12731645; doi:10.3390/dj13120601)
Supplement: Supplementary file 1 [file dentistry-13-00601-s001.zip › File S1/dynamic/AphC/20210806_Din_regi_foszfat5/Test1/Test1.Stop.csv]

Total Time (s)	Cycle Elapsed Time (s)	Total Cycles	Elapsed Cycles	Step	Total Cycle Count(Linear Waveform)	Position(Linear:Position) (mm)	Load(Linear:Load) (kN)	Displacement(Linear:Digital Position) (mm)
620,846	0	6000	1500	8	5999	-11,1833934579045	-0,368253183551133	-0,10834950953722
620,857	0,0109999999999673	6000	1500	8	5999	-11,1746831517667	-0,275024282746017	-0,0996392033994198
620,868	0,0220000000000482	6000	1500	8	5999	-11,160517539829	-0,141832032240927	-0,0854735635221004
620,879	0,0330000000000155	6000	1500	8	5999,25	-11,1457863729447	-0,0362559407949448	-0,0707424245774746
620,89	0,0439999999999827	6000	1500	8	5999,25	-11,1351848579943	-0,000533307902514935	-0,0601409375667572
620,901	0,0550000000000637	6000	1500	8	5999,5	-11,145830322057	-0,0442842859774828	-0,0707864016294479
620,912	0,0660000000000309	6000	1500	8	5999,5	-11,1636351887137	-0,179948098957539	-0,0885912403464317
620,923	0,0769999999999982	6000	1500	8	5999,75	-11,1776146385819	-0,312854312360287	-0,102570690214634
620,934	0,0879999999999654	6000	1500	8	5999,75	-11,1852061282843	-0,391387999989092	-0,110162179917097
620,935	0,0890000000000555	6000	1500	8	5999,75	-11,1856968328357	-0,398043440654874	-0,110652856528759
620,942	0,0960000000000036	6000	1500	8	5999,75	-11,1849027872086	-0,386004387401044	-0,109858866780996
620,946	0,100000000000023	6000	1500	8	6000	-11,1834146920592	-0,368781452998519	-0,108370743691921
620,957	0,0109999999999673	6001	1501	8	6000	-11,1744886357337	-0,272943857125938	-0,0994446873664856
620,968	0,0219999999999345	6001	1501	8	6000	-11,1609083879739	-0,14532508328557	-0,0858644396066666
620,978	0,0320000000000391	6001	1501	8	6000	-11,1491650901735	-0,0552311353385448	-0,0741211697459221
620,988	0,04200000000003	6001	1501	8	6000	-11,1429563071579	-0,0225354777649045	-0,0679123587906361
620,999	0,0529999999999973	6001	1501	8	6000	-11,1478262208402	-0,0544792739674449	-0,0727823004126549
621,01	0,0639999999999645	6001	1501	8	6000	-11,1608401592821	-0,155670568346977	-0,0857962109148502
621,021	0,0749999999999318	6001	1501	8	6000	-11,1721515376121	-0,259383483789861	-0,0971075892448425
621,031	0,0850000000000364	6001	1501	8	6000	-11,1771530192345	-0,308119081892073	-0,1021090708673
621,042	0,0960000000000036	6001	1501	8	6000	-11,1778037343174	-0,313020125031471	-0,102759785950184
621,053	0,106999999999971	6001	1501	8	6000	-11,1740382760763	-0,271268701180816	-0,098994355648756
621,064	0,117999999999938	6001	1501	8	6000	-11,1680573411286	-0,211798176169395	-0,0930134207010269
621,074	0,128000000000043	6001	1501	8	6000	-11,1610773671418	-0,146901258267462	-0,0860334187746048
621,085	0,13900000000001	6001	1501	8	6000	-11,1581287812442	-0,122363637201488	-0,0830848328769207
621,096	0,149999999999977	6001	1501	8	6000	-11,1592531017959	-0,134343253448606	-0,0842091254889965
621,107	0,160999999999945	6001	1501	8	6000	-11,1628186516464	-0,169441006146371	-0,0877747312188149
621,118	0,172000000000025	6001	1501	8	6000	-11,1667680926621	-0,206420421600342	-0,0917241722345352
621,129	0,182999999999993	6001	1501	8	6000	-11,1687178071588	-0,224967622198164	-0,0936738587915897
621,14	0,19399999999996	6001	1501	8	6000	-11,1686306912452	-0,223560673184693	-0,0935867428779602
621,151	0,205000000000041	6001	1501	8	6000	-11,167680490762	-0,212763170711696	-0,09263651445508
621,162	0,216000000000008	6001	1501	8	6000	-11,1669185198843	-0,204445044510067	-0,0918745994567871
621,173	0,226999999999975	6001	1501	8	6000	-11,1666478961706	-0,201467988081276	-0,0916039198637009
621,184	0,237999999999943	6001	1501	8	6000	-11,166502693668	-0,199932348914444	-0,0914587453007698
621,195	0,249000000000024	6001	1501	8	6000	-11,1665231455117	-0,20025207195431	-0,0914791971445084
621,196	0,25	6001	1501	9	6000	-11,1665163561702	-0,200199005194008	-0,0914724357426167
621,196	0	6001	1	9	6000	-11,1665163561702	-0,200199005194008	-0,0914724357426167
621,207	0,0109999999999673	6001	1	9	6000	-11,1665650550276	-0,200769645161927	-0,0915211066603661
621,214	0,0180000000000291	6001	1	9	6000	-11,1664177291095	-0,199131141416728	-0,0913738086819649
621,218	0,0219999999999345	6001	1	9	6000	-11,1665789969265	-0,20078232511878	-0,0915350206196308
621,228	0,0320000000000391	6001	1	9	6000	-11,1664633825421	-0,199328712187707	-0,091419406235218
621,239	0,0430000000000064	6001	1	9	6000	-11,1667623370886	-0,202801991254091	-0,0917183607816696
621,25	0,0539999999999736	6001	1	9	6000	-11,1665069125593	-0,200058966875076	-0,0914629362523556
621,261	0,0649999999999409	6001	1	9	6000	-11,1667117103934	-0,202238922938704	-0,091667789965868
621,272	0,0760000000000218	6001	1	9	6000	-11,1665175296366	-0,199928972870111	-0,0914735533297062
621,292	0,0960000000000036	6001	1	9	6000	-11,1668368242681	-0,203444203361869	-0,0917929038405418
621,303	0,106999999999971	6001	1	9	6000	-11,1668113991618	-0,203198539093137	-0,0917674787342548
621,314	0,117999999999938	6001	1	9	6000	-11,1667968146503	-0,203167097643018	-0,0917528942227364
621,324	0,128000000000043	6001	1	9	6000	-11,1669777520001	-0,2049416070804	-0,0919337756931782
621,335	0,13900000000001	6001	1	9	6000	-11,1668219882995	-0,203003035858274	-0,091778039932251
621,346	0,149999999999977	6001	1	9	6000	-11,1669080145657	-0,204146048054099	-0,0918640941381454
621,357	0,160999999999945	6001	1	9	6000	-11,1671013850719	-0,206418638117611	-0,0920574367046356
621,368	0,172000000000025	6001	1	9	6000	-11,1669754330069	-0,205146283842623	-0,0919314846396446
621,379	0,182999999999993	6001	1	9	6000	-11,1671770177782	-0,206746594049037	-0,0921330973505974
621,39	0,19399999999996	6001	1	9	6000	-11,1671019159257	-0,206056628376245	-0,0920579396188259
621,401	0,205000000000041	6001	1	9	6000	-11,1672149877995	-0,207534437067807	-0,0921710394322872
621,412	0,216000000000008	6001	1	9	6000	-11,1672625690699	-0,207943855784833	-0,0922185927629471
621,423	0,226999999999975	6001	1	9	6000	-11,1673658899963	-0,208742315880954	-0,0923219695687294
621,434	0,237999999999943	6001	1	9	6000	-11,1673858668655	-0,2091154595837	-0,0923419184982777
621,445	0,249000000000024	6001	1	9	6000	-11,1673890519887	-0,20919356495142	-0,0923451036214828
621,456	0,259999999999991	6001	1	9	6000	-11,1675573047251	-0,211168006062508	-0,0925133563578129
621,467	0,270999999999958	6001	1	9	6000	-11,1674522794783	-0,210002143867314	-0,0924083590507507
621,478	0,282000000000039	6001	1	9	6000	-11,1675788462162	-0,210899584926665	-0,092534925788641
621,489	0,293000000000006	6001	1	9	6000	-11,167612709105	-0,211580847389996	-0,092568788677454
621,5	0,303999999999974	6001	1	9	6000	-11,1675681453198	-0,210956111550331	-0,0925241969525814
621,511	0,314999999999941	6001	1	9	6000	-11,1676424369216	-0,211921175941825	-0,0925985164940357
621,522	0,326000000000022	6001	1	9	6000	-11,1676986515522	-0,212114630267024	-0,092654675245285
621,533	0,336999999999989	6001	1	9	6000	-11,1676850449294	-0,212034801952541	-0,0926410965621471
621,544	0,347999999999956	6001	1	9	6000	-11,1677459534258	-0,212745042517781	-0,092702005058527
621,555	0,359000000000037	6001	1	9	6000	-11,167828515172	-0,213857055641711	-0,0927845947444439
621,566	0,370000000000005	6001	1	9	6000	-11,1679010465741	-0,214623608626425	-0,0928571261465549
621,577	0,380999999999972	6001	1	9	6000	-11,1678733862936	-0,213859924115241	-0,0928294099867344
621,588	0,391999999999939	6001	1	9	6000	-11,1678822990507	-0,214160718023777	-0,0928383506834507
621,599	0,40300000000002	6001	1	9	6000	-11,1680403258651	-0,21609531249851	-0,0929963774979114
621,61	0,413999999999987	6001	1	9	6000	-11,1681136395782	-0,216762907803059	-0,0930696912109852
621,621	0,424999999999955	6001	1	9	6000	-11,1680762562901	-0,216383039951324	-0,0930323079228401
621,632	0,436000000000035	6001	1	9	6000	-11,1680238973349	-0,215583890676498	-0,0929799489676952
621,643	0,447000000000003	6001	1	9	6000	-11,16809184663	-0,216327514499426	-0,0930478982627392
621,654	0,45799999999997	6001	1	9	6000	-11,1683146096766	-0,218785251490772	-0,0932706892490387
621,665	0,468999999999937	6001	1	9	6000	-11,168257528916	-0,218224632553756	-0,0932135805487633
621,675	0,479000000000042	6001	1	9	6000	-11,1681947484612	-0,217166328802705	-0,0931508280336857
621,686	0,490000000000009	6001	1	9	6000	-11,1683357041329	-0,218716068193316	-0,0932917557656765
621,697	0,500999999999976	6001	1	9	6000	-11,1683222930878	-0,218607657589018	-0,093278344720602
621,708	0,511999999999944	6001	1	9	6000	-11,1683585308492	-0,219034752808511	-0,0933146104216576
621,719	0,523000000000025	6001	1	9	6000	-11,1685212235898	-0,22100932430476	-0,0934772752225399
621,73	0,533999999999992	6001	1	9	6000	-11,1685355845839	-0,220909332856536	-0,0934916362166405
621,741	0,544999999999959	6001	1	9	6000	-11,1685726046562	-0,221248921006918	-0,0935286842286587
621,752	0,55600000000004	6001	1	9	6000	-11,1685447767377	-0,220945873297751	-0,0935008004307747
621,763	0,567000000000007	6001	1	9	6000	-11,1686250194907	-0,222008861601353	-0,093581099063158
621,774	0,577999999999975	6001	1	9	6000	-11,1687505524606	-0,223072692751884	-0,0937066040933132
621,785	0,588999999999942	6001	1	9	6000	-11,1687390413135	-0,222881995141506	-0,093695092946291
621,796	0,600000000000023	6001	1	9	6000	-11,1688219662756	-0,223747617565095	-0,0937780179083347
621,807	0,61099999999999	6001	1	9	6000	-11,1687923781574	-0,223524770699441	-0,093748401850462
621,818	0,621999999999957	6001	1	9	6000	-11,1688854452223	-0,224551288411021	-0,0938414968550205
621,829	0,633000000000038	6001	1	9	6000	-11,1688345950097	-0,223850994370878	-0,0937906466424465
621,84	0,644000000000005	6001	1	9	6000	-11,1690961103886	-0,226673278957605	-0,0940521620213985
621,851	0,654999999999973	6001	1	9	6000	-11,1690094694495	-0,225592665374279	-0,0939655490219593
621,862	0,66599999999994	6001	1	9	6000	-11,1689855251461	-0,225270218215883	-0,0939415767788887
621,873	0,677000000000021	6001	1	9	6000	-11,1690230481327	-0,225498611107469	-0,0939790718257427
621,884	0,687999999999988	6001	1	9	6000	-11,1690628621727	-0,226139756850898	-0,0940189138054848
621,895	0,698999999999955	6001	1	9	6000	-11,1692773271352	-0,228366893716156	-0,0942333787679672
621,906	0,710000000000036	6001	1	9	6000	-11,1691160593182	-0,226345593109727	-0,0940721109509468
621,917	0,721000000000004	6001	1	9	6000	-11,1693152971566	-0,228543551638722	-0,0942713208496571
621,928	0,731999999999971	6001	1	9	6000	-11,1692836415023	-0,228040642105043	-0,0942396931350231
621,939	0,742999999999938	6001	1	9	6000	-11,1695597693324	-0,231089172884822	-0,0945158489048481
621,949	0,753000000000043	6001	1	9	6000	-11,169378887862	-0,228906590491533	-0,0943349674344063
621,96	0,76400000000001	6001	1	9	6000	-11,1693964619189	-0,229282765649259	-0,094352513551712
621,971	0,774999999999977	6001	1	9	6000	-11,1694731842726	-0,230090883560479	-0,0944292359054089
621,982	0,785999999999945	6001	1	9	6000	-11,1695775110275	-0,230979304760695	-0,0945335626602173
621,993	0,797000000000025	6001	1	9	6000	-11,1697267089039	-0,232685282826424	-0,0946827605366707
622,004	0,807999999999993	6001	1	9	6000	-11,1694976594299	-0,229906085878611	-0,0944537110626698
622,015	0,81899999999996	6001	1	9	6000	-11,1698103044182	-0,233324500732124	-0,0947663560509682
622,026	0,830000000000041	6001	1	9	6000	-11,1696293950081	-0,230968329124153	-0,0945854187011719
622,037	0,841000000000008	6001	1	9	6000	-11,169916279614	-0,233997986651957	-0,0948723591864109
622,048	0,851999999999975	6001	1	9	6000	-11,1697952449322	-0,232748854905367	-0,0947513245046139
622,059	0,862999999999943	6001	1	9	6000	-11,1698043812066	-0,232815770432353	-0,0947604328393936
622,07	0,874000000000024	6001	1	9	6000	-11,1700136493891	-0,235182661563158	-0,0949697010219097
622,081	0,884999999999991	6001	1	9	6000	-11,1700105760247	-0,234991167671978	-0,0949666276574135
622,092	0,895999999999958	6001	1	9	6000	-11,1699577700347	-0,234119747765362	-0,0949138216674328
622,103	0,907000000000039	6001	1	9	6000	-11,1701527331024	-0,23642763029784	-0,0951087847352028
622,114	0,918000000000006	6001	1	9	6000	-11,1701106000692	-0,235935761593282	-0,0950666517019272
622,125	0,928999999999974	6001	1	9	6000	-11,1701036989689	-0,235466896556318	-0,0950597785413265
622,136	0,939999999999941	6001	1	9	6000	-11,170177962631	-0,236312160268426	-0,0951339863240719
622,147	0,951000000000022	6001	1	9	6000	-11,1702883522958	-0,237652072682977	-0,0952444039285183
622,158	0,961999999999989	6001	1	9	6000	-11,1702905036509	-0,237539913505316	-0,0952465832233429
622,169	0,972999999999956	6001	1	9	6000	-11,1703863646835	-0,238485089503229	-0,0953424163162708
622,18	0,984000000000037	6001	1	9	6000	-11,1703757755458	-0,23806790355593	-0,0953318551182747
622,191	0,995000000000005	6001	1	9	6000	-11,17043428123	-0,238785441033542	-0,095390360802412
622,202	1,00599999999997	6001	1	9	6000	-11,1704668030143	-0,239092656411231	-0,0954228825867176
622,213	1,01699999999994	6001	1	9	6000	-11,1705911904573	-0,240488634444773	-0,0955472700297832
622,224	1,02800000000002	6001	1	9	6000	-11,1705701518804	-0,239944183267653	-0,0955262035131454
622,235	1,03899999999999	6001	1	9	6000	-11,1706699244678	-0,240749856457114	-0,0956260040402412
622,246	1,04999999999995	6001	1	9	6000	-11,1707191541791	-0,241339048370719	-0,0956751778721809
622,257	1,06100000000004	6001	1	9	6000	-11,1707292124629	-0,241586328484118	-0,0956852361559868
622,268	1,072	6001	1	9	6000	-11,1707518436015	-0,241609686054289	-0,0957079231739044
622,279	1,08299999999997	6001	1	9	6000	-11,1708979122341	-0,243056230247021	-0,0958539918065071
622,29	1,09399999999994	6001	1	9	6000	-11,1708855070174	-0,242892932146788	-0,0958415307104588
622,3	1,10400000000004	6001	1	9	6000	-11,1709616705775	-0,243713981471956	-0,0959177501499653
622,311	1,11500000000001	6001	1	9	6000	-11,171062393114	-0,244807153940201	-0,0960184447467327
622,322	1,12599999999998	6001	1	9	6000	-11,1711001116782	-0,245171897113323	-0,0960561633110046
622,335	1,13900000000001	6001	1	9	6000	-11,1710823699832	-0,244716410525143	-0,096038393676281
622,346	1,14999999999998	6001	1	9	6000	-11,1710957251489	-0,244864341802895	-0,096051748842001
622,357	1,16099999999994	6001	1	9	6000	-11,1712835077196	-0,246875146403909	-0,0962395593523979
622,368	1,17200000000003	6001	1	9	6000	-11,1711985711008	-0,245941835455596	-0,096154622733593
622,379	1,18299999999999	6001	1	9	6000	-11,1713014729321	-0,246683019213378	-0,096257496625185
622,39	1,19399999999996	6001	1	9	6000	-11,171243833378	-0,246035549789667	-0,0961998850107193
622,401	1,20500000000004	6001	1	9	6000	-11,1713231541216	-0,247004739940166	-0,0962791778147221
622,412	1,21600000000001	6001	1	9	6000	-11,1713642254472	-0,247266888618469	-0,0963202491402626
622,423	1,22699999999998	6001	1	9	6000	-11,1714238487184	-0,248034005053341	-0,096379928290844
622,434	1,23799999999994	6001	1	9	6000	-11,1715382616967	-0,248888051137328	-0,0964943133294582
622,445	1,24900000000002	6001	1	9	6000	-11,1715843621641	-0,249461298808455	-0,0965404137969017
622,456	1,25999999999999	6001	1	9	6000	-11,171590257436	-0,249404357746243	-0,0965463370084763
622,467	1,27099999999996	6001	1	9	6000	-11,1717129684985	-0,25080886669457	-0,0966690480709076
622,478	1,28200000000004	6001	1	9	6000	-11,1718462686986	-0,251904190517962	-0,0968023203313351
622,489	1,29300000000001	6001	1	9	6000	-11,1717333365232	-0,250790086574852	-0,0966893881559372
622,5	1,30399999999997	6001	1	9	6000	-11,1719348374754	-0,252908151596785	-0,096890889108181
622,511	1,31499999999994	6001	1	9	6000	-11,1718095839024	-0,251475013792515	-0,0967656075954437
622,522	1,32600000000002	6001	1	9	6000	-11,1718519963324	-0,251851216889918	-0,0968080759048462
622,533	1,33699999999999	6001	1	9	6000	-11,1718983203173	-0,252117696218193	-0,0968543440103531
622,544	1,34799999999996	6001	1	9	6000	-11,172021701932	-0,253651319071651	-0,0969777256250381
622,555	1,35900000000004	6001	1	9	6000	-11,1722472030669	-0,256097544915974	-0,097203254699707
622,565	1,36900000000003	6001	1	9	6000	-11,1720034014434	-0,253159124404192	-0,0969594530761242
622,576	1,38	6001	1	9	6000	-11,1721746157855	-0,254673799499869	-0,0971306674182415
622,587	1,39099999999996	6001	1	9	6000	-11,172133795917	-0,254315636120737	-0,0970898196101189
622,598	1,40199999999993	6001	1	9	6000	-11,1721938941628	-0,255006160587072	-0,097149945795536
622,608	1,41200000000003	6001	1	9	6000	-11,1722955945879	-0,256106089800596	-0,097251646220684
622,619	1,423	6001	1	9	6000	-11,1723454669118	-0,256825922988355	-0,0973015464842319
622,63	1,43399999999997	6001	1	9	6000	-11,1723096482456	-0,255856686271727	-0,0972657278180122
622,641	1,44499999999994	6001	1	9	6000	-11,1724213510752	-0,257247560657561	-0,0973774306476116
622,651	1,45500000000004	6001	1	9	6000	-11,1725079361349	-0,258180829696357	-0,0974639877676964
622,662	1,46600000000001	6001	1	9	6000	-11,1724841874093	-0,2578300004825	-0,0974402390420437
622,673	1,47699999999998	6001	1	9	6000	-11,1724701616913	-0,257699103094637	-0,09742621332407
622,684	1,48799999999994	6001	1	9	6000	-11,1726488918066	-0,259340344928205	-0,0976049154996872
622,695	1,49900000000002	6001	1	9	6000	-11,1725507397205	-0,258276672102511	-0,0975067913532257
622,706	1,50999999999999	6001	1	9	6000	-11,1727654840797	-0,260683693923056	-0,0977215357124805
622,717	1,52099999999996	6001	1	9	6000	-11,1727268435061	-0,260071926750243	-0,0976828671991825
622,728	1,53200000000004	6001	1	9	6000	-11,1727228201926	-0,259686191566288	-0,0976788438856602
622,739	1,54300000000001	6001	1	9	6000	-11,1728715151548	-0,261283088475466	-0,0978275388479233
622,75	1,55399999999997	6001	1	9	6000	-11,1728008277714	-0,260543995536864	-0,09775685146451
622,761	1,56499999999994	6001	1	9	6000	-11,1729535181075	-0,262159225530922	-0,0979095697402954
622,772	1,57600000000002	6001	1	9	6000	-11,1730669252574	-0,263483729213476	-0,0980230048298836
622,783	1,58699999999999	6001	1	9	6000	-11,1729112733155	-0,261377627030015	-0,0978673249483108
622,794	1,59799999999996	6001	1	9	6000	-11,1731368023902	-0,263978722505271	-0,0980928540229797
622,805	1,60900000000004	6001	1	9	6000	-11,173144178465	-0,2640759665519	-0,0981002300977707
622,816	1,62	6001	1	9	6000	-11,1731412168592	-0,263960771262646	-0,0980972684919834
622,827	1,63099999999997	6001	1	9	6000	-11,1731179989874	-0,26337350718677	-0,0980740785598755
622,838	1,64199999999994	6001	1	9	6000	-11,1734635010362	-0,267305001616478	-0,0984195806086063
622,849	1,65300000000002	6001	1	9	6000	-11,1732796858996	-0,265323356725276	-0,0982357375323772
622,86	1,66399999999999	6001	1	9	6000	-11,1733264289796	-0,265575866214931	-0,0982825085520744
622,871	1,67499999999995	6001	1	9	6000	-11,1734666861594	-0,267175254411995	-0,0984227657318115
622,882	1,68600000000004	6001	1	9	6000	-11,173485070467	-0,26737024076283	-0,0984410941600799
622,893	1,697	6001	1	9	6000	-11,1734795942903	-0,26696253567934	-0,0984356738626957
622,904	1,70799999999997	6001	1	9	6000	-11,1735002696514	-0,267093232832849	-0,0984563492238522
622,915	1,71899999999994	6001	1	9	6000	-11,1735200788826	-0,267297383397818	-0,098476130515337
622,925	1,72900000000004	6001	1	9	6000	-11,1736648343503	-0,269007589668036	-0,0986209139227867
622,936	1,74000000000001	6001	1	9	6000	-11,1737085040659	-0,269163232296705	-0,0986645556986332
622,947	1,75099999999998	6001	1	9	6000	-11,1736278422177	-0,26827578432858	-0,0985838659107685
622,958	1,76199999999994	6001	1	9	6000	-11,1738660559058	-0,270858039148152	-0,0988220795989037
622,969	1,77300000000002	6001	1	9	6000	-11,173956329003	-0,271911257877946	-0,0989123806357384
622,98	1,78399999999999	6001	1	9	6000	-11,173958061263	-0,271509233862162	-0,0989141128957272
622,991	1,79499999999996	6001	1	9	6000	-11,1739208176732	-0,271010412834585	-0,098876841366291
623,002	1,80600000000004	6001	1	9	6000	-11,1739521101117	-0,271632340736687	-0,0989081896841526
623,013	1,81700000000001	6001	1	9	6000	-11,1739988531917	-0,272117927670479	-0,0989549048244953
623,024	1,82799999999997	6001	1	9	6000	-11,1739789601415	-0,271657942794263	-0,0989350117743015
623,035	1,83899999999994	6001	1	9	6000	-11,174192475155	-0,273783500306308	-0,0991485267877579
623,046	1,85000000000002	6001	1	9	6000	-11,1740403715521	-0,272035547532141	-0,0989964231848717
623,057	1,86099999999999	6001	1	9	6000	-11,1741128470749	-0,272671761922538	-0,0990688987076283
623,068	1,87199999999996	6001	1	9	6000	-11,1742521263659	-0,274457624182105	-0,0992082059383392
623,079	1,88300000000004	6001	1	9	6000	-11,1743607278913	-0,275236871093512	-0,0993167795240879
623,09	1,89400000000001	6001	1	9	6000	-11,1743192095309	-0,27488908264786	-0,0992752611637115
623,103	1,90700000000004	6001	1	9	6000	-11,1743330396712	-0,27479185257107	-0,0992890633642673
623,114	1,91800000000001	6001	1	9	6000	-11,1745056230575	-0,276847840286791	-0,0994616746902466
623,125	1,92899999999997	6001	1	9	6000	-11,1745767015964	-0,277892891317606	-0,0995327532291412
623,136	1,93999999999994	6001	1	9	6000	-11,1745819542557	-0,277258977293968	-0,0995380058884621
623,147	1,95100000000002	6001	1	9	6000	-11,1744696646929	-0,276117413304746	-0,0994256883859634
623,158	1,96199999999999	6001	1	9	6000	-11,174576561898	-0,277323070913553	-0,0995326414704323
623,169	1,97299999999996	6001	1	9	6000	-11,1747455410659	-0,27913433033973	-0,0997016206383705
623,18	1,98400000000004	6001	1	9	6000	-11,1747640371323	-0,279118060134351	-0,0997200608253479
623,191	1,995	6001	1	9	6000	-11,1747961398214	-0,27932136785239	-0,0997521914541721
623,202	2,00599999999997	6001	1	9	6000	-11,1747187469155	-0,278508118353784	-0,0996747985482216
623,213	2,01699999999994	6001	1	9	6000	-11,1749188788235	-0,280520785599947	-0,0998749583959579
623,224	2,02800000000002	6001	1	9	6000	-11,1749507300556	-0,28101644013077	-0,0999067537486553
623,235	2,03899999999999	6001	1	9	6000	-11,1749733891338	-0,280929319560528	-0,099929440766573
623,246	2,04999999999995	6001	1	9	6000	-11,1750158574432	-0,281225540675223	-0,0999719090759754
623,257	2,06100000000004	6001	1	9	6000	-11,1750159692019	-0,281365383416414	-0,0999720208346844
623,268	2,072	6001	1	9	6000	-11,1750447191298	-0,281785996630788	-0,100000742822886
623,279	2,08299999999997	6001	1	9	6000	-11,1751934979111	-0,283291493542492	-0,100149549543858
623,29	2,09399999999994	6001	1	9	6000	-11,1752168554813	-0,283337789587677	-0,100172907114029
623,3	2,10400000000004	6001	1	9	6000	-11,175280334428	-0,283957999199629	-0,100236386060715
623,311	2,11500000000001	6001	1	9	6000	-11,1752077750862	-0,283066420815885	-0,100163854658604
623,322	2,12599999999998	6001	1	9	6000	-11,1752483714372	-0,283497972413898	-0,100204423069954
623,333	2,13699999999994	6001	1	9	6000	-11,175377368927	-0,284689674153924	-0,100333392620087
623,344	2,14800000000002	6001	1	9	6000	-11,175489295274	-0,285938340239227	-0,100445374846458
623,355	2,15899999999999	6001	1	9	6000	-11,1753822863102	-0,28456817381084	-0,100338365882635
623,366	2,16999999999996	6001	1	9	6000	-11,1755039636046	-0,286062355153263	-0,100460015237331
623,377	2,18100000000004	6001	1	9	6000	-11,1754110641778	-0,284857493825257	-0,100367143750191
623,388	2,19200000000001	6001	1	9	6000	-11,1755191907287	-0,285908165387809	-0,100475270301104
623,399	2,20299999999997	6001	1	9	6000	-11,1758726276457	-0,290004233829677	-0,100828651338816
623,41	2,21399999999994	6001	1	9	6000	-11,1756344698369	-0,287008602172136	-0,100590549409389
623,421	2,22500000000002	6001	1	9	6000	-11,1757764033973	-0,288632609881461	-0,100732482969761
623,432	2,23599999999999	6001	1	9	6000	-11,1758106015623	-0,288732531480491	-0,100766681134701
623,443	2,24699999999996	6001	1	9	6000	-11,1757825501263	-0,28835266828537	-0,100738629698753
623,454	2,25800000000004	6001	1	9	6000	-11,1759438738227	-0,290239942260087	-0,100899953395128
623,465	2,26900000000001	6001	1	9	6000	-11,1758344061673	-0,288833878003061	-0,100790485739708
623,476	2,27999999999997	6001	1	9	6000	-11,1760380584747	-0,291393687948585	-0,100994110107422
623,487	2,29099999999994	6001	1	9	6000	-11,1760550178587	-0,291183614172041	-0,101011041551828
623,498	2,30200000000002	6001	1	9	6000	-11,1760248988867	-0,290738008916378	-0,10098097845912
623,509	2,31299999999999	6001	1	9	6000	-11,1762621067464	-0,293449214659631	-0,101218186318874
623,52	2,32399999999996	6001	1	9	6000	-11,1761388368905	-0,292133786715567	-0,101094916462898
623,531	2,33500000000004	6001	1	9	6000	-11,1762215383351	-0,292868823744357	-0,101177617907524
623,542	2,346	6001	1	9	6000	-11,1762719135731	-0,293322536163032	-0,101227965205908
623,553	2,35699999999997	6001	1	9	6000	-11,176246823743	-0,293020578101277	-0,101202875375748
623,564	2,36799999999994	6001	1	9	6000	-11,1762668844312	-0,293171647936106	-0,101222936064005
623,574	2,37800000000004	6001	1	9	6000	-11,1764065828174	-0,294721154496074	-0,101362634450197
623,585	2,38900000000001	6001	1	9	6000	-11,1764449998736	-0,294776083901525	-0,101401079446077
623,596	2,39999999999998	6001	1	9	6000	-11,1764628812671	-0,295011466369033	-0,101418904960155
623,607	2,41099999999994	6001	1	9	6000	-11,1764501966536	-0,294844256713986	-0,101406276226044
623,618	2,42200000000003	6001	1	9	6000	-11,1768002528697	-0,298940916545689	-0,101756304502487
623,629	2,43299999999999	6001	1	9	6000	-11,1767064873129	-0,29764770064503	-0,101662538945675
623,64	2,44399999999996	6001	1	9	6000	-11,1767578125	-0,297920992597938	-0,101713892072439
623,651	2,45500000000004	6001	1	9	6000	-11,1766536254436	-0,296711907722056	-0,10160967707634
623,662	2,46600000000001	6001	1	9	6000	-11,1767540685832	-0,297903674654663	-0,101710148155689
623,673	2,47699999999998	6001	1	9	6000	-11,1769282165915	-0,299912891350687	-0,101884268224239
623,684	2,48799999999994	6001	1	9	6000	-11,1766818445176	-0,296609783545136	-0,101637896150351
623,695	2,49900000000002	6001	1	9	6000	-11,1769738700241	-0,299912109039724	-0,101929921656847
623,706	2,50999999999999	6001	1	9	6000	-11,1769262608141	-0,29952434822917	-0,101882312446833
623,717	2,52099999999996	6001	1	9	6000	-11,1769795138389	-0,299921557307243	-0,101935565471649
623,728	2,53200000000004	6001	1	9	6000	-11,1769800446928	-0,299963820725679	-0,101936124265194
623,739	2,54300000000001	6001	1	9	6000	-11,1771628260612	-0,30198946595192	-0,102118849754333
623,75	2,55399999999997	6001	1	9	6000	-11,1772615369409	-0,303072715178132	-0,102217588573694
623,761	2,56499999999994	6001	1	9	6000	-11,1771514266729	-0,301434271968901	-0,102107506245375
623,772	2,57600000000002	6001	1	9	6000	-11,1772392131388	-0,30257913749665	-0,102195292711258
623,783	2,58699999999999	6001	1	9	6000	-11,1773240659386	-0,30329333152622	-0,102280117571354
623,794	2,59799999999996	6001	1	9	6000	-11,1773111578077	-0,303110289387405	-0,10226720944047
623,805	2,60900000000004	6001	1	9	6000	-11,1773749999702	-0,303671639412642	-0,102331023663282
623,816	2,62	6001	1	9	6000	-11,1774960905313	-0,305089829489589	-0,102452170103788
623,827	2,63099999999997	6001	1	9	6000	-11,1774565279484	-0,304716066457331	-0,102412607520819
623,838	2,64199999999994	6001	1	9	6000	-11,1774535942823	-0,304103251546621	-0,102409645915031
623,849	2,65300000000002	6001	1	9	6000	-11,1775533668697	-0,305356727913022	-0,102509446442127
623,86	2,66399999999999	6001	1	9	6000	-11,1777781974524	-0,30793602578342	-0,102734249085188
623,871	2,67499999999995	6001	1	9	6000	-11,1776712723076	-0,306592881679535	-0,102627351880074
623,882	2,68600000000004	6001	1	9	6000	-11,1775555461645	-0,3051628312096	-0,102511569857597
623,893	2,697	6001	1	9	6000	-11,1777567397803	-0,307487002573907	-0,102712791413069
623,904	2,70799999999997	6001	1	9	6000	-11,1777590308338	-0,3074692748487	-0,102715082466602
623,915	2,71899999999994	6001	1	9	6000	-11,1777525767684	-0,307368566282094	-0,102708600461483
623,925	2,72900000000004	6001	1	9	6000	-11,1780033353716	-0,310228788293898	-0,102959387004375
623,936	2,74000000000001	6001	1	9	6000	-11,177941756323	-0,309020997956395	-0,102897807955742
623,947	2,75099999999998	6001	1	9	6000	-11,1780128628016	-0,309654395096004	-0,102968942373991
623,958	2,76199999999994	6001	1	9	6000	-11,1780715361238	-0,310341124422848	-0,103027615696192
623,969	2,77300000000002	6001	1	9	6000	-11,1780952848494	-0,310698919929564	-0,103051364421844
623,98	2,78399999999999	6001	1	9	6000	-11,1780838295817	-0,310485567897558	-0,103039909154177
623,991	2,79499999999996	6001	1	9	6000	-11,1780612263829	-0,309878014959395	-0,103017278015614
624,002	2,80600000000004	6001	1	9	6000	-11,178142586723	-0,310750990174711	-0,103098638355732
624,013	2,81700000000001	6001	1	9	6000	-11,1782943271101	-0,312562487088144	-0,103250350803137
624,024	2,82799999999997	6001	1	9	6000	-11,178215732798	-0,31160841230303	-0,103171784430742
624,035	2,83899999999994	6001	1	9	6000	-11,1782439239323	-0,311530395410955	-0,103200003504753
624,046	2,85000000000002	6001	1	9	6000	-11,1785129271448	-0,314612984657288	-0,103469006717205
624,057	2,86099999999999	6001	1	9	6000	-11,1783904116601	-0,313200908713043	-0,103346463292837
624,068	2,87199999999996	6001	1	9	6000	-11,1785313393921	-0,314639681018889	-0,103487391024828
624,079	2,88300000000004	6001	1	9	6000	-11,1785119771957	-0,314497645013034	-0,103468056768179
624,09	2,89400000000001	6001	1	9	6000	-11,1784988734871	-0,313992598094046	-0,103454925119877
624,101	2,90499999999997	6001	1	9	6000	-11,1786719877273	-0,315975183621049	-0,103628039360046
624,112	2,91599999999994	6001	1	9	6000	-11,1786086764187	-0,315244467929006	-0,103564728051424
624,126	2,92999999999995	6001	1	9	6000	-11,1785977799445	-0,315272607840598	-0,103553831577301
624,137	2,94100000000003	6001	1	9	6000	-11,1786991450936	-0,315914642997086	-0,103655196726322
624,148	2,952	6001	1	9	6000	-11,1788716446608	-0,317944795824587	-0,103827696293592
624,159	2,96299999999997	6001	1	9	6000	-11,1790169589221	-0,319665521383286	-0,103973038494587
624,17	2,97399999999993	6001	1	9	6000	-11,178901232779	-0,318095767870545	-0,103857312351465
624,18	2,98400000000004	6001	1	9	6000	-11,1789670865983	-0,318952673114836	-0,103923138231039
624,191	2,995	6001	1	9	6000	-11,1790470778942	-0,319527168758214	-0,104003101587296
624,202	3,00599999999997	6001	1	9	6000	-11,1789883486927	-0,318540567532182	-0,10394437238574
624,213	3,01699999999994	6001	1	9	6000	-11,1790212336928	-0,319263837300241	-0,103977285325527
624,224	3,02800000000002	6001	1	9	6000	-11,1791994329542	-0,321210734546185	-0,104155484586954
624,235	3,03899999999999	6001	1	9	6000	-11,1792203597724	-0,321192070841789	-0,104176439344883
624,246	3,04999999999995	6001	1	9	6000	-11,1791955213994	-0,320703266188502	-0,104151573032141
624,257	3,06100000000004	6001	1	9	6000	-11,1792742554098	-0,321567710489035	-0,104230307042599
624,268	3,072	6001	1	9	6000	-11,1793619580567	-0,322702378034592	-0,104318037629128
624,279	3,08299999999997	6001	1	9	6000	-11,1793937254697	-0,322905001230538	-0,10434977710247
624,29	3,09399999999994	6001	1	9	6000	-11,1795095633715	-0,324018364772201	-0,104465615004301
624,3	3,10400000000004	6001	1	9	6000	-11,1793934181333	-0,322601138614118	-0,104349497705698
624,311	3,11500000000001	6001	1	9	6000	-11,1794279515743	-0,322606824338436	-0,104384031146765
624,322	3,12599999999998	6001	1	9	6000	-11,1795605532825	-0,324497218243778	-0,104516576975584
624,333	3,13699999999994	6001	1	9	6000	-11,179557479918	-0,324378977529705	-0,104513559490442
624,344	3,14800000000002	6001	1	9	6000	-11,1797207873315	-0,325803505256772	-0,104676838964224
624,355	3,15899999999999	6001	1	9	6000	-11,1797467153519	-0,326135130599141	-0,104702766984701
624,366	3,16999999999996	6001	1	9	6000	-11,1796980723739	-0,325429416261613	-0,104654151946306
624,383	3,18700000000001	6001	1	9	6000	-11,1798236053437	-0,326826060190797	-0,104779656976461
624,394	3,19799999999998	6001	1	9	6000	-11,17984210141	-0,326674035750329	-0,104798153042793
624,405	3,20899999999995	6001	1	9	6000	-11,179935503751	-0,327850878238678	-0,104891527444124
624,416	3,22000000000003	6001	1	9	6000	-11,1801302433014	-0,330300200730562	-0,105086322873831
624,427	3,23099999999999	6001	1	9	6000	-11,1800603102893	-0,329104764387012	-0,105016361922026
624,438	3,24199999999996	6001	1	9	6000	-11,1799844820052	-0,327939363196492	-0,104940533638
624,449	3,25300000000004	6001	1	9	6000	-11,180056873709	-0,328837092965841	-0,105012953281403
624,46	3,26400000000001	6001	1	9	6000	-11,1802764795721	-0,331325139850378	-0,105232503265142
624,471	3,27499999999998	6001	1	9	6000	-11,1801305506378	-0,329545079730451	-0,105086602270603
624,482	3,28599999999994	6001	1	9	6000	-11,1802236456424	-0,330579550936818	-0,105179697275162
624,493	3,29700000000003	6001	1	9	6000	-11,1803138907999	-0,331287616863847	-0,105269942432642
624,504	3,30799999999999	6001	1	9	6000	-11,1803868971765	-0,332226934842765	-0,105342976748943
624,515	3,31899999999996	6001	1	9	6000	-11,1803267709911	-0,331340068951249	-0,105282794684172
624,526	3,33000000000004	6001	1	9	6000	-11,1803727038205	-0,331911239773035	-0,105328783392906
624,537	3,34100000000001	6001	1	9	6000	-11,1804336123168	-0,332347140647471	-0,105389636009932
624,548	3,35199999999998	6001	1	9	6000	-11,1805383022875	-0,333491410128772	-0,105494353920221
624,559	3,36299999999994	6001	1	9	6000	-11,1805878952146	-0,334106399677694	-0,105543974786997
624,57	3,37400000000002	6001	1	9	6000	-11,1805951874703	-0,334096378646791	-0,105551239103079
624,581	3,38499999999999	6001	1	9	6000	-11,1806222889572	-0,334358010441065	-0,10557834059
624,592	3,39599999999996	6001	1	9	6000	-11,1806276533753	-0,334119871258736	-0,10558370500803
624,603	3,40700000000004	6001	1	9	6000	-11,1808581277728	-0,336753656156361	-0,105814207345247
624,614	3,41800000000001	6001	1	9	6000	-11,1808441020548	-0,336542506702244	-0,105800181627274
624,634	3,43799999999999	6001	1	9	6000	-11,1809050105512	-0,337204551324248	-0,105861034244299
624,645	3,44899999999996	6001	1	9	6000	-11,1809113528579	-0,336884628050029	-0,105867404490709
624,656	3,46000000000004	6001	1	9	6000	-11,1809747759253	-0,337596675381064	-0,105930827558041
624,667	3,471	6001	1	9	6000	-11,1810170207173	-0,337924184277654	-0,105973072350025
624,678	3,48199999999997	6001	1	9	6000	-11,1810778733343	-0,338715207763016	-0,106033924967051
624,689	3,49299999999994	6001	1	9	6000	-11,1810597684234	-0,338175953365862	-0,1060158200562
624,699	3,50300000000004	6001	1	9	6000	-11,1811974551529	-0,339806447736919	-0,106153506785631
624,71	3,51400000000001	6001	1	9	6000	-11,1812706571072	-0,34076196141541	-0,106226708739996
624,721	3,52499999999998	6001	1	9	6000	-11,1812627222389	-0,340491002425551	-0,10621877387166
624,732	3,53599999999994	6001	1	9	6000	-11,1814068350941	-0,342170032672584	-0,106362886726856
624,743	3,54700000000003	6001	1	9	6000	-11,1814196594059	-0,341902328655124	-0,106375683099031
624,754	3,55799999999999	6001	1	9	6000	-11,1814386583865	-0,342063661664724	-0,106394682079554
624,765	3,56899999999996	6001	1	9	6000	-11,1814013309777	-0,341584645211697	-0,106357410550117
624,776	3,58000000000004	6001	1	9	6000	-11,181520326063	-0,342940799891949	-0,106476377695799
624,787	3,59100000000001	6001	1	9	6000	-11,1815313901752	-0,342620429582894	-0,106487441807985
624,798	3,60199999999998	6001	1	9	6000	-11,1815350782126	-0,342680388130248	-0,106491129845381
624,809	3,61299999999994	6001	1	9	6000	-11,1815625149757	-0,34305193927139	-0,106518566608429
624,82	3,62400000000002	6001	1	9	6000	-11,1816665902734	-0,344341997988522	-0,106622669845819
624,831	3,63499999999999	6001	1	9	6000	-11,181709729135	-0,344636519439518	-0,106665808707476
624,842	3,64599999999996	6001	1	9	6000	-11,1818118486553	-0,345616056583822	-0,106767900288105
624,853	3,65700000000004	6001	1	9	6000	-11,1819044407457	-0,34660458099097	-0,106860492378473
624,864	3,66800000000001	6001	1	9	6000	-11,1817962303758	-0,345239988528192	-0,106752309948206
624,875	3,67899999999997	6001	1	9	6000	-11,1820288281888	-0,348005359992385	-0,106984879821539
624,886	3,68999999999994	6001	1	9	6000	-11,1818336695433	-0,345241259783506	-0,106789749115705
624,897	3,70100000000002	6001	1	9	6000	-11,1820590309799	-0,347979534417391	-0,107015054672956
624,908	3,71199999999999	6001	1	9	6000	-11,1820511799306	-0,347832669503987	-0,10700723156333
624,919	3,72299999999996	6001	1	9	6000	-11,1820777505636	-0,348000377416611	-0,107033830136061
624,93	3,73400000000004	6001	1	9	6000	-11,1821108870208	-0,348506174050272	-0,107066910713911
624,941	3,745	6001	1	9	6000	-11,1821344122291	-0,348386797122657	-0,1070904918015
624,952	3,75599999999997	6001	1	9	6000	-11,1821992322803	-0,348929320462048	-0,107155255973339
624,963	3,76699999999994	6001	1	9	6000	-11,182304341346	-0,350213856436312	-0,10726036503911
624,974	3,77800000000002	6001	1	9	6000	-11,1824739072472	-0,352333793416619	-0,107429958879948
624,985	3,78899999999999	6001	1	9	6000	-11,182365808636	-0,350739047862589	-0,107321832329035
624,996	3,79999999999995	6001	1	9	6000	-11,1823471728712	-0,350095801986754	-0,107303224503994
625,007	3,81100000000004	6001	1	9	6000	-11,1825114861131	-0,352207347750664	-0,107467565685511
625,018	3,822	6001	1	9	6000	-11,1824595741928	-0,351594029925764	-0,107415653765202
625,029	3,83299999999997	6001	1	9	6000	-11,1826571356505	-0,353938797488809	-0,107613187283278
625,04	3,84399999999994	6001	1	9	6000	-11,182537637651	-0,352082857862115	-0,107493661344051
625,05	3,85400000000004	6001	1	9	6000	-11,1826177686453	-0,353064578957856	-0,107573848217726
625,061	3,86500000000001	6001	1	9	6000	-11,1827997118235	-0,355055909603834	-0,107755791395903
625,072	3,87599999999998	6001	1	9	6000	-11,1826655175537	-0,353418965823948	-0,107621569186449
625,083	3,88699999999994	6001	1	9	6000	-11,1827917769551	-0,354934674687684	-0,107747856527567
625,094	3,89800000000002	6001	1	9	6000	-11,1829095426947	-0,355762075632811	-0,10786559432745
625,105	3,90899999999999	6001	1	9	6000	-11,1828181520104	-0,354857561178505	-0,107774175703526
625,116	3,91999999999996	6001	1	9	6000	-11,1829807329923	-0,356666385196149	-0,107936784625053
625,127	3,93100000000004	6001	1	9	6000	-11,1829219199717	-0,355947245843709	-0,107877943664789
625,138	3,94200000000001	6001	1	9	6000	-11,1830485425889	-0,357038835063577	-0,108004566282034
625,149	3,95299999999997	6001	1	9	6000	-11,1830209102482	-0,356700997799635	-0,107976961880922
625,16	3,96399999999994	6001	1	9	6000	-11,1830712016672	-0,357252843677998	-0,108027253299952
625,171	3,97500000000002	6001	1	9	6000	-11,1830533482134	-0,357043743133545	-0,108009427785873
625,182	3,98599999999999	6001	1	9	6000	-11,1832324415445	-0,359124969691038	-0,108188521116972
625,193	3,99699999999996	6001	1	9	6000	-11,1832374706864	-0,358827370218933	-0,108193550258875
625,204	4,00800000000004	6001	1	9	6000	-11,1833037994802	-0,359608763828874	-0,108259879052639
625,215	4,01900000000001	6001	1	9	6000	-11,1832913383841	-0,359276849776506	-0,108247417956591
625,226	4,02999999999997	6001	1	9	6000	-11,1834387481213	-0,361147341318429	-0,108394771814346
625,237	4,04099999999994	6001	1	9	6000	-11,1835411470383	-0,361867416650057	-0,108497198671103
625,248	4,05200000000002	6001	1	9	6000	-11,1834716331214	-0,360999079421163	-0,108427684754133
625,259	4,06299999999999	6001	1	9	6000	-11,1835721321404	-0,362154226750135	-0,108528211712837
625,27	4,07399999999996	6001	1	9	6000	-11,1836498882622	-0,363143081776798	-0,108605939894915
625,281	4,08500000000004	6001	1	9	6000	-11,1835824418813	-0,36219272762537	-0,108538493514061
625,292	4,096	6001	1	9	6000	-11,1836712900549	-0,362755027599633	-0,108627341687679
625,303	4,10699999999997	6001	1	9	6000	-11,1836561467499	-0,362691511400044	-0,108612198382616
625,314	4,11799999999994	6001	1	9	6000	-11,1838948633522	-0,365591170266271	-0,108850914984941
625,324	4,12800000000004	6001	1	9	6000	-11,1838390957564	-0,364841064438224	-0,108795147389174
625,335	4,13900000000001	6001	1	9	6000	-11,1838254053146	-0,364613658748567	-0,108781456947327
625,346	4,14999999999998	6001	1	9	6000	-11,1838932428509	-0,364940599538386	-0,108849294483662
625,357	4,16099999999994	6001	1	9	6000	-11,1838759481907	-0,364664942026138	-0,108831971883774
625,368	4,17200000000003	6001	1	9	6000	-11,1840672232211	-0,367043227888644	-0,109023246914148
625,379	4,18299999999999	6001	1	9	6000	-11,1839872598648	-0,366154783405364	-0,108943339437246
625,39	4,19399999999996	6001	1	9	6000	-11,1841335799545	-0,367518197745085	-0,109089631587267
625,401	4,20500000000004	6001	1	9	6000	-11,1841940134764	-0,36809990182519	-0,109150093048811
625,412	4,21600000000001	6001	1	9	6000	-11,1841757688671	-0,367912235669792	-0,109131820499897
625,423	4,22699999999998	6001	1	9	6000	-11,1841560993344	-0,367714720778167	-0,109112150967121
625,434	4,23799999999994	6001	1	9	6000	-11,1843494419008	-0,369936842471361	-0,109305493533611
625,445	4,24900000000002	6001	1	9	6000	-11,1841813009232	-0,367593406699598	-0,10913735255599
625,456	4,25999999999999	6001	1	9	6000	-11,1843797564507	-0,369791500270367	-0,109335836023092
625,467	4,27099999999996	6001	1	9	6000	-11,1844779923558	-0,371036310680211	-0,109434071928263
625,478	4,28200000000004	6001	1	9	6000	-11,1843924690038	-0,369904972612858	-0,109348520636559
625,489	4,29300000000001	6001	1	9	6000	-11,184436250478	-0,370215028524399	-0,109392330050468
625,5	4,30399999999997	6001	1	9	6000	-11,184750571847	-0,374019080772996	-0,109706651419401
625,511	4,31499999999994	6001	1	9	6000	-11,1846492066979	-0,372626893222332	-0,109605230391026
625,522	4,32600000000002	6001	1	9	6000	-11,1846144217998	-0,372080714441836	-0,109570473432541
625,533	4,33699999999999	6001	1	9	6000	-11,1846959777176	-0,373029210604727	-0,109652057290077
625,544	4,34799999999996	6001	1	9	6000	-11,1846382264048	-0,372170279733837	-0,109594278037548
625,555	4,35900000000004	6001	1	9	6000	-11,1847346741706	-0,37315686699003	-0,109690725803375
625,566	4,37	6001	1	9	6000	-11,1848306469619	-0,374359954148531	-0,109786670655012
625,577	4,38099999999997	6001	1	9	6000	-11,184852020815	-0,374635723419487	-0,109808072447777
625,588	4,39199999999994	6001	1	9	6000	-11,1848512385041	-0,374357546679676	-0,109807290136814
625,599	4,40300000000002	6001	1	9	6000	-11,1849001888186	-0,374832451343536	-0,109856240451336
625,61	4,41399999999999	6001	1	9	6000	-11,1850299686193	-0,376339931972325	-0,109986048191786
625,621	4,42499999999995	6001	1	9	6000	-11,185015887022	-0,37614593282342	-0,109971966594458
625,632	4,43600000000004	6001	1	9	6000	-11,1850813496858	-0,376863093115389	-0,11003740131855
625,643	4,447	6001	1	9	6000	-11,1850498616695	-0,376251242123544	-0,11000594124198
625,654	4,45799999999997	6001	1	9	6000	-11,1851214431226	-0,377084529027343	-0,110077522695065
625,665	4,46899999999994	6001	1	9	6000	-11,1850966606289	-0,376603356562555	-0,110052712261677
625,675	4,47900000000004	6001	1	9	6000	-11,1852321121842	-0,37859776057303	-0,110188163816929
625,686	4,49000000000001	6001	1	9	6000	-11,1852824874222	-0,379000790417194	-0,110238566994667
625,697	4,50099999999998	6001	1	9	6000	-11,1852784920484	-0,378602962009609	-0,110234543681145
625,708	4,51199999999994	6001	1	9	6000	-11,185322329402	-0,379258398897946	-0,110278408974409
625,719	4,52300000000002	6001	1	9	6000	-11,1854495387524	-0,380954826250672	-0,110405590385199
625,73	4,53399999999999	6001	1	9	6000	-11,1853753589094	-0,379812130704522	-0,110331382602453
625,741	4,54499999999996	6001	1	9	6000	-11,1854701582342	-0,380770931951702	-0,110426209867001
625,752	4,55600000000004	6001	1	9	6000	-11,1854689568281	-0,380730400793254	-0,110425036400557
625,763	4,56700000000001	6001	1	9	6000	-11,1856273468584	-0,383010893128812	-0,110583398491144
625,774	4,57799999999997	6001	1	9	6000	-11,185561241582	-0,381870530545712	-0,110517293214798
625,785	4,58899999999994	6001	1	9	6000	-11,1856095213443	-0,382680706679821	-0,110565572977066
625,796	4,60000000000002	6001	1	9	6000	-11,185739217326	-0,383878680877388	-0,110695268958807
625,807	4,61099999999999	6001	1	9	6000	-11,1856479104608	-0,382536300458014	-0,110603962093592
625,818	4,62199999999996	6001	1	9	6000	-11,18573195301	-0,383638134226203	-0,110688004642725
625,829	4,63300000000004	6001	1	9	6000	-11,1857534386218	-0,384043883532286	-0,110709462314844
625,84	4,64400000000001	6001	1	9	6000	-11,1858247406781	-0,384993283078074	-0,110780764371157
625,851	4,65499999999997	6001	1	9	6000	-11,1858269479126	-0,384738380089402	-0,110782999545336
625,862	4,66599999999994	6001	1	9	6000	-11,1859121639282	-0,385689516551793	-0,110868215560913
625,873	4,67700000000002	6001	1	9	6000	-11,185961086303	-0,386329549364746	-0,11091710999608
625,884	4,68799999999999	6001	1	9	6000	-11,1860784050077	-0,387968835420907	-0,111034456640482
625,895	4,69899999999996	6001	1	9	6000	-11,1860972642899	-0,387605903670192	-0,111053343862295
625,906	4,71000000000004	6001	1	9	6000	-11,186064267531	-0,387112987227738	-0,111020319163799
625,919	4,72299999999996	6001	1	9	6000	-11,1861645709723	-0,388192273676395	-0,111120622605085
625,93	4,73400000000004	6001	1	9	6000	-11,1861853580922	-0,388376745395362	-0,111141409724951
625,941	4,745	6001	1	9	6000	-11,186307342723	-0,390009847469628	-0,111263394355774
625,952	4,75599999999997	6001	1	9	6000	-11,18622709997	-0,388460829854012	-0,111183151602745
625,963	4,76699999999994	6001	1	9	6000	-11,1864330712706	-0,391024607233703	-0,111389122903347
625,974	4,77800000000002	6001	1	9	6000	-11,1864142119884	-0,390649405308068	-0,111370291560888
625,985	4,78899999999999	6001	1	9	6000	-11,1864319536835	-0,390419932082295	-0,111388005316257
625,996	4,79999999999995	6001	1	9	6000	-11,1864687781781	-0,390429832041264	-0,111424829810858
626,007	4,81100000000004	6001	1	9	6000	-11,1865126155317	-0,39105765055865	-0,111468639224768
626,018	4,822	6001	1	9	6000	-11,1866181716323	-0,392269329167902	-0,111574251204729
626,029	4,83299999999997	6001	1	9	6000	-11,1867246218026	-0,393676753155887	-0,111680701375008
626,04	4,84399999999994	6001	1	9	6000	-11,186717748642	-0,393332843668759	-0,111673772335052
626,05	4,85400000000004	6001	1	9	6000	-11,18667203933	-0,39229454472661	-0,111628118902445
626,061	4,86500000000001	6001	1	9	6000	-11,1868575308472	-0,394725417718291	-0,111813582479954
626,072	4,87599999999998	6001	1	9	6000	-11,1868901643902	-0,394988101907074	-0,111846216022968
626,083	4,88699999999994	6001	1	9	6000	-11,1869658250362	-0,395800033584237	-0,11192187666893
626,094	4,89800000000002	6001	1	9	6000	-11,1869296710938	-0,394886299036443	-0,111885722726583
626,105	4,90899999999999	6001	1	9	6000	-11,1869222112	-0,394504512660205	-0,111878290772438
626,116	4,91999999999996	6001	1	9	6000	-11,1871324572712	-0,397235816344619	-0,11208850890398
626,127	4,93100000000004	6001	1	9	6000	-11,1871028970927	-0,39656478445977	-0,112058948725462
626,138	4,94200000000001	6001	1	9	6000	-11,1871870234609	-0,397518412210047	-0,112143103033304
626,149	4,95299999999997	6001	1	9	6000	-11,1871479637921	-0,396438585594296	-0,112104043364525
626,16	4,96399999999994	6001	1	9	6000	-11,1872603371739	-0,397929274477065	-0,112216416746378
626,175	4,97900000000004	6001	1	9	6000	-11,1873396020383	-0,398699655197561	-0,112295653671026
626,186	4,99000000000001	6001	1	9	6000	-11,187377795577	-0,399109357967973	-0,112333875149488
626,196	5	6001	1	9	6000	-11,1873966827989	-0,398709033615887	-0,112352762371302
626,207	5,01099999999997	6001	1	9	6000	-11,1874780151993	-0,399659690447152	-0,112434066832066
626,218	5,02199999999993	6001	1	9	6000	-11,1875105369836	-0,399943483062088	-0,112466588616371
626,221	5,02499999999998	6001	1	9	6000	-11,1876092199236	-0,401391568593681	-0,112565271556377
626,232	5,03599999999994	6001	1	9	6000	-11,187578625977	-0,400716559961438	-0,112534705549479
626,243	5,04700000000003	6001	1	9	6000	-11,1875646840781	-0,400166069157422	-0,112520735710859
626,251	5,05499999999995	6001	1	10	6000	-11,1875558551401	-0,399772403761745	-0,112511906772852
626,251	0	6001	1	10	6000	-11,1875558551401	-0,399772403761745	-0,112511906772852
626,262	0,0110000000000809	6001	1	10	6000	-11,187589885667	-0,400102864950895	-0,112545937299728
626,273	0,0220000000000482	6001	1	10	6000	-11,1874231975526	-0,39789424277842	-0,112379249185324
626,284	0,0330000000000155	6001	1	10	6000,25	-11,1857739463449	-0,377216790802777	-0,110730025917292
626,295	0,0439999999999827	6001	1	10	6000,25	-11,1840646807104	-0,356923080980778	-0,109020732343197
626,301	0,0500000000000682	6001	1	10	6000,25	-11,1838068254292	-0,353793613612652	-0,10876290500164
626,306	0,0550000000000637	6001	1	10	6000,5	-11,1841411236674	-0,35755212418735	-0,109097175300121
626,317	0,0660000000000309	6001	1	10	6000,5	-11,1870381888002	-0,392942763864994	-0,111994240432978
626,328	0,0769999999999982	6001	1	10	6000,75	-11,192954974249	-0,459188092499971	-0,117911025881767
626,339	0,0880000000000791	6001	1	10	6000,75	-11,1989845242351	-0,51892695017159	-0,123940575867891
626,346	0,0950000000000273	6001	1	10	6000,75	-11,2004301231354	-0,529727484099567	-0,125386174768209
626,347	0,0960000000000036	6001	1	10	6000,75	-11,2004626169801	-0,529336961917579	-0,125418696552515
626,35	0,0990000000000464	6001	1	10	6000,75	-11,200415790081	-0,527006350457668	-0,125371869653463
626,352	0,100999999999999	6001	1	10	6001	-11,2001766543835	-0,522904610261321	-0,125132706016302
626,363	0,0110000000000809	6002	2	10	6001	-11,1942662671208	-0,450400174595416	-0,119222346693277
626,374	0,0220000000000482	6002	2	10	6001	-11,1839291173965	-0,340964552015066	-0,108885169029236
626,385	0,0330000000000155	6002	2	10	6001,25	-11,1738434247673	-0,240643862634897	-0,098799504339695
626,395	0,0430000000000064	6002	2	10	6001,25	-11,1673795524985	-0,1809600321576	-0,0923356041312218
626,406	0,0540000000000873	6002	2	10	6001,5	-11,1725972872227	-0,236843377351761	-0,097553338855505
626,417	0,0650000000000546	6002	2	10	6001,5	-11,1857542209327	-0,371643104590476	-0,110710244625807
626,431	0,0790000000000646	6002	2	10	6001,75	-11,2078388873488	-0,602112198248506	-0,132794938981533
626,442	0,0900000000000318	6002	2	10	6001,75	-11,2232673168182	-0,684893908910453	-0,148223396390676
626,446	0,0940000000000509	6002	2	10	6001,75	-11,2274355255067	-0,689927996136248	-0,152391605079174
626,45	0,09800000000007	6002	2	10	6001,75	-11,2286107521504	-0,677189906127751	-0,153566803783178
626,451	0,0990000000000464	6002	2	10	6001,75	-11,2285308167338	-0,671644015237689	-0,153486896306276
626,452	0,100000000000023	6002	2	10	6002	-11,2282824050635	-0,664510927163064	-0,153238456696272
626,463	0,0109999999999673	6003	3	10	6002	-11,215698318556	-0,500002792105079	-0,140654370188713
626,474	0,0220000000000482	6003	3	10	6002	-11,1967383977026	-0,298835355788469	-0,121694449335337
626,485	0,0330000000000155	6003	3	10	6002,25	-11,1759319435805	-0,118603706359863	-0,10088799521327
626,496	0,0439999999999827	6003	3	10	6002,25	-11,1675599869341	-0,0675780745223165	-0,0925160385668278
626,506	0,0539999999999736	6003	3	10	6002,5	-11,1765752825886	-0,14896173030138	-0,101531334221363
626,517	0,0650000000000546	6003	3	10	6002,5	-11,2000883091241	-0,373461055569351	-0,125044360756874
626,528	0,0760000000000218	6003	3	10	6002,75	-11,2224828265607	-0,60474946629256	-0,147438906133175
626,539	0,0869999999999891	6003	3	10	6002,75	-11,2365048285574	-0,7290966110304	-0,161460880190134
626,543	0,0910000000000082	6003	3	10	6002,75	-11,2388768233359	-0,739813409745693	-0,163832902908325
626,548	0,0960000000000036	6003	3	10	6002,75	-11,2389769311994	-0,722267851233482	-0,163932982832193
626,549	0,09699999999998	6003	3	10	6002,75	-11,2384537048638	-0,712293470278382	-0,163409784436226
626,552	0,100000000000023	6003	3	10	6003	-11,2371067609638	-0,687163909897208	-0,16206281259656
626,563	0,0109999999999673	6004	4	10	6003	-11,2238007690757	-0,520456191152334	-0,148756820708513
626,574	0,0220000000000482	6004	4	10	6003	-11,2039152905345	-0,306599480099976	-0,128871314227581
626,585	0,0330000000000155	6004	4	10	6003,25	-11,1834638379514	-0,128041366115212	-0,108419861644506
626,595	0,0430000000000064	6004	4	10	6003,25	-11,1726344469935	-0,0585990026593208	-0,0975904986262321
626,606	0,0539999999999736	6004	4	10	6003,5	-11,1812254786491	-0,134970238432288	-0,106181502342224
626,617	0,0649999999999409	6004	4	10	6003,5	-11,2053057644516	-0,364109207876027	-0,130261816084385
626,627	0,0750000000000455	6004	4	10	6003,75	-11,2264669965953	-0,586190391331911	-0,151423048228025
626,638	0,0860000000000127	6004	4	10	6003,75	-11,2404762022197	-0,726502742618322	-0,165432281792164
626,642	0,0900000000000318	6004	4	10	6003,75	-11,2428143899888	-0,74371641036123	-0,167770441621542
626,647	0,0950000000000273	6004	4	10	6003,75	-11,2430237140507	-0,73300804477185	-0,167979765683413
626,648	0,0960000000000036	6004	4	10	6003,75	-11,2425310816616	-0,724091380834579	-0,167487133294344
626,652	0,100000000000023	6004	4	10	6004	-11,2406898848712	-0,693455599248409	-0,165645964443684
626,663	0,0109999999999673	6005	5	10	6004	-11,2260466162115	-0,512166954576969	-0,151002667844296
626,674	0,0219999999999345	6005	5	10	6004	-11,2060734629631	-0,297640818171203	-0,131029542535543
626,687	0,0349999999999682	6005	5	10	6004,25	-11,1807118076831	-0,0824333447962999	-0,105667859315872
626,693	0,04099999999994	6005	5	10	6004,25	-11,1749435774982	-0,0500637106597424	-0,0998996011912823
626,694	0,0419999999999163	6005	5	10	6004,25	-11,1748552601784	-0,0505721289664507	-0,0998113118112087
626,695	0,0430000000000064	6005	5	10	6004,25	-11,1757521517575	-0,0583777343854308	-0,100708231329918
626,706	0,0539999999999736	6005	5	10	6004,5	-11,1846720334142	-0,135537353344262	-0,109628085047007
626,717	0,0649999999999409	6005	5	10	6004,5	-11,2076180521399	-0,353491171263158	-0,13257410377264
626,728	0,0760000000000218	6005	5	10	6004,75	-11,2301436066627	-0,590483346022666	-0,155099630355835
626,739	0,0869999999999891	6005	5	10	6004,75	-11,2431648653001	-0,724681648425758	-0,168120916932821
626,745	0,0929999999999609	6005	5	10	6004,75	-11,2455110438168	-0,741834742948413	-0,170467123389244
626,752	0,100000000000023	6005	5	10	6005	-11,2427030224353	-0,693440972827375	-0,167659074068069
626,763	0,0109999999999673	6006	6	10	6005	-11,2273821607232	-0,502268741838634	-0,152338240295649
626,774	0,0219999999999345	6006	6	10	6005	-11,2072280142456	-0,285477619618177	-0,132184065878391
626,785	0,0329999999999018	6006	6	10	6005,25	-11,1856749560684	-0,100758168846369	-0,110631007701159
626,796	0,0439999999999827	6006	6	10	6005,25	-11,177416825667	-0,0540592567995191	-0,102372877299786
626,797	0,0449999999999591	6006	6	10	6005,25	-11,1771555896848	-0,0528718624264002	-0,102111641317606
626,798	0,0459999999999354	6006	6	10	6005,25	-11,1776747647673	-0,0573591887950897	-0,102630816400051
626,809	0,0569999999999027	6006	6	10	6005,5	-11,1914104968309	-0,174787170253694	-0,116366576403379
626,82	0,0679999999999836	6006	6	10	6005,5	-11,2159656174481	-0,416878466494381	-0,140921641141176
626,831	0,0789999999999509	6006	6	10	6005,75	-11,236021136865	-0,628100312314928	-0,160977188497782
626,842	0,0899999999999181	6006	6	10	6005,75	-11,246840134263	-0,735706677660346	-0,171796213835478
626,844	0,0919999999999845	6006	6	10	6005,75	-11,2488182075322	-0,762987216003239	-0,173774231225252
626,846	0,0939999999999372	6006	6	10	6005,75	-11,2462853360921	-0,720162359066308	-0,171241387724876
626,852	0,0999999999999091	6006	6	10	6006	-11,244330117479	-0,687978654168546	-0,169286169111729
626,863	0,0110000000000809	6007	7	10	6006	-11,232121232897	-0,540057267062366	-0,157077312469482
626,874	0,0220000000000482	6007	7	10	6006	-11,2121339701116	-0,323363342322409	-0,137090049684048
626,885	0,0330000000000155	6007	7	10	6006,25	-11,1906011402607	-0,131242661736906	-0,115557219833136
626,895	0,0430000000000064	6007	7	10	6006,25	-11,1732478905469	-0,0201408192515373	-0,0982039421796799
626,905	0,0529999999999973	6007	7	10	6006,5	-11,1909279506654	-0,155784320086241	-0,115884002298117
626,916	0,0640000000000782	6007	7	10	6006,5	-11,2140421941876	-0,379696218296885	-0,13899827376008
626,927	0,0750000000000455	6007	7	10	6006,75	-11,2383267749101	-0,646738209761679	-0,163282826542854
626,938	0,0860000000000127	6007	7	10	6006,75	-11,2506777606905	-0,77451660297811	-0,175633784383535
626,947	0,0950000000000273	6007	7	10	6006,75	-11,2597006559372	-0,847577969543636	-0,184656735509634
626,949	0,0970000000000937	6007	7	10	6006,75	-11,2445903476328	-0,660701235756278	-0,169546399265528
626,952	0,100000000000023	6007	7	10	6007	-11,2594471033663	-0,828145542182028	-0,184403154999018
626,963	0,0109999999999673	6008	8	10	6007	-11,2532340176404	-0,758574153296649	-0,178190097212791
626,971	0,0190000000000055	6008	8	10	6007	-11,180207580328	-0,0153204659000039	-0,105163604021072
626,973	0,0209999999999582	6008	8	10	6007	-11,2287942040712	-0,468880720436573	-0,153750255703926
626,977	0,0249999999999773	6008	8	10	6007	-11,1338738445193	0,0842339359223843	-0,0588298961520195
626,987	0,0349999999999682	6008	8	10	6007	-11,0619136691093	0,00109454151242971	0,0131301954388618
626,992	0,0399999999999636	6008	8	10	6007	-10,9968698490411	0,00100118573755026	0,0781740434467792
627,002	0,0500000000000682	6008	8	10	6007	-10,9425497800112	0,0014953501522541	0,132494084537029
627,012	0,0600000000000591	6008	8	10	6007	-10,9161018300802	0,00170685816556215	0,158942062407732
627,023	0,0710000000000264	6008	8	10	6007	-10,9223074559122	0,00108109321445227	0,152736436575651
627,034	0,0819999999999936	6008	8	10	6007	-10,9536260180175	0,00126038212329149	0,121417846530676
627,045	0,0929999999999609	6008	8	10	6007	-10,9946702420712	0,00126800965517759	0,0803736224770546
627,055	0,103000000000065	6008	8	10	6007	-11,0325807798654	0,00133907422423363	0,0424631126224995
627,066	0,114000000000033	6008	8	10	6007	-11,0467696376145	0,00134881585836411	0,0282742828130722
627,077	0,125	6008	8	10	6007	-11,0531774908304	0,00130582600831985	0,0218663737177849
627,088	0,135999999999967	6008	8	10	6007	-11,0550254769623	0,00128612387925386	0,0200183875858784
627,099	0,147000000000048	6008	8	10	6007	-11,0552045702934	0,00119892414659262	0,0198393501341343
627,11	0,158000000000015	6008	8	10	6007	-11,0560308862478	0,00124055426567793	0,0190130062401295
627,121	0,168999999999983	6008	8	10	6007	-11,057116985321	0,00126034952700138	0,0179268792271614
627,132	0,180000000000064	6008	8	10	6007	-11,0577673371881	0,00129347667098045	0,0172765552997589
627,143	0,191000000000031	6008	8	10	6007	-11,0592570528388	0,00120865646749735	0,0157868675887585
627,154	0,201999999999998	6008	8	10	6007	-11,0649114567786	0,0010748440399766	0,0101324357092381
627,165	0,212999999999965	6008	8	10	6007	-11,0730059165508	0,0014467304572463	0,00203797593712807
627,175	0,22300000000007	6008	8	10	6007	-11,0786969494075	0,0013619102537632	-0,00365300104022026
627,186	0,234000000000037	6008	8	10	6007	-11,0907377209514	0,00124529469758272	-0,0156937725841999
627,197	0,245000000000005	6008	8	10	6007	-11,1012558080256	0,00111210625618696	-0,0262118875980377
627,208	0,255999999999972	6008	8	10	6007	-11,1111906543374	0,00141565687954426	-0,0361466780304909
627,219	0,267000000000053	6008	8	10	6007	-11,118579832837	0,00148740597069263	-0,0435358844697475
627,23	0,27800000000002	6008	8	10	6007	-11,1224640905857	0,00134353060275316	-0,0474201701581478
627,241	0,288999999999987	6008	8	10	6007	-11,1257221363485	0,00118471216410398	-0,0506782159209251
627,252	0,300000000000068	6008	8	10	6007	-11,1269384901971	0,00122284516692162	-0,0518945418298244
627,263	0,311000000000035	6008	8	10	6007	-11,1280412133783	0,00152106862515211	-0,0529972650110722
627,274	0,322000000000003	6008	8	10	6007	-11,1293431743979	0,00134953297674656	-0,0542991980910301
627,285	0,33299999999997	6008	8	10	6007	-11,1337278038263	0,00127500854432583	-0,0586838275194168
627,296	0,344000000000051	6008	8	10	6007	-11,1359003093094	0,00118028372526169	-0,0608563609421253
627,307	0,355000000000018	6008	8	10	6007	-11,1385126970708	0,00137378927320242	-0,0634687207639217
627,318	0,365999999999985	6008	8	10	6007	-11,1402556858957	0,00146961305290461	-0,0652117654681206
627,329	0,377000000000066	6008	8	10	6007	-11,1437763646245	0,0012980168685317	-0,0687324441969395
627,34	0,388000000000034	6008	8	10	6007	-11,1471669003367	0,00130543950945139	-0,0721229799091816
627,351	0,399000000000001	6008	8	10	6007	-11,1491635534912	0,00131904147565365	-0,0741196051239967
627,362	0,409999999999968	6008	8	10	6007	-11,1523014307022	0,00142155680805445	-0,0772575102746487
627,373	0,421000000000049	6008	8	10	6007	-11,1549627408385	0,00129879917949438	-0,0799188204109669
627,384	0,432000000000016	6008	8	10	6007	-11,1572424229234	-0,000388328917324543	-0,0821984745562077
627,395	0,442999999999984	6008	8	10	6007	-11,1572292353958	-0,000436035916209221	-0,0821852870285511
627,406	0,454000000000065	6008	8	10	6007	-11,1577985063195	-0,00141045544296503	-0,0827545858919621
627,417	0,465000000000032	6008	8	10	6007	-11,1580355186015	-0,00151023734360933	-0,0829915702342987
627,428	0,475999999999999	6008	8	10	6007	-11,1585993133485	-0,00240843277424574	-0,0835553929209709
627,439	0,486999999999966	6008	8	10	6007	-11,1586298234761	-0,00248424708843231	-0,0835859030485153
627,449	0,497000000000071	6008	8	10	6007	-11,1586385965347	-0,00242460984736681	-0,0835946761071682
627,46	0,508000000000038	6008	8	10	6007	-11,1590641178191	-0,00332358293235302	-0,08402019739151
627,471	0,519000000000005	6008	8	10	6007	-11,1591904051602	-0,00351685099303722	-0,0841464847326279
627,482	0,529999999999973	6008	8	10	6007	-11,1596059240401	-0,00466316007077694	-0,0845619477331638
627,493	0,541000000000054	6008	8	10	6007	-11,1594917345792	-0,004314249381423	-0,0844477862119675
627,504	0,552000000000021	6008	8	10	6007	-11,1596886534244	-0,00497203320264816	-0,0846447050571442
627,515	0,562999999999988	6008	8	10	6007	-11,1596820596606	-0,00443131197243929	-0,0846381112933159
627,526	0,574000000000069	6008	8	10	6007	-11,1600624863058	-0,00546914525330067	-0,0850185379385948
627,537	0,585000000000036	6008	8	10	6007	-11,1601309105754	-0,00572031829506159	-0,0850869342684746
627,548	0,596000000000004	6008	8	10	6007	-11,1601978540421	-0,00601957086473703	-0,0851539336144924
627,559	0,606999999999971	6008	8	10	6007	-11,1601984128356	-0,00575896818190813	-0,0851544365286827
627,57	0,618000000000052	6008	8	10	6007	-11,160282175988	-0,00601714476943016	-0,0852382555603981
627,581	0,629000000000019	6008	8	10	6007	-11,16086631082	-0,00817190390080214	-0,0858223624527454
627,592	0,639999999999986	6008	8	10	6007	-11,1608099006116	-0,0076745031401515	-0,0857659243047237
627,603	0,651000000000067	6008	8	10	6007	-11,1609710007906	-0,00842042732983828	-0,0859270803630352
627,614	0,662000000000035	6008	8	10	6007	-11,1611522175372	-0,00865025445818901	-0,0861082971096039
627,625	0,673000000000002	6008	8	10	6007	-11,1612041015178	-0,00858716201037169	-0,0861601531505585
627,636	0,683999999999969	6008	8	10	6007	-11,1611856333911	-0,00866321846842766	-0,0861417129635811
627,647	0,69500000000005	6008	8	10	6007	-11,1614309996367	-0,00940920319408178	-0,0863870233297348
627,658	0,706000000000017	6008	8	10	6007	-11,1615355499089	-0,00983623787760735	-0,0864916294813156
627,669	0,716999999999985	6008	8	10	6007	-11,1616258788854	-0,00976781826466322	-0,0865819305181503
627,68	0,728000000000065	6008	8	10	6007	-11,1619772203267	-0,01105812843889	-0,0869332998991013
627,691	0,739000000000033	6008	8	10	6007	-11,1619090754539	-0,0107419025152922	-0,0868651270866394
627,702	0,75	6008	8	10	6007	-11,1621693894267	-0,0116483448073268	-0,0871254689991474
627,713	0,760999999999967	6008	8	10	6007	-11,1621326487511	-0,0111935613676906	-0,0870887003839016
627,724	0,772000000000048	6008	8	10	6007	-11,1624304298311	-0,0122542725875974	-0,0873864814639091
627,735	0,783000000000015	6008	8	10	6007	-11,1625220999122	-0,0125324167311192	-0,0874781236052513
627,746	0,793999999999983	6008	8	10	6007	-11,1627486348152	-0,0135530438274145	-0,0877046585083008
627,757	0,805000000000064	6008	8	10	6007	-11,1628342419863	-0,0137038761749864	-0,0877903215587139
627,768	0,816000000000031	6008	8	10	6007	-11,1628620419651	-0,0134528521448374	-0,0878180935978889
627,779	0,826999999999998	6008	8	10	6007	-11,1630887165666	-0,0145364599302411	-0,0880447402596474
627,79	0,837999999999965	6008	8	10	6007	-11,1629907041788	-0,0139860156923532	-0,0879467837512493
627,8	0,84800000000007	6008	8	10	6007	-11,1633487511426	-0,015727337449789	-0,088304802775383
627,811	0,859000000000037	6008	8	10	6007	-11,1633619945496	-0,015145200304687	-0,088318046182394
627,822	0,870000000000005	6008	8	10	6007	-11,1634465679526	-0,0156991509720683	-0,0884026475250721
627,833	0,880999999999972	6008	8	10	6007	-11,1636534333229	-0,016242521815002	-0,0886095128953457
627,844	0,892000000000053	6008	8	10	6007	-11,1636325903237	-0,0162150617688894	-0,0885886698961258
627,855	0,90300000000002	6008	8	10	6007	-11,1637620069087	-0,0168832205235958	-0,0887180864810943
627,866	0,913999999999987	6008	8	10	6007	-11,1638572532684	-0,0168309779837728	-0,088813304901123
627,877	0,925000000000068	6008	8	10	6007	-11,1641189362854	-0,0181600591167808	-0,0890749879181385
627,888	0,936000000000035	6008	8	10	6007	-11,1640965566039	-0,017776545137167	-0,0890526361763477
627,899	0,947000000000003	6008	8	10	6007	-11,1644597444683	-0,0198393268510699	-0,0894157961010933
627,91	0,95799999999997	6008	8	10	6007	-11,1644054856151	-0,019095204770565	-0,0893615372478962
627,921	0,969000000000051	6008	8	10	6007	-11,1645404063165	-0,0193042680621147	-0,0894964300096035
627,932	0,980000000000018	6008	8	10	6007	-11,1645821481943	-0,0197546556591988	-0,0895382277667522
627,943	0,990999999999985	6008	8	10	6007	-11,1649715714157	-0,0215589301660657	-0,0899275951087475
627,954	1,00200000000007	6008	8	10	6007	-11,1648630257696	-0,0208694161847234	-0,0898190774023533
627,965	1,01300000000003	6008	8	10	6007	-11,164960898459	-0,0209866464138031	-0,0899169780313969
627,976	1,024	6008	8	10	6007	-11,1650678515434	-0,0215856451541185	-0,0900239311158657
627,987	1,03499999999997	6008	8	10	6007	-11,1650350503623	-0,0213546911254525	-0,0899911299347877
627,998	1,04600000000005	6008	8	10	6007	-11,1653528362513	-0,0230904761701822	-0,090308915823698
628,009	1,05700000000002	6008	8	10	6007	-11,1652841325849	-0,0226159207522869	-0,0902401842176914
628,02	1,06799999999998	6008	8	10	6007	-11,165370773524	-0,0226788828149438	-0,0903268530964851
628,031	1,07900000000006	6008	8	10	6007	-11,1655042972416	-0,0234618363901973	-0,0904603488743305
628,042	1,09000000000003	6008	8	10	6007	-11,1656978633255	-0,0242168037220836	-0,0906539149582386
628,053	1,101	6008	8	10	6007	-11,1657043732703	-0,0241563655436039	-0,0906603969633579
628,064	1,11199999999997	6008	8	10	6007	-11,1659420840442	-0,0251654675230384	-0,0908981636166573
628,074	1,12200000000007	6008	8	10	6007	-11,165867568925	-0,024525192566216	-0,090823620557785
628,085	1,13300000000004	6008	8	10	6007	-11,1659129709005	-0,0248958496376872	-0,0908690504729748
628,096	1,14400000000001	6008	8	10	6007	-11,1659766174853	-0,0251567596569657	-0,090932697057724
628,107	1,15499999999997	6008	8	10	6007	-11,1661233287305	-0,0261318171396852	-0,0910793803632259
628,118	1,16600000000005	6008	8	10	6007	-11,166171412915	-0,0259833410382271	-0,0911274924874306
628,129	1,17700000000002	6008	8	10	6007	-11,1662575230002	-0,026568197645247	-0,0912136025726795
628,14	1,18799999999999	6008	8	10	6007	-11,166505292058	-0,0278837233781815	-0,0914613716304302
628,151	1,19900000000007	6008	8	10	6007	-11,1665411666036	-0,0279037142172456	-0,0914972461760044
628,162	1,21000000000004	6008	8	10	6007	-11,166485985741	-0,0273359566926956	-0,0914420373737812
628,173	1,221	6008	8	10	6007	-11,1666723433882	-0,0282764714211226	-0,0916283950209617
628,184	1,23199999999997	6008	8	10	6007	-11,1667117662728	-0,0284374924376607	-0,091667789965868
628,195	1,24300000000005	6008	8	10	6007	-11,1667230818421	-0,0284620467573404	-0,0916791334748268
628,206	1,25400000000002	6008	8	10	6007	-11,1668123491108	-0,0288294116035104	-0,0917683728039265
628,217	1,26499999999999	6008	8	10	6007	-11,1669010296464	-0,0291445013135672	-0,0918571092188358
628,228	1,27600000000007	6008	8	10	6007	-11,1669006105512	-0,02907978836447	-0,091856662184
628,239	1,28700000000003	6008	8	10	6007	-11,1671131756157	-0,0303850695490837	-0,0920692272484303
628,25	1,298	6008	8	10	6007	-11,167130889371	-0,0304364785552025	-0,0920869410037994
628,261	1,30899999999997	6008	8	10	6007	-11,1671620979905	-0,0303876772522926	-0,092118177562952
628,272	1,32000000000005	6008	8	10	6007	-11,1672057397664	-0,030317734926939	-0,0921618193387985
628,283	1,33100000000002	6008	8	10	6007	-11,1673526465893	-0,0314578972756863	-0,0923086702823639
628,294	1,34199999999998	6008	8	10	6007	-11,1674236413091	-0,0315854884684086	-0,0923796929419041
628,305	1,35300000000007	6008	8	10	6007	-11,1674455739558	-0,0318339141085744	-0,0924016535282135
628,316	1,36400000000003	6008	8	10	6007	-11,1675283871591	-0,0317956181243062	-0,0924844667315483
628,327	1,375	6008	8	10	6007	-11,1676486954093	-0,0327034760266542	-0,0926047191023827
628,338	1,38599999999997	6008	8	10	6007	-11,1677167844027	-0,0330687221139669	-0,09267283603549
628,349	1,39700000000005	6008	8	10	6007	-11,1677395552397	-0,0331317586824298	-0,0926955789327621
628,36	1,40800000000002	6008	8	10	6007	-11,1680860631168	-0,0354666681960225	-0,0930420868098736
628,371	1,41899999999998	6008	8	10	6007	-11,1680998373777	-0,0348071660846472	-0,0930558890104294
628,382	1,43000000000006	6008	8	10	6007	-11,1682074330747	-0,035606543533504	-0,0931635126471519
628,393	1,44100000000003	6008	8	10	6007	-11,168186282739	-0,0354032404720783	-0,0931423343718052
628,404	1,452	6008	8	10	6007	-11,1681615561247	-0,0349034741520882	-0,0931176356971264
628,415	1,46299999999997	6008	8	10	6007	-11,1682568024844	-0,0352812837809324	-0,0932128541171551
628,425	1,47300000000007	6008	8	10	6007	-11,1683889850974	-0,0360212102532387	-0,0933450646698475
628,436	1,48400000000004	6008	8	10	6007	-11,1683744005859	-0,0359853217378259	-0,093330480158329
628,447	1,495	6008	8	10	6007	-11,1685051303357	-0,0366200460121036	-0,0934611819684505
628,458	1,50599999999997	6008	8	10	6007	-11,1685050744563	-0,0366887031123042	-0,0934611260890961
628,469	1,51700000000005	6008	8	10	6007	-11,1686651129276	-0,0374728627502918	-0,093621164560318
628,48	1,52800000000002	6008	8	10	6007	-11,168617028743	-0,0368501059710979	-0,0935730524361134
628,491	1,53899999999999	6008	8	10	6007	-11,1687159352005	-0,0377816380932927	-0,093672014772892
628,502	1,55000000000007	6008	8	10	6007	-11,1688870936632	-0,0387353682890534	-0,0938431732356548
628,513	1,56100000000004	6008	8	10	6007	-11,1689591780305	-0,0390936760231853	-0,0939152017235756
628,524	1,572	6008	8	10	6007	-11,1689395364374	-0,0386042520403862	-0,0938955880701542
628,535	1,58299999999997	6008	8	10	6007	-11,1690782569349	-0,0394916580989957	-0,0940343365073204
628,546	1,59400000000005	6008	8	10	6007	-11,1690406501293	-0,0391818396747112	-0,0939967297017574
628,557	1,60500000000002	6008	8	10	6007	-11,16918255575	-0,040036654099822	-0,0941386073827744
628,568	1,61599999999999	6008	8	10	6007	-11,1692313943058	-0,0400968827307224	-0,0941874459385872
628,579	1,62700000000007	6008	8	10	6007	-11,1692682467401	-0,0402960460633039	-0,0942243263125419
628,59	1,63800000000003	6008	8	10	6007	-11,1693145148456	-0,0403790455311537	-0,0942705944180489
628,601	1,649	6008	8	10	6007	-11,1695061810315	-0,0419606314972043	-0,0944622047245502
628,612	1,65999999999997	6008	8	10	6007	-11,1695063486695	-0,041818399913609	-0,0944624282419682
628,623	1,67100000000005	6008	8	10	6007	-11,1697129067034	-0,0429864507168531	-0,0946689583361149
628,634	1,68200000000002	6008	8	10	6007	-11,1696648225188	-0,0424165185540915	-0,0946209020912647
628,645	1,69299999999998	6008	8	10	6007	-11,1697338335216	-0,0427057687193155	-0,0946899130940437
628,656	1,70400000000006	6008	8	10	6007	-11,1698799859732	-0,0438207294791937	-0,0948360376060009
628,667	1,71500000000003	6008	8	10	6007	-11,169848581776	-0,0430644024163485	-0,0948046334087849
628,678	1,726	6008	8	10	6007	-11,1699832230806	-0,0441236514598131	-0,0949393026530743
628,689	1,73699999999997	6008	8	10	6007	-11,170009681955	-0,0441313069313765	-0,0949657335877419
628,699	1,74700000000007	6008	8	10	6007	-11,1700164154172	-0,0440312223508954	-0,0949724949896336
628,71	1,75800000000004	6008	8	10	6007	-11,1700712051243	-0,0446068309247494	-0,0950272567570209
628,721	1,76900000000001	6008	8	10	6007	-11,1701938323677	-0,0449277088046074	-0,0951498560607433
628,732	1,77999999999997	6008	8	10	6007	-11,1702191736549	-0,0450902245938778	-0,0951752252876759
628,743	1,79100000000005	6008	8	10	6007	-11,1703590955585	-0,0459194183349609	-0,0953151471912861
628,754	1,80200000000002	6008	8	10	6007	-11,1704410426319	-0,0465105753391981	-0,0953971222043037
628,765	1,81299999999999	6008	8	10	6007	-11,1704089678824	-0,0462135346606374	-0,095365047454834
628,776	1,82400000000007	6008	8	10	6007	-11,1704727821052	-0,0462165242061019	-0,0954288616776466
628,787	1,83500000000004	6008	8	10	6007	-11,1705760192126	-0,0469435937702656	-0,0955320708453655
628,798	1,846	6008	8	10	6007	-11,1706638056785	-0,0475037004798651	-0,0956198573112488
628,809	1,85699999999997	6008	8	10	6007	-11,170691465959	-0,0476832967251539	-0,0956475175917148
628,82	1,86800000000005	6008	8	10	6007	-11,1707787774503	-0,0480306521058083	-0,0957348011434078
628,831	1,87900000000002	6008	8	10	6007	-11,1709080822766	-0,0488128373399377	-0,0958641618490219
628,842	1,88999999999999	6008	8	10	6007	-11,1708836071193	-0,0486282212659717	-0,095839686691761
628,853	1,90100000000007	6008	8	10	6007	-11,1709048692137	-0,0485950754955411	-0,0958609208464622
628,864	1,91200000000003	6008	8	10	6007	-11,1709306575358	-0,0488181924447417	-0,0958867371082306
628,875	1,923	6008	8	10	6007	-11,1709238123149	-0,0484453700482845	-0,0958798639476299
628,886	1,93399999999997	6008	8	10	6007	-11,171152330935	-0,0501583330333233	-0,0961084105074406
628,897	1,94500000000005	6008	8	10	6007	-11,1710999999195	-0,0497680064290762	-0,0960560515522957
628,908	1,95600000000002	6008	8	10	6007	-11,1712817195803	-0,0509868701919913	-0,0962377712130546
628,919	1,96699999999998	6008	8	10	6007	-11,1712922248989	-0,050660315901041	-0,0962482765316963
628,93	1,97800000000007	6008	8	10	6007	-11,171325976029	-0,050839432515204	-0,0962820276618004
628,941	1,98900000000003	6008	8	10	6007	-11,1714636627585	-0,051768789999187	-0,0964197143912315
628,952	2	6008	8	10	6007	-11,1713903769851	-0,0511255813762546	-0,0963464006781578
628,963	2,01099999999997	6008	8	10	6007	-11,1716276407242	-0,0528736924752593	-0,0965837202966213
628,974	2,02200000000005	6008	8	10	6007	-11,1715444084257	-0,0519943982362747	-0,0965004600584507
628,985	2,03300000000002	6008	8	10	6007	-11,1716728750616	-0,0526506686583161	-0,0966289266943931
628,996	2,04399999999998	6008	8	10	6007	-11,1716254614294	-0,0522686028853059	-0,0965814851224422
629,007	2,05500000000006	6008	8	10	6007	-11,171697517857	-0,0529650691896677	-0,0966535694897175
629,018	2,06600000000003	6008	8	10	6007	-11,1717270221561	-0,0527362059801817	-0,0966830737888813
629,029	2,077	6008	8	10	6007	-11,1718320194632	-0,0535585964098573	-0,0967880710959435
629,04	2,08799999999997	6008	8	10	6007	-11,1718396190554	-0,053637670353055	-0,0967956706881523
629,05	2,09800000000007	6008	8	10	6007	-11,1720386892557	-0,0550110917538404	-0,0969947129487991
629,061	2,10900000000004	6008	8	10	6007	-11,1720441095531	-0,0549231423065066	-0,0970001332461834
629,072	2,12	6008	8	10	6007	-11,1720837000757	-0,0548848230391741	-0,0970397517085075
629,083	2,13099999999997	6008	8	10	6007	-11,1720742005855	-0,0547977024689317	-0,0970302522182465
629,094	2,14200000000005	6008	8	10	6007	-11,1720676906407	-0,0546367326751351	-0,0970237702131271
629,105	2,15300000000002	6008	8	10	6007	-11,1722669284791	-0,0561629002913833	-0,0972229801118374
629,116	2,16399999999999	6008	8	10	6007	-11,1723046470433	-0,0563192646950483	-0,0972606986761093
629,127	2,17500000000007	6008	8	10	6007	-11,1723687127233	-0,0564329279586673	-0,0973247922956944
629,138	2,18600000000004	6008	8	10	6007	-11,1723501328379	-0,0563406525179744	-0,0973061844706535
629,149	2,197	6008	8	10	6007	-11,1724631208926	-0,0570616824552417	-0,0974191725254059
629,16	2,20799999999997	6008	8	10	6007	-11,1725547350943	-0,0578800262883306	-0,097510814666748
629,171	2,21900000000005	6008	8	10	6007	-11,1725406255573	-0,0572387874126434	-0,0974966771900654
629,182	2,23000000000002	6008	8	10	6007	-11,172677250579	-0,0583458226174116	-0,0976333022117615
629,193	2,24099999999999	6008	8	10	6007	-11,1726251989603	-0,0577201182022691	-0,097581222653389
629,204	2,25200000000007	6008	8	10	6007	-11,172744249925	-0,0585998268797994	-0,0977003015577793
629,215	2,26300000000003	6008	8	10	6007	-11,1728376243263	-0,0594629999250174	-0,0977936759591102
629,226	2,274	6008	8	10	6007	-11,1728622112423	-0,0591172929853201	-0,0978182628750801
629,237	2,28499999999997	6008	8	10	6007	-11,1729022767395	-0,0594321731477976	-0,0978583283722401
629,248	2,29600000000005	6008	8	10	6007	-11,1729772668332	-0,0598106440156698	-0,0979333184659481
629,259	2,30700000000002	6008	8	10	6007	-11,1729470919818	-0,0597409717738628	-0,0979031436145306
629,27	2,31799999999998	6008	8	10	6007	-11,1730205174536	-0,0600778311491013	-0,0979765690863132
629,281	2,32900000000006	6008	8	10	6007	-11,1731013190001	-0,0603739358484745	-0,0980573706328869
629,292	2,34000000000003	6008	8	10	6007	-11,1731236707419	-0,0605267100036144	-0,0980797223746777
629,303	2,351	6008	8	10	6007	-11,173145044595	-0,0607797969132662	-0,0981011241674423
629,314	2,36199999999997	6008	8	10	6007	-11,1733034346253	-0,0620133057236671	-0,0982594862580299
629,324	2,37200000000007	6008	8	10	6007	-11,1734813544899	-0,0626156432554126	-0,0984374061226845
629,335	2,38300000000004	6008	8	10	6007	-11,1733947694302	-0,0619936035946012	-0,0983508490025997
629,346	2,39400000000001	6008	8	10	6007	-11,1735414806753	-0,0632687332108617	-0,0984975323081017
629,357	2,40499999999997	6008	8	10	6007	-11,1735405307263	-0,0629230914637446	-0,0984965823590755
629,368	2,41600000000005	6008	8	10	6007	-11,1735550314188	-0,0629960978403687	-0,0985110551118851
629,379	2,42700000000002	6008	8	10	6007	-11,1737117171288	-0,0642195995897055	-0,0986677967011928
629,39	2,43799999999999	6008	8	10	6007	-11,1737542133778	-0,0642934814095497	-0,0987102650105953
629,401	2,44900000000007	6008	8	10	6007	-11,1738270521164	-0,0649375328794122	-0,0987830758094787
629,412	2,46000000000004	6008	8	10	6007	-11,1737633217126	-0,0641665793955326	-0,0987193733453751
629,423	2,471	6008	8	10	6007	-11,1739620007575	-0,0655276468023658	-0,098918080329895
629,434	2,48199999999997	6008	8	10	6007	-11,1739862523973	-0,0655308691784739	-0,0989422760903835
629,445	2,49300000000005	6008	8	10	6007	-11,1739539541304	-0,0651024887338281	-0,0989100337028503
629,456	2,50400000000002	6008	8	10	6007	-11,1739577259868	-0,065216850489378	-0,0989137776196003
629,467	2,51499999999999	6008	8	10	6007	-11,1740526650101	-0,0659540435299277	-0,0990087166428566
629,478	2,52600000000007	6008	8	10	6007	-11,1740737874061	-0,0659640925005078	-0,0990298390388489
629,489	2,53700000000003	6008	8	10	6007	-11,1740687582642	-0,0657189218327403	-0,099024809896946
629,5	2,548	6008	8	10	6007	-11,1743610631675	-0,068233497440815	-0,0993171148002148
629,511	2,55899999999997	6008	8	10	6007	-11,1742562614381	-0,0672325678169727	-0,0992123410105705
629,522	2,57000000000005	6008	8	10	6007	-11,1743143759668	-0,0672932388260961	-0,0992704555392265
629,528	2,57600000000002	6008	8	10	6007	-11,1742970254272	-0,067032091319561	-0,0992530770599842
