# Supplementary material for: Mechanical Behaviour of Dental Luting Cements: Static, Dynamic, and Finite Element Studies
Source: Dent J (Basel). 2025 Dec 15;13(12):601. doi: 10.3390/dj13120601 (PMC12731645; doi:10.3390/dj13120601)
Supplement: Supplementary file 1 [file dentistry-13-00601-s001.zip › File S1/dynamic/AphC/20210806_Din_regi_foszfat5f/Test1/Test1.log]

2021. 08. 06.;10:28:40;20210806_Din_regi_foszfat5f;Test1;60101;Log File Created
2021. 08. 06.;10:28:40;20210806_Din_regi_foszfat5f;Test1;60104;Software Version;1.9.413.0
2021. 08. 06.;10:28:40;20210806_Din_regi_foszfat5f;Test1;60105;Console Version;9.1.17291.2
2021. 08. 06.;10:28:40;20210806_Din_regi_foszfat5f;Test1;60106;Controller Version;88.161900
2021. 08. 06.;10:28:40;20210806_Din_regi_foszfat5f;Test1;60107;User Name;SZTE FOK INSTRON
2021. 08. 06.;10:28:40;20210806_Din_regi_foszfat5f;Test1;60108;Computer Name;DESKTOP-ADS8NIA
2021. 08. 06.;10:28:40;20210806_Din_regi_foszfat5f;Test1;60109;System Name;
2021. 08. 06.;10:28:40;20210806_Din_regi_foszfat5f;Test1;60110;Frame Serial Number (System ID);E3LMTB16259
2021. 08. 06.;10:28:40;20210806_Din_regi_foszfat5f;Test1;60110;Test Started
2021. 08. 06.;10:28:55;20210806_Din_regi_foszfat5f;Test1;8800120;A limit has been tripped (Console)
2021. 08. 06.;10:28:55;20210806_Din_regi_foszfat5f;Test1;880014;Device is not at full (high) power
2021. 08. 06.;10:28:56;20210806_Din_regi_foszfat5f;Test1;60201;Test Status;Test Paused Unexpectedly
2021. 08. 06.;10:28:56;20210806_Din_regi_foszfat5f;Test1;60120;Total Time;16,127
2021. 08. 06.;10:28:56;20210806_Din_regi_foszfat5f;Test1;60121;Total Cycle Count(Linear Waveform);6
2021. 08. 06.;10:28:56;20210806_Din_regi_foszfat5f;Test1;60122;Step;2;Step 2
2021. 08. 06.;10:28:56;20210806_Din_regi_foszfat5f;Test1;60111;Test Paused
2021. 08. 06.;10:29:12;20210806_Din_regi_foszfat5f;Test1;62000;SHA-256,Test1.steps.tracking.csv,032BC85A3B933E2CF20FD07BD023FBCA75035E6D7462227295C10911A7C5B871
2021. 08. 06.;10:29:12;20210806_Din_regi_foszfat5f;Test1;62000;SHA-256,Test1.steps.trends.csv,9DBAAFB0B2017B3B5667155263CC5DE7EC2D077C08151D6B004A9471A7166FA8
2021. 08. 06.;10:29:12;20210806_Din_regi_foszfat5f;Test1;62000;SHA-256,Test1.Stop.csv,032BC85A3B933E2CF20FD07BD023FBCA75035E6D7462227295C10911A7C5B871
2021. 08. 06.;10:29:12;20210806_Din_regi_foszfat5f;Test1;60103;Closed
