# Supplementary material for: Mechanical Behaviour of Dental Luting Cements: Static, Dynamic, and Finite Element Studies
Source: Dent J (Basel). 2025 Dec 15;13(12):601. doi: 10.3390/dj13120601 (PMC12731645; doi:10.3390/dj13120601)
Supplement: Supplementary file 1 [file dentistry-13-00601-s001.zip › File S1/dynamic/AphC/20210806_Din_regi_foszfat5f/Test1/Test1.steps.tracking.csv]

Total Time (s)	Cycle Elapsed Time (s)	Total Cycles	Elapsed Cycles	Step	Total Cycle Count(Linear Waveform)	Position(Linear:Position) (mm)	Load(Linear:Load) (kN)	Displacement(Linear:Digital Position) (mm)
0	0	1	1	1	0	-11,1338597070426	-0,147433415986598	-0,0588157586753368
0,01	0,01	1	1	1	0	-11,1339000798762	-0,147975273430347	-0,0588561594486237
0,02	0,02	1	1	1	0	-11,1338790133595	-0,147748948074877	-0,0588350929319859
0,031	0,031	1	1	1	0	-11,1338987667114	-0,147926658391953	-0,0588548183441162
0,036	0,036	1	1	1	0	-11,1338492296636	-0,147168776020408	-0,0588053092360497
0,037	0,037	1	1	1	0	-11,1338490340859	-0,147236594930291	-0,0588050857186317
0,038	0,038	1	1	1	0	-11,1338551808149	-0,147364092990756	-0,0588112324476242
0,048	0,048	1	1	1	0	-11,1339527741075	-0,148345860652626	-0,0589087978005409
0,058	0,058	1	1	1	0	-11,1338842660189	-0,147749995812774	-0,0588402897119522
0,068	0,068	1	1	1	0	-11,1339535843581	-0,148527389392257	-0,0589096359908581
0,079	0,079	1	1	1	0	-11,1339189950377	-0,148211228661239	-0,0588750466704369
0,09	0,09	1	1	1	0	-11,1339213419706	-0,14795976690948	-0,0588773936033249
0,1	0,1	1	1	1	0	-11,1339648999274	-0,148403262719512	-0,0589209236204624
0,111	0,111	1	1	1	0	-11,1339406762272	-0,148145575076342	-0,0588967278599739
0,122	0,122	1	1	1	0	-11,1339854076505	-0,14859814196825	-0,0589414872229099
0,132	0,132	1	1	1	0	-11,1340921930969	-0,149870798923075	-0,0590482726693153
0,142	0,142	1	1	1	0	-11,1340648680925	-0,149150849319994	-0,0590208917856216
0,153	0,153	1	1	1	0	-11,1340898741037	-0,149551560170949	-0,0590459257364273
0,163	0,163	1	1	1	0	-11,1341317836195	-0,150131150148809	-0,059087835252285
0,173	0,173	1	1	1	0	-11,1341353040189	-0,150131988339126	-0,0590913556516171
0,184	0,184	1	1	1	0	-11,1341360304505	-0,149973938241601	-0,0590920820832253
0,194	0,194	1	1	1	0	-11,1341640818864	-0,150175550952554	-0,0591201335191727
0,204	0,204	1	1	1	0	-11,1341892555356	-0,150489243678749	-0,0591452792286873
0,215	0,215	1	1	1	0	-11,1342014092952	-0,150739555247128	-0,0591574609279633
0,225	0,225	1	1	1	0	-11,1342386249453	-0,15136546920985	-0,0591946765780449
0,235	0,235	1	1	1	0	-11,1342361941934	-0,150909945368767	-0,0591922737658024
0,246	0,246	1	1	1	0	-11,1342782434076	-0,15117758885026	-0,059234295040369
0,256	0,256	1	1	1	0	-11,1343149840832	-0,151722705923021	-0,0592710636556149
0,266	0,266	1	1	1	0	-11,1343334242702	-0,151854078285396	-0,0592894479632378
0,276	0,276	1	1	1	0	-11,1344082187861	-0,152811976149678	-0,0593642704188824
0,286	0,286	1	1	1	0	-11,1344048660249	-0,152319958433509	-0,0593609176576137
0,297	0,297	1	1	1	0	-11,1343893315643	-0,152112441137433	-0,0593453831970692
0,307	0,307	1	1	1	0	-11,1344384215772	-0,152603862807155	-0,0593944452702999
0,317	0,317	1	1	1	0	-11,1344121024013	-0,152462176047266	-0,0593681819736958
0,327	0,327	1	1	1	0	-11,1344363261014	-0,152614987455308	-0,0593923777341843
0,337	0,337	1	1	1	0	-11,1344086099416	-0,152025669813156	-0,0593646615743637
0,347	0,347	1	1	1	0	-11,1344555206597	-0,1525375014171	-0,0594116002321243
0,358	0,358	1	1	1	0	-11,1345020122826	-0,153009500354528	-0,0594580359756946
0,368	0,368	1	1	1	0	-11,1345305666327	-0,153340226970613	-0,0594866462051868
0,378	0,378	1	1	1	0	-11,1345744598657	-0,153839895501733	-0,0595305114984512
0,388	0,388	1	1	1	0	-11,1346162576228	-0,153849041089416	-0,0595723092556
0,398	0,398	1	1	1	0	-11,1346524395049	-0,154128517024219	-0,059608519077301
0,408	0,408	1	1	1	0	-11,1346503160894	-0,154243540018797	-0,0596063956618309
0,419	0,419	1	1	1	0	-11,1346595920622	-0,154438028112054	-0,0596156716346741
0,429	0,429	1	1	1	0	-11,1346870847046	-0,154733657836914	-0,0596431642770767
0,439	0,439	1	1	1	0	-11,1346870008856	-0,154368840157986	-0,0596430525183678
0,449	0,449	1	1	1	0	-11,1347040720284	-0,154528296552598	-0,0596601516008377
0,459	0,459	1	1	1	0	-11,1346970871091	-0,154380965977907	-0,0596531666815281
0,469	0,469	1	1	1	0	-11,1348580475897	-0,156191512942314	-0,0598140992224216
0,481	0,481	1	1	1	0	-11,134840445593	-0,15602370724082	-0,0597964972257614
0,491	0,491	1	1	1	0	-11,1348247155547	-0,155296293087304	-0,0597807392477989
0,501	0,501	1	1	1	0	-11,1348517332226	-0,155808334238827	-0,0598077848553657
0,511	0,511	1	1	1	0	-11,134892385453	-0,15607382170856	-0,059848465025425
0,521	0,521	1	1	1	0	-11,1348893120885	-0,155987916514277	-0,0598453916609287
0,531	0,531	1	1	1	0	-11,1349397152662	-0,156588004902005	-0,0598957389593124
0,541	0,541	1	1	1	0	-11,1349331494421	-0,155995734967291	-0,0598892010748386
0,551	0,551	1	1	1	0	-11,134978774935	-0,156534258276224	-0,0599348545074463
0,561	0,561	1	1	1	0	-11,1349859274924	-0,15680268406868	-0,0599420070648193
0,571	0,571	1	1	1	0	-11,1350230034441	-0,157055202871561	-0,0599790550768375
0,582	0,582	1	1	1	0	-11,1350325867534	-0,157084660604596	-0,0599886663258076
0,592	0,592	1	1	1	0	-11,1350639630109	-0,15715510584414	-0,0600200146436691
0,602	0,602	1	1	1	0	-11,1350978538394	-0,157446730881929	-0,0600538775324821
0,612	0,612	1	1	1	0	-11,1351606342942	-0,158114121295512	-0,0601166859269142
0,622	0,622	1	1	1	0	-11,1351651884615	-0,158100058324635	-0,0601212680339813
0,632	0,632	1	1	1	0	-11,135158566758	-0,157972238957882	-0,0601146183907986
0,642	0,642	1	1	1	0	-11,1351909767836	-0,158020900562406	-0,0601470284163952
0,652	0,652	1	1	1	0	-11,135227130726	-0,158359310589731	-0,0601831823587418
0,662	0,662	1	1	1	0	-11,1352194752544	-0,15825898386538	-0,0601755268871784
0,672	0,672	1	1	1	0	-11,1352643184364	-0,158859235234559	-0,0602203980088234
0,682	0,682	1	1	1	0	-11,135267810896	-0,158782382495701	-0,060223862528801
0,692	0,692	1	1	1	0	-11,135283568874	-0,158687685616314	-0,0602396205067635
0,702	0,702	1	1	1	0	-11,1353475507349	-0,159346903674304	-0,0603036023676395
0,713	0,713	1	1	1	0	-11,1353516299278	-0,159297934733331	-0,0603076815605164
0,723	0,723	1	1	1	0	-11,1353453155607	-0,159309431910515	-0,0603013671934605
0,742	0,742	1	1	1	0	-11,1355001293123	-0,160364340990782	-0,060456208884716
0,752	0,752	1	1	1	0	-11,1355264484882	-0,160673037171364	-0,0604825280606747
0,762	0,762	1	1	1	0	-11,1355140153319	-0,160614871419966	-0,0604700669646263
0,772	0,772	1	1	1	0	-11,1355566233397	-0,161078427918255	-0,0605126470327377
0,782	0,782	1	1	1	0	-11,1354767158628	-0,160128953866661	-0,0604327395558357
0,792	0,792	1	1	1	0	-11,1355738621205	-0,160853411071002	-0,0605299137532711
0,802	0,802	1	1	1	0	-11,1355317570269	-0,160528947599232	-0,06048783659935
0,812	0,812	1	1	1	0	-11,1355315893888	-0,160449831746519	-0,0604876689612865
0,822	0,822	1	1	1	0	-11,1355717945844	-0,160936610773206	-0,0605278462171555
0,832	0,832	1	1	1	0	-11,135593643412	-0,16110154800117	-0,0605496950447559
0,843	0,843	1	1	1	0	-11,1355944536626	-0,160842374898493	-0,0605505332350731
0,853	0,853	1	1	1	0	-11,1356558091938	-0,161485550925136	-0,0606118887662888
0,863	0,863	1	1	1	0	-11,1357243172824	-0,162214962765574	-0,060680340975523
0,873	0,873	1	1	1	0	-11,1357106268406	-0,162061294540763	-0,0606667064130306
0,883	0,883	1	1	1	0	-11,1357473395765	-0,162261528894305	-0,0607033632695675
0,893	0,893	1	1	1	0	-11,1357992235571	-0,162557666189969	-0,0607552751898765
0,903	0,903	1	1	1	0	-11,1357853654772	-0,162385059520602	-0,0607414171099663
0,913	0,913	1	1	1	0	-11,1358134727925	-0,162703124806285	-0,0607695244252682
0,923	0,923	1	1	1	0	-11,1357891373336	-0,162360821850598	-0,0607452169060707
0,933	0,933	1	1	1	0	-11,1359289195389	-0,16394161619246	-0,0608849711716175
0,943	0,943	1	1	1	0	-11,1359310429543	-0,163649371825159	-0,0608870945870876
0,953	0,953	1	1	1	0	-11,1359167937189	-0,163321942090988	-0,060872845351696
0,964	0,964	1	1	1	0	-11,1359740979969	-0,164075791835785	-0,0609301775693893
0,974	0,974	1	1	1	0	-11,135925790295	-0,16342390794307	-0,0608818419277668
0,984	0,984	1	1	1	0	-11,1359659396112	-0,163807789795101	-0,0609220191836357
0,994	0,994	1	1	1	0	-11,1359952483326	-0,164029309526086	-0,0609512999653816
1,004	1,004	1	1	1	0	-11,135995388031	-0,163878835737705	-0,0609514117240906
1,014	1,014	1	1	1	0	-11,135976947844	-0,163663364946842	-0,0609330274164677
1,024	1,024	1	1	1	0	-11,1360702943057	-0,164686660282314	-0,0610263459384441
1,034	1,034	1	1	1	0	-11,1360812745988	-0,164886782877147	-0,0610372982919216
1,044	1,044	1	1	1	0	-11,1360571905971	-0,164187415502965	-0,0610132701694965
1,054	1,054	1	1	1	0	-11,1362177878618	-0,165911363437772	-0,0611738674342632
1,064	1,064	1	1	1	0	-11,136158471927	-0,165157220326364	-0,0611145235598087
1,074	1,074	1	1	1	0	-11,1361798737198	-0,165519970469177	-0,0611359253525734
1,084	1,084	1	1	1	0	-11,1362246051431	-0,166057720780373	-0,0611806288361549
1,094	1,094	1	1	1	0	-11,1362269241363	-0,165529688820243	-0,061182975769043
1,104	1,104	1	1	1	0	-11,1361907143146	-0,165062500163913	-0,0611467659473419
1,114	1,114	1	1	1	0	-11,1362814623863	-0,166130149737	-0,0612375140190125
1,124	1,124	1	1	1	0	-11,1362477950752	-0,165758673101664	-0,0612038746476173
1,134	1,134	1	1	1	0	-11,1363538261503	-0,16710271127522	-0,0613098777830601
1,144	1,144	1	1	1	0	-11,1363572906703	-0,166552714072168	-0,0613133423030376
1,155	1,155	1	1	1	0	-11,1363205779344	-0,166215188801289	-0,0612766295671463
1,165	1,165	1	1	1	0	-11,1364277265966	-0,167295192368329	-0,0613838061690331
1,175	1,175	1	1	1	0	-11,1363843362778	-0,16669332049787	-0,0613403879106045
1,185	1,185	1	1	1	0	-11,1364190094173	-0,16705886926502	-0,0613750331103802
1,195	1,195	1	1	1	0	-11,1364326719195	-0,166920046322048	-0,061388723552227
1,205	1,205	1	1	1	0	-11,1365104280412	-0,167752429842949	-0,0614664517343044
1,215	1,215	1	1	1	0	-11,1365021578968	-0,167651730589569	-0,0614582374691963
1,225	1,225	1	1	1	0	-11,1365915089846	-0,168557218275964	-0,0615475326776505
1,235	1,235	1	1	1	0	-11,1365309916437	-0,167679018341005	-0,0614870153367519
1,245	1,245	1	1	1	0	-11,1365636531264	-0,167838898487389	-0,0615197047591209
1,255	1,255	1	1	1	0	-11,136566111818	-0,167785524390638	-0,0615221634507179
1,265	1,265	1	1	1	0	-11,1366783175617	-0,168923507444561	-0,0616343691945076
1,275	1,275	1	1	1	0	-11,1366359330714	-0,16839521471411	-0,0615919567644596
1,286	1,286	1	1	1	0	-11,1366595420986	-0,16846037004143	-0,0616155937314033
1,296	1,296	1	1	1	0	-11,1366706062108	-0,168203045614064	-0,0616266578435898
1,306	1,306	1	1	1	0	-11,1367458477616	-0,168921025469899	-0,0617019273340702
1,316	1,316	1	1	1	0	-11,1368142161518	-0,169654418714345	-0,0617702677845955
1,326	1,326	1	1	1	0	-11,136863892898	-0,170107637532055	-0,0618199445307255
1,336	1,336	1	1	1	0	-11,1368853505701	-0,170190269127488	-0,0618414022028446
1,346	1,346	1	1	1	0	-11,1369176208973	-0,170126431621611	-0,0618737004697323
1,356	1,356	1	1	1	0	-11,1368906032294	-0,169830895029008	-0,0618466548621655
1,366	1,366	1	1	1	0	-11,1369035393	-0,169888134114444	-0,0618595629930496
1,376	1,376	1	1	1	0	-11,1369598656893	-0,170571864582598	-0,0619159452617168
1,386	1,386	1	1	1	0	-11,1369407270104	-0,170224239118397	-0,0618967786431313
1,396	1,396	1	1	1	0	-11,136970622465	-0,17030933406204	-0,0619266740977764
1,406	1,406	1	1	1	0	-11,1370078660548	-0,170845780521631	-0,061963889747858
1,417	1,417	1	1	1	0	-11,1369851790369	-0,17055241856724	-0,0619412027299404
1,427	1,427	1	1	1	0	-11,1370420642197	-0,171252987347543	-0,0619980879127979
1,437	1,437	1	1	1	0	-11,1370811797678	-0,171673540025949	-0,0620372034609318
1,447	1,447	1	1	1	0	-11,1371607240289	-0,171869969926775	-0,0621167756617069
1,46	1,46	1	1	1	0	-11,1372425034642	-0,172798740677536	-0,0621985271573067
1,47	1,47	1	1	1	0	-11,1372345965356	-0,172541639767587	-0,0621906481683254
1,48	1,48	1	1	1	0	-11,1372377816588	-0,172461597248912	-0,0621938332915306
1,49	1,49	1	1	1	0	-11,1372387595475	-0,172571917064488	-0,0621948391199112
1,5	1,5	1	1	1	0	-11,1372120212764	-0,171846193261445	-0,0621680729091167
1,51	1,51	1	1	1	0	-11,1372618097812	-0,172441839240491	-0,0622178614139557
1,52	1,52	1	1	1	0	-11,1372821219265	-0,172627824358642	-0,0622382014989853
1,53	1,53	1	1	1	0	-11,1373207625002	-0,172895714640617	-0,0622768141329288
1,54	1,54	1	1	1	0	-11,1372763384134	-0,172476209700108	-0,0622323900461197
1,55	1,55	1	1	1	0	-11,1373886838555	-0,173410600982606	-0,0623447634279728
1,56	1,56	1	1	1	0	-11,1373605206609	-0,173040092922747	-0,062316544353962
1,57	1,57	1	1	1	0	-11,1374484747648	-0,173965329304338	-0,0624044984579086
1,58	1,58	1	1	1	0	-11,1374252010137	-0,173877137713134	-0,0623812526464462
1,59	1,59	1	1	1	0	-11,1374362930655	-0,173800485208631	-0,0623923726379871
1,6	1,6	1	1	1	0	-11,1374445352703	-0,173414801247418	-0,0624005869030952
1,61	1,61	1	1	1	0	-11,1375869438052	-0,175063605420291	-0,0625430233776569
1,62	1,62	1	1	1	0	-11,1375808250159	-0,174698489718139	-0,0625368766486645
1,63	1,63	1	1	1	0	-11,1376810166985	-0,175825278274715	-0,0626370683312416
1,64	1,64	1	1	1	0	-11,1376768536866	-0,175687554292381	-0,0626329332590103
1,65	1,65	1	1	1	0	-11,1376726906747	-0,175139917992055	-0,0626287423074245
1,66	1,66	1	1	1	0	-11,1376993171871	-0,17551398370415	-0,06265539675951
1,671	1,671	1	1	1	0	-11,1377152707428	-0,175634119659662	-0,062671322375536
1,681	1,681	1	1	1	0	-11,1377136223018	-0,175582198426127	-0,0626697018742561
1,691	1,691	1	1	1	0	-11,1377620976418	-0,176027761772275	-0,0627181492745876
1,701	1,701	1	1	1	0	-11,1377332638949	-0,175498900935054	-0,0626893155276775
1,711	1,711	1	1	1	0	-11,1378975771368	-0,177121758460999	-0,0628536567091942
1,721	1,721	1	1	1	0	-11,1377964634448	-0,175890442915261	-0,0627525150775909
1,731	1,731	1	1	1	0	-11,1379352677613	-0,177470231428742	-0,0628913193941116
1,741	1,741	1	1	1	0	-11,1378658097237	-0,176663198508322	-0,0628218613564968
1,751	1,751	1	1	1	0	-11,1379218567163	-0,176957799121737	-0,0628779083490372
1,761	1,761	1	1	1	0	-11,1379095353186	-0,176723496988416	-0,0628656148910522
1,771	1,771	1	1	1	0	-11,1379359103739	-0,176956783980131	-0,0628919899463654
1,781	1,781	1	1	1	0	-11,1378781870007	-0,176266091875732	-0,0628342106938362
1,791	1,791	1	1	1	0	-11,1380157060921	-0,177781996317208	-0,0629717856645584
1,802	1,802	1	1	1	0	-11,1380201764405	-0,177344684489071	-0,0629762001335621
1,812	1,812	1	1	1	0	-11,1380944959819	-0,178146157413721	-0,0630505755543709
1,822	1,822	1	1	1	0	-11,1380361299962	-0,177562898024917	-0,0629921816289425
1,832	1,832	1	1	1	0	-11,1380446795374	-0,177536644041538	-0,0630007311701775
1,842	1,842	1	1	1	0	-11,138054933399	-0,177706256508827	-0,0630109570920467
1,852	1,852	1	1	1	0	-11,1381940450519	-0,178931769914925	-0,0631500966846943
1,862	1,862	1	1	1	0	-11,1381535604596	-0,178271159529686	-0,063109640032053
1,872	1,872	1	1	1	0	-11,1382076796144	-0,178887560032308	-0,0631637312471867
1,882	1,882	1	1	1	0	-11,1382406484336	-0,179306655190885	-0,063196700066328
1,892	1,892	1	1	1	0	-11,1382627766579	-0,179299879819155	-0,0632188282907009
1,902	1,902	1	1	1	0	-11,1383248865604	-0,179602047428489	-0,0632809661328793
1,912	1,912	1	1	1	0	-11,1382659617811	-0,178866172209382	-0,0632220134139061
1,923	1,923	1	1	1	0	-11,1383583024144	-0,179971037432551	-0,0633143819868565
1,933	1,933	1	1	1	0	-11,1383365653455	-0,179645461030304	-0,0632925890386105
1,943	1,943	1	1	1	0	-11,1383628565818	-0,179926515556872	-0,0633189082145691
1,953	1,953	1	1	1	0	-11,1383830849081	-0,179806095547974	-0,0633391365408897
1,963	1,963	1	1	1	0	-11,138515882194	-0,181100526824594	-0,0634719058871269
1,973	1,973	1	1	1	0	-11,1384900659323	-0,180775891058147	-0,0634461455047131
1,983	1,983	1	1	1	0	-11,1385213863105	-0,181164662353694	-0,0634774379432201
1,993	1,993	1	1	1	0	-11,1385367251933	-0,181157146580517	-0,0634928047657013
2,003	2,003	1	1	1	0	-11,1384924408048	-0,180266262032092	-0,0634484924376011
2,014	2,014	1	1	1	0	-11,1385067738593	-0,180344525724649	-0,0634627975523472
2,025	2,025	1	1	1	0	-11,1385697498918	-0,18098037224263	-0,0635257735848427
2,042	2,042	1	1	1	0	-11,1386122740805	-0,181337036192417	-0,0635682977735996
2,053	2,053	1	1	1	0	-11,1387921217829	-0,182932955212891	-0,0637481734156609
2,063	2,063	1	1	1	0	-11,1386716738343	-0,181658826768398	-0,0636276975274086
2,074	2,074	1	1	1	0	-11,1387521959841	-0,182444849051535	-0,0637082755565643
2,084	2,084	1	1	1	0	-11,1387654952705	-0,182557767257094	-0,0637215748429298
2,095	2,095	1	1	1	0	-11,1387846618891	-0,182727710343897	-0,0637407414615154
2,106	2,106	1	1	1	0	-11,138759041205	-0,181959336623549	-0,0637150928378105
2,116	2,116	1	1	1	0	-11,1388195306063	-0,182557092048228	-0,063775610178709
2,127	2,127	1	1	1	0	-11,1388299800456	-0,182682685554028	-0,0637860596179962
2,138	2,138	1	1	1	0	-11,1388984322548	-0,183282629586756	-0,0638545118272305
2,148	2,148	1	1	1	0	-11,1389223486185	-0,183618855662644	-0,0638784281909466
2,159	2,159	1	1	1	0	-11,1389090493321	-0,182980690151453	-0,0638651289045811
2,17	2,17	1	1	1	0	-11,1390284076333	-0,184254385530949	-0,0639844872057438
2,18	2,18	1	1	1	0	-11,1390157788992	-0,184186608530581	-0,063971858471632
2,191	2,191	1	1	1	0	-11,1390733346343	-0,18464061897248	-0,0640294142067432
2,201	2,201	1	1	1	0	-11,1389968916774	-0,183745734393597	-0,0639529712498188
2,212	2,212	1	1	1	0	-11,1391354724765	-0,184991774149239	-0,0640914961695671
2,223	2,223	1	1	1	0	-11,1391241289675	-0,184601526707411	-0,0640801526606083
2,233	2,233	1	1	1	0	-11,139121837914	-0,184495714493096	-0,0640779174864292
2,244	2,244	1	1	1	0	-11,1392278969288	-0,185849112458527	-0,0641839765012264
2,255	2,255	1	1	1	0	-11,1392189003527	-0,18501085229218	-0,0641749799251556
2,265	2,265	1	1	1	0	-11,1392342951149	-0,185244050808251	-0,0641903467476368
2,276	2,276	1	1	1	0	-11,1392827145755	-0,185776608996093	-0,0642387941479683
2,287	2,287	1	1	1	0	-11,1392458621413	-0,185332256369293	-0,0642019137740135
2,297	2,297	1	1	1	0	-11,139278691262	-0,18548761960119	-0,064234770834446
2,308	2,308	1	1	1	0	-11,1394009552896	-0,186544195748866	-0,064356978982687
2,318	2,318	1	1	1	0	-11,1392986122519	-0,185360754840076	-0,0642546638846397
2,329	2,329	1	1	1	0	-11,1394373048097	-0,186889674514532	-0,0643933564424515
2,34	2,34	1	1	1	0	-11,1394033301622	-0,18650169018656	-0,0643593817949295
2,35	2,35	1	1	1	0	-11,1394500732422	-0,186868188902736	-0,0644060969352722
2,361	2,361	1	1	1	0	-11,1394701898098	-0,186778865754604	-0,0644262135028839
2,372	2,372	1	1	1	0	-11,1395963095129	-0,188064631074667	-0,0645523890852928
2,382	2,382	1	1	1	0	-11,1395933199674	-0,187710411846638	-0,0645493716001511
2,393	2,393	1	1	1	0	-11,1395148653537	-0,186849422752857	-0,0644709169864655
2,404	2,404	1	1	1	0	-11,139568425715	-0,187496757134795	-0,0645245052874088
2,414	2,414	1	1	1	0	-11,1396846268326	-0,188377345912158	-0,0646406784653664
2,425	2,425	1	1	1	0	-11,1396849900484	-0,188237209804356	-0,0646410137414932
2,436	2,436	1	1	1	0	-11,1396693997085	-0,188003699295223	-0,0646254792809486
2,446	2,446	1	1	1	0	-11,1397715192288	-0,189068829640746	-0,064727570861578
2,457	2,457	1	1	1	0	-11,1396922264248	-0,187913365662098	-0,0646482780575752
2,467	2,467	1	1	1	0	-11,1397537775338	-0,188386738300323	-0,0647098571062088
2,478	2,478	1	1	1	0	-11,1398550029844	-0,189384152181447	-0,0648110546171665
2,489	2,489	1	1	1	0	-11,1398109979928	-0,188972824253142	-0,0647670216858387
2,499	2,499	1	1	1	0	-11,1398615688086	-0,18928159493953	-0,0648176483809948
2,51	2,51	1	1	1	0	-11,1399202700704	-0,189666021615267	-0,0648763217031956
2,521	2,521	1	1	1	0	-11,139906719327	-0,18942051101476	-0,0648627988994122
2,531	2,531	1	1	1	0	-11,1399502493441	-0,18979636952281	-0,0649063289165497
2,542	2,542	1	1	1	0	-11,1400016583502	-0,190303470008075	-0,0649577379226685
2,559	2,559	1	1	1	0	-11,1399955954403	-0,189764057286084	-0,0649516470730305
2,57	2,57	1	1	1	0	-11,1400164663792	-0,190072883851826	-0,0649725459516048
2,58	2,58	1	1	1	0	-11,1400888301432	-0,190746788866818	-0,065044853836298
2,591	2,591	1	1	1	0	-11,1400715634227	-0,190590596757829	-0,0650276429951191
2,602	2,602	1	1	1	0	-11,1400950048119	-0,190600799396634	-0,0650510564446449
2,612	2,612	1	1	1	0	-11,1401862837374	-0,191272320225835	-0,0651423074305058
2,623	2,623	1	1	1	0	-11,1401447374374	-0,190650001168251	-0,0651007890701294
2,634	2,634	1	1	1	0	-11,1402774229646	-0,192041299305856	-0,0652335025370121
2,644	2,644	1	1	1	0	-11,1403407622129	-0,192705597728491	-0,0652968138456345
2,655	2,655	1	1	1	0	-11,1402973160148	-0,192051231861115	-0,0652533397078514
2,666	2,666	1	1	1	0	-11,1403555702418	-0,192291461862624	-0,0653116218745708
2,676	2,676	1	1	1	0	-11,1403367388994	-0,191970397718251	-0,0652927905321121
2,687	2,687	1	1	1	0	-11,1404174845666	-0,192781495861709	-0,0653735361993313
2,698	2,698	1	1	1	0	-11,1403511557728	-0,191980823874474	-0,0653072074055672
2,708	2,708	1	1	1	0	-11,1405292991549	-0,193787338212132	-0,0654853507876396
2,719	2,719	1	1	1	0	-11,1404352262616	-0,192397031933069	-0,0653912499547005
2,729	2,729	1	1	1	0	-11,1405689176172	-0,193862081505358	-0,0655249692499638
2,74	2,74	1	1	1	0	-11,1405556183308	-0,193536509759724	-0,0655116699635983
2,751	2,751	1	1	1	0	-11,1405669339001	-0,193635667674243	-0,0655230134725571
2,761	2,761	1	1	1	0	-11,1405390780419	-0,192882190458477	-0,0654951296746731
2,772	2,772	1	1	1	0	-11,1406338214874	-0,193986222147942	-0,065589901059866
2,783	2,783	1	1	1	0	-11,1406673211604	-0,194345936179161	-0,0656233727931976
2,793	2,793	1	1	1	0	-11,1406711209565	-0,194229725748301	-0,0656271725893021
2,804	2,804	1	1	1	0	-11,1406834982336	-0,194264054298401	-0,0656395219266415
2,815	2,815	1	1	1	0	-11,1407917365432	-0,194993270561099	-0,0657478161156178
2,825	2,825	1	1	1	0	-11,1409234721214	-0,196331082843244	-0,0658795237541199
2,836	2,836	1	1	1	0	-11,1407981906086	-0,194695107638836	-0,0657542422413826
2,846	2,846	1	1	1	0	-11,1408772319555	-0,195671054534614	-0,0658333115279675
2,857	2,857	1	1	1	0	-11,1408040858805	-0,194661840796471	-0,0657601654529572
2,868	2,868	1	1	1	0	-11,1409616377205	-0,196037753485143	-0,0659176893532276
2,878	2,878	1	1	1	0	-11,140901260078	-0,195243642665446	-0,0658573396503925
2,889	2,889	1	1	1	0	-11,1409478075802	-0,195686551742256	-0,0659038312733173
2,9	2,9	1	1	1	0	-11,1410050280392	-0,196215095929801	-0,0659611076116562
2,91	2,91	1	1	1	0	-11,1410129629076	-0,19624353852123	-0,0659689866006374
2,921	2,921	1	1	1	0	-11,1410201713443	-0,19590700045228	-0,0659762509167194
2,932	2,932	1	1	1	0	-11,1411153059453	-0,19707674626261	-0,0660713575780392
2,942	2,942	1	1	1	0	-11,1410375777632	-0,196010111831129	-0,0659936293959618
2,953	2,953	1	1	1	0	-11,1412347760051	-0,198151180520654	-0,0661908276379108
2,963	2,963	1	1	1	0	-11,1412319820374	-0,197729421779513	-0,066188033670187
2,974	2,974	1	1	1	0	-11,1412157490849	-0,197215899825096	-0,0661718286573887
2,985	2,985	1	1	1	0	-11,1412414815277	-0,197463356889784	-0,0661975331604481
2,995	2,995	1	1	1	0	-11,1413572914898	-0,198667724616826	-0,0663133151829243
3,006	3,006	1	1	1	0	-11,1412936449051	-0,197720350697637	-0,0662497244775295
3,017	3,017	1	1	1	0	-11,1413251888007	-0,197760402224958	-0,0662812404334545
3,027	3,027	1	1	1	0	-11,1413468141109	-0,197902293875813	-0,0663028657436371
3,038	3,038	1	1	1	0	-11,14127763547	-0,197158399969339	-0,0662336871027946
3,049	3,049	1	1	1	0	-11,1413911823183	-0,198430665768683	-0,0663472339510918
3,059	3,059	1	1	1	0	-11,1414392385632	-0,198795362375677	-0,0663952901959419
3,071	3,071	1	1	1	0	-11,1415528412908	-0,19958944991231	-0,0665088929235935
3,082	3,082	1	1	1	0	-11,1415040865541	-0,19891900010407	-0,0664601661264896
3,092	3,092	1	1	1	0	-11,1415396537632	-0,199128943495452	-0,066495705395937
3,103	3,103	1	1	1	0	-11,1416171025485	-0,199962165206671	-0,066573154181242
3,114	3,114	1	1	1	0	-11,141606150195	-0,199628709815443	-0,0665622018277645
3,124	3,124	1	1	1	0	-11,141656273976	-0,199844865128398	-0,0666123256087303
3,135	3,135	1	1	1	0	-11,1417944915593	-0,20123858936131	-0,0667505711317062
3,146	3,146	1	1	1	0	-11,1417785100639	-0,200777207501233	-0,0667345896363258
3,156	3,156	1	1	1	0	-11,1417048051953	-0,199915515258908	-0,0666608847677708
3,167	3,167	1	1	1	0	-11,1417136341333	-0,199610847048461	-0,0666696578264236
3,178	3,178	1	1	1	0	-11,1417922005057	-0,20045867189765	-0,0667482800781727
3,188	3,188	1	1	1	0	-11,1417686473578	-0,20001336466521	-0,0667246989905834
3,199	3,199	1	1	1	0	-11,141838831827	-0,200865482911468	-0,0667948834598064
3,21	3,21	1	1	1	0	-11,1418864689767	-0,201361640356481	-0,0668425485491753
3,22	3,22	1	1	1	0	-11,1418771650642	-0,200802409090102	-0,0668332166969776
3,231	3,231	1	1	1	0	-11,1420294363052	-0,202348199672997	-0,0669854879379272
3,241	3,241	1	1	1	0	-11,1420733295381	-0,202571917325258	-0,0670293532311916
3,252	3,252	1	1	1	0	-11,1420246306807	-0,201960662379861	-0,0669806823134422
3,263	3,263	1	1	1	0	-11,1421349365264	-0,203077080659568	-0,0670909881591797
3,273	3,273	1	1	1	0	-11,142100263387	-0,202250415459275	-0,067056342959404
3,284	3,284	1	1	1	0	-11,1421245150268	-0,202486584894359	-0,0670805387198925
3,295	3,295	1	1	1	0	-11,1421104054898	-0,202174996957183	-0,0670664571225643
3,305	3,305	1	1	1	0	-11,1422490980476	-0,203693811781704	-0,0672051496803761
3,316	3,316	1	1	1	0	-11,1421844735742	-0,202702996321023	-0,0671405531466007
3,327	3,327	1	1	1	0	-11,1423630639911	-0,204310324043036	-0,067319143563509
3,337	3,337	1	1	1	0	-11,1423048377037	-0,203501083888113	-0,067260917276144
3,348	3,348	1	1	1	0	-11,1423337552696	-0,203707884065807	-0,0672898069024086
3,358	3,358	1	1	1	0	-11,1423505749553	-0,203944467939436	-0,0673066265881062
3,369	3,369	1	1	1	0	-11,14238480106	-0,203908449038863	-0,0673408806324005
3,38	3,38	1	1	1	0	-11,1423364374787	-0,202951924875379	-0,0672924891114235
3,39	3,39	1	1	1	0	-11,1423926521093	-0,203560320660472	-0,0673487037420273
3,401	3,401	1	1	1	0	-11,142456298694	-0,204342314973474	-0,0674123503267765
3,412	3,412	1	1	1	0	-11,1426913551986	-0,206601344980299	-0,0676473788917065
3,422	3,422	1	1	1	0	-11,142613152042	-0,205106297507882	-0,0675692036747932
3,433	3,433	1	1	1	0	-11,1426797881722	-0,205748160369694	-0,0676358677446842
3,444	3,444	1	1	1	0	-11,1425919178873	-0,204640440642834	-0,067547969520092
3,454	3,454	1	1	1	0	-11,1426712106913	-0,20546174608171	-0,0676272623240948
3,465	3,465	1	1	1	0	-11,1426000203937	-0,204734797589481	-0,0675560720264912
3,475	3,475	1	1	1	0	-11,1426752340049	-0,205135303549469	-0,0676312856376171
3,486	3,486	1	1	1	0	-11,1427661776543	-0,20597368478775	-0,0677222572267056
3,502	3,502	1	1	1	0	-11,1428623460233	-0,206757038831711	-0,0678184255957603
3,513	3,513	1	1	1	0	-11,1429017130286	-0,20705918315798	-0,0678577646613121
3,523	3,523	1	1	1	0	-11,1429555248469	-0,206996849738061	-0,0679115764796734
3,534	3,534	1	1	1	0	-11,1428261082619	-0,205551190301776	-0,0677821598947048
3,545	3,545	1	1	1	0	-11,1429900862277	-0,207412387244403	-0,0679461658000946
3,562	3,562	1	1	1	0	-11,143042948097	-0,207526697777212	-0,0679990276694298
3,573	3,573	1	1	1	0	-11,1430099792778	-0,2069775108248	-0,0679660588502884
3,583	3,583	1	1	1	0	-11,1429929360747	-0,206756344996393	-0,0679490156471729
3,594	3,594	1	1	1	0	-11,1431868094951	-0,208838107064366	-0,0681428611278534
3,604	3,604	1	1	1	0	-11,1430792696774	-0,207408918067813	-0,0680352933704853
3,615	3,615	1	1	1	0	-11,1432305909693	-0,208981796167791	-0,0681866705417633
3,626	3,626	1	1	1	0	-11,1431940738112	-0,208006291650236	-0,0681501254439354
3,636	3,636	1	1	1	0	-11,1432952433825	-0,208917958661914	-0,0682512670755386
3,647	3,647	1	1	1	0	-11,1432137154043	-0,207896702922881	-0,0681697390973568
3,658	3,658	1	1	1	0	-11,1432618275285	-0,208370978944004	-0,0682179071009159
3,668	3,668	1	1	1	0	-11,1433096323162	-0,208690166473389	-0,0682656839489937
3,679	3,679	1	1	1	0	-11,1433345265687	-0,20861862692982	-0,0682905502617359
3,69	3,69	1	1	1	0	-11,1433934234083	-0,209242678247392	-0,0683494471013546
3,7	3,7	1	1	1	0	-11,1433762684464	-0,208891462534666	-0,0683322921395302
3,711	3,711	1	1	1	0	-11,1434397194535	-0,209555649198592	-0,068395771086216
3,722	3,722	1	1	1	0	-11,1436028312892	-0,211381404660642	-0,0685588829219341
3,732	3,732	1	1	1	0	-11,1435679346323	-0,210297727026045	-0,0685240142047405
3,743	3,743	1	1	1	0	-11,14356986247	-0,210156720131636	-0,0685259141027927
3,753	3,753	1	1	1	0	-11,1436973512173	-0,2113919518888	-0,0686534307897091
3,764	3,764	1	1	1	0	-11,1436316370964	-0,210379604250193	-0,0685876607894897
3,775	3,775	1	1	1	0	-11,1437004525214	-0,210628695785999	-0,0686565041542053
3,785	3,785	1	1	1	0	-11,1436823476106	-0,210516075603664	-0,0686383992433548
3,796	3,796	1	1	1	0	-11,1437347065657	-0,210986314341426	-0,0686907581984997
3,807	3,807	1	1	1	0	-11,1437920667231	-0,211380589753389	-0,0687481462955475
3,825	3,825	1	1	1	0	-11,1437799129635	-0,210768203251064	-0,0687359645962715
3,836	3,836	1	1	1	0	-11,1437859199941	-0,210815179161727	-0,0687419436872005
3,847	3,847	1	1	1	0	-11,1439144425094	-0,212055407464504	-0,068870522081852
3,857	3,857	1	1	1	0	-11,1439947132021	-0,212757671251893	-0,0689507648348808
3,868	3,868	1	1	1	0	-11,1439480260015	-0,212024105712771	-0,0689041055738926
3,878	3,878	1	1	1	0	-11,1440150253475	-0,212337779812515	-0,0689711049199104
3,889	3,889	1	1	1	0	-11,1441753152758	-0,213743853382766	-0,0691313669085502
3,9	3,9	1	1	1	0	-11,1441311705858	-0,213134470395744	-0,0690872222185135
3,91	3,91	1	1	1	0	-11,1442052945495	-0,213804356753826	-0,0691613182425499
3,921	3,921	1	1	1	0	-11,1441911570728	-0,213531185872853	-0,0691472366452217
3,932	3,932	1	1	1	0	-11,1442584916949	-0,213854708708823	-0,0692145712673664
3,942	3,942	1	1	1	0	-11,144218062982	-0,213148971088231	-0,0691741146147251
3,953	3,953	1	1	1	0	-11,1443093139678	-0,214046919718385	-0,0692653656005859
3,964	3,964	1	1	1	0	-11,1443635448813	-0,214577368460596	-0,069319624453783
3,974	3,974	1	1	1	0	-11,1442467011511	-0,213128449395299	-0,0692027807235718
3,985	3,985	1	1	1	0	-11,1444178037345	-0,214576120488346	-0,0693738833069801
3,995	3,995	1	1	1	0	-11,1443702783436	-0,213943137787282	-0,0693263299763203
4,006	4,006	1	1	1	0	-11,1444734875113	-0,214890581555665	-0,0694295391440392
4,017	4,017	1	1	1	0	-11,1444787681103	-0,214557684957981	-0,06943479180336
4,028	4,028	1	1	1	0	-11,1446192767471	-0,215718075633049	-0,0695753283798695
4,039	4,039	1	1	1	0	-11,1445842403918	-0,215214346535504	-0,0695402920246124
4,049	4,049	1	1	1	0	-11,1446056142449	-0,215195682831109	-0,0695616379380226
4,06	4,06	1	1	1	0	-11,1447395570576	-0,216817576438189	-0,0696955807507038
4,071	4,071	1	1	1	0	-11,1446601245552	-0,215541841462255	-0,0696161761879921
4,081	4,081	1	1	1	0	-11,1447340529412	-0,21598547231406	-0,0696901045739651
4,095	4,095	1	1	1	0	-11,1447025090456	-0,21544948220253	-0,0696585327386856
4,105	4,105	1	1	1	0	-11,1447385791689	-0,215817745774984	-0,0696946308016777
4,116	4,116	1	1	1	0	-11,1447931453586	-0,216321498155594	-0,0697492249310017
4,126	4,126	1	1	1	0	-11,1447866074741	-0,215998655185103	-0,0697426870465279
4,137	4,137	1	1	1	0	-11,1449435167015	-0,217103930190206	-0,0698995403945446
4,148	4,148	1	1	1	0	-11,144914990291	-0,216574901714921	-0,0698710419237614
4,158	4,158	1	1	1	0	-11,1450152657926	-0,21761532407254	-0,0699713453650475
4,169	4,169	1	1	1	0	-11,1451292037964	-0,218634433113039	-0,0700852274894714
4,18	4,18	1	1	1	0	-11,145066395402	-0,217300648801029	-0,0700224749743938
4,19	4,19	1	1	1	0	-11,145248869434	-0,219257427379489	-0,070204921066761
4,201	4,201	1	1	1	0	-11,1451174691319	-0,217623203061521	-0,0700735487043858
4,212	4,212	1	1	1	0	-11,1453421041369	-0,220041507855058	-0,070298183709383
4,222	4,222	1	1	1	0	-11,1451860051602	-0,217899340204895	-0,0701420567929745
4,233	4,233	1	1	1	0	-11,1452649347484	-0,218139821663499	-0,0702210143208504
4,243	4,243	1	1	1	0	-11,1453512683511	-0,21929623093456	-0,0703073479235172
4,254	4,254	1	1	1	0	-11,1453412938863	-0,218748939223588	-0,0702973455190659
4,265	4,265	1	1	1	0	-11,1453578341752	-0,218667136505246	-0,070313885807991
4,275	4,275	1	1	1	0	-11,1453569401056	-0,218639764934778	-0,0703129917383194
4,286	4,286	1	1	1	0	-11,1453883443028	-0,218404443003237	-0,0703443959355354
4,301	4,301	1	1	1	0	-11,1454828642309	-0,219262926839292	-0,0704389438033104
4,312	4,312	1	1	1	0	-11,145554613322	-0,219902088865638	-0,0705106928944588
4,323	4,323	1	1	1	0	-11,1455480474979	-0,219826251268387	-0,0705040991306305
4,334	4,334	1	1	1	0	-11,1455988697708	-0,219694301486015	-0,0705549493432045
4,345	4,345	1	1	1	0	-11,1456385441124	-0,219957521185279	-0,0705946236848831
4,355	4,355	1	1	1	0	-11,1456530168653	-0,21996941883117	-0,0706090964376926
4,366	4,366	1	1	1	0	-11,145639019087	-0,219642668962479	-0,0705950707197189
4,376	4,376	1	1	1	0	-11,1457640491426	-0,220949272625148	-0,0707201287150383
4,387	4,387	1	1	1	0	-11,1457950342447	-0,220557060092688	-0,0707510858774185
4,398	4,398	1	1	1	0	-11,1458014883101	-0,220446921885014	-0,0707575678825378
4,408	4,408	1	1	1	0	-11,1459835153073	-0,222280588932335	-0,0709395669400692
4,419	4,419	1	1	1	0	-11,1460561584681	-0,222659553401172	-0,0710122101008892
4,43	4,43	1	1	1	0	-11,1460282467306	-0,22217211779207	-0,0709843263030052
4,44	4,44	1	1	1	0	-11,1461083218455	-0,222492427565157	-0,0710643455386162
4,451	4,451	1	1	1	0	-11,146147409454	-0,222731688991189	-0,07110346108675
4,462	4,462	1	1	1	0	-11,1460311803967	-0,221160151995718	-0,070987232029438
4,472	4,472	1	1	1	0	-11,1460904963315	-0,221808776259422	-0,0710465759038925
4,483	4,483	1	1	1	0	-11,1461953539401	-0,222818059846759	-0,0711514055728912
4,493	4,493	1	1	1	0	-11,1462669912726	-0,22313516587019	-0,0712230429053307
4,504	4,504	1	1	1	0	-11,1462560389191	-0,222930898889899	-0,0712120905518532
4,515	4,515	1	1	1	0	-11,1462643928826	-0,222788634710014	-0,0712204724550247
4,525	4,525	1	1	1	0	-11,1462704837322	-0,222803102806211	-0,0712265633046627
4,536	4,536	1	1	1	0	-11,1465074960142	-0,224728556349874	-0,0714635476469994
4,547	4,547	1	1	1	0	-11,146447788924	-0,223664925433695	-0,071403868496418
4,557	4,557	1	1	1	0	-11,1464882176369	-0,224011298269033	-0,0714442692697048
4,568	4,568	1	1	1	0	-11,146483886987	-0,223673856817186	-0,0714399665594101
4,587	4,587	1	1	1	0	-11,1466446239501	-0,22484912071377	-0,0716006755828857
4,597	4,597	1	1	1	0	-11,1465644650161	-0,22372720297426	-0,0715204887092113
4,608	4,608	1	1	1	0	-11,1466368846595	-0,224131257273257	-0,0715929083526134
4,619	4,619	1	1	1	0	-11,1467307619751	-0,225119944661856	-0,0716867856681347
4,629	4,629	1	1	1	0	-11,1467361543328	-0,224978192709386	-0,071692205965519
4,64	4,64	1	1	1	0	-11,1467340309173	-0,224477057345212	-0,0716900825500488
4,65	4,65	1	1	1	0	-11,1468454822898	-0,225525666028261	-0,0718015618622303
4,661	4,661	1	1	1	0	-11,1469056084752	-0,225991713814437	-0,0718616880476475
4,672	4,672	1	1	1	0	-11,1469414271414	-0,226160231977701	-0,0718975067138672
4,682	4,682	1	1	1	0	-11,147020580247	-0,226877713575959	-0,0719766318798065
4,693	4,693	1	1	1	0	-11,14701166749	-0,225930456072092	-0,0719676911830902
4,704	4,704	1	1	1	0	-11,1470001004636	-0,225779805332422	-0,071956180036068
4,714	4,714	1	1	1	0	-11,1470287945122	-0,225904658436775	-0,0719848461449146
4,725	4,725	1	1	1	0	-11,147142117843	-0,227035447023809	-0,0720981694757938
4,736	4,736	1	1	1	0	-11,1470807064325	-0,226072841323912	-0,0720367580652237
4,746	4,746	1	1	1	0	-11,14716055803	-0,226582381874323	-0,0721166096627712
4,757	4,757	1	1	1	0	-11,1473248992115	-0,227984958328307	-0,0722809508442879
4,767	4,767	1	1	1	0	-11,1474379710853	-0,229023559950292	-0,0723939947783947
4,778	4,778	1	1	1	0	-11,1472669523209	-0,226626987569034	-0,0722230039536953
4,789	4,789	1	1	1	0	-11,1473959498107	-0,227870158851147	-0,072351973503828
4,799	4,799	1	1	1	0	-11,1474737897515	-0,228313538245857	-0,0724298693239689
4,81	4,81	1	1	1	0	-11,1474703811109	-0,227970783598721	-0,0724264048039913
4,821	4,821	1	1	1	0	-11,1474084667861	-0,227081389166415	-0,0723645463585854
4,831	4,831	1	1	1	0	-11,1475187446922	-0,228304713964462	-0,0724747963249683
4,842	4,842	1	1	1	0	-11,1476940661669	-0,229682768695056	-0,0726501457393169
4,853	4,853	1	1	1	0	-11,1477604787797	-0,230037132278085	-0,0727165304124355
4,863	4,863	1	1	1	0	-11,1476942338049	-0,228887922130525	-0,0726503133773804
4,874	4,874	1	1	1	0	-11,1478548590094	-0,230624182149768	-0,0728109106421471
4,884	4,884	1	1	1	0	-11,1478387657553	-0,230032596737146	-0,0727948173880577
4,895	4,895	1	1	1	0	-11,1477607861161	-0,228540971875191	-0,0727168656885624
4,906	4,906	1	1	1	0	-11,1478092893958	-0,22876329254359	-0,0727653689682484
4,916	4,916	1	1	1	0	-11,1479089222848	-0,229866914451122	-0,0728650018572807
4,927	4,927	1	1	1	0	-11,1480596289039	-0,231246636249125	-0,0730156525969505
4,938	4,938	1	1	1	0	-11,1479086708277	-0,229215598665178	-0,0728647224605083
4,948	4,948	1	1	1	0	-11,1480504088104	-0,230441396124661	-0,0730064883828163
4,959	4,959	1	1	1	0	-11,1479698866606	-0,229258984327316	-0,0729259662330151
4,97	4,97	1	1	1	0	-11,148236123845	-0,232191644608974	-0,0731921754777431
4,98	4,98	1	1	1	0	-11,1481817252934	-0,231294049881399	-0,0731377489864826
4,991	4,991	1	1	1	0	-11,1481922585517	-0,231016613543034	-0,0731483101844788
5,002	5,002	1	1	1	0	-11,1483024805784	-0,231471983715892	-0,0732585042715073
5,012	5,012	1	1	1	0	-11,1482568830252	-0,230848956853151	-0,0732129625976086
5,023	5,023	1	1	1	0	-11,1483273468912	-0,231503904797137	-0,0732833705842495
5,033	5,033	1	1	1	0	-11,1484350264072	-0,232451763004065	-0,073391105979681
5,044	5,044	1	1	1	0	-11,1483631934971	-0,231287055648863	-0,0733192451298237
5,055	5,055	1	1	1	0	-11,1485149618238	-0,232353606261313	-0,073471013456583
5,065	5,065	1	1	1	0	-11,1485592182726	-0,232624029740691	-0,0735152699053288
5,076	5,076	1	1	1	0	-11,1485244054347	-0,231939074583352	-0,0734804570674896
5,087	5,087	1	1	1	0	-11,1486718989909	-0,233458359725773	-0,0736279785633087
5,097	5,097	1	1	1	0	-11,1486159916967	-0,232245842926204	-0,0735720433294773
5,108	5,108	1	1	1	0	-11,1487392894924	-0,233320039696991	-0,0736953690648079
5,119	5,119	1	1	1	0	-11,148681929335	-0,232418966479599	-0,0736379809677601
5,129	5,129	1	1	1	0	-11,1489113140851	-0,234634950757027	-0,0738673657178879
5,14	5,14	1	1	1	0	-11,1488362960517	-0,233408384956419	-0,0737923197448254
5,15	5,15	1	1	1	0	-11,1489615216851	-0,234208316542208	-0,0739176012575626
5,161	5,161	1	1	1	0	-11,1488935165107	-0,233391616493464	-0,0738495402038097
5,172	5,172	1	1	1	0	-11,1489524133503	-0,233761463314295	-0,0739084370434284
5,182	5,182	1	1	1	0	-11,1490296386182	-0,234459498897195	-0,0739856623113155
5,193	5,193	1	1	1	0	-11,1490693967789	-0,234736218117177	-0,0740254484117031
5,204	5,204	1	1	1	0	-11,1492028925568	-0,235540806315839	-0,0741589441895485
5,214	5,214	1	1	1	0	-11,1492887511849	-0,236261845566332	-0,0742448307573795
5,225	5,225	1	1	1	0	-11,1491804849356	-0,234581562690437	-0,0741365365684032
5,236	5,236	1	1	1	0	-11,1492770165205	-0,23527005687356	-0,0742330402135849
5,246	5,246	1	1	1	0	-11,1494434811175	-0,236706626601517	-0,0743995606899261
5,257	5,257	1	1	1	0	-11,1493264138699	-0,234952881000936	-0,074282493442297
5,267	5,267	1	1	1	0	-11,1492808163166	-0,234050839208066	-0,0742368400096893
5,278	5,278	1	1	1	0	-11,1493947543204	-0,235214764252305	-0,0743508338928223
5,289	5,289	1	1	1	0	-11,1494704149663	-0,235857400111854	-0,0744264386594296
5,299	5,299	1	1	1	0	-11,1495780386031	-0,236440086737275	-0,0745340622961521
5,31	5,31	1	1	1	0	-11,1496057268232	-0,23646941408515	-0,0745617784559727
5,321	5,321	1	1	1	0	-11,1496199201792	-0,23660019505769	-0,0745759718120098
5,331	5,331	1	1	1	0	-11,149687115103	-0,237055392935872	-0,0746431387960911
5,342	5,342	1	1	1	0	-11,149804154411	-0,237947427667677	-0,0747602060437202
5,353	5,353	1	1	1	0	-11,1497445032001	-0,236704703420401	-0,0747005827724934
5,363	5,363	1	1	1	0	-11,1498310044408	-0,237220632843673	-0,0747870840132236
5,374	5,374	1	1	1	0	-11,1500208545476	-0,239151329733431	-0,0749769061803818
5,385	5,385	1	1	1	0	-11,1499146558344	-0,237540761008859	-0,0748706795275211
5,395	5,395	1	1	1	0	-11,1500300187618	-0,238526468165219	-0,074986070394516
5,406	5,406	1	1	1	0	-11,1500019393861	-0,23762852884829	-0,0749579630792141
5,416	5,416	1	1	1	0	-11,1500546894968	-0,238035237416625	-0,0750107131898403
5,427	5,427	1	1	1	0	-11,1500524263829	-0,237803952768445	-0,0750084780156612
5,438	5,438	1	1	1	0	-11,1501537635922	-0,23866699077189	-0,0751098431646824
5,448	5,448	1	1	1	0	-11,1503698769957	-0,240773572586477	-0,0753259286284447
5,459	5,459	1	1	1	0	-11,1502494011074	-0,238625537604094	-0,0752054527401924
5,47	5,47	1	1	1	0	-11,1504015885293	-0,239899316802621	-0,0753576122224331
5,48	5,48	1	1	1	0	-11,1503128521144	-0,238810651935637	-0,0752688758075237
5,491	5,491	1	1	1	0	-11,1504847928882	-0,240463316440582	-0,0754408724606037
5,502	5,502	1	1	1	0	-11,1505254730582	-0,240214657969773	-0,0754815526306629
5,512	5,512	1	1	1	0	-11,1505120061338	-0,239538564346731	-0,075468085706234
5,523	5,523	1	1	1	0	-11,1505378223956	-0,239460016600788	-0,0754938460886478
5,533	5,533	1	1	1	0	-11,1507399659604	-0,241769654676318	-0,0756960175931454
5,544	5,544	1	1	1	0	-11,1506826337427	-0,240885643288493	-0,075638685375452
5,555	5,555	1	1	1	0	-11,1508133634925	-0,241691339761019	-0,075769443064928
5,565	5,565	1	1	1	0	-11,1507229786366	-0,240078833885491	-0,0756790302693844
5,576	5,576	1	1	1	0	-11,1507774330676	-0,240546478889883	-0,0757335126399994
5,596	5,596	1	1	1	0	-11,1508705839515	-0,241140117868781	-0,0758266635239124
5,607	5,607	1	1	1	0	-11,150993546471	-0,241715139709413	-0,0759495981037617
5,618	5,618	1	1	1	0	-11,1509918700904	-0,241232542321086	-0,0759479217231274
5,631	5,631	1	1	1	0	-11,1510452069342	-0,241530016064644	-0,0760012306272984
5,642	5,642	1	1	1	0	-11,151124779135	-0,242219176143408	-0,0760808028280735
5,653	5,653	1	1	1	0	-11,1511274054646	-0,241483259014785	-0,0760834850370884
5,664	5,664	1	1	1	0	-11,1512169241905	-0,242483792826533	-0,076172947883606
5,674	5,674	1	1	1	0	-11,1513313651085	-0,243278350681067	-0,0762874446809292
5,685	5,685	1	1	1	0	-11,1512775812298	-0,242406916804612	-0,0762336328625679
5,696	5,696	1	1	1	0	-11,1514645535499	-0,244424166157842	-0,0764206051826477
5,706	5,706	1	1	1	0	-11,1514442693442	-0,243320814333856	-0,0764003209769726
5,717	5,717	1	1	1	0	-11,1514915712178	-0,243580979295075	-0,0764476507902145
5,728	5,728	1	1	1	0	-11,1515101790428	-0,243176575750113	-0,0764662027359009
5,738	5,738	1	1	1	0	-11,1516212392598	-0,244179372675717	-0,076577290892601
5,749	5,749	1	1	1	0	-11,1515929363668	-0,243495376780629	-0,0765490159392357
5,76	5,76	1	1	1	0	-11,1517226044089	-0,244463328272104	-0,0766786560416222
5,77	5,77	1	1	1	0	-11,1518598720431	-0,245614550076425	-0,076815951615572
5,781	5,781	1	1	1	0	-11,1517903301865	-0,244362321682274	-0,0767463818192482
5,791	5,791	1	1	1	0	-11,1517810542136	-0,24403456132859	-0,076737105846405
5,802	5,802	1	1	1	0	-11,1519400589168	-0,245779622346163	-0,0768960826098919
5,813	5,813	1	1	1	0	-11,1518694832921	-0,244335327297449	-0,0768255069851875
5,823	5,823	1	1	1	0	-11,1520346347243	-0,245699705556035	-0,0769906863570213
5,834	5,834	1	1	1	0	-11,1519786715508	-0,244637439027429	-0,0769346952438354
5,845	5,845	1	1	1	0	-11,1521006282419	-0,245882314629853	-0,0770566798746586
5,862	5,862	1	1	1	0	-11,152226049453	-0,246071200817823	-0,0771820731461048
5,873	5,873	1	1	1	0	-11,1521475948393	-0,244848006404936	-0,0771036185324192
5,884	5,884	1	1	1	0	-11,152285868302	-0,24604385253042	-0,0772419199347496
5,895	5,895	1	1	1	0	-11,1523312423378	-0,246302429586649	-0,0772872939705849
5,906	5,906	1	1	1	0	-11,1522867064923	-0,24523857049644	-0,0772427581250668
5,916	5,916	1	1	1	0	-11,1523604951799	-0,246045431122184	-0,0773165747523308
5,927	5,927	1	1	1	0	-11,1525023449212	-0,247313235886395	-0,0774583965539932
5,938	5,938	1	1	1	0	-11,1525789834559	-0,247577880509198	-0,0775350071489811
5,948	5,948	1	1	1	0	-11,152523746714	-0,246775979176164	-0,0774797983467579
5,959	5,959	1	1	1	0	-11,1526923626661	-0,248058037832379	-0,0776484422385692
5,97	5,97	1	1	1	0	-11,1526361200958	-0,247044735588133	-0,077592171728611
5,98	5,98	1	1	1	0	-11,1527352500707	-0,247777877375484	-0,0776913017034531
5,991	5,991	1	1	1	0	-11,1528969090432	-0,249089412391186	-0,0778529606759548
6,002	6,002	1	1	1	0	-11,1528605036438	-0,24836212862283	-0,0778165832161903
6,012	6,012	1	1	1	0	-11,1528259702027	-0,24738481733948	-0,0777820497751236
6,023	6,023	1	1	1	0	-11,1529627908021	-0,248571666888893	-0,0779188424348831
6,033	6,033	1	1	1	0	-11,1529559455812	-0,248226877301931	-0,0779119692742825
6,044	6,044	1	1	1	0	-11,153082177043	-0,24930982850492	-0,0780382007360458
6,055	6,055	1	1	1	0	-11,153109529987	-0,249390513636172	-0,0780655816197395
6,065	6,065	1	1	1	0	-11,1532319616526	-0,250148181803524	-0,0781880132853985
6,076	6,076	1	1	1	0	-11,1533036548644	-0,250693932175636	-0,0782597064971924
6,092	6,092	1	1	1	0	-11,1532222665846	-0,249090474098921	-0,078178346157074
6,103	6,103	1	1	1	0	-11,1533640045673	-0,250319545157254	-0,0783200562000275
6,113	6,113	1	1	1	0	-11,1534246336669	-0,2501882892102	-0,0783806852996349
6,124	6,124	1	1	1	0	-11,1535311676562	-0,251278220675886	-0,0784872472286224
6,135	6,135	1	1	1	0	-11,153471544385	-0,25003804359585	-0,0784276239573956
6,145	6,145	1	1	1	0	-11,1535577103496	-0,250631985254586	-0,0785137340426445
6,156	6,156	1	1	1	0	-11,1535910703242	-0,250809960998595	-0,0785471498966217
6,166	6,166	1	1	1	0	-11,1535811796784	-0,249949214048684	-0,0785372033715248
6,177	6,177	1	1	1	0	-11,1536872666329	-0,250889887101948	-0,0786433182656765
6,188	6,188	1	1	1	0	-11,1537660565227	-0,251420037820935	-0,078722108155489
6,198	6,198	1	1	1	0	-11,1538241989911	-0,251736077480018	-0,0787802785634995
6,209	6,209	1	1	1	0	-11,15388401784	-0,252090590074658	-0,0788400694727898
6,22	6,22	1	1	1	0	-11,153881335631	-0,251478850841522	-0,0788373872637749
6,23	6,23	1	1	1	0	-11,1540960241109	-0,253549013286829	-0,0790520757436752
6,241	6,241	1	1	1	0	-11,1539982352406	-0,25197793263942	-0,0789542868733406
6,252	6,252	1	1	1	0	-11,1542645283043	-0,254530222155154	-0,0792206078767776
6,262	6,262	1	1	1	0	-11,1541348043829	-0,25225275196135	-0,0790908560156822
6,273	6,273	1	1	1	0	-11,1543181166053	-0,253979708068073	-0,0792741402983665
6,283	6,283	1	1	1	0	-11,1543100420386	-0,253620631992817	-0,0792660936713219
6,294	6,294	1	1	1	0	-11,1543064378202	-0,253193825483322	-0,0792625173926353
6,305	6,305	1	1	1	0	-11,1542418133467	-0,251947231590748	-0,0791978649795055
6,315	6,315	1	1	1	0	-11,1544138658792	-0,253630978986621	-0,07936991751194
6,326	6,326	1	1	1	0	-11,1544581782073	-0,253809704445302	-0,0794142298400402
6,341	6,341	1	1	1	0	-11,1545333918184	-0,254010600037873	-0,0794894434511662
6,352	6,352	1	1	1	0	-11,1545387841761	-0,253526004962623	-0,0794948637485504
6,363	6,363	1	1	1	0	-11,1545979324728	-0,253888014703989	-0,079553984105587
6,374	6,374	1	1	1	0	-11,1547567415982	-0,25509434286505	-0,0797127932310104
6,385	6,385	1	1	1	0	-11,15477909334	-0,255073802545667	-0,0797351449728012
6,395	6,395	1	1	1	0	-11,1547253653407	-0,253844615072012	-0,0796814449131489
6,406	6,406	1	1	1	0	-11,1549350246787	-0,255942428484559	-0,0798911042511463
6,416	6,416	1	1	1	0	-11,1548268143088	-0,254070884548128	-0,0797828659415245
6,427	6,427	1	1	1	0	-11,1549513693899	-0,255290265195072	-0,0799074210226536
6,438	6,438	1	1	1	0	-11,1549938097596	-0,25529102422297	-0,079949889332056
6,448	6,448	1	1	1	0	-11,1551174148917	-0,256556998938322	-0,0800734385848045
6,459	6,459	1	1	1	0	-11,1551988590509	-0,256858225911856	-0,0801549106836319
6,47	6,47	1	1	1	0	-11,1551974341273	-0,256317984312773	-0,08015351369977
6,48	6,48	1	1	1	0	-11,1552040278912	-0,255964612588286	-0,0801601074635983
6,491	6,491	1	1	1	0	-11,1554065905511	-0,257803569547832	-0,0803626701235771
6,502	6,502	1	1	1	0	-11,155389463529	-0,257097971625626	-0,0803455151617527
6,512	6,512	1	1	1	0	-11,1554355360568	-0,25728655513376	-0,0803916156291962
6,523	6,523	1	1	1	0	-11,1554083507508	-0,256306068040431	-0,0803644023835659
6,534	6,534	1	1	1	0	-11,1554391402751	-0,256153712980449	-0,0803951919078827
6,544	6,544	1	1	1	0	-11,1555941775441	-0,257814945653081	-0,0805502012372017
6,555	6,555	1	1	1	0	-11,1555546708405	-0,257162391208112	-0,080510750412941
6,565	6,565	1	1	1	0	-11,15563868545	-0,257719219662249	-0,0805947370827198
6,576	6,576	1	1	1	0	-11,1557396315038	-0,258213584311306	-0,0806956551969051
6,587	6,587	1	1	1	0	-11,1557598598301	-0,258181113749743	-0,0807158835232258
6,597	6,597	1	1	1	0	-11,1558512505144	-0,258715506643057	-0,08080730214715
6,608	6,608	1	1	1	0	-11,1558038368821	-0,257779150269926	-0,0807598605751991
6,619	6,619	1	1	1	0	-11,1559572815895	-0,259003359824419	-0,0809133052825928
6,629	6,629	1	1	1	0	-11,1558863148093	-0,257568531669676	-0,0808423943817616
6,64	6,64	1	1	1	0	-11,1560326907784	-0,259085004217923	-0,0809887424111366
6,653	6,653	1	1	1	0	-11,1560939066112	-0,259321937337518	-0,0810499303042889
6,664	6,664	1	1	1	0	-11,1562717985362	-0,26078122202307	-0,0812278501689434
6,674	6,674	1	1	1	0	-11,1562377400696	-0,259667541831732	-0,081193819642067
6,685	6,685	1	1	1	0	-11,1562711279839	-0,259597799740732	-0,0812271796166897
6,696	6,696	1	1	1	0	-11,1562168411911	-0,258781407028437	-0,0811729207634926
6,706	6,706	1	1	1	0	-11,156405126676	-0,260686660185456	-0,0813611783087254
6,717	6,717	1	1	1	0	-11,15643681027	-0,260662683285773	-0,0813928619027138
6,728	6,728	1	1	1	0	-11,1564284004271	-0,259888088330626	-0,0813844241201878
6,738	6,738	1	1	1	0	-11,1564470082521	-0,259724943898618	-0,0814030878245831
6,749	6,749	1	1	1	0	-11,1565852817148	-0,260991095565259	-0,081541333347559
6,76	6,76	1	1	1	0	-11,1567359603941	-0,262250173836946	-0,0816920399665833
6,77	6,77	1	1	1	0	-11,156707406044	-0,261512696743011	-0,0816634297370911
6,781	6,781	1	1	1	0	-11,1567548196763	-0,261198631487787	-0,081710871309042
6,792	6,792	1	1	1	0	-11,1568921711296	-0,262487209402025	-0,0818482227623463
6,802	6,802	1	1	1	0	-11,1567922867835	-0,260987454093993	-0,081748366355896
6,813	6,813	1	1	1	0	-11,1568521056324	-0,261472575366497	-0,0818081572651863
6,823	6,823	1	1	1	0	-11,1569809354842	-0,262369061820209	-0,0819369591772556
6,834	6,834	1	1	1	0	-11,1571607273072	-0,264202286489308	-0,0821167789399624
6,845	6,845	1	1	1	0	-11,157028824091	-0,262051448225975	-0,0819849036633968
6,855	6,855	1	1	1	0	-11,1572130024433	-0,263900952413678	-0,0821690820157528
6,866	6,866	1	1	1	0	-11,1571419797838	-0,262684179469943	-0,0820980593562126
6,877	6,877	1	1	1	0	-11,1571639683098	-0,261979112401605	-0,082120019942522
6,887	6,887	1	1	1	0	-11,1572257988155	-0,262194313108921	-0,082181878387928
6,898	6,898	1	1	1	0	-11,1572298780084	-0,262273685075343	-0,0821859017014503
6,909	6,909	1	1	1	0	-11,157486923039	-0,264819110743701	-0,0824430026113987
6,919	6,919	1	1	1	0	-11,1573832109571	-0,263192560523748	-0,082339234650135
6,93	6,93	1	1	1	0	-11,1574800498784	-0,263670203275979	-0,0824360735714436
6,94	6,94	1	1	1	0	-11,1575935408473	-0,264700711704791	-0,0825496204197407
6,951	6,951	1	1	1	0	-11,1575828120112	-0,264147850684822	-0,0825388357043266
6,962	6,962	1	1	1	0	-11,1575472448021	-0,263389768078923	-0,0825032964348793
6,972	6,972	1	1	1	0	-11,1579371988773	-0,267748557962477	-0,0828932784497738
6,983	6,983	1	1	1	0	-11,1577570158988	-0,264713070355356	-0,0827130675315857
6,994	6,994	1	1	1	0	-11,1578293796629	-0,264955554157496	-0,0827854312956333
7,004	7,004	1	1	1	0	-11,1578752566129	-0,265236082486808	-0,0828313082456589
7,015	7,015	1	1	1	0	-11,1579199880362	-0,265442603267729	-0,0828760117292404
7,026	7,026	1	1	1	0	-11,1580775957555	-0,266604437492788	-0,0830336473882198
7,036	7,036	1	1	1	0	-11,1578562576324	-0,263334969058633	-0,0828123092651367
7,047	7,047	1	1	1	0	-11,1580677330494	-0,265597044490278	-0,0830238126218319
7,057	7,057	1	1	1	0	-11,1581464391202	-0,266251661814749	-0,0831024907529354
7,068	7,068	1	1	1	0	-11,1581886559725	-0,266548143699765	-0,08314473554492
7,079	7,079	1	1	1	0	-11,1581533681601	-0,265253554098308	-0,0831094197928905
7,089	7,089	1	1	1	0	-11,1584091279656	-0,26809467934072	-0,0833651795983315
7,1	7,1	1	1	1	0	-11,1583628039807	-0,267069232650101	-0,0833188556134701
7,111	7,111	1	1	1	0	-11,1585410870612	-0,268562757410109	-0,083497166633606
7,123	7,123	1	1	1	0	-11,1583850719035	-0,266480264253914	-0,0833411514759064
7,134	7,134	1	1	1	0	-11,1585113033652	-0,26726852171123	-0,0834673270583153
7,145	7,145	1	1	1	0	-11,1585068330169	-0,26673570740968	-0,0834628567099571
7,156	7,156	1	1	1	0	-11,1585398297757	-0,266772652976215	-0,083495881408453
7,167	7,167	1	1	1	0	-11,1586919333786	-0,268173832446337	-0,0836479850113392
7,177	7,177	1	1	1	0	-11,1586202122271	-0,266777835786343	-0,0835762917995453
7,188	7,188	1	1	1	0	-11,1587829329073	-0,268100532703102	-0,0837390124797821
7,198	7,198	1	1	1	0	-11,1587677337229	-0,267746997997165	-0,0837238132953644
7,209	7,209	1	1	1	0	-11,1588943842798	-0,26893466245383	-0,0838504359126091
7,22	7,22	1	1	1	0	-11,1589999403805	-0,269713173620403	-0,083955992013216
7,23	7,23	1	1	1	0	-11,1590052209795	-0,26911003049463	-0,0839612446725369
7,241	7,241	1	1	1	0	-11,1590958293527	-0,269806948490441	-0,0840518809854984
7,252	7,252	1	1	1	0	-11,1590609606355	-0,26890273205936	-0,0840170122683048
7,262	7,262	1	1	1	0	-11,1591149959713	-0,269230981357396	-0,084071047604084
7,273	7,273	1	1	1	0	-11,1591265629977	-0,269002220593393	-0,0840826146304607
7,284	7,284	1	1	1	0	-11,159249721095	-0,269865891896188	-0,0842057727277279
7,294	7,294	1	1	1	0	-11,159298364073	-0,270060705952346	-0,0842544436454773
7,305	7,305	1	1	1	0	-11,1595941055566	-0,273199705407023	-0,0845501571893692
7,315	7,315	1	1	1	0	-11,1594335921109	-0,270500150509179	-0,0843896716833115
7,326	7,326	1	1	1	0	-11,1595530062914	-0,271772630512714	-0,0845090858638287
7,337	7,337	1	1	1	0	-11,1594787146896	-0,270162494853139	-0,0844347663223743
7,347	7,347	1	1	1	0	-11,1595547664911	-0,27078646235168	-0,0845108181238174
7,358	7,358	1	1	1	0	-11,1595627572387	-0,270464899949729	-0,0845188088715076
7,369	7,369	1	1	1	0	-11,1597049143165	-0,271873427554965	-0,0846609659492969
7,379	7,379	1	1	1	0	-11,1597589217126	-0,272043426521122	-0,0847149454057217
7,39	7,39	1	1	1	0	-11,1597935948521	-0,271788048557937	-0,0847496464848518
7,401	7,401	1	1	1	0	-11,1597831454128	-0,271279136650264	-0,0847391970455646
7,417	7,417	1	1	1	0	-11,1598483007401	-0,271431119181216	-0,0848043523728848
7,427	7,427	1	1	1	0	-11,1600353568792	-0,273398566059768	-0,0849914364516735
7,438	7,438	1	1	1	0	-11,1599611770362	-0,271641258150339	-0,0849172286689281
7,448	7,448	1	1	1	0	-11,1601311061531	-0,273468652740121	-0,0850871577858925
7,459	7,459	1	1	1	0	-11,1600526794791	-0,272172000259161	-0,0850087590515613
7,47	7,47	1	1	1	0	-11,1601996142417	-0,27359246276319	-0,0851556658744812
7,48	7,48	1	1	1	0	-11,1601219139993	-0,272145778872073	-0,0850779935717583
7,491	7,491	1	1	1	0	-11,1602623667568	-0,27325076982379	-0,0852184183895588
7,502	7,502	1	1	1	0	-11,1603098642081	-0,273494934663177	-0,0852659158408642
7,512	7,512	1	1	1	0	-11,1604556813836	-0,274879923090339	-0,085411760956049
7,523	7,523	1	1	1	0	-11,1603897437453	-0,273571629077196	-0,0853458233177662
7,534	7,534	1	1	1	0	-11,1604873090982	-0,273918174207211	-0,0854433886706829
7,544	7,544	1	1	1	0	-11,160627733916	-0,275487662293017	-0,0855838134884834
7,555	7,555	1	1	1	0	-11,1605364829302	-0,273790708743036	-0,0854925625026226
7,565	7,565	1	1	1	0	-11,1606425698847	-0,274626142345369	-0,0855986215174198
7,576	7,576	1	1	1	0	-11,1606739740819	-0,274781892076135	-0,0856300257146358
7,587	7,587	1	1	1	0	-11,1608582921326	-0,276283374987543	-0,0858143717050552
7,597	7,597	1	1	1	0	-11,1606578528881	-0,273503842763603	-0,085613876581192
7,608	7,608	1	1	1	0	-11,1607629060745	-0,274395835585892	-0,0857189856469631
7,619	7,619	1	1	1	0	-11,1608671490103	-0,275430413894355	-0,0858232006430626
7,629	7,629	1	1	1	0	-11,1610094178468	-0,276584252715111	-0,0859654694795609
7,64	7,64	1	1	1	0	-11,1609732918441	-0,275441505946219	-0,0859293155372143
7,664	7,664	1	1	1	0	-11,1610628385097	-0,275615067221224	-0,0860188901424408
7,675	7,675	1	1	1	0	-11,1610897444189	-0,27561554685235	-0,0860458239912987
7,685	7,685	1	1	1	0	-11,1611663270742	-0,275946743786335	-0,0861223787069321
7,696	7,696	1	1	1	0	-11,1614341288805	-0,278891706839204	-0,08639020845294
7,706	7,706	1	1	1	0	-11,1613088194281	-0,276818466372788	-0,0862648710608482
7,717	7,717	1	1	1	0	-11,1614152695984	-0,277734859846532	-0,0863713212311268
7,728	7,728	1	1	1	0	-11,1614427622408	-0,277724624611437	-0,0863988138735294
7,738	7,738	1	1	1	0	-11,1613888945431	-0,276260124519467	-0,0863449461758137
7,749	7,749	1	1	1	0	-11,161518311128	-0,277697178535163	-0,0864743627607822
7,76	7,76	1	1	1	0	-11,1616100650281	-0,278446907177567	-0,0865661166608334
7,77	7,77	1	1	1	0	-11,1615748051554	-0,2773692086339	-0,0865308567881584
7,781	7,781	1	1	1	0	-11,1615713685751	-0,277190031483769	-0,0865274481475353
7,792	7,792	1	1	1	0	-11,1617938242853	-0,27907274197787	-0,0867498479783535
7,802	7,802	1	1	1	0	-11,1617926228791	-0,278751216828823	-0,0867486745119095
7,813	7,813	1	1	1	0	-11,1618146114051	-0,278367972932756	-0,0867706909775734
7,823	7,823	1	1	1	0	-11,1619242466986	-0,27965254150331	-0,0868803262710571
7,834	7,834	1	1	1	0	-11,1618874780834	-0,278831841424108	-0,0868435017764568
7,845	7,845	1	1	1	0	-11,1621047928929	-0,28070982079953	-0,0870608724653721
7,855	7,855	1	1	1	0	-11,162038994953	-0,279531050473452	-0,0869950465857983
7,866	7,866	1	1	1	0	-11,1620571557432	-0,279262238182127	-0,0870132073760033
7,877	7,877	1	1	1	0	-11,1620873585343	-0,279194507747889	-0,0870434381067753
7,887	7,887	1	1	1	0	-11,1622290406376	-0,280426773242652	-0,0871850922703743
7,898	7,898	1	1	1	0	-11,1622307449579	-0,279916152358055	-0,0871868245303631
7,909	7,909	1	1	1	0	-11,1623904760927	-0,28112939093262	-0,0873465277254581
7,919	7,919	1	1	1	0	-11,1622649151832	-0,279349349439144	-0,0872209668159485
7,93	7,93	1	1	1	0	-11,162363179028	-0,280234650708735	-0,0873192027211189
7,941	7,941	1	1	1	0	-11,1625443678349	-0,281679970212281	-0,0875004194676876
7,951	7,951	1	1	1	0	-11,1624236963689	-0,28000698890537	-0,0873797759413719
7,962	7,962	1	1	1	0	-11,1627070605755	-0,283191930502653	-0,0876630842685699
7,972	7,972	1	1	1	0	-11,1625764146447	-0,281228311359882	-0,0875324383378029
7,983	7,983	1	1	1	0	-11,1626702081412	-0,282117454335094	-0,0876262597739697
7,994	7,994	1	1	1	0	-11,162680098787	-0,281523540616035	-0,0876361504197121
8,005	8,005	1	1	1	0	-11,1626384686679	-0,280511830933392	-0,0875945203006268
8,016	8,016	1	1	1	0	-11,1627836432308	-0,281911087222397	-0,0877396948635578
8,027	8,027	1	1	1	0	-11,1628679092973	-0,282577066682279	-0,087823960930109
8,038	8,038	1	1	1	0	-11,1629257164896	-0,282723694108427	-0,0878817960619926
8,049	8,049	1	1	1	0	-11,1631102021784	-0,284142266027629	-0,088066253811121
8,059	8,059	1	1	1	0	-11,1630576476455	-0,283009675331414	-0,0880136713385582
8,07	8,07	1	1	1	0	-11,1630315799266	-0,282422578893602	-0,0879876315593719
8,081	8,081	1	1	1	0	-11,1631385330111	-0,283459252677858	-0,0880945846438408
8,092	8,092	1	1	1	0	-11,1633070930839	-0,284771230071783	-0,0882631726562977
8,103	8,103	1	1	1	0	-11,1632851045579	-0,284076370298862	-0,0882411561906338
8,114	8,114	1	1	1	0	-11,1632487829775	-0,283345296047628	-0,0882048346102238
8,125	8,125	1	1	1	0	-11,163242161274	-0,282819122076035	-0,0881982408463955
8,136	8,136	1	1	1	0	-11,1633625254035	-0,284030204638839	-0,0883186049759388
8,147	8,147	1	1	1	0	-11,1634186562151	-0,283952956087887	-0,0883747078478336
8,158	8,158	1	1	1	0	-11,1634237971157	-0,283670257776976	-0,0883798487484455
8,168	8,168	1	1	1	0	-11,163544440642	-0,284766359254718	-0,0885004922747612
8,184	8,184	1	1	1	0	-11,1635930836201	-0,284648155793548	-0,0885491631925106
8,195	8,195	1	1	1	0	-11,1635507829487	-0,283678811974823	-0,0885068066418171
8,206	8,206	1	1	1	0	-11,1637423373759	-0,285457135178149	-0,0886984169483185
8,217	8,217	1	1	1	0	-11,1637265514582	-0,284776319749653	-0,0886826030910015
8,228	8,228	1	1	1	0	-11,1639281641692	-0,287007358856499	-0,0888842158019543
8,239	8,239	1	1	1	0	-11,1638314649463	-0,285526746883988	-0,0887875445187092
8,25	8,25	1	1	1	0	-11,1639112047851	-0,285748904570937	-0,0888672284781933
8,261	8,261	1	1	1	0	-11,1640822514892	-0,287543009035289	-0,0890383310616016
8,272	8,272	1	1	1	0	-11,1640933156013	-0,287102307192981	-0,0890493951737881
8,283	8,283	1	1	1	0	-11,1641030665487	-0,286910650320351	-0,0890591181814671
8,293	8,293	1	1	1	0	-11,1641874164343	-0,287520214915276	-0,0891434960067272
8,304	8,304	1	1	1	0	-11,1642339359969	-0,287322914227843	-0,089189987629652
8,315	8,315	1	1	1	0	-11,1642216145992	-0,286868633702397	-0,0891776941716671
8,326	8,326	1	1	1	0	-11,1642155796289	-0,286475955508649	-0,0891716033220291
8,337	8,337	1	1	1	0	-11,1642532423139	-0,28657577931881	-0,089209321886301
8,348	8,348	1	1	1	0	-11,1644263286144	-0,288201342336833	-0,0893823802471161
8,359	8,359	1	1	1	0	-11,1643880791962	-0,286941332742572	-0,0893441028892994
8,37	8,37	1	1	1	0	-11,1645911447704	-0,289376084692776	-0,089547224342823
8,381	8,381	1	1	1	0	-11,164582176134	-0,28874680865556	-0,0895382277667522
8,392	8,392	1	1	1	0	-11,1646070703864	-0,288509377278388	-0,089563149958849
8,402	8,402	1	1	1	0	-11,1646194476634	-0,287949363701046	-0,0895754992961883
8,422	8,422	1	1	1	0	-11,1647995468229	-0,289731593802571	-0,0897555984556675
8,433	8,433	1	1	1	0	-11,1647640354931	-0,288801472634077	-0,0897201150655746
8,447	8,447	1	1	1	0	-11,1647891812027	-0,288718589581549	-0,0897452607750893
8,458	8,458	1	1	1	0	-11,1648955196142	-0,289402566850185	-0,0898515433073044
8,469	8,469	1	1	1	0	-11,1649029236287	-0,289148073643446	-0,0898589752614498
8,479	8,479	1	1	1	0	-11,1649377644062	-0,289179915562272	-0,0898938439786434
8,49	8,49	1	1	1	0	-11,1649940069765	-0,289481300860643	-0,0899500586092472
8,501	8,501	1	1	1	0	-11,1650812905282	-0,290119973942637	-0,0900373421609402
8,511	8,511	1	1	1	0	-11,165201626718	-0,291174459271133	-0,090157650411129
8,522	8,522	1	1	1	0	-11,16520232521	-0,290524195879698	-0,0901583768427372
8,533	8,533	1	1	1	0	-11,1652483697981	-0,290822028182447	-0,0902044214308262
8,543	8,543	1	1	1	0	-11,1652403511107	-0,290518999099731	-0,0901963748037815
8,554	8,554	1	1	1	0	-11,1653690692037	-0,291007668711245	-0,0903251208364964
8,565	8,565	1	1	1	0	-11,1654690932482	-0,292149605229497	-0,0904251448810101
8,575	8,575	1	1	1	0	-11,1654814705253	-0,292057753540576	-0,0904374942183494
8,586	8,586	1	1	1	0	-11,1654897406697	-0,291501521132886	-0,090445764362812
8,597	8,597	1	1	1	0	-11,1656519304961	-0,293183401226997	-0,0906079821288586
8,608	8,608	1	1	1	0	-11,1655441112816	-0,291046905331314	-0,0905001908540726
8,619	8,619	1	1	1	0	-11,1656991485506	-0,292751560918987	-0,0906552001833916
8,63	8,63	1	1	1	0	-11,1657212488353	-0,29267618432641	-0,0906773284077644
8,641	8,641	1	1	1	0	-11,1658307444304	-0,293706418015063	-0,0907867960631847
8,652	8,652	1	1	1	0	-11,165853459388	-0,293517177924514	-0,0908094830811024
8,663	8,663	1	1	1	0	-11,1659015994519	-0,293536172248423	-0,0908576510846615
8,674	8,674	1	1	1	0	-11,1659346800297	-0,29351201839745	-0,0908907316625118
8,684	8,684	1	1	1	0	-11,1659533437341	-0,293334554880857	-0,0909093953669071
8,702	8,702	1	1	1	0	-11,166112292558	-0,294710891321301	-0,091068372130394
8,713	8,713	1	1	1	0	-11,1660970654339	-0,29377318918705	-0,0910531170666218
8,724	8,724	1	1	1	0	-11,166223352775	-0,295000779442489	-0,0911794044077396
8,735	8,735	1	1	1	0	-11,1662412341684	-0,294588333927095	-0,0911972858011723
8,745	8,745	1	1	1	0	-11,166285937652	-0,295170950703323	-0,0912419892847538
8,756	8,756	1	1	1	0	-11,1662782542408	-0,294435312971473	-0,0912343338131905
8,767	8,767	1	1	1	0	-11,1663014721125	-0,2942148828879	-0,0912575237452984
8,777	8,777	1	1	1	0	-11,1663441639394	-0,294242887757719	-0,0913002155721188
8,788	8,788	1	1	1	0	-11,1664624325931	-0,295393597334623	-0,0914185121655464
8,799	8,799	1	1	1	0	-11,1664681881666	-0,295025948435068	-0,0914242677390575
8,809	8,809	1	1	1	0	-11,1665090639144	-0,294727091677487	-0,0914651155471802
8,82	8,82	1	1	1	0	-11,166565194726	-0,295194769278169	-0,0915212742984295
8,831	8,831	1	1	1	0	-11,1666519753635	-0,295907515101135	-0,0916080549359322
8,842	8,842	1	1	1	0	-11,1666760873049	-0,295838983729482	-0,0916321389377117
8,853	8,853	1	1	1	0	-11,1667530331761	-0,296569122001529	-0,0917090848088264
8,864	8,864	1	1	1	0	-11,1668457649648	-0,297070718370378	-0,0918017886579037
8,875	8,875	1	1	1	0	-11,1668559908867	-0,296806707046926	-0,0918120145797729
8,886	8,886	1	1	1	0	-11,1668737605214	-0,296657443977892	-0,0918298400938511
8,897	8,897	1	1	1	0	-11,1668962240219	-0,296356175094843	-0,0918523035943508
8,908	8,908	1	1	1	0	-11,1669836193323	-0,297149308025837	-0,0919396430253983
8,918	8,918	1	1	1	0	-11,1670027300715	-0,29688979499042	-0,0919588096439838
8,929	8,929	1	1	1	0	-11,1670654825866	-0,297254621982574	-0,0920215621590614
8,94	8,94	1	1	1	0	-11,1671156622469	-0,297277686186135	-0,0920716859400272
8,959	8,959	1	1	1	0	-11,1672240681946	-0,298076742328703	-0,0921800918877125
8,97	8,97	1	1	1	0	-11,167286708951	-0,298160552047193	-0,0922427885234356
8,981	8,981	1	1	1	0	-11,1673586815596	-0,298817800357938	-0,0923147052526474
8,992	8,992	1	1	1	0	-11,1673673428595	-0,298551567830145	-0,0923234224319458
9,003	9,003	1	1	1	0	-11,1674239207059	-0,298726838082075	-0,0923799723386764
9,014	9,014	1	1	1	0	-11,167507795617	-0,29934489633888	-0,0924638472497463
9,024	9,024	1	1	1	0	-11,1675041634589	-0,298591977916658	-0,0924602150917053
9,035	9,035	1	1	1	0	-11,1675539519638	-0,298878313042223	-0,0925100035965443
9,046	9,046	1	1	1	0	-11,1676671076566	-0,300155454315245	-0,09262315928936
9,056	9,056	1	1	1	0	-11,1676960252225	-0,300004058517516	-0,0926520489156246
9,067	9,067	1	1	1	0	-11,1677173990756	-0,299639385193586	-0,0926734507083893
9,078	9,078	1	1	1	0	-11,1677064746618	-0,299106440506876	-0,0926624983549118
9,088	9,088	1	1	1	0	-11,1678703129292	-0,301005537621677	-0,0928263925015926
9,099	9,099	1	1	1	0	-11,1678524315357	-0,300392941571772	-0,0928084552288055
9,11	9,11	1	1	1	0	-11,1679393518716	-0,300952307879925	-0,0928954035043716
9,12	9,12	1	1	1	0	-11,1679987516254	-0,301135671325028	-0,0929548032581806
9,131	9,131	1	1	1	0	-11,1679381504655	-0,300057586282492	-0,0928941741585732
9,142	9,142	1	1	1	0	-11,1679922416806	-0,300350980833173	-0,0929483212530613
9,152	9,152	1	1	1	0	-11,1681600753218	-0,302070528268814	-0,0931161269545555
9,163	9,163	1	1	1	0	-11,1682308465242	-0,302652241662145	-0,0931868702173233
9,174	9,174	1	1	1	0	-11,1682339478284	-0,301713924854994	-0,093189999461174
9,184	9,184	1	1	1	0	-11,1681953351945	-0,300825531594455	-0,0931513868272305
9,195	9,195	1	1	1	0	-11,1682950239629	-0,301906950771809	-0,0932510755956173
9,206	9,206	1	1	1	0	-11,168464589864	-0,303843249566853	-0,0934206135571003
9,216	9,216	1	1	1	0	-11,1683747638017	-0,301897884346545	-0,0933308154344559
9,227	9,227	1	1	1	0	-11,1684304196388	-0,302198808640242	-0,0933864712715149
9,238	9,238	1	1	1	0	-11,168512199074	-0,302959252148867	-0,0934682786464691
9,249	9,249	1	1	1	0	-11,1685762368143	-0,303444126620889	-0,0935323163866997
9,26	9,26	1	1	1	0	-11,1686677671969	-0,304170600138605	-0,0936238467693329
9,271	9,271	1	1	1	0	-11,1686665378511	-0,303299194201827	-0,0936226174235344
9,282	9,282	1	1	1	0	-11,1687729880214	-0,304282177239656	-0,0937290675938129
9,293	9,293	1	1	1	0	-11,168763320893	-0,303724315017462	-0,0937194004654884
9,304	9,304	1	1	1	0	-11,1687655001879	-0,303414184600115	-0,093721579760313
9,315	9,315	1	1	1	0	-11,1687799729407	-0,303258136846125	-0,0937359966337681
9,325	9,325	1	1	1	0	-11,1688174959272	-0,303168599493802	-0,0937735475599766
9,336	9,336	1	1	1	0	-11,1689324397594	-0,304260272532701	-0,0938884913921356
9,347	9,347	1	1	1	0	-11,169126033783	-0,30651418492198	-0,0940820574760437
9,358	9,358	1	1	1	0	-11,1689821444452	-0,304040531627834	-0,0939381681382656
9,369	9,369	1	1	1	0	-11,1691900435835	-0,306033454835415	-0,0941460952162742
9,38	9,38	1	1	1	0	-11,1690603476018	-0,303889065980911	-0,0940163992345333
9,391	9,391	1	1	1	0	-11,1692005768418	-0,305672446265817	-0,0941566564142704
9,402	9,402	1	1	1	0	-11,1692536063492	-0,305764125660062	-0,094209685921669
9,413	9,413	1	1	1	0	-11,1692571267486	-0,305576068349183	-0,0942132063210011
9,424	9,424	1	1	1	0	-11,1692378763109	-0,30452230013907	-0,0941939279437065
9,434	9,434	1	1	1	0	-11,169497994706	-0,307669956237078	-0,0944540463387966
9,445	9,445	1	1	1	0	-11,1694208253175	-0,306017603725195	-0,094376876950264
9,465	9,465	1	1	1	0	-11,1694730166346	-0,306135048158467	-0,0944290682673454
9,476	9,476	1	1	1	0	-11,1695387586951	-0,306261675432324	-0,0944948382675648
9,487	9,487	1	1	1	0	-11,1695909500122	-0,306653971783817	-0,0945469737052917
9,498	9,498	1	1	1	0	-11,1696920916438	-0,307588730938733	-0,094648115336895
9,508	9,508	1	1	1	0	-11,169735873118	-0,307750259526074	-0,0946919247508049
9,519	9,519	1	1	1	0	-11,1696595698595	-0,306389941833913	-0,0946156494319439
9,53	9,53	1	1	1	0	-11,1698080413043	-0,307529806159437	-0,0947641208767891
9,54	9,54	1	1	1	0	-11,1699558980763	-0,30906138010323	-0,094911977648735
9,551	9,551	1	1	1	0	-11,1699621286243	-0,308713456615806	-0,094918180257082
9,562	9,562	1	1	1	0	-11,1699588038027	-0,30842674896121	-0,0949148274958134
9,572	9,572	1	1	1	0	-11,1699571833014	-0,30766976531595	-0,094913262873888
9,583	9,583	1	1	1	0	-11,1700527649373	-0,308502656407654	-0,0950088165700436
9,594	9,594	1	1	1	0	-11,1702423356473	-0,310628521256149	-0,0951984152197838
9,604	9,604	1	1	1	0	-11,1701468937099	-0,308861108496785	-0,0951029174029827
9,615	9,615	1	1	1	0	-11,1702518351376	-0,309808375313878	-0,0952079147100449
9,626	9,626	1	1	1	0	-11,170154325664	-0,307940379716456	-0,0951103493571281
9,636	9,636	1	1	1	0	-11,1702655814588	-0,309089054353535	-0,0952216610312462
9,647	9,647	1	1	1	0	-11,170266000554	-0,308629632927477	-0,0952220521867275
9,658	9,658	1	1	1	0	-11,1704017594457	-0,310127586126328	-0,095357783138752
9,668	9,668	1	1	1	0	-11,1704496480525	-0,310285980813205	-0,0954056717455387
9,679	9,679	1	1	1	0	-11,170448390767	-0,309500526636839	-0,0954044423997402
9,69	9,69	1	1	1	0	-11,1705889273435	-0,310990451835096	-0,0955449789762497
9,7	9,7	1	1	1	0	-11,1706410069019	-0,311262775212526	-0,0955970585346222
9,711	9,711	1	1	1	0	-11,1706142127514	-0,310651981271803	-0,0955702364444733
9,722	9,722	1	1	1	0	-11,1708158813417	-0,312895602546632	-0,095771960914135
9,733	9,733	1	1	1	0	-11,1707277875394	-0,310876555740833	-0,0956838391721248
9,744	9,744	1	1	1	0	-11,1707154940814	-0,310422820039093	-0,0956715457141399
9,755	9,755	1	1	1	0	-11,1708921846002	-0,312180230394006	-0,095848236232996
9,766	9,766	1	1	1	0	-11,1708810925484	-0,311806881800294	-0,0958371721208095
9,777	9,777	1	1	1	0	-11,1707866005599	-0,30964766163379	-0,0957426801323891
9,788	9,788	1	1	1	0	-11,171039454639	-0,312804873101413	-0,0959955342113972
9,799	9,799	1	1	1	0	-11,1710711941123	-0,312700751237571	-0,0960272736847401
9,809	9,809	1	1	1	0	-11,1710432544351	-0,31189635861665	-0,0959993340075016
9,82	9,82	1	1	1	0	-11,1710986867547	-0,312344944104552	-0,0960547663271427
9,831	9,831	1	1	1	0	-11,1712735332549	-0,31376026570797	-0,096229612827301
9,841	9,841	1	1	1	0	-11,1712078470737	-0,312493154779077	-0,0961638987064362
9,852	9,852	1	1	1	0	-11,1713628843427	-0,314238616265357	-0,0963189639151096
9,863	9,863	1	1	1	0	-11,1712974496186	-0,313100228086114	-0,0962535291910172
9,874	9,874	1	1	1	0	-11,171448379755	-0,314677082933486	-0,0964044593274593
9,885	9,885	1	1	1	0	-11,1713463440537	-0,31261760275811	-0,09630236774683
9,896	9,896	1	1	1	0	-11,1713581345975	-0,312394918873906	-0,0963141582906246
9,907	9,907	1	1	1	0	-11,1715150158852	-0,314076961949468	-0,0964710675179958
9,918	9,918	1	1	1	0	-11,1714993976057	-0,313674081116915	-0,0964554212987423
9,929	9,929	1	1	1	0	-11,171537367627	-0,31328615732491	-0,0964934192597866
9,94	9,94	1	1	1	0	-11,1717201210558	-0,315114897675812	-0,0966762006282806
9,95	9,95	1	1	1	0	-11,1717190034688	-0,314690102823079	-0,0966750830411911
9,961	9,961	1	1	1	0	-11,1718778125942	-0,316536277532578	-0,0968338921666145
9,972	9,972	1	1	1	0	-11,1717550735921	-0,314267296344042	-0,0967111252248287
9,982	9,982	1	1	1	0	-11,1718084942549	-0,314631727524102	-0,0967645458877087
9,993	9,993	1	1	1	0	-11,1719618272036	-0,316302641294897	-0,0969178788363934
10,004	10,004	1	1	1	0	-11,1719778645784	-0,316090262494981	-0,0969339162111282
10,015	10,015	1	1	1	0	-11,1719562672079	-0,315545592457056	-0,0969122909009457
10,026	10,026	1	1	1	0	-11,1720498930663	-0,316300354897976	-0,097005944699049
10,037	10,037	1	1	1	0	-11,1720407567918	-0,315499491989613	-0,0969968363642693
10,048	10,048	1	1	1	0	-11,1722449678928	-0,317823244258761	-0,097201019525528
10,059	10,059	1	1	1	0	-11,1721848417073	-0,316415536217391	-0,0971408933401108
10,07	10,07	1	1	1	0	-11,1721783317626	-0,315955830737948	-0,0971344113349915
10,081	10,081	1	1	1	0	-11,1722527910024	-0,31621933914721	-0,0972088426351547
10,091	10,091	1	1	1	0	-11,172381369397	-0,317826042883098	-0,0973374210298061
10,102	10,102	1	1	1	0	-11,1723926570266	-0,317510063759983	-0,0973487086594105
10,113	10,113	1	1	1	0	-11,1723912041634	-0,316987098194659	-0,0973472557961941
10,124	10,124	1	1	1	0	-11,1725225206465	-0,318570332601666	-0,0974785722792148
10,135	10,135	1	1	1	0	-11,1725173797458	-0,31762836035341	-0,097473431378603
10,146	10,146	1	1	1	0	-11,1725346744061	-0,317474235780537	-0,0974907539784908
10,157	10,157	1	1	1	0	-11,1725819762796	-0,317819034680724	-0,0975380279123783
10,168	10,168	1	1	1	0	-11,1726832296699	-0,318788872100413	-0,0976392813026905
10,179	10,179	1	1	1	0	-11,1727343033999	-0,318956314586103	-0,0976903550326824
10,19	10,19	1	1	1	0	-11,1726977862418	-0,31786011531949	-0,097653865814209
10,2	10,2	1	1	1	0	-11,1728553939611	-0,31958513893187	-0,0978114455938339
10,211	10,211	1	1	1	0	-11,1728064995259	-0,318537936545908	-0,0977625511586666
10,222	10,222	1	1	1	0	-11,1729339882731	-0,319833792746067	-0,0978900678455829
10,235	10,235	1	1	1	0	-11,1730333976448	-0,320410206913948	-0,0979894213378429
10,245	10,245	1	1	1	0	-11,1729396600276	-0,318660768680274	-0,0978957116603851
10,256	10,256	1	1	1	0	-11,1729937233031	-0,31892285682261	-0,0979498028755188
10,267	10,267	1	1	1	0	-11,1731118801981	-0,320282010361552	-0,098067931830883
10,277	10,277	1	1	1	0	-11,173067400232	-0,319488127715886	-0,0980234518647194
10,288	10,288	1	1	1	0	-11,1732739023864	-0,321240881457925	-0,0982299260795116
10,299	10,299	1	1	1	0	-11,1731548793614	-0,319101638160646	-0,0981109589338303
10,309	10,309	1	1	1	0	-11,1733490601182	-0,321398116648197	-0,0983050838112831
10,32	10,32	1	1	1	0	-11,1732805240899	-0,320190167985857	-0,0982365757226944
10,331	10,331	1	1	1	0	-11,1733704898506	-0,321177868172526	-0,0983265414834022
10,341	10,341	1	1	1	0	-11,1734641436487	-0,321590541861951	-0,0984201952815056
10,352	10,352	1	1	1	0	-11,1734626069665	-0,321216336451471	-0,0984186865389347
10,363	10,363	1	1	1	0	-11,1735887546092	-0,322554255835712	-0,0985448062419891
10,374	10,374	1	1	1	0	-11,1735902074724	-0,322071276605129	-0,0985462591052055
10,385	10,385	1	1	1	0	-11,1736388225108	-0,321975108236074	-0,0985948741436005
10,396	10,396	1	1	1	0	-11,1735687498003	-0,320760025642812	-0,0985248014330864
10,407	10,407	1	1	1	0	-11,1736966855824	-0,322092617861927	-0,0986527651548385
10,418	10,418	1	1	1	0	-11,1737920437008	-0,32307636924088	-0,0987480953335762
10,429	10,429	1	1	1	0	-11,1737576499581	-0,322059616446495	-0,0987137295305729
10,44	10,44	1	1	1	0	-11,1738637648523	-0,322844418697059	-0,0988198444247246
10,45	10,45	1	1	1	0	-11,1738601606339	-0,322499936446548	-0,0988162122666836
10,461	10,461	1	1	1	0	-11,1739695165306	-0,323569215834141	-0,0989255681633949
10,472	10,472	1	1	1	0	-11,1739300377667	-0,322752553038299	-0,0988861173391342
10,482	10,482	1	1	1	0	-11,1740703228861	-0,324397962540388	-0,0990263745188713
10,494	10,494	1	1	1	0	-11,1740808840841	-0,323662953451276	-0,0990369357168674
10,505	10,505	1	1	1	0	-11,1741119809449	-0,32357070595026	-0,0990680046379566
10,516	10,516	1	1	1	0	-11,1742493323982	-0,324942981824279	-0,0992054119706154
10,527	10,527	1	1	1	0	-11,1742802895606	-0,324956476688385	-0,0992363691329956
10,538	10,538	1	1	1	0	-11,1743078939617	-0,324468640610576	-0,0992639735341072
10,549	10,549	1	1	1	0	-11,1744031403214	-0,325312912464142	-0,0993591919541359
10,559	10,559	1	1	1	0	-11,1743261665106	-0,324092502705753	-0,0992822460830212
10,57	10,57	1	1	1	0	-11,1744555272162	-0,325367851182818	-0,0994116067886353
10,581	10,581	1	1	1	0	-11,1745135579258	-0,32593141309917	-0,0994696095585823
10,591	10,591	1	1	1	0	-11,1745098140091	-0,325171458534896	-0,0994658656418323
10,602	10,602	1	1	1	0	-11,1745331715792	-0,325084649957716	-0,0994892232120037
10,613	10,613	1	1	1	0	-11,1746996361762	-0,32692433334887	-0,0996556878089905
10,623	10,623	1	1	1	0	-11,1746370792389	-0,325931399129331	-0,0995931029319763
10,634	10,634	1	1	1	0	-11,1747131310403	-0,326105998829007	-0,0996692106127739
10,645	10,645	1	1	1	0	-11,174781024456	-0,326528763398528	-0,0997371040284634
10,656	10,656	1	1	1	0	-11,1748077627271	-0,326398755423725	-0,0997638143599033
10,667	10,667	1	1	1	0	-11,1749099381268	-0,327324327081442	-0,0998659618198872
10,678	10,678	1	1	1	0	-11,1748998239636	-0,327084879390895	-0,0998559035360813
10,689	10,689	1	1	1	0	-11,1749104969203	-0,326347909867764	-0,0998665206134319
10,7	10,7	1	1	1	0	-11,1750734131783	-0,328136314637959	-0,100029464811087
10,711	10,711	1	1	1	0	-11,1749832518399	-0,326492870226502	-0,0999393314123154
10,722	10,722	1	1	1	0	-11,1751675140113	-0,328684626147151	-0,100123565644026
10,734	10,734	1	1	1	0	-11,1751355230808	-0,327864345163107	-0,100091546773911
10,745	10,745	1	1	1	0	-11,1751331482083	-0,327077992260456	-0,100089199841022
10,756	10,756	1	1	1	0	-11,1752270534635	-0,328107159584761	-0,100183133035898
10,767	10,767	1	1	1	0	-11,1752818152308	-0,328483553603292	-0,100237894803286
10,777	10,777	1	1	1	0	-11,1754149757326	-0,329729947261512	-0,100371055305004
10,788	10,788	1	1	1	0	-11,1753899417818	-0,328925242647529	-0,100346021354198
10,799	10,799	1	1	1	0	-11,1754124052823	-0,328305242583156	-0,100368484854698
10,809	10,809	1	1	1	0	-11,175578199327	-0,3303253185004	-0,100534223020077
10,82	10,82	1	1	1	0	-11,1755224317312	-0,329134054481983	-0,100478455424309
10,831	10,831	1	1	1	0	-11,1754965595901	-0,328266378492117	-0,10045263916254
10,841	10,841	1	1	1	0	-11,1755604296923	-0,328631796874106	-0,100516453385353
10,852	10,852	1	1	1	0	-11,1757000721991	-0,330254309810698	-0,100656095892191
10,863	10,863	1	1	1	0	-11,1757351644337	-0,330413328483701	-0,100691244006157
10,873	10,873	1	1	1	0	-11,1757236812264	-0,329828071407974	-0,100679732859135
10,884	10,884	1	1	1	0	-11,1758239008486	-0,330916424281895	-0,100779980421066
10,895	10,895	1	1	1	0	-11,175857372582	-0,330724976956844	-0,100813452154398
10,906	10,906	1	1	1	0	-11,175818843767	-0,32958182040602	-0,100774895399809
10,917	10,917	1	1	1	0	-11,1760342866182	-0,332300788722932	-0,100990366190672
10,928	10,928	1	1	1	0	-11,1760007590055	-0,33127361908555	-0,100956838577986
10,939	10,939	1	1	1	0	-11,1759830173105	-0,330678038299084	-0,100939068943262
10,95	10,95	1	1	1	0	-11,1760915629566	-0,331433154642582	-0,101047642529011
10,961	10,961	1	1	1	0	-11,1761378031224	-0,33164587803185	-0,101093854755163
10,972	10,972	1	1	1	0	-11,1763149686158	-0,333620579913259	-0,101270992308855
10,987	10,987	1	1	1	0	-11,1763221770525	-0,333152674138546	-0,101278256624937
10,998	10,998	1	1	1	0	-11,1763109453022	-0,33221731428057	-0,101267024874687
11,009	11,009	1	1	1	0	-11,1762666050345	-0,331390686333179	-0,101222656667233
11,02	11,02	1	1	1	0	-11,1763295251876	-0,331851481460035	-0,101285576820374
11,031	11,031	1	1	1	0	-11,1764874402434	-0,33373755402863	-0,101443491876125
11,042	11,042	1	1	1	0	-11,1764508392662	-0,332504725083709	-0,101406890898943
11,053	11,053	1	1	1	0	-11,1765893083066	-0,333925057202578	-0,101545359939337
11,064	11,064	1	1	1	0	-11,1765465885401	-0,332919494248927	-0,101502668112516
11,075	11,075	1	1	1	0	-11,1766083911061	-0,333236083388329	-0,101564470678568
11,086	11,086	1	1	1	0	-11,1766774859279	-0,333906598389149	-0,101633537560701
11,097	11,097	1	1	1	0	-11,176734790206	-0,33400097861886	-0,101690869778395
11,107	11,107	1	1	1	0	-11,1768167093396	-0,334866079501808	-0,101772733032703
11,118	11,118	1	1	1	0	-11,1768256220967	-0,334547818638384	-0,10178167372942
11,129	11,129	1	1	1	0	-11,1768613848835	-0,334535650908947	-0,101817436516285
11,14	11,14	1	1	1	0	-11,1769124306738	-0,334919593296945	-0,101868510246277
11,151	11,151	1	1	1	0	-11,1768717505038	-0,333713460713625	-0,101827830076218
11,162	11,162	1	1	1	0	-11,1769727244973	-0,334831606596708	-0,101928748190403
11,173	11,173	1	1	1	0	-11,1771142389625	-0,336174825206399	-0,102070290595293
11,184	11,184	1	1	1	0	-11,1770782247186	-0,335197104141116	-0,10203430429101
11,195	11,195	1	1	1	0	-11,1772396601737	-0,336564020253718	-0,102195683866739
11,206	11,206	1	1	1	0	-11,1771796457469	-0,335401175543666	-0,102135669440031
11,216	11,216	1	1	1	0	-11,1772534903139	-0,336178569123149	-0,10220954194665
11,227	11,227	1	1	1	0	-11,1772064957768	-0,335078625939786	-0,102162547409534
11,238	11,238	1	1	1	0	-11,1773017700762	-0,336221987381577	-0,102257821708918
11,248	11,248	1	1	1	0	-11,1773031391203	-0,335693070665002	-0,10225921869278
11,263	11,263	1	1	1	0	-11,1774902511388	-0,337344179861248	-0,102446302771568
11,274	11,274	1	1	1	0	-11,1776120401919	-0,338601148687303	-0,102568119764328
11,285	11,285	1	1	1	0	-11,1775011476129	-0,336718419566751	-0,102457199245691
11,296	11,296	1	1	1	0	-11,1775601003319	-0,336720962077379	-0,102516151964664
11,306	11,306	1	1	1	0	-11,1776536423713	-0,337785738520324	-0,102609694004059
11,317	11,317	1	1	1	0	-11,1777879204601	-0,339195900596678	-0,102743972092867
11,328	11,328	1	1	1	0	-11,1777744535357	-0,338527224957943	-0,102730505168438
11,338	11,338	1	1	1	0	-11,1777759343386	-0,338277593255043	-0,102732013911009
11,349	11,349	1	1	1	0	-11,1777665745467	-0,337447812780738	-0,102722626179457
11,36	11,36	1	1	1	0	-11,1777788121253	-0,337284919805825	-0,102734863758087
11,37	11,37	1	1	1	0	-11,1778350546956	-0,337712122127414	-0,102791134268045
11,381	11,381	1	1	1	0	-11,1779503896832	-0,33907987177372	-0,102906469255686
11,392	11,392	1	1	1	0	-11,1780253518373	-0,339689021930099	-0,102981403470039
11,402	11,402	1	1	1	0	-11,1780118290335	-0,33875466324389	-0,102967880666256
11,413	11,413	1	1	1	0	-11,1781541258097	-0,339989271014929	-0,103110205382109
11,424	11,424	1	1	1	0	-11,1781408265233	-0,339328390546143	-0,103096906095743
11,434	11,434	1	1	1	0	-11,1781718675047	-0,339509700424969	-0,103127919137478
11,445	11,445	1	1	1	0	-11,1782459914684	-0,339973890222609	-0,103202071040869
11,456	11,456	1	1	1	0	-11,1782231926918	-0,339364684186876	-0,103179272264242
11,466	11,466	1	1	1	0	-11,1783908307552	-0,341122704558074	-0,103346910327673
11,477	11,477	1	1	1	0	-11,178346099332	-0,340062398463488	-0,103302150964737
11,488	11,488	1	1	1	0	-11,1784335505217	-0,341009600088	-0,103389602154493
11,498	11,498	1	1	1	0	-11,1783436685801	-0,339054889045656	-0,103299748152494
11,518	11,518	1	1	1	0	-11,1785369552672	-0,341011653654277	-0,10349303483963
11,529	11,529	1	1	1	0	-11,1785254441202	-0,340476143173873	-0,103481523692608
11,54	11,54	1	1	1	0	-11,1786747258157	-0,342043689452112	-0,103630777448416
11,551	11,551	1	1	1	0	-11,1786446347833	-0,340935816057026	-0,103600658476353
11,562	11,562	1	1	1	0	-11,17869598791	-0,340978591702878	-0,103652011603117
11,572	11,572	1	1	1	0	-11,1789074074477	-0,343656148761511	-0,103863459080458
11,583	11,583	1	1	1	0	-11,1788555514067	-0,3426368907094	-0,103811603039503
11,594	11,594	1	1	1	0	-11,1788180004805	-0,341536700725555	-0,103774052113295
11,604	11,604	1	1	1	0	-11,1788470577449	-0,341497287154198	-0,103803109377623
11,615	11,615	1	1	1	0	-11,1790265701711	-0,343663203530014	-0,103982649743557
11,626	11,626	1	1	1	0	-11,1789756640792	-0,342458477243781	-0,103931743651628
11,636	11,636	1	1	1	0	-11,1790389753878	-0,343079376034439	-0,103995054960251
11,647	11,647	1	1	1	0	-11,1790973134339	-0,343364914879203	-0,10405333712697
11,658	11,658	1	1	1	0	-11,1791086569428	-0,34286183770746	-0,104064736515284
11,668	11,668	1	1	1	0	-11,1791640892625	-0,343233370222151	-0,104120168834925
11,679	11,679	1	1	1	0	-11,1792620178312	-0,344034973531961	-0,104218069463968
11,69	11,69	1	1	1	0	-11,1793120298535	-0,344377607107162	-0,104268081486225
11,706	11,706	1	1	1	0	-11,179433260113	-0,344990184530616	-0,10438933968544
11,716	11,716	1	1	1	0	-11,1794124171138	-0,344234276562929	-0,10436849668622
11,727	11,727	1	1	1	0	-11,1794048175216	-0,343859540298581	-0,104360897094011
11,738	11,738	1	1	1	0	-11,1794512812048	-0,344194835051894	-0,104407332837582
11,748	11,748	1	1	1	0	-11,1795167159289	-0,344838825985789	-0,104472767561674
11,759	11,759	1	1	1	0	-11,1795886326581	-0,345126497559249	-0,104544684290886
11,77	11,77	1	1	1	0	-11,1796509101987	-0,345760560594499	-0,104606989771128
11,781	11,781	1	1	1	0	-11,1796728428453	-0,345560433343053	-0,104628894478083
11,792	11,792	1	1	1	0	-11,1797390319407	-0,345894433557987	-0,104695111513138
11,803	11,803	1	1	1	0	-11,1797499842942	-0,345431421883404	-0,104706063866615
11,814	11,814	1	1	1	0	-11,1798632796854	-0,346696237102151	-0,10481933131814
11,825	11,825	1	1	1	0	-11,1798506230116	-0,346143674105406	-0,104806646704674
11,836	11,836	1	1	1	0	-11,1798651516438	-0,345771284773946	-0,104821175336838
11,847	11,847	1	1	1	0	-11,1799632757902	-0,346610667183995	-0,104919355362654
11,857	11,857	1	1	1	0	-11,1800776328892	-0,347642130218446	-0,105033684521914
11,868	11,868	1	1	1	0	-11,1801249906421	-0,347873833961785	-0,10508107021451
11,879	11,879	1	1	1	0	-11,1800594441593	-0,346527993679047	-0,105015523731709
11,889	11,889	1	1	1	0	-11,180128203705	-0,347071518190205	-0,105084255337715
11,9	11,9	1	1	1	0	-11,1802182812244	-0,348022514954209	-0,105174332857132
11,911	11,911	1	1	1	0	-11,1802815645933	-0,348135158419609	-0,1052375882864
11,922	11,922	1	1	1	0	-11,1803236138076	-0,348413232713938	-0,105279665440321
11,933	11,933	1	1	1	0	-11,1803825665265	-0,348444525152445	-0,105338618159294
11,944	11,944	1	1	1	0	-11,1803573649377	-0,347796669229865	-0,105313416570425
11,955	11,955	1	1	1	0	-11,180423470214	-0,348023977130651	-0,105379521846771
11,966	11,966	1	1	1	0	-11,1804908607155	-0,348672233521938	-0,10544691234827
11,977	11,977	1	1	1	0	-11,180449090898	-0,347828604280949	-0,105405170470476
11,988	11,988	1	1	1	0	-11,1805935390294	-0,349344885908067	-0,105549618601799
11,998	11,998	1	1	1	0	-11,180618237704	-0,349392523057759	-0,105574317276478
12,009	12,009	1	1	1	0	-11,1806887574494	-0,349749168381095	-0,105644837021828
12,02	12,02	1	1	1	0	-11,1806369014084	-0,348534961231053	-0,105592980980873
12,031	12,031	1	1	1	0	-11,1807599756867	-0,34987473860383	-0,105716027319431
12,042	12,042	1	1	1	0	-11,180750336498	-0,349264941178262	-0,105706416070461
12,053	12,053	1	1	1	0	-11,1809081118554	-0,350847919471562	-0,10586416348815
12,064	12,064	1	1	1	0	-11,1809485126287	-0,350716500543058	-0,105904564261436
12,075	12,075	1	1	1	0	-11,1810200102627	-0,351307247765362	-0,105976033955812
12,086	12,086	1	1	1	0	-11,1809494905174	-0,350010641850531	-0,105905570089817
12,097	12,097	1	1	1	0	-11,181050799787	-0,350992837920785	-0,106006879359484
12,107	12,107	1	1	1	0	-11,1810884065926	-0,350791034288704	-0,106044486165047
12,118	12,118	1	1	1	0	-11,1810225248337	-0,349685829132795	-0,105978548526764
12,129	12,129	1	1	1	0	-11,1811613850296	-0,351318987086415	-0,106117464601994
12,139	12,139	1	1	1	0	-11,181354643777	-0,353432619012892	-0,106310695409775
12,15	12,15	1	1	1	0	-11,1812712717801	-0,35174794960767	-0,106227323412895
12,161	12,161	1	1	1	0	-11,1813373211771	-0,351995946839452	-0,106293372809887
12,172	12,172	1	1	1	0	-11,1813397239894	-0,351639757864177	-0,106295775622129
12,183	12,183	1	1	1	0	-11,181357325986	-0,351433050818741	-0,10631337761879
12,194	12,194	1	1	1	0	-11,1814671009779	-0,352629101835191	-0,106423180550337
12,205	12,205	1	1	1	0	-11,1814246606082	-0,351551487110555	-0,106380712240934
12,216	12,216	1	1	1	0	-11,1816557217389	-0,354141183197498	-0,106611773371696
12,227	12,227	1	1	1	0	-11,1815944220871	-0,352783547714353	-0,106550473719835
12,238	12,238	1	1	1	0	-11,1815901473165	-0,352480066940188	-0,106546226888895
12,248	12,248	1	1	1	0	-11,1817212961614	-0,353888333775103	-0,106677319854498
12,259	12,259	1	1	1	0	-11,1817398481071	-0,353483078069985	-0,106695927679539
12,27	12,27	1	1	1	0	-11,1816995311528	-0,352707332931459	-0,106655582785606
12,28	12,28	1	1	1	0	-11,1817831266671	-0,353261521086097	-0,106739178299904
12,291	12,291	1	1	1	0	-11,1818499304354	-0,35399332176894	-0,106806010007858
12,302	12,302	1	1	1	0	-11,1819499544799	-0,355074871331453	-0,106906034052372
12,313	12,313	1	1	1	0	-11,1819989886135	-0,354980011470616	-0,106955040246248
12,324	12,324	1	1	1	0	-11,1820088792592	-0,354734929278493	-0,106964930891991
12,335	12,335	1	1	1	0	-11,1820528283715	-0,354641042649746	-0,107008907943964
12,346	12,346	1	1	1	0	-11,1820863839239	-0,354846548289061	-0,10704243555665
12,357	12,357	1	1	1	0	-11,1821708735079	-0,355485193431377	-0,107126925140619
12,368	12,368	1	1	1	0	-11,1821679957211	-0,354804559610784	-0,107124075293541
12,379	12,379	1	1	1	0	-11,1822146549821	-0,355116804130375	-0,107170678675175
12,389	12,389	1	1	1	0	-11,1823271680623	-0,356316482648253	-0,107283219695091
12,4	12,4	1	1	1	0	-11,1823256872594	-0,355867063626647	-0,10728171095252
12,411	12,411	1	1	1	0	-11,1823540180922	-0,355476289987564	-0,107310097664595
12,422	12,422	1	1	1	0	-11,1823718436062	-0,355379707179964	-0,107327867299318
12,433	12,433	1	1	1	0	-11,1825511325151	-0,35749165341258	-0,107507184147835
12,444	12,444	1	1	1	0	-11,1825489811599	-0,357005884870887	-0,10750500485301
12,455	12,455	1	1	1	0	-11,1826222389936	-0,357439122162759	-0,107578262686729
12,466	12,466	1	1	1	0	-11,1826100572944	-0,356594361364841	-0,107566080987453
12,477	12,477	1	1	1	0	-11,1827391944826	-0,357903302647173	-0,107695274055004
12,488	12,488	1	1	1	0	-11,1826927307993	-0,357070071622729	-0,107648782432079
12,498	12,498	1	1	1	0	-11,1827443912625	-0,357384579256177	-0,107700414955616
12,509	12,509	1	1	1	0	-11,1827630549669	-0,35721568390727	-0,107719078660011
12,52	12,52	1	1	1	0	-11,1827824451029	-0,356804057955742	-0,107738524675369
12,53	12,53	1	1	1	0	-11,1829944234341	-0,359450443647802	-0,1079504750669
12,543	12,543	1	1	1	0	-11,1829793080688	-0,358753884211183	-0,107935387641191
12,554	12,554	1	1	1	0	-11,1830561980605	-0,359334154054523	-0,108012277632952
12,565	12,565	1	1	1	0	-11,1830991413444	-0,359217668883502	-0,10805519297719
12,575	12,575	1	1	1	0	-11,1831117980182	-0,359007641673088	-0,108067877590656
12,586	12,586	1	1	1	0	-11,1831433977932	-0,3589110635221	-0,108099449425936
12,597	12,597	1	1	1	0	-11,1831328924745	-0,358594083227217	-0,108088944107294
12,607	12,607	1	1	1	0	-11,1832741834223	-0,360148479230702	-0,108230262994766
12,618	12,618	1	1	1	0	-11,1833071243018	-0,359948119148612	-0,108263175934553
12,629	12,629	1	1	1	0	-11,1833021230996	-0,359449288807809	-0,108258202672005
12,639	12,639	1	1	1	0	-11,1833589803427	-0,359810856170952	-0,108315031975508
12,65	12,65	1	1	1	0	-11,1834729462862	-0,360953360795975	-0,108428969979286
12,661	12,661	1	1	1	0	-11,1834429670125	-0,360035798512399	-0,108399018645287
12,671	12,671	1	1	1	0	-11,1834873631597	-0,360069875605404	-0,108443386852741
12,682	12,682	1	1	1	0	-11,1835292726755	-0,36035745870322	-0,108485296368599
12,693	12,693	1	1	1	0	-11,1835821624845	-0,360677777789533	-0,108538214117289
12,704	12,704	1	1	1	0	-11,183642456308	-0,361080751754344	-0,108598507940769
12,715	12,715	1	1	1	0	-11,1836968548596	-0,361152859404683	-0,10865293443203
12,726	12,726	1	1	1	0	-11,1837071087211	-0,360767347738147	-0,108663160353899
12,737	12,737	1	1	1	0	-11,1839033570141	-0,363173633813858	-0,108859408646822
12,748	12,748	1	1	1	0	-11,1839113198221	-0,362944309599698	-0,108867399394512
12,759	12,759	1	1	1	0	-11,1839063744992	-0,36227491684258	-0,108862426131964
12,77	12,77	1	1	1	0	-11,1838712822646	-0,36104810424149	-0,108827333897352
12,788	12,788	1	1	1	0	-11,1840708833188	-0,363154741935432	-0,109026934951544
12,799	12,799	1	1	1	0	-11,1840437259525	-0,362460762262344	-0,108999777585268
12,809	12,809	1	1	1	0	-11,1840552370995	-0,362423243932426	-0,10901128873229
12,82	12,82	1	1	1	0	-11,1840895749629	-0,362077541649342	-0,109045598655939
12,831	12,831	1	1	1	0	-11,1841517966241	-0,362713988870382	-0,109107848256826
12,841	12,841	1	1	1	0	-11,1841928400099	-0,362919229082763	-0,109148919582367
12,852	12,852	1	1	1	0	-11,1842230148613	-0,36279012914747	-0,109179094433784
12,863	12,863	1	1	1	0	-11,1842706799507	-0,363194914534688	-0,109226759523153
12,873	12,873	1	1	1	0	-11,184351509437	-0,3634851006791	-0,109307561069727
12,884	12,884	1	1	1	0	-11,1845584865659	-0,36619630176574	-0,109514538198709
12,895	12,895	1	1	1	0	-11,184549741447	-0,365277635864913	-0,109505821019411
12,905	12,905	1	1	1	0	-11,1844877712429	-0,364068299531937	-0,109443850815296
12,916	12,916	1	1	1	0	-11,1845705565065	-0,364632494747639	-0,109526608139277
12,927	12,927	1	1	1	0	-11,1846220493317	-0,365054104477167	-0,109578128904104
12,938	12,938	1	1	1	0	-11,18463085033	-0,364724146202207	-0,109586901962757
12,949	12,949	1	1	1	0	-11,1847398150712	-0,365900765173137	-0,109695866703987
12,96	12,96	1	1	1	0	-11,1847232747823	-0,365324835292995	-0,109679326415062
12,971	12,971	1	1	1	0	-11,1847908329219	-0,365426014177501	-0,109746884554625
12,982	12,982	1	1	1	0	-11,1848573572934	-0,365643221884966	-0,109813380986452
12,993	12,993	1	1	1	0	-11,1848850455135	-0,365715068764985	-0,109841097146273
13,004	13,004	1	1	1	0	-11,184966377914	-0,366690992377698	-0,109922457486391
13,014	13,014	1	1	1	0	-11,1849138792604	-0,365485660731792	-0,109869930893183
13,025	13,025	1	1	1	0	-11,185012338683	-0,366161782294512	-0,109968390315771
13,036	13,036	1	1	1	0	-11,1851309705526	-0,367479780688882	-0,110087022185326
13,046	13,046	1	1	1	0	-11,1850769910961	-0,366415558382869	-0,110033042728901
13,057	13,057	1	1	1	0	-11,1851926892996	-0,36734779831022	-0,110148768872023
13,068	13,068	1	1	1	0	-11,1852790508419	-0,367913711816072	-0,110235102474689
13,079	13,079	1	1	1	0	-11,1852364148945	-0,366894952021539	-0,110192466527224
13,09	13,09	1	1	1	0	-11,1852632369846	-0,366813042201102	-0,110219288617373
13,101	13,101	1	1	1	0	-11,1853214353323	-0,367317972704768	-0,110277459025383
13,112	13,112	1	1	1	0	-11,1855375207961	-0,3699273429811	-0,110493544489145
13,123	13,123	1	1	1	0	-11,1855014227331	-0,368610033765435	-0,110457446426153
13,134	13,134	1	1	1	0	-11,1854530591518	-0,367621434852481	-0,110409110784531
13,145	13,145	1	1	1	0	-11,1854941304773	-0,367904985323548	-0,110450182110071
13,155	13,155	1	1	1	0	-11,1856457870454	-0,369659778662026	-0,110601838678122
13,166	13,166	1	1	1	0	-11,1856120917946	-0,368813779205084	-0,110568143427372
13,177	13,177	1	1	1	0	-11,1856619920582	-0,368628920987248	-0,11061804369092
13,188	13,188	1	1	1	0	-11,1857020296156	-0,368820442818105	-0,110658053308725
13,199	13,199	1	1	1	0	-11,1857737507671	-0,36961835809052	-0,110729802399874
13,21	13,21	1	1	1	0	-11,1858067475259	-0,369623932056129	-0,110762771219015
13,221	13,221	1	1	1	0	-11,1858425661922	-0,369260138832033	-0,110798589885235
13,232	13,232	1	1	1	0	-11,1859297100455	-0,370001895353198	-0,110885761678219
13,243	13,243	1	1	1	0	-11,1860057339072	-0,370594337582588	-0,110961813479662
13,254	13,254	1	1	1	0	-11,1860637087375	-0,371120478957891	-0,111019760370255
13,264	13,264	1	1	1	0	-11,1860927101225	-0,37107442971319	-0,111048761755228
13,275	13,275	1	1	1	0	-11,1861081887037	-0,370597550645471	-0,111064240336418
13,286	13,286	1	1	1	0	-11,1861450131983	-0,370910791680217	-0,111101064831018
13,296	13,296	1	1	1	0	-11,1861958634108	-0,371127272956073	-0,111151915043592
13,307	13,307	1	1	1	0	-11,1862541735172	-0,371676087379456	-0,111210253089666
13,31	13,31	1	1	1	0	-11,1861939635128	-0,370703926309943	-0,11115001514554
13,321	13,321	1	1	1	0	-11,1863002181053	-0,371223264373839	-0,111256241798401
13,332	13,332	1	1	1	0	-11,1864060536027	-0,372337154112756	-0,111362133175135
13,343	13,343	1	1	1	0	-11,186403259635	-0,371773331426084	-0,111359339207411
13,354	13,354	1	1	1	0	-11,1864126194268	-0,37156043574214	-0,111368671059608
13,365	13,365	1	1	1	0	-11,1864287685603	-0,371392858214676	-0,111384820193052
13,376	13,376	1	1	1	0	-11,1865408346057	-0,372291766107082	-0,111496914178133
13,386	13,386	1	1	1	0	-11,1865853983909	-0,372541947290301	-0,111541450023651
13,397	13,397	1	1	1	0	-11,1865975242108	-0,372460200451314	-0,111553575843573
13,408	13,408	1	1	1	0	-11,1866327002645	-0,37237694952637	-0,111588779836893
13,418	13,418	1	1	1	0	-11,1866986937821	-0,372770447283983	-0,11165477335453
13,429	13,429	1	1	1	0	-11,1867891345173	-0,37330977153033	-0,111745186150074
13,44	13,44	1	1	1	0	-11,1868148390204	-0,373271242715418	-0,111770890653133
13,45	13,45	1	1	1	0	-11,1869439762086	-0,374774895608425	-0,11190002784133
13,461	13,461	1	1	1	0	-11,1869977321476	-0,374796413816512	-0,111953783780336
13,472	13,472	1	1	1	0	-11,1869910545647	-0,374355325475335	-0,111947078257799
13,482	13,482	1	1	1	0	-11,1869427468628	-0,37306438665837	-0,111898798495531
13,493	13,493	1	1	1	0	-11,1870465707034	-0,374268144369125	-0,112002622336149
13,504	13,504	1	1	1	0	-11,1870835628361	-0,374409714713693	-0,112039614468813
13,514	13,514	1	1	1	0	-11,1871822737157	-0,375435212627053	-0,112138297408819
13,525	13,525	1	1	1	0	-11,1871677450836	-0,374457449652255	-0,11212382465601
13,542	13,542	1	1	1	0	-11,1873074155301	-0,375695177353919	-0,112263467162848
13,553	13,553	1	1	1	0	-11,1872902046889	-0,37488684989512	-0,112246256321669
13,567	13,567	1	1	1	0	-11,18736455217	-0,37570868153125	-0,112320631742477
13,578	13,578	1	1	1	0	-11,187419006601	-0,375689626671374	-0,112375058233738
13,588	13,588	1	1	1	0	-11,1874080821872	-0,37507810164243	-0,112364161759615
13,599	13,599	1	1	1	0	-11,1875286977738	-0,376148200593889	-0,112484749406576
13,61	13,61	1	1	1	0	-11,1875212937593	-0,375600303523242	-0,112477373331785
13,62	13,62	1	1	1	0	-11,1875352356583	-0,375498742796481	-0,11249128729105
13,631	13,631	1	1	1	0	-11,1876277718693	-0,376069438643754	-0,112583823502064
13,642	13,642	1	1	1	0	-11,1877205315977	-0,377103257924318	-0,112676583230495
13,652	13,652	1	1	1	0	-11,1877699010074	-0,377372996881604	-0,112725980579853
13,663	13,663	1	1	1	0	-11,1877946276218	-0,37729071918875	-0,112750679254532
13,674	13,674	1	1	1	0	-11,1878492776304	-0,377683062106371	-0,11280532926321
13,684	13,684	1	1	1	0	-11,1878595035523	-0,377189130522311	-0,11281555518508
13,695	13,695	1	1	1	0	-11,1879719328135	-0,378045025281608	-0,112927984446287
13,706	13,706	1	1	1	0	-11,1879162769765	-0,37709491327405	-0,112872328609228
13,716	13,716	1	1	1	0	-11,1881163250655	-0,379502046853304	-0,113072376698256
13,727	13,727	1	1	1	0	-11,1880167480558	-0,377172371372581	-0,112972799688578
13,738	13,738	1	1	1	0	-11,1881543230265	-0,378846316598356	-0,1131103746593
13,748	13,748	1	1	1	0	-11,1881771497428	-0,378729002550244	-0,113133173435926
13,759	13,759	1	1	1	0	-11,1881382856518	-0,377831612713635	-0,113094337284565
13,77	13,77	1	1	1	0	-11,1883435584605	-0,380377722904086	-0,113299638032913
13,784	13,784	1	1	1	0	-11,188318412751	-0,379108120687306	-0,113274436444044
13,795	13,795	1	1	1	0	-11,1883724480867	-0,379447024315596	-0,113328527659178
13,806	13,806	1	1	1	0	-11,1883958335966	-0,379388085566461	-0,113351885229349
13,823	13,823	1	1	1	0	-11,1884134355932	-0,379038439132273	-0,113369487226009
13,834	13,834	1	1	1	0	-11,1886043194681	-0,380965126678348	-0,113560371100903
13,845	13,845	1	1	1	0	-11,188544947654	-0,379666239023209	-0,113500971347094
13,856	13,856	1	1	1	0	-11,1887083947659	-0,381401521153748	-0,113664474338293
13,867	13,867	1	1	1	0	-11,1887631844729	-0,3818468330428	-0,11371923610568
13,878	13,878	1	1	1	0	-11,1886983923614	-0,380331515334547	-0,113654471933842
13,889	13,889	1	1	1	0	-11,1887494381517	-0,380395562388003	-0,113705489784479
13,9	13,9	1	1	1	0	-11,1887828819454	-0,380695597268641	-0,113738961517811
13,911	13,911	1	1	1	0	-11,1888640746474	-0,381353092379868	-0,113820154219866
13,921	13,921	1	1	1	0	-11,188940545544	-0,382018480449915	-0,11389659717679
13,932	13,932	1	1	1	0	-11,1890398152173	-0,382709070108831	-0,113995838910341
13,943	13,943	1	1	1	0	-11,1890139989555	-0,381754231639206	-0,113970078527927
13,954	13,954	1	1	1	0	-11,189071694389	-0,382113019004464	-0,114027746021748
13,965	13,965	1	1	1	0	-11,1891071777791	-0,38227740675211	-0,11406322941184
13,976	13,976	1	1	1	0	-11,1891112290323	-0,382074993103743	-0,114067252725363
13,987	13,987	1	1	1	0	-11,1892376560718	-0,382915185764432	-0,114193707704544
13,998	13,998	1	1	1	0	-11,1892116721719	-0,3823376679793	-0,114167723804712
14,009	14,009	1	1	1	0	-11,18925944902	-0,382416942156851	-0,11421550065279
14,02	14,02	1	1	1	0	-11,1893425416201	-0,383194861933589	-0,114298593252897
14,03	14,03	1	1	1	0	-11,1893936153501	-0,383549351245165	-0,114349666982889
14,041	14,041	1	1	1	0	-11,1893856246024	-0,382733354344964	-0,114341676235199
14,052	14,052	1	1	1	0	-11,1894562002271	-0,383479101583362	-0,114412251859903
14,062	14,062	1	1	1	0	-11,1894439347088	-0,383007670752704	-0,114400014281273
14,073	14,073	1	1	1	0	-11,1896925698966	-0,385842961259186	-0,114648621529341
14,084	14,084	1	1	1	0	-11,1895877681673	-0,383429815992713	-0,114543847739696
14,095	14,095	1	1	1	0	-11,1896735429764	-0,384397087618709	-0,114629622548819
14,106	14,106	1	1	1	0	-11,18971911259	-0,384548106230795	-0,114675164222717
14,117	14,117	1	1	1	0	-11,1898217909038	-0,385605180636048	-0,114777814596891
14,128	14,128	1	1	1	0	-11,1898112855852	-0,385105283930898	-0,114767365157604
14,139	14,139	1	1	1	0	-11,1898243613541	-0,384386912919581	-0,114780440926552
14,15	14,15	1	1	1	0	-11,1899078451097	-0,385392089374363	-0,11486392468214
14,161	14,161	1	1	1	0	-11,1899486929178	-0,385633120313287	-0,114904716610909
14,171	14,171	1	1	1	0	-11,1899925861508	-0,385636445134878	-0,114948637783527
14,182	14,182	1	1	1	0	-11,1900745052844	-0,386240496300161	-0,115030556917191
14,193	14,193	1	1	1	0	-11,1900892853737	-0,385753600858152	-0,115045309066772
14,203	14,203	1	1	1	0	-11,1901027522981	-0,385588244535029	-0,115058831870556
14,214	14,214	1	1	1	0	-11,1901990324259	-0,386679996736348	-0,11515511199832
14,225	14,225	1	1	1	0	-11,190165085718	-0,385672142729163	-0,115121137350798
14,236	14,236	1	1	1	0	-11,190370162949	-0,387955298647285	-0,115326214581728
14,247	14,247	1	1	1	0	-11,1902993638068	-0,386369251646101	-0,115255415439606
14,268	14,268	1	1	1	0	-11,1905192770064	-0,388624062761664	-0,115475356578827
14,279	14,279	1	1	1	0	-11,1905002780259	-0,387890548445284	-0,115456357598305
14,29	14,29	1	1	1	0	-11,1904775910079	-0,386904636397958	-0,115433670580387
14,301	14,301	1	1	1	0	-11,1905116215348	-0,386900831945241	-0,115467701107264
14,312	14,312	1	1	1	0	-11,1905792914331	-0,387653079815209	-0,115535371005535
14,323	14,323	1	1	1	0	-11,1906590592116	-0,388526767492294	-0,115615110844374
14,334	14,334	1	1	1	0	-11,1907109152526	-0,388491568155587	-0,115666966885328
14,345	14,345	1	1	1	0	-11,1907754279673	-0,38879431784153	-0,115731451660395
14,356	14,356	1	1	1	0	-11,1908572074026	-0,389319518581033	-0,115813259035349
14,367	14,367	1	1	1	0	-11,1908938921988	-0,389504544436932	-0,115849915891886
14,378	14,378	1	1	1	0	-11,1909213848412	-0,389589085243642	-0,115877408534288
14,389	14,389	1	1	1	0	-11,1909761466086	-0,389558165334165	-0,11593222618103
14,4	14,4	1	1	1	0	-11,1909432336688	-0,388832683674991	-0,115899313241243
14,411	14,411	1	1	1	0	-11,1909927986562	-0,389097975566983	-0,115948878228664
14,421	14,421	1	1	1	0	-11,1910265218467	-0,38919918704778	-0,115982573479414
14,432	14,432	1	1	1	0	-11,1911519430578	-0,39050682913512	-0,11610796675086
14,443	14,443	1	1	1	0	-11,1911682318896	-0,389847443439066	-0,116124283522367
14,453	14,453	1	1	1	0	-11,1912181321532	-0,39024552796036	-0,116174183785915
14,464	14,464	1	1	1	0	-11,1912367399782	-0,390185974538326	-0,116192791610956
14,475	14,475	1	1	1	0	-11,1913549806923	-0,391311291605234	-0,116311032325029
14,486	14,486	1	1	1	0	-11,1913571599871	-0,390883907675743	-0,116313211619854
14,497	14,497	1	1	1	0	-11,191364787519	-0,390230501070619	-0,116320811212063
14,508	14,508	1	1	1	0	-11,1915035638958	-0,39185184519738	-0,116459615528584
14,519	14,519	1	1	1	0	-11,1915511731058	-0,392128699459136	-0,116507224738598
14,53	14,53	1	1	1	0	-11,1916147079319	-0,392583040520549	-0,116570759564638
14,541	14,541	1	1	1	0	-11,1916260235012	-0,391939068213105	-0,116582103073597
14,552	14,552	1	1	1	0	-11,1916276440024	-0,391710186377168	-0,116583723574877
14,562	14,562	1	1	1	0	-11,1916853394359	-0,392229976132512	-0,116641391068697
14,573	14,573	1	1	1	0	-11,1917447671294	-0,392543454654515	-0,116700790822506
14,591	14,591	1	1	1	0	-11,1918342858553	-0,39255958981812	-0,116790309548378
14,602	14,602	1	1	1	0	-11,1918067932129	-0,391826028935611	-0,11676287278533
14,613	14,613	1	1	1	0	-11,1919333320111	-0,393345081247389	-0,116889383643866
14,623	14,623	1	1	1	0	-11,1919136345387	-0,392653052695096	-0,11686971411109
14,634	14,634	1	1	1	0	-11,1919985152781	-0,393567057326436	-0,11695459485054
14,645	14,645	1	1	1	0	-11,1920765507966	-0,394057864323258	-0,11703260242939
14,655	14,655	1	1	1	0	-11,1922004353255	-0,395458368584514	-0,117156486958265
14,666	14,666	1	1	1	0	-11,1921676341444	-0,394421042874455	-0,117123685777187
14,677	14,677	1	1	1	0	-11,1921804025769	-0,394081911072135	-0,117136482149363
14,687	14,687	1	1	1	0	-11,1922144051641	-0,394274261780083	-0,117170456796885
14,698	14,698	1	1	1	0	-11,1922170594335	-0,393604962155223	-0,117173083126545
14,709	14,709	1	1	1	0	-11,1923170275986	-0,394577924162149	-0,117273107171059
14,719	14,719	1	1	1	0	-11,1923648882657	-0,394696234725416	-0,117320939898491
14,73	14,73	1	1	1	0	-11,1923929397017	-0,394945163279772	-0,117348991334438
14,741	14,741	1	1	1	0	-11,1925033293664	-0,395572339184582	-0,117459408938885
14,752	14,752	1	1	1	0	-11,1925712507218	-0,396146103739738	-0,117527302354574
14,763	14,763	1	1	1	0	-11,1926115956157	-0,396201969124377	-0,117567647248507
14,774	14,774	1	1	1	0	-11,1926496215165	-0,396305141039193	-0,117605701088905
14,785	14,785	1	1	1	0	-11,192655544728	-0,396135635674	-0,11761162430048
14,796	14,796	1	1	1	0	-11,1927075963467	-0,396007681265473	-0,117663647979498
14,807	14,807	1	1	1	0	-11,192787559703	-0,396732711233199	-0,117743611335754
14,818	14,818	1	1	1	0	-11,1927803512663	-0,396226444281638	-0,117736402899027
14,835	14,835	1	1	1	0	-11,1928837001324	-0,397032615728676	-0,117839779704809
14,847	14,847	1	1	1	0	-11,1928934510797	-0,396335353143513	-0,117849502712488
14,857	14,857	1	1	1	0	-11,192982243374	-0,397285129874945	-0,117938295006752
14,868	14,868	1	1	1	0	-11,1930193472654	-0,397368655540049	-0,117975398898125
14,879	14,879	1	1	1	0	-11,193059720099	-0,397643586620688	-0,118015799671412
14,889	14,889	1	1	1	0	-11,1931896116585	-0,399020216427743	-0,118145663291216
14,9	14,9	1	1	1	0	-11,1930869054049	-0,396705926395953	-0,118042957037687
14,911	14,911	1	1	1	0	-11,1931876279414	-0,397859336808324	-0,118143651634455
14,921	14,921	1	1	1	0	-11,1933053098619	-0,399070316925645	-0,118261333554983
14,932	14,932	1	1	1	0	-11,1932350695133	-0,397537807002664	-0,11819114908576
14,943	14,943	1	1	1	0	-11,1932910326868	-0,397875569760799	-0,118247084319592
14,953	14,953	1	1	1	0	-11,19344310835	-0,399541803635657	-0,118399187922478
14,964	14,964	1	1	1	0	-11,1934549827129	-0,399330882355571	-0,118411034345627
14,975	14,975	1	1	1	0	-11,1935242731124	-0,399835635907948	-0,118480324745178
14,986	14,986	1	1	1	0	-11,1935429088771	-0,399706955067813	-0,118498988449574
14,997	14,997	1	1	1	0	-11,1935379914939	-0,398855055682361	-0,11849407106638
15	15	1	1	1	0	-11,1935225687921	-0,398515644483268	-0,118478592485189
15,011	15,011	1	1	1	0	-11,1936621833593	-0,400130720809102	-0,118618234992027
15,022	15,022	1	1	1	0	-11,1937036179006	-0,400431742891669	-0,118659697473049
15,033	15,033	1	1	1	0	-11,193829709664	-0,401939731091261	-0,118785761296749
15,039	15,039	1	1	1	0	-11,1937025003135	-0,399707732722163	-0,11865857988596
15,045	15,045	1	1	2	0	-11,1937961820513	-0,400451458990574	-0,118752233684063
15,045	0	1	1	2	0	-11,1937961820513	-0,400451458990574	-0,118752233684063
15,056	0,011000000000001	1	1	2	0	-11,1938290949911	-0,400640917941928	-0,11878514662385
15,07	0,0250000000000004	1	1	2	0	-11,1931915953755	-0,391437350772321	-0,118147619068623
15,081	0,0359999999999996	1	1	2	0,25	-11,1917345691472	-0,373133621178567	-0,116690620779991
15,089	0,0440000000000005	1	1	2	0,25	-11,1902807280421	-0,355256614275277	-0,115236807614565
15,103	0,0579999999999998	1	1	2	0,5	-11,190892746672	-0,362620116211474	-0,115848798304796
15,114	0,0690000000000008	1	1	2	0,5	-11,1945023853332	-0,408503096550703	-0,119458436965942
15,125	0,0800000000000001	1	1	2	0,75	-11,2013063393533	-0,480697574093938	-0,126262363046408
15,136	0,0910000000000011	1	1	2	0,75	-11,2064776103944	-0,5258365906775	-0,131433662027121
15,14	0,0950000000000006	1	1	2	0,75	-11,2072673812509	-0,529828644357622	-0,132223460823298
15,144	0,0990000000000002	1	1	2	0,75	-11,207370897755	-0,525471232831478	-0,132326949387789
15,146	0,101000000000001	1	1	2	1	-11,2073291558772	-0,522351739928126	-0,132285207509995
15,157	0,0109999999999992	2	2	2	1	-11,2023111619055	-0,454932786524296	-0,127267185598612
15,168	0,0220000000000002	2	2	2	1	-11,1916227545589	-0,337823661975563	-0,116578806191683
15,179	0,0329999999999995	2	2	2	1,25	-11,181832132861	-0,239973762072623	-0,10678818449378
15,189	0,0429999999999993	2	2	2	1,25	-11,1756244394928	-0,183833613991737	-0,100580491125584
15,2	0,0540000000000003	2	2	2	1,5	-11,180338030681	-0,237110769376159	-0,105294082313776
15,211	0,0649999999999995	2	2	2	1,5	-11,1935644224286	-0,374455656856298	-0,118520446121693
15,222	0,0759999999999987	2	2	2	1,75	-11,2106499262154	-0,553922480903566	-0,135606005787849
15,232	0,0860000000000003	2	2	2	1,75	-11,2298629805446	-0,661200894974172	-0,154819060117006
15,24	0,0939999999999994	2	2	2	1,75	-11,2407620251179	-0,692221629433334	-0,165718048810959
15,244	0,097999999999999	2	2	2	1,75	-11,2417513132095	-0,678383992053568	-0,166707392781973
15,245	0,0990000000000002	2	2	2	1,75	-11,2417244911194	-0,673270546831191	-0,166680514812469
15,246	0,0999999999999996	2	2	2	2	-11,241564899683	-0,666879378259182	-0,166520979255438
15,257	0,0109999999999992	3	3	2	2	-11,2302193231881	-0,507262428291142	-0,155175346881151
15,268	0,0220000000000002	3	3	2	2	-11,2115689460188	-0,296789323911071	-0,136524997651577
15,279	0,0329999999999995	3	3	2	2,25	-11,1918854434043	-0,119583206251264	-0,116841495037079
15,289	0,0429999999999993	3	3	2	2,25	-11,1832840181887	-0,0689907278865576	-0,108240097761154
15,3	0,0540000000000003	3	3	2	2,5	-11,1912064254284	-0,143852611072361	-0,11616250500083
15,311	0,0649999999999995	3	3	2	2,5	-11,2133088335395	-0,364363705739379	-0,138264857232571
15,322	0,0760000000000005	3	3	2	2,75	-11,2353736627847	-0,59977862983942	-0,160329714417458
15,333	0,0869999999999997	3	3	2	2,75	-11,2480762414634	-0,717570371925831	-0,173032321035862
15,337	0,0909999999999993	3	3	2	2,75	-11,2511800881475	-0,739656174555421	-0,176136139780283
15,341	0,0950000000000006	3	3	2	2,75	-11,2513069342822	-0,725876269862056	-0,176262985914946
15,342	0,0960000000000001	3	3	2	2,75	-11,2511279806495	-0,720199793577194	-0,176084004342556
15,346	0,0999999999999996	3	3	2	3	-11,2495291326195	-0,689281290397048	-0,174485184252262
15,357	0,011000000000001	4	4	2	3	-11,2358130980283	-0,508192232809961	-0,160769149661064
15,368	0,0220000000000002	4	4	2	3	-11,2168335355818	-0,292829661630094	-0,141789615154266
15,379	0,0329999999999995	4	4	2	3,25	-11,1969773378223	-0,114490687847137	-0,12193338945508
15,386	0,0400000000000009	4	4	2	3,25	-11,188315981999	-0,0596238020807505	-0,113272033631802
15,392	0,0459999999999994	4	4	2	3,25	-11,1882252898067	-0,0653800880536437	-0,113181341439486
15,393	0,0470000000000006	4	4	2	3,25	-11,1889651603997	-0,0720821460708976	-0,11392118409276
15,404	0,0579999999999998	4	4	2	3,5	-11,2038323655725	-0,206984486430883	-0,128788445144892
15,415	0,0690000000000008	4	4	2	3,5	-11,2265636958182	-0,445064818486571	-0,151519775390625
15,426	0,0800000000000001	4	4	2	3,75	-11,2459710147232	-0,656742569990456	-0,170927066355944
15,437	0,0910000000000011	4	4	2	3,75	-11,2550931796432	-0,744154350832105	-0,180049203336239
15,438	0,0920000000000005	4	4	2	3,75	-11,2551571056247	-0,74157842900604	-0,180113185197115
15,439	0,093	4	4	2	3,75	-11,254710573703	-0,731021696701646	-0,17966665327549
15,446	0,0999999999999996	4	4	2	4	-11,2529119569808	-0,694567826576531	-0,177868008613586
15,457	0,011000000000001	5	5	2	4	-11,2395581323653	-0,520043144933879	-0,164514183998108
15,468	0,0220000000000002	5	5	2	4	-11,2204041425139	-0,300682000815868	-0,145360194146633
15,479	0,0330000000000013	5	5	2	4,25	-11,2012290861458	-0,124037880450487	-0,126185137778521
15,488	0,0419999999999998	5	5	2	4,25	-11,189395878464	-0,0478446343913674	-0,114351902157068
15,498	0,0520000000000014	5	5	2	4,5	-11,1968417465687	-0,11475695297122	-0,121797826141119
15,509	0,0630000000000006	5	5	2	4,5	-11,2180031742901	-0,321467011235654	-0,142959225922823
15,52	0,0739999999999998	5	5	2	4,5	-11,2412776239216	-0,58029833715409	-0,166233703494072
15,53	0,0840000000000014	5	5	2	4,75	-11,2541710585356	-0,720733632333577	-0,179127138108015
15,535	0,0890000000000004	5	5	2	4,75	-11,2572733405977	-0,74992339592427	-0,182229392230511
15,54	0,0940000000000012	5	5	2	4,75	-11,2577826809138	-0,744554521515965	-0,182738732546568
15,541	0,0950000000000006	5	5	2	4,75	-11,2571983784437	-0,73328310623765	-0,182154458016157
15,546	0,100000000000001	5	5	2	5	-11,2545719929039	-0,690602301619947	-0,179528072476387
15,557	0,0109999999999992	6	6	2	5	-11,239863038063	-0,497730523347855	-0,164819061756134
15,568	0,0219999999999985	6	6	2	5	-11,2203887756914	-0,274966219440103	-0,145344827324152
15,578	0,032	6	6	2	5,25	-11,2016401346773	-0,107529577799141	-0,126596186310053
15,589	0,0429999999999993	6	6	2	5,25	-11,1924543231726	-0,057002897374332	-0,117410346865654
15,591	0,0449999999999999	6	6	2	5,25	-11,1908878292888	-0,0453283404931426	-0,115843880921602
15,593	0,0469999999999988	6	6	2	5,25	-11,1941811908036	-0,0727444840595126	-0,119137242436409
15,607	0,0609999999999999	6	6	2	5,5	-11,215057214722	-0,267181671224535	-0,140013266354799
15,618	0,0719999999999992	6	6	2	5,5	-11,23733734712	-0,509225288406014	-0,162293370813131
15,629	0,0829999999999984	6	6	2	5,75	-11,2530489452183	-0,678509175777435	-0,178004968911409
15,632	0,0859999999999985	6	6	2	5,75	-11,2581490259618	-0,74519167188555	-0,183105077594519
15,638	0,0919999999999987	6	6	2	5,75	-11,3298850692809	-0,6081602582708	-0,254841148853302
15,64	0,0939999999999994	6	6	2	5,75	-11,4103260543197	-0,238091433420777	-0,335282105952501
15,641	0,0949999999999989	6	6	2	5,75	-11,4841824118048	-0,0370460608974099	-0,409138463437557
15,642	0,0959999999999983	6	6	2	5,75	-11,5980370994657	0,0293287634849548	-0,52299315109849
15,643	0,0969999999999995	6	6	2	5,75	-11,7506521940231	0,00444282311946154	-0,675608273595572
15,644	0,097999999999999	6	6	2	5,75	-11,9278360158205	-0,0285551883280277	-0,852792039513588
15,645	0,0989999999999984	6	6	2	5,75	-12,1087998244911	-0,0299154128879309	-1,03375587612391
15,646	0,0999999999999996	6	6	2	6	-12,2742460481822	-0,00915928743779659	-1,19920212775469
15,647	0,000999999999999446	7	7	2	6	-12,4138656724244	0,00704688485711813	-1,3388217240572
15,648	0,00199999999999889	7	7	2	6	-12,5295357406139	0,0083606131374836	-1,45449182018638
15,649	0,00300000000000011	7	7	2	6	-12,6328963134438	0,00273213721811771	-1,55785236507654
15,65	0,00399999999999956	7	7	2	6	-12,7392335515469	-0,000690636225044727	-1,66418960317969
15,651	0,00499999999999901	7	7	2	6	-12,8588328044862	-0,000227261334657669	-1,78378885611892
15,652	0,00600000000000023	7	7	2	6	-12,9915244504809	0,0014886911958456	-1,91648047417402
15,653	0,00699999999999967	7	7	2	6	-13,1298360507935	0,00249744858592749	-2,05479210242629
15,654	0,00799999999999912	7	7	2	6	-13,2665180973709	0,00239594373852015	-2,1914741769433
15,655	0,00900000000000034	7	7	2	6	-13,3987389598042	0,00179292634129524	-2,32369501143694
15,656	0,00999999999999979	7	7	2	6	-13,5276054963469	0,00177862122654915	-2,45256152004004
15,657	0,0109999999999992	7	7	2	6	-13,6551119014621	0,00203254166990519	-2,58006792515516
15,658	0,0119999999999987	7	7	2	6	-13,7808994576335	0,00206372234970331	-2,70585548132658
15,659	0,0129999999999999	7	7	2	6	-13,9018457941711	0,00202562659978867	-2,82680181786418
15,66	0,0139999999999993	7	7	2	6	-14,0145044401288	0,00194168649613857	-2,93946046382189
15,661	0,0149999999999988	7	7	2	6	-14,1178272664547	0,00148009974509478	-3,04278334602714
15,662	0,016	7	7	2	6	-14,2142313625664	0,000989590771496296	-3,13918741419911
15,663	0,0169999999999995	7	7	2	6	-14,3084821756929	0,000931224785745144	-3,23343822732568
15,664	0,0179999999999989	7	7	2	6	-14,4042839482427	0,000914535485208035	-3,3292400278151
15,665	0,0190000000000001	7	7	2	6	-14,5008672773838	0,0012945244088769	-3,42582330107689
15,666	0,0199999999999996	7	7	2	6	-14,5925740431994	0,00191752333194017	-3,51753009483218
15,667	0,020999999999999	7	7	2	6	-14,6706468611956	0,00216852873563766	-3,595602940768
15,669	0,0229999999999997	7	7	2	6	-14,7637311089784	0,00142922159284353	-3,68868716061115
15,684	0,0380000000000003	7	7	2	6	-14,6995551791042	0,000594658777117729	-3,62451123073697
15,694	0,048	7	7	2	6	-14,6358975023031	0,00168824102729559	-3,56085352599621
15,7	0,0540000000000003	7	7	2	6	-14,5691053010523	0,00155843794345856	-3,49406132474542
15,705	0,0589999999999993	7	7	2	6	-14,5015124604106	0,00161763280630112	-3,42646853998303
15,71	0,0640000000000001	7	7	2	6	-14,4294154923409	0,00126452185213566	-3,35437154397368
15,714	0,0679999999999996	7	7	2	6	-14,3637179397047	0,000941101461648941	-3,28867396339774
15,718	0,0719999999999992	7	7	2	6	-14,287990713492	0,00115412753075361	-3,2129467651248
15,721	0,0749999999999993	7	7	2	6	-14,2275827005506	0,00124798156321049	-3,15253878012299
15,724	0,0779999999999994	7	7	2	6	-14,158166013658	0,00125260557979345	-3,08312203735113
15,727	0,0809999999999995	7	7	2	6	-14,0886624064296	0,00144877005368471	-3,01361845806241
15,73	0,0839999999999996	7	7	2	6	-14,0189736429602	0,00152909196913242	-2,94392969459295
15,733	0,0869999999999997	7	7	2	6	-13,9484079368412	0,00144157558679581	-2,87336401641369
15,736	0,0899999999999999	7	7	2	6	-13,8829086720943	0,00147038139402866	-2,80786475166678
15,739	0,093	7	7	2	6	-13,8157236669213	0,00127302017062902	-2,74067971855402
15,743	0,0969999999999995	7	7	2	6	-13,7360744643956	0,00116385985165834	-2,6610305160284
15,747	0,100999999999999	7	7	2	6	-13,6663390975446	0,00105866696685553	-2,59129514917731
15,752	0,106	7	7	2	6	-13,6000253073871	0,000785160809755325	-2,52498138695955
15,76	0,113999999999999	7	7	2	6	-13,5342978313565	0,00126260332763195	-2,45925391092896
15,771	0,125	7	7	2	6	-13,498877864331	0,00156640075147152	-2,42383394390345
15,782	0,135999999999999	7	7	2	6	-13,4983847290277	0,00158282928168774	-2,42334080860019
15,793	0,147	7	7	2	6	-13,5078034456819	0,000877687707543373	-2,43275949731469
15,804	0,157999999999999	7	7	2	6	-13,518381267786	0,000815908424556255	-2,44333734735847
15,815	0,168999999999999	7	7	2	6	-13,516516154632	0,00149809755384922	-2,44147220626473
15,825	0,179	7	7	2	6	-13,4966636449099	0,00166834332048893	-2,42161966860294
15,836	0,19	7	7	2	6	-13,4724574908614	0,00115321949124336	-2,39741357043385
15,847	0,200999999999999	7	7	2	6	-13,4379992075264	0,000907708890736103	-2,36295523121953
15,857	0,211	7	7	2	6	-13,3962915837765	0,00141324941068888	-2,32124766334891
15,867	0,221	7	7	2	6	-13,3332010824233	0,00155477318912745	-2,25815713405609
15,877	0,231	7	7	2	6	-13,2718941941857	0,00136449933052063	-2,19685027375817
15,888	0,241999999999999	7	7	2	6	-13,2161417417228	0,00111144967377186	-2,14109782129526
15,899	0,253	7	7	2	6	-13,1831124611199	0,00115560367703438	-2,10806854069233
15,906	0,26	7	7	2	6	-13,2718871813267	0,000945655629038811	-2,19684323295951
15,908	0,261999999999999	7	7	2	6	-13,3841155841947	0,00105585902929306	-2,3090716637671
15,909	0,263	7	7	2	6	-13,4548157081008	0,00119960401207209	-2,37977178767323
15,91	0,263999999999999	7	7	2	6	-13,5352754127234	0,00120556447654963	-2,46023146435618
15,911	0,264999999999999	7	7	2	6	-13,6252154409885	0,00133848283439875	-2,55017152056098
15,912	0,266	7	7	2	6	-13,7241724412888	0,00148416962474585	-2,64912849292159
15,913	0,266999999999999	7	7	2	6	-13,8315602391958	0,00150023028254509	-2,75651631876826
15,914	0,267999999999999	7	7	2	6	-13,9469475019723	0,00152294058352709	-2,87190355360508
15,915	0,269	7	7	2	6	-14,0701966267079	0,00161587726324797	-2,99515267834067
15,916	0,27	7	7	2	6	-14,2011687532067	0,00157042406499386	-3,12612477689981
15,917	0,270999999999999	7	7	2	6	-14,3393852189183	0,00157603528350592	-3,26434129849076
15,918	0,272	7	7	2	6	-14,4834588747472	0,00182345509529114	-3,40841492637992
15,919	0,273	7	7	2	6	-14,6294705104083	0,00226104166358709	-3,55442656204104
15,92	0,273999999999999	7	7	2	6	-14,7702621482313	0,00280746258795261	-3,69521822780371
15,921	0,275	7	7	2	6	-14,8976594768465	0,00319783575832844	-3,82261550053954
15,922	0,276	7	7	2	6	-15,0060712359846	0,00308805145323277	-3,93102725967765
15,923	0,276999999999999	7	7	2	6	-15,0937642157078	0,0027935579419136	-4,01872029528022
15,924	0,277999999999999	7	7	2	6	-15,1611870992929	0,0027136318385601	-4,08614315092564
15,926	0,279999999999999	7	7	2	6	-15,2346144430339	0,00244209077209234	-4,15957052260637
15,927	0,280999999999999	7	7	2	6	-15,2391077857465	0,0022342661395669	-4,16406383737922
15,928	0,282	7	7	2	6	-15,2233647555113	0,0018457043915987	-4,14832083508372
15,93	0,283999999999999	7	7	2	6	-15,1424793340266	0,00115343369543552	-4,06743535771966
15,932	0,286	7	7	2	6	-15,0137940980494	0,000368435867130756	-3,93875017762184
15,933	0,286999999999999	7	7	2	6	-14,9377168715	7,8096054494381E-05	-3,86267295107245
15,934	0,288	7	7	2	6	-14,8580694850534	-0,000148587860167027	-3,78302553668618
15,935	0,289	7	7	2	6	-14,7811191994697	-0,000845436006784439	-3,70607525110245
15,936	0,289999999999999	7	7	2	6	-14,7158406861126	-0,00157049391418695	-3,64079676568508
15,938	0,292	7	7	2	6	-14,6478412952274	-0,00128165818750858	-3,57279734686017
15,942	0,295999999999999	7	7	2	6	-14,7399908211082	0,000553429126739502	-3,66494687274098
15,944	0,298	7	7	2	6	-14,8204898368567	0,00109662301838398	-3,74544588848948
15,947	0,301	7	7	2	6	-14,891105638817	0,00235306099057198	-3,81606169044971
15,952	0,305999999999999	7	7	2	6	-14,8161383159459	0,00199672766029835	-3,7410943955183
15,963	0,317	7	7	2	6	-14,8221480846405	0,00213239341974258	-3,74710410833359
15,974	0,327999999999999	7	7	2	6	-14,8213816154748	0,000805924646556377	-3,74633766710758
15,985	0,339	7	7	2	6	-14,8117533233017	0,00147630926221609	-3,73670937493443
15,996	0,35	7	7	2	6	-14,8042174894363	0,00188655219972134	-3,72917354106903
16,007	0,361000000000001	7	7	2	6	-14,8030965495855	0,00101357698440552	-3,72805260121822
16,018	0,372	7	7	2	6	-14,8025532905012	0,000997884199023247	-3,727509342134
16,029	0,382999999999999	7	7	2	6	-14,8003095109016	0,00148984137922525	-3,72526556253433
16,039	0,393000000000001	7	7	2	6	-14,799211313948	0,00172306783497334	-3,7241673655808
16,05	0,404	7	7	2	6	-14,8000843729824	0,00108758453279734	-3,72504042461514
16,061	0,414999999999999	7	7	2	6	-14,8009461443871	0,000982633791863918	-3,72590219601989
16,071	0,425000000000001	7	7	2	6	-14,8006407078356	0,0013061286881566	-3,72559675946832
16,082	0,436	7	7	2	6	-14,7997059579939	0,00171990599483252	-3,72466200962663
16,093	0,446999999999999	7	7	2	6	-14,7997348196805	0,00133850611746311	-3,72469089925289
16,103	0,457000000000001	7	7	2	6	-14,8006389755756	0,000858674757182598	-3,72559502720833
16,114	0,468	7	7	2	6	-14,8006419092417	0,0012949388474226	-3,72559793293476
16,125	0,478999999999999	7	7	2	6	-14,7998827602714	0,00162363518029451	-3,72483881190419
16,127	0,480999999999998	7	7	2	6	-14,7997939400375	0,00162906013429165	-3,72475001960993
