# Supplementary material for: Mechanical Behaviour of Dental Luting Cements: Static, Dynamic, and Finite Element Studies
Source: Dent J (Basel). 2025 Dec 15;13(12):601. doi: 10.3390/dj13120601 (PMC12731645; doi:10.3390/dj13120601)
Supplement: Supplementary file 1 [file dentistry-13-00601-s001.zip › File S1/dynamic/AphC/20210806_Din_regi_foszfat5f/Test1/Test1.steps.trends.csv]

Total Cycles	Elapsed Cycles	Step	PC:Cycle Start Time (s)	PC:Frequency (Hz)	Position(Linear:Position):Maximum (mm)	Position(Linear:Position):Minimum (mm)	Load(Linear:Load):Maximum (kN)	Load(Linear:Load):Minimum (kN)	Displacement(Linear:Digital Position):Maximum (mm)	Displacement(Linear:Digital Position):Minimum (mm)
1	1	1	0	0,066467	-11,1338490340859	-11,193829709664	-0,147168776020408	-0,401939731091261	-0,0588050857186317	-0,118785761296749
1	1	2	15,045	10	-11,1902807280421	-11,207370897755	-0,355256614275277	-0,529828644357622	-0,115236807614565	-0,132326949387789
2	2	2	15,146	10	-11,1756244394928	-11,2417513132095	-0,183833613991737	-0,692221629433334	-0,100580491125584	-0,166707392781973
3	3	2	15,246	10	-11,1832840181887	-11,2513069342822	-0,0689907278865576	-0,739656174555421	-0,108240097761154	-0,176262985914946
4	4	2	15,346	10	-11,1882252898067	-11,2551571056247	-0,0596238020807505	-0,744154350832105	-0,113181341439486	-0,180113185197115
5	5	2	15,446	10	-11,189395878464	-11,2577826809138	-0,0478446343913674	-0,74992339592427	-0,114351902157068	-0,182738732546568
6	6	2	15,546	10	-11,1908878292888	-12,2742460481822	0,0293287634849548	-0,74519167188555	-0,115843880921602	-1,19920212775469
