# Supplementary material for: Mechanical Behaviour of Dental Luting Cements: Static, Dynamic, and Finite Element Studies
Source: Dent J (Basel). 2025 Dec 15;13(12):601. doi: 10.3390/dj13120601 (PMC12731645; doi:10.3390/dj13120601)
Supplement: Supplementary file 1 [file dentistry-13-00601-s001.zip › File S1/dynamic/CaC/2021,01,27 farasztas karboxilat 1/2021,01,27 farasztas karboxilat 1.log]

2021. 01. 27.;13:04:53;2021,01,27 farasztas karboxilat 1;;60101;Log File Created
2021. 01. 27.;13:04:53;2021,01,27 farasztas karboxilat 1;;60104;Software Version;1.9.413.0
2021. 01. 27.;13:04:53;2021,01,27 farasztas karboxilat 1;;60105;Console Version;9.1.17291.2
2021. 01. 27.;13:04:53;2021,01,27 farasztas karboxilat 1;;60106;Controller Version;88.161900
2021. 01. 27.;13:04:53;2021,01,27 farasztas karboxilat 1;;60107;User Name;SZTE FOK INSTRON
2021. 01. 27.;13:04:53;2021,01,27 farasztas karboxilat 1;;60108;Computer Name;DESKTOP-ADS8NIA
2021. 01. 27.;13:04:53;2021,01,27 farasztas karboxilat 1;;60109;System Name;
2021. 01. 27.;13:04:53;2021,01,27 farasztas karboxilat 1;;60110;Frame Serial Number (System ID);E3LMTB16259
2021. 01. 27.;13:09:57;2021,01,27 farasztas karboxilat 1;Test1;60110;Test Started
2021. 01. 27.;13:19:21;2021,01,27 farasztas karboxilat 1;Test1;8800120;A limit has been tripped (Console)
2021. 01. 27.;13:19:21;2021,01,27 farasztas karboxilat 1;Test1;880014;Device is not at full (high) power
2021. 01. 27.;13:19:21;2021,01,27 farasztas karboxilat 1;Test1;60201;Test Status;Test Paused Unexpectedly
2021. 01. 27.;13:19:21;2021,01,27 farasztas karboxilat 1;Test1;60120;Total Time;564,735
2021. 01. 27.;13:19:21;2021,01,27 farasztas karboxilat 1;Test1;60121;Total Cycle Count(Linear Waveform);5431,75
2021. 01. 27.;13:19:21;2021,01,27 farasztas karboxilat 1;Test1;60122;Step;8;Step 8
2021. 01. 27.;13:19:21;2021,01,27 farasztas karboxilat 1;Test1;60111;Test Paused
2021. 01. 27.;13:20:19;2021,01,27 farasztas karboxilat 1;Test1;62000;SHA-256,Test1.steps.tracking.csv,64761CFB34F8D71CAE971436E65AA81017A1016E769E331DAA5251A39C84AA78
2021. 01. 27.;13:20:19;2021,01,27 farasztas karboxilat 1;Test1;62000;SHA-256,Test1.steps.trends.csv,DD17CBFC9C8E1AF6289B26BF5710C014393F1ACC11149A7EFC176485A7827662
2021. 01. 27.;13:20:19;2021,01,27 farasztas karboxilat 1;Test1;62000;SHA-256,Test1.Stop.csv,F15B168B506528FDEC540E6611A16777FE75767651554328EDE2B968C40661E9
2021. 01. 27.;13:20:19;2021,01,27 farasztas karboxilat 1;Test1;60103;Closed
