# Supplementary material for: Mechanical Behaviour of Dental Luting Cements: Static, Dynamic, and Finite Element Studies
Source: Dent J (Basel). 2025 Dec 15;13(12):601. doi: 10.3390/dj13120601 (PMC12731645; doi:10.3390/dj13120601)
Supplement: Supplementary file 1 [file dentistry-13-00601-s001.zip › File S1/dynamic/CaC/2021,01,27 farasztas karboxilat 1/Test1/ResumeData.im_res.bak]

<?xml version="1.0"?>
<InstronFile xmlns:xsi="http://www.w3.org/2001/XMLSchema-instance" xmlns:xsd="http://www.w3.org/2001/XMLSchema" FileSections="3" Version="1.0.0">
  <Section index="0">
    <Node name="SystemMap">
      <Item name="VirtualHosts">
        <Value xsi:type="ArrayOfString">
          <string>PC</string>
          <string>Linear</string>
        </Value>
      </Item>
      <Item name="PhysicalHosts">
        <Value xsi:type="ArrayOfString">
          <string>PC</string>
          <string>Linear</string>
        </Value>
      </Item>
    </Node>
  </Section>
  <Section index="1">
    <Node name="TestData">
      <Item name="Time">
        <Value xsi:type="xsd:double">539.903</Value>
      </Item>
      <Item name="TransferCount">
        <Value xsi:type="xsd:long">8</Value>
      </Item>
      <Item name="Vectors">
        <Value xsi:type="xsd:long">539904</Value>
      </Item>
      <Item name="ColumnNames">
        <Value xsi:type="ArrayOfString">
          <string>Vector</string>
          <string>Total Time</string>
          <string>Step</string>
          <string>Linear:Transfer</string>
          <string>Linear:WaveformStatus</string>
          <string>Total Cycle Count(Linear Waveform)</string>
          <string>Position(Linear:Position)</string>
          <string>Load(Linear:Load)</string>
          <string>Displacement(Linear:Digital Position)</string>
        </Value>
      </Item>
      <Item name="ColumnValues">
        <Value xsi:type="ArrayOfDouble">
          <double>539903</double>
          <double>539.903</double>
          <double>8</double>
          <double>8</double>
          <double>1</double>
          <double>5189</double>
          <double>-0.0093268020451068873</double>
          <double>-356.69008269906044</double>
          <double>-0.00015500709414482117</double>
        </Value>
      </Item>
    </Node>
  </Section>
  <Section index="2">
    <Node name="TestSystem">
      <Item name="TestStopReason">
        <Value xsi:type="xsd:int">0</Value>
      </Item>
    </Node>
    <Node name="Sequencer">
      <Item name="CompletedStepCount">
        <Value xsi:type="xsd:int">7</Value>
      </Item>
      <Item name="Step0">
        <Value xsi:type="Node" name="Step0">
          <Item name="StepAcquisitionFilter - PC:Acquisition Filter">
            <Value xsi:type="Node" name="StepAcquisitionFilter - PC:Acquisition Filter">
              <Item name="ChunkerActive">
                <Value xsi:type="xsd:boolean">false</Value>
              </Item>
            </Value>
          </Item>
        </Value>
      </Item>
      <Item name="Step1">
        <Value xsi:type="Node" name="Step1">
          <Item name="SimpleCyclic - Linear:WaveformGenerator">
            <Value xsi:type="Node" name="SimpleCyclic - Linear:WaveformGenerator">
              <Item name="ElapsedQuarterCycleCount">
                <Value xsi:type="xsd:long">6000</Value>
              </Item>
            </Value>
          </Item>
          <Item name="StepAcquisitionFilter - PC:Acquisition Filter">
            <Value xsi:type="Node" name="StepAcquisitionFilter - PC:Acquisition Filter">
              <Item name="ChunkerActive">
                <Value xsi:type="xsd:boolean">false</Value>
              </Item>
            </Value>
          </Item>
        </Value>
      </Item>
      <Item name="Step2">
        <Value xsi:type="Node" name="Step2">
          <Item name="StepAcquisitionFilter - PC:Acquisition Filter">
            <Value xsi:type="Node" name="StepAcquisitionFilter - PC:Acquisition Filter">
              <Item name="ChunkerActive">
                <Value xsi:type="xsd:boolean">false</Value>
              </Item>
            </Value>
          </Item>
        </Value>
      </Item>
      <Item name="Step3">
        <Value xsi:type="Node" name="Step3">
          <Item name="SimpleCyclic - Linear:WaveformGenerator">
            <Value xsi:type="Node" name="SimpleCyclic - Linear:WaveformGenerator">
              <Item name="ElapsedQuarterCycleCount">
                <Value xsi:type="xsd:long">5989</Value>
              </Item>
            </Value>
          </Item>
          <Item name="StepAcquisitionFilter - PC:Acquisition Filter">
            <Value xsi:type="Node" name="StepAcquisitionFilter - PC:Acquisition Filter">
              <Item name="ChunkerActive">
                <Value xsi:type="xsd:boolean">false</Value>
              </Item>
            </Value>
          </Item>
        </Value>
      </Item>
      <Item name="Step4">
        <Value xsi:type="Node" name="Step4">
          <Item name="StepAcquisitionFilter - PC:Acquisition Filter">
            <Value xsi:type="Node" name="StepAcquisitionFilter - PC:Acquisition Filter">
              <Item name="ChunkerActive">
                <Value xsi:type="xsd:boolean">false</Value>
              </Item>
            </Value>
          </Item>
        </Value>
      </Item>
      <Item name="Step5">
        <Value xsi:type="Node" name="Step5">
          <Item name="SimpleCyclic - Linear:WaveformGenerator">
            <Value xsi:type="Node" name="SimpleCyclic - Linear:WaveformGenerator">
              <Item name="ElapsedQuarterCycleCount">
                <Value xsi:type="xsd:long">5999</Value>
              </Item>
            </Value>
          </Item>
          <Item name="StepAcquisitionFilter - PC:Acquisition Filter">
            <Value xsi:type="Node" name="StepAcquisitionFilter - PC:Acquisition Filter">
              <Item name="ChunkerActive">
                <Value xsi:type="xsd:boolean">false</Value>
              </Item>
            </Value>
          </Item>
        </Value>
      </Item>
      <Item name="Step6">
        <Value xsi:type="Node" name="Step6">
          <Item name="StepAcquisitionFilter - PC:Acquisition Filter">
            <Value xsi:type="Node" name="StepAcquisitionFilter - PC:Acquisition Filter">
              <Item name="ChunkerActive">
                <Value xsi:type="xsd:boolean">false</Value>
              </Item>
            </Value>
          </Item>
        </Value>
      </Item>
      <Item name="Step7">
        <Value xsi:type="Node" name="Step7">
          <Item name="SimpleCyclic - Linear:WaveformGenerator">
            <Value xsi:type="Node" name="SimpleCyclic - Linear:WaveformGenerator">
              <Item name="ElapsedQuarterCycleCount">
                <Value xsi:type="xsd:long">2753</Value>
              </Item>
            </Value>
          </Item>
          <Item name="StepAcquisitionFilter - PC:Acquisition Filter">
            <Value xsi:type="Node" name="StepAcquisitionFilter - PC:Acquisition Filter">
              <Item name="Total Cycles">
                <Value xsi:type="ArrayOfDouble">
                  <double>4501</double>
                  <double>4502</double>
                  <double>4503</double>
                  <double>4504</double>
                  <double>4505</double>
                  <double>4506</double>
                  <double>4507</double>
                  <double>4508</double>
                  <double>4509</double>
                  <double>4510</double>
                  <double>4520</double>
                  <double>4530</double>
                  <double>4540</double>
                  <double>4550</double>
                  <double>4560</double>
                  <double>4570</double>
                  <double>4580</double>
                  <double>4590</double>
                  <double>4600</double>
                  <double>4700</double>
                  <double>4800</double>
                  <double>4900</double>
                  <double>5000</double>
                  <double>5100</double>
                  <double>5189</double>
                </Value>
              </Item>
              <Item name="Elapsed Cycles">
                <Value xsi:type="ArrayOfDouble">
                  <double>1</double>
                  <double>2</double>
                  <double>3</double>
                  <double>4</double>
                  <double>5</double>
                  <double>6</double>
                  <double>7</double>
                  <double>8</double>
                  <double>9</double>
                  <double>10</double>
                  <double>20</double>
                  <double>30</double>
                  <double>40</double>
                  <double>50</double>
                  <double>60</double>
                  <double>70</double>
                  <double>80</double>
                  <double>90</double>
                  <double>100</double>
                  <double>200</double>
                  <double>300</double>
                  <double>400</double>
                  <double>500</double>
                  <double>600</double>
                  <double>689</double>
                </Value>
              </Item>
              <Item name="Step">
                <Value xsi:type="ArrayOfDouble">
                  <double>8</double>
                  <double>8</double>
                  <double>8</double>
                  <double>8</double>
                  <double>8</double>
                  <double>8</double>
                  <double>8</double>
                  <double>8</double>
                  <double>8</double>
                  <double>8</double>
                  <double>8</double>
                  <double>8</double>
                  <double>8</double>
                  <double>8</double>
                  <double>8</double>
                  <double>8</double>
                  <double>8</double>
                  <double>8</double>
                  <double>8</double>
                  <double>8</double>
                  <double>8</double>
                  <double>8</double>
                  <double>8</double>
                  <double>8</double>
                  <double>8</double>
                </Value>
              </Item>
              <Item name="PC:Cycle Start Time">
                <Value xsi:type="ArrayOfDouble">
                  <double>471.00100000000003</double>
                  <double>471.10200000000003</double>
                  <double>471.202</double>
                  <double>471.302</double>
                  <double>471.402</double>
                  <double>471.502</double>
                  <double>471.60200000000003</double>
                  <double>471.702</double>
                  <double>471.802</double>
                  <double>471.902</double>
                  <double>472.902</double>
                  <double>473.902</double>
                  <double>474.902</double>
                  <double>475.902</double>
                  <double>476.902</double>
                  <double>477.902</double>
                  <double>478.902</double>
                  <double>479.902</double>
                  <double>480.902</double>
                  <double>490.902</double>
                  <double>500.902</double>
                  <double>510.902</double>
                  <double>520.902</double>
                  <double>530.902</double>
                  <double>539.802</double>
                </Value>
              </Item>
              <Item name="PC:Frequency">
                <Value xsi:type="ArrayOfDouble">
                  <double>10</double>
                  <double>10</double>
                  <double>10</double>
                  <double>10</double>
                  <double>10</double>
                  <double>10</double>
                  <double>10</double>
                  <double>10</double>
                  <double>10</double>
                  <double>10</double>
                  <double>10</double>
                  <double>10</double>
                  <double>10</double>
                  <double>10</double>
                  <double>10</double>
                  <double>10</double>
                  <double>10</double>
                  <double>10</double>
                  <double>10</double>
                  <double>10</double>
                  <double>10</double>
                  <double>10</double>
                  <double>10</double>
                  <double>10</double>
                  <double>10</double>
                </Value>
              </Item>
              <Item name="Position(Linear:Position):Maximum">
                <Value xsi:type="ArrayOfDouble">
                  <double>-0.0092410433851182455</double>
                  <double>-0.00922880658879876</double>
                  <double>-0.0092191342357546089</double>
                  <double>-0.0092219340708106761</double>
                  <double>-0.0092239817976951591</double>
                  <double>-0.0092257627565413714</double>
                  <double>-0.00922691099345684</double>
                  <double>-0.0092278774268925185</double>
                  <double>-0.00922913733869791</double>
                  <double>-0.00922985709272325</double>
                  <double>-0.0092338078748434773</double>
                  <double>-0.00923625555820763</double>
                  <double>-0.009237010767683386</double>
                  <double>-0.0092388566862791777</double>
                  <double>-0.0092385633755475271</double>
                  <double>-0.0092412705067545179</double>
                  <double>-0.0092410981189459552</double>
                  <double>-0.0092428805865347376</double>
                  <double>-0.009245480960235</double>
                  <double>-0.0092517676390707487</double>
                  <double>-0.0092562753148376937</double>
                  <double>-0.0092593676783144473</double>
                  <double>-0.0092596949636936186</double>
                  <double>-0.009263010369613767</double>
                  <double>-0.0092651604115962984</double>
                </Value>
              </Item>
              <Item name="Position(Linear:Position):Minimum">
                <Value xsi:type="ArrayOfDouble">
                  <double>-0.0092532559297978881</double>
                  <double>-0.00926775106228888</double>
                  <double>-0.0092736170254647723</double>
                  <double>-0.0092767948284745213</double>
                  <double>-0.0092794642411172384</double>
                  <double>-0.009281361876055598</double>
                  <double>-0.0092828852031379937</double>
                  <double>-0.0092847757413983337</double>
                  <double>-0.0092859915643930431</double>
                  <double>-0.0092872278112918136</double>
                  <double>-0.0092961670551449053</double>
                  <double>-0.0093007434904575342</double>
                  <double>-0.0093035757914185519</double>
                  <double>-0.009305888023227453</double>
                  <double>-0.0093075868114829066</double>
                  <double>-0.0093091175984591247</double>
                  <double>-0.0093104671686887741</double>
                  <double>-0.00931158324703574</double>
                  <double>-0.0093124553281813856</double>
                  <double>-0.0093188206572085621</double>
                  <double>-0.0093224924616515641</double>
                  <double>-0.0093250760715454812</double>
                  <double>-0.0093265935871750111</double>
                  <double>-0.0093290444836020472</double>
                  <double>-0.0093304263241589074</double>
                </Value>
              </Item>
              <Item name="Load(Linear:Load):Maximum">
                <Value xsi:type="ArrayOfDouble">
                  <double>-177.55040433257818</double>
                  <double>-92.489668168127537</double>
                  <double>-34.303241409361362</double>
                  <double>-31.240936368703842</double>
                  <double>-27.865469455718994</double>
                  <double>-26.259943842887878</double>
                  <double>-23.653581738471985</double>
                  <double>-22.0385380089283</double>
                  <double>-21.75183966755867</double>
                  <double>-20.123161375522614</double>
                  <double>-8.00351146608591</double>
                  <double>-5.0028646364808083</double>
                  <double>-2.3369723930954933</double>
                  <double>-2.2492930293083191</double>
                  <double>-1.1144345626235008</double>
                  <double>-1.4008535072207451</double>
                  <double>-0.86645595729351044</double>
                  <double>-1.2047030031681061</double>
                  <double>-1.9193161278963089</double>
                  <double>-1.3011647388339043</double>
                  <double>-1.0505830869078636</double>
                  <double>-1.3424642384052277</double>
                  <double>-0.77050179243087769</double>
                  <double>-1.0043848305940628</double>
                  <double>-1.0095583274960518</double>
                </Value>
              </Item>
              <Item name="Load(Linear:Load):Minimum">
                <Value xsi:type="ArrayOfDouble">
                  <double>-263.15784547477961</double>
                  <double>-345.92936746776104</double>
                  <double>-365.14250561594963</double>
                  <double>-367.04207770526409</double>
                  <double>-370.92016544193029</double>
                  <double>-371.4333800598979</double>
                  <double>-372.11518734693527</double>
                  <double>-376.69927347451448</double>
                  <double>-378.41927260160446</double>
                  <double>-379.0463088080287</double>
                  <double>-391.44123904407024</double>
                  <double>-396.45957760512829</double>
                  <double>-396.1091535165906</double>
                  <double>-398.74114561825991</double>
                  <double>-398.24667852371931</double>
                  <double>-399.31403007358313</double>
                  <double>-399.31101258844137</double>
                  <double>-399.73313454538584</double>
                  <double>-397.09223434329033</double>
                  <double>-398.66487961262465</double>
                  <double>-399.29964113980532</double>
                  <double>-400.7239593192935</double>
                  <double>-395.88462561368942</double>
                  <double>-398.99934083223343</double>
                  <double>-397.99831807613373</double>
                </Value>
              </Item>
              <Item name="Displacement(Linear:Digital Position):Maximum">
                <Value xsi:type="ArrayOfDouble">
                  <double>-6.924843415617943E-05</double>
                  <double>-5.7011637836694716E-05</double>
                  <double>-4.7339312732219693E-05</double>
                  <double>-5.0139147788286209E-05</double>
                  <double>-5.2186846733093259E-05</double>
                  <double>-5.3967777639627456E-05</double>
                  <double>-5.5116042494773859E-05</double>
                  <double>-5.6082475930452345E-05</double>
                  <double>-5.7342387735843657E-05</double>
                  <double>-5.8062169700860976E-05</double>
                  <double>-6.2012951821088785E-05</double>
                  <double>-6.44606351852417E-05</double>
                  <double>-6.5215844660997387E-05</double>
                  <double>-6.7061707377433769E-05</double>
                  <double>-6.6768452525138857E-05</double>
                  <double>-6.9475527852773665E-05</double>
                  <double>-6.930319592356681E-05</double>
                  <double>-7.1085635572671886E-05</double>
                  <double>-7.3686037212610244E-05</double>
                  <double>-7.9972688108682636E-05</double>
                  <double>-8.448036387562751E-05</double>
                  <double>-8.7572727352380753E-05</double>
                  <double>-8.7900012731552122E-05</double>
                  <double>-9.121539071202278E-05</double>
                  <double>-9.3365460634231562E-05</double>
                </Value>
              </Item>
              <Item name="Displacement(Linear:Digital Position):Minimum">
                <Value xsi:type="ArrayOfDouble">
                  <double>-8.146097883582115E-05</double>
                  <double>-9.5956139266490932E-05</double>
                  <double>-0.00010182207450270652</double>
                  <double>-0.00010499987751245498</double>
                  <double>-0.00010766929015517234</double>
                  <double>-0.00010956689715385437</double>
                  <double>-0.0001110902801156044</double>
                  <double>-0.00011298079043626785</double>
                  <double>-0.00011419661343097686</double>
                  <double>-0.00011543288826942443</double>
                  <double>-0.00012437213212251663</double>
                  <double>-0.00012894853949546814</double>
                  <double>-0.00013178084045648575</double>
                  <double>-0.00013409307226538658</double>
                  <double>-0.00013579186052083969</double>
                  <double>-0.00013732267543673516</double>
                  <double>-0.00013867221772670746</double>
                  <double>-0.00013978829607367516</double>
                  <double>-0.00014066040515899657</double>
                  <double>-0.00014702573418617248</double>
                  <double>-0.000150697510689497</double>
                  <double>-0.0001532810926437378</double>
                  <double>-0.00015479866415262221</double>
                  <double>-0.00015724953263998031</double>
                  <double>-0.00015863137319684027</double>
                </Value>
              </Item>
              <Item name="ChunkerActive">
                <Value xsi:type="xsd:boolean">true</Value>
              </Item>
              <Item name="TotalCycleCount">
                <Value xsi:type="xsd:long">5190</Value>
              </Item>
              <Item name="ElapsedCycleCount">
                <Value xsi:type="xsd:long">690</Value>
              </Item>
            </Value>
          </Item>
        </Value>
      </Item>
      <Item name="Step8">
        <Value xsi:type="Node" name="Step8">
          <Item name="StepAcquisitionFilter - PC:Acquisition Filter">
            <Value xsi:type="Node" name="StepAcquisitionFilter - PC:Acquisition Filter">
              <Item name="ChunkerActive">
                <Value xsi:type="xsd:boolean">false</Value>
              </Item>
            </Value>
          </Item>
        </Value>
      </Item>
      <Item name="Step9">
        <Value xsi:type="Node" name="Step9">
          <Item name="SimpleCyclic - Linear:WaveformGenerator">
            <Value xsi:type="Node" name="SimpleCyclic - Linear:WaveformGenerator">
              <Item name="ElapsedQuarterCycleCount">
                <Value xsi:type="xsd:long">0</Value>
              </Item>
            </Value>
          </Item>
          <Item name="StepAcquisitionFilter - PC:Acquisition Filter">
            <Value xsi:type="Node" name="StepAcquisitionFilter - PC:Acquisition Filter">
              <Item name="ChunkerActive">
                <Value xsi:type="xsd:boolean">false</Value>
              </Item>
            </Value>
          </Item>
        </Value>
      </Item>
      <Item name="Step10">
        <Value xsi:type="Node" name="Step10">
          <Item name="StepAcquisitionFilter - PC:Acquisition Filter">
            <Value xsi:type="Node" name="StepAcquisitionFilter - PC:Acquisition Filter">
              <Item name="ChunkerActive">
                <Value xsi:type="xsd:boolean">false</Value>
              </Item>
            </Value>
          </Item>
        </Value>
      </Item>
      <Item name="Step11">
        <Value xsi:type="Node" name="Step11">
          <Item name="SimpleCyclic - Linear:WaveformGenerator">
            <Value xsi:type="Node" name="SimpleCyclic - Linear:WaveformGenerator">
              <Item name="ElapsedQuarterCycleCount">
                <Value xsi:type="xsd:long">0</Value>
              </Item>
            </Value>
          </Item>
          <Item name="StepAcquisitionFilter - PC:Acquisition Filter">
            <Value xsi:type="Node" name="StepAcquisitionFilter - PC:Acquisition Filter">
              <Item name="ChunkerActive">
                <Value xsi:type="xsd:boolean">false</Value>
              </Item>
            </Value>
          </Item>
        </Value>
      </Item>
      <Item name="Step12">
        <Value xsi:type="Node" name="Step12">
          <Item name="StepAcquisitionFilter - PC:Acquisition Filter">
            <Value xsi:type="Node" name="StepAcquisitionFilter - PC:Acquisition Filter">
              <Item name="ChunkerActive">
                <Value xsi:type="xsd:boolean">false</Value>
              </Item>
            </Value>
          </Item>
        </Value>
      </Item>
      <Item name="Step13">
        <Value xsi:type="Node" name="Step13">
          <Item name="SimpleCyclic - Linear:WaveformGenerator">
            <Value xsi:type="Node" name="SimpleCyclic - Linear:WaveformGenerator">
              <Item name="ElapsedQuarterCycleCount">
                <Value xsi:type="xsd:long">0</Value>
              </Item>
            </Value>
          </Item>
          <Item name="StepAcquisitionFilter - PC:Acquisition Filter">
            <Value xsi:type="Node" name="StepAcquisitionFilter - PC:Acquisition Filter">
              <Item name="ChunkerActive">
                <Value xsi:type="xsd:boolean">false</Value>
              </Item>
            </Value>
          </Item>
        </Value>
      </Item>
      <Item name="Step14">
        <Value xsi:type="Node" name="Step14">
          <Item name="StepAcquisitionFilter - PC:Acquisition Filter">
            <Value xsi:type="Node" name="StepAcquisitionFilter - PC:Acquisition Filter">
              <Item name="ChunkerActive">
                <Value xsi:type="xsd:boolean">false</Value>
              </Item>
            </Value>
          </Item>
        </Value>
      </Item>
      <Item name="FinishedActions">
        <Value xsi:type="ArrayOfString" />
      </Item>
    </Node>
  </Section>
</InstronFile>
