# Supplementary material for: Mechanical Behaviour of Dental Luting Cements: Static, Dynamic, and Finite Element Studies
Source: Dent J (Basel). 2025 Dec 15;13(12):601. doi: 10.3390/dj13120601 (PMC12731645; doi:10.3390/dj13120601)
Supplement: Supplementary file 1 [file dentistry-13-00601-s001.zip › File S1/dynamic/CaC/2021,01,27 farasztas karboxilat 1/Test1/Test1.steps.tracking.csv]

Total Time (s)	Cycle Elapsed Time (s)	Total Cycles	Elapsed Cycles	Step	Total Cycle Count(Linear Waveform)	Position(Linear:Position) (mm)	Load(Linear:Load) (kN)	Displacement(Linear:Digital Position) (mm)
0	0	1	1	1	0	-9,17729124426842	-0,061778835952282	-0,00549629330635071
0,01	0,01	1	1	1	0	-9,17729529552162	-0,0617926102131605	-0,00550037249922752
0,015	0,015	1	1	1	0	-9,17730895802378	-0,0620390521362424	-0,00551400706171989
0,022	0,022	1	1	1	0	-9,17728870175779	-0,0618916982784867	-0,00549377873539925
0,026	0,026	1	1	1	0	-9,17728585191071	-0,0620478531345725	-0,00549092888832092
0,036	0,036	1	1	1	0	-9,17729068547487	-0,0616952916607261	-0,00549573451280594
0,047	0,047	1	1	1	0	-9,17727906256914	-0,061631896533072	-0,00548411160707474
0,057	0,057	1	1	1	0	-9,17726621031761	-0,061653284355998	-0,00547125935554504
0,067	0,067	1	1	1	0	-9,17726824991405	-0,0618210388347507	-0,00547332689166069
0,078	0,078	1	1	1	0	-9,17726310901344	-0,0618253136053681	-0,00546818599104881
0,089	0,089	1	1	1	0	-9,17724167928099	-0,061491085216403	-0,00544672831892967
0,099	0,099	1	1	1	0	-9,17724757455289	-0,0615990580990911	-0,00545265153050423
0,11	0,11	1	1	1	0	-9,1771955229342	-0,0612677447497845	-0,00540057197213173
0,121	0,121	1	1	1	0	-9,17717283591628	-0,0613114424049854	-0,0053778849542141
0,131	0,131	1	1	1	0	-9,17712134309113	-0,0607530493289232	-0,00532636418938637
0,141	0,141	1	1	1	0	-9,17709407396615	-0,0607385998591781	-0,0052991509437561
0,152	0,152	1	1	1	0	-9,17709287256002	-0,0607218407094479	-0,00529792159795761
0,162	0,162	1	1	1	0	-9,17708759196103	-0,0607957830652595	-0,00529266893863678
0,172	0,172	1	1	1	0	-9,1770847979933	-0,060592545196414	-0,00528987497091293
0,183	0,183	1	1	1	0	-9,1770694591105	-0,060517149977386	-0,00527450814843178
0,193	0,193	1	1	1	0	-9,17706934735179	-0,0607226835563779	-0,00527439638972282
0,203	0,203	1	1	1	0	-9,17705629952252	-0,0606698170304298	-0,00526132062077522
0,214	0,214	1	1	1	0	-9,17706596665084	-0,0607410026714206	-0,00527104362845421
0,224	0,224	1	1	1	0	-9,17703031562269	-0,0603341218084097	-0,00523539260029793
0,242	0,242	1	1	1	0	-9,17699569836259	-0,0603644922375679	-0,00520074740052223
0,251	0,251	1	1	1	0	-9,1770198661834	-0,0604748073965311	-0,00522494316101074
0,261	0,261	1	1	1	0	-9,17696110904217	-0,0601819856092334	-0,00516615808010101
0,271	0,271	1	1	1	0	-9,17696353979409	-0,060002445243299	-0,00516856089234352
0,281	0,281	1	1	1	0	-9,17694266885519	-0,0600183289498091	-0,00514771789312363
0,292	0,292	1	1	1	0	-9,17695521377027	-0,0601496547460556	-0,00516029074788094
0,302	0,302	1	1	1	0	-9,17694169096649	-0,060073989443481	-0,00514671206474304
0,312	0,312	1	1	1	0	-9,1767796408385	-0,0589118339121342	-0,00498466193675995
0,322	0,322	1	1	1	0	-9,17678182013333	-0,0591433839872479	-0,00498684123158455
0,332	0,332	1	1	1	0	-9,17680288664997	-0,0593219324946404	-0,00500796362757683
0,342	0,342	1	1	1	0	-9,17676701210439	-0,059221601113677	-0,00497208908200264
0,353	0,353	1	1	1	0	-9,17677827179432	-0,0593103328719735	-0,0049833208322525
0,363	0,363	1	1	1	0	-9,17680445127189	-0,0592509005218744	-0,00500952824950218
0,373	0,373	1	1	1	0	-9,17679693549871	-0,059163742698729	-0,0050019845366478
0,383	0,383	1	1	1	0	-9,17677067220211	-0,0591384572908282	-0,00497572124004364
0,393	0,393	1	1	1	0	-9,17678573168814	-0,0593098299577832	-0,00499080866575241
0,403	0,403	1	1	1	0	-9,17678824625909	-0,0591028854250908	-0,00499332323670387
0,413	0,413	1	1	1	0	-9,17678151279688	-0,059226006269455	-0,00498656183481216
0,424	0,424	1	1	1	0	-9,17674734257162	-0,0591840781271458	-0,00495241954922676
0,434	0,434	1	1	1	0	-9,17671579867601	-0,0590052781626582	-0,0049208477139473
0,444	0,444	1	1	1	0	-9,17670180089772	-0,0589514477178454	-0,00490687787532806
0,454	0,454	1	1	1	0	-9,17669942602515	-0,0587467337027192	-0,00490447506308556
0,464	0,464	1	1	1	0	-9,17657836340368	-0,0580632453784347	-0,00478344038128853
0,474	0,474	1	1	1	0	-9,17659973725677	-0,0583754014223814	-0,00480478629469871
0,485	0,485	1	1	1	0	-9,17659498751163	-0,0585231930017471	-0,00480003654956818
0,495	0,495	1	1	1	0	-9,17659990489483	-0,0581525219604373	-0,00480495393276215
0,506	0,506	1	1	1	0	-9,17658789083361	-0,0581118604168296	-0,00479293987154961
0,516	0,516	1	1	1	0	-9,17658333666623	-0,0582468416541815	-0,00478841364383697
0,526	0,526	1	1	1	0	-9,17654137127101	-0,0580947520211339	-0,00474639236927032
0,536	0,536	1	1	1	0	-9,17654162272811	-0,0578580750152469	-0,00474667176604271
0,546	0,546	1	1	1	0	-9,17652958072722	-0,0579011905938387	-0,00473465770483017
0,556	0,556	1	1	1	0	-9,17650183662772	-0,057888887822628	-0,00470688566565514
0,566	0,566	1	1	1	0	-9,17651323601604	-0,0578117743134499	-0,00471828505396843
0,576	0,576	1	1	1	0	-9,17651351541281	-0,058015389367938	-0,00471856445074081
0,587	0,587	1	1	1	0	-9,17649451643228	-0,0576936639845371	-0,00469956547021866
0,597	0,597	1	1	1	0	-9,17644450441003	-0,0574425142258406	-0,00464955344796181
0,607	0,607	1	1	1	0	-9,17643640190363	-0,0575766758993268	-0,00464145094156265
0,617	0,617	1	1	1	0	-9,17644028551877	-0,057707536034286	-0,00464536249637604
0,627	0,627	1	1	1	0	-9,17643402703106	-0,0573613541200757	-0,00463910400867462
0,637	0,637	1	1	1	0	-9,17641248553991	-0,0573590071871877	-0,00461753457784653
0,647	0,647	1	1	1	0	-9,17635649442673	-0,0570677500218153	-0,00456154346466064
0,657	0,657	1	1	1	0	-9,1763699054718	-0,0572342704981565	-0,00457495450973511
0,667	0,667	1	1	1	0	-9,1763296443969	-0,0570395775139332	-0,00453472137451172
0,677	0,677	1	1	1	0	-9,17633998207748	-0,056962869130075	-0,00454505905508995
0,687	0,687	1	1	1	0	-9,17632196098566	-0,0569044891744852	-0,0045270100235939
0,697	0,697	1	1	1	0	-9,17633819393814	-0,0570770911872387	-0,00454327091574669
0,708	0,708	1	1	1	0	-9,17628527618945	-0,0568820163607597	-0,00449035316705704
0,718	0,718	1	1	1	0	-9,17628418654203	-0,0566219119355083	-0,0044892355799675
0,728	0,728	1	1	1	0	-9,17622593231499	-0,0564580084756017	-0,00443100929260254
0,738	0,738	1	1	1	0	-9,17623713612556	-0,0565359648317099	-0,00444218516349792
0,748	0,748	1	1	1	0	-9,17621961794794	-0,0564877642318606	-0,00442469492554665
0,758	0,758	1	1	1	0	-9,17622579261661	-0,0566445617005229	-0,00443084165453911
0,768	0,768	1	1	1	0	-9,17622372508049	-0,0563278701156378	-0,00442877411842346
0,778	0,778	1	1	1	0	-9,17622196488082	-0,0563717726618052	-0,00442704185843468
0,788	0,788	1	1	1	0	-9,17613705620169	-0,0560804875567555	-0,00434210523962975
0,798	0,798	1	1	1	0	-9,1761261317879	-0,0560278771445155	-0,00433120876550674
0,808	0,808	1	1	1	0	-9,17610394768417	-0,0558185297995806	-0,0043090246617794
0,818	0,818	1	1	1	0	-9,17610344476998	-0,0558835547417402	-0,00430846586823463
0,828	0,828	1	1	1	0	-9,17600945569575	-0,0554682640358806	-0,00421453267335892
0,839	0,839	1	1	1	0	-9,17604287154973	-0,0555982440710068	-0,00424794852733612
0,849	0,849	1	1	1	0	-9,17606494389474	-0,0558154564350843	-0,00427002087235451
0,859	0,859	1	1	1	0	-9,17601973749697	-0,0554281054064631	-0,00422481447458267
0,869	0,869	1	1	1	0	-9,17600431479514	-0,0553206680342555	-0,00420933589339256
0,879	0,879	1	1	1	0	-9,17598023079336	-0,0553797231987119	-0,00418530777096748
0,889	0,889	1	1	1	0	-9,17598461732268	-0,0554309226572514	-0,00418966636061668
0,899	0,899	1	1	1	0	-9,17596952989697	-0,0551944505423307	-0,00417457893490791
0,909	0,909	1	1	1	0	-9,17598654516041	-0,0552777014672756	-0,00419162213802338
0,919	0,919	1	1	1	0	-9,17597017250955	-0,0552107021212578	-0,00417524948716164
0,929	0,929	1	1	1	0	-9,17596718296409	-0,055287885479629	-0,00417223200201988
0,939	0,939	1	1	1	0	-9,17593756690621	-0,05525728687644	-0,00414261594414711
0,949	0,949	1	1	1	0	-9,1759265307337	-0,0549355102702975	-0,00413155183196068
0,959	0,959	1	1	1	0	-9,17588154785335	-0,0548481056466699	-0,00408662483096123
0,97	0,97	1	1	1	0	-9,17584028095007	-0,0547588802874088	-0,00404532998800278
0,98	0,98	1	1	1	0	-9,17583206668496	-0,0546917179599404	-0,00403711572289467
0,99	0,99	1	1	1	0	-9,17583617381752	-0,0546238990500569	-0,00404125079512596
1	1	1	1	1	0	-9,17586226947606	-0,0546199129894376	-0,00406734645366669
1,01	1,01	1	1	1	0	-9,17583734728396	-0,0546850403770804	-0,00404242426156998
1,02	1,02	1	1	1	0	-9,17580340057611	-0,0545928347855806	-0,004008449614048
1,03	1,03	1	1	1	0	-9,17570575140417	-0,0541547453030944	-0,00391082838177681
1,04	1,04	1	1	1	0	-9,17570818215608	-0,0539048993960023	-0,00391323119401932
1,05	1,05	1	1	1	0	-9,17569164186716	-0,053897351026535	-0,00389669090509415
1,06	1,06	1	1	1	0	-9,17567188851535	-0,0539224781095982	-0,00387696549296379
1,07	1,07	1	1	1	0	-9,17570910416543	-0,0542124081403017	-0,00391418114304543
1,08	1,08	1	1	1	0	-9,17568144388497	-0,0540022971108556	-0,00388652086257935
1,09	1,09	1	1	1	0	-9,17567152529955	-0,0538540259003639	-0,00387657433748245
1,1	1,1	1	1	1	0	-9,17567035183311	-0,0538691133260727	-0,00387540087103844
1,11	1,11	1	1	1	0	-9,17566607706249	-0,0539627624675632	-0,00387115404009819
1,12	1,12	1	1	1	0	-9,17566261254251	-0,0539858266711235	-0,00386763364076614
1,13	1,13	1	1	1	0	-9,17565548792481	-0,0537343183532357	-0,00386053696274757
1,14	1,14	1	1	1	0	-9,17561980895698	-0,0536162639036775	-0,00382488593459129
1,15	1,15	1	1	1	0	-9,17560016736388	-0,0537385605275631	-0,00380521640181541
1,161	1,161	1	1	1	0	-9,17560807429254	-0,0537327490746975	-0,00381315127015114
1,171	1,171	1	1	1	0	-9,17555127292871	-0,053616976365447	-0,0037563219666481
1,181	1,181	1	1	1	0	-9,17549321427941	-0,0530036445707083	-0,00369826331734657
1,191	1,191	1	1	1	0	-9,17548611760139	-0,0529372459277511	-0,003691166639328
1,201	1,201	1	1	1	0	-9,17545560747385	-0,0529972836375237	-0,0036606565117836
1,211	1,211	1	1	1	0	-9,17545496486127	-0,0529619725421071	-0,00366004183888435
1,221	1,221	1	1	1	0	-9,17544865049422	-0,0527607323601842	-0,00365372747182846
1,231	1,231	1	1	1	0	-9,17544714175165	-0,0528335990384221	-0,00365221872925758
1,241	1,241	1	1	1	0	-9,17542917653918	-0,0529102003201842	-0,00363422557711601
1,251	1,251	1	1	1	0	-9,17540442198515	-0,0528259994462132	-0,00360947102308273
1,261	1,261	1	1	1	0	-9,17547826655209	-0,0534066976979375	-0,00368334352970123
1,278	1,278	1	1	1	0	-9,17540408670902	-0,0526774954050779	-0,00360913574695587
1,288	1,288	1	1	1	0	-9,17534541338682	-0,0524151930585504	-0,0035504624247551
1,298	1,298	1	1	1	0	-9,17535742744803	-0,0525651033967733	-0,00356247648596764
1,308	1,308	1	1	1	0	-9,17530850507319	-0,0525338714942336	-0,00351358205080032
1,318	1,318	1	1	1	0	-9,1752721555531	-0,0519785331562161	-0,00347720459103584
1,328	1,328	1	1	1	0	-9,17527025565505	-0,0520875211805105	-0,00347530469298363
1,338	1,338	1	1	1	0	-9,17526757344604	-0,0522683886811137	-0,00347262248396873
1,348	1,348	1	1	1	0	-9,17525519616902	-0,0522060412913561	-0,00346027314662933
1,358	1,358	1	1	1	0	-9,17522703297436	-0,051811677403748	-0,00343210995197296
1,368	1,368	1	1	1	0	-9,17515791021287	-0,0516052218154073	-0,003362987190485
1,378	1,378	1	1	1	0	-9,17516355402768	-0,0515590934082866	-0,00336863100528717
1,388	1,388	1	1	1	0	-9,1751307528466	-0,0515960156917572	-0,00333582982420921
1,398	1,398	1	1	1	0	-9,17514600791037	-0,0517762219533324	-0,00335108488798141
1,409	1,409	1	1	1	0	-9,17514178901911	-0,0513958977535367	-0,00334683805704117
1,419	1,419	1	1	1	0	-9,17513988912106	-0,0515634613111615	-0,00334493815898895
1,429	1,429	1	1	1	0	-9,17513840831816	-0,0516852363944054	-0,00334348529577255
1,439	1,439	1	1	1	0	-9,17512292973697	-0,051663750782609	-0,00332800671458244
1,449	1,449	1	1	1	0	-9,17509499005973	-0,0513524794951081	-0,00330006703734398
1,459	1,459	1	1	1	0	-9,17505419813097	-0,0512177310883999	-0,00325927510857582
1,469	1,469	1	1	1	0	-9,17492366395891	-0,0505753327161074	-0,00312868505716324
1,479	1,479	1	1	1	0	-9,17490798979998	-0,0506516126915812	-0,0031130388379097
1,489	1,489	1	1	1	0	-9,1749017033726	-0,0506716733798385	-0,00310678035020828
1,503	1,503	1	1	1	0	-9,1749269887805	-0,0505908345803618	-0,00313203781843185
1,513	1,513	1	1	1	0	-9,17494243942201	-0,0506943138316274	-0,00314751639962196
1,523	1,523	1	1	1	0	-9,17489290237427	-0,0506113516166806	-0,00309795141220093
1,535	1,535	1	1	1	0	-9,17492385953665	-0,0508395675569773	-0,00312890857458115
1,546	1,546	1	1	1	0	-9,17490270920098	-0,0504281604662538	-0,00310773029923439
1,556	1,556	1	1	1	0	-9,17488748207688	-0,0505963806062937	-0,00309253111481667
1,566	1,566	1	1	1	0	-9,17486222460866	-0,050518955104053	-0,00306727364659309
1,576	1,576	1	1	1	0	-9,17488276027143	-0,0506819039583206	-0,0030878372490406
1,586	1,586	1	1	1	0	-9,17484534904361	-0,0503432704135776	-0,00305039808154106
1,596	1,596	1	1	1	0	-9,17485035024583	-0,0504717649891973	-0,00305537134408951
1,606	1,606	1	1	1	0	-9,17485202662647	-0,050532822497189	-0,00305704772472382
1,616	1,616	1	1	1	0	-9,17484724894166	-0,0505321193486452	-0,00305229797959328
1,626	1,626	1	1	1	0	-9,17470822110772	-0,0499377632513642	-0,00291327014565468
1,636	1,636	1	1	1	0	-9,17468665167689	-0,0496518053114414	-0,00289170071482658
1,646	1,646	1	1	1	0	-9,17462269775569	-0,0495246658101678	-0,00282777473330498
1,656	1,656	1	1	1	0	-9,17460537515581	-0,049441447481513	-0,00281045213341713
1,667	1,667	1	1	1	0	-9,17464694939554	-0,0496844574809074	-0,00285197049379349
1,677	1,677	1	1	1	0	-9,17458008974791	-0,0492163375020027	-0,00278513878583908
1,687	1,687	1	1	1	0	-9,17458944953978	-0,0492938607931137	-0,0027945265173912
1,697	1,697	1	1	1	0	-9,17462909594178	-0,0495990831404924	-0,00283414497971535
1,707	1,707	1	1	1	0	-9,17461353354156	-0,0496584828943014	-0,00281861051917076
1,717	1,717	1	1	1	0	-9,17459696531296	-0,0495755346491933	-0,00280201435089111
1,727	1,727	1	1	1	0	-9,17454455047846	-0,0490741338580847	-0,00274959951639175
1,737	1,737	1	1	1	0	-9,17454745620489	-0,0492009380832314	-0,00275250524282455
1,747	1,747	1	1	1	0	-9,17457511648536	-0,0494300806894898	-0,00278016552329063
1,757	1,757	1	1	1	0	-9,17452133260667	-0,0491551449522376	-0,00272640958428383
1,767	1,767	1	1	1	0	-9,17442600242794	-0,0485735200345516	-0,00263107940554619
1,779	1,779	1	1	1	0	-9,17447101324797	-0,0489165214821696	-0,00267606228590012
1,789	1,789	1	1	1	0	-9,17440418154001	-0,0486919702962041	-0,00260923057794571
1,8	1,8	1	1	1	0	-9,1743850428611	-0,0486941402778029	-0,00259006395936012
1,81	1,81	1	1	1	0	-9,17435741052032	-0,0483253179118037	-0,00256245955824852
1,82	1,82	1	1	1	0	-9,17435567826033	-0,0484248390421271	-0,00256072729825974
1,83	1,83	1	1	1	0	-9,17433676309884	-0,0484466087073088	-0,00254184007644653
1,84	1,84	1	1	1	0	-9,17434880509973	-0,0485585303977132	-0,00255385413765907
1,85	1,85	1	1	1	0	-9,17434880509973	-0,0485422881320119	-0,00255385413765907
1,86	1,86	1	1	1	0	-9,17435891926288	-0,0484311673790216	-0,0025639683008194
1,87	1,87	1	1	1	0	-9,17433519847691	-0,0484034698456526	-0,00254027545452118
1,88	1,88	1	1	1	0	-9,17426923289895	-0,0482616759836674	-0,00247428193688393
1,89	1,89	1	1	1	0	-9,17416255921125	-0,0477032037451863	-0,00236760824918747
1,9	1,9	1	1	1	0	-9,17421986348927	-0,0478439731523395	-0,0024249404668808
1,91	1,91	1	1	1	0	-9,17418158613145	-0,0477788457646966	-0,0023866631090641
1,921	1,921	1	1	1	0	-9,17411662638187	-0,0475025363266468	-0,00232167541980743
1,931	1,931	1	1	1	0	-9,17415113188326	-0,0477944174781442	-0,00235620886087418
1,941	1,941	1	1	1	0	-9,17416649870574	-0,0478542177006602	-0,00237157568335533
1,951	1,951	1	1	1	0	-9,17415244504809	-0,0476697832345963	-0,00235749408602715
1,961	1,961	1	1	1	0	-9,17411087080836	-0,0474884081631899	-0,00231591984629631
1,971	1,971	1	1	1	0	-9,17411427944899	-0,0475892564281821	-0,0023193284869194
1,981	1,981	1	1	1	0	-9,17410153895617	-0,0475983321666718	-0,00230658799409866
1,991	1,991	1	1	1	0	-9,17405775748193	-0,0472896872088313	-0,00226283445954323
2,002	2,002	1	1	1	0	-9,17401123791933	-0,0470970571041107	-0,00221628695726395
2,013	2,013	1	1	1	0	-9,17402917519212	-0,0473293149843812	-0,00223422423005104
2,023	2,023	1	1	1	0	-9,17398980818689	-0,047079068608582	-0,00219488516449928
2,034	2,034	1	1	1	0	-9,17393974028528	-0,0470500532537699	-0,00214481726288795
2,045	2,045	1	1	1	0	-9,17388849891722	-0,0465677678585052	-0,00209357589483261
2,055	2,055	1	1	1	0	-9,17390663176775	-0,0466910004615784	-0,00211168080568314
2,066	2,066	1	1	1	0	-9,17389562353492	-0,0467712851241231	-0,00210067257285118
2,076	2,076	1	1	1	0	-9,17390462011099	-0,0468970043584704	-0,00210966914892197
2,087	2,087	1	1	1	0	-9,17386600747705	-0,0465031154453754	-0,00207105651497841
2,098	2,098	1	1	1	0	-9,17386832647026	-0,0467189727351069	-0,00207334756851196
2,108	2,108	1	1	1	0	-9,17384466156363	-0,04657291341573	-0,00204971060156822
2,119	2,119	1	1	1	0	-9,17382543906569	-0,0466268602758646	-0,00203048810362816
2,13	2,13	1	1	1	0	-9,17372885160148	-0,0459567084908485	-0,00193387269973755
2,14	2,14	1	1	1	0	-9,17370088398457	-0,0459208758547902	-0,00190593302249908
2,151	2,151	1	1	1	0	-9,17367369867861	-0,0458814483135939	-0,0018787756562233
2,162	2,162	1	1	1	0	-9,1736901551485	-0,045980466529727	-0,00189520418643951
2,172	2,172	1	1	1	0	-9,17364193126559	-0,04554508253932	-0,00184698030352592
2,183	2,183	1	1	1	0	-9,17362572625279	-0,0455599650740623	-0,00183077529072762
2,193	2,193	1	1	1	0	-9,17373865842819	-0,0462503684684634	-0,00194370746612549
2,204	2,204	1	1	1	0	-9,17369697242975	-0,0460386648774147	-0,0019020214676857
2,215	2,215	1	1	1	0	-9,17363623157144	-0,045969313941896	-0,00184128060936928
2,225	2,225	1	1	1	0	-9,1735728085041	-0,0453771371394396	-0,00177785754203796
2,236	2,236	1	1	1	0	-9,17354051023722	-0,0454896735027432	-0,0017455592751503
2,247	2,247	1	1	1	0	-9,17349181137979	-0,0452385982498527	-0,00169688835740089
2,26	2,26	1	1	1	0	-9,17345674708486	-0,0451047765091062	-0,00166179612278938
2,276	2,276	1	1	1	0	-9,17347004637122	-0,0450708158314228	-0,00167509540915489
2,287	2,287	1	1	1	0	-9,17343621142208	-0,0449193641543388	-0,00164128839969635
2,297	2,297	1	1	1	0	-9,17352561838925	-0,0455890316516161	-0,00173063948750496
2,308	2,308	1	1	1	0	-9,17349125258625	-0,0452408753335476	-0,00169632956385612
2,318	2,318	1	1	1	0	-9,17342098429799	-0,0447405455633998	-0,00162603333592415
2,329	2,329	1	1	1	0	-9,17341209948063	-0,0449714809656143	-0,00161714851856232
2,34	2,34	1	1	1	0	-9,17336932383478	-0,0448590843006969	-0,00157434493303299
2,35	2,35	1	1	1	0	-9,17335940524936	-0,044807274825871	-0,00156445428729057
2,361	2,361	1	1	1	0	-9,1733318567276	-0,0444923574104905	-0,00153690576553345
2,372	2,372	1	1	1	0	-9,17329019866884	-0,044426484964788	-0,00149527564644814
2,382	2,382	1	1	1	0	-9,17327111586928	-0,0443219067528844	-0,00147616490721703
2,393	2,393	1	1	1	0	-9,17326016351581	-0,0445764278993011	-0,00146521255373955
2,404	2,404	1	1	1	0	-9,17312937788665	-0,0435917731374502	-0,00133445486426353
2,414	2,414	1	1	1	0	-9,17319352738559	-0,0440636137500405	-0,00139854848384857
2,425	2,425	1	1	1	0	-9,17320551350713	-0,0442951498553157	-0,00141056254506111
2,436	2,436	1	1	1	0	-9,17317430488765	-0,0442091748118401	-0,00137932598590851
2,446	2,446	1	1	1	0	-9,17313549667597	-0,0436442857608199	-0,00134054571390152
2,457	2,457	1	1	1	0	-9,17314706370234	-0,0438922690227628	-0,00135211274027824
2,467	2,467	1	1	1	0	-9,1731025557965	-0,0437671272084117	-0,00130757689476013
2,478	2,478	1	1	1	0	-9,17307112365961	-0,043746386654675	-0,0012761726975441
2,489	2,489	1	1	1	0	-9,17309495620429	-0,0437252596020699	-0,00130003318190575
2,499	2,499	1	1	1	0	-9,17306232266128	-0,0435437075793743	-0,00126739963889122
2,51	2,51	1	1	1	0	-9,17302133515477	-0,043471772223711	-0,00122638419270515
2,521	2,521	1	1	1	0	-9,17298308573663	-0,0433829054236412	-0,00118816271424294
2,531	2,531	1	1	1	0	-9,17294953018427	-0,0432357378304005	-0,0011545792222023
2,547	2,547	1	1	1	0	-9,17291432619095	-0,042947712354362	-0,00111937522888184
2,559	2,559	1	1	1	0	-9,17295246385038	-0,0433583511039615	-0,00115754082798958
2,57	2,57	1	1	1	0	-9,17288937605917	-0,0430985959246755	-0,00109439715743065
2,58	2,58	1	1	1	0	-9,17287445627153	-0,043034846894443	-0,00107953324913979
2,591	2,591	1	1	1	0	-9,17283810675144	-0,0427056243643165	-0,00104315578937531
2,602	2,602	1	1	1	0	-9,17278675362468	-0,0424964213743806	-0,000991802662611008
2,612	2,612	1	1	1	0	-9,17279804125428	-0,0427794642746449	-0,00100309029221535
2,623	2,623	1	1	1	0	-9,17275705374777	-0,0425946479663253	-0,000962074846029282
2,634	2,634	1	1	1	0	-9,172732103616	-0,0421834690496325	-0,000937152653932571
2,644	2,644	1	1	1	0	-9,17272416874766	-0,0423707580193877	-0,000929217785596848
2,655	2,655	1	1	1	0	-9,17272816412151	-0,042530563659966	-0,000933241099119186
2,666	2,666	1	1	1	0	-9,17269240133464	-0,0424309261143208	-0,000897478312253952
2,676	2,676	1	1	1	0	-9,17268429882824	-0,0422435533255339	-0,000889375805854797
2,687	2,687	1	1	1	0	-9,1726869251579	-0,0423350650817156	-0,000892002135515213
2,698	2,698	1	1	1	0	-9,17265387251973	-0,0424462836235762	-0,000858921557664871
2,708	2,708	1	1	1	0	-9,1725963447243	-0,0420098984614015	-0,000801365822553635
2,719	2,719	1	1	1	0	-9,17258536443114	-0,0417105806991458	-0,000790413469076157
2,729	2,729	1	1	1	0	-9,17253711260855	-0,0416099699214101	-0,000742189586162567
2,74	2,74	1	1	1	0	-9,17253817431629	-0,0417937710881233	-0,000743195414543152
2,751	2,751	1	1	1	0	-9,17246812954545	-0,0414975872263312	-0,00067317858338356
2,761	2,761	1	1	1	0	-9,1724943369627	-0,0416506500914693	-0,00069938600063324
2,772	2,772	1	1	1	0	-9,17251531966031	-0,0415274407714605	-0,000720396637916565
2,783	2,783	1	1	1	0	-9,17247234843671	-0,0415411917492747	-0,000677425414323807
2,793	2,793	1	1	1	0	-9,17247810401022	-0,0415416155010462	-0,000683125108480453
2,804	2,804	1	1	1	0	-9,17242468334734	-0,0415991060435772	-0,00062970444560051
2,815	2,815	1	1	1	0	-9,17238132096827	-0,0410117581486702	-0,000586342066526413
2,825	2,825	1	1	1	0	-9,17235064320266	-0,0411571888253093	-0,000555720180273056
2,836	2,836	1	1	1	0	-9,17229188606143	-0,0409435108304024	-0,000496935099363327
2,846	2,846	1	1	1	0	-9,17229649610817	-0,0410170666873455	-0,000501573085784912
2,857	2,857	1	1	1	0	-9,17228487320244	-0,040763858705759	-0,000489950180053711
2,868	2,868	1	1	1	0	-9,17227813974023	-0,0406894832849503	-0,000483188778162003
2,878	2,878	1	1	1	0	-9,17225821875036	-0,0407655676826835	-0,000463295727968216
2,889	2,889	1	1	1	0	-9,17226520366967	-0,0409362558275461	-0,000470280647277832
2,9	2,9	1	1	1	0	-9,17225863784551	-0,0405208487063646	-0,000463686883449554
2,91	2,91	1	1	1	0	-9,17226067744195	-0,0407602591440082	-0,000465754419565201
2,921	2,921	1	1	1	0	-9,17217515408993	-0,0404367409646511	-0,000380203127861023
2,932	2,932	1	1	1	0	-9,17208110913634	-0,0400872016325593	-0,000286158174276352
2,942	2,942	1	1	1	0	-9,17203517630696	-0,0400155456736684	-0,000240225344896317
2,953	2,953	1	1	1	0	-9,17203224264085	-0,0397483259439468	-0,000237319618463516
2,963	2,963	1	1	1	0	-9,17204386554658	-0,0399612728506327	-0,000248942524194717
2,974	2,974	1	1	1	0	-9,17202173732221	-0,0399086298421025	-0,000226758420467377
2,985	2,985	1	1	1	0	-9,17198167182505	-0,0398613885045052	-0,000186748802661896
2,995	2,995	1	1	1	0	-9,17199768126011	-0,0397449918091297	-0,000202730298042297
3,006	3,006	1	1	1	0	-9,1719388961792	-0,0395719055086374	-0,000143945217132568
3,017	3,017	1	1	1	0	-9,17196932248771	-0,0397431943565607	-0,000174399465322495
3,027	3,027	1	1	1	0	-9,1719714179635	-0,0399806443601847	-0,000176467001438141
3,038	3,038	1	1	1	0	-9,17194730602205	-0,039613270200789	-0,000152327120304108
3,049	3,049	1	1	1	0	-9,17191240936518	-0,0394752295687795	-0,000117458403110504
3,059	3,059	1	1	1	0	-9,1719055082649	-0,0395915983244777	-0,000110585242509842
3,071	3,071	1	1	1	0	-9,17188256978989	-0,0395350018516183	-8,76188278198242E-05
3,082	3,082	1	1	1	0	-9,17183658108115	-0,0391490524634719	-4,16301190853119E-05
3,092	3,092	1	1	1	0	-9,17182951234281	-0,0392259890213609	-3,45893204212189E-05
3,103	3,103	1	1	1	0	-9,17176910676062	-0,0389575259760022	2,57603824138641E-05
3,114	3,114	1	1	1	0	-9,17177581228316	-0,039240918122232	1,90548598766327E-05
3,124	3,124	1	1	1	0	-9,17177712544799	-0,0391682470217347	1,77696347236633E-05
3,135	3,135	1	1	1	0	-9,17179707437754	-0,0391867756843567	-2,12341547012329E-06
3,146	3,146	1	1	1	0	-9,17171275243163	-0,0388916675001383	8,21426510810852E-05
3,156	3,156	1	1	1	0	-9,17168528772891	-0,0387836061418056	0,000109635293483734
3,167	3,167	1	1	1	0	-9,17164513841271	-0,0387350516393781	0,000149756669998169
3,178	3,178	1	1	1	0	-9,17162499390543	-0,0383457168936729	0,000169873237609863
3,188	3,188	1	1	1	0	-9,17152455076575	-0,0380677590146661	0,000270344316959381
3,199	3,199	1	1	1	0	-9,1714555118233	-0,0379257276654243	0,000339355319738388
3,21	3,21	1	1	1	0	-9,17144229635596	-0,0379506312310696	0,00035259872674942
3,22	3,22	1	1	1	0	-9,17145601473749	-0,0379167450591922	0,000338852405548096
3,231	3,231	1	1	1	0	-9,17146744206548	-0,038007190451026	0,000327453017234802
3,241	3,241	1	1	1	0	-9,17145961895585	-0,0380915682762861	0,000335276126861572
3,252	3,252	1	1	1	0	-9,17145227082074	-0,0380968768149614	0,000342652201652527
3,263	3,263	1	1	1	0	-9,17146629653871	-0,038006310351193	0,000328570604324341
3,273	3,273	1	1	1	0	-9,17146453633904	-0,0380280334502459	0,000330358743667602
3,284	3,284	1	1	1	0	-9,17137814685702	-0,037670093588531	0,000416748225688934
3,295	3,295	1	1	1	0	-9,17141407728195	-0,0379837863147259	0,000380817800760269
3,305	3,305	1	1	1	0	-9,17135012336075	-0,0377434585243464	0,000444743782281876
3,325	3,325	1	1	1	0	-9,17135224677622	-0,0377226062119007	0,000442676246166229
3,336	3,336	1	1	1	0	-9,17130338028073	-0,0375135289505124	0,000491514801979065
3,346	3,346	1	1	1	0	-9,17128141969442	-0,0374750420451164	0,000513475388288498
3,357	3,357	1	1	1	0	-9,1712456010282	-0,0370512157678604	0,000549294054508209
3,368	3,368	1	1	1	0	-9,17124236002564	-0,0373018905520439	0,000552535057067871
3,378	3,378	1	1	1	0	-9,17121450416744	-0,0372349238023162	0,000580362975597382
3,389	3,389	1	1	1	0	-9,17118284851313	-0,037173735909164	0,0006120465695858
3,4	3,4	1	1	1	0	-9,17106410488486	-0,0365084642544389	0,000730790197849274
3,41	3,41	1	1	1	0	-9,17107223533094	-0,0366200041025877	0,000722631812095642
3,421	3,421	1	1	1	0	-9,17103035375476	-0,0364481238648295	0,000764541327953339
3,432	3,432	1	1	1	0	-9,17100590653718	-0,0363919697701931	0,000788960605859756
3,442	3,442	1	1	1	0	-9,1710043977946	-0,0365894148126245	0,000790469348430634
3,453	3,453	1	1	1	0	-9,17102012783289	-0,0364283751696348	0,000774767249822617
3,464	3,464	1	1	1	0	-9,17100708000362	-0,0364684965461493	0,000787787139415741
3,474	3,474	1	1	1	0	-9,17101808823645	-0,0367461564019322	0,000776834785938263
3,485	3,485	1	1	1	0	-9,17096919380128	-0,0366450613364577	0,000825673341751099
3,495	3,495	1	1	1	0	-9,17089928872883	-0,0360127631574869	0,000895578414201736
3,506	3,506	1	1	1	0	-9,17087296955287	-0,0360272079706192	0,00092189759016037
3,517	3,517	1	1	1	0	-9,17087816633284	-0,0360027467831969	0,000916700810194016
3,527	3,527	1	1	1	0	-9,17085754685104	-0,0360193010419607	0,000937320291996002
3,538	3,538	1	1	1	0	-9,1708436049521	-0,035807085223496	0,000951290130615234
3,549	3,549	1	1	1	0	-9,17081267572939	-0,0359045807272196	0,000982191413640976
3,559	3,559	1	1	1	0	-9,17075981386006	-0,0356304738670588	0,00103505328297615
3,57	3,57	1	1	1	0	-9,1707821097225	-0,0357761792838573	0,00101281329989433
3,581	3,581	1	1	1	0	-9,17072824202478	-0,0356670515611768	0,00106662511825562
3,591	3,591	1	1	1	0	-9,17062950320542	-0,0350469257682562	0,00116536393761635
3,602	3,602	1	1	1	0	-9,17063849978149	-0,0352376420050859	0,00115636736154556
3,612	3,612	1	1	1	0	-9,17063039727509	-0,0353194680064917	0,00116446986794472
3,623	3,623	1	1	1	0	-9,17065012268722	-0,0355245359241962	0,00114474445581436
3,634	3,634	1	1	1	0	-9,1706289164722	-0,0351737113669515	0,00116597861051559
3,644	3,644	1	1	1	0	-9,17058899067342	-0,0350372120738029	0,0012059323489666
3,655	3,655	1	1	1	0	-9,17060041800141	-0,0352201610803604	0,00119447708129883
3,666	3,666	1	1	1	0	-9,17054020799696	-0,0352021958678961	0,00125465914607048
3,676	3,676	1	1	1	0	-9,17058452032506	-0,0351894972845912	0,00121034681797028
3,687	3,687	1	1	1	0	-9,17050723917782	-0,0348603120073676	0,00128762796521187
3,698	3,698	1	1	1	0	-9,17051620781421	-0,0349526014178991	0,00127868726849556
3,708	3,708	1	1	1	0	-9,17045217007399	-0,0348611455410719	0,00134272500872612
3,719	3,719	1	1	1	0	-9,17035739868879	-0,0343099888414145	0,00143749639391899
3,729	3,729	1	1	1	0	-9,17033753357828	-0,0342480931431055	0,0014573335647583
3,74	3,74	1	1	1	0	-9,1703225299716	-0,0342538300901651	0,00147236511111259
3,751	3,751	1	1	1	0	-9,17032892815769	-0,0344930775463581	0,00146599486470222
3,761	3,761	1	1	1	0	-9,17026528157294	-0,0342073431238532	0,00152958557009697
3,772	3,772	1	1	1	0	-9,17023633606732	-0,0338733661919832	0,00155853107571602
3,783	3,783	1	1	1	0	-9,17020806111395	-0,0339851668104529	0,00158680602908134
3,793	3,793	1	1	1	0	-9,17020378634334	-0,0339468661695719	0,00159110873937607
3,804	3,804	1	1	1	0	-9,17019518092275	-0,0341008324176073	0,00159971415996551
3,815	3,815	1	1	1	0	-9,17012446559966	-0,0335325440391898	0,00167045742273331
3,832	3,832	1	1	1	0	-9,1700947098434	-0,0335944769904017	0,00170018523931503
3,843	3,843	1	1	1	0	-9,17007207870483	-0,033586174249649	0,00172281637787819
3,853	3,853	1	1	1	0	-9,17011703364551	-0,0337965972721577	0,00167783349752426
3,864	3,864	1	1	1	0	-9,17010909877718	-0,0336034968495369	0,00168582424521446
3,874	3,874	1	1	1	0	-9,17007576674223	-0,0335554778575897	0,00171912834048271
3,885	3,885	1	1	1	0	-9,17005520313978	-0,033662891946733	0,00173969194293022
3,896	3,896	1	1	1	0	-9,17006623931229	-0,0337259098887444	0,00172868371009827
3,906	3,906	1	1	1	0	-9,16986471042037	-0,0327346846461296	0,00193018466234207
3,917	3,917	1	1	1	0	-9,16988236829638	-0,0329115055501461	0,00191252678632736
3,928	3,928	1	1	1	0	-9,16989368386567	-0,0329839065670967	0,00190123915672302
3,938	3,938	1	1	1	0	-9,1698716674	-0,032982649281621	0,00192319974303246
3,949	3,949	1	1	1	0	-9,16982570663094	-0,0326782325282693	0,00196918845176697
3,96	3,96	1	1	1	0	-9,16979810222983	-0,0326750706881285	0,00199679285287857
3,97	3,97	1	1	1	0	-9,16980737820268	-0,0327946152538061	0,0019875168800354
3,981	3,981	1	1	1	0	-9,16979167610407	-0,0328702619299293	0,00200321897864342
3,991	3,991	1	1	1	0	-9,16977373883128	-0,0326213613152504	0,00202115625143051
4,001	4,001	1	1	1	0	-9,16975700296462	-0,0324737699702382	0,00203786417841911
4,012	4,012	1	1	1	0	-9,169757142663	-0,032651056535542	0,00203775241971016
4,023	4,023	1	1	1	0	-9,16972788982093	-0,032628015615046	0,00206703320145607
4,033	4,033	1	1	1	0	-9,16972439736128	-0,0325743202120066	0,00207049772143364
4,044	4,044	1	1	1	0	-9,16963052004576	-0,032026395201683	0,00216437503695488
4,055	4,055	1	1	1	0	-9,16962065733969	-0,0321868667379022	0,00217420980334282
4,065	4,065	1	1	1	0	-9,16955133900046	-0,0319910561665893	0,00224355608224869
4,076	4,076	1	1	1	0	-9,16957799345255	-0,032328381203115	0,00221690163016319
4,087	4,087	1	1	1	0	-9,16945776902139	-0,0315133249387145	0,00233709812164307
4,097	4,097	1	1	1	0	-9,16944921948016	-0,031530549749732	0,00234570354223251
4,108	4,108	1	1	1	0	-9,16941273026168	-0,0314681557938457	0,00238213688135147
4,118	4,118	1	1	1	0	-9,16942404583097	-0,0316268624737859	0,00237084925174713
4,129	4,129	1	1	1	0	-9,16942214593291	-0,0314216921105981	0,00237274914979935
4,14	4,14	1	1	1	0	-9,1694070585072	-0,0315196346491575	0,00238783657550812
4,15	4,15	1	1	1	0	-9,16938196867704	-0,0314245373010635	0,00241292640566826
4,161	4,161	1	1	1	0	-9,16939132846892	-0,03153161611408	0,00240353867411613
4,172	4,172	1	1	1	0	-9,16939174756408	-0,0316412746906281	0,0024031475186348
4,182	4,182	1	1	1	0	-9,16926520876586	-0,0309267826378345	0,00252965837717056
4,193	4,193	1	1	1	0	-9,16932343505323	-0,0312816631048918	0,0024714320898056
4,204	4,204	1	1	1	0	-9,16918616741896	-0,0309275602921844	0,00260872766375542
4,214	4,214	1	1	1	0	-9,16919865645468	-0,0309509504586458	0,00259621068835258
4,225	4,225	1	1	1	0	-9,16913313791156	-0,0304952031001449	0,00266175717115402
4,235	4,235	1	1	1	0	-9,16910922154784	-0,0305202277377248	0,00268567353487015
4,246	4,246	1	1	1	0	-9,16910936124623	-0,0306818541139364	0,00268556177616119
4,257	4,257	1	1	1	0	-9,16909701190889	-0,0306070223450661	0,00269791111350059
4,267	4,267	1	1	1	0	-9,16906996630132	-0,030426406301558	0,00272495672106743
4,278	4,278	1	1	1	0	-9,16902017779648	-0,030230307020247	0,00277474522590637
4,289	4,289	1	1	1	0	-9,16900305077434	-0,0304409116506577	0,00279184430837631
4,299	4,299	1	1	1	0	-9,16897304356098	-0,0303975073620677	0,00282185152173042
4,31	4,31	1	1	1	0	-9,16896427050233	-0,0301264645531774	0,0028306245803833
4,326	4,326	1	1	1	0	-9,16895066387951	-0,0302366632968187	0,00284420326352119
4,337	4,337	1	1	1	0	-9,16894418187439	-0,0302459392696619	0,00285068526864052
4,347	4,347	1	1	1	0	-9,16891889646649	-0,0303088268265128	0,00287599861621857
4,358	4,358	1	1	1	0	-9,16887086816132	-0,0298105319961905	0,00292399898171425
4,368	4,368	1	1	1	0	-9,16877224110067	-0,0295153446495533	0,0030226819217205
4,379	4,379	1	1	1	0	-9,1687632445246	-0,0296173663809896	0,00303162261843681
4,39	4,39	1	1	1	0	-9,16879763826728	-0,0298254378139973	0,0029972568154335
4,4	4,4	1	1	1	0	-9,16873072274029	-0,029557435773313	0,00306414440274239
4,411	4,411	1	1	1	0	-9,16871675290167	-0,0294429296627641	0,00307811424136162
4,422	4,422	1	1	1	0	-9,16871706023812	-0,0295108743011951	0,00307783484458923
4,432	4,432	1	1	1	0	-9,16872904635966	-0,0296951178461313	0,00306582078337669
4,443	4,443	1	1	1	0	-9,1685404535383	-0,0290158996358514	0,00325441360473633
4,454	4,454	1	1	1	0	-9,16851935908198	-0,0288609694689512	0,00327553600072861
4,464	4,464	1	1	1	0	-9,16850150562823	-0,0288899336010218	0,00329341739416122
4,475	4,475	1	1	1	0	-9,16850832290947	-0,0288596516475081	0,00328654423356056
4,486	4,486	1	1	1	0	-9,16846761479974	-0,0289664324373007	0,00332728028297424
4,496	4,496	1	1	1	0	-9,16844037361443	-0,0285197701305151	0,00335449352860451
4,507	4,507	1	1	1	0	-9,16840938851237	-0,0285500241443515	0,0033855065703392
4,517	4,517	1	1	1	0	-9,16842067614198	-0,0286835199221969	0,00337421894073486
4,528	4,528	1	1	1	0	-9,16841707192361	-0,0288218166679144	0,00337779521942139
4,539	4,539	1	1	1	0	-9,16836300864816	-0,028304704464972	0,00343188643455505
4,549	4,549	1	1	1	0	-9,16830279864371	-0,0282929372042418	0,00349206849932671
4,56	4,56	1	1	1	0	-9,16834864765406	-0,0285213766619563	0,00344624742865562
4,571	4,571	1	1	1	0	-9,16827513836324	-0,0283376825973392	0,00351972877979279
4,581	4,581	1	1	1	0	-9,16821087710559	-0,0281415786594152	0,00358404591679573
4,592	4,592	1	1	1	0	-9,1681644693017	-0,0277541391551495	0,00363042578101158
4,603	4,603	1	1	1	0	-9,16816986165941	-0,0279074674472213	0,00362500548362732
4,613	4,613	1	1	1	0	-9,16822548955679	-0,0281878421083093	0,00356940552592278
4,624	4,624	1	1	1	0	-9,16820487007499	-0,0282204989343882	0,00359002500772476
4,634	4,634	1	1	1	0	-9,16820484213531	-0,0280827516689897	0,00359008088707924
4,645	4,645	1	1	1	0	-9,16812328621745	-0,027864333242178	0,00367160886526108
4,656	4,656	1	1	1	0	-9,1680986713618	-0,0278063863515854	0,00369619578123093
4,666	4,666	1	1	1	0	-9,16806416586041	-0,0277185067534447	0,00373072922229767
4,677	4,677	1	1	1	0	-9,16806265711784	-0,0276271812617779	0,00373223796486855
4,688	4,688	1	1	1	0	-9,16798629797995	-0,02741405274719	0,00380856916308403
4,698	4,698	1	1	1	0	-9,16798956692219	-0,0274788681417704	0,00380532816052437
4,709	4,709	1	1	1	0	-9,1679575201124	-0,0274167349562049	0,00383740290999413
4,72	4,72	1	1	1	0	-9,1678998246789	-0,0271283695474267	0,00389507040381432
4,73	4,73	1	1	1	0	-9,16787001304328	-0,0270736077800393	0,00392485409975052
4,741	4,741	1	1	1	0	-9,16787456721067	-0,0271522207185626	0,00392032787203789
4,751	4,751	1	1	1	0	-9,16782871820032	-0,026965569704771	0,00396614894270897
4,762	4,762	1	1	1	0	-9,1677223239094	-0,0269000278785825	0,00407254323363304
4,773	4,773	1	1	1	0	-9,16769818402827	-0,0264461943879724	0,00409673899412155
4,783	4,783	1	1	1	0	-9,16771173477173	-0,0266696885228157	0,00408316031098366
4,794	4,794	1	1	1	0	-9,16769916191697	-0,0266945781186223	0,00409573316574097
4,805	4,805	1	1	1	0	-9,16768334805965	-0,0268483487889171	0,00411154702305794
4,815	4,815	1	1	1	0	-9,16759874671698	-0,0263261562213302	0,00419614836573601
4,826	4,826	1	1	1	0	-9,16761394590139	-0,0262947427108884	0,00418094918131828
4,837	4,837	1	1	1	0	-9,16762190870941	-0,0264456681907177	0,00417295843362808
4,847	4,847	1	1	1	0	-9,16747307404876	-0,0260473135858774	0,00432182103395462
4,863	4,863	1	1	1	0	-9,1674841940403	-0,0260366639122367	0,00431070104241371
4,874	4,874	1	1	1	0	-9,16750827804208	-0,0262086279690266	0,00428661704063416
4,884	4,884	1	1	1	0	-9,1674876306206	-0,0261347694322467	0,00430729240179062
4,895	4,895	1	1	1	0	-9,16749193333089	-0,0263510970398784	0,0043029896914959
4,906	4,906	1	1	1	0	-9,16743731126189	-0,0258429488167167	0,00435758382081985
4,916	4,916	1	1	1	0	-9,16737528517842	-0,0257581612095237	0,00441960990428924
4,927	4,927	1	1	1	0	-9,16733957827091	-0,0257647084072232	0,0044553168118
4,938	4,938	1	1	1	0	-9,16728811338544	-0,0255763484165072	0,00450678169727325
4,948	4,948	1	1	1	0	-9,16726067662239	-0,0253110378980637	0,00453421846032143
4,959	4,959	1	1	1	0	-9,16725668124855	-0,0254375394433737	0,00453818589448929
4,97	4,97	1	1	1	0	-9,16727045550942	-0,0255996361374855	0,00452443957328796
4,98	4,98	1	1	1	0	-9,16723768226802	-0,0254528969526291	0,00455718487501144
4,991	4,991	1	1	1	0	-9,16706789284945	-0,0246858550235629	0,00472700223326683
4,998	4,998	1	1	1	0	-9,16702352464199	-0,0245951255783439	0,00477137044072151
4,999	4,999	1	1	1	0	-9,16701511479914	-0,0246010813862085	0,00477975234389305
5	5	1	1	1	0	-9,1670211777091	-0,0246292818337679	0,00477371737360954
5,011	5,011	1	1	1	0	-9,16712002828717	-0,0252114702016115	0,00467486679553986
5,022	5,022	1	1	1	0	-9,16708208620548	-0,0250453362241387	0,00471280887722969
5,033	5,033	1	1	1	0	-9,16711240075529	-0,0253488169983029	0,00468246638774872
5,044	5,044	1	1	1	0	-9,16707071475685	-0,0248747179284692	0,00472415238618851
5,055	5,055	1	1	1	0	-9,16711620055139	-0,0251480285078287	0,00467866659164429
5,065	5,065	1	1	1	0	-9,16707820259035	-0,0251993350684643	0,0047166645526886
5,076	5,076	1	1	2	0	-9,16705568321049	-0,0251678749918938	0,0047391839325428
5,076	0	1	1	2	0	-9,16705568321049	-0,0251678749918938	0,0047391839325428
5,087	0,0109999999999992	1	1	2	0	-9,16698256507516	-0,0246372260153294	0,0048123300075531
5,097	0,0209999999999999	1	1	2	0	-9,16697778739035	-0,0247152196243405	0,00481707975268364
5,113	0,0369999999999999	1	1	2	0,25	-9,16686848737299	-0,0245236186310649	0,00492637977004051
5,124	0,0479999999999992	1	1	2	0,25	-9,16619586758316	-0,0223432155326009	0,0055989995598793
5,129	0,0529999999999999	1	1	2	0,5	-9,16611188091338	-0,0218226620927453	0,0056830421090126
5,13	0,0539999999999994	1	1	2	0,5	-9,16610662825405	-0,0218887533992529	0,00568829476833344
5,131	0,0549999999999997	1	1	2	0,5	-9,1661278065294	-0,0220616813749075	0,0056670606136322
5,142	0,0659999999999998	1	1	2	0,5	-9,16630575433373	-0,0228052632883191	0,00548914074897766
5,153	0,077	1	1	2	0,75	-9,16721988469362	-0,0262539694085717	0,00457501038908958
5,164	0,0879999999999992	1	1	2	0,75	-9,16839687153697	-0,0309184985235333	0,00339802354574203
5,174	0,0979999999999999	1	1	2	0,75	-9,16884242556989	-0,0322315050289035	0,00295244157314301
5,175	0,0989999999999993	1	1	2	0,75	-9,16887173429132	-0,0324415042996407	0,00292316079139709
5,176	0,0999999999999996	1	1	2	0,75	-9,1688652522862	-0,032538422383368	0,00292964279651642
5,177	0,101	1	1	2	1	-9,16885242797434	-0,0325318379327655	0,00294243916869164
5,188	0,0109999999999992	2	2	2	1	-9,16843693703413	-0,0305920327082276	0,00335795804858208
5,198	0,0209999999999999	2	2	2	1	-9,16690642945468	-0,0247029401361942	0,00488843768835068
5,209	0,032	2	2	2	1,25	-9,16436425410211	-0,0172550557181239	0,00743061304092407
5,218	0,0409999999999995	2	2	2	1,25	-9,16163778863847	-0,0109685305505991	0,0101570785045624
5,229	0,0519999999999996	2	2	2	1,5	-9,16184973903	-0,0121540809050202	0,00994512811303139
5,24	0,0629999999999997	2	2	2	1,5	-9,16395083069801	-0,0179887935519218	0,00784406438469887
5,251	0,0739999999999998	2	2	2	1,5	-9,16798867285251	-0,0310949608683586	0,003806222230196
5,262	0,085	2	2	2	1,75	-9,17038391344249	-0,0397368054836988	0,00141100957989693
5,271	0,0939999999999994	2	2	2	1,75	-9,17125948704779	-0,0428349897265434	0,000535380095243454
5,276	0,0989999999999993	2	2	2	1,75	-9,17123878374696	-0,0425960123538971	0,000556111335754395
5,277	0,0999999999999996	2	2	2	2	-9,17121922597289	-0,0425437465310097	0,00057566910982132
5,288	0,0110000000000001	3	3	2	2	-9,16957248933613	-0,0348192313686013	0,00222237780690193
5,299	0,0220000000000002	3	3	2	2	-9,16525114327669	-0,0198334641754627	0,00654375180602074
5,31	0,0330000000000004	3	3	2	2,25	-9,16116717271507	-0,00997082330286503	0,0106276944279671
5,321	0,0439999999999996	3	3	2	2,25	-9,15678444318473	-0,00365865882486105	0,0150104239583015
5,322	0,0449999999999999	3	3	2	2,25	-9,15676038712263	-0,00369304791092873	0,0150345079600811
5,323	0,0460000000000003	3	3	2	2,25	-9,15678908117116	-0,00378280412405729	0,01500578597188
5,334	0,0570000000000004	3	3	2	2,5	-9,16019707918167	-0,0103501649573445	0,011597815901041
5,345	0,0679999999999996	3	3	2	2,5	-9,16546960361302	-0,0235055666416883	0,00632526353001595
5,363	0,0860000000000003	3	3	2	2,75	-9,17116549797356	-0,0433242879807949	0,000629369169473648
5,373	0,0960000000000001	3	3	2	2,75	-9,17172227986157	-0,0451351189985871	7,25872814655304E-05
5,374	0,0970000000000004	3	3	2	2,75	-9,17173429392278	-0,0451150676235557	6,05732202529907E-05
5,376	0,0990000000000002	3	3	2	2,75	-9,17170571163297	-0,0448563508689404	8,91834497451782E-05
5,377	0,0999999999999996	3	3	2	3	-9,1716783028096	-0,0447164010256529	0,000116564333438873
5,387	0,0100000000000007	4	4	2	3	-9,16988410055637	-0,0364337209612131	0,00191079452633858
5,398	0,0209999999999999	4	4	2	3	-9,16552095673978	-0,0207573128864169	0,00627391040325165
5,408	0,0310000000000006	4	4	2	3,25	-9,16168338619172	-0,0116739049553871	0,0101114809513092
5,419	0,0420000000000007	4	4	2	3,25	-9,15736271068454	-0,00450349878519773	0,0144321843981743
5,421	0,0440000000000005	4	4	2	3,25	-9,15708060376346	-0,00430106651037931	0,0147142633795738
5,427	0,0500000000000007	4	4	2	3,5	-9,1573653370142	-0,00494524370878935	0,0144295580685139
5,438	0,0609999999999999	4	4	2	3,5	-9,16140463203192	-0,0133413961157203	0,0103902630507946
5,448	0,0710000000000006	4	4	2	3,5	-9,16658291593194	-0,0270429952070117	0,00521197915077209
5,459	0,0820000000000007	4	4	2	3,75	-9,1704121325165	-0,0403248285874724	0,00138279050588608
5,469	0,0920000000000005	4	4	2	3,75	-9,1716305539012	-0,0450874306261539	0,000164341181516647
5,477	0,100000000000001	4	4	2	4	-9,17161071673036	-0,0445525674149394	0,000184178352355957
5,488	0,0110000000000001	5	5	2	4	-9,16955519467592	-0,0350798573344946	0,00223970040678978
5,499	0,0220000000000002	5	5	2	4	-9,16526514105499	-0,0201922561973333	0,00652972608804703
5,51	0,0329999999999995	5	5	2	4,25	-9,16042794473469	-0,00944464933127165	0,0113669224083424
5,52	0,0430000000000001	5	5	2	4,25	-9,15696272626519	-0,00425086822360754	0,0148321688175201
5,521	0,0439999999999996	5	5	2	4,25	-9,15690525434911	-0,00429136678576469	0,0148896686732769
5,523	0,0459999999999994	5	5	2	4,25	-9,15696535259485	-0,00431152991950512	0,0148295424878597
5,533	0,0560000000000001	5	5	2	4,5	-9,15890090167522	-0,00809373334050179	0,0128939934074879
5,544	0,0670000000000002	5	5	2	4,5	-9,16461685672402	-0,0212778942659497	0,00717803835868835
5,555	0,0779999999999994	5	5	2	4,75	-9,16941504925489	-0,0369678111746907	0,00237984582781792
5,565	0,0880000000000001	5	5	2	4,75	-9,1712964233011	-0,0440334621816874	0,000498443841934204
5,571	0,0939999999999994	5	5	2	4,75	-9,17202620767057	-0,0469284784048796	-0,000231284648180008
5,577	0,0999999999999996	5	5	2	5	-9,17185429483652	-0,0457976991310716	-5,93438744544983E-05
5,588	0,0110000000000001	6	6	2	5	-9,16979631409049	-0,0359180755913258	0,00199858099222183
5,599	0,0220000000000002	6	6	2	5	-9,16483006440103	-0,0190690299496055	0,00696480274200439
5,61	0,0330000000000004	6	6	2	5,25	-9,15955871343613	-0,00788797158747911	0,0122361816465855
5,621	0,0440000000000005	6	6	2	5,25	-9,1566585469991	-0,00398740638047457	0,0151363760232925
5,622	0,0449999999999999	6	6	2	5,25	-9,15665013715625	-0,00410081353038549	0,0151447579264641
5,623	0,0460000000000003	6	6	2	5,25	-9,15672604925931	-0,00432410277426243	0,0150688737630844
5,634	0,0570000000000004	6	6	2	5,5	-9,16001200675964	-0,0103985797613859	0,0117828883230686
5,645	0,0680000000000005	6	6	2	5,5	-9,16484492830932	-0,0220414763316512	0,00694999471306801
5,656	0,0789999999999997	6	6	2	5,75	-9,17006861418486	-0,0396165251731873	0,00172628089785576
5,666	0,0890000000000004	6	6	2	5,75	-9,17183523997664	-0,046561905182898	-4,02890145778656E-05
5,667	0,0899999999999999	6	6	2	5,75	-9,17187262326479	-0,04666140768677	-7,76723027229309E-05
5,673	0,0960000000000001	6	6	2	5,75	-9,17188432998955	-0,0459520099684596	-8,94069671630859E-05
5,675	0,0979999999999999	6	6	2	5,75	-9,17185739614069	-0,045703905634582	-6,24731183052063E-05
5,677	0,100000000000001	6	6	2	6	-9,17179651558399	-0,0454264413565397	-1,564621925354E-06
5,688	0,0109999999999992	7	7	2	6	-9,16957695968449	-0,0352663267403841	0,00221790745854378
5,698	0,0209999999999999	7	7	2	6	-9,16569714434445	-0,021692207083106	0,00609772279858589
5,709	0,032	7	7	2	6,25	-9,15982763282955	-0,00848750583827496	0,011967234313488
5,72	0,0429999999999993	7	7	2	6,25	-9,15664153173566	-0,00374892726540565	0,0151533633470535
5,721	0,0439999999999996	7	7	2	6,25	-9,1566374246031	-0,00378768891096115	0,0151574984192848
5,722	0,0449999999999999	7	7	2	6,25	-9,15666240267455	-0,00390287488698959	0,0151325203478336
5,733	0,0560000000000001	7	7	2	6,5	-9,15907303802669	-0,0084795942530036	0,0127218291163445
5,744	0,0669999999999993	7	7	2	6,5	-9,16479754261673	-0,0219758693128824	0,00699732452630997
5,754	0,077	7	7	2	6,75	-9,16944860480726	-0,0373329967260361	0,00234631821513176
5,765	0,0879999999999992	7	7	2	6,75	-9,17141175828874	-0,0444945180788636	0,000383108854293823
5,773	0,0959999999999992	7	7	2	6,75	-9,17195283807814	-0,0466378917917609	-0,000157859176397324
5,777	0,0999999999999996	7	7	2	7	-9,1718334518373	-0,0457946490496397	-3,85008752346039E-05
5,788	0,0110000000000001	8	8	2	7	-9,16998473927378	-0,0371628860011697	0,00181015580892563
5,799	0,0220000000000002	8	8	2	7	-9,16504673659801	-0,0199766363948584	0,00674815848469734
5,81	0,0330000000000004	8	8	2	7,25	-9,15917851030827	-0,00720141921192408	0,0126163847744465
5,821	0,0439999999999996	8	8	2	7,25	-9,15668634697795	-0,00395916402339935	0,015108548104763
5,823	0,0460000000000003	8	8	2	7,25	-9,15666550397873	-0,0040341354906559	0,0151293911039829
5,825	0,048	8	8	2	7,25	-9,15671364404261	-0,00429143663495779	0,0150812231004238
5,836	0,0590000000000002	8	8	2	7,5	-9,16014723479748	-0,0109087489545345	0,0116476602852345
5,847	0,0700000000000003	8	8	2	7,5	-9,16638753376901	-0,0268713105469942	0,00540733337402344
5,858	0,0810000000000004	8	8	2	7,75	-9,17024751193821	-0,0400807755067945	0,00154735520482063
5,869	0,0919999999999996	8	8	2	7,75	-9,17180324904621	-0,0461998954415321	-8,27014446258545E-06
5,871	0,0940000000000003	8	8	2	7,75	-9,17187564074993	-0,0463737407699227	-8,06897878646851E-05
5,872	0,0949999999999998	8	8	2	7,75	-9,17188575491309	-0,046366211026907	-9,08039510250092E-05
5,874	0,0970000000000004	8	8	2	7,75	-9,17187237180769	-0,0463083060458303	-7,74487853050232E-05
5,877	0,0999999999999996	8	8	2	8	-9,17183613404632	-0,0459645874798298	-4,11830842494965E-05
5,887	0,0100000000000007	9	9	2	8	-9,17014575563371	-0,0379294715821743	0,00164911150932312
5,898	0,0209999999999999	9	9	2	8	-9,16577246971428	-0,021902909502387	0,00602239742875099
5,908	0,0310000000000006	9	9	2	8,25	-9,16017774492502	-0,00913991592824459	0,01161715015769
5,919	0,0420000000000007	9	9	2	8,25	-9,15641175583005	-0,00365547370165586	0,0153831392526627
5,922	0,0449999999999999	9	9	2	8,25	-9,1557127609849	-0,00314474105834961	0,0160821340978146
5,931	0,0540000000000003	9	9	2	8,5	-9,15681523270905	-0,00484197400510311	0,0149796903133392
5,942	0,0650000000000004	9	9	2	8,5	-9,16323887184262	-0,0180963193997741	0,00855602324008942
5,953	0,0760000000000005	9	9	2	8,75	-9,16890900582075	-0,0353350071236491	0,00288588926196098
5,964	0,0870000000000006	9	9	2	8,75	-9,1716118901968	-0,0456870580092072	0,000183004885911942
5,973	0,0960000000000001	9	9	2	8,75	-9,17185094207525	-0,0463456567376852	-5,59911131858826E-05
5,977	0,100000000000001	9	9	2	9	-9,17177952826023	-0,0458067748695612	1,53668224811554E-05
5,988	0,0110000000000001	10	10	2	9	-9,16973227635026	-0,036239312030375	0,00206261873245239
5,999	0,0220000000000002	10	10	2	9	-9,16472023352981	-0,0190573511645198	0,00707466155290604
6,01	0,0329999999999995	10	10	2	9,25	-9,15969972498715	-0,0084349000826478	0,0120951421558857
6,02	0,0430000000000001	10	10	2	9,25	-9,15615814737976	-0,00364716164767742	0,0156367756426334
6,022	0,0449999999999999	10	10	2	9,25	-9,15572818368673	-0,00317506957799196	0,0160667113959789
6,023	0,0459999999999994	10	10	2	9,25	-9,15567378513515	-0,00318947248160839	0,016121082007885
6,026	0,0489999999999995	10	10	2	9,25	-9,1557333804667	-0,00352536328136921	0,0160615146160126
6,036	0,0590000000000002	10	10	2	9,5	-9,16038597933948	-0,011448641307652	0,0114088878035545
6,047	0,0699999999999994	10	10	2	9,5	-9,16641142219305	-0,0269164843484759	0,00538347288966179
6,057	0,0800000000000001	10	10	2	9,75	-9,1700697876513	-0,0397910829633474	0,00172510743141174
6,068	0,0910000000000002	10	10	2	9,75	-9,17200609110296	-0,0473567517474294	-0,000211168080568314
6,071	0,0939999999999994	10	10	2	9,75	-9,17210832238197	-0,0475711049512029	-0,000313371419906616
6,076	0,0990000000000002	10	10	2	9,75	-9,17198874056339	-0,0467725144699216	-0,000193789601325989
6,077	0,0999999999999996	10	10	2	10	-9,17190679349005	-0,0463990494608879	-0,000111870467662811
6,977	0	20	20	2	19	-9,17202576063573	-0,0472911959514022	-0,000230837613344192
6,988	0,0110000000000001	20	20	2	19	-9,16981930844486	-0,0368943251669407	0,00197555869817734
6,999	0,0220000000000002	20	20	2	19	-9,16505833156407	-0,0205277185887098	0,00673659145832062
7,01	0,0329999999999995	20	20	2	19,25	-9,15789971128106	-0,00576207414269447	0,013895183801651
7,02	0,0430000000000001	20	20	2	19,25	-9,1542505659163	-0,00228765420615673	0,0175443291664124
7,022	0,0449999999999999	20	20	2	19,25	-9,15399704128504	-0,00207877717912197	0,0177978537976742
7,028	0,0510000000000002	20	20	2	19,5	-9,15437615476548	-0,00268755946308374	0,0174187123775482
7,039	0,0620000000000003	20	20	2	19,5	-9,16087450459599	-0,0131280487403274	0,0109203904867172
7,05	0,0729999999999995	20	20	2	19,5	-9,1681320592761	-0,0333709828555584	0,0036628358066082
7,06	0,0830000000000002	20	20	2	19,75	-9,17095975019038	-0,0436311215162277	0,000835116952657699
7,071	0,0939999999999994	20	20	2	19,75	-9,17202075943351	-0,0476816622540355	-0,000225808471441269
7,073	0,0960000000000001	20	20	2	19,75	-9,17217026464641	-0,0483576580882072	-0,00037534162402153
7,074	0,0969999999999995	20	20	2	19,75	-9,17217574082315	-0,0483115529641509	-0,000380817800760269
7,075	0,0979999999999999	20	20	2	19,75	-9,17215657420456	-0,0481277937069535	-0,000361651182174683
7,077	0,0999999999999996	20	20	2	20	-9,17210368439555	-0,047746691852808	-0,000308733433485031
7,977	0	30	30	2	29	-9,17207549326122	-0,0480750948190689	-0,000280514359474182
7,988	0,0110000000000001	30	30	2	29	-9,16969033889472	-0,0367750693112612	0,00210452824831009
7,999	0,0220000000000002	30	30	2	29	-9,16364271193743	-0,0173243414610624	0,00815218314528465
8,01	0,0329999999999995	30	30	2	29,25	-9,15763707831502	-0,00581881497055292	0,0141578167676926
8,02	0,0429999999999993	30	30	2	29,25	-9,1526194754988	-0,00179199501872063	0,0191753916442394
8,021	0,0440000000000005	30	30	2	29,25	-9,15258195251226	-0,00184490345418453	0,0192129425704479
8,022	0,0449999999999999	30	30	2	29,25	-9,15262889117002	-0,00188041944056749	0,0191660039126873
8,033	0,0559999999999992	30	30	2	29,5	-9,15536848828197	-0,00418835319578648	0,0164264068007469
8,043	0,0660000000000007	30	30	2	29,5	-9,16353425011039	-0,0196684617549181	0,00826064497232437
8,054	0,077	30	30	2	29,75	-9,16940879076719	-0,0383428949862719	0,00238610431551933
8,065	0,0879999999999992	30	30	2	29,75	-9,17165438644588	-0,0468860473483801	0,000140536576509476
8,07	0,093	30	30	2	29,75	-9,17233130894601	-0,0497408816590905	-0,000536330044269562
8,077	0,0999999999999996	30	30	2	30	-9,17205425910652	-0,0477500027045608	-0,000259280204772949
8,977	0	40	40	2	39	-9,17205101810396	-0,0482939695939422	-0,000256039202213287
8,988	0,0109999999999992	40	40	2	39	-9,16954091750085	-0,036180829629302	0,0022539496421814
8,999	0,0220000000000002	40	40	2	39	-9,16373703628778	-0,0177483726292849	0,0080578587949276
9,01	0,0329999999999995	40	40	2	39,25	-9,15703830309212	-0,00507364049553871	0,0147566199302673
9,021	0,0440000000000005	40	40	2	39,25	-9,15197915397584	-0,00141505151987076	0,0198157131671906
9,022	0,0449999999999999	40	40	2	39,25	-9,15187373757362	-0,0014073308557272	0,0199211575090885
9,023	0,0459999999999994	40	40	2	39,25	-9,151829816401	-0,00149283092468977	0,0199650786817074
9,026	0,0489999999999995	40	40	2	39,25	-9,15192014537752	-0,00151939690113068	0,0198747776448727
9,037	0,0600000000000005	40	40	2	39,5	-9,15870540775359	-0,00928865280002356	0,0130895152688026
9,048	0,0709999999999997	40	40	2	39,5	-9,16680975817144	-0,0291956448927522	0,00498510897159576
9,059	0,0820000000000007	40	40	2	39,75	-9,17064347304404	-0,0429205223917961	0,00115139409899712
9,07	0,093	40	40	2	39,75	-9,17210491374135	-0,0486347172409296	-0,000309962779283524
9,071	0,0939999999999994	40	40	2	39,75	-9,17215730063617	-0,0487750954926014	-0,000362377613782883
9,072	0,0950000000000006	40	40	2	39,75	-9,17217182926834	-0,0486827502027154	-0,000376906245946884
9,074	0,0969999999999995	40	40	2	39,75	-9,17214279994369	-0,0482359528541565	-0,000347848981618881
9,077	0,0999999999999996	40	40	2	40	-9,17207700200379	-0,0477592181414366	-0,000282078981399536
9,977	0	50	50	2	49	-9,17189050465822	-0,0473681325092912	-9,55536961555481E-05
9,988	0,0109999999999992	50	50	2	49	-9,16989164426923	-0,0375875690951943	0,00190325081348419
9,999	0,0220000000000002	50	50	2	49	-9,16354260407388	-0,0171747803688049	0,00825226306915283
10,01	0,0329999999999995	50	50	2	49,25	-9,15678676217794	-0,00470013823360205	0,015008132904768
10,021	0,0440000000000005	50	50	2	49,25	-9,15337496437132	-0,00203951261937618	0,0184199027717113
10,022	0,0449999999999999	50	50	2	49,25	-9,15335769765079	-0,00214349012821913	0,0184371694922447
10,023	0,0459999999999994	50	50	2	49,25	-9,15337638929486	-0,00219104345887899	0,0184185057878494
10,028	0,0510000000000002	50	50	2	49,5	-9,1535427980125	-0,00201189890503883	0,0182520970702171
10,039	0,0619999999999994	50	50	2	49,5	-9,16098916903138	-0,013884399086237	0,0108057260513306
10,05	0,0730000000000004	50	50	2	49,5	-9,16738894768059	-0,0312013877555728	0,0044059194624424
10,061	0,0839999999999996	50	50	2	49,75	-9,17098266072571	-0,0442968122661114	0,000812262296676636
10,066	0,0890000000000004	50	50	2	49,75	-9,17202455922961	-0,0486764265224338	-0,0002296082675457
10,067	0,0899999999999999	50	50	2	49,75	-9,17203567922115	-0,0486065214499831	-0,000240728259086609
10,069	0,0920000000000005	50	50	2	49,75	-9,17202439159155	-0,0483202794566751	-0,000229440629482269
10,077	0,0999999999999996	50	50	2	50	-9,17196141555905	-0,047419760376215	-0,000166464596986771
10,977	0	60	60	2	59	-9,17188533581793	-0,0474556209519506	-9,04127955436707E-05
10,988	0,0109999999999992	60	60	2	59	-9,16967022232711	-0,0368721736595035	0,00212464481592178
10,998	0,0210000000000008	60	60	2	59	-9,16445589624345	-0,0194769585505128	0,00733902677893639
11,009	0,032	60	60	2	59,25	-9,15730638429523	-0,00530785880982876	0,014488510787487
11,02	0,0429999999999993	60	60	2	59,25	-9,15181721560657	-0,00137979630380869	0,0199776515364647
11,023	0,0459999999999994	60	60	2	59,25	-9,15064771659672	-0,000948146916925907	0,0211472064256668
11,029	0,0519999999999996	60	60	2	59,5	-9,15210541337729	-0,00129879917949438	0,0196894817054272
11,04	0,0630000000000006	60	60	2	59,5	-9,16135573759675	-0,0149028608575463	0,0104391574859619
11,051	0,0739999999999998	60	60	2	59,5	-9,16838452219963	-0,0348415691405535	0,00341037288308144
11,062	0,0849999999999991	60	60	2	59,75	-9,17147316969931	-0,0465044379234314	0,000321753323078155
11,069	0,0920000000000005	60	60	2	59,75	-9,1718964278698	-0,0478632561862469	-0,000101476907730103
11,073	0,0960000000000001	60	60	2	59,75	-9,17191528715193	-0,0474269036203623	-0,000120364129543304
11,075	0,0980000000000008	60	60	2	59,75	-9,17188187129796	-0,0473148142918944	-8,69482755661011E-05
11,077	0,0999999999999996	60	60	2	60	-9,17181956581771	-0,0468494743108749	-2,46427953243256E-05
11,977	0	70	70	2	69	-9,17214718647301	-0,0485604163259268	-0,000352263450622559
11,988	0,0109999999999992	70	70	2	69	-9,16947559453547	-0,0361339002847672	0,00231927260756493
11,998	0,0210000000000008	70	70	2	69	-9,16407373733819	-0,0185505114495754	0,00772112980484962
12,009	0,032	70	70	2	69,25	-9,15837412700057	-0,00700043048709631	0,0134207680821419
12,02	0,0429999999999993	70	70	2	69,25	-9,15239894762635	-0,00164954457432032	0,0193959474563599
12,023	0,0459999999999994	70	70	2	69,25	-9,15196873247623	-0,00122036784887314	0,0198261626064777
12,024	0,0470000000000006	70	70	2	69,25	-9,15199379436672	-0,00119219999760389	0,0198010727763176
12,035	0,0579999999999998	70	70	2	69,5	-9,15679494850337	-0,00610844232141972	0,0149999186396599
12,046	0,0689999999999991	70	70	2	69,5	-9,16544672101736	-0,0252560200169683	0,00634817406535149
12,056	0,0790000000000006	70	70	2	69,75	-9,16984593495727	-0,0403519347310066	0,00194896012544632
12,067	0,0899999999999999	70	70	2	69,75	-9,17182487435639	-0,0478437589481473	-2,99513339996338E-05
12,071	0,0939999999999994	70	70	2	69,75	-9,17212857864797	-0,0486849341541529	-0,000333655625581741
12,077	0,0999999999999996	70	70	2	70	-9,17202025651932	-0,0480092596262693	-0,000225305557250977
12,977	0	80	80	2	79	-9,17182803153992	-0,0475171254947782	-3,30805778503418E-05
12,988	0,0109999999999992	80	80	2	79	-9,16989276185632	-0,038334708660841	0,00190213322639465
12,998	0,0210000000000008	80	80	2	79	-9,1641731467098	-0,0189726473763585	0,00762172043323517
13,009	0,032	80	80	2	79,25	-9,15835697203875	-0,00683036167174578	0,0134379230439663
13,02	0,0429999999999993	80	80	2	79,25	-9,15121452882886	-0,00124632846564054	0,0205803662538528
13,026	0,0489999999999995	80	80	2	79,25	-9,15140208788216	-0,00107862055301666	0,0203927792608738
13,037	0,0600000000000005	80	80	2	79,5	-9,15846861898899	-0,0090320035815239	0,0133262760937214
13,048	0,0709999999999997	80	80	2	79,5	-9,16637831367552	-0,0281956000253558	0,00541655346751213
13,059	0,0820000000000007	80	80	2	79,75	-9,17067292146385	-0,0436520902439952	0,00112194567918777
13,069	0,0920000000000005	80	80	2	79,75	-9,17241895571351	-0,0505518168210983	-0,000624004751443863
13,077	0,0999999999999996	80	80	2	80	-9,17193230241537	-0,0475637381896377	-0,000137351453304291
13,977	0	90	90	2	89	-9,17179659940302	-0,0476040691137314	-1,62050127983093E-06
13,988	0,0109999999999992	90	90	2	89	-9,16959076188505	-0,0370909925550222	0,00220416113734245
13,998	0,0210000000000008	90	90	2	89	-9,16433634236455	-0,0192739441990852	0,00745855271816254
14,009	0,032	90	90	2	89,25	-9,15768228471279	-0,0059264013543725	0,0141126103699207
14,02	0,0429999999999993	90	90	2	89,25	-9,15267976932228	-0,00170635990798473	0,0191151537001133
14,024	0,0470000000000006	90	90	2	89,25	-9,15208647027612	-0,00141513999551535	0,0197084248065948
14,026	0,0489999999999995	90	90	2	89,25	-9,1522553935647	-0,00130945350974798	0,0195395015180111
14,037	0,0600000000000005	90	90	2	89,5	-9,15776210837066	-0,00788575503975153	0,0140327587723732
14,048	0,0709999999999997	90	90	2	89,5	-9,16674630716443	-0,0296361558139324	0,00504858791828156
14,059	0,0820000000000007	90	90	2	89,75	-9,17046977207065	-0,0429963273927569	0,00132512301206589
14,068	0,0909999999999993	90	90	2	89,75	-9,1719220764935	-0,0487987603992224	-0,000127125531435013
14,072	0,0950000000000006	90	90	2	89,75	-9,17198125272989	-0,04837516695261	-0,00018630176782608
14,077	0,0999999999999996	90	90	2	90	-9,1718974057585	-0,0478205643594265	-0,000102482736110687
14,977	0	100	100	2	99	-9,17182015255094	-0,0475436775013804	-2,52015888690948E-05
14,988	0,0109999999999992	100	100	2	99	-9,16951317340135	-0,0368692679330707	0,00228172168135643
14,998	0,0210000000000008	100	100	2	99	-9,16393429040909	-0,0184804713353515	0,00786060467362404
15,009	0,032	100	100	2	99,25	-9,15715657174587	-0,00534437131136656	0,0146383233368397
15,02	0,0429999999999993	100	100	2	99,25	-9,15225486271083	-0,00145325902849436	0,0195400044322014
15,023	0,0459999999999994	100	100	2	99,25	-9,15184213779867	-0,001173485070467	0,019952729344368
15,024	0,0470000000000006	100	100	2	99,25	-9,15186636149883	-0,00116670038551092	0,0199285335838795
15,035	0,0579999999999998	100	100	2	99,5	-9,15637071244419	-0,00571111217141151	0,0154241546988487
15,046	0,0690000000000008	100	100	2	99,5	-9,16555685922503	-0,025952560827136	0,00623803585767746
15,057	0,0800000000000001	100	100	2	99,75	-9,16995414532721	-0,0409554690122604	0,00184072181582451
15,068	0,0909999999999993	100	100	2	99,75	-9,17149423621595	-0,0467272428795695	0,000300686806440353
15,072	0,0950000000000006	100	100	2	99,75	-9,17191810905933	-0,0485174590721726	-0,000123158097267151
15,077	0,0999999999999996	100	100	2	100	-9,17183336801827	-0,047755790874362	-3,8444995880127E-05
24,977	0	200	200	2	199	-9,17094348929822	-0,0473321229219437	0,000851377844810486
24,987	0,0100000000000016	200	200	2	199	-9,1691130772233	-0,0387153448536992	0,00268181785941124
24,998	0,0210000000000008	200	200	2	199	-9,16383896023035	-0,0195968523621559	0,00795593485236168
25,009	0,032	200	200	2	199,25	-9,15809157304466	-0,0070499163120985	0,0137032940983772
25,019	0,0420000000000016	200	200	2	199,25	-9,15187552571297	-0,00129921827465296	0,0199193693697453
25,021	0,0440000000000005	200	200	2	199,25	-9,15145617909729	-0,0011224951595068	0,0203386880457401
25,023	0,0459999999999994	200	200	2	199,25	-9,1513229906559	-0,00116187613457441	0,0204719044268131
25,026	0,0489999999999995	200	200	2	199,25	-9,15153974667192	-0,00134439207613468	0,0202551484107971
25,036	0,0590000000000011	200	200	2	199,5	-9,15685552172363	-0,00715475529432297	0,0149394012987614
25,047	0,0700000000000003	200	200	2	199,5	-9,16533281095326	-0,0274003855884075	0,00646205618977547
25,057	0,0800000000000018	200	200	2	199,75	-9,16927775368094	-0,0414017308503389	0,00251714140176773
25,068	0,0910000000000011	200	200	2	199,75	-9,17077884078026	-0,0470820115879178	0,00101605430245399
25,077	0,100000000000001	200	200	2	200	-9,17083349078894	-0,0468971394002438	0,000961404293775558
34,977	0	300	300	2	299	-9,17086014524102	-0,0478744134306908	0,000934749841690063
34,988	0,0109999999999957	300	300	2	299	-9,16818282566965	-0,035816584713757	0,00361204147338867
34,999	0,0219999999999985	300	300	2	299	-9,16246309876442	-0,016440199688077	0,00933179631829262
35,01	0,0329999999999941	300	300	2	299,25	-9,15688728913665	-0,00554121565073729	0,014907605946064
35,02	0,0429999999999993	300	300	2	299,25	-9,15166745893657	-0,00123313162475824	0,0201274082064629
35,022	0,0449999999999946	300	300	2	299,25	-9,15131111629307	-0,00116012990474701	0,0204837508499622
35,026	0,0489999999999995	300	300	2	299,25	-9,1517102625221	-0,00151265412569046	0,020084660500288
35,037	0,0599999999999952	300	300	2	299,5	-9,15816737338901	-0,00967658124864101	0,0136275216937065
35,047	0,0700000000000003	300	300	2	299,5	-9,16534219868481	-0,0282709021121264	0,00645272433757782
35,063	0,0859999999999985	300	300	2	299,75	-9,17010650038719	-0,0454307021573186	0,0016883946955204
35,072	0,0949999999999989	300	300	2	299,75	-9,17075866833329	-0,0479377200827003	0,00103622674942017
35,077	0,0999999999999943	300	300	2	300	-9,17067672125995	-0,0472627766430378	0,00111814588308334
44,977	0	400	400	2	399	-9,17034457437694	-0,0476438505575061	0,00145029276609421
44,988	0,0109999999999957	400	400	2	399	-9,16802759282291	-0,0373024819418788	0,00376727432012558
44,999	0,0219999999999985	400	400	2	399	-9,16240305639803	-0,017587598413229	0,00939181074500084
45,01	0,0329999999999941	400	400	2	399,25	-9,15564551018178	-0,0045379251241684	0,0161493569612503
45,019	0,0419999999999945	400	400	2	399,25	-9,15278068743646	-0,00192508567124605	0,0190141797065735
45,021	0,0439999999999969	400	400	2	399,25	-9,15272042155266	-0,00204160343855619	0,0190744735300541
45,024	0,046999999999997	400	400	2	399,25	-9,15279043838382	-0,00226580072194338	0,0190044566988945
45,035	0,0579999999999998	400	400	2	399,5	-9,15569627657533	-0,00596515368670225	0,0160986185073853
45,046	0,0689999999999955	400	400	2	399,5	-9,16396711952984	-0,0252794940024614	0,00782780349254608
45,057	0,0799999999999983	400	400	2	399,75	-9,1685189679265	-0,0411595683544874	0,00327592715620995
45,065	0,0879999999999939	400	400	2	399,75	-9,17041540145874	-0,0487075839191675	0,00137949362397194
45,075	0,097999999999999	400	400	2	399,75	-9,17036536149681	-0,0479531520977616	0,00142950564622879
45,077	0,0999999999999943	400	400	2	400	-9,17030584998429	-0,047639012336731	0,00148901715874672
54,977	0	500	500	2	499	-9,17027025483548	-0,0474085798487067	0,00152461230754852
54,988	0,0109999999999957	500	500	2	499	-9,1683810018003	-0,0385419372469187	0,00341389328241348
54,998	0,0210000000000008	500	500	2	499	-9,16262903250754	-0,0183649314567447	0,00916583463549614
55,009	0,0319999999999965	500	500	2	499,25	-9,15689997375011	-0,00634178053587675	0,0148949213325977
55,019	0,0419999999999945	500	500	2	499,25	-9,150644922629	-0,000852048397064209	0,0211499445140362
55,021	0,0439999999999969	500	500	2	499,25	-9,15043179877102	-0,00100093428045511	0,0213631242513657
55,024	0,046999999999997	500	500	2	499,25	-9,15072329342365	-0,00108043197542429	0,0210716016590595
55,038	0,0609999999999999	500	500	2	499,5	-9,1591587010771	-0,0124315824359655	0,0126362219452858
55,049	0,0719999999999956	500	500	2	499,5	-9,16551894508302	-0,0305645866319537	0,00627592206001282
55,059	0,0820000000000007	500	500	2	499,75	-9,16886678896844	-0,0425065588206053	0,00292807817459106
55,066	0,0889999999999986	500	500	2	499,75	-9,17039056308567	-0,0486453203484416	0,0014043040573597
55,073	0,0959999999999965	500	500	2	499,75	-9,17041118256748	-0,04820941016078	0,00138368457555771
55,075	0,097999999999999	500	500	2	499,75	-9,17038248851895	-0,0480119092389941	0,00141240656375885
55,077	0,0999999999999943	500	500	2	500	-9,17028626427054	-0,047383327037096	0,00150863081216812
64,977	0	600	600	2	599	-9,17040643282235	-0,0484366016462445	0,00138849020004272
64,988	0,0109999999999957	600	600	2	599	-9,167789965868	-0,0363624561578035	0,00400492921471596
64,998	0,0210000000000008	600	600	2	599	-9,16274959221482	-0,01904615201056	0,0090453028678894
65,012	0,0349999999999966	600	600	2	599,25	-9,15423880331218	-0,0029803067445755	0,0175560638308525
65,021	0,0439999999999969	600	600	2	599,25	-9,15161375887692	-0,00133792404085398	0,0201811082661152
65,024	0,046999999999997	600	600	2	599,25	-9,15155692957342	-0,00158022623509169	0,0202379375696182
65,026	0,0489999999999924	600	600	2	599,25	-9,15163580328226	-0,00153018161654472	0,0201590918004513
65,036	0,0589999999999975	600	600	2	599,5	-9,15567674674094	-0,0061411177739501	0,0161181204020977
65,046	0,0690000000000026	600	600	2	599,5	-9,16364005766809	-0,0246824882924557	0,00815480947494507
65,057	0,0799999999999983	600	600	2	599,75	-9,16861100122333	-0,041988524608314	0,00318389385938644
65,067	0,0900000000000034	600	600	2	599,75	-9,17021865025163	-0,0482120364904404	0,00157624483108521
65,077	0,0999999999999943	600	600	2	600	-9,17017886415124	-0,0473950011655688	0,00161603093147278
74,977	0	700	700	2	699	-9,16996037587523	-0,0473192986100912	0,00183451920747757
74,988	0,0109999999999957	700	700	2	699	-9,16763171553612	-0,036650700494647	0,00416317954659462
74,998	0,0210000000000008	700	700	2	699	-9,16294539347291	-0,0199332507327199	0,00884950160980225
75,009	0,0319999999999965	700	700	2	699,25	-9,15635350160301	-0,00558878295123577	0,0154414214193821
75,019	0,0420000000000016	700	700	2	699,25	-9,14958226494491	-0,000821673311293125	0,0222126580774784
75,021	0,0439999999999969	700	700	2	699,25	-9,14924193173647	-0,000894344411790371	0,0225529633462429
75,023	0,0459999999999923	700	700	2	699,25	-9,14939696900547	-0,000804741866886616	0,0223979540169239
75,033	0,0559999999999974	700	700	2	699,5	-9,15254375897348	-0,00281532295048237	0,0192511081695557
75,043	0,0660000000000025	700	700	2	699,5	-9,16190598160028	-0,0203006202355027	0,0098889134824276
75,054	0,0769999999999982	700	700	2	699,75	-9,16741845197976	-0,0384899228811264	0,00437641516327858
75,064	0,0870000000000033	700	700	2	699,75	-9,16957539506257	-0,0466162292286754	0,00221952795982361
75,074	0,0969999999999942	700	700	2	699,75	-9,17023935355246	-0,049063665792346	0,00155551359057426
75,075	0,097999999999999	700	700	2	699,75	-9,17024013586342	-0,0489866314455867	0,00155473127961159
75,076	0,0990000000000038	700	700	2	699,75	-9,17019101791084	-0,0486051477491856	0,00160384923219681
75,077	0,0999999999999943	700	700	2	700	-9,17012519203126	-0,048189265653491	0,00166967511177063
84,977	0	800	800	2	799	-9,1696226131171	-0,0473045418038964	0,00217225402593613
84,988	0,0109999999999957	800	800	2	799	-9,16761475615203	-0,0380015699192882	0,00418011099100113
84,998	0,0210000000000008	800	800	2	799	-9,16248290799558	-0,0195562513545156	0,00931195914745331
85,009	0,0319999999999965	800	800	2	799,25	-9,15661811828613	-0,0061694672331214	0,0151767767965794
85,019	0,0420000000000016	800	800	2	799,25	-9,15186795406043	-0,00175978057086468	0,0199269130825996
85,023	0,0459999999999923	800	800	2	799,25	-9,15111511945724	-0,00133136287331581	0,0206797756254673
85,031	0,054000000000002	800	800	2	799,5	-9,15203282609582	-0,00230036210268736	0,0197620689868927
85,042	0,0649999999999977	800	800	2	799,5	-9,16098036803305	-0,018521505407989	0,0108145549893379
85,052	0,0750000000000028	800	800	2	799,75	-9,16630131192505	-0,0354015314951539	0,00549355521798134
85,063	0,0859999999999985	800	800	2	799,75	-9,16946679353714	-0,0473722908645868	0,00232810154557228
85,065	0,0879999999999939	800	800	2	799,75	-9,16966178454459	-0,048150890506804	0,0021330825984478
85,072	0,0949999999999989	800	800	2	799,75	-9,16967106051743	-0,0476278131827712	0,00212380662560463
85,074	0,0969999999999942	800	800	2	799,75	-9,16966114193201	-0,04742540884763	0,00213375315070152
85,077	0,0999999999999943	800	800	2	800	-9,16959752328694	-0,0471164239570498	0,00219734385609627
94,977	0	900	900	2	899	-9,17004939168692	-0,0472633074969053	0,00174550339579582
94,987	0,0100000000000051	900	900	2	899	-9,1682209353894	-0,0387167232111096	0,00357393175363541
94,998	0,0210000000000008	900	900	2	899	-9,16310221888125	-0,0202486058697104	0,00869264826178551
95,009	0,0319999999999965	900	900	2	899,25	-9,15626800619066	-0,00521703157573938	0,0155268609523773
95,019	0,0420000000000016	900	900	2	899,25	-9,15192939341068	-0,00155689660459757	0,0198655016720295
95,02	0,0429999999999922	900	900	2	899,25	-9,1518369410187	-0,00159495510160923	0,0199579820036888
95,023	0,0459999999999923	900	900	2	899,25	-9,15196543559432	-0,00163446646183729	0,0198294594883919
95,033	0,0559999999999974	900	900	2	899,5	-9,15345006622374	-0,003182552754879	0,0183448009192944
95,043	0,0660000000000025	900	900	2	899,5	-9,16251562535763	-0,02152387984097	0,0092792697250843
95,054	0,0769999999999982	900	900	2	899,75	-9,16724209673703	-0,0369178503751755	0,00455277040600777
95,064	0,0870000000000033	900	900	2	899,75	-9,17003584094346	-0,0481133814901114	0,00175902619957924
95,066	0,0889999999999986	900	900	2	899,75	-9,17034485377371	-0,0492802169173956	0,00145001336932182
95,067	0,0900000000000034	900	900	2	899,75	-9,1703543253243	-0,0492137623950839	0,00144056975841522
95,068	0,090999999999994	900	900	2	899,75	-9,17032565921545	-0,0490124383941293	0,00146923586726189
95,077	0,0999999999999943	900	900	2	900	-9,17014885693789	-0,0478300638496876	0,00164603814482689
104,977	0	1000	1000	2	999	-9,1702280100435	-0,0478137470781803	0,00156685709953308
104,987	0,0100000000000051	1000	1000	2	999	-9,16854014620185	-0,0397217646241188	0,00325474888086319
104,998	0,0210000000000008	1000	1000	2	999	-9,16337530128658	-0,0205057067796588	0,00841956585645676
105,009	0,0319999999999965	1000	1000	2	999,25	-9,15663722902536	-0,00569227617233992	0,0151576660573483
105,019	0,0420000000000016	1000	1000	2	999,25	-9,14987627416849	-0,000891606323421001	0,0219186209142208
105,021	0,0439999999999969	1000	1000	2	999,25	-9,14963713847101	-0,0010035652667284	0,0221577845513821
105,023	0,0459999999999923	1000	1000	2	999,25	-9,14988091215491	-0,00107611995190382	0,0219139829277992
105,033	0,0559999999999974	1000	1000	2	999,5	-9,15247251279652	-0,00232682097703218	0,0193223543465137
105,043	0,0660000000000025	1000	1000	2	999,5	-9,1622591111809	-0,020451731979847	0,00953575596213341
105,054	0,0769999999999982	1000	1000	2	999,75	-9,16721010580659	-0,0366654247045517	0,00458478927612305
105,064	0,0870000000000033	1000	1000	2	999,75	-9,16980394162238	-0,0468589132651687	0,00199092552065849
105,068	0,090999999999994	1000	1000	2	999,75	-9,17027603834867	-0,0487505784258246	0,0015188567340374
105,072	0,0949999999999989	1000	1000	2	999,75	-9,17028612457216	-0,0484718009829521	0,00150874257087708
105,076	0,0990000000000038	1000	1000	2	999,75	-9,17026410810649	-0,0478582875803113	0,00153075903654098
105,077	0,0999999999999943	1000	1000	2	1000	-9,17023546993732	-0,0476814480498433	0,00155942514538765
155,302	0	1501	1	3	1500	-9,16495668701828	-0,0254331016913056	0,00683818012475967
155,319	0,0170000000000243	1501	1	3	1500	-9,16490603238344	-0,0253831455484033	0,00688886269927025
155,33	0,02800000000002	1501	1	3	1500	-9,16491846553981	-0,0251888437196612	0,00687640160322189
155,339	0,0370000000000061	1501	1	3	1500	-9,16487599723041	-0,0250044837594032	0,00691886991262436
155,35	0,0480000000000018	1501	1	3	1500	-9,16490226052701	-0,0253283884376287	0,00689266249537468
155,36	0,0580000000000211	1501	1	3	1500	-9,16487412527204	-0,0252817338332534	0,00692076981067657
155,371	0,0690000000000168	1501	1	3	1500	-9,16491321288049	-0,0251752696931362	0,0068817101418972
155,389	0,0870000000000175	1501	1	3	1500	-9,16487323120236	-0,0251654675230384	0,00692166388034821
155,393	0,0910000000000082	1501	1	3	1500	-9,16484660468996	-0,0251075346022844	0,00694826245307922
155,399	0,0970000000000084	1501	1	3	1500	-9,16488426737487	-0,0252538872882724	0,00691065564751625
155,41	0,108000000000004	1501	1	3	1500	-9,16490220464766	-0,0253604911267757	0,00689266249537468
155,42	0,118000000000023	1501	1	3	1500	-9,16493637487292	-0,0252772681415081	0,00685852020978928
155,431	0,129000000000019	1501	1	3	1500	-9,16492667980492	-0,025212992914021	0,00686818733811378
155,442	0,140000000000015	1501	1	3	1500	-9,16490170173347	-0,0253779720515013	0,00689316540956497
155,453	0,15100000000001	1501	1	3	1500	-9,16500058025122	-0,0256663653999567	0,00679431483149529
155,464	0,162000000000006	1501	1	3	1500	-9,16498540900648	-0,025350246578455	0,00680945813655853
155,475	0,173000000000002	1501	1	3	1500	-9,16498543694615	-0,0255626253783703	0,00680945813655853
155,485	0,183000000000021	1501	1	3	1500	-9,16500790044665	-0,0256000459194183	0,00678699463605881
155,496	0,194000000000017	1501	1	3	1500	-9,16508439928293	-0,0259999511763453	0,00671049579977989
155,507	0,205000000000013	1501	1	3	1500	-9,16507774963975	-0,0257896911352873	0,00671714544296265
155,518	0,216000000000008	1501	1	3	1500	-9,16513058356941	-0,0260555651038885	0,00666428357362747
155,529	0,227000000000004	1501	1	3	1500	-9,16508009657264	-0,0259744934737682	0,00671479851007462
155,539	0,237000000000023	1501	1	3	1500	-9,16510130278766	-0,0260346243157983	0,00669362023472786
155,55	0,248000000000019	1501	1	3	1500	-9,16515751741827	-0,0260569667443633	0,00663734972476959
155,561	0,259000000000015	1501	1	3	1500	-9,16517620906234	-0,0260794581845403	0,0066186860203743
155,572	0,27000000000001	1501	1	3	1500	-9,16520113125443	-0,0263700122013688	0,00659376382827759
155,583	0,281000000000006	1501	1	3	1500	-9,16522099636495	-0,0264226505532861	0,00657392665743828
155,594	0,292000000000002	1501	1	3	1500	-9,16523412801325	-0,0262412102892995	0,0065607950091362
155,604	0,302000000000021	1501	1	3	1500	-9,16525907814503	-0,0264340126886964	0,00653581693768501
155,615	0,313000000000017	1501	1	3	1500	-9,16523781605065	-0,0264704879373312	0,00655705109238625
155,626	0,324000000000012	1501	1	3	1500	-9,16526125743985	-0,0266065821051598	0,00653363764286041
155,645	0,343000000000018	1501	1	3	1500	-9,16527042165399	-0,0264533050358295	0,0065244734287262
155,656	0,354000000000013	1501	1	3	1500	-9,16526268236339	-0,0264263758435845	0,00653218477964401
155,667	0,365000000000009	1501	1	3	1500	-9,16536555625498	-0,0269060162827373	0,00642931088805199
155,678	0,376000000000005	1501	1	3	1500	-9,16533839888871	-0,0270433723926544	0,00645652413368225
155,688	0,386000000000024	1501	1	3	1500	-9,16535189375281	-0,0266410829499364	0,00644300132989883
155,699	0,39700000000002	1501	1	3	1500	-9,16535530239344	-0,0267977779731154	0,00643959268927574
155,71	0,408000000000015	1501	1	3	1500	-9,16536508128047	-0,0268273148685694	0,00642981380224228
155,721	0,419000000000011	1501	1	3	1500	-9,16541562415659	-0,0271827587857842	0,00637924298644066
155,732	0,430000000000007	1501	1	3	1500	-9,16542221792042	-0,0269352085888386	0,00637264922261238
155,743	0,441000000000003	1501	1	3	1500	-9,16545663960278	-0,0271811103448272	0,00633822754025459
155,753	0,451000000000022	1501	1	3	1500	-9,16552475653589	-0,0275043770670891	0,00627011060714722
155,764	0,462000000000018	1501	1	3	1500	-9,16551425121725	-0,0275664031505585	0,00628061592578888
155,775	0,473000000000013	1501	1	3	1500	-9,16547734290361	-0,0269908457994461	0,00631755217909813
155,786	0,484000000000009	1501	1	3	1500	-9,16548186913132	-0,0271947681903839	0,0063130259513855
155,797	0,495000000000005	1501	1	3	1500	-9,1654690168798	-0,027256403118372	0,00632587820291519
155,807	0,505000000000024	1501	1	3	1500	-9,16549729183316	-0,0273929629474878	0,00629760324954987
155,818	0,51600000000002	1501	1	3	1500	-9,16548843495548	-0,027036601677537	0,0063064880669117
155,829	0,527000000000015	1501	1	3	1500	-9,16552850045264	-0,027326918207109	0,00626636669039726
155,84	0,538000000000011	1501	1	3	1500	-9,16560729034245	-0,0277387211099267	0,00618763267993927
155,851	0,549000000000007	1501	1	3	1500	-9,16558921337128	-0,0277401320636272	0,00620568171143532
155,862	0,560000000000002	1501	1	3	1500	-9,16556627489626	-0,0274492101743817	0,00622859224677086
155,872	0,570000000000022	1501	1	3	1500	-9,16558141820133	-0,0273977546021342	0,00621344894170761
155,883	0,581000000000017	1501	1	3	1500	-9,16563715785742	-0,0278807291761041	0,00615773722529411
155,899	0,597000000000008	1501	1	3	1500	-9,16566967964172	-0,0280218571424484	0,00612521544098854
155,91	0,608000000000004	1501	1	3	1500	-9,16570952162147	-0,0279282359406352	0,00608537346124649
155,92	0,618000000000023	1501	1	3	1500	-9,16569932363927	-0,0279058841988444	0,00609559938311577
155,931	0,629000000000019	1501	1	3	1500	-9,16581569239497	-0,0285750906914473	0,00597920268774033
155,942	0,640000000000015	1501	1	3	1500	-9,16576752439141	-0,028368141502142	0,00602737069129944
155,953	0,65100000000001	1501	1	3	1500	-9,1657081246376	-0,0278812367469072	0,00608677044510841
155,964	0,662000000000006	1501	1	3	1500	-9,1657177079469	-0,0279873656108975	0,00607715919613838
155,975	0,673000000000002	1501	1	3	1500	-9,16574399918318	-0,0281265052035451	0,00605089589953422
155,985	0,683000000000021	1501	1	3	1500	-9,16574536822736	-0,0282204430550337	0,00604955479502678
155,996	0,694000000000017	1501	1	3	1500	-9,16576433926821	-0,0280420202761889	0,00603055581450462
156,007	0,705000000000013	1501	1	3	1500	-9,16580323129892	-0,0282462825998664	0,00599166378378868
156,018	0,716000000000008	1501	1	3	1500	-9,16583217680454	-0,0284086493775249	0,00596271827816963
156,029	0,727000000000004	1501	1	3	1500	-9,16585927829146	-0,0286652985960245	0,00593561679124832
156,039	0,737000000000023	1501	1	3	1500	-9,16583270765841	-0,0285634817555547	0,00596215948462486
156,05	0,748000000000019	1501	1	3	1500	-9,16583661921322	-0,0283702788874507	0,00595830380916595
156,061	0,759000000000015	1501	1	3	1500	-9,16584318503737	-0,0285820662975311	0,00595171004533768
156,072	0,77000000000001	1501	1	3	1500	-9,16593943722546	-0,0289438292384148	0,00585542991757393
156,083	0,781000000000006	1501	1	3	1500	-9,1659102961421	-0,0288784597069025	0,00588459894061089
156,094	0,792000000000002	1501	1	3	1500	-9,16595027782023	-0,0287150125950575	0,0058445893228054
156,104	0,802000000000021	1501	1	3	1500	-9,16598106734455	-0,0288748228922486	0,00581379979848862
156,115	0,813000000000017	1501	1	3	1500	-9,16606991551816	-0,0293564284220338	0,0057249516248703
156,126	0,824000000000012	1501	1	3	1500	-9,16610333137214	-0,0294691044837236	0,00569159165024757
156,142	0,840000000000003	1501	1	3	1500	-9,16604655794799	-0,0289884069934487	0,00574830919504166
156,152	0,850000000000023	1501	1	3	1500	-9,16609145700932	-0,0292887398973107	0,00570343807339668
156,163	0,861000000000018	1501	1	3	1500	-9,16606812737882	-0,0292810378596187	0,00572673976421356
156,174	0,872000000000014	1501	1	3	1500	-9,16606234386563	-0,029373443685472	0,00573255121707916
156,185	0,88300000000001	1501	1	3	1500	-9,16607695631683	-0,0291806645691395	0,00571796670556068
156,196	0,894000000000005	1501	1	3	1500	-9,16606184095144	-0,0292715011164546	0,00573305413126946
156,206	0,904000000000025	1501	1	3	1500	-9,16608838364482	-0,0293363723903894	0,00570651143789291
156,217	0,91500000000002	1501	1	3	1500	-9,16608852334321	-0,0293239578604698	0,00570634379982948
156,228	0,926000000000016	1501	1	3	1500	-9,16608961299062	-0,0291934655979276	0,00570528209209442
156,239	0,937000000000012	1501	1	3	1500	-9,16613817214966	-0,0293044280260801	0,00565672293305397
156,25	0,948000000000008	1501	1	3	1500	-9,16619718074799	-0,0297907972708344	0,00559771433472633
156,261	0,959000000000003	1501	1	3	1500	-9,16621073149145	-0,0298370327800512	0,00558419153094292
156,271	0,969000000000023	1501	1	3	1500	-9,16621061973274	-0,0295387906953692	0,00558424741029739
156,282	0,980000000000018	1501	1	3	1500	-9,16622227057814	-0,0296724215149879	0,00557262450456619
156,293	0,991000000000014	1501	1	3	1500	-9,16627317667007	-0,0300959078595042	0,00552171841263771
156,304	1,00200000000001	1501	1	3	1500	-9,16625778190792	-0,0300249876454473	0,00553708523511887
156,315	1,01300000000001	1501	1	3	1500	-9,16628857143223	-0,0299114221706986	0,00550635159015656
156,325	1,02300000000002	1501	1	3	1500	-9,16631729342043	-0,0300297467038035	0,00547762960195541
156,336	1,03400000000002	1501	1	3	1500	-9,16632369160652	-0,0301785534247756	0,00547120347619057
156,347	1,04500000000002	1501	1	3	1500	-9,16640033014119	-0,0304535403847694	0,00539453700184822
156,358	1,05600000000001	1501	1	3	1500	-9,16638205759227	-0,0301190838217735	0,00541280955076218
156,369	1,06700000000001	1501	1	3	1500	-9,16642639786005	-0,0303373392671347	0,00536849722266197
156,38	1,078	1501	1	3	1500	-9,16641360148788	-0,0304738339036703	0,00538129359483719
156,39	1,08800000000002	1501	1	3	1500	-9,16641773656011	-0,0305197527632117	0,0053771585226059
156,405	1,10300000000001	1501	1	3	1500	-9,16641904972494	-0,0302822282537818	0,00537581741809845
156,416	1,114	1501	1	3	1500	-9,16644363664091	-0,0304322876036167	0,0053512305021286
156,426	1,12400000000002	1501	1	3	1500	-9,16642315685749	-0,0304531026631594	0,00537173822522163
156,437	1,13500000000002	1501	1	3	1500	-9,16643053293228	-0,0305437529459596	0,00536436215043068
156,448	1,14600000000002	1501	1	3	1500	-9,16645626537502	-0,0304069695994258	0,00533860176801682
156,459	1,15700000000001	1501	1	3	1500	-9,16648129932582	-0,0305854110047221	0,00531356781721115
156,47	1,16800000000001	1501	1	3	1500	-9,16655170731246	-0,0308231962844729	0,00524315983057022
156,481	1,179	1501	1	3	1500	-9,16651013307273	-0,0307820457965136	0,00528478994965553
156,491	1,18900000000002	1501	1	3	1500	-9,16651412844658	-0,0304623087868094	0,00528076663613319
156,502	1,20000000000002	1501	1	3	1500	-9,16652575135231	-0,0306502962484956	0,00526914373040199
156,513	1,21100000000001	1501	1	3	1500	-9,16654768399894	-0,0308586936444044	0,00524718314409256
156,524	1,22200000000001	1501	1	3	1500	-9,16654600761831	-0,0308462139219046	0,00524891540408134
156,535	1,233	1501	1	3	1500	-9,16662169620395	-0,0309396209195256	0,00517319887876511
156,545	1,24300000000002	1501	1	3	1500	-9,16663276031613	-0,0310957711189985	0,00516213476657867
156,556	1,25400000000002	1501	1	3	1500	-9,1666342690587	-0,0311170890927315	0,0051606260240078
156,567	1,26500000000001	1501	1	3	1500	-9,16666978038847	-0,03132916521281	0,00512508675456047
156,578	1,27600000000001	1501	1	3	1500	-9,16673342697322	-0,0315922684967518	0,00506149604916573
156,589	1,28700000000001	1501	1	3	1500	-9,16676754131913	-0,0314947497099638	0,00502735376358032
156,6	1,298	1501	1	3	1500	-9,16677363216877	-0,0315695581957698	0,00502126291394234
156,61	1,30800000000002	1501	1	3	1500	-9,1667911503464	-0,0316997338086367	0,00500377267599106
156,621	1,31900000000002	1501	1	3	1500	-9,1667221672833	-0,0315744429826736	0,00507272779941559
156,632	1,33000000000001	1501	1	3	1500	-9,16673605330288	-0,0312363216653466	0,00505881384015083
156,643	1,34100000000001	1501	1	3	1500	-9,16678628884256	-0,0316222803667188	0,00500857830047607
156,654	1,352	1501	1	3	1500	-9,16678377427161	-0,0316556915640831	0,00501109287142754
156,664	1,36200000000002	1501	1	3	1500	-9,16679830290377	-0,0317743327468634	0,00499656423926353
156,675	1,37300000000002	1501	1	3	1500	-9,1668457724154	-0,0317304255440831	0,00494912266731262
156,686	1,38400000000001	1501	1	3	1500	-9,16685454547405	-0,0319045269861817	0,00494034960865974
156,697	1,39500000000001	1501	1	3	1500	-9,16683540679514	-0,031820829026401	0,00495951622724533
156,708	1,40600000000001	1501	1	3	1500	-9,16688974946737	-0,0321183726191521	0,00490514561533928
156,719	1,417	1501	1	3	1500	-9,16685932315886	-0,0316976942121983	0,0049355998635292
156,729	1,42700000000002	1501	1	3	1500	-9,16686899028718	-0,0318254018202424	0,00492587685585022
156,74	1,43800000000002	1501	1	3	1500	-9,16686809621751	-0,031939409673214	0,00492677092552185
156,751	1,44900000000001	1501	1	3	1500	-9,16695965453982	-0,0323331821709871	0,00483524054288864
156,762	1,46000000000001	1501	1	3	1500	-9,16696202941239	-0,0320916436612606	0,00483283773064613
156,773	1,471	1501	1	3	1500	-9,16699340566993	-0,03233025316149	0,00480148941278458
156,783	1,48100000000002	1501	1	3	1500	-9,16698739863932	-0,0322771770879626	0,00480746850371361
156,794	1,49200000000002	1501	1	3	1500	-9,16709404438734	-0,032944567501545	0,00470085069537163
156,805	1,50300000000001	1501	1	3	1500	-9,16709303855896	-0,0326200388371944	0,00470185652375221
156,816	1,51400000000001	1501	1	3	1500	-9,16706752963364	-0,0325185991823673	0,00472739338874817
156,827	1,52500000000001	1501	1	3	1500	-9,1670810803771	-0,0326221995055676	0,00471381470561028
156,838	1,536	1501	1	3	1500	-9,16705694049597	-0,0326450122520328	0,00473795458674431
156,848	1,54600000000002	1501	1	3	1500	-9,16710189543664	-0,0326140457764268	0,00469297170639038
156,859	1,55700000000002	1501	1	3	1500	-9,16705828160047	-0,0323124416172504	0,00473661348223686
156,87	1,56800000000001	1501	1	3	1500	-9,16709935292602	-0,0326991733163595	0,00469554215669632
156,881	1,57900000000001	1501	1	3	1500	-9,1670901607722	-0,0327408686280251	0,00470476225018501
156,892	1,59	1501	1	3	1500	-9,16708543896675	-0,0324908969923854	0,00470945611596107
156,902	1,60000000000002	1501	1	3	1500	-9,1670969221741	-0,0324639678001404	0,00469794496893883
156,913	1,61100000000002	1501	1	3	1500	-9,16713944636285	-0,0327703496441245	0,00465542078018188
156,924	1,62200000000001	1501	1	3	1500	-9,16716274805367	-0,0330518092960119	0,00463211908936501
156,935	1,63300000000001	1501	1	3	1500	-9,16717071086168	-0,0331054115667939	0,00462418422102928
156,946	1,64400000000001	1501	1	3	1500	-9,16719431988895	-0,0329773500561714	0,00460054725408554
156,956	1,65400000000002	1501	1	3	1500	-9,16724631562829	-0,03310427069664	0,004548579454422
156,967	1,66500000000002	1501	1	3	1500	-9,16728378273547	-0,0334626436233521	0,00451108440756798
156,978	1,67600000000002	1501	1	3	1500	-9,16734337806702	-0,03366535063833	0,00445151701569557
156,989	1,68700000000001	1501	1	3	1500	-9,16732530109584	-0,0335002923384309	0,0044696219265461
157	1,69800000000001	1501	1	3	1500	-9,16732158511877	-0,0334361242130399	0,00447330996394157
157,011	1,709	1501	1	3	1500	-9,16737142950296	-0,0337490485981107	0,00442346557974815
157,021	1,71900000000002	1501	1	3	1500	-9,1673366446048	-0,033753477036953	0,00445827841758728
157,032	1,73000000000002	1501	1	3	1500	-9,1673381254077	-0,0333827128633857	0,0044567696750164
157,043	1,74100000000001	1501	1	3	1500	-9,16734603233635	-0,0334655260667205	0,00444883480668068
157,054	1,75200000000001	1501	1	3	1500	-9,16736519895494	-0,0336988968774676	0,00442972406744957
157,065	1,76300000000001	1501	1	3	1500	-9,16737724095583	-0,0336498580873013	0,00441765412688255
157,075	1,77300000000002	1501	1	3	1500	-9,16742616333067	-0,0337344547733665	0,00436870381236076
157,086	1,78400000000002	1501	1	3	1500	-9,16742915287614	-0,0337398564442992	0,00436574220657349
157,097	1,79500000000002	1501	1	3	1500	-9,16743524372577	-0,0338339526206255	0,0043596513569355
157,108	1,80600000000001	1501	1	3	1500	-9,16745980270207	-0,0340222660452127	0,00433512032032013
157,119	1,81700000000001	1501	1	3	1500	-9,1674595233053	-0,0337490625679493	0,00433534383773804
157,13	1,828	1501	1	3	1500	-9,16747516952455	-0,0339313736185431	0,00431975349783897
157,14	1,83800000000002	1501	1	3	1500	-9,1674748621881	-0,0338777853175998	0,00432003289461136
157,151	1,84900000000002	1501	1	3	1500	-9,16755253449082	-0,0343339378014207	0,00424236059188843
157,166	1,864	1501	1	3	1500	-9,16759480722248	-0,0343082239851356	0,00420005992054939
157,18	1,87800000000001	1501	1	3	1500	-9,16761134751141	-0,0344473542645574	0,00418351963162422
157,191	1,88900000000001	1501	1	3	1500	-9,16763534769416	-0,0345756905153394	0,00415954738855362
157,202	1,90000000000001	1501	1	3	1500	-9,16760377585888	-0,0344955176115036	0,00419111922383308
157,213	1,911	1501	1	3	1500	-9,16762048378587	-0,0342688849195838	0,00417441129684448
157,223	1,92100000000002	1501	1	3	1500	-9,16762319393456	-0,0344049651175737	0,00417167320847511
157,234	1,93200000000002	1501	1	3	1500	-9,16762604378164	-0,0345099857077003	0,00416882336139679
157,245	1,94300000000001	1501	1	3	1500	-9,16764009743929	-0,0346750859171152	0,00415479764342308
157,256	1,95400000000001	1501	1	3	1500	-9,16766110807657	-0,0344290724024177	0,00413378700613976
157,267	1,965	1501	1	3	1500	-9,16774394921958	-0,0348315574228764	0,00405091792345047
157,277	1,97500000000002	1501	1	3	1500	-9,16781636886299	-0,0352414511144161	0,00397855415940285
157,288	1,98600000000002	1501	1	3	1500	-9,16782123036683	-0,0354152405634522	0,00397363677620888
157,299	1,99700000000001	1501	1	3	1500	-9,16777613572776	-0,0348136248067021	0,00401873141527176
157,31	2,00800000000001	1501	1	3	1500	-9,16779851540923	-0,034996778704226	0,00399637967348099
157,321	2,01900000000001	1501	1	3	1500	-9,1678099706769	-0,0351610127836466	0,00398492440581322
157,331	2,02900000000002	1501	1	3	1500	-9,16779161430895	-0,03506472799927	0,00400330871343613
157,342	2,04000000000002	1501	1	3	1500	-9,16781365871429	-0,0349519541487098	0,00398123636841774
157,353	2,05100000000002	1501	1	3	1500	-9,16783053427935	-0,035060909576714	0,00396436080336571
157,364	2,06200000000001	1501	1	3	1500	-9,16781729087234	-0,0350096123293042	0,00397760421037674
157,375	2,07300000000001	1501	1	3	1500	-9,16783813387156	-0,035329950042069	0,00395676121115685
157,386	2,084	1501	1	3	1500	-9,16783925145864	-0,0349932769313455	0,00395564362406731
157,396	2,09400000000002	1501	1	3	1500	-9,16782961227	-0,0350216776132584	0,00396525487303734
157,407	2,10500000000002	1501	1	3	1500	-9,16807453148067	-0,0362232513725758	0,00372039154171944
157,418	2,11600000000001	1501	1	3	1500	-9,16804170235991	-0,0359920272603631	0,00375319272279739
157,429	2,12700000000001	1501	1	3	1500	-9,16808950714767	-0,0362949445843697	0,00370535999536514
157,433	2,131	1501	1	3	1500	-9,16803348809481	-0,0357701815664768	0,0037614069879055
157,443	2,14100000000002	1501	1	3	1500	-9,1679775249213	-0,035583577118814	0,00381734222173691
157,454	2,15200000000002	1501	1	3	1500	-9,16797464713454	-0,0355997774749994	0,00382024794816971
157,465	2,16300000000001	1501	1	3	1500	-9,16799129918218	-0,0357161648571491	0,00380359590053558
157,476	2,17400000000001	1501	1	3	1500	-9,16800001636148	-0,0356345670297742	0,00379487872123718
157,487	2,185	1501	1	3	1500	-9,16799484752119	-0,0354954088106751	0,00380001962184906
157,497	2,19500000000002	1501	1	3	1500	-9,16799627244473	-0,0356247136369348	0,00379862263798714
157,508	2,20600000000002	1501	1	3	1500	-9,16801697574556	-0,0358277931809425	0,0037778913974762
157,519	2,21700000000001	1501	1	3	1500	-9,16800524108112	-0,0358842220157385	0,00378968194127083
157,53	2,22800000000001	1501	1	3	1500	-9,16805106215179	-0,0357835227623582	0,00374380499124527
157,541	2,239	1501	1	3	1500	-9,16803868487477	-0,0356758618727326	0,00375621020793915
157,551	2,24900000000002	1501	1	3	1500	-9,16816033422947	-0,0363891432061791	0,00363456085324287
157,562	2,26000000000002	1501	1	3	1500	-9,16815156117082	-0,0364677142351866	0,00364333391189575
157,573	2,27100000000002	1501	1	3	1500	-9,16814700700342	-0,0361183844506741	0,00364786013960838
157,584	2,28200000000001	1501	1	3	1500	-9,16815122589469	-0,0361401680856943	0,00364366918802261
157,595	2,29300000000001	1501	1	3	1500	-9,16817408055067	-0,0364060048013926	0,00362081453204155
157,606	2,304	1501	1	3	1500	-9,16821671649814	-0,0365325761958957	0,00357817858457565
157,616	2,31400000000002	1501	1	3	1500	-9,16819034144282	-0,0361902546137571	0,00360455363988876
157,627	2,32500000000002	1501	1	3	1500	-9,16819483973086	-0,036334996111691	0,00360002741217613
157,638	2,33600000000001	1501	1	3	1500	-9,16821788996458	-0,0364546198397875	0,00357700511813164
157,649	2,34700000000001	1501	1	3	1500	-9,16827980428934	-0,0367589062079787	0,0035150907933712
157,66	2,358	1501	1	3	1500	-9,1682802233845	-0,0366093963384628	0,00351464375853538
157,67	2,36800000000002	1501	1	3	1500	-9,16832174174488	-0,0367456628009677	0,00347312539815903
157,69	2,38800000000001	1501	1	3	1500	-9,16840645484626	-0,0374106969684362	0,003388412296772
157,7	2,39800000000002	1501	1	3	1500	-9,16841302067041	-0,0371399475261569	0,0033818744122982
157,711	2,40900000000002	1501	1	3	1500	-9,16838955134153	-0,036988821811974	0,00340534374117851
157,722	2,42000000000002	1501	1	3	1500	-9,16840000078082	-0,0371457310393453	0,00339489430189133
157,733	2,43100000000001	1501	1	3	1500	-9,16839829646051	-0,0371806276962161	0,00339657068252563
157,744	2,44200000000001	1501	1	3	1500	-9,16843431070447	-0,0374528951942921	0,00336058437824249
157,755	2,453	1501	1	3	1500	-9,16839332319796	-0,0369939254596829	0,00340154394507408
157,765	2,46300000000002	1501	1	3	1500	-9,16840902529657	-0,0371439615264535	0,00338589772582054
157,776	2,47400000000002	1501	1	3	1500	-9,16841813363135	-0,0371108530089259	0,00337673351168633
157,787	2,48500000000001	1501	1	3	1500	-9,16845216415822	-0,0374832469969988	0,00334270298480988
157,798	2,49600000000001	1501	1	3	1500	-9,16844582185149	-0,037037911824882	0,00334907323122025
157,809	2,50700000000001	1501	1	3	1500	-9,1684394236654	-0,0372911291196942	0,00335549935698509
157,819	2,51700000000002	1501	1	3	1500	-9,16843213140965	-0,0372154172509909	0,00336276367306709
157,83	2,52800000000002	1501	1	3	1500	-9,16848510503769	-0,0374417891725898	0,00330979004502296
157,841	2,53900000000002	1501	1	3	1500	-9,16862726211548	-0,0380132719874382	0,00316763296723366
157,86	2,55800000000002	1501	1	3	1500	-9,16864125989378	-0,0379808526486158	0,00315366312861443
157,872	2,57000000000002	1501	1	3	1500	-9,16864302009344	-0,0380085175856948	0,00315187498927116
157,883	2,58100000000002	1501	1	3	1500	-9,1686488315463	-0,037736464291811	0,00314606353640556
157,894	2,59200000000001	1501	1	3	1500	-9,16864545084536	-0,0378729403018951	0,00314941629767418
157,905	2,60300000000001	1501	1	3	1500	-9,16864240542054	-0,0379185192286968	0,00315248966217041
157,916	2,614	1501	1	3	1500	-9,16864302009344	-0,0379663845524192	0,00315187498927116
157,926	2,62400000000002	1501	1	3	1500	-9,16864947415888	-0,0380321918055415	0,00314539298415184
157,937	2,63500000000002	1501	1	3	1500	-9,16862631216645	-0,0377579824998975	0,00316858291625977
157,948	2,64600000000002	1501	1	3	1500	-9,16866372339427	-0,0379364192485809	0,00313114374876022
157,959	2,65700000000001	1501	1	3	1500	-9,16864595375955	-0,0380183896049857	0,00314891338348389
157,97	2,66800000000001	1501	1	3	1500	-9,16875463910401	-0,0384969916194677	0,00304022803902626
157,981	2,679	1501	1	3	1500	-9,16875153779984	-0,0382197322323918	0,00304335728287697
157,991	2,68900000000002	1501	1	3	1500	-9,16877785697579	-0,0383438309654593	0,00301703810691834
158,002	2,70000000000002	1501	1	3	1500	-9,16875855065882	-0,0383456656709313	0,00303631648421288
158,013	2,71100000000001	1501	1	3	1500	-9,16879501193762	-0,0386524759232998	0,00299988314509392
158,024	2,72200000000001	1501	1	3	1500	-9,16883105412125	-0,0384602090343833	0,0029638409614563
158,035	2,733	1501	1	3	1500	-9,16883982717991	-0,0385875254869461	0,00295506790280342
158,045	2,74300000000002	1501	1	3	1500	-9,16884496808052	-0,0387315452098846	0,00294992700219154
158,056	2,75400000000002	1501	1	3	1500	-9,16884150356054	-0,0386283965781331	0,00295339152216911
158,067	2,76500000000001	1501	1	3	1500	-9,16885195299983	-0,0385510874912143	0,00294294208288193
158,078	2,77600000000001	1501	1	3	1500	-9,16886405088007	-0,0385850155726075	0,00293081626296043
158,089	2,78700000000001	1501	1	3	1500	-9,16888986714184	-0,0389090599492192	0,00290500000119209
158,1	2,798	1501	1	3	1500	-9,16887209750712	-0,0388197926804423	0,00292276963591576
158,11	2,80800000000002	1501	1	3	1500	-9,16896899230778	-0,0389863178133965	0,00282593071460724
158,121	2,81900000000002	1501	1	3	1500	-9,16894672438502	-0,0390384811908007	0,00284817069768906
158,132	2,83000000000001	1501	1	3	1500	-9,16894571855664	-0,0389997661113739	0,00284917652606964
158,143	2,84100000000001	1501	1	3	1500	-9,16895192116499	-0,0391236087307334	0,0028429739177227
158,154	2,852	1501	1	3	1500	-9,16896605864167	-0,0387946330010891	0,00282883644104004
158,164	2,86200000000002	1501	1	3	1500	-9,16895873844624	-0,0388085143640637	0,00283615663647652
158,175	2,87300000000002	1501	1	3	1500	-9,16904213838279	-0,0392781430855393	0,00275272876024246
158,186	2,88400000000001	1501	1	3	1500	-9,1691464651376	-0,0398653885349631	0,00264840200543404
158,2	2,89800000000002	1501	1	3	1500	-9,16914604604244	-0,0394980376586318	0,00264884904026985
158,211	2,90900000000002	1501	1	3	1500	-9,16915124282241	-0,0397042743861675	0,0026436522603035
158,222	2,92000000000002	1501	1	3	1500	-9,16911575943232	-0,0395847391337156	0,00267913565039635
158,233	2,93100000000001	1501	1	3	1500	-9,16914450936019	-0,0397052150219679	0,00265041366219521
158,244	2,94200000000001	1501	1	3	1500	-9,16912067681551	-0,0394497904926538	0,00267421826720238
158,255	2,953	1501	1	3	1500	-9,16915895417332	-0,0396301178261638	0,00263594090938568
158,265	2,96300000000002	1501	1	3	1500	-9,16911670938134	-0,0395163288339973	0,00267818570137024
158,276	2,97400000000002	1501	1	3	1500	-9,16912752203643	-0,0396495731547475	0,00266734510660172
158,287	2,98500000000001	1501	1	3	1500	-9,1691373847425	-0,0393874896690249	0,00265751034021378
158,298	2,99600000000001	1501	1	3	1500	-9,16913920082152	-0,0395248923450708	0,00265572220087051
158,309	3,00700000000001	1501	1	3	1500	-9,16926051490009	-0,0401371717453003	0,00253435224294662
158,319	3,01700000000002	1501	1	3	1500	-9,16924704797566	-0,0401556072756648	0,00254781916737556
158,33	3,02800000000002	1501	1	3	1500	-9,16927806101739	-0,0402925303205848	0,00251680612564087
158,341	3,03900000000002	1501	1	3	1500	-9,16927744634449	-0,0400229962542653	0,00251742079854012
158,359	3,05700000000002	1501	1	3	1500	-9,16936635039747	-0,0406593689695001	0,00242851674556732
158,37	3,06800000000001	1501	1	3	1500	-9,16937406174839	-0,0407116208225489	0,00242080539464951
158,381	3,07900000000001	1501	1	3	1500	-9,16936509311199	-0,0403631571680307	0,00242980197072029
158,392	3,09	1501	1	3	1500	-9,16938224807381	-0,0404443591833115	0,00241264700889587
158,402	3,10000000000002	1501	1	3	1500	-9,16936062276363	-0,0403530383482575	0,00243427231907845
158,413	3,11100000000002	1501	1	3	1500	-9,16938588023186	-0,0406330917030573	0,00240901485085487
158,424	3,12200000000001	1501	1	3	1500	-9,16935442015529	-0,0402013352140784	0,00244047492742538
158,435	3,13300000000001	1501	1	3	1500	-9,16938945651054	-0,0404572859406471	0,00240543857216835
158,446	3,14400000000001	1501	1	3	1500	-9,1693842317909	-0,0404513208195567	0,0024106353521347
158,456	3,15400000000002	1501	1	3	1500	-9,16939820162952	-0,0405358104035258	0,00239666551351547
158,467	3,16500000000002	1501	1	3	1500	-9,16940314695239	-0,0403770105913281	0,0023917481303215
158,478	3,17600000000002	1501	1	3	1500	-9,16940638795495	-0,0404426921159029	0,00238850712776184
158,489	3,18700000000001	1501	1	3	1500	-9,16946304962039	-0,0406781956553459	0,00233184546232223
158,5	3,19800000000001	1501	1	3	1500	-9,16944899596274	-0,040691108442843	0,00234592705965042
158,511	3,209	1501	1	3	1500	-9,16947604157031	-0,0406610174104571	0,00231882557272911
158,521	3,21900000000002	1501	1	3	1500	-9,16947391815484	-0,0406211195513606	0,00232094898819923
158,532	3,23000000000002	1501	1	3	1500	-9,16950451210141	-0,0408354122191668	0,00229038298130035
158,543	3,24100000000001	1501	1	3	1500	-9,16951468214393	-0,0410066172480583	0,00228021293878555
158,554	3,25200000000001	1501	1	3	1500	-9,16953639127314	-0,0410723267123103	0,00225847586989403
158,565	3,26300000000001	1501	1	3	1500	-9,16956433095038	-0,0410163961350918	0,00223053619265556
158,575	3,27300000000002	1501	1	3	1500	-9,16972129605711	-0,0417160708457232	0,00207357108592987
158,586	3,28400000000002	1501	1	3	1500	-9,16974741965532	-0,041999239474535	0,00204747542738914
158,598	3,29600000000002	1501	1	3	1500	-9,16973286308348	-0,0418886682018638	0,00206200405955315
158,609	3,30700000000002	1501	1	3	1500	-9,16973426006734	-0,0417618220672011	0,00206060707569122
158,62	3,31800000000001	1501	1	3	1500	-9,16970084421337	-0,041718459688127	0,0020940788090229
158,631	3,32900000000001	1501	1	3	1500	-9,16972260922194	-0,0417373515665531	0,0020722858607769
158,642	3,34	1501	1	3	1500	-9,16973657906055	-0,041887485422194	0,00205831602215767
158,652	3,35000000000002	1501	1	3	1500	-9,16971573606133	-0,0415140157565475	0,00207915902137756
158,663	3,36100000000002	1501	1	3	1500	-9,1697087790817	-0,0414696894586086	0,0020860880613327
158,674	3,37200000000001	1501	1	3	1500	-9,16972576640546	-0,0417532632127404	0,00206910073757172
158,685	3,38300000000001	1501	1	3	1500	-9,16973168961704	-0,041799689643085	0,00206323340535164
158,696	3,39400000000001	1501	1	3	1500	-9,16971752420068	-0,0415377598255873	0,0020773708820343
158,706	3,40400000000002	1501	1	3	1500	-9,16975292377174	-0,0416606338694692	0,00204194337129593
158,719	3,417	1501	1	3	1500	-9,1697573941201	-0,0418532732874155	0,00203752890229225
158,729	3,42700000000002	1501	1	3	1500	-9,16978402063251	-0,0420124921947718	0,00201087445020676
158,74	3,43800000000002	1501	1	3	1500	-9,16977147571743	-0,0417594565078616	0,00202339142560959
158,751	3,44900000000001	1501	1	3	1500	-9,16981243528426	-0,042159934528172	0,001982431858778
158,762	3,46000000000001	1501	1	3	1500	-9,16986613534391	-0,0422433530911803	0,00192873179912567
158,773	3,471	1501	1	3	1500	-9,16986736468971	-0,0423837313428521	0,00192755833268166
158,783	3,48100000000002	1501	1	3	1500	-9,16993444785476	-0,0423059752210975	0,00186044722795486
158,794	3,49200000000002	1501	1	3	1500	-9,16998574510217	-0,0426463736221194	0,00180914998054504
158,805	3,50300000000001	1501	1	3	1500	-9,17004089802504	-0,042932671494782	0,00175399705767632
158,816	3,51400000000001	1501	1	3	1500	-9,16998110711575	-0,0426980759948492	0,00181378796696663
158,827	3,52500000000001	1501	1	3	1500	-9,1700286604464	-0,0425846502184868	0,00176623463630676
158,837	3,53500000000003	1501	1	3	1500	-9,17001343332231	-0,0426841946318746	0,00178148970007896
158,848	3,54600000000002	1501	1	3	1500	-9,17001320980489	-0,0426742807030678	0,0017816573381424
158,859	3,55700000000002	1501	1	3	1500	-9,17000217363238	-0,042804554104805	0,00179272145032883
158,87	3,56800000000001	1501	1	3	1500	-9,17002013884485	-0,0425567710772157	0,00177472829818726
158,881	3,57900000000001	1501	1	3	1500	-9,17001005262136	-0,0425722915679216	0,00178484246134758
158,892	3,59	1501	1	3	1500	-9,17003229260445	-0,0428071897476912	0,00176260247826576
158,902	3,60000000000002	1501	1	3	1500	-9,17005009017885	-0,0427861278876662	0,00174477696418762
158,913	3,61100000000002	1501	1	3	1500	-9,17005254887044	-0,0427816621959209	0,00174231827259064
158,924	3,62200000000001	1501	1	3	1500	-9,17010250501335	-0,0428843731060624	0,00169236212968826
158,935	3,63300000000001	1501	1	3	1500	-9,17010675184429	-0,0431183353066444	0,00168811529874802
158,946	3,64400000000001	1501	1	3	1500	-9,17010560631752	-0,0431038858368993	0,00168928876519203
158,96	3,65800000000002	1501	1	3	1500	-9,17009350843728	-0,0426868069916964	0,00170135870575905
158,975	3,673	1501	1	3	1500	-9,17010334320366	-0,0429145898669958	0,00169152393937111
158,985	3,68300000000002	1501	1	3	1500	-9,17017196305096	-0,0434191850945354	0,00162290409207344
158,996	3,69400000000002	1501	1	3	1500	-9,17019599117338	-0,0434727128595114	0,00159893184900284
159,007	3,70500000000001	1501	1	3	1500	-9,17019579559565	-0,0432085292413831	0,00159909948706627
159,018	3,71600000000001	1501	1	3	1500	-9,17023639194667	-0,043486887589097	0,00155847519636154
159,029	3,727	1501	1	3	1500	-9,17021845467389	-0,0434543425217271	0,00157641246914864
159,039	3,73700000000002	1501	1	3	1500	-9,17021278291941	-0,0434500025585294	0,00158211216330528
159,05	3,74800000000002	1501	1	3	1500	-9,17027656920254	-0,0434643868356943	0,00151829794049263
159,061	3,75900000000001	1501	1	3	1500	-9,17026779614389	-0,0436281552538276	0,00152707099914551
159,072	3,77000000000001	1501	1	3	1500	-9,17035326361656	-0,044083665125072	0,00144163146615028
159,083	3,78100000000001	1501	1	3	1500	-9,17036636732519	-0,0441643735393882	0,00142849981784821
159,094	3,792	1501	1	3	1500	-9,17035245336592	-0,0438079470768571	0,00144241377711296
159,104	3,80200000000002	1501	1	3	1500	-9,17038533836603	-0,0440125400200486	0,00140955671668053
159,115	3,81300000000002	1501	1	3	1500	-9,17043403722346	-0,0442888028919697	0,00136082991957664
159,126	3,82400000000001	1501	1	3	1500	-9,17043674737215	-0,0444136653095484	0,00135814771056175
159,137	3,83500000000001	1501	1	3	1500	-9,17043364606798	-0,0441185478121042	0,00136127695441246
159,148	3,846	1501	1	3	1500	-9,17045923881233	-0,0441956520080566	0,00133568421006203
159,158	3,85600000000002	1501	1	3	1500	-9,17044037953019	-0,0442661764100194	0,00135451555252075
159,169	3,86700000000002	1501	1	3	1500	-9,17043180204928	-0,0441818311810493	0,0013631209731102
159,18	3,87800000000001	1501	1	3	1500	-9,17044669389725	-0,0443254411220551	0,00134820118546486
159,191	3,88900000000001	1501	1	3	1500	-9,17043280787766	-0,0440822215750813	0,00136211514472961
159,202	3,90000000000001	1501	1	3	1500	-9,17042808607221	-0,0441057235002518	0,00136680901050568
159,22	3,91800000000001	1501	1	3	1500	-9,17049947194755	-0,044543338008225	0,00129545107483864
159,231	3,929	1501	1	3	1500	-9,17055121622979	-0,0446033990010619	0,00124365091323853
159,241	3,93900000000002	1501	1	3	1500	-9,17053517885506	-0,0444542337208986	0,0012596882879734
159,252	3,95000000000002	1501	1	3	1500	-9,17054509744048	-0,044647348113358	0,00124979764223099
159,263	3,96100000000001	1501	1	3	1500	-9,17051430791616	-0,0445700716227293	0,00128058716654778
159,274	3,97200000000001	1501	1	3	1500	-9,1705294791609	-0,0443325005471706	0,00126538798213005
159,285	3,983	1501	1	3	1500	-9,17054437100887	-0,0445438828319311	0,00125052407383919
159,295	3,99300000000002	1501	1	3	1500	-9,17057787068188	-0,0447309203445911	0,00121699646115303
159,306	4,00400000000002	1501	1	3	1500	-9,17057577520609	-0,0447627902030945	0,00121911987662315
159,317	4,01500000000001	1501	1	3	1500	-9,17063822038472	-0,0447454489767551	0,00115664675831795
159,328	4,02600000000001	1501	1	3	1500	-9,17063478380442	-0,0449072942137718	0,00116011127829552
159,339	4,03700000000001	1501	1	3	1500	-9,17065389454365	-0,0451110536232591	0,00114100053906441
159,35	4,048	1501	1	3	1500	-9,17069798335433	-0,0454212306067348	0,00109691172838211
159,36	4,05800000000002	1501	1	3	1500	-9,17068644426763	-0,0449405563995242	0,00110842287540436
159,371	4,06900000000002	1501	1	3	1500	-9,17069097049534	-0,0450950860977173	0,00110389664769173
159,382	4,08000000000001	1501	1	3	1500	-9,17070105671883	-0,0452833529561758	0,00109383836388588
159,393	4,09100000000001	1501	1	3	1500	-9,17070530354977	-0,0452882004901767	0,00108959153294563
159,404	4,102	1501	1	3	1500	-9,17075928300619	-0,0453263567760587	0,00103561207652092
159,414	4,11200000000002	1501	1	3	1500	-9,17083418928087	-0,0456409715116024	0,000960677862167358
159,425	4,12300000000002	1501	1	3	1500	-9,17084762826562	-0,0457741040736437	0,000947266817092896
159,436	4,13400000000001	1501	1	3	1500	-9,17083740234375	-0,0456623826175928	0,000957492738962173
159,447	4,14500000000001	1501	1	3	1500	-9,17084067128599	-0,0458652293309569	0,000954195857048035
159,461	4,15900000000002	1501	1	3	1500	-9,1708514560014	-0,0456926366314292	0,000943411141633987
159,472	4,17000000000002	1501	1	3	1500	-9,1708742827177	-0,0457362458109856	0,000920612365007401
159,483	4,18100000000001	1501	1	3	1500	-9,1708617657423	-0,0459748506546021	0,000933129340410232
159,494	4,19200000000001	1501	1	3	1500	-9,17086129076779	-0,0456959661096334	0,000933632254600525
159,505	4,203	1501	1	3	1500	-9,17087162844837	-0,0457795429974794	0,000923238694667816
159,515	4,21300000000002	1501	1	3	1500	-9,17091214098036	-0,0460240943357348	0,000882726162672043
159,526	4,22400000000002	1501	1	3	1500	-9,17093228548765	-0,0460601504892111	0,000862609595060348
159,537	4,23500000000001	1501	1	3	1500	-9,17093127965927	-0,0460864929482341	0,000863615423440933
159,548	4,24600000000001	1501	1	3	1500	-9,17096436023712	-0,0461322162300348	0,000830534845590591
159,559	4,25700000000001	1501	1	3	1500	-9,1709609515965	-0,0460471399128437	0,000833943486213684
159,569	4,26700000000002	1501	1	3	1500	-9,17096357792616	-0,0461402768269181	0,000831317156553268
159,58	4,27800000000002	1501	1	3	1500	-9,17097447440028	-0,0462765386328101	0,000820420682430267
159,591	4,28900000000002	1501	1	3	1500	-9,17109475471079	-0,0467464700341225	0,00070011243224144
159,602	4,30000000000001	1501	1	3	1500	-9,1710960958153	-0,0467921141535044	0,000698771327733994
159,613	4,31100000000001	1501	1	3	1500	-9,17110620997846	-0,0468215579167008	0,000688657164573669
159,624	4,322	1501	1	3	1500	-9,17111453600228	-0,047003417275846	0,000680387020111084
159,634	4,33200000000002	1501	1	3	1500	-9,17108855210245	-0,0464978022500873	0,000706315040588379
159,645	4,34300000000002	1501	1	3	1500	-9,17108369059861	-0,0464918510988355	0,000711232423782349
159,656	4,35400000000001	1501	1	3	1500	-9,17110961861908	-0,046775178052485	0,000685304403305054
159,667	4,36500000000001	1501	1	3	1500	-9,17112294584513	-0,0469065271317959	0,000671949237585068
159,678	4,376	1501	1	3	1500	-9,17110349982977	-0,046492493711412	0,000691395252943039
159,688	4,38600000000002	1501	1	3	1500	-9,17110464535653	-0,0465415976941586	0,000690221786499023
159,699	4,39700000000002	1501	1	3	1500	-9,17111772112548	-0,0466927653178573	0,000677201896905899
159,721	4,41900000000001	1501	1	3	1500	-9,17114546522498	-0,0467182928696275	0,000649429857730865
159,732	4,43000000000001	1501	1	3	1500	-9,17114881798625	-0,0467923795804381	0,00064607709646225
159,743	4,441	1501	1	3	1500	-9,17115429416299	-0,04672862123698	0,000640600919723511
159,753	4,45100000000002	1501	1	3	1500	-9,17127415537834	-0,047594509087503	0,000520739704370499
159,764	4,46200000000002	1501	1	3	1500	-9,17126599699259	-0,0471823057159781	0,00052889809012413
159,775	4,47300000000001	1501	1	3	1500	-9,17134688235819	-0,0476467935368419	0,000447984784841537
159,786	4,48400000000001	1501	1	3	1500	-9,17133215814829	-0,0475604133680463	0,000462736934423447
159,797	4,495	1501	1	3	1500	-9,17133757844567	-0,0477432040497661	0,000457316637039185
159,807	4,50500000000002	1501	1	3	1500	-9,17135923169553	-0,0474889576435089	0,000435691326856613
159,818	4,51600000000002	1501	1	3	1500	-9,17133207432926	-0,0475094839930534	0,0004628486931324
159,829	4,52700000000002	1501	1	3	1500	-9,17139242403209	-0,0479008536785841	0,000402443110942841
159,84	4,53800000000001	1501	1	3	1500	-9,17137074284256	-0,0478241546079516	0,000424180179834366
159,851	4,54900000000001	1501	1	3	1500	-9,17137476615608	-0,047526964917779	0,00042010098695755
159,862	4,56	1501	1	3	1500	-9,17136233299971	-0,0475184572860599	0,000432562083005905
159,872	4,57000000000002	1501	1	3	1500	-9,17135146446526	-0,0476697878912091	0,000443402677774429
159,883	4,58100000000002	1501	1	3	1500	-9,17137169279158	-0,0477073155343533	0,000423174351453781
159,894	4,59200000000001	1501	1	3	1500	-9,17135425843298	-0,047670784406364	0,000440608710050583
159,905	4,60300000000001	1501	1	3	1500	-9,17135437019169	-0,0473980652168393	0,000440496951341629
159,916	4,614	1501	1	3	1500	-9,17138141579926	-0,047687622718513	0,000413451343774796
159,926	4,62400000000002	1501	1	3	1500	-9,17145447805524	-0,047988616861403	0,00034041702747345
159,937	4,63500000000002	1501	1	3	1500	-9,17147364467382	-0,0481031695380807	0,000321250408887863
159,948	4,64600000000002	1501	1	3	1500	-9,17149725370109	-0,047976840287447	0,000297613441944122
159,959	4,65700000000001	1501	1	3	1500	-9,17151901870966	-0,0482348259538412	0,000275876373052597
159,97	4,66800000000001	1501	1	3	1500	-9,17154164984822	-0,0484177144244313	0,000253245234489441
159,981	4,679	1501	1	3	1500	-9,17150873690844	-0,0482949754223228	0,000286158174276352
159,999	4,697	1501	1	3	1500	-9,17156305164099	-0,0484086899086833	0,000231843441724777
160,009	4,70700000000002	1501	1	3	1500	-9,17161387391388	-0,0486207706853747	0,000180993229150772
160,02	4,71800000000002	1501	1	3	1500	-9,1716462559998	-0,0488820066675544	0,00014863908290863
160,031	4,72900000000001	1501	1	3	1500	-9,17167341336608	-0,0487784715369344	0,000121481716632843
160,042	4,74000000000001	1501	1	3	1500	-9,17167514562607	-0,0488906493410468	0,000119749456644058
160,053	4,751	1501	1	3	1500	-9,17165008373559	-0,0486829085275531	0,000144839286804199
160,063	4,76100000000002	1501	1	3	1500	-9,17168349958956	-0,0488676317036152	0,000111367553472519
160,074	4,77200000000002	1501	1	3	1500	-9,17169104330242	-0,0490280147641897	0,000103823840618134
160,085	4,78300000000002	1501	1	3	1500	-9,17167648673057	-0,0486820423975587	0,000118408352136612
160,096	4,79400000000001	1501	1	3	1500	-9,17166556231678	-0,0486738933250308	0,000129304826259613
160,107	4,80500000000001	1501	1	3	1500	-9,17170557193458	-0,0488692987710238	8,92952084541321E-05
160,118	4,816	1501	1	3	1500	-9,17168126441538	-0,0489616300910711	0,000113602727651596
160,128	4,82600000000002	1501	1	3	1500	-9,17167877778411	-0,0486709922552109	0,000116117298603058
160,139	4,83700000000002	1501	1	3	1500	-9,17169657535851	-0,04895503167063	9,83476638793945E-05
160,15	4,84800000000001	1501	1	3	1500	-9,1717086173594	-0,0488121435046196	8,62777233123779E-05
160,161	4,85900000000001	1501	1	3	1500	-9,17170660570264	-0,0490290625020862	8,82893800735474E-05
160,172	4,87	1501	1	3	1500	-9,17179665528238	-0,0491094868630171	-1,67638063430786E-06
160,182	4,88000000000002	1501	1	3	1500	-9,17182484641671	-0,0492587499320507	-2,98954546451569E-05
160,193	4,89100000000002	1501	1	3	1500	-9,17184482328594	-0,0494180712848902	-4,99002635478973E-05
160,204	4,90200000000002	1501	1	3	1500	-9,17184200137854	-0,0495421420782804	-4,7050416469574E-05
160,215	4,91300000000001	1501	1	3	1500	-9,1718384809792	-0,0492813251912594	-4,35300171375275E-05
160,235	4,93300000000002	1501	1	3	1500	-9,17189215309918	-0,0496553769335151	-9,72300767898559E-05
160,246	4,94400000000002	1501	1	3	1500	-9,17189209721982	-0,0496710604056716	-9,7174197435379E-05
160,257	4,95500000000001	1501	1	3	1500	-9,17191327549517	-0,0495183281600475	-0,000118296593427658
160,268	4,96600000000001	1501	1	3	1500	-9,17192794382572	-0,0496637728065252	-0,00013299286365509
160,279	4,977	1501	1	3	1500	-9,17198575101793	-0,050067869015038	-0,000190827995538712
160,289	4,98700000000002	1501	1	3	1500	-9,17203693650663	-0,0503696873784065	-0,000241957604885101
160,29	4,988	1501	1	3	1500	-9,17202925309539	-0,0503849377855659	-0,000234302133321762
160,3	4,99800000000002	1501	1	3	1500	-9,17201528325677	-0,0500011816620827	-0,00022033229470253
160,302	5	1501	1	3	1500	-9,17200458236039	-0,0498046819120646	-0,000209659337997437
160,312	5,01000000000002	1501	1	3	1500	-9,17200606316328	-0,0499380333349109	-0,000211112201213837
160,323	5,02100000000002	1501	1	3	1500	-9,17200290597975	-0,0499415723606944	-0,000207927078008652
160,329	5,02700000000002	1501	1	3	1500	-9,17204459197819	-0,050195287913084	-0,000249613076448441
160,34	5,03800000000001	1501	1	3	1500	-9,17202140204608	-0,0501729920506477	-0,000226479023694992
160,351	5,04900000000001	1501	1	3	1500	-9,17201595380902	-0,0498680351302028	-0,000221002846956253
160,362	5,06	1501	1	3	1500	-9,17201983742416	-0,049963565543294	-0,000224914401769638
160,368	5,066	1501	1	4	1500	-9,17203755117953	-0,050087389536202	-0,000242628157138824
160,368	0	1501	1	4	1500	-9,17203755117953	-0,050087389536202	-0,000242628157138824
160,378	0,0100000000000193	1501	1	4	1500	-9,172034393996	-0,0500919437035918	-0,000239443033933639
160,389	0,021000000000015	1501	1	4	1500	-9,17201950214803	-0,0499272905290127	-0,000224579125642776
160,4	0,0320000000000107	1501	1	4	1500,25	-9,17189329862595	-0,0493061682209373	-9,83476638793945E-05
160,411	0,0430000000000064	1501	1	4	1500,25	-9,17148040607572	-0,047153071500361	0,000314489006996155
160,422	0,054000000000002	1501	1	4	1500,5	-9,17097598314285	-0,0447674747556448	0,00081891193985939
160,423	0,0550000000000068	1501	1	4	1500,5	-9,17097318917513	-0,0448349630460143	0,000821705907583237
160,424	0,0560000000000116	1501	1	4	1500,5	-9,17098682373762	-0,0449527706950903	0,000808071345090866
160,435	0,0670000000000073	1501	1	4	1500,5	-9,17131156660616	-0,0462084775790572	0,000483300536870956
160,446	0,078000000000003	1501	1	4	1500,75	-9,17308118194342	-0,0551223056390882	-0,00128623098134995
160,456	0,0880000000000223	1501	1	4	1500,75	-9,17495780624449	-0,0632746005430818	-0,00316288322210312
160,467	0,099000000000018	1501	1	4	1500,75	-9,17559628374875	-0,0658600870519876	-0,00380136072635651
160,469	0,100999999999999	1501	1	4	1501	-9,17561301961541	-0,0658260099589825	-0,00381806865334511
160,482	0,0130000000000052	1502	2	4	1501	-9,17433212511241	-0,0586188165470958	-0,00253720209002495
160,493	0,0240000000000009	1502	2	4	1501	-9,17087433859706	-0,04187629558146	0,000920556485652923
160,505	0,0360000000000014	1502	2	4	1501,25	-9,16711698286235	-0,0274930102750659	0,00467794016003609
160,515	0,0460000000000207	1502	2	4	1501,25	-9,16623867116869	-0,0248723849654198	0,00555619597434998
160,516	0,046999999999997	1502	2	4	1501,25	-9,16620966978371	-0,0247750617563725	0,0055851973593235
160,518	0,0490000000000066	1502	2	4	1501,25	-9,16625278070569	-0,0250137178227305	0,00554211437702179
160,529	0,0600000000000023	1502	2	4	1501,5	-9,1688019130379	-0,0356879364699125	0,00299295410513878
160,539	0,0700000000000216	1502	2	4	1501,5	-9,17308503761888	-0,0551829626783729	-0,00129008665680885
160,55	0,0810000000000173	1502	2	4	1501,75	-9,17735885828733	-0,0744593143463135	-0,00556390732526779
160,561	0,092000000000013	1502	2	4	1501,75	-9,18016875162721	-0,0866553653031588	-0,00837380066514015
160,566	0,0970000000000084	1502	2	4	1501,75	-9,18041017837822	-0,0872517423704267	-0,00861519947648048
160,568	0,099000000000018	1502	2	4	1501,75	-9,18040218763053	-0,0867490004748106	-0,00860726460814476
160,569	0,100000000000023	1502	2	4	1502	-9,1803762037307	-0,0863933516666293	-0,00858128070831299
160,58	0,0109999999999957	1503	3	4	1502	-9,17770841158926	-0,0715648895129561	-0,00591343268752098
160,591	0,0219999999999914	1503	3	4	1502	-9,17018277570605	-0,0377022381871939	0,00161211937665939
160,602	0,032999999999987	1503	3	4	1502,25	-9,16372974403202	-0,0163826858624816	0,0080651231110096
160,613	0,0439999999999827	1503	3	4	1502,25	-9,16068666614592	-0,00949399545788765	0,0111082009971142
160,614	0,0449999999999875	1503	3	4	1502,25	-9,16063662618399	-0,00936598051339388	0,0111582688987255
160,616	0,046999999999997	1503	3	4	1502,25	-9,16068789549172	-0,00958329066634178	0,0111070275306702
160,627	0,0579999999999927	1503	3	4	1502,5	-9,16522236540914	-0,0236486922949553	0,00657252967357636
160,638	0,0689999999999884	1503	3	4	1502,5	-9,17261743918061	-0,0525928102433681	-0,000822488218545914
160,649	0,0799999999999841	1503	3	4	1502,75	-9,17838293127715	-0,0784296728670597	-0,00658800825476646
160,66	0,0909999999999798	1503	3	4	1502,75	-9,18096550740302	-0,089682643301785	-0,00917058438062668
160,664	0,0949999999999989	1503	3	4	1502,75	-9,18116896413267	-0,0902235694229603	-0,00937404111027718
160,665	0,0959999999999752	1503	3	4	1502,75	-9,18118969537318	-0,0901880767196417	-0,00939477235078812
160,667	0,0979999999999848	1503	3	4	1502,75	-9,18116454966366	-0,0898276129737496	-0,00936957076191902
160,669	0,0999999999999943	1503	3	4	1503	-9,18112560175359	-0,0896025728434324	-0,00933067873120308
160,68	0,0109999999999957	1504	4	4	1503	-9,17824010364711	-0,0733263604342937	-0,00644518062472343
160,691	0,0219999999999914	1504	4	4	1503	-9,17054635472596	-0,0391062255948782	0,00124851241707802
160,702	0,032999999999987	1504	4	4	1503,25	-9,16335166431963	-0,0153231946751475	0,00844325870275497
160,712	0,0430000000000064	1504	4	4	1503,25	-9,15980078279972	-0,00763136427849531	0,0119941122829914
160,714	0,0449999999999875	1504	4	4	1503,25	-9,15976909920573	-0,00785797368735075	0,0120257958769798
160,716	0,046999999999997	1504	4	4	1503,25	-9,15986406616867	-0,00806394964456558	0,011930800974369
160,727	0,0579999999999927	1504	4	4	1503,5	-9,16504550725222	-0,0232444377616048	0,00674938783049583
160,738	0,0689999999999884	1504	4	4	1503,5	-9,17299199849367	-0,0540565745905042	-0,00119704753160477
160,755	0,0859999999999843	1504	4	4	1503,75	-9,1802784986794	-0,0862869620323181	-0,00848354771733284
160,762	0,0929999999999893	1504	4	4	1503,75	-9,18145135045052	-0,0915058143436909	-0,0096563994884491
160,763	0,0939999999999941	1504	4	4	1503,75	-9,18145925737917	-0,0913206720724702	-0,00966427847743034
160,768	0,0989999999999895	1504	4	4	1503,75	-9,18144305236638	-0,0907132821157575	-0,00964807346463203
160,769	0,0999999999999943	1504	4	4	1504	-9,18140832334757	-0,0903888186439872	-0,00961337238550186
160,78	0,0109999999999957	1505	5	4	1504	-9,17819168418646	-0,0727409450337291	-0,00639673322439194
160,791	0,0219999999999914	1505	5	4	1504	-9,16992486454546	-0,0362900737673044	0,0018700584769249
160,801	0,0320000000000107	1505	5	4	1504,25	-9,16330548003316	-0,0148586416617036	0,00848941504955292
160,812	0,0430000000000064	1505	5	4	1504,25	-9,16044998914003	-0,00911322422325611	0,0113449059426785
160,814	0,0449999999999875	1505	5	4	1504,25	-9,16030671447515	-0,00885388813912869	0,0114881806075573
160,815	0,0459999999999923	1505	5	4	1504,25	-9,16030148975551	-0,00888579990714788	0,0114933773875237
160,816	0,046999999999997	1505	5	4	1504,25	-9,16033630259335	-0,00906040892004967	0,0114585645496845
160,827	0,0579999999999927	1505	5	4	1504,5	-9,16535776108503	-0,0243827048689127	0,00643713399767876
160,837	0,0680000000000121	1505	5	4	1504,5	-9,17218278162181	-0,0503848120570183	-0,000387858599424362
160,848	0,0790000000000077	1505	5	4	1504,75	-9,17857954278588	-0,0783779565244913	-0,0067845918238163
160,859	0,0900000000000034	1505	5	4	1504,75	-9,1813426092267	-0,0910834176465869	-0,00954765826463699
160,865	0,0960000000000036	1505	5	4	1504,75	-9,1816202737391	-0,0918223848566413	-0,00982532277703285
160,866	0,0970000000000084	1505	5	4	1504,75	-9,18162991292775	-0,0917466823011637	-0,00983493402600288
160,867	0,0979999999999848	1505	5	4	1504,75	-9,18161971494555	-0,0915564270690084	-0,00982476398348808
160,869	0,0999999999999943	1505	5	4	1505	-9,18153055943549	-0,0909936847165227	-0,00973563641309738
160,88	0,0109999999999957	1506	6	4	1505	-9,17830352671444	-0,0732016004621983	-0,00650854781270027
160,89	0,021000000000015	1506	6	4	1505	-9,17128122411668	-0,0411201128736138	0,000513643026351929
160,901	0,0320000000000107	1506	6	4	1505,25	-9,16339295916259	-0,015355353243649	0,00840190798044205
160,908	0,0390000000000157	1506	6	4	1505,25	-9,15899257175624	-0,00626747962087393	0,0128022953867912
160,913	0,0440000000000111	1506	6	4	1505,25	-9,15886159054935	-0,00646480359137058	0,0129332765936852
160,916	0,046999999999997	1506	6	4	1505,25	-9,15902892127633	-0,00694838352501392	0,0127659738063812
160,926	0,0570000000000164	1506	6	4	1505,5	-9,16434078477323	-0,0212035235017538	0,00745413824915886
160,937	0,0680000000000121	1506	6	4	1505,5	-9,17230557650328	-0,0505642406642437	-0,000510625541210175
160,948	0,0790000000000077	1506	6	4	1505,75	-9,17864503338933	-0,0784429581835866	-0,00685008242726326
160,959	0,0900000000000034	1506	6	4	1505,75	-9,1816708445549	-0,0923673249781132	-0,00987589359283447
160,962	0,0930000000000177	1506	6	4	1505,75	-9,18202070519328	-0,0937642576172948	-0,0102257542312145
160,963	0,0939999999999941	1506	6	4	1505,75	-9,18204045854509	-0,0937487231567502	-0,0102455355226994
160,966	0,0970000000000084	1506	6	4	1505,75	-9,18201296590269	-0,0933451345190406	-0,0102179870009422
160,969	0,0999999999999943	1506	6	4	1506	-9,18191534467041	-0,0925411889329553	-0,0101204216480255
160,979	0,0100000000000193	1507	7	4	1506	-9,1790921241045	-0,0762556167319417	-0,00729717314243317
160,99	0,021000000000015	1507	7	4	1506	-9,17110486887395	-0,0404960382729769	0,000689998269081116
161,001	0,0320000000000107	1507	7	4	1506,25	-9,16323909536004	-0,0149349728599191	0,00855579972267151
161,012	0,0430000000000064	1507	7	4	1506,25	-9,15957282297313	-0,0075212586671114	0,0122221000492573
161,023	0,054000000000002	1507	7	4	1506,5	-9,16208549402654	-0,0138697400689125	0,00970937311649322
161,033	0,0640000000000214	1507	7	4	1506,5	-9,16953133419156	-0,0393152330070734	0,00226356089115143
161,044	0,0750000000000171	1507	7	4	1506,75	-9,17736288160086	-0,0726689817383885	-0,00556793063879013
161,055	0,0860000000000127	1507	7	4	1506,75	-9,1811123304069	-0,0899786548689008	-0,00931737944483757
161,061	0,092000000000013	1507	7	4	1506,75	-9,18220918625593	-0,0947670638561249	-0,0104142352938652
161,062	0,0930000000000177	1507	7	4	1506,75	-9,18223466724157	-0,0945088732987642	-0,0104397162795067
161,063	0,0940000000000225	1507	7	4	1506,75	-9,18220678344369	-0,094015272334218	-0,0104118324816227
161,069	0,100000000000023	1507	7	4	1507	-9,18208912946284	-0,0928604183718562	-0,0102941505610943
161,08	0,0109999999999957	1508	8	4	1507	-9,17825801298022	-0,0718627125024796	-0,00646306201815605
161,091	0,0219999999999914	1508	8	4	1507	-9,1701806243509	-0,0366181181743741	0,00161424279212952
161,102	0,032999999999987	1508	8	4	1507,25	-9,16214416734874	-0,0121607584878802	0,00965069979429245
161,109	0,039999999999992	1508	8	4	1507,25	-9,15915646590292	-0,006361766718328	0,0126384012401104
161,115	0,0459999999999923	1508	8	4	1507,25	-9,15909550152719	-0,0067067239433527	0,0126994214951992
161,117	0,0479999999999734	1508	8	4	1507,25	-9,15919030085206	-0,00698940828442574	0,0126045942306519
161,127	0,0579999999999927	1508	8	4	1507,5	-9,16496252641082	-0,0229974929243326	0,00683236867189407
161,138	0,0689999999999884	1508	8	4	1507,5	-9,17308107018471	-0,0537334894761443	-0,00128611922264099
161,149	0,0799999999999841	1508	8	4	1507,75	-9,17916180565953	-0,0805356400087476	-0,0073668546974659
161,16	0,0909999999999798	1508	8	4	1507,75	-9,18200785294175	-0,0933208037167788	-0,0102129019796848
161,162	0,0929999999999893	1508	8	4	1507,75	-9,18229040689766	-0,0946705602109432	-0,0104954279959202
161,169	0,0999999999999943	1508	8	4	1508	-9,18205481953919	-0,0926520954817533	-0,0102598406374454
161,18	0,0109999999999957	1509	9	4	1508	-9,17848457582295	-0,0727907754480839	-0,00668965280056
161,191	0,0219999999999914	1509	9	4	1508	-9,17005056515336	-0,036158743314445	0,00174432992935181
161,202	0,032999999999987	1509	9	4	1508,25	-9,16173814795911	-0,0109934015199542	0,0100567750632763
161,212	0,0430000000000064	1509	9	4	1508,25	-9,15914931334555	-0,00675422139465809	0,0126455537974834
161,215	0,0459999999999923	1509	9	4	1508,25	-9,15896236896515	-0,00646268948912621	0,0128325261175632
161,218	0,0489999999999782	1509	9	4	1508,25	-9,15926020592451	-0,00717746559530497	0,0125346891582012
161,228	0,0589999999999975	1509	9	4	1508,5	-9,16562701575458	-0,0251664035022259	0,00616785138845444
161,239	0,0699999999999932	1509	9	4	1508,5	-9,17394384741783	-0,0571971805766225	-0,00214889645576477
161,25	0,0809999999999889	1509	9	4	1508,75	-9,17996733449399	-0,0841247150674462	-0,00817235559225082
161,261	0,0919999999999845	1509	9	4	1508,75	-9,18230200186372	-0,0945875234901905	-0,0105070509016514
161,262	0,0929999999999893	1509	9	4	1508,75	-9,18235992081463	-0,0947710685431957	-0,010564997792244
161,263	0,0939999999999941	1509	9	4	1508,75	-9,18237221427262	-0,0947280880063772	-0,0105772912502289
161,265	0,0960000000000036	1509	9	4	1508,75	-9,1823526006192	-0,0943156331777573	-0,010557621717453
161,269	0,0999999999999943	1509	9	4	1509	-9,18219060637057	-0,0931265484541655	-0,0103956833481789
161,28	0,0109999999999957	1510	10	4	1509	-9,17840402573347	-0,0722575420513749	-0,00660907477140427
161,291	0,0219999999999914	1510	10	4	1509	-9,16984789073467	-0,035082777030766	0,00194700434803963
161,301	0,0320000000000107	1510	10	4	1509,25	-9,16308553889394	-0,0142945162951946	0,00870935618877411
161,312	0,0430000000000064	1510	10	4	1509,25	-9,15814264677465	-0,00516161322593689	0,0136522762477398
161,313	0,0440000000000111	1510	10	4	1509,25	-9,15811280719936	-0,00516457017511129	0,013682059943676
161,314	0,0449999999999875	1510	10	4	1509,25	-9,15815932676196	-0,00528339296579361	0,0136355683207512
161,324	0,0550000000000068	1510	10	4	1509,5	-9,16227464564145	-0,0151408929377794	0,00952022150158882
161,335	0,0660000000000025	1510	10	4	1509,5	-9,17125904001296	-0,0459724478423595	0,000535827130079269
161,346	0,0769999999999982	1510	10	4	1509,75	-9,17827187106013	-0,0760886864736676	-0,00647692009806633
161,357	0,0879999999999939	1510	10	4	1509,75	-9,18146121315658	-0,0905930995941162	-0,00966629013419151
161,362	0,0929999999999893	1510	10	4	1509,75	-9,18241828680038	-0,0950805610045791	-0,0106233358383179
161,363	0,0939999999999941	1510	10	4	1509,75	-9,18242018669844	-0,0948129128664732	-0,0106252357363701
161,364	0,0949999999999989	1510	10	4	1509,75	-9,18241473846138	-0,0946093210950494	-0,0106198154389858
161,369	0,0999999999999943	1510	10	4	1510	-9,182223463431	-0,0932328123599291	-0,0104285404086113
162,269	0	1520	20	4	1519	-9,18282000347972	-0,0951034436002374	-0,0110250525176525
162,28	0,0109999999999957	1520	20	4	1519	-9,17915046215057	-0,0744579453021288	-0,00735551118850708
162,291	0,0219999999999914	1520	20	4	1519	-9,17023180983961	-0,0359043898060918	0,00156305730342865
162,303	0,0339999999999918	1520	20	4	1519,25	-9,16089713573456	-0,00924802850931883	0,0108977593481541
162,313	0,0440000000000111	1520	20	4	1519,25	-9,15691427886486	-0,00390476547181606	0,0148806162178516
162,314	0,0449999999999875	1520	20	4	1519,25	-9,15684286504984	-0,00390149652957916	0,0149520300328732
162,317	0,0480000000000018	1520	20	4	1519,25	-9,15698611177504	-0,00418365467339754	0,0148088112473488
162,328	0,0589999999999975	1520	20	4	1519,5	-9,16563003323972	-0,0247018132358789	0,00616483390331268
162,339	0,0699999999999932	1520	20	4	1519,5	-9,17469254694879	-0,0593538722023368	-0,00289756804704666
162,35	0,0809999999999889	1520	20	4	1519,75	-9,18034197762608	-0,084421169012785	-0,00854702666401863
162,36	0,0910000000000082	1520	20	4	1519,75	-9,18288175016642	-0,0961492815986276	-0,0110867992043495
162,361	0,0919999999999845	1520	20	4	1519,75	-9,18295377865434	-0,0963828573003411	-0,0111588276922703
162,366	0,0970000000000084	1520	20	4	1519,75	-9,18302359990776	-0,0958616612479091	-0,0112286768853664
162,369	0,0999999999999943	1520	20	4	1520	-9,18291097506881	-0,0951232248917222	-0,011116024106741
163,269	0	1530	30	4	1529	-9,18321934528649	-0,0960142584517598	-0,0114243663847446
163,28	0,0109999999999957	1530	30	4	1529	-9,17919846251607	-0,0738771678879857	-0,00740351155400276
163,291	0,0219999999999914	1530	30	4	1529	-9,17012449353933	-0,03492696210742	0,00167040154337883
163,301	0,0320000000000107	1530	30	4	1529,25	-9,16126764379442	-0,00973930116742849	0,010527279227972
163,312	0,0430000000000064	1530	30	4	1529,25	-9,15538874454796	-0,00222255010157824	0,0164061225950718
163,313	0,0440000000000111	1530	30	4	1529,25	-9,15524474345148	-0,00211144797503948	0,0165501236915588
163,314	0,0449999999999875	1530	30	4	1529,25	-9,15519084781408	-0,00212099868804216	0,0166040472686291
163,317	0,0480000000000018	1530	30	4	1529,25	-9,1552811767906	-0,00245124101638794	0,0165136903524399
163,328	0,0589999999999975	1530	30	4	1529,5	-9,16534979827702	-0,0234925840049982	0,00644506886601448
163,339	0,0699999999999932	1530	30	4	1529,5	-9,17484411969781	-0,0594877358525991	-0,00304916873574257
163,35	0,0809999999999889	1530	30	4	1529,75	-9,18038344010711	-0,0838916981592774	-0,00858848914504051
163,36	0,0910000000000082	1530	30	4	1529,75	-9,18315483257174	-0,0965803023427725	-0,0113598816096783
163,362	0,0929999999999893	1530	30	4	1529,75	-9,18330199085176	-0,0971798272803426	-0,011507011950016
163,363	0,0939999999999941	1530	30	4	1529,75	-9,18330514803529	-0,0969770643860102	-0,0115101970732212
163,364	0,0949999999999989	1530	30	4	1529,75	-9,18330064974725	-0,0967886345461011	-0,0115057267248631
163,369	0,0999999999999943	1530	30	4	1530	-9,18321537785232	-0,0960332341492176	-0,0114203989505768
164,269	0	1540	40	4	1539	-9,1833159327507	-0,0960452482104301	-0,0115209817886353
164,28	0,0109999999999957	1540	40	4	1539	-9,17917245067656	-0,0728163216263056	-0,00737752765417099
164,291	0,0219999999999914	1540	40	4	1539	-9,16986574418843	-0,0336096528917551	0,00192912295460701
164,301	0,0320000000000107	1540	40	4	1539,25	-9,16042570956051	-0,00765302218496799	0,0113692134618759
164,312	0,0430000000000064	1540	40	4	1539,25	-9,15551461279392	-0,00258677173405886	0,0162802822887897
164,314	0,0449999999999875	1540	40	4	1539,25	-9,15527463890612	-0,00228282995522022	0,0165202282369137
164,315	0,0459999999999923	1540	40	4	1539,25	-9,15525874122977	-0,00229541677981615	0,0165361538529396
164,316	0,046999999999997	1540	40	4	1539,25	-9,15530953556299	-0,00236631836742163	0,0164853595197201
164,327	0,0579999999999927	1540	40	4	1539,5	-9,16386784985662	-0,0190714094787836	0,00792704522609711
164,337	0,0680000000000121	1540	40	4	1539,5	-9,17342967353761	-0,0528421904891729	-0,00163475051522255
164,351	0,0819999999999936	1540	40	4	1539,75	-9,18128876946867	-0,0877743493765593	-0,00949384644627571
164,362	0,0929999999999893	1540	40	4	1539,75	-9,18368484824896	-0,0987114617601037	-0,0118898972868919
164,369	0,0999999999999943	1540	40	4	1540	-9,18356521055102	-0,0973237073048949	-0,0117702595889568
165,269	0	1550	50	4	1549	-9,18344090692699	-0,0961902923882008	-0,0116459280252457
165,28	0,0109999999999957	1550	50	4	1549	-9,17945564724505	-0,0741450628265738	-0,00766072422266006
165,291	0,0219999999999914	1550	50	4	1549	-9,17018814012408	-0,0340050738304853	0,00160675495862961
165,301	0,0320000000000107	1550	50	4	1549,25	-9,16085452772677	-0,00853053759783506	0,0109403394162655
165,312	0,0430000000000064	1550	50	4	1549,25	-9,15356621146202	-0,00141448806971312	0,0182286836206913
165,314	0,0449999999999875	1550	50	4	1549,25	-9,1533575579524	-0,00129879917949438	0,0184373371303082
165,317	0,0480000000000018	1550	50	4	1549,25	-9,15374966338277	-0,00153472647070885	0,0180452316999435
165,328	0,0589999999999975	1550	50	4	1549,5	-9,16516793891787	-0,0226706964895129	0,00662695616483688
165,339	0,0699999999999932	1550	50	4	1549,5	-9,17494202032685	-0,0586760230362415	-0,00314706936478615
165,35	0,0809999999999889	1550	50	4	1549,75	-9,18053400702775	-0,0834177946671844	-0,00873908400535584
165,36	0,0910000000000082	1550	50	4	1549,75	-9,18373198248446	-0,0988773768767715	-0,0119370594620705
165,361	0,0919999999999845	1550	50	4	1549,75	-9,18376481160521	-0,0988925620913506	-0,0119698606431484
165,364	0,0949999999999989	1550	50	4	1549,75	-9,18377953581512	-0,09836679790169	-0,0119846127927303
165,366	0,0970000000000084	1550	50	4	1549,75	-9,18375092558563	-0,0980901066213846	-0,0119559466838837
165,369	0,0999999999999943	1550	50	4	1550	-9,18355607427657	-0,096865720115602	-0,0117611512541771
166,269	0	1560	60	4	1559	-9,18363897129893	-0,0967257423326373	-0,0118440203368664
166,28	0,0109999999999957	1560	60	4	1559	-9,17941105552018	-0,0727493828162551	-0,007616076618433
166,291	0,0219999999999914	1560	60	4	1559	-9,17019819840789	-0,0339228287339211	0,00159669667482376
166,301	0,0320000000000107	1560	60	4	1559,25	-9,16086570359766	-0,00847456976771355	0,0109291635453701
166,312	0,0430000000000064	1560	60	4	1559,25	-9,153320370242	-0,00130955129861832	0,0184744969010353
166,314	0,0449999999999875	1560	60	4	1559,25	-9,15313292294741	-0,00120132230222225	0,0186619721353054
166,315	0,0459999999999923	1560	60	4	1559,25	-9,15315468795598	-0,00119877979159355	0,0186402350664139
166,325	0,0560000000000116	1560	60	4	1559,5	-9,16126761585474	-0,0119103863835335	0,010527279227972
166,336	0,0670000000000073	1560	60	4	1559,5	-9,17301147244871	-0,0503005180507898	-0,00121649354696274
166,347	0,078000000000003	1560	60	4	1559,75	-9,1795489937067	-0,0787196215242147	-0,00775404274463654
166,358	0,0889999999999986	1560	60	4	1559,75	-9,1833910625428	-0,0967026129364967	-0,0115961395204067
166,362	0,0929999999999893	1560	60	4	1559,75	-9,18402931652963	-0,0998880760744214	-0,0122343935072422
166,369	0,0999999999999943	1560	60	4	1560	-9,18378101661801	-0,0974020222201943	-0,0119860656559467
167,269	0	1570	70	4	1569	-9,18361664749682	-0,0961173791438341	-0,0118217244744301
167,28	0,0109999999999957	1570	70	4	1569	-9,17957413941622	-0,0733908452093601	-0,00777918845415115
167,291	0,0219999999999914	1570	70	4	1569	-9,16990351863205	-0,0326305953785777	0,00189134851098061
167,301	0,0320000000000107	1570	70	4	1569,25	-9,16159864515066	-0,00967003870755434	0,0101962499320507
167,312	0,0430000000000064	1570	70	4	1569,25	-9,15439140982926	-0,00177101232111454	0,017403457313776
167,314	0,0449999999999875	1570	70	4	1569,25	-9,15423749014735	-0,00180164352059364	0,01755740493536
167,317	0,0480000000000018	1570	70	4	1569,25	-9,15438808500767	-0,00163216609507799	0,0174068100750446
167,328	0,0589999999999975	1570	70	4	1569,5	-9,16571284644306	-0,0234161503612995	0,00608207657933235
167,339	0,0699999999999932	1570	70	4	1569,5	-9,17565467767417	-0,0613403040915728	-0,0038597546517849
167,35	0,0809999999999889	1570	70	4	1569,75	-9,18085402809083	-0,0841310247778893	-0,00905910506844521
167,36	0,0910000000000082	1570	70	4	1569,75	-9,183688480407	-0,0975806405767798	-0,0118935294449329
167,361	0,0919999999999845	1570	70	4	1569,75	-9,18375070206821	-0,0976582290604711	-0,0119557790458202
167,362	0,0929999999999893	1570	70	4	1569,75	-9,18375346809626	-0,097444374114275	-0,0119585171341896
167,363	0,0939999999999941	1570	70	4	1569,75	-9,18374768458307	-0,0972720747813582	-0,0119527615606785
167,369	0,0999999999999943	1570	70	4	1570	-9,18353274464607	-0,0954732997342944	-0,0117377936840057
168,269	0	1580	80	4	1579	-9,18382395990193	-0,0966490944847465	-0,012028981000185
168,28	0,0109999999999957	1580	80	4	1579	-9,17966907843947	-0,0736612919718027	-0,00787412747740745
168,291	0,0219999999999914	1580	80	4	1579	-9,17077291756868	-0,035622538998723	0,00102197751402855
168,301	0,0320000000000107	1580	80	4	1579,25	-9,16108536534011	-0,00858605373650789	0,0107095018029213
168,31	0,0409999999999968	1580	80	4	1579,25	-9,15411424823105	-0,00127366743981838	0,0176806747913361
168,315	0,0459999999999923	1580	80	4	1579,25	-9,15405015461147	-0,00143263023346663	0,0177447125315666
168,317	0,0480000000000018	1580	80	4	1579,25	-9,15417043492198	-0,0015837699174881	0,0176244601607323
168,328	0,0589999999999975	1580	80	4	1579,5	-9,16496797464788	-0,0211211200803518	0,00682694837450981
168,339	0,0699999999999932	1580	80	4	1579,5	-9,17578188702464	-0,0613415241241455	-0,00398693606257439
168,35	0,0809999999999889	1580	80	4	1579,75	-9,18090540915728	-0,0841359840705991	-0,0091104581952095
168,36	0,0910000000000082	1580	80	4	1579,75	-9,18399545364082	-0,0987482769414783	-0,0122005306184292
168,361	0,0919999999999845	1580	80	4	1579,75	-9,18414046056569	-0,0994986388832331	-0,0123455375432968
168,362	0,0929999999999893	1580	80	4	1579,75	-9,18414937332272	-0,0993979349732399	-0,0123544223606586
168,363	0,0939999999999941	1580	80	4	1579,75	-9,18411335907876	-0,0989866442978382	-0,0123184360563755
168,369	0,0999999999999943	1580	80	4	1580	-9,18376461602747	-0,0963800260797143	-0,011969693005085
169,269	0	1590	90	4	1589	-9,18377704918385	-0,0968352751806378	-0,0119820982217789
169,28	0,0109999999999957	1590	90	4	1589	-9,17959811165929	-0,0736620649695396	-0,00780316069722176
169,291	0,0219999999999914	1590	90	4	1589	-9,16983081959188	-0,0321663776412606	0,00196404755115509
169,301	0,0320000000000107	1590	90	4	1589,25	-9,16091099381447	-0,0083037419244647	0,0108839012682438
169,312	0,0430000000000064	1590	90	4	1589,25	-9,15351044386625	-0,0011156965047121	0,0182844512164593
169,313	0,0440000000000111	1590	90	4	1589,25	-9,15330128744245	-0,00106912571936846	0,0184936076402664
169,314	0,0449999999999875	1590	90	4	1589,25	-9,15322009474039	-0,00110716093331575	0,0185748003423214
169,317	0,0480000000000018	1590	90	4	1589,25	-9,15342927910388	-0,00136962160468102	0,0183655880391598
169,328	0,0589999999999975	1590	90	4	1589,5	-9,16537698358297	-0,0226552272215486	0,00641791149973869
169,339	0,0699999999999932	1590	90	4	1589,5	-9,17506081983447	-0,0586534989997745	-0,0032658688724041
169,35	0,0809999999999889	1590	90	4	1589,75	-9,18115952052176	-0,0856190547347069	-0,00936459749937058
169,36	0,0910000000000082	1590	90	4	1589,75	-9,18389721773565	-0,0985640380531549	-0,0121022388339043
169,361	0,0919999999999845	1590	90	4	1589,75	-9,18404130265117	-0,0992775661870837	-0,0122463516891003
169,362	0,0929999999999893	1590	90	4	1589,75	-9,18406991288066	-0,0992403924465179	-0,0122749619185925
169,364	0,0949999999999989	1590	90	4	1589,75	-9,18402962386608	-0,0986731192097068	-0,0122346729040146
169,369	0,0999999999999943	1590	90	4	1590	-9,18382035568357	-0,0971126137301326	-0,0120254047214985
170,269	0	1600	100	4	1599	-9,18399137444794	-0,0973959639668465	-0,0121964514255524
170,28	0,0109999999999957	1600	100	4	1599	-9,1796303819865	-0,0733416667208076	-0,00783545896410942
170,291	0,0219999999999914	1600	100	4	1599	-9,17041216045618	-0,0337300635874271	0,0013827346265316
170,301	0,0320000000000107	1600	100	4	1599,25	-9,16138130240142	-0,00889157876372337	0,0104135647416115
170,312	0,0430000000000064	1600	100	4	1599,25	-9,15266216732562	-0,000894167460501194	0,019132699817419
170,314	0,0449999999999875	1600	100	4	1599,25	-9,15241308510303	-0,00094451941549778	0,0193818099796772
170,317	0,0480000000000018	1600	100	4	1599,25	-9,15270779281855	-0,0010579964146018	0,0190871022641659
170,328	0,0589999999999975	1600	100	4	1599,5	-9,16598442010581	-0,0240595918148756	0,00581044703722
170,339	0,0699999999999932	1600	100	4	1599,5	-9,17560636997223	-0,0601713825017214	-0,00381141901016235
170,35	0,0809999999999889	1600	100	4	1599,75	-9,1812935192138	-0,0855587050318718	-0,00949854031205177
170,36	0,0910000000000082	1600	100	4	1599,75	-9,18366179801524	-0,096669290214777	-0,0118668749928474
170,363	0,0939999999999941	1600	100	4	1599,75	-9,18387852609158	-0,0975106097757816	-0,012083575129509
170,369	0,0999999999999943	1600	100	4	1600	-9,18372401967645	-0,0960726849734783	-0,0119290687143803
180,269	0	1700	200	4	1699	-9,18433601036668	-0,0966002093628049	-0,0125410594046116
180,28	0,0109999999999957	1700	200	4	1699	-9,18007079511881	-0,0721360696479678	-0,00827584415674209
180,291	0,0219999999999914	1700	200	4	1699	-9,17126074433327	-0,0343627482652664	0,000534150749444962
180,301	0,0320000000000107	1700	200	4	1699,25	-9,16245996952057	-0,00968386419117451	0,00933492556214333
180,312	0,0430000000000064	1700	200	4	1699,25	-9,15353151038289	-0,00117319170385599	0,0182633846998215
180,313	0,0440000000000111	1700	200	4	1699,25	-9,1534399241209	-0,00111343339085579	0,0183549709618092
180,317	0,0480000000000018	1700	200	4	1699,25	-9,15360569022596	-0,00131774228066206	0,0181891769170761
180,328	0,0589999999999975	1700	200	4	1699,5	-9,16657467372715	-0,0235180091112852	0,0052201934158802
180,339	0,0699999999999932	1700	200	4	1699,5	-9,1767252702266	-0,062397588044405	-0,00493034720420837
180,349	0,0800000000000125	1700	200	4	1699,75	-9,18098556809127	-0,0811276584863663	-0,0091906450688839
180,36	0,0910000000000082	1700	200	4	1699,75	-9,18441102840006	-0,0980188092216849	-0,0126161053776741
180,365	0,0960000000000036	1700	200	4	1699,75	-9,18442094698548	-0,0970242777839303	-0,0126259960234165
180,367	0,0979999999999848	1700	200	4	1699,75	-9,18440099805593	-0,0968258175998926	-0,0126060470938683
180,369	0,0999999999999943	1700	200	4	1700	-9,18430502526462	-0,0962091237306595	-0,0125101022422314
190,269	0	1800	300	4	1799	-9,18466963805258	-0,0962974922731519	-0,0128746591508389
190,28	0,0109999999999957	1800	300	4	1799	-9,180868556723	-0,0745620531961322	-0,00907363370060921
190,291	0,0219999999999914	1800	300	4	1799	-9,17117259465158	-0,0323973409831524	0,000622328370809555
190,301	0,0320000000000107	1800	300	4	1799,25	-9,16232661344111	-0,00832313671708107	0,00946825370192528
190,312	0,0430000000000064	1800	300	4	1799,25	-9,15532255545259	-0,00146197620779276	0,016472339630127
190,314	0,0449999999999875	1800	300	4	1799,25	-9,15452901273966	-0,00115649774670601	0,0172658823430538
190,319	0,0500000000000114	1800	300	4	1799,5	-9,15574564598501	-0,00220512971282005	0,0160492211580276
190,33	0,061000000000007	1800	300	4	1799,5	-9,16860686615109	-0,0288727274164557	0,00318802893161774
190,341	0,0720000000000027	1800	300	4	1799,5	-9,17825605720282	-0,0669711595401168	-0,00646110624074936
190,352	0,0829999999999984	1800	300	4	1799,75	-9,18338033370673	-0,0908375857397914	-0,0115853548049927
190,36	0,0910000000000082	1800	300	4	1799,75	-9,18507392518222	-0,100008510053158	-0,0132790021598339
190,369	0,0999999999999943	1800	300	4	1800	-9,18481408618391	-0,0971597246825695	-0,0130191631615162
200,269	0	1900	400	4	1899	-9,18516489677131	-0,0967919221147895	-0,0133699737489223
200,28	0,0109999999999957	1900	400	4	1899	-9,18124448508024	-0,0741552701219916	-0,0094495341181755
200,291	0,0219999999999914	1900	400	4	1899	-9,17165125720203	-0,0320896552875638	0,000143609941005707
200,301	0,0320000000000107	1900	400	4	1899,25	-9,16353802196682	-0,00958541873842478	0,00825684517621994
200,312	0,0430000000000064	1900	400	4	1899,25	-9,15470556356013	-0,0010588439181447	0,0170893035829067
200,313	0,0440000000000111	1900	400	4	1899,25	-9,15433933027089	-0,000954684801399708	0,0174555368721485
200,314	0,0449999999999875	1900	400	4	1899,25	-9,15420058183372	-0,000962037593126297	0,0175942853093147
200,316	0,046999999999997	1900	400	4	1899,25	-9,15442988276482	-0,00114611815661192	0,0173650123178959
200,327	0,0579999999999927	1900	400	4	1899,5	-9,16652656160295	-0,0204020133242011	0,00526836141943932
200,337	0,0680000000000121	1900	400	4	1899,5	-9,17591962963343	-0,0545780779793859	-0,00412467867136002
200,348	0,0790000000000077	1900	400	4	1899,75	-9,18174482882023	-0,0805563712492585	-0,00994987785816193
200,359	0,0900000000000034	1900	400	4	1899,75	-9,18515179306269	-0,0977749889716506	-0,0133568421006203
200,362	0,0929999999999893	1900	400	4	1899,75	-9,18541618622839	-0,0992152513936162	-0,0136212632060051
200,369	0,0999999999999943	1900	400	4	1900	-9,18501525186002	-0,0959836691617966	-0,0132203288376331
210,269	0	2000	500	4	1999	-9,18547670356929	-0,0969203980639577	-0,0136817805469036
210,28	0,0109999999999957	2000	500	4	1999	-9,18186997063458	-0,0757427653297782	-0,0100750476121902
210,291	0,0219999999999914	2000	500	4	1999	-9,17177229188383	-0,0310639385133982	2,25752592086792E-05
210,301	0,0320000000000107	2000	500	4	1999,25	-9,16337518952787	-0,00852898228913546	0,00841967761516571
210,311	0,0420000000000016	2000	500	4	1999,25	-9,15635825134814	-0,00164746306836605	0,0154366157948971
210,312	0,0430000000000064	2000	500	4	1999,25	-9,1563090775162	-0,00167848076671362	0,0154857896268368
210,314	0,0449999999999875	2000	500	4	1999,25	-9,15636135265231	-0,00175147783011198	0,0154335424304008
210,324	0,0550000000000068	2000	500	4	1999,5	-9,16270938701928	-0,0102098984643817	0,00908553600311279
210,335	0,0660000000000025	2000	500	4	1999,5	-9,17365531437099	-0,0436858320608735	-0,00186033546924591
210,346	0,0769999999999982	2000	500	4	1999,75	-9,18146261014044	-0,0780095625668764	-0,00966763123869896
210,357	0,0879999999999939	2000	500	4	1999,75	-9,18514561839402	-0,0960536440834403	-0,0133506953716278
210,361	0,092000000000013	2000	500	4	1999,75	-9,18562268838286	-0,0984668871387839	-0,0138277374207973
210,362	0,0929999999999893	2000	500	4	1999,75	-9,18562564998865	-0,0983980344608426	-0,0138306990265846
210,363	0,0939999999999941	2000	500	4	1999,75	-9,18560966849327	-0,0982346432283521	-0,0138147175312042
210,369	0,0999999999999943	2000	500	4	2000	-9,18534868396818	-0,0962289841845632	-0,013553760945797
220,269	0	2100	600	4	2099	-9,18561274185777	-0,095989191904664	-0,0138177908957005
220,28	0,0109999999999957	2100	600	4	2099	-9,18197658844292	-0,0745576061308384	-0,0101816654205322
220,291	0,0219999999999914	2100	600	4	2099	-9,17203204706311	-0,0309615023434162	-0,000237096101045608
220,301	0,0320000000000107	2100	600	4	2099,25	-9,16411866433918	-0,00921203289180994	0,00767620280385017
220,312	0,0430000000000064	2100	600	4	2099,25	-9,15598617866635	-0,00120767392218113	0,0158087164163589
220,314	0,0449999999999875	2100	600	4	2099,25	-9,1557843144983	-0,00132041983306408	0,0160106085240841
220,316	0,046999999999997	2100	600	4	2099,25	-9,15617544203997	-0,00161973293870687	0,0156194530427456
220,327	0,0579999999999927	2100	600	4	2099,5	-9,16637836955488	-0,0176239386200905	0,00541649758815765
220,337	0,0680000000000121	2100	600	4	2099,5	-9,17633355595171	-0,0535913836210966	-0,0045386329293251
220,348	0,0790000000000077	2100	600	4	2099,75	-9,18223204091191	-0,0801345938816667	-0,0104370899498463
220,359	0,0900000000000034	2100	600	4	2099,75	-9,1856016498059	-0,0968705071136355	-0,013806726783514
220,362	0,0929999999999893	2100	600	4	2099,75	-9,1859576292336	-0,0988850137218833	-0,0141626782715321
220,369	0,0999999999999943	2100	600	4	2100	-9,18557032942772	-0,0957731762900949	-0,0137753784656525
230,269	0	2200	700	4	2199	-9,18587224557996	-0,0959995668381453	-0,0140772946178913
230,28	0,0109999999999957	2200	700	4	2199	-9,18210606090724	-0,0742016592994332	-0,0103111378848553
230,291	0,0219999999999914	2200	700	4	2199	-9,17303125374019	-0,0340076629072428	-0,00123627483844757
230,301	0,0320000000000107	2200	700	4	2199,25	-9,16532775387168	-0,0109468214213848	0,00646714121103287
230,312	0,0430000000000064	2200	700	4	2199,25	-9,15551936253905	-0,000883121974766254	0,0162755325436592
230,313	0,0440000000000111	2200	700	4	2199,25	-9,1554790455848	-0,000918619334697723	0,0163158215582371
230,314	0,0449999999999875	2200	700	4	2199,25	-9,15555487386882	-0,000990759581327438	0,0162399932742119
230,324	0,0550000000000068	2200	700	4	2199,5	-9,16379811242223	-0,0109035382047296	0,00799678266048431
230,335	0,0660000000000025	2200	700	4	2199,5	-9,1744489967823	-0,0448054913431406	-0,00265404582023621
230,346	0,0769999999999982	2200	700	4	2199,75	-9,18166011571884	-0,0763009488582611	-0,0098651647567749
230,357	0,0879999999999939	2200	700	4	2199,75	-9,18551861308515	-0,0950514385476708	-0,0137236900627613
230,36	0,0910000000000082	2200	700	4	2199,75	-9,18622403405607	-0,0990990037098527	-0,0144290551543236
230,361	0,092000000000013	2200	700	4	2199,75	-9,18624320067465	-0,0990795996040106	-0,0144482776522636
230,362	0,0929999999999893	2200	700	4	2199,75	-9,18620998039842	-0,0986909586936235	-0,0144150294363499
230,369	0,0999999999999943	2200	700	4	2200	-9,18594905175269	-0,0965281343087554	-0,0141541287302971
240,269	0	2300	800	4	2299	-9,18616181239486	-0,096091334708035	-0,0143668614327908
240,28	0,0109999999999957	2300	800	4	2299	-9,18253049254417	-0,0752746127545834	-0,0107355415821075
240,291	0,0219999999999914	2300	800	4	2299	-9,17329229414463	-0,0335729168727994	-0,00149734318256378
240,301	0,0320000000000107	2300	800	4	2299,25	-9,16448537260294	-0,00872582197189331	0,00730952247977257
240,311	0,0420000000000016	2300	800	4	2299,25	-9,15657673962414	-0,00130876433104277	0,0152181275188923
240,312	0,0430000000000064	2300	800	4	2299,25	-9,15652362629771	-0,00135219190269709	0,0152712687849998
240,314	0,0449999999999875	2300	800	4	2299,25	-9,15660467930138	-0,00142455566674471	0,0151901878416538
240,324	0,0550000000000068	2300	800	4	2299,5	-9,16295606642962	-0,00864456873387098	0,00883882865309715
240,335	0,0660000000000025	2300	800	4	2299,5	-9,17492168024182	-0,0451134471222758	-0,00312672927975655
240,346	0,0769999999999982	2300	800	4	2299,75	-9,18232192285359	-0,0783898727968335	-0,0105269998311996
240,357	0,0879999999999939	2300	800	4	2299,75	-9,18598062358797	-0,0962071912363172	-0,0141857005655766
240,361	0,092000000000013	2300	800	4	2299,75	-9,18654662556946	-0,099380761384964	-0,0147516466677189
240,369	0,0999999999999943	2300	800	4	2300	-9,18624778278172	-0,0967129552736878	-0,0144528597593307
250,269	0	2400	900	4	2399	-9,18645118363202	-0,0965899834409356	-0,0146562606096268
250,28	0,0109999999999957	2400	900	4	2399	-9,18265549466014	-0,0743573345243931	-0,0108605436980724
250,291	0,0219999999999914	2400	900	4	2399	-9,17342905886471	-0,0335001479834318	-0,00163407996296883
250,301	0,0320000000000107	2400	900	4	2399,25	-9,16468972340226	-0,0085119204595685	0,00710517168045044
250,311	0,0420000000000016	2400	900	4	2399,25	-9,15628692135215	-0,000961716286838055	0,0155079737305641
250,322	0,0529999999999973	2400	900	4	2399,5	-9,15999035350978	-0,00409439206123352	0,0118045136332512
250,333	0,063999999999993	2400	900	4	2399,5	-9,17288920842111	-0,0365268066525459	-0,00109422951936722
250,343	0,0740000000000123	2400	900	4	2399,5	-9,18124727904797	-0,0724059250205755	-0,00945232808589935
250,354	0,085000000000008	2400	900	4	2399,75	-9,18580795638263	-0,0943412072956562	-0,0140130333602428
250,361	0,092000000000013	2400	900	4	2399,75	-9,18663019314408	-0,0985546177253127	-0,0148352421820164
250,369	0,0999999999999943	2400	900	4	2400	-9,18647205457091	-0,0967784365639091	-0,0146771036088467
260,269	0	2500	1000	4	2499	-9,18670576997101	-0,0968926586210728	-0,0149107910692692
260,28	0,0110000000000241	2500	1000	4	2499	-9,18272855691612	-0,0737151969224215	-0,0109335780143738
260,291	0,0219999999999914	2500	1000	4	2499	-9,17298216372728	-0,030837026424706	-0,00118721276521683
260,302	0,0330000000000155	2500	1000	4	2499,25	-9,16352022439241	-0,00636722892522812	0,00827467069029808
260,311	0,0419999999999732	2500	1000	4	2499,25	-9,15698099881411	-0,00103896949440241	0,0148138962686062
260,313	0,0439999999999827	2500	1000	4	2499,25	-9,15684976615012	-0,00113178510218859	0,014945100992918
260,316	0,0470000000000255	2500	1000	4	2499,25	-9,15699491277337	-0,00130692031234503	0,0147999823093414
260,327	0,0579999999999927	2500	1000	4	2499,5	-9,16777065955102	-0,0184793071821332	0,00402426347136497
260,338	0,0690000000000168	2500	1000	4	2499,5	-9,17822856456041	-0,0578055949881673	-0,00643361359834671
260,351	0,0819999999999936	2500	1000	4	2499,75	-9,18470199219882	-0,087500954978168	-0,0129070691764355
260,36	0,0910000000000082	2500	1000	4	2499,75	-9,18684541247785	-0,0987131660804152	-0,015050433576107
260,361	0,0919999999999845	2500	1000	4	2499,75	-9,18685731478035	-0,0986342318356037	-0,0150623917579651
260,362	0,0930000000000177	2500	1000	4	2499,75	-9,18683831579983	-0,0983950635418296	-0,0150433927774429
260,369	0,100000000000023	2500	1000	4	2500	-9,18657911941409	-0,0961400289088488	-0,0147841684520245
310,606	0	3001	1	5	3000	-9,17826899327338	-0,050993449985981	-0,00647407025098801
310,617	0,0110000000000241	3001	1	5	3000	-9,17822015471756	-0,0507218344137073	-0,00642523169517517
310,628	0,0219999999999914	3001	1	5	3000	-9,1781335696578	-0,0504709174856544	-0,00633861869573593
310,638	0,0320000000000391	3001	1	5	3000	-9,17807274498045	-0,0498115085065365	-0,00627782195806503
310,643	0,0370000000000346	3001	1	5	3000	-9,1780111938715	-0,0495868315920234	-0,00621624290943146
310,654	0,0480000000000018	3001	1	5	3000	-9,17804156430066	-0,0497386045753956	-0,00624658539891243
310,665	0,0590000000000259	3001	1	5	3000	-9,17800513096154	-0,0497191864997149	-0,00621015205979347
310,671	0,0649999999999977	3001	1	5	3000	-9,17804421856999	-0,0499599892646074	-0,00624926760792732
310,682	0,0760000000000218	3001	1	5	3000	-9,17808629572392	-0,0499406503513455	-0,00629134476184845
310,693	0,0869999999999891	3001	1	5	3000	-9,17811071500182	-0,0500445673242211	-0,00631576403975487
310,703	0,0970000000000368	3001	1	5	3000	-9,17814631015062	-0,0503592193126678	-0,00635135918855667
310,714	0,108000000000004	3001	1	5	3000	-9,17830511927605	-0,0512253073975444	-0,0065101683139801
310,725	0,119000000000028	3001	1	5	3000	-9,17827997356653	-0,0507666869089007	-0,00648502260446548
310,736	0,129999999999995	3001	1	5	3000	-9,1783940512687	-0,0514218350872397	-0,00659912824630737
310,747	0,14100000000002	3001	1	5	3000	-9,17837910354137	-0,0513728568330407	-0,00658415257930756
310,767	0,161000000000001	3001	1	5	3000	-9,17834035120904	-0,0513573456555605	-0,00654542818665504
310,778	0,172000000000025	3001	1	5	3000	-9,17836239561439	-0,0512532377615571	-0,00656744465231895
310,789	0,182999999999993	3001	1	5	3000	-9,17836806736887	-0,0512186205014586	-0,00657308846712112
310,8	0,194000000000017	3001	1	5	3000	-9,1784084122628	-0,0515343528240919	-0,00661348924040794
310,811	0,204999999999984	3001	1	5	3000	-9,17843635194004	-0,0518081709742546	-0,00664142891764641
310,821	0,215000000000032	3001	1	5	3000	-9,17846482247114	-0,0516198622062802	-0,00666987150907516
310,832	0,225999999999999	3001	1	5	3000	-9,17854794301093	-0,0522923981770873	-0,00675301998853683
310,843	0,237000000000023	3001	1	5	3000	-9,17855713516474	-0,052315965294838	-0,00676218420267105
310,854	0,24799999999999	3001	1	5	3000	-9,17860544286668	-0,0525600230321288	-0,00681051984429359
310,864	0,258000000000038	3001	1	5	3000	-9,17860351502895	-0,0522845610976219	-0,0068085640668869
310,875	0,269000000000005	3001	1	5	3000	-9,17862617410719	-0,052354522049427	-0,00683125108480453
310,886	0,28000000000003	3001	1	5	3000	-9,17860982939601	-0,0524178333580494	-0,00681487843394279
310,897	0,290999999999997	3001	1	5	3000	-9,17867909185588	-0,0528461951762438	-0,00688416883349419
310,908	0,302000000000021	3001	1	5	3000	-9,17878358624876	-0,0531498389318585	-0,00698866322636604
310,919	0,312999999999988	3001	1	5	3000	-9,17869820259511	-0,0527776777744293	-0,0069032795727253
310,929	0,323000000000036	3001	1	5	3000	-9,17872276157141	-0,0530006550252438	-0,00692781060934067
310,94	0,334000000000003	3001	1	5	3000	-9,17873622849584	-0,0530963717028499	-0,00694127753376961
310,951	0,345000000000027	3001	1	5	3000	-9,17875053361058	-0,053060045465827	-0,0069555826485157
310,962	0,355999999999995	3001	1	5	3000	-9,1787685547024	-0,0530479708686471	-0,00697363168001175
310,973	0,367000000000019	3001	1	5	3000	-9,17894555255771	-0,0539761176332831	-0,00715060159564018
310,986	0,379999999999995	3001	1	5	3000	-9,17892132885754	-0,053855306468904	-0,0071263499557972
310,997	0,39100000000002	3001	1	5	3000	-9,17889587581158	-0,0537480926141143	-0,00710092484951019
311,008	0,401999999999987	3001	1	5	3000	-9,17890945449471	-0,0537005253136158	-0,00711450353264809
311,018	0,412000000000035	3001	1	5	3000	-9,17893214151263	-0,0538441119715571	-0,00713719055056572
311,029	0,423000000000002	3001	1	5	3000	-9,17893172241747	-0,0539135420694947	-0,00713679939508438
311,04	0,434000000000026	3001	1	5	3000	-9,17895281687379	-0,0541238253936172	-0,00715786591172218
311,051	0,444999999999993	3001	1	5	3000	-9,17895876802504	-0,0538043305277824	-0,00716384500265121
311,062	0,456000000000017	3001	1	5	3000	-9,17900456115603	-0,0542089622467756	-0,00720961019396782
311,073	0,466999999999985	3001	1	5	3000	-9,17907999828458	-0,0546029256656766	-0,00728504732251167
311,083	0,477000000000032	3001	1	5	3000	-9,17908413335681	-0,0547111313790083	-0,00728918239474297
311,094	0,488	3001	1	5	3000	-9,17919357307255	-0,055062142200768	-0,00739865005016327
311,105	0,499000000000024	3001	1	5	3000	-9,17916750535369	-0,0548045849427581	-0,00737255439162254
311,116	0,509999999999991	3001	1	5	3000	-9,17915375903249	-0,0548666715621948	-0,00735880807042122
311,126	0,520000000000039	3001	1	5	3000	-9,17918692342937	-0,0550505984574556	-0,00739200040698051
311,137	0,531000000000006	3001	1	5	3000	-9,17918633669615	-0,0548764923587441	-0,00739138573408127
311,148	0,54200000000003	3001	1	5	3000	-9,17921466752887	-0,0550435576587915	-0,00741971656680107
311,159	0,552999999999997	3001	1	5	3000	-9,17922821827233	-0,0552157498896122	-0,00743329524993896
311,17	0,564000000000021	3001	1	5	3000	-9,17925328016281	-0,0553483190014958	-0,00745832920074463
311,181	0,574999999999989	3001	1	5	3000	-9,17929854243994	-0,0553242862224579	-0,00750359147787094
311,191	0,585000000000036	3001	1	5	3000	-9,17933274060488	-0,0555209023877978	-0,00753778964281082
311,202	0,596000000000004	3001	1	5	3000	-9,17932698503136	-0,0556343235075474	-0,0075320340692997
311,213	0,607000000000028	3001	1	5	3000	-9,17936758138239	-0,0558312935754657	-0,00757265836000443
311,224	0,617999999999995	3001	1	5	3000	-9,17939228005707	-0,0557022215798497	-0,00759735703468323
311,235	0,629000000000019	3001	1	5	3000	-9,17949995957315	-0,0563560705631971	-0,00770503655076027
311,246	0,639999999999986	3001	1	5	3000	-9,17949632741511	-0,056306179612875	-0,00770140439271927
311,256	0,650000000000034	3001	1	5	3000	-9,17956290766597	-0,056694014929235	-0,00776795670390129
311,267	0,661000000000001	3001	1	5	3000	-9,17955025099218	-0,0567071558907628	-0,00775527209043503
311,278	0,672000000000025	3001	1	5	3000	-9,17955016717315	-0,0564364576712251	-0,00775521621108055
311,289	0,682999999999993	3001	1	5	3000	-9,17959598824382	-0,0567214749753475	-0,00780103728175163
311,3	0,694000000000017	3001	1	5	3000	-9,17961616069078	-0,0568949850276113	-0,0078212097287178
311,311	0,704999999999984	3001	1	5	3000	-9,1796740796417	-0,0572664476931095	-0,00787915661931038
311,321	0,715000000000032	3001	1	5	3000	-9,17968559078872	-0,0570478430017829	-0,00789066776633262
311,332	0,725999999999999	3001	1	5	3000	-9,17968109250069	-0,0570534868165851	-0,00788614153862
311,343	0,737000000000023	3001	1	5	3000	-9,17965902015567	-0,0569233205169439	-0,00786406919360161
311,354	0,74799999999999	3001	1	5	3000	-9,17973669245839	-0,0573026528581977	-0,00794174149632454
311,364	0,758000000000038	3001	1	5	3000	-9,17973828501999	-0,0571990199387074	-0,00794330611824989
311,375	0,769000000000005	3001	1	5	3000	-9,17974990792573	-0,0572660099714994	-0,00795498490333557
311,386	0,78000000000003	3001	1	5	3000	-9,17974627576768	-0,057310271076858	-0,00795135274529457
311,397	0,790999999999997	3001	1	5	3000	-9,17984336614609	-0,0580153428018093	-0,008048415184021
311,408	0,802000000000021	3001	1	5	3000	-9,17985540814698	-0,0576224736869335	-0,00806042924523354
311,419	0,812999999999988	3001	1	5	3000	-9,17985627427697	-0,0577250495553017	-0,00806132331490516
311,429	0,823000000000036	3001	1	5	3000	-9,17990315705538	-0,0580323440954089	-0,00810820609331131
311,44	0,834000000000003	3001	1	5	3000	-9,18001251295209	-0,0586345512419939	-0,00821756199002266
311,451	0,845000000000027	3001	1	5	3000	-9,18004564940929	-0,0586405536159873	-0,00825069844722748
311,462	0,855999999999995	3001	1	5	3000	-9,18003573082387	-0,0584652461111546	-0,00824080780148506
311,473	0,867000000000019	3001	1	5	3000	-9,18009993620217	-0,0589044578373432	-0,00830501317977905
311,484	0,877999999999986	3001	1	5	3000	-9,18008247390389	-0,0587449828162789	-0,00828752294182777
311,501	0,895000000000039	3001	1	5	3000	-9,18008051812649	-0,0586109887808561	-0,00828556716442108
311,512	0,906000000000006	3001	1	5	3000	-9,18008171953261	-0,0588184408843517	-0,00828679651021957
311,523	0,91700000000003	3001	1	5	3000	-9,18007529340684	-0,0587510224431753	-0,00828037038445473
311,534	0,927999999999997	3001	1	5	3000	-9,18010094203055	-0,0589195126667619	-0,00830596312880516
311,545	0,939000000000021	3001	1	5	3000	-9,18011834844947	-0,0587627617642283	-0,00832339748740196
311,556	0,949999999999989	3001	1	5	3000	-9,18014796450734	-0,0588891841471195	-0,00835301354527473
311,566	0,960000000000036	3001	1	5	3000	-9,18018509633839	-0,0591902295127511	-0,00839017331600189
311,577	0,971000000000004	3001	1	5	3000	-9,18025150895119	-0,0595752988010645	-0,00845655798912048
311,588	0,982000000000028	3001	1	5	3000	-9,18025863356888	-0,0591831794008613	-0,00846365466713905
311,599	0,992999999999995	3001	1	5	3000	-9,18029492720962	-0,0595141714438796	-0,00849997624754906
311,61	1,00400000000002	3001	1	5	3000	-9,1803088132292	-0,0597178610041738	-0,00851389020681381
311,621	1,01499999999999	3001	1	5	3000	-9,180429847911	-0,0604131072759628	-0,00863492488861084
311,631	1,02500000000003	3001	1	5	3000	-9,18044884689152	-0,0605457695201039	-0,008653923869133
311,642	1,036	3001	1	5	3000	-9,18042680248618	-0,0600096164271235	-0,00863185152411461
311,653	1,04700000000003	3001	1	5	3000	-9,18044412508607	-0,0602774927392602	-0,00864917412400246
311,664	1,05799999999999	3001	1	5	3000	-9,18045194819569	-0,0604341924190521	-0,00865699723362923
311,675	1,06900000000002	3001	1	5	3000	-9,18054632842541	-0,0609434861689806	-0,00875137746334076
311,686	1,07999999999998	3001	1	5	3000	-9,18053453788161	-0,0605433015152812	-0,00873958691954613
311,696	1,09000000000003	3001	1	5	3000	-9,18053884059191	-0,060624391771853	-0,00874388962984085
311,707	1,101	3001	1	5	3000	-9,18058765120804	-0,0608372874557972	-0,00879272818565368
311,718	1,11200000000002	3001	1	5	3000	-9,1805814485997	-0,0609886180609465	-0,00878652557730675
311,729	1,12299999999999	3001	1	5	3000	-9,18060600757599	-0,0607211515307426	-0,00881105661392212
311,739	1,13300000000004	3001	1	5	3000	-9,18060776777565	-0,0609026616439223	-0,00881284475326538
311,75	1,14400000000001	3001	1	5	3000	-9,1808177344501	-0,0620509125292301	-0,0090227834880352
311,766	1,16000000000003	3001	1	5	3000	-9,18075696565211	-0,0618002330884337	-0,0089619867503643
311,777	1,17099999999999	3001	1	5	3000	-9,18078906834126	-0,0616699643433094	-0,00899411737918854
311,787	1,18100000000004	3001	1	5	3000	-9,18077311478555	-0,0616103783249855	-0,00897813588380813
311,798	1,19200000000001	3001	1	5	3000	-9,18076006695628	-0,0615515699610114	-0,00896511599421501
311,809	1,20300000000003	3001	1	5	3000	-9,1807933151722	-0,061854594387114	-0,00899836421012878
311,82	1,214	3001	1	5	3000	-9,18083637021482	-0,0616661505773664	-0,0090414471924305
311,831	1,22500000000002	3001	1	5	3000	-9,18085500597954	-0,0618673069402575	-0,00906005501747131
311,842	1,23599999999999	3001	1	5	3000	-9,18085866607726	-0,0619269255548716	-0,00906374305486679
311,852	1,24600000000004	3001	1	5	3000	-9,18098911643028	-0,0627095717936754	-0,00919416546821594
311,863	1,25700000000001	3001	1	5	3000	-9,18099833652377	-0,0624420726671815	-0,00920338556170464
311,874	1,26800000000003	3001	1	5	3000	-9,18099699541926	-0,0625275960192084	-0,00920204445719719
311,885	1,279	3001	1	5	3000	-9,18099207803607	-0,0625725788995624	-0,00919712707400322
311,896	1,29000000000002	3001	1	5	3000	-9,18098825030029	-0,0626041740179062	-0,00919327139854431
311,907	1,30099999999999	3001	1	5	3000	-9,1810043156147	-0,0623214524239302	-0,00920936465263367
311,917	1,31100000000004	3001	1	5	3000	-9,18125370517373	-0,063755726441741	-0,0094587542116642
311,928	1,322	3001	1	5	3000	-9,18120372109115	-0,0635863421484828	-0,00940874218940735
311,939	1,33300000000003	3001	1	5	3000	-9,18111107312143	-0,0629385188221931	-0,00931615009903908
311,95	1,34399999999999	3001	1	5	3000	-9,1811415553093	-0,0633358955383301	-0,009346604347229
311,961	1,35500000000002	3001	1	5	3000	-9,18118676170707	-0,0631666416302323	-0,00939181074500084
311,972	1,36599999999999	3001	1	5	3000	-9,18122601695359	-0,0634260149672627	-0,00943109393119812
311,982	1,37600000000003	3001	1	5	3000	-9,1812258772552	-0,063615832477808	-0,00943092629313469
311,993	1,387	3001	1	5	3000	-9,18126043863595	-0,0637508975341916	-0,00946551561355591
312,004	1,39800000000002	3001	1	5	3000	-9,18124373070895	-0,0634988956153393	-0,00944875180721283
312,015	1,40899999999999	3001	1	5	3000	-9,18134070932865	-0,0640003709122539	-0,00954575836658478
312,025	1,41900000000004	3001	1	5	3000	-9,18134526349604	-0,0641257734969258	-0,00955028459429741
312,036	1,43000000000001	3001	1	5	3000	-9,18137015774846	-0,0642104726284742	-0,00957520678639412
312,047	1,44100000000003	3001	1	5	3000	-9,18136549182236	-0,0640193047001958	-0,00957056879997253
312,058	1,452	3001	1	5	3000	-9,18140072375536	-0,064087207429111	-0,009605772793293
312,069	1,46300000000002	3001	1	5	3000	-9,18144159950316	-0,0643961830064654	-0,00964662060141563
312,08	1,47399999999999	3001	1	5	3000	-9,1814203094691	-0,0643540266901255	-0,0096253864467144
312,09	1,48400000000004	3001	1	5	3000	-9,18149451725185	-0,0644365837797523	-0,00969959422945976
312,101	1,495	3001	1	5	3000	-9,18150259181857	-0,0645982939749956	-0,00970764085650444
312,112	1,50600000000003	3001	1	5	3000	-9,18151013553143	-0,0647647073492408	-0,00971518456935883
312,123	1,517	3001	1	5	3000	-9,18152100406587	-0,0647881953045726	-0,00972608104348183
312,134	1,52800000000002	3001	1	5	3000	-9,18164771050215	-0,065141306258738	-0,00985275954008102
312,145	1,53899999999999	3001	1	5	3000	-9,18164871633053	-0,0651860376819968	-0,00985376536846161
312,155	1,54900000000004	3001	1	5	3000	-9,18172446079552	-0,0655621197074652	-0,00992953777313232
312,166	1,56	3001	1	5	3000	-9,18172580190003	-0,0657462747767568	-0,00993087887763977
312,177	1,57100000000003	3001	1	5	3000	-9,18176134116948	-0,0659398594871163	-0,0099664181470871
312,188	1,58199999999999	3001	1	5	3000	-9,18174186721444	-0,0655228551477194	-0,00994691625237465
312,199	1,59300000000002	3001	1	5	3000	-9,18173287063837	-0,0655090669170022	-0,00993791967630386
312,21	1,60399999999998	3001	1	5	3000	-9,18177209794521	-0,0658259028568864	-0,00997714698314667
312,22	1,61400000000003	3001	1	5	3000	-9,18177304789424	-0,0658048968762159	-0,00997809693217278
312,231	1,625	3001	1	5	3000	-9,18178047984838	-0,0655543990433216	-0,00998552888631821
312,242	1,63600000000002	3001	1	5	3000	-9,18179950676858	-0,0657323654741049	-0,0100045278668404
312,253	1,64699999999999	3001	1	5	3000	-9,18200852349401	-0,0668733101338148	-0,0102135725319386
312,268	1,66200000000003	3001	1	5	3000	-9,18202612549067	-0,0670741591602564	-0,0102311745285988
312,279	1,673	3001	1	5	3000	-9,18202078901231	-0,0667595211416483	-0,010225810110569
312,29	1,68400000000003	3001	1	5	3000	-9,18201888911426	-0,0667995354160666	-0,0102239660918713
312,301	1,69499999999999	3001	1	5	3000	-9,18201492168009	-0,0667941104620695	-0,0102199427783489
312,312	1,70600000000002	3001	1	5	3000	-9,18203422799706	-0,0670527806505561	-0,0102392770349979
312,323	1,71699999999998	3001	1	5	3000	-9,18203464709222	-0,0666681723669171	-0,0102397240698338
312,333	1,72700000000003	3001	1	5	3000	-9,18205417692661	-0,0668578874319792	-0,0102592259645462
312,344	1,738	3001	1	5	3000	-9,18202115222812	-0,0667367037385702	-0,0102262012660503
312,355	1,74900000000002	3001	1	5	3000	-9,18215909041464	-0,0675389776006341	-0,0103641673922539
312,366	1,75999999999999	3001	1	5	3000	-9,18215182609856	-0,067175729200244	-0,0103568471968174
312,376	1,77000000000004	3001	1	5	3000	-9,1821463778615	-0,0671465089544654	-0,0103514268994331
312,387	1,78100000000001	3001	1	5	3000	-9,18216392397881	-0,0674302410334349	-0,0103689730167389
312,398	1,79200000000003	3001	1	5	3000	-9,18219113722444	-0,0675526447594166	-0,0103961862623692
312,409	1,803	3001	1	5	3000	-9,18237939476967	-0,0683195097371936	-0,0105844438076019
312,42	1,81400000000002	3001	1	5	3000	-9,18237503618002	-0,0682951277121902	-0,0105800852179527
312,431	1,82499999999999	3001	1	5	3000	-9,18237517587841	-0,0683458801358938	-0,0105801969766617
312,441	1,83500000000004	3001	1	5	3000	-9,182347683236	-0,0682681566104293	-0,010552704334259
312,452	1,846	3001	1	5	3000	-9,18236858211458	-0,0681283744052053	-0,0105736590921879
312,463	1,85700000000003	3001	1	5	3000	-9,18237240985036	-0,0680632004514337	-0,0105774588882923
312,474	1,868	3001	1	5	3000	-9,18238093145192	-0,0682573672384024	-0,0105859525501728
312,485	1,87900000000002	3001	1	5	3000	-9,18238249607384	-0,0682414323091507	-0,0105875730514526
312,496	1,88999999999999	3001	1	5	3000	-9,18239783495665	-0,0683364132419229	-0,0106028839945793
312,506	1,90000000000003	3001	1	5	3000	-9,18240493163466	-0,0682095717638731	-0,0106099806725979
312,517	1,911	3001	1	5	3000	-9,18247849680483	-0,0686651049181819	-0,010683573782444
312,528	1,92200000000003	3001	1	5	3000	-9,1825807839632	-0,0693280575796962	-0,0107858330011368
312,539	1,93299999999999	3001	1	5	3000	-9,1826805844903	-0,0698821060359478	-0,0108856335282326
312,55	1,94400000000002	3001	1	5	3000	-9,18274914845824	-0,0699457060545683	-0,0109541974961758
312,561	1,95499999999998	3001	1	5	3000	-9,18276119045913	-0,0700276298448443	-0,0109662115573883
312,575	1,96899999999999	3001	1	5	3000	-9,182756440714	-0,0699145998805761	-0,0109614618122578
312,586	1,98000000000002	3001	1	5	3000	-9,1827271040529	-0,0697951018810272	-0,0109321810305119
312,597	1,99099999999999	3001	1	5	3000	-9,18276348151266	-0,0697893043980002	-0,0109685584902763
312,607	2,00100000000003	3001	1	5	3000	-9,18275272473693	-0,0696975598111749	-0,0109577737748623
312,618	2,012	3001	1	5	3000	-9,18272604234517	-0,0697182631120086	-0,0109311193227768
312,629	2,02300000000002	3001	1	5	3000	-9,18274805881083	-0,06996875628829	-0,0109530799090862
312,64	2,03399999999999	3001	1	5	3000	-9,18278150260448	-0,0698103522881866	-0,0109865516424179
312,65	2,04400000000004	3001	1	5	3000	-9,18276510201395	-0,0698021240532398	-0,0109701789915562
312,661	2,05500000000001	3001	1	5	3000	-9,18284799903631	-0,0703575136139989	-0,0110530480742455
312,672	2,06600000000003	3001	1	5	3000	-9,18285001069307	-0,0703212385997176	-0,0110550597310066
312,683	2,077	3001	1	5	3000	-9,18286755681038	-0,0701935077086091	-0,0110726058483124
312,694	2,08800000000002	3001	1	5	3000	-9,18290485627949	-0,0704403035342693	-0,0111098773777485
312,705	2,09899999999999	3001	1	5	3000	-9,18292148038745	-0,0705526629462838	-0,0111265294253826
312,715	2,10900000000004	3001	1	5	3000	-9,18300504796207	-0,0709900772199035	-0,0112100690603256
312,726	2,12	3001	1	5	3000	-9,18300339952111	-0,0707960920408368	-0,0112084485590458
312,737	2,13100000000003	3001	1	5	3000	-9,18303634040058	-0,0709898257628083	-0,0112413614988327
312,748	2,142	3001	1	5	3000	-9,18306623585522	-0,0712422514334321	-0,0112713128328323
312,767	2,161	3001	1	5	3000	-9,18319475837052	-0,0719544477760792	-0,0113997794687748
312,778	2,17200000000003	3001	1	5	3000	-9,18322646990418	-0,0718399742618203	-0,0114315189421177
312,789	2,18299999999999	3001	1	5	3000	-9,1832370031625	-0,0719882873818278	-0,0114420801401138
312,8	2,19400000000002	3001	1	5	3000	-9,18322797864675	-0,0718911178410053	-0,0114330276846886
312,811	2,20499999999998	3001	1	5	3000	-9,18321141041815	-0,0718664238229394	-0,0114164315164089
312,821	2,21500000000003	3001	1	5	3000	-9,18319878168404	-0,0714556314051151	-0,0114038027822971
312,832	2,226	3001	1	5	3000	-9,18326284736395	-0,0719075324013829	-0,0114678964018822
312,843	2,23700000000002	3001	1	5	3000	-9,18325228616595	-0,0718490080907941	-0,011457335203886
312,854	2,24799999999999	3001	1	5	3000	-9,18327371589839	-0,0721296155825257	-0,0114787369966507
312,864	2,25800000000004	3001	1	5	3000	-9,18333543464541	-0,0721451174467802	-0,0115404836833477
312,875	2,26900000000001	3001	1	5	3000	-9,18340503238142	-0,0727636786177754	-0,011610109359026
312,886	2,28000000000003	3001	1	5	3000	-9,18343274854124	-0,0727926893159747	-0,0116378255188465
312,897	2,291	3001	1	5	3000	-9,1834962554276	-0,0732841854915023	-0,0117013044655323
312,908	2,30200000000002	3001	1	5	3000	-9,18346879072487	-0,0726704159751534	-0,0116738677024841
312,919	2,31299999999999	3001	1	5	3000	-9,18347359634936	-0,0728011643514037	-0,0116786174476147
312,929	2,32300000000004	3001	1	5	3000	-9,18351653963327	-0,0731404311954975	-0,0117215886712074
312,94	2,334	3001	1	5	3000	-9,18351240456104	-0,0731013296172023	-0,0117174535989761
312,951	2,34500000000003	3001	1	5	3000	-9,18352377600968	-0,0729336915537715	-0,0117288529872894
312,962	2,35599999999999	3001	1	5	3000	-9,18351952917874	-0,0730770314112306	-0,0117246061563492
312,973	2,36700000000002	3001	1	5	3000	-9,18358717113733	-0,0734623381868005	-0,0117922201752663
312,984	2,37799999999999	3001	1	5	3000	-9,18360823765397	-0,0735603785142303	-0,0118132866919041
312,994	2,38800000000003	3001	1	5	3000	-9,18366422876715	-0,0739536760374904	-0,0118692778050899
313,005	2,399	3001	1	5	3000	-9,1836791485548	-0,0737074296921492	-0,0118841975927353
313,016	2,41000000000003	3001	1	5	3000	-9,18369716964662	-0,073875836096704	-0,0119022466242313
313,027	2,42099999999999	3001	1	5	3000	-9,18370722793042	-0,0739926844835281	-0,0119122490286827
313,037	2,43100000000004	3001	1	5	3000	-9,18374810367823	-0,074249031022191	-0,0119531527161598
313,048	2,44200000000001	3001	1	5	3000	-9,18376204557717	-0,0740485126152635	-0,0119671225547791
313,059	2,45300000000003	3001	1	5	3000	-9,18376148678362	-0,0741170905530453	-0,0119665637612343
313,07	2,464	3001	1	5	3000	-9,18381021358073	-0,074361078441143	-0,0120152905583382
313,081	2,47500000000002	3001	1	5	3000	-9,18381373398006	-0,0744391605257988	-0,0120188109576702
313,092	2,48599999999999	3001	1	5	3000	-9,18386030942202	-0,074466853402555	-0,0120653584599495
313,102	2,49600000000004	3001	1	5	3000	-9,18389028869569	-0,074783586896956	-0,0120953656733036
313,113	2,50700000000001	3001	1	5	3000	-9,18387472629547	-0,0747211463749409	-0,0120797753334045
313,124	2,51800000000003	3001	1	5	3000	-9,18389858677983	-0,0747005315497518	-0,0121036358177662
313,135	2,529	3001	1	5	3000	-9,18393021449447	-0,0747508835047483	-0,0121352635324001
313,146	2,54000000000002	3001	1	5	3000	-9,18397570028901	-0,0750444270670414	-0,0121807493269444
313,157	2,55099999999999	3001	1	5	3000	-9,18409544974566	-0,0756956450641155	-0,0123004987835884
313,167	2,56100000000004	3001	1	5	3000	-9,18413557112217	-0,0758875068277121	-0,0123406201601028
313,178	2,572	3001	1	5	3000	-9,18416865170002	-0,0760131701827049	-0,0123737007379532
313,189	2,58300000000003	3001	1	5	3000	-9,1841842699796	-0,0760153261944652	-0,0123892910778522
313,2	2,59399999999999	3001	1	5	3000	-9,18417454697192	-0,076029603369534	-0,0123796239495277
313,211	2,60500000000002	3001	1	5	3000	-9,18416582979262	-0,0759855983778834	-0,0123709067702293
313,222	2,61599999999999	3001	1	5	3000	-9,18415588326752	-0,075925406999886	-0,012360904365778
313,232	2,62600000000003	3001	1	5	3000	-9,1841961722821	-0,0758765870705247	-0,0124012492597103
313,243	2,637	3001	1	5	3000	-9,18419695459306	-0,0758529221639037	-0,012402031570673
313,254	2,64800000000002	3001	1	5	3000	-9,1842121258378	-0,076146787032485	-0,0124171748757362
313,265	2,65899999999999	3001	1	5	3000	-9,18420757167041	-0,0762024335563183	-0,0124125927686691
313,275	2,66900000000004	3001	1	5	3000	-9,18421380221844	-0,0758305424824357	-0,0124188512563705
313,286	2,68000000000001	3001	1	5	3000	-9,18427211232483	-0,0762348715215921	-0,01247713342309
313,297	2,69100000000003	3001	1	5	3000	-9,18433883227408	-0,076692053116858	-0,0125438533723354
313,308	2,702	3001	1	5	3000	-9,18433587066829	-0,0766360806301236	-0,0125408917665482
313,319	2,71300000000002	3001	1	5	3000	-9,18439717032015	-0,0768133345991373	-0,0126022472977638
313,33	2,72399999999999	3001	1	5	3000	-9,18457592837512	-0,0777957681566477	-0,012780949473381
313,342	2,73599999999999	3001	1	5	3000	-9,18463706038892	-0,0780093064531684	-0,0128421373665333
313,352	2,74600000000004	3001	1	5	3000	-9,18461490422487	-0,0780169432982802	-0,0128199532628059
313,363	2,75700000000001	3001	1	5	3000	-9,18459828011692	-0,0774665037170053	-0,0128033570945263
313,374	2,76800000000003	3001	1	5	3000	-9,18461672030389	-0,0779959792271256	-0,0128217972815037
313,385	2,779	3001	1	5	3000	-9,18461389839649	-0,0776670267805457	-0,0128189474344254
313,396	2,79000000000002	3001	1	5	3000	-9,18460822664201	-0,077923871576786	-0,0128133036196232
313,407	2,80099999999999	3001	1	5	3000	-9,18461764231324	-0,0777902500703931	-0,0128226913511753
313,417	2,81100000000004	3001	1	5	3000	-9,18460012413561	-0,0775877246633172	-0,012805201113224
313,428	2,822	3001	1	5	3000	-9,1846118029207	-0,0778413750231266	-0,0128168798983097
313,439	2,83300000000003	3001	1	5	3000	-9,1846105735749	-0,0776833482086658	-0,0128156505525112
313,45	2,84399999999999	3001	1	5	3000	-9,18463373556733	-0,0779259530827403	-0,0128387846052647
313,461	2,85500000000002	3001	1	5	3000	-9,18469559401274	-0,0780536560341716	-0,0129006430506706
313,472	2,86599999999999	3001	1	5	3000	-9,18476834893227	-0,0785074941813946	-0,0129733979701996
313,482	2,87600000000003	3001	1	5	3000	-9,18478290550411	-0,0786213669925928	-0,0129879824817181
313,493	2,887	3001	1	5	3000	-9,18481662869453	-0,0788032962009311	-0,0130216777324677
313,504	2,89800000000002	3001	1	5	3000	-9,18483752757311	-0,0786126498132944	-0,013042576611042
313,515	2,90899999999999	3001	1	5	3000	-9,18500667437911	-0,0795916793867946	-0,0132117234170437
313,525	2,91900000000004	3001	1	5	3000	-9,18497585691512	-0,079503757879138	-0,0131809338927269
313,536	2,93000000000001	3001	1	5	3000	-9,18497962877154	-0,0795667013153434	-0,0131846778094769
313,552	2,94600000000003	3001	1	5	3000	-9,18498996645212	-0,0792532600462437	-0,0131950154900551
313,563	2,95699999999999	3001	1	5	3000	-9,18497177772224	-0,0792171852663159	-0,0131768546998501
313,574	2,96800000000002	3001	1	5	3000	-9,18500692583621	-0,0797168165445328	-0,0132120028138161
313,585	2,97899999999999	3001	1	5	3000	-9,18500144965947	-0,0795896304771304	-0,0132065266370773
313,597	2,99099999999999	3001	1	5	3000	-9,18499792926013	-0,07924675475806	-0,0132030062377453
313,607	3,00100000000003	3001	1	5	3000	-9,1850140504539	-0,0794229889288545	-0,0132190994918346
313,618	3,012	3001	1	5	3000	-9,18502885848284	-0,0794285489246249	-0,013233907520771
313,629	3,02300000000002	3001	1	5	3000	-9,18503816239536	-0,0796917453408241	-0,0132432393729687
313,64	3,03399999999999	3001	1	5	3000	-9,18509284034371	-0,0797110330313444	-0,0132978893816471
313,65	3,04400000000004	3001	1	5	3000	-9,1852524317801	-0,0804871739819646	-0,0134574808180332
313,661	3,05500000000001	3001	1	5	3000	-9,18524737469852	-0,0806593475863338	-0,0134524516761303
313,672	3,06600000000003	3001	1	5	3000	-9,18528000824153	-0,0807251920923591	-0,0134850852191448
313,683	3,077	3001	1	5	3000	-9,18529769405722	-0,080640260130167	-0,0135027430951595
313,694	3,08800000000002	3001	1	5	3000	-9,18528869748115	-0,0806703651323915	-0,0134937465190887
313,705	3,09899999999999	3001	1	5	3000	-9,18528291396797	-0,0807883124798536	-0,0134879350662231
313,715	3,10900000000004	3001	1	5	3000	-9,18531585484743	-0,0808708416298032	-0,0135209038853645
313,726	3,12	3001	1	5	3000	-9,18533636257052	-0,0807515298947692	-0,0135414116084576
313,737	3,13100000000003	3001	1	5	3000	-9,18536807410419	-0,0809859158471227	-0,0135731510818005
313,748	3,142	3001	1	5	3000	-9,18541713617742	-0,0813396973535419	-0,0136221572756767
313,759	3,15300000000002	3001	1	5	3000	-9,1854390129447	-0,0815452635288239	-0,0136440619826317
313,77	3,16399999999999	3001	1	5	3000	-9,18548416346312	-0,0813701236620545	-0,013689212501049
313,78	3,17400000000004	3001	1	5	3000	-9,18549237772822	-0,0814592279493809	-0,0136974267661572
313,799	3,19299999999998	3001	1	5	3000	-9,18560924939811	-0,0822065910324454	-0,0138142704963684
313,809	3,20300000000003	3001	1	5	3000	-9,1855978500098	-0,0822046957910061	-0,0138028711080551
[truncated: 1,382 more rows]
