# Supplementary material for: Mechanical Behaviour of Dental Luting Cements: Static, Dynamic, and Finite Element Studies
Source: Dent J (Basel). 2025 Dec 15;13(12):601. doi: 10.3390/dj13120601 (PMC12731645; doi:10.3390/dj13120601)
Supplement: Supplementary file 1 [file dentistry-13-00601-s001.zip › File S1/dynamic/CaC/2021,01,27 farasztas karboxilat 1/Test1/Test1.steps.trends.csv]

Total Cycles	Elapsed Cycles	Step	PC:Cycle Start Time (s)	PC:Frequency (Hz)	Position(Linear:Position):Maximum (mm)	Position(Linear:Position):Minimum (mm)	Load(Linear:Load):Maximum (kN)	Load(Linear:Load):Minimum (kN)	Displacement(Linear:Digital Position):Maximum (mm)	Displacement(Linear:Digital Position):Minimum (mm)
1	1	1	0	0,197006	-9,16701511479914	-9,17730895802378	-0,0245951255783439	-0,0620478531345725	0,00477975234389305	-0,00551400706171989
1	1	2	5,076	10	-9,16610662825405	-9,16887173429132	-0,0218226620927453	-0,032538422383368	0,00568829476833344	0,00292316079139709
2	2	2	5,177	10	-9,16163778863847	-9,17125948704779	-0,0109685305505991	-0,0428349897265434	0,0101570785045624	0,000535380095243454
3	3	2	5,277	10	-9,15676038712263	-9,17173429392278	-0,00365865882486105	-0,0451351189985871	0,0150345079600811	6,05732202529907E-05
4	4	2	5,377	10	-9,15708060376346	-9,1716783028096	-0,00430106651037931	-0,0450874306261539	0,0147142633795738	0,000116564333438873
5	5	2	5,477	10	-9,15690525434911	-9,17202620767057	-0,00425086822360754	-0,0469284784048796	0,0148896686732769	-0,000231284648180008
6	6	2	5,577	10	-9,15665013715625	-9,17188432998955	-0,00398740638047457	-0,04666140768677	0,0151447579264641	-8,94069671630859E-05
7	7	2	5,677	10	-9,1566374246031	-9,17195283807814	-0,00374892726540565	-0,0466378917917609	0,0151574984192848	-0,000157859176397324
8	8	2	5,777	10	-9,15666550397873	-9,17188575491309	-0,00395916402339935	-0,0463737407699227	0,0151293911039829	-9,08039510250092E-05
9	9	2	5,877	10	-9,1557127609849	-9,17185094207525	-0,00314474105834961	-0,0463456567376852	0,0160821340978146	-5,59911131858826E-05
10	10	2	5,977	10	-9,15567378513515	-9,17210832238197	-0,00317506957799196	-0,0475711049512029	0,016121082007885	-0,000313371419906616
20	20	2	6,977	10	-9,15399704128504	-9,17217574082315	-0,00207877717912197	-0,0483576580882072	0,0177978537976742	-0,000380817800760269
30	30	2	7,977	10	-9,15258195251226	-9,17233130894601	-0,00179199501872063	-0,0497408816590905	0,0192129425704479	-0,000536330044269562
40	40	2	8,977	10	-9,151829816401	-9,17217182926834	-0,0014073308557272	-0,0487750954926014	0,0199650786817074	-0,000376906245946884
50	50	2	9,977	10	-9,15335769765079	-9,17203567922115	-0,00201189890503883	-0,0486764265224338	0,0184371694922447	-0,000240728259086609
60	60	2	10,977	10	-9,15064771659672	-9,17191528715193	-0,000948146916925907	-0,0478632561862469	0,0211472064256668	-0,000120364129543304
70	70	2	11,977	10	-9,15196873247623	-9,17214718647301	-0,00119219999760389	-0,0486849341541529	0,0198261626064777	-0,000352263450622559
80	80	2	12,977	10	-9,15121452882886	-9,17241895571351	-0,00107862055301666	-0,0505518168210983	0,0205803662538528	-0,000624004751443863
90	90	2	13,977	10	-9,15208647027612	-9,17198125272989	-0,00130945350974798	-0,0487987603992224	0,0197084248065948	-0,00018630176782608
100	100	2	14,977	10	-9,15184213779867	-9,17191810905933	-0,00116670038551092	-0,0485174590721726	0,019952729344368	-0,000123158097267151
200	200	2	24,977	10	-9,1513229906559	-9,17094348929822	-0,0011224951595068	-0,0473321229219437	0,0204719044268131	0,000851377844810486
300	300	2	34,977	10	-9,15131111629307	-9,17086014524102	-0,00116012990474701	-0,0479377200827003	0,0204837508499622	0,000934749841690063
400	400	2	44,977	10	-9,15272042155266	-9,17041540145874	-0,00192508567124605	-0,0487075839191675	0,0190744735300541	0,00137949362397194
500	500	2	54,977	10	-9,15043179877102	-9,17041118256748	-0,000852048397064209	-0,0486453203484416	0,0213631242513657	0,00138368457555771
600	600	2	64,977	10	-9,15155692957342	-9,17040643282235	-0,00133792404085398	-0,0484366016462445	0,0202379375696182	0,00138849020004272
700	700	2	74,977	10	-9,14924193173647	-9,17024013586342	-0,000804741866886616	-0,049063665792346	0,0225529633462429	0,00155473127961159
800	800	2	84,977	10	-9,15111511945724	-9,16967106051743	-0,00133136287331581	-0,048150890506804	0,0206797756254673	0,00212380662560463
900	900	2	94,977	10	-9,1518369410187	-9,1703543253243	-0,00155689660459757	-0,0492802169173956	0,0199579820036888	0,00144056975841522
1000	1000	2	104,977	10	-9,14963713847101	-9,17028612457216	-0,000891606323421001	-0,0487505784258246	0,0221577845513821	0,00150874257087708
1501	1	3	155,302	0,197394	-9,16484660468996	-9,17204459197819	-0,0250044837594032	-0,0503849377855659	0,00694826245307922	-0,000249613076448441
1501	1	4	160,368	10	-9,17097318917513	-9,17561301961541	-0,0447674747556448	-0,0658600870519876	0,000821705907583237	-0,00381806865334511
1502	2	4	160,469	10	-9,16620966978371	-9,18041017837822	-0,0247750617563725	-0,0872517423704267	0,0055851973593235	-0,00861519947648048
1503	3	4	160,569	10	-9,16063662618399	-9,18118969537318	-0,00936598051339388	-0,0902235694229603	0,0111582688987255	-0,00939477235078812
1504	4	4	160,669	10	-9,15976909920573	-9,18145925737917	-0,00763136427849531	-0,0915058143436909	0,0120257958769798	-0,00966427847743034
1505	5	4	160,769	10	-9,16030148975551	-9,18162991292775	-0,00885388813912869	-0,0918223848566413	0,0114933773875237	-0,00983493402600288
1506	6	4	160,869	10	-9,15886159054935	-9,18204045854509	-0,00626747962087393	-0,0937642576172948	0,0129332765936852	-0,0102455355226994
1507	7	4	160,969	10	-9,15957282297313	-9,18223466724157	-0,0075212586671114	-0,0947670638561249	0,0122221000492573	-0,0104397162795067
1508	8	4	161,069	10	-9,15909550152719	-9,18229040689766	-0,006361766718328	-0,0946705602109432	0,0126994214951992	-0,0104954279959202
1509	9	4	161,169	10	-9,15896236896515	-9,18237221427262	-0,00646268948912621	-0,0947710685431957	0,0128325261175632	-0,0105772912502289
1510	10	4	161,269	10	-9,15811280719936	-9,18242018669844	-0,00516161322593689	-0,0950805610045791	0,013682059943676	-0,0106252357363701
1520	20	4	162,269	10	-9,15684286504984	-9,18302359990776	-0,00390149652957916	-0,0963828573003411	0,0149520300328732	-0,0112286768853664
1530	30	4	163,269	10	-9,15519084781408	-9,18330514803529	-0,00211144797503948	-0,0971798272803426	0,0166040472686291	-0,0115101970732212
1540	40	4	164,269	10	-9,15525874122977	-9,18368484824896	-0,00228282995522022	-0,0987114617601037	0,0165361538529396	-0,0118898972868919
1550	50	4	165,269	10	-9,1533575579524	-9,18377953581512	-0,00129879917949438	-0,0988925620913506	0,0184373371303082	-0,0119846127927303
1560	60	4	166,269	10	-9,15313292294741	-9,18402931652963	-0,00119877979159355	-0,0998880760744214	0,0186619721353054	-0,0122343935072422
1570	70	4	167,269	10	-9,15423749014735	-9,18375346809626	-0,00163216609507799	-0,0976582290604711	0,01755740493536	-0,0119585171341896
1580	80	4	168,269	10	-9,15405015461147	-9,18414937332272	-0,00127366743981838	-0,0994986388832331	0,0177447125315666	-0,0123544223606586
1590	90	4	169,269	10	-9,15322009474039	-9,18406991288066	-0,00106912571936846	-0,0992775661870837	0,0185748003423214	-0,0122749619185925
1600	100	4	170,269	10	-9,15241308510303	-9,18399137444794	-0,000894167460501194	-0,0975106097757816	0,0193818099796772	-0,0121964514255524
1700	200	4	180,269	10	-9,1534399241209	-9,18442094698548	-0,00111343339085579	-0,0980188092216849	0,0183549709618092	-0,0126259960234165
1800	300	4	190,269	10	-9,15452901273966	-9,18507392518222	-0,00115649774670601	-0,100008510053158	0,0172658823430538	-0,0132790021598339
1900	400	4	200,269	10	-9,15420058183372	-9,18541618622839	-0,000954684801399708	-0,0992152513936162	0,0175942853093147	-0,0136212632060051
2000	500	4	210,269	10	-9,1563090775162	-9,18562564998865	-0,00164746306836605	-0,0984668871387839	0,0154857896268368	-0,0138306990265846
2100	600	4	220,269	10	-9,1557843144983	-9,1859576292336	-0,00120767392218113	-0,0988850137218833	0,0160106085240841	-0,0141626782715321
2200	700	4	230,269	10	-9,1554790455848	-9,18624320067465	-0,000883121974766254	-0,0990990037098527	0,0163158215582371	-0,0144482776522636
2300	800	4	240,269	10	-9,15652362629771	-9,18654662556946	-0,00130876433104277	-0,099380761384964	0,0152712687849998	-0,0147516466677189
2400	900	4	250,269	10	-9,15628692135215	-9,18663019314408	-0,000961716286838055	-0,0985546177253127	0,0155079737305641	-0,0148352421820164
2500	1000	4	260,269	10	-9,15684976615012	-9,18685731478035	-0,00103896949440241	-0,0987131660804152	0,014945100992918	-0,0150623917579651
3001	1	5	310,606	0,196696	-9,17800513096154	-9,18965731747448	-0,0495868315920234	-0,100376857444644	-0,00621015205979347	-0,017862394452095
3001	1	6	315,69	10	-9,18793195858598	-9,19642464257777	-0,0890926644206047	-0,134340901859105	-0,0161370076239109	-0,0246296636760235
3002	2	6	315,791	10	-9,17982844635844	-9,20497491024434	-0,0470821280032396	-0,173813146539032	-0,00803349539637566	-0,0331799872219563
3003	3	6	315,891	10	-9,17177969589829	-9,2074622400105	-0,016758986748755	-0,18209611531347	1,51991844177246E-05	-0,0356672890484333
3004	4	6	315,991	10	-9,17147333733737	-9,20828020200133	-0,0150553649291396	-0,182912349700928	0,000321529805660248	-0,0364852510392666
3005	5	6	316,091	10	-9,17156576178968	-9,2095759883523	-0,0144990859553218	-0,186781208030879	0,000229105353355408	-0,0377810373902321
3006	6	6	316,191	10	-9,17232228443027	-9,21010832302272	-0,0150138372555375	-0,185633273795247	-0,000527333468198776	-0,0383134000003338
3007	7	6	316,291	10	-9,17177371680737	-9,21072425320745	-0,012341639958322	-0,186383239924908	2,1178275346756E-05	-0,0389293022453785
3008	8	6	316,391	10	-9,17234097607434	-9,21165668405592	-0,0121241947636008	-0,18826344050467	-0,000546053051948547	-0,039861761033535
3009	9	6	316,491	10	-9,17227590456605	-9,21204308979213	-0,0107644312083721	-0,18759710714221	-0,000480953603982925	-0,040248166769743
3010	10	6	316,591	10	-9,17171699926257	-9,21281679533422	-0,00872789416462183	-0,189404999837279	7,78958201408386E-05	-0,0410218723118305
3020	20	6	317,591	10	-9,17477779090404	-9,21821845695376	-0,00704197213053703	-0,195724479854107	-0,00298283994197845	-0,0464235059916973
3030	30	6	318,591	10	-9,17503338307142	-9,22102832235396	-0,00322010368108749	-0,197346224449575	-0,00323843210935593	-0,0492333993315697
3040	40	6	319,591	10	-9,17656844481826	-9,22298390418291	-0,00320453196763992	-0,19886567723006	-0,00477349385619164	-0,0511889532208443
3050	50	6	320,591	10	-9,17690145783126	-9,22427153214812	-0,00248163472861052	-0,197842502966523	-0,00510653480887413	-0,0524765811860561
3060	60	6	321,591	10	-9,17708546854556	-9,22559665516019	-0,00175745226442814	-0,200237105600536	-0,00529048964381218	-0,053801704198122
3070	70	6	322,591	10	-9,17757220566273	-9,22622851096094	-0,00154970679432154	-0,197832579724491	-0,00577725470066071	-0,0544335879385471
3080	80	6	323,591	10	-9,17812641710043	-9,22706136479974	-0,00149574130773544	-0,199609533883631	-0,00633146613836288	-0,0552664138376713
3090	90	6	324,591	10	-9,17872108519077	-9,22769637778401	-0,00130997505038977	-0,198719236068428	-0,00692613422870636	-0,0559014268219471
3100	100	6	325,591	10	-9,17723000049591	-9,22819621860981	-0,000733789056539536	-0,200054007582366	-0,00543504953384399	-0,0564012676477432
3200	200	6	335,591	10	-9,18331942521036	-9,23157510347664	-0,00106705818325281	-0,197896831668913	-0,0115245021879673	-0,0597801804542541
3300	300	6	345,591	10	-9,18612099252641	-9,2333774920553	-0,00119552947580814	-0,197639167308807	-0,0143260695040226	-0,0615825690329075
3400	400	6	355,591	10	-9,18688743375242	-9,23462181352079	-0,00101643614470959	-0,196741316467524	-0,0150925107300282	-0,0628268904983997
3500	500	6	365,591	10	-9,18938655406237	-9,23593752086163	-0,00138812232762575	-0,199601207859814	-0,0175916031002998	-0,064142569899559
3600	600	6	375,591	10	-9,19042641296983	-9,23687126487494	-0,001397505402565	-0,200089761056006	-0,018631462007761	-0,0650763139128685
3700	700	6	385,591	10	-9,19175860472023	-9,23741432838142	-0,00133723020553589	-0,198531858623028	-0,019963625818491	-0,0656194053590298
3800	800	6	395,591	10	-9,1925339307636	-9,23784448765218	-0,0012486893683672	-0,197509098798037	-0,0207390077412128	-0,0660495646297932
3900	900	6	405,591	10	-9,19350701384246	-9,23859916627407	-0,00136482995003462	-0,19949575420469	-0,0217120908200741	-0,0668042153120041
4000	1000	6	415,591	10	-9,19369909912348	-9,23887372948229	-0,00116925220936537	-0,197380487807095	-0,0219041481614113	-0,0670788064599037
4501	1	7	465,945	0,197785	-9,22621929086745	-9,24377731047571	-0,0995199242606759	-0,200514513999224	-0,0544243678450584	-0,0719823874533176
4501	1	8	471,001	10	-9,24104338511825	-9,25325592979789	-0,177550404332578	-0,26315784547478	-0,0692484341561794	-0,0814609788358212
4502	2	8	471,102	10	-9,22880658879876	-9,26775106228888	-0,0924896681681275	-0,345929367467761	-0,0570116378366947	-0,0959561392664909
4503	3	8	471,202	10	-9,21913423575461	-9,27361702546477	-0,0343032414093614	-0,36514250561595	-0,0473393127322197	-0,101822074502707
4504	4	8	471,302	10	-9,22193407081068	-9,27679482847452	-0,0312409363687038	-0,367042077705264	-0,0501391477882862	-0,104999877512455
4505	5	8	471,402	10	-9,22398179769516	-9,27946424111724	-0,027865469455719	-0,37092016544193	-0,0521868467330933	-0,107669290155172
4506	6	8	471,502	10	-9,22576275654137	-9,2813618760556	-0,0262599438428879	-0,371433380059898	-0,0539677776396275	-0,109566897153854
4507	7	8	471,602	10	-9,22691099345684	-9,28288520313799	-0,023653581738472	-0,372115187346935	-0,0551160424947739	-0,111090280115604
4508	8	8	471,702	10	-9,22787742689252	-9,28477574139833	-0,0220385380089283	-0,376699273474514	-0,0560824759304523	-0,112980790436268
4509	9	8	471,802	10	-9,22913733869791	-9,28599156439304	-0,0217518396675587	-0,378419272601604	-0,0573423877358437	-0,114196613430977
4510	10	8	471,902	10	-9,22985709272325	-9,28722781129181	-0,0201231613755226	-0,379046308808029	-0,058062169700861	-0,115432888269424
4520	20	8	472,902	10	-9,23380787484348	-9,29616705514491	-0,00800351146608591	-0,39144123904407	-0,0620129518210888	-0,124372132122517
4530	30	8	473,902	10	-9,23625555820763	-9,30074349045753	-0,00500286463648081	-0,396459577605128	-0,0644606351852417	-0,128948539495468
4540	40	8	474,902	10	-9,23701076768339	-9,30357579141855	-0,00233697239309549	-0,396109153516591	-0,0652158446609974	-0,131780840456486
4550	50	8	475,902	10	-9,23885668627918	-9,30588802322745	-0,00224929302930832	-0,39874114561826	-0,0670617073774338	-0,134093072265387
4560	60	8	476,902	10	-9,23856337554753	-9,30758681148291	-0,0011144345626235	-0,398246678523719	-0,0667684525251389	-0,13579186052084
4570	70	8	477,902	10	-9,24127050675452	-9,30911759845912	-0,00140085350722075	-0,399314030073583	-0,0694755278527737	-0,137322675436735
4580	80	8	478,902	10	-9,24109811894595	-9,31046716868877	-0,00086645595729351	-0,399311012588441	-0,0693031959235668	-0,138672217726707
4590	90	8	479,902	10	-9,24288058653474	-9,31158324703574	-0,00120470300316811	-0,399733134545386	-0,0710856355726719	-0,139788296073675
4600	100	8	480,902	10	-9,245480960235	-9,31245532818139	-0,00191931612789631	-0,39709223434329	-0,0736860372126102	-0,140660405158997
4700	200	8	490,902	10	-9,25176763907075	-9,31882065720856	-0,0013011647388339	-0,398664879612625	-0,0799726881086826	-0,147025734186172
4800	300	8	500,902	10	-9,25627531483769	-9,32249246165156	-0,00105058308690786	-0,399299641139805	-0,0844803638756275	-0,150697510689497
4900	400	8	510,902	10	-9,25936767831445	-9,32507607154548	-0,00134246423840523	-0,400723959319294	-0,0875727273523808	-0,153281092643738
5000	500	8	520,902	10	-9,25969496369362	-9,32659358717501	-0,000770501792430878	-0,395884625613689	-0,0879000127315521	-0,154798664152622
5100	600	8	530,902	10	-9,26301036961377	-9,32904448360205	-0,00100438483059406	-0,398999340832233	-0,0912153907120228	-0,15724953263998
5200	700	8	540,902	10	-9,26520695909858	-9,33056814596057	-0,00104875769466162	-0,398340499959886	-0,0934120081365108	-0,158773194998503
5300	800	8	550,902	10	-9,26776740700006	-9,33203964494169	-0,00120178330689669	-0,39936451241374	-0,0959724560379982	-0,160244666039944
5400	900	8	560,902	10	-9,26705857738852	-9,33327407576144	-0,00107491388916969	-0,399183458648622	-0,0952636264264584	-0,161479152739048
