# Supplementary material for: Mechanical Behaviour of Dental Luting Cements: Static, Dynamic, and Finite Element Studies
Source: Dent J (Basel). 2025 Dec 15;13(12):601. doi: 10.3390/dj13120601 (PMC12731645; doi:10.3390/dj13120601)
Supplement: Supplementary file 1 [file dentistry-13-00601-s001.zip › File S1/dynamic/CaC/2021,01,27 farasztas karboxilat 1/Test1/Test1.Stop.csv]

Total Time (s)	Cycle Elapsed Time (s)	Total Cycles	Elapsed Cycles	Step	Total Cycle Count(Linear Waveform)	Position(Linear:Position) (mm)	Load(Linear:Load) (kN)	Displacement(Linear:Digital Position) (mm)
563,102	0	5422	922	8	5421	-9,33663966134191	-0,363241755403578	-0,164844710379839
563,113	0,0110000000000809	5422	922	8	5421	-9,32504195719957	-0,259252600371838	-0,153247006237507
563,124	0,0220000000000482	5422	922	8	5421	-9,30681425146758	-0,118804988451302	-0,135019328445196
563,135	0,0330000000000155	5422	922	8	5421,25	-9,28757292218506	-0,0192674295976758	-0,115777999162674
563,145	0,0430000000000064	5422	922	8	5421,25	-9,27472044713795	-0,00113238114863634	-0,102925524115562
563,146	0,0439999999999827	5422	922	8	5421,25	-9,2745362687856	-0,00113713089376688	-0,102741345763206
563,147	0,0450000000000728	5422	922	8	5421,25	-9,27484986372292	-0,00135414302349091	-0,103054884821177
563,158	0,05600000000004	5422	922	8	5421,5	-9,29568529129028	-0,0736842257902026	-0,123890340328217
563,169	0,0670000000000073	5422	922	8	5421,5	-9,31733381934464	-0,224234075285494	-0,14553889632225
563,188	0,0860000000000127	5422	922	8	5421,75	-9,33916549198329	-0,390961966477335	-0,167370568960905
563,193	0,0910000000000082	5422	922	8	5421,75	-9,34059890918433	-0,397753929719329	-0,168803986161947
563,194	0,0919999999999845	5422	922	8	5421,75	-9,34062165208161	-0,396556202322245	-0,168826729059219
563,195	0,0930000000000746	5422	922	8	5421,75	-9,34057164005935	-0,394777148030698	-0,168776661157608
563,202	0,100000000000023	5422	922	8	5422	-9,33794472366571	-0,362198525108397	-0,166149772703648
563,213	0,0109999999999673	5423	923	8	5422	-9,32636892423034	-0,258726584725082	-0,15457397326827
563,224	0,0220000000000482	5423	923	8	5422	-9,30834023281932	-0,120487529784441	-0,136545281857252
563,235	0,0330000000000155	5423	923	8	5422,25	-9,28860981948674	-0,0192847847938538	-0,116814896464348
563,246	0,0439999999999827	5423	923	8	5422,25	-9,27437759935856	-0,000820662826299667	-0,102582648396492
563,254	0,0520000000000209	5423	923	8	5422,5	-9,28940780460835	-0,0361587712541223	-0,117612853646278
563,265	0,0629999999999882	5423	923	8	5422,5	-9,31098595261574	-0,168278734199703	-0,139191001653671
563,276	0,0740000000000691	5423	923	8	5422,5	-9,32888776995241	-0,303826187737286	-0,157092846930027
563,287	0,0850000000000364	5423	923	8	5422,75	-9,34017668478191	-0,388362701050937	-0,16838176175952
563,292	0,0900000000000318	5423	923	8	5422,75	-9,34203042648733	-0,396748594939709	-0,170235503464937
563,294	0,0919999999999845	5423	923	8	5422,75	-9,34221267700195	-0,394808845594525	-0,170417726039886
563,299	0,09699999999998	5423	923	8	5422,75	-9,34177799150348	-0,384184834547341	-0,16998304054141
563,302	0,100000000000023	5423	923	8	5423	-9,34000032953918	-0,364307863637805	-0,16820540651679
563,313	0,0109999999999673	5424	924	8	5423	-9,32806198485196	-0,256772222928703	-0,156267061829567
563,324	0,0219999999999345	5424	924	8	5423	-9,31020515039563	-0,12097685597837	-0,138410199433565
563,334	0,0320000000000391	5424	924	8	5423,25	-9,29144256748259	-0,0233120331540704	-0,119647644460201
563,345	0,0430000000000064	5424	924	8	5423,25	-9,2785310279578	-0,00153128057718277	-0,106736104935408
563,346	0,0439999999999827	5424	924	8	5423,25	-9,27849171683192	-0,00166074838489294	-0,106696765869856
563,347	0,0449999999999591	5424	924	8	5423,25	-9,27874024026096	-0,00208090525120497	-0,106945261359215
563,358	0,05600000000004	5424	924	8	5423,5	-9,29822953417897	-0,0752134714275599	-0,126434583216906
563,369	0,0670000000000073	5424	924	8	5423,5	-9,31975468061864	-0,22142224945128	-0,147959757596254
563,38	0,0779999999999745	5424	924	8	5423,75	-9,33599819429219	-0,344391693361104	-0,164203271269798
563,391	0,0889999999999418	5424	924	8	5423,75	-9,34385729022324	-0,396023727953434	-0,172062367200851
563,392	0,0900000000000318	5424	924	8	5423,75	-9,34415166266263	-0,396846611984074	-0,172356739640236
563,396	0,0939999999999372	5424	924	8	5423,75	-9,34446766041219	-0,392956482246518	-0,172672737389803
563,399	0,09699999999998	5424	924	8	5423,75	-9,34405541047454	-0,385152818635106	-0,172260459512472
563,402	0,100000000000023	5424	924	8	5424	-9,34237067587673	-0,365801122970879	-0,170575752854347
563,413	0,0109999999999673	5425	925	8	5424	-9,3302843067795	-0,256358506157994	-0,158489383757114
563,424	0,0219999999999345	5425	925	8	5424	-9,31228950619697	-0,120071903802454	-0,140494555234909
563,435	0,0330000000000155	5425	925	8	5424,25	-9,29173353128135	-0,0186313176527619	-0,119938608258963
563,444	0,0419999999999163	5425	925	8	5424,25	-9,2770823277533	-0,000970051623880863	-0,105287376791239
563,446	0,0439999999999827	5425	925	8	5424,25	-9,27599226124585	-0,00105038285255432	-0,104197282344103
563,449	0,0469999999999118	5425	925	8	5424,25	-9,27822726778686	-0,0016222195699811	-0,106432344764471
563,459	0,0570000000000164	5425	925	8	5424,5	-9,30121667683125	-0,082406266592443	-0,129421725869179
563,47	0,0679999999999836	5425	925	8	5424,5	-9,32386988773942	-0,237871250137687	-0,152074936777353
563,481	0,0789999999999509	5425	925	8	5424,75	-9,33932891115546	-0,353076960891485	-0,167533960193396
563,492	0,0899999999999181	5425	925	8	5424,75	-9,34651038609445	-0,396434720605612	-0,174715463072062
563,493	0,0910000000000082	5425	925	8	5424,75	-9,34675600379705	-0,396767091006041	-0,174961052834988
563,495	0,0929999999999609	5425	925	8	5424,75	-9,34690782800317	-0,394349475391209	-0,175112877041101
563,498	0,0960000000000036	5425	925	8	5424,75	-9,34666913934052	-0,387156843207777	-0,174874160438776
563,502	0,100000000000023	5425	925	8	5425	-9,34478343464434	-0,364230829291046	-0,172988511621952
563,513	0,0109999999999673	5426	926	8	5425	-9,33287596330047	-0,256500067189336	-0,1610810123384
563,524	0,0219999999999345	5426	926	8	5425	-9,31485766544938	-0,120061044581234	-0,143062714487314
563,535	0,0329999999999018	5426	926	8	5425,25	-9,29375127889216	-0,0180607521906495	-0,12195635586977
563,546	0,0439999999999827	5426	926	8	5425,25	-9,28090564906597	-0,00124363228678703	-0,109110698103905
563,554	0,0519999999999072	5426	926	8	5425,5	-9,29435058496892	-0,0368277821689844	-0,122555661946535
563,565	0,0629999999999882	5426	926	8	5425,5	-9,31650982238352	-0,166639522649348	-0,144714843481779
563,576	0,0739999999999554	5426	926	8	5425,5	-9,33521943166852	-0,303956191055477	-0,163424480706453
563,587	0,0849999999999227	5426	926	8	5425,75	-9,34710460714996	-0,388832869939506	-0,175309684127569
563,593	0,0909999999998945	5426	926	8	5425,75	-9,349345844239	-0,396079421043396	-0,17755089327693
563,595	0,0929999999999609	5426	926	8	5425,75	-9,34949886985123	-0,393234919756651	-0,177703946828842
563,599	0,09699999999998	5426	926	8	5425,75	-9,34919594787061	-0,383219909854233	-0,177401024848223
563,602	0,0999999999999091	5426	926	8	5426	-9,34768108651042	-0,365166044794023	-0,175886135548353
563,613	0,0110000000000809	5427	927	8	5426	-9,33593865483999	-0,257359729148448	-0,164143703877926
563,624	0,0220000000000482	5427	927	8	5426	-9,31788004003465	-0,120484889484942	-0,146085117012262
563,635	0,0330000000000155	5427	927	8	5426,25	-9,29645642638206	-0,0184746878221631	-0,124661475419998
563,646	0,0439999999999827	5427	927	8	5426,25	-9,28363183513284	-0,00165385659784079	-0,111836884170771
563,654	0,0520000000000209	5427	927	8	5426,5	-9,29686758667231	-0,0367135414853692	-0,125072635710239
563,665	0,0629999999999882	5427	927	8	5426,5	-9,31911326944828	-0,16566667240113	-0,147318318486214
563,675	0,0730000000000928	5427	927	8	5426,5	-9,33681076392531	-0,294523565098643	-0,165015812963247
563,686	0,08400000000006	5427	927	8	5426,75	-9,34945425018668	-0,385280116461217	-0,177659299224615
563,693	0,0910000000000082	5427	927	8	5426,75	-9,35306785628199	-0,398739869706333	-0,181272905319929
563,694	0,0919999999999845	5427	927	8	5426,75	-9,35318140313029	-0,396475302986801	-0,181386452168226
563,699	0,09699999999998	5427	927	8	5426,75	-9,35291594825685	-0,383163029327989	-0,181121025234461
563,702	0,100000000000023	5427	927	8	5427	-9,35136638581753	-0,36438602488488	-0,179571434855461
563,713	0,0109999999999673	5428	928	8	5427	-9,34001016430557	-0,259357094764709	-0,168215241283178
563,724	0,0220000000000482	5428	928	8	5427	-9,32156682014465	-0,120426313951612	-0,149771869182587
563,735	0,0330000000000155	5428	928	8	5427,25	-9,30068143643439	-0,0205995421856642	-0,128886513411999
563,746	0,0439999999999827	5428	928	8	5427,25	-9,28375678136945	-0,00112087000161409	-0,111961830407381
563,747	0,0449999999999591	5428	928	8	5427,25	-9,2836669832468	-0,00120346434414387	-0,111872032284737
563,748	0,0460000000000491	5428	928	8	5427,25	-9,28418076597154	-0,00159420073032379	-0,112385787069798
563,759	0,0570000000000164	5428	928	8	5427,5	-9,31024110876024	-0,0876057846471667	-0,138446185737848
563,77	0,0679999999999836	5428	928	8	5427,5	-9,33208155445755	-0,2317273337394	-0,160286575555801
563,781	0,0790000000000646	5428	928	8	5427,75	-9,34854699298739	-0,351829505525529	-0,176752042025328
563,791	0,0890000000000555	5428	928	8	5427,75	-9,35854408890009	-0,396704757586122	-0,186749137938023
563,797	0,0950000000000273	5428	928	8	5427,75	-9,36033303849399	-0,387628823518753	-0,188538115471601
563,802	0,100000000000023	5428	928	8	5428	-9,35925906524062	-0,366815696470439	-0,187464114278555
563,813	0,0109999999999673	5429	929	8	5428	-9,34738288633525	-0,25608753785491	-0,17558790743351
563,824	0,0219999999999345	5429	929	8	5428	-9,32930286973715	-0,122996778227389	-0,157507918775082
563,834	0,0320000000000391	5429	929	8	5428,25	-9,30836286395788	-0,0242433417588472	-0,136567912995815
563,845	0,0430000000000064	5429	929	8	5428,25	-9,28622662089765	-0,000869948416948318	-0,114431697875261
563,847	0,0449999999999591	5429	929	8	5428,25	-9,28509810939431	-0,000993227586150169	-0,113303158432245
563,849	0,0470000000000255	5429	929	8	5428,25	-9,28679597564042	-0,0015310337767005	-0,115001052618027
563,86	0,0579999999999927	5429	929	8	5428,5	-9,31848806329072	-0,097173466347158	-0,146693140268326
563,871	0,06899999999996	5429	929	8	5428,5	-9,34175980277359	-0,248688845895231	-0,169964823871851
563,882	0,0800000000000409	5429	929	8	5428,75	-9,35782606713474	-0,357483220286667	-0,186031088232994
563,891	0,0889999999999418	5429	929	8	5428,75	-9,36682392843068	-0,399252236820757	-0,195029005408287
563,897	0,0950000000000273	5429	929	8	5428,75	-9,36823658645153	-0,389269553124905	-0,196441635489464
563,902	0,100000000000023	5429	929	8	5429	-9,36680518090725	-0,365423592738807	-0,195010229945183
563,913	0,0109999999999673	5430	930	8	5429	-9,3554097879678	-0,260432292707264	-0,183614809066057
563,924	0,0219999999999345	5430	930	8	5429	-9,33672280982137	-0,122594069689512	-0,164927858859301
563,935	0,0330000000000155	5430	930	8	5429,25	-9,31334707885981	-0,0191040616482496	-0,141552127897739
563,945	0,0430000000000064	5430	930	8	5429,25	-9,29551058448851	-0,00162449665367603	-0,123715605586767
563,947	0,0449999999999591	5430	930	8	5429,25	-9,29483125917614	-0,00186946708709002	-0,123036336153746
563,949	0,0469999999999118	5430	930	8	5429,25	-9,2963966075331	-0,00351947732269764	-0,124601628631353
563,963	0,0609999999999218	5430	930	8	5429,5	-9,33317570015788	-0,140151660889387	-0,161380749195814
563,974	0,0720000000000027	5430	930	8	5429,5	-9,35494956560433	-0,282244710251689	-0,183154586702585
563,985	0,08299999999997	5430	930	8	5429,75	-9,36990559101105	-0,376624246127903	-0,198110640048981
563,991	0,0889999999999418	5430	930	8	5429,75	-9,3760313373059	-0,398376877419651	-0,204236414283514
563,997	0,0949999999999136	5430	930	8	5429,75	-9,37814695760608	-0,3885079594329	-0,206352006644011
564,002	0,100000000000023	5430	930	8	5430	-9,37725897878408	-0,367634510621428	-0,205464027822018
564,013	0,0109999999999673	5431	931	8	5430	-9,36558055691421	-0,25887890253216	-0,193785578012466
564,024	0,0219999999999345	5431	931	8	5430	-9,34700860641897	-0,123466840013862	-0,175213683396578
564,035	0,0329999999999018	5431	931	8	5430,25	-9,32406119070947	-0,0231541786342859	-0,152266267687082
564,046	0,0439999999999827	5431	931	8	5430,25	-9,30282457731664	-0,00161109492182732	-0,131029654294252
564,047	0,0449999999999591	5431	931	8	5430,25	-9,30267794989049	-0,00174526125192642	-0,130883026868105
564,048	0,0459999999999354	5431	931	8	5430,25	-9,30310721509159	-0,00220481306314468	-0,131312292069197
564,059	0,0569999999999027	5431	931	8	5430,5	-9,3361522257328	-0,0947911292314529	-0,164357274770737
564,07	0,0679999999999836	5431	931	8	5430,5	-9,35928694903851	-0,229729004204273	-0,187491998076439
564,081	0,0789999999999509	5431	931	8	5430,75	-9,37794361263514	-0,351895396597683	-0,206148661673069
564,091	0,0889999999999418	5431	931	8	5430,75	-9,39073847606778	-0,396776315756142	-0,218943525105715
564,098	0,09599999999989	5431	931	8	5430,75	-9,39730639569461	-0,385291860438883	-0,225511472672224
564,102	0,0999999999999091	5431	931	8	5431	-9,39697553403676	-0,364555530250072	-0,225180611014366
564,113	0,0110000000000809	5432	932	8	5431	-9,38581142574549	-0,257004504092038	-0,214016474783421
564,124	0,0220000000000482	5432	932	8	5431	-9,36696505174041	-0,125962761230767	-0,195170100778341
564,135	0,0330000000000155	5432	932	8	5431,25	-9,34032683260739	-0,0233759637922049	-0,168531853705645
564,146	0,0439999999999827	5432	932	8	5431,25	-9,31918065994978	-0,00226044096052647	-0,147385708987713
564,147	0,0450000000000728	5432	932	8	5431,25	-9,31903495453298	-0,00241473317146301	-0,147239975631237
564,148	0,0460000000000491	5432	932	8	5431,25	-9,31949221529067	-0,00308910850435495	-0,147697292268276
564,159	0,0570000000000164	5432	932	8	5431,5	-9,3533237837255	-0,0909781781956553	-0,181528832763433
564,17	0,0679999999999836	5432	932	8	5431,5	-9,38528856262565	-0,233558132313192	-0,21349361166358
564,177	0,0750000000000455	5432	932	8	5431,75	-9,41089197993279	-0,228394232690334	-0,239097028970718
564,18	0,0780000000000882	5432	932	8	5431,75	-9,49073662050068	-0,190824996680021	-0,318941697478294
564,182	0,0800000000000409	5432	932	8	5431,75	-9,60474796593189	-0,0695309648290277	-0,432953014969826
564,183	0,0810000000000173	5432	932	8	5431,75	-9,69584128819406	-0,0298068439587951	-0,524046365171671
564,184	0,0819999999999936	5432	932	8	5431,75	-9,81166779063642	-0,035282508470118	-0,639872867614031
564,185	0,0830000000000837	5432	932	8	5431,75	-9,94723493233323	-0,0549048418179154	-0,775439981371164
564,186	0,08400000000006	5432	932	8	5431,75	-10,0996236037463	-0,0703583378344774	-0,927828680723906
564,187	0,0850000000000364	5432	932	8	5431,75	-10,270423181355	-0,0782508170232177	-1,09862823039293
564,188	0,0860000000000127	5432	932	8	5431,75	-10,4632334131747	-0,0621528550982475	-1,29143849015236
564,189	0,0869999999999891	5432	932	8	5431,75	-10,6812151148915	-0,0340209808200598	-1,50942016392946
564,19	0,0880000000000791	5432	932	8	5431,75	-10,9245884791017	-0,0173185206949711	-1,75279352813959
564,191	0,0890000000000555	5432	932	8	5431,75	-11,1903231125325	-0,0297059770673513	-2,01852818951011
564,192	0,0900000000000318	5432	932	8	5431,75	-11,474536433816	-0,0494655407965183	-2,30274148285389
564,193	0,0910000000000082	5432	932	8	5431,75	-11,7770020477474	-0,0457631470635533	-2,60520709678531
564,194	0,0919999999999845	5432	932	8	5431,75	-12,1023145783693	-0,0269560096785426	-2,93051965534687
564,195	0,0930000000000746	5432	932	8	5431,75	-12,4553048796952	-0,00958959572017193	-3,28350992873311
564,196	0,0940000000000509	5432	932	8	5431,75	-12,8360212035477	-0,00101621262729168	-3,66422625258565
564,197	0,0950000000000273	5432	932	8	5431,75	-13,2351653091609	0,00035382341593504	-4,06337035819888
564,198	0,0960000000000036	5432	932	8	5431,75	-13,6348058469594	0,000686538405716419	-4,46301089599729
564,199	0,09699999999998	5432	932	8	5431,75	-14,0169087890536	0,00139834824949503	-4,84511381015182
564,2	0,09800000000007	5432	932	8	5431,75	-14,37075776048	0,00207670498639345	-5,19896283745766
564,201	0,0990000000000464	5432	932	8	5431,75	-14,6932175382972	0,00201682560145855	-5,52142258733511
564,202	0,100000000000023	5432	932	8	5431,75	-14,9840447120368	0,00187693163752556	-5,81224976107478
564,203	0,100999999999999	5432	932	8	5431,75	-15,241732802242	0,00143615063279867	-6,06993785127997
564,204	0,102000000000089	5432	932	8	5431,75	-15,4632703587413	0,00135914422571659	-6,29147540777922
564,205	0,103000000000065	5432	932	8	5431,75	-15,6475403532386	0,00153489410877228	-6,47574540227652
564,206	0,104000000000042	5432	932	8	5431,75	-15,7975301519036	0,0009893998503685	-6,62573520094156
564,207	0,105000000000018	5432	932	8	5431,75	-15,9197254478931	0,000298852100968361	-6,74793049693108
564,208	0,105999999999995	5432	932	8	5431,75	-16,0219717863947	-0,00060525257140398	-6,85017680749297
564,209	0,107000000000085	5432	932	8	5431,75	-16,1104084085673	-0,00144479796290398	-6,93861348554492
564,21	0,108000000000061	5432	932	8	5431,75	-16,1875421460718	-0,0017714174464345	-7,0157472230494
564,211	0,109000000000037	5432	932	8	5431,75	-16,2530819512904	-0,00135862734168768	-7,0812870003283
564,213	0,11099999999999	5432	932	8	5431,75	-16,347068650648	-0,00214423984289169	-7,17527372762561
564,216	0,114000000000033	5432	932	8	5431,75	-16,3924126792699	-0,00311719253659248	-7,22061775624752
564,219	0,117000000000075	5432	932	8	5431,75	-16,3434234168381	-0,00373987015336752	-7,17162849381566
564,224	0,122000000000071	5432	932	8	5431,75	-16,2725910264999	-0,00231515616178513	-7,10079610347748
564,227	0,125	5432	932	8	5431,75	-16,1891578696668	-0,0014968030154705	-7,01736291870475
564,229	0,127000000000066	5432	932	8	5431,75	-16,1005046870559	-0,00120058190077543	-6,92870976403356
564,231	0,129000000000019	5432	932	8	5431,75	-15,9918649960309	-0,000443770550191402	-6,82007007300854
564,232	0,129999999999995	5432	932	8	5431,75	-15,9280495159328	-0,000421679578721523	-6,75625456497073
564,233	0,131000000000085	5432	932	8	5431,75	-15,8582481555641	-0,000213347375392914	-6,686453204602
564,234	0,132000000000062	5432	932	8	5431,75	-15,784328430891	4,71947714686394E-05	-6,61253347992897
564,235	0,133000000000038	5432	932	8	5431,75	-15,7082144357264	7,92834907770157E-05	-6,53641948476434
564,236	0,134000000000015	5432	932	8	5431,75	-15,6306774728	7,2624534368515E-05	-6,45888252183795
564,237	0,134999999999991	5432	932	8	5431,75	-15,5512816272676	0,000322125852108002	-6,37948667630553
564,238	0,136000000000081	5432	932	8	5431,75	-15,4689221084118	0,000279755331575871	-6,29712715744972
564,239	0,137000000000057	5432	932	8	5431,75	-15,3826952632517	0,000139879994094372	-6,21090028434992
564,24	0,138000000000034	5432	932	8	5431,75	-15,2929697558284	0,000114776194095612	-6,12117480486631
564,241	0,13900000000001	5432	932	8	5431,75	-15,2012562565506	-4,76790592074394E-05	-6,02946130558848
564,242	0,139999999999986	5432	932	8	5431,75	-15,1090138591826	-0,000251717865467072	-5,93721890822053
564,243	0,141000000000076	5432	932	8	5431,75	-15,0169166922569	-0,000290805473923683	-5,84512174129486
564,244	0,142000000000053	5432	932	8	5431,75	-14,9247100297362	-0,000247661955654621	-5,75291505083442
564,245	0,143000000000029	5432	932	8	5431,75	-14,8314735665917	-0,000420501455664635	-5,65967861562967
564,246	0,144000000000005	5432	932	8	5431,75	-14,7365411370993	-0,000526565127074718	-5,5647461861372
564,247	0,144999999999982	5432	932	8	5431,75	-14,6404225565493	-0,000682421959936619	-5,46862760558724
564,248	0,146000000000072	5432	932	8	5431,75	-14,5444349851459	-0,000985921360552311	-5,37264006212354
564,249	0,147000000000048	5432	932	8	5431,75	-14,4498928729445	-0,00114377588033676	-5,27809794992208
564,25	0,148000000000025	5432	932	8	5431,75	-14,3574155028909	-0,00119598582386971	-5,18562057986856
564,251	0,149000000000001	5432	932	8	5431,75	-14,2666710354388	-0,0012960284948349	-5,09487608447671
564,252	0,150000000000091	5432	932	8	5431,75	-14,1769034508616	-0,001390241086483	-5,00510847195983
564,253	0,151000000000067	5432	932	8	5431,75	-14,087866153568	-0,00134054105728865	-4,91607120260596
564,254	0,152000000000044	5432	932	8	5431,75	-14,0000491496176	-0,00141930766403675	-4,82825422659516
564,255	0,15300000000002	5432	932	8	5431,75	-13,9140681177378	-0,00147418119013309	-4,7422731667757
564,256	0,153999999999996	5432	932	8	5431,75	-13,8301515206695	-0,00140000600367785	-4,65835656970739
564,257	0,155000000000086	5432	932	8	5431,75	-13,7480243481696	-0,00139752402901649	-4,5762293972075
564,258	0,156000000000063	5432	932	8	5431,75	-13,6672833748162	-0,00140509102493525	-4,49548842385411
564,259	0,157000000000039	5432	932	8	5431,75	-13,587826481089	-0,00132962130010128	-4,41603155806661
564,26	0,158000000000015	5432	932	8	5431,75	-13,5099807847291	-0,00121946912258863	-4,33818586170673
564,261	0,158999999999992	5432	932	8	5431,75	-13,4343804605305	-0,001185885630548	-4,26258550956845
564,262	0,160000000000082	5432	932	8	5431,75	-13,3616719488055	-0,0010640500113368	-4,18987696990371
564,263	0,161000000000058	5432	932	8	5431,75	-13,2921694871038	-0,000899606384336948	-4,12037456408143
564,264	0,162000000000035	5432	932	8	5431,75	-13,225720692426	-0,000849156640470028	-4,0539257414639
564,265	0,163000000000011	5432	932	8	5431,75	-13,1618291884661	-0,000734226778149605	-3,99003423750401
564,266	0,163999999999987	5432	932	8	5431,75	-13,1000896822661	-0,000576311722397804	-3,92829475924373
564,268	0,166000000000054	5432	932	8	5431,75	-12,9850816447288	-0,000405795872211456	-3,81328672170639
564,27	0,168000000000006	5432	932	8	5431,75	-12,8832270484418	0,000147465616464615	-3,71143212541938
564,272	0,170000000000073	5432	932	8	5431,75	-12,7900713589042	0,000172690488398075	-3,6182763800025
564,274	0,172000000000025	5432	932	8	5431,75	-12,7048086002469	0,000220965594053268	-3,53301364928484
564,276	0,174000000000092	5432	932	8	5431,75	-12,6310271210968	8,3516351878643E-05	-3,45923217013478
564,279	0,177000000000021	5432	932	8	5431,75	-12,5498583912849	-0,000280803069472313	-3,37806344032288
564,29	0,187999999999988	5432	932	8	5431,75	-12,5297364313155	-0,00207561999559402	-3,35794150829315
564,294	0,192000000000007	5432	932	8	5431,75	-12,6055102050304	-0,00247995369136333	-3,43371525406837
564,297	0,19500000000005	5432	932	8	5431,75	-12,6814515329897	-0,00255302991718054	-3,50965658202767
564,3	0,198000000000093	5432	932	8	5431,75	-12,7669956162572	-0,00209672842174768	-3,59520066529512
564,303	0,201000000000022	5432	932	8	5431,75	-12,8559799399227	-0,00155400484800339	-3,68418496102095
564,305	0,203000000000088	5432	932	8	5431,75	-12,917214827612	-0,00118320807814598	-3,7454198487103
564,307	0,205000000000041	5432	932	8	5431,75	-12,9779039695859	-0,000849585048854351	-3,80610901862383
564,31	0,208000000000084	5432	932	8	5431,75	-13,0676300358027	-0,000343369320034981	-3,89583511278033
564,313	0,211000000000013	5432	932	8	5431,75	-13,1553335767239	0,000206795521080494	-3,98353865370154
564,316	0,214000000000055	5432	932	8	5431,75	-13,2368001155555	0,000376752577722073	-4,06500516459346
564,319	0,216999999999985	5432	932	8	5431,75	-13,313925974071	0,000471570529043674	-4,14213102310896
564,322	0,220000000000027	5432	932	8	5431,75	-13,3840339444578	0,000465493649244308	-4,2122389934957
564,325	0,22300000000007	5432	932	8	5431,75	-13,4509120881557	0,000111479312181473	-4,27911713719368
564,329	0,227000000000089	5432	932	8	5431,75	-13,5292536020279	-0,000582439824938774	-4,35745865106583
564,333	0,230999999999995	5432	932	8	5431,75	-13,5949144419283	-0,00136867165565491	-4,42311951890588
564,339	0,23700000000008	5432	932	8	5431,75	-13,6603788658977	-0,00192852225154638	-4,48858391493559
564,35	0,248000000000047	5432	932	8	5431,75	-13,6790072266012	-0,00132133718580008	-4,50721230357885
564,358	0,256000000000085	5432	932	8	5431,75	-13,615857437253	-0,000616088509559631	-4,44406248629093
564,363	0,261000000000081	5432	932	8	5431,75	-13,5508510004729	-0,000467337667942047	-4,37905602157116
564,367	0,264999999999986	5432	932	8	5431,75	-13,4905993379653	-0,000508916564285755	-4,31880438700318
564,371	0,269000000000005	5432	932	8	5431,75	-13,4255507402122	-0,000815503299236298	-4,25375578925014
564,375	0,273000000000025	5432	932	8	5431,75	-13,3600098174065	-0,000951993279159069	-4,18821489438415
564,379	0,277000000000044	5432	932	8	5431,75	-13,298079483211	-0,00116953160613775	-4,12628453224897
564,383	0,281000000000063	5432	932	8	5431,75	-13,2374450191855	-0,00107837840914726	-4,06565006822348
564,388	0,286000000000058	5432	932	8	5431,75	-13,167174635455	-0,000825426541268826	-3,99537971243262
564,393	0,291000000000054	5432	932	8	5431,75	-13,1033589318395	-0,000612805597484112	-3,9315639808774
564,399	0,297000000000025	5432	932	8	5431,75	-13,0375795718282	-0,000346670858561993	-3,86578464880586
564,408	0,30600000000004	5432	932	8	5431,75	-12,9747897293419	-0,00093693844974041	-3,80299480631948
564,419	0,317000000000007	5432	932	8	5431,75	-12,9657434206456	-0,00171807128936052	-3,7939484976232
564,43	0,328000000000088	5432	932	8	5431,75	-12,9803460370749	-0,00120861921459436	-3,80855111405253
564,441	0,339000000000055	5432	932	8	5431,75	-12,9806293733418	-0,000207745470106602	-3,80883442237973
564,452	0,350000000000023	5432	932	8	5431,75	-13,0835885927081	-0,0008788937702775	-3,91179364174604
564,454	0,352000000000089	5432	932	8	5431,75	-13,1997448671609	-0,00108869280666113	-4,02794988825917
564,455	0,353000000000065	5432	932	8	5431,75	-13,2729119528085	-0,00113683752715588	-4,10111697390676
564,456	0,354000000000042	5432	932	8	5431,75	-13,3562983106822	-0,00121612567454576	-4,18450338765979
564,457	0,355000000000018	5432	932	8	5431,75	-13,4495794493705	-0,00107278116047382	-4,27778452634811
564,458	0,355999999999995	5432	932	8	5431,75	-13,5523378942162	-0,000967164523899555	-4,38054297119379
564,459	0,357000000000085	5432	932	8	5431,75	-13,664136081934	-0,00103727448731661	-4,49234113097191
564,46	0,358000000000061	5432	932	8	5431,75	-13,7844553403556	-0,00104514881968498	-4,61266038939357
564,461	0,359000000000037	5432	932	8	5431,75	-13,9128695894033	-0,000935741700232029	-4,74107461050153
564,462	0,360000000000014	5432	932	8	5431,75	-14,0483479388058	-0,000933767296373844	-4,87655298784375
564,463	0,36099999999999	5432	932	8	5431,75	-14,1871526185423	-0,000587655231356621	-5,01535769551992
564,464	0,36200000000008	5432	932	8	5431,75	-14,3222663272172	8,66781920194626E-05	-5,15047140419483
564,465	0,363000000000056	5432	932	8	5431,75	-14,4457219261676	0,000383937731385231	-5,27392700314522
564,466	0,364000000000033	5432	932	8	5431,75	-14,5520145446062	0,000227577984333038	-5,38021959364414
564,467	0,365000000000009	5432	932	8	5431,75	-14,6394488308579	0,000107446685433388	-5,46765390783548
564,468	0,365999999999985	5432	932	8	5431,75	-14,7087257634848	-2,3283064365387E-08	-5,53693084046245
564,47	0,368000000000052	5432	932	8	5431,75	-14,7945061605424	-0,000237263739109039	-5,62271123751998
564,475	0,373000000000047	5432	932	8	5431,75	-14,709066208452	-0,00127482693642378	-5,53727125748992
564,477	0,375	5432	932	8	5431,75	-14,5901166368276	-0,00182507559657097	-5,4183217138052
564,478	0,37600000000009	5432	932	8	5431,75	-14,5213776547462	-0,00209573656320572	-5,34958273172379
564,479	0,377000000000066	5432	932	8	5431,75	-14,449962163344	-0,00237241387367249	-5,27816724032164
564,48	0,378000000000043	5432	932	8	5431,75	-14,3798287119716	-0,00269131734967232	-5,20803378894925
564,481	0,379000000000019	5432	932	8	5431,75	-14,3175394367427	-0,00328094698488712	-5,14574451372027
564,483	0,381000000000085	5432	932	8	5431,75	-14,2428535781801	-0,00350812915712595	-5,07105862721801
564,487	0,384999999999991	5432	932	8	5431,75	-14,3108715768903	-0,0017316360026598	-5,13907665386796
564,489	0,387000000000057	5432	932	8	5431,75	-14,3863200489432	-0,00088526401668787	-5,21452512592077
564,492	0,389999999999986	5432	932	8	5431,75	-14,4611851964146	5,74579462409019E-05	-5,2893902733922
564,498	0,396000000000072	5432	932	8	5431,75	-14,379426073283	-0,000293971970677376	-5,20763112232089
564,509	0,407000000000039	5432	932	8	5431,75	-14,3857781589031	-0,000313585624098778	-5,21398320794106
564,52	0,418000000000006	5432	932	8	5431,75	-14,3834803439677	-0,00117375049740076	-5,21168539300561
564,531	0,429000000000087	5432	932	8	5431,75	-14,3699932750314	-0,000887494534254074	-5,19819835200906
564,542	0,440000000000055	5432	932	8	5431,75	-14,3679198157042	-0,000575324520468712	-5,19612489268184
564,553	0,451000000000022	5432	932	8	5431,75	-14,3688538111746	-0,00137642025947571	-5,19705886021256
564,564	0,461999999999989	5432	932	8	5431,75	-14,3683006614447	-0,000952668488025665	-5,1965057104826
564,575	0,47300000000007	5432	932	8	5431,75	-14,3655358627439	-0,000283629633486271	-5,19374091178179
564,586	0,484000000000037	5432	932	8	5431,75	-14,3660920858383	-0,000353185459971428	-5,19429713487625
564,597	0,495000000000005	5432	932	8	5431,75	-14,3686476442963	-0,00139589887112379	-5,19685266539454
564,608	0,506000000000085	5432	932	8	5431,75	-14,3687335867435	-0,00137999188154936	-5,19693866372108
564,619	0,517000000000053	5432	932	8	5431,75	-14,3672778457403	-0,000840164721012115	-5,19548289477825
564,63	0,52800000000002	5432	932	8	5431,75	-14,3667507916689	-0,000452566891908646	-5,19495584070682
564,641	0,538999999999987	5432	932	8	5431,75	-14,3673750199378	-0,000713653862476349	-5,19558006897569
564,651	0,549000000000092	5432	932	8	5431,75	-14,3674685619771	-0,000848174095153809	-5,19567361101508
564,662	0,560000000000059	5432	932	8	5431,75	-14,3674593698233	-0,00096792820841074	-5,19566444680095
564,673	0,571000000000026	5432	932	8	5431,75	-14,3677567876875	-0,00121409073472023	-5,19596183672547
564,684	0,581999999999994	5432	932	8	5431,75	-14,3678784370422	-0,000875517725944519	-5,19608348608017
564,695	0,593000000000075	5432	932	8	5431,75	-14,3670450802892	-0,000561820343136787	-5,19525015726686
564,706	0,604000000000042	5432	932	8	5431,75	-14,3668170087039	-0,000656605698168278	-5,19502205774188
564,717	0,615000000000009	5432	932	8	5431,75	-14,3675477150828	-0,00115727540105581	-5,19575279206038
564,728	0,62600000000009	5432	932	8	5431,75	-14,3681690935045	-0,00112913548946381	-5,19637417048216
564,735	0,633000000000038	5432	932	8	5431,75	-14,3680550437421	-0,0010193232446909	-5,19626012071967
