# Supplementary material for: Mechanical Behaviour of Dental Luting Cements: Static, Dynamic, and Finite Element Studies
Source: Dent J (Basel). 2025 Dec 15;13(12):601. doi: 10.3390/dj13120601 (PMC12731645; doi:10.3390/dj13120601)
Supplement: Supplementary file 1 [file dentistry-13-00601-s001.zip › File S1/dynamic/CaC/2021,01,27 farasztas karboxilat 2/2021,01,27 farasztas karboxilat 2.log]

2021. 01. 27.;13:20:22;2021,01,27 farasztas karboxilat 2;;60101;Log File Created
2021. 01. 27.;13:20:22;2021,01,27 farasztas karboxilat 2;;60104;Software Version;1.9.413.0
2021. 01. 27.;13:20:22;2021,01,27 farasztas karboxilat 2;;60105;Console Version;9.1.17291.2
2021. 01. 27.;13:20:22;2021,01,27 farasztas karboxilat 2;;60106;Controller Version;88.161900
2021. 01. 27.;13:20:22;2021,01,27 farasztas karboxilat 2;;60107;User Name;SZTE FOK INSTRON
2021. 01. 27.;13:20:22;2021,01,27 farasztas karboxilat 2;;60108;Computer Name;DESKTOP-ADS8NIA
2021. 01. 27.;13:20:22;2021,01,27 farasztas karboxilat 2;;60109;System Name;
2021. 01. 27.;13:20:22;2021,01,27 farasztas karboxilat 2;;60110;Frame Serial Number (System ID);E3LMTB16259
2021. 01. 27.;13:21:22;2021,01,27 farasztas karboxilat 2;Test1;60110;Test Started
2021. 01. 27.;13:29:40;2021,01,27 farasztas karboxilat 2;Test1;8800120;A limit has been tripped (Console)
2021. 01. 27.;13:29:40;2021,01,27 farasztas karboxilat 2;Test1;880014;Device is not at full (high) power
2021. 01. 27.;13:29:40;2021,01,27 farasztas karboxilat 2;Test1;60201;Test Status;Test Paused Unexpectedly
2021. 01. 27.;13:29:40;2021,01,27 farasztas karboxilat 2;Test1;60120;Total Time;498,687
2021. 01. 27.;13:29:40;2021,01,27 farasztas karboxilat 2;Test1;60121;Total Cycle Count(Linear Waveform);4772
2021. 01. 27.;13:29:40;2021,01,27 farasztas karboxilat 2;Test1;60122;Step;8;Step 8
2021. 01. 27.;13:29:40;2021,01,27 farasztas karboxilat 2;Test1;60111;Test Paused
2021. 01. 27.;13:31:14;2021,01,27 farasztas karboxilat 2;Test1;62000;SHA-256,Test1.steps.tracking.csv,3E08D07975BA237CAE32BE36143B4D337BA6A4E70B000C2F731D1D50B7182D22
2021. 01. 27.;13:31:14;2021,01,27 farasztas karboxilat 2;Test1;62000;SHA-256,Test1.steps.trends.csv,2E008C578C5449232CB4F25287C4AB94785BC6A5644963FCCEF01D8EA762CCA9
2021. 01. 27.;13:31:14;2021,01,27 farasztas karboxilat 2;Test1;62000;SHA-256,Test1.Stop.csv,71050BCC11B1CADE029FDF030577AC86843DB12125E6D6579DF00EDDC780BB38
2021. 01. 27.;13:31:14;2021,01,27 farasztas karboxilat 2;Test1;60103;Closed
