# Supplementary material for: Mechanical Behaviour of Dental Luting Cements: Static, Dynamic, and Finite Element Studies
Source: Dent J (Basel). 2025 Dec 15;13(12):601. doi: 10.3390/dj13120601 (PMC12731645; doi:10.3390/dj13120601)
Supplement: Supplementary file 1 [file dentistry-13-00601-s001.zip › File S1/dynamic/CaC/2021,01,27 farasztas karboxilat 2/Test1/Test1.steps.tracking.csv]

Total Time (s)	Cycle Elapsed Time (s)	Total Cycles	Elapsed Cycles	Step	Total Cycle Count(Linear Waveform)	Position(Linear:Position) (mm)	Load(Linear:Load) (kN)	Displacement(Linear:Digital Position) (mm)
0	0	1	1	1	0	-8,48077844828367	-0,0430926494300365	-9,81241464614868E-05
0,01	0,01	1	1	1	0	-8,48084189929068	-0,0431461678817868	-0,000161547213792801
0,018	0,018	1	1	1	0	-8,48117996938527	-0,0443987920880318	-0,00049961730837822
0,022	0,022	1	1	1	0	-8,48069010302424	-0,042707109823823	-9,7230076789856E-06
0,032	0,032	1	1	1	0	-8,48075352609158	-0,043020467273891	-7,31460750102997E-05
0,042	0,042	1	1	1	0	-8,48073002882302	-0,0429535144940019	-4,96767461299896E-05
0,052	0,052	1	1	1	0	-8,48078328184783	-0,0428869342431426	-0,000102929770946503
0,063	0,063	1	1	1	0	-8,48071804270148	-0,0427756924182177	-3,77185642719269E-05
0,074	0,074	1	1	1	0	-8,48088811151683	-0,0433311518281698	-0,000207759439945221
0,084	0,084	1	1	1	0	-8,48074371926486	-0,0429391441866755	-6,33671879768371E-05
0,095	0,095	1	1	1	0	-8,48078912124038	-0,0431538047268987	-0,000108741223812103
0,106	0,106	1	1	1	0	-8,48068895749748	-0,0426070671528578	-8,60542058944702E-06
0,116	0,116	1	1	1	0	-8,4808649495244	-0,0433646608144045	-0,000184569507837296
0,127	0,127	1	1	1	0	-8,4808103274554	-0,0431028380990028	-0,000129975378513336
0,137	0,137	1	1	1	0	-8,48067166283727	-0,0427401997148991	8,66129994392395E-06
0,148	0,148	1	1	1	0	-8,4806262049824	-0,042307423427701	5,4091215133667E-05
0,158	0,158	1	1	1	0	-8,48088151775301	-0,0433238362893462	-0,000201165676116943
0,168	0,168	1	1	1	0	-8,48067054525018	-0,0425540842115879	9,77888703346252E-06
0,179	0,179	1	1	1	0	-8,48063830286264	-0,042476118542254	4,19653952121735E-05
0,189	0,189	1	1	1	0	-8,4805965051055	-0,0425381259992719	8,37631523609161E-05
0,204	0,204	1	1	1	0	-8,48054534755647	-0,0421461462974548	0,000134948641061783
0,215	0,215	1	1	1	0	-8,48049052990973	-0,0420223129913211	0,00018976628780365
0,225	0,225	1	1	1	0	-8,48045647144317	-0,0420274492353201	0,000223852694034576
0,235	0,235	1	1	1	0	-8,48044289276004	-0,0421411404386163	0,00023743137717247
0,246	0,246	1	1	1	0	-8,48052179440856	-0,0419924175366759	0,00015847384929657
0,256	0,256	1	1	1	0	-8,48049248568713	-0,0420239893719554	0,000187810510396957
0,266	0,266	1	1	1	0	-8,48057792522013	-0,0424796110019088	0,000102370977401733
0,276	0,276	1	1	1	0	-8,4807494468987	-0,0431004352867603	-6,91227614879608E-05
0,286	0,286	1	1	1	0	-8,48061427474022	-0,0426614610478282	6,60493969917297E-05
0,297	0,297	1	1	1	0	-8,48031615838408	-0,0413573393598199	0,000364109873771667
0,307	0,307	1	1	1	0	-8,48042652010917	-0,0418148469179869	0,00025380402803421
0,317	0,317	1	1	1	0	-8,48059957846999	-0,0424092914909124	8,06897878646851E-05
0,327	0,327	1	1	1	0	-8,48047940991819	-0,042144414037466	0,000200886279344559
0,337	0,337	1	1	1	0	-8,48055484704673	-0,0423841644078493	0,000125449150800705
0,347	0,347	1	1	1	0	-8,48037301562727	-0,0414492562413216	0,000307280570268631
0,358	0,358	1	1	1	0	-8,48048494197428	-0,0421696854755282	0,000195354223251343
0,368	0,368	1	1	1	0	-8,48043629899621	-0,0419287476688623	0,000244025141000748
0,378	0,378	1	1	1	0	-8,48037145100534	-0,0418042903766036	0,000308845192193985
0,388	0,388	1	1	1	0	-8,48027609288692	-0,0412982562556863	0,000404175370931625
0,398	0,398	1	1	1	0	-8,48055540584028	-0,0422714464366436	0,000124890357255936
0,408	0,408	1	1	1	0	-8,48039229400456	-0,041782814078033	0,000288002192974091
0,419	0,419	1	1	1	0	-8,48050908185542	-0,0422834791243076	0,00017121434211731
0,429	0,429	1	1	1	0	-8,48037013784051	-0,0418891292065382	0,000310186296701431
0,439	0,439	1	1	1	0	-8,48034203052521	-0,041463952511549	0,000338293612003326
0,449	0,449	1	1	1	0	-8,48016645759344	-0,0409947196021676	0,000513810664415359
0,459	0,459	1	1	1	0	-8,48041883669793	-0,0418900744989514	0,000261459499597549
0,469	0,469	1	1	1	0	-8,48020666278899	-0,0412420136854053	0,000473633408546448
0,479	0,479	1	1	1	0	-8,48035792820156	-0,0418430985882878	0,000322367995977402
0,49	0,49	1	1	1	0	-8,48017282783985	-0,0410241913050413	0,000507496297359467
0,51	0,51	1	1	1	0	-8,48028553649783	-0,0415494758635759	0,000394787639379501
0,52	0,52	1	1	1	0	-8,48016011528671	-0,0411784276366234	0,000520180910825729
0,53	0,53	1	1	1	0	-8,48011988215148	-0,0410175276920199	0,000560414046049118
0,54	0,54	1	1	1	0	-8,48024929873645	-0,0412679510191083	0,000430997461080551
0,55	0,55	1	1	1	0	-8,48023066297174	-0,0411390606313944	0,000449605286121368
0,56	0,56	1	1	1	0	-8,48012591712177	-0,0411133281886578	0,00055437907576561
0,57	0,57	1	1	1	0	-8,48011186346412	-0,0410656305029988	0,000568460673093796
0,581	0,581	1	1	1	0	-8,48014066927135	-0,0410004984587431	0,000539626926183701
0,591	0,591	1	1	1	0	-8,48016229458153	-0,0411306228488684	0,000518001616001129
0,601	0,601	1	1	1	0	-8,48017045296729	-0,0411338452249765	0,000509843230247497
0,611	0,611	1	1	1	0	-8,48011320456862	-0,0410343613475561	0,000567119568586349
0,621	0,621	1	1	1	0	-8,48009753040969	-0,0410157861188054	0,00058276578783989
0,631	0,631	1	1	1	0	-8,48010082729161	-0,0407931720837951	0,000579468905925751
0,641	0,641	1	1	1	0	-8,48014863207936	-0,0409958651289344	0,0005316361784935
0,651	0,651	1	1	1	0	-8,48017975687981	-0,0412344885990024	0,00050051137804985
0,661	0,661	1	1	1	0	-8,48002357408404	-0,0406698696315289	0,000656750053167343
0,671	0,671	1	1	1	0	-8,47989859990776	-0,0404706317931414	0,000781696289777756
0,681	0,681	1	1	1	0	-8,47992014139891	-0,0402146624401212	0,000760126858949661
0,691	0,691	1	1	1	0	-8,47999334335327	-0,040612518787384	0,000686980783939362
0,701	0,701	1	1	1	0	-8,47994059324264	-0,0404540169984102	0,000739675015211105
0,712	0,712	1	1	1	0	-8,48007336258888	-0,0408191187307239	0,000606905668973923
0,722	0,722	1	1	1	0	-8,48003360442817	-0,0408683530986309	0,000646691769361496
0,732	0,732	1	1	1	0	-8,47975054755807	-0,0395924970507622	0,000929776579141617
0,743	0,743	1	1	1	0	-8,47977885045111	-0,0398772163316607	0,000901445746421814
0,753	0,753	1	1	1	0	-8,47984467633068	-0,0402416754513979	0,000835619866847992
0,763	0,763	1	1	1	0	-8,47997252829373	-0,0407392578199506	0,000707767903804779
0,773	0,773	1	1	1	0	-8,47989496774971	-0,0405185855925083	0,000785328447818756
0,783	0,783	1	1	1	0	-8,47988476976752	-0,0401892838999629	0,000795554369688034
0,793	0,793	1	1	1	0	-8,48006039857864	-0,0408744718879461	0,000619925558567047
0,803	0,803	1	1	1	0	-8,47992701455951	-0,0404874049127102	0,000753253698348999
0,813	0,813	1	1	1	0	-8,4799194149673	-0,0405431911349297	0,000760853290557861
0,823	0,823	1	1	1	0	-8,47974448464811	-0,0399334169924259	0,000935811549425125
0,834	0,834	1	1	1	0	-8,47984026186168	-0,0402198638767004	0,000840034335851669
0,844	0,844	1	1	1	0	-8,47995777614415	-0,0406319554895163	0,000722520053386688
0,854	0,854	1	1	1	0	-8,47981405444443	-0,040156259201467	0,000866241753101349
0,864	0,864	1	1	1	0	-8,47966334782541	-0,0397649500519037	0,00101694837212563
0,874	0,874	1	1	1	0	-8,47962252795696	-0,0394048914313316	0,00105779618024826
0,884	0,884	1	1	1	0	-8,47958181984723	-0,0393646163865924	0,00109847635030746
0,894	0,894	1	1	1	0	-8,47967181354761	-0,0397914927452803	0,00100851058959961
0,904	0,904	1	1	1	0	-8,47966644912958	-0,0398279260843992	0,00101381912827492
0,914	0,914	1	1	1	0	-8,48011150024831	-0,0413304334506392	0,000568795949220657
0,924	0,924	1	1	1	0	-8,47978575155139	-0,0400715786963701	0,000894572585821152
0,942	0,942	1	1	1	0	-8,47950615920126	-0,0392919778823853	0,00117413699626923
0,954	0,954	1	1	1	0	-8,47953222692013	-0,039499276317656	0,0011480413377285
0,965	0,965	1	1	1	0	-8,47953569144011	-0,0395570509135723	0,00114463269710541
0,975	0,975	1	1	1	0	-8,4794410597533	-0,0389772653579712	0,00123923644423485
0,985	0,985	1	1	1	0	-8,47955035977066	-0,0393913313746452	0,00112993642687798
0,995	0,995	1	1	1	0	-8,47974727861583	-0,0403133686631918	0,000933017581701279
1,005	1,005	1	1	1	0	-8,47955754026771	-0,0395917100831866	0,00112278386950493
1,015	1,015	1	1	1	0	-8,47956159152091	-0,0394801935181022	0,00111870467662811
1,026	1,026	1	1	1	0	-8,47961375489831	-0,0396376987919211	0,00106651335954666
1,036	1,036	1	1	1	0	-8,4797621704638	-0,040375953540206	0,000918097794055939
1,046	1,046	1	1	1	0	-8,4794223960489	-0,0391492107883096	0,00125790014863014
1,056	1,056	1	1	1	0	-8,47939786501229	-0,0392439775168896	0,00128243118524551
1,066	1,066	1	1	1	0	-8,47950551658869	-0,0393175706267357	0,00117480754852295
1,076	1,076	1	1	1	0	-8,47970589995384	-0,040061641484499	0,000974424183368683
1,086	1,086	1	1	1	0	-8,47931175492704	-0,0387299433350563	0,00136854127049446
1,096	1,096	1	1	1	0	-8,47971805371344	-0,0402225460857153	0,000962242484092712
1,106	1,106	1	1	1	0	-8,47957262769341	-0,0397203303873539	0,00110769644379616
1,116	1,116	1	1	1	0	-8,47942622378469	-0,0389134930446744	0,00125404447317123
1,126	1,126	1	1	1	0	-8,47927780821919	-0,0385532435029745	0,00140251591801643
1,136	1,136	1	1	1	0	-8,47951465286314	-0,0394574971869588	0,00116564333438873
1,146	1,146	1	1	1	0	-8,47931776195765	-0,0389347039163113	0,00136250630021095
1,157	1,157	1	1	1	0	-8,47938104532659	-0,0391128892078996	0,00129925087094307
1,167	1,167	1	1	1	0	-8,47921309992671	-0,0384438689798117	0,00146722421050072
1,179	1,179	1	1	1	0	-8,47922106273472	-0,0385394273325801	0,00145923346281052
1,189	1,189	1	1	1	0	-8,47926654852927	-0,0387724582105875	0,0014137476682663
1,199	1,199	1	1	1	0	-8,47945167683065	-0,0396458664909005	0,00122861936688423
1,209	1,209	1	1	1	0	-8,47924830392003	-0,0387674197554588	0,00143196433782578
1,219	1,219	1	1	1	0	-8,47933933138847	-0,0389469601213932	0,00134099274873733
1,229	1,229	1	1	1	0	-8,47924383357167	-0,0387421809136868	0,00143649056553841
1,239	1,239	1	1	1	0	-8,4791818074882	-0,0385359628126025	0,0014985166490078
1,251	1,251	1	1	1	0	-8,47919446416199	-0,0387489562854171	0,00148583203554153
1,261	1,261	1	1	1	0	-8,47920376807451	-0,0383930560201406	0,00147655606269836
1,271	1,271	1	1	1	0	-8,47918571904302	-0,0384950870648026	0,00149454921483994
1,282	1,282	1	1	1	0	-8,47916722297668	-0,0386055978015065	0,00151310116052628
1,292	1,292	1	1	1	0	-8,47913925535977	-0,0384119153022766	0,00154104083776474
1,302	1,302	1	1	1	0	-8,47916414961219	-0,0386734446510673	0,00151617452502251
1,312	1,312	1	1	1	0	-8,47916758619249	-0,0384191982448101	0,00151271000504494
1,322	1,322	1	1	1	0	-8,47907192073762	-0,0382207427173853	0,00160837545990944
1,332	1,332	1	1	1	0	-8,47915291786194	-0,0385661283507943	0,00152735039591789
1,342	1,342	1	1	1	0	-8,47915655001998	-0,0386258913204074	0,00152377411723137
1,352	1,352	1	1	1	0	-8,47912453114986	-0,0386158702895045	0,00155579298734665
1,362	1,362	1	1	1	0	-8,47881353460252	-0,0374205317348242	0,00186676159501076
1,372	1,372	1	1	1	0	-8,47888885997236	-0,037641879171133	0,00179143622517586
1,382	1,382	1	1	1	0	-8,47900226712227	-0,0382018741220236	0,00167800113558769
1,392	1,392	1	1	1	0	-8,47905853763223	-0,0383979501202703	0,0016217865049839
1,402	1,402	1	1	1	0	-8,47910854965448	-0,0386761967092752	0,00157171860337257
1,413	1,413	1	1	1	0	-8,47889288328588	-0,0376618467271328	0,00178741291165352
1,423	1,423	1	1	1	0	-8,4788850042969	-0,0378170795738697	0,00179529190063477
1,433	1,433	1	1	1	0	-8,47901444882154	-0,0383414840325713	0,0016658753156662
1,443	1,443	1	1	1	0	-8,47901070490479	-0,0383191555738449	0,00166956335306168
1,453	1,453	1	1	1	0	-8,47896094433963	-0,0379984453320503	0,00171935185790062
1,463	1,463	1	1	1	0	-8,47885821014643	-0,0376656372100115	0,00182211399078369
1,474	1,474	1	1	1	0	-8,47894689068198	-0,0379784591495991	0,00173337757587433
1,484	1,484	1	1	1	0	-8,47888791002333	-0,03787602763623	0,00179238617420197
1,494	1,494	1	1	1	0	-8,47879358567297	-0,0376821495592594	0,00188671052455902
1,504	1,504	1	1	1	0	-8,47882364876568	-0,0374396098777652	0,00185664743185043
1,514	1,514	1	1	1	0	-8,47893504425883	-0,0379017274826765	0,00174527987837791
1,524	1,524	1	1	1	0	-8,47887134179473	-0,0378466257825494	0,00180892646312714
1,534	1,534	1	1	1	0	-8,4790195338428	-0,0384319107979536	0,00166073441505432
1,544	1,544	1	1	1	0	-8,47890282981098	-0,0381363369524479	0,00177746638655663
1,554	1,554	1	1	1	0	-8,47870021127164	-0,0372967915609479	0,00198008492588997
1,564	1,564	1	1	1	0	-8,478730218485	-0,0374096911400557	0,00195007771253586
1,574	1,574	1	1	1	0	-8,47890308126807	-0,0380652910098433	0,00177724286913872
1,584	1,584	1	1	1	0	-8,47860661335289	-0,0371182663366199	0,00207368284463882
1,594	1,594	1	1	1	0	-8,47875801846385	-0,0376367149874568	0,00192230567336082
1,604	1,604	1	1	1	0	-8,47872043959796	-0,0374268414452672	0,00195985659956932
1,614	1,614	1	1	1	0	-8,4785096347332	-0,0367355812340975	0,00217068940401077
1,624	1,624	1	1	1	0	-8,47857624292374	-0,0371698709204793	0,00210408121347427
1,634	1,634	1	1	1	0	-8,47853019833565	-0,0369946286082268	0,00215012580156326
1,644	1,644	1	1	1	0	-8,47857744432986	-0,0373036973178387	0,00210285186767578
1,654	1,654	1	1	1	0	-8,47881364636123	-0,0377405062317848	0,0018666498363018
1,664	1,664	1	1	1	0	-8,47878972999752	-0,037671267054975	0,00189056620001793
1,675	1,675	1	1	1	0	-8,47865254618227	-0,0373629992827773	0,00202775001525879
1,685	1,685	1	1	1	0	-8,47845657728612	-0,0367402425035834	0,00222371891140938
1,695	1,695	1	1	1	0	-8,47857224754989	-0,0371101219207048	0,00210804864764214
1,712	1,712	1	1	1	0	-8,47851949743927	-0,0369668705388904	0,00216079875826836
1,722	1,722	1	1	1	0	-8,47850767895579	-0,0369643978774548	0,00217258930206299
1,732	1,732	1	1	1	0	-8,47842779941857	-0,0368178263306618	0,002252496778965
1,742	1,742	1	1	1	0	-8,47856948152184	-0,0372499553486705	0,00211084261536598
1,752	1,752	1	1	1	0	-8,47845590673387	-0,0367255648598075	0,0022243894636631
1,762	1,762	1	1	1	0	-8,47841679118573	-0,0366493128240108	0,00226350501179695
1,772	1,772	1	1	1	0	-8,47840256989002	-0,0366140808910131	0,00227775424718857
1,791	1,791	1	1	1	0	-8,47840360365808	-0,0368610117584467	0,00227669253945351
1,802	1,802	1	1	1	0	-8,47838588990271	-0,0364065868780017	0,00229440629482269
1,812	1,812	1	1	1	0	-8,47842914052307	-0,0368371699005365	0,00225115567445755
1,822	1,822	1	1	1	0	-8,47834579646587	-0,0365850050002337	0,00233452767133713
1,832	1,832	1	1	1	0	-8,47825800999999	-0,0363550521433353	0,00242231413722038
1,842	1,842	1	1	1	0	-8,47826440818608	-0,0360953621566296	0,00241588801145554
1,852	1,852	1	1	1	0	-8,4784098342061	-0,0367301143705845	0,00227043405175209
1,862	1,862	1	1	1	0	-8,47841394133866	-0,0368299800902605	0,00226635485887527
1,872	1,872	1	1	1	0	-8,47829042002559	-0,036487840116024	0,00238990411162376
1,882	1,882	1	1	1	0	-8,47824311815202	-0,0363515131175518	0,00243717804551125
1,892	1,892	1	1	1	0	-8,47812496125698	-0,0356400804594159	0,00255536288022995
1,902	1,902	1	1	1	0	-8,47810878418386	-0,0358761288225651	0,00257151201367378
1,912	1,912	1	1	1	0	-8,47823655232787	-0,036293757148087	0,00244377180933952
1,923	1,923	1	1	1	0	-8,4782042261213	-0,0363234104588628	0,00247607007622719
1,933	1,933	1	1	1	0	-8,47825611010194	-0,0364994443953037	0,0024242140352726
1,943	1,943	1	1	1	0	-8,47819849848747	-0,0360714690759778	0,00248182564973831
1,953	1,953	1	1	1	0	-8,47841785289347	-0,0369213754311204	0,00226244330406189
1,963	1,963	1	1	1	0	-8,47812845371664	-0,0360781792551279	0,0025518424808979
1,973	1,973	1	1	1	0	-8,4782275557518	-0,0363923376426101	0,00245276838541031
1,983	1,983	1	1	1	0	-8,47803843207657	-0,0358079560101032	0,00264186412096024
2,002	2,002	1	1	1	0	-8,47803801298141	-0,0357444398105145	0,00264231115579605
2,013	2,013	1	1	1	0	-8,47822339273989	-0,0364067126065493	0,0024569034576416
2,023	2,023	1	1	1	0	-8,47807380370796	-0,0361070642247796	0,00260649248957634
2,035	2,035	1	1	1	0	-8,47808813676238	-0,0358848553150892	0,00259218737483025
2,046	2,046	1	1	1	0	-8,478016667068	-0,0356391817331314	0,00266360118985176
2,057	2,057	1	1	1	0	-8,47814183682203	-0,0361369969323277	0,00253848731517792
2,067	2,067	1	1	1	0	-8,4780306648463	-0,0359161617234349	0,00264963135123253
2,078	2,078	1	1	1	0	-8,47820028662682	-0,0365853868424892	0,00247998163104057
2,088	2,088	1	1	1	0	-8,47778529860079	-0,0350477453321218	0,00289499759674072
2,099	2,099	1	1	1	0	-8,47793078050017	-0,0355714559555054	0,0027494877576828
2,11	2,11	1	1	1	0	-8,47800674848259	-0,0359371118247509	0,00267354771494865
2,12	2,12	1	1	1	0	-8,47789320163429	-0,0354554690420628	0,00278709456324577
2,131	2,131	1	1	1	0	-8,47782723605633	-0,0353062339127064	0,00285308808088303
2,142	2,142	1	1	1	0	-8,4778823889792	-0,0353974709287286	0,0027979351580143
2,152	2,152	1	1	1	0	-8,4778277669102	-0,0353188160806894	0,00285252928733826
2,163	2,163	1	1	1	0	-8,47783545032144	-0,0353647163137794	0,00284487381577492
2,174	2,174	1	1	1	0	-8,47791932523251	-0,0356981018558145	0,00276099890470505
2,184	2,184	1	1	1	0	-8,47781019285321	-0,0351976696401834	0,00287013128399849
2,195	2,195	1	1	1	0	-8,47801599651575	-0,0360031658783555	0,00266432762145996
2,205	2,205	1	1	1	0	-8,47801825962961	-0,0359878083691001	0,00266203656792641
2,216	2,216	1	1	1	0	-8,47758575342595	-0,0346001936122775	0,00309454277157784
2,236	2,236	1	1	1	0	-8,47758980467916	-0,0345413945615292	0,00309046357870102
2,247	2,247	1	1	1	0	-8,47768499515951	-0,0350510934367776	0,00299530103802681
2,257	2,257	1	1	1	0	-8,47792533226311	-0,0359392864629626	0,00275496393442154
2,268	2,268	1	1	1	0	-8,47764847800136	-0,0351242208853364	0,00303184613585472
2,279	2,279	1	1	1	0	-8,47752283327281	-0,0343070598319173	0,00315746292471886
2,289	2,289	1	1	1	0	-8,47761148586869	-0,0347529863938689	0,00306878238916397
2,3	2,3	1	1	1	0	-8,4775457996875	-0,0345680164173245	0,00313449651002884
2,311	2,311	1	1	1	0	-8,4775856975466	-0,0348330568522215	0,00309459865093231
2,321	2,321	1	1	1	0	-8,47758064046502	-0,0349138537421823	0,00309968367218971
2,332	2,332	1	1	1	0	-8,47789803519845	-0,0357325142249465	0,00278228893876076
2,342	2,342	1	1	1	0	-8,47758818417788	-0,034705176949501	0,00309208407998085
2,353	2,353	1	1	1	0	-8,4774355776608	-0,0343773514032364	0,00324469059705734
2,364	2,364	1	1	1	0	-8,4774436801672	-0,0345162814483047	0,00323658809065819
2,374	2,374	1	1	1	0	-8,47762257792056	-0,0347917061299086	0,00305771827697754
2,385	2,385	1	1	1	0	-8,47750285640359	-0,0346166966482997	0,0031774677336216
2,396	2,396	1	1	1	0	-8,47763179801404	-0,0349939009174705	0,00304849818348885
2,406	2,406	1	1	1	0	-8,47746854647994	-0,0346287805587053	0,00321172177791595
2,417	2,417	1	1	1	0	-8,47739906050265	-0,0344965001568198	0,00328123569488525
2,428	2,428	1	1	1	0	-8,47745102830231	-0,0343983341008425	0,00322926789522171
2,438	2,438	1	1	1	0	-8,47736533731222	-0,03425273578614	0,00331498682498932
2,449	2,449	1	1	1	0	-8,47733278758824	-0,0342022115364671	0,00334750860929489
2,459	2,459	1	1	1	0	-8,47735533490777	-0,0343774957582355	0,00332493335008621
2,47	2,47	1	1	1	0	-8,47724298946559	-0,0336917815729976	0,00343730673193932
2,481	2,481	1	1	1	0	-8,47717255353927	-0,0336439581587911	0,00350777059793472
2,491	2,491	1	1	1	0	-8,47713718190789	-0,0335460109636188	0,00354314222931862
2,505	2,505	1	1	1	0	-8,47715235315263	-0,0337084708735347	0,00352794304490089
2,515	2,515	1	1	1	0	-8,47720834426582	-0,0340703316032887	0,00347195193171501
2,526	2,526	1	1	1	0	-8,47741579636931	-0,0345980236306787	0,00326452776789665
2,537	2,537	1	1	1	0	-8,47727442160249	-0,0340632954612374	0,00340590253472328
2,547	2,547	1	1	1	0	-8,4772467892617	-0,0341106439009309	0,00343350693583488
2,558	2,558	1	1	1	0	-8,47720890305936	-0,034121316857636	0,00347139313817024
2,569	2,569	1	1	1	0	-8,47711438313127	-0,0334714213386178	0,00356588512659073
2,579	2,579	1	1	1	0	-8,47731373272836	-0,0343080842867494	0,00336656346917152
2,59	2,59	1	1	1	0	-8,47718303091824	-0,0339518114924431	0,00349726527929306
2,6	2,6	1	1	1	0	-8,47721412777901	-0,0339529756456614	0,00346619635820389
2,611	2,611	1	1	1	0	-8,47709082998335	-0,0338156707584858	0,00358946621417999
2,622	2,622	1	1	1	0	-8,47709566354752	-0,0334063591435552	0,0035846047103405
2,632	2,632	1	1	1	0	-8,47718328237534	-0,0339575810357928	0,00349704176187515
2,643	2,643	1	1	1	0	-8,4774015750736	-0,0347271235659719	0,00327872112393379
2,654	2,654	1	1	1	0	-8,47719644196332	-0,0340494839474559	0,0034838542342186
2,664	2,664	1	1	1	0	-8,47703956067562	-0,0331802805885673	0,00364076346158981
2,675	2,675	1	1	1	0	-8,47748151049018	-0,0349168851971626	0,00319875776767731
2,686	2,686	1	1	1	0	-8,47690648399293	-0,0331329461187124	0,00377381220459938
2,696	2,696	1	1	1	0	-8,47687519155443	-0,0332388514652848	0,00380510464310646
2,707	2,707	1	1	1	0	-8,47679472528398	-0,0329004274681211	0,00388557091355324
2,717	2,717	1	1	1	0	-8,4767962899059	-0,0327567476779222	0,00388400629162788
2,729	2,729	1	1	1	0	-8,47677022218704	-0,0327662890776992	0,00391004607081413
2,74	2,74	1	1	1	0	-8,47679154016078	-0,0330397952347994	0,00388875603675842
2,751	2,751	1	1	1	0	-8,4769288636744	-0,0334527716040611	0,00375146046280861
2,761	2,761	1	1	1	0	-8,4767977707088	-0,0327790202572942	0,00388255342841148
2,772	2,772	1	1	1	0	-8,47684697248041	-0,0330099929124117	0,00383332371711731
2,783	2,783	1	1	1	0	-8,47689567133784	-0,0332963513210416	0,0037846527993679
2,793	2,793	1	1	1	0	-8,47706397995353	-0,0338432053104043	0,00361628830432892
2,804	2,804	1	1	1	0	-8,4768418315798	-0,0331221288070083	0,00383846461772919
2,815	2,815	1	1	1	0	-8,47670498304069	-0,0326333148404956	0,00397531315684319
2,825	2,825	1	1	1	0	-8,47666234709322	-0,0326038245111704	0,00401794910430908
2,836	2,836	1	1	1	0	-8,4770780056715	-0,0340131297707558	0,00360226258635521
2,846	2,846	1	1	1	0	-8,47668332979083	-0,032771616242826	0,00399699434638023
2,857	2,857	1	1	1	0	-8,47664474509656	-0,0323367910459638	0,00403555110096931
2,868	2,868	1	1	1	0	-8,47665888257325	-0,0326353078708053	0,00402141362428665
2,878	2,878	1	1	1	0	-8,47665061242878	-0,0325702410191298	0,00402968376874924
2,889	2,889	1	1	1	0	-8,47661504521966	-0,0325160892680287	0,00406522303819656
2,9	2,9	1	1	1	0	-8,47660627216101	-0,0327604589983821	0,00407405197620392
2,91	2,91	1	1	1	0	-8,47664058208466	-0,0324982265010476	0,00403974205255508
2,921	2,921	1	1	1	0	-8,47657668404281	-0,0323739740997553	0,00410361215472221
2,932	2,932	1	1	1	0	-8,47674490883946	-0,0330349383875728	0,00393535941839218
2,942	2,942	1	1	1	0	-8,47665608860552	-0,0328099634498358	0,0040242075920105
2,953	2,953	1	1	1	0	-8,4769303444773	-0,0336348591372371	0,00374995172023773
2,963	2,963	1	1	1	0	-8,47668397240341	-0,0327602587640285	0,00399632379412651
2,974	2,974	1	1	1	0	-8,47657076083124	-0,0324619607999921	0,00410953536629677
2,985	2,985	1	1	1	0	-8,47642407752573	-0,0320778507739306	0,00425621867179871
2,995	2,995	1	1	1	0	-8,47672987729311	-0,0330869294703007	0,00395044684410095
3,006	3,006	1	1	1	0	-8,47647741436958	-0,0322551606222987	0,00420285388827324
3,017	3,017	1	1	1	0	-8,47635190933943	-0,0318941380828619	0,0043284147977829
3,027	3,027	1	1	1	0	-8,47635199315846	-0,0318454951047897	0,00432830303907394
3,038	3,038	1	1	1	0	-8,47634417004883	-0,0319677451625466	0,00433612614870071
3,049	3,049	1	1	1	0	-8,47639211453497	-0,0320875458419323	0,00428818166255951
3,063	3,063	1	1	1	0	-8,47633249126375	-0,0318315904587507	0,00434780493378639
3,074	3,074	1	1	1	0	-8,47655282355845	-0,0326597038656473	0,00412747263908386
3,084	3,084	1	1	1	0	-8,47624040208757	-0,0317515945062041	0,00443989410996437
3,095	3,095	1	1	1	0	-8,47649744711816	-0,0326554151251912	0,0041828490793705
3,106	3,106	1	1	1	0	-8,47637596540153	-0,0320099992677569	0,00430433079600334
3,116	3,116	1	1	1	0	-8,47646936774254	-0,0324679119512439	0,00421095639467239
3,135	3,135	1	1	1	0	-8,47600886598229	-0,0312109058722854	0,00467145815491676
3,146	3,146	1	1	1	0	-8,47619318403303	-0,0317496992647648	0,00448711216449738
3,156	3,156	1	1	1	0	-8,47645816393197	-0,0325592234730721	0,00422213226556778
3,167	3,167	1	1	1	0	-8,47632349468767	-0,0321103865280747	0,00435680150985718
3,178	3,178	1	1	1	0	-8,47618496976793	-0,0317213078960776	0,00449532642960548
3,188	3,188	1	1	1	0	-8,47624026238918	-0,0320242438465357	0,0044400617480278
3,199	3,199	1	1	1	0	-8,47609226591885	-0,0312103610485792	0,00458803027868271
3,21	3,21	1	1	1	0	-8,47618421539664	-0,031618089415133	0,00449610874056816
3,22	3,22	1	1	1	0	-8,47615155391395	-0,0314971664920449	0,00452874228358269
3,231	3,231	1	1	1	0	-8,47619606181979	-0,0319061987102032	0,00448420643806458
3,241	3,241	1	1	1	0	-8,47596843726933	-0,0312435999512672	0,00471185892820358
3,252	3,252	1	1	1	0	-8,47603920847177	-0,0312021933495998	0,00464111566543579
3,263	3,263	1	1	1	0	-8,47589084878564	-0,030814791098237	0,00478947535157204
3,273	3,273	1	1	1	0	-8,47629410214722	-0,0323709147050977	0,00438619405031204
3,284	3,284	1	1	1	0	-8,47598807886243	-0,0313413701951504	0,00469224527478218
3,295	3,295	1	1	1	0	-8,47621198743582	-0,0317316502332687	0,00446833670139313
3,305	3,305	1	1	1	0	-8,47598821856081	-0,0310837058350444	0,00469207763671875
3,316	3,316	1	1	1	0	-8,47616457380354	-0,0318970112130046	0,00451572239398956
3,327	3,327	1	1	1	0	-8,475805465132	-0,0306827109307051	0,00487485900521278
3,337	3,337	1	1	1	0	-8,47596139647067	-0,0313517404720187	0,00471889972686768
3,348	3,348	1	1	1	0	-8,47579074092209	-0,0305964471772313	0,00488955527544022
3,358	3,358	1	1	1	0	-8,47596458159387	-0,0312024494633079	0,00471571460366249
3,369	3,369	1	1	1	0	-8,47574662417173	-0,030670240521431	0,00493369996547699
3,38	3,38	1	1	1	0	-8,47590822726488	-0,031147375702858	0,00477209687232971
3,39	3,39	1	1	1	0	-8,47582985647023	-0,0307658826932311	0,00485043972730637
3,401	3,401	1	1	1	0	-8,4759066067636	-0,031047104857862	0,00477371737360954
3,412	3,412	1	1	1	0	-8,47578861750662	-0,03072714433074	0,00489167869091034
3,43	3,43	1	1	1	0	-8,47567903809249	-0,0305636459961534	0,0050012581050396
3,441	3,441	1	1	1	0	-8,47573556005955	-0,0304958038032055	0,00494476407766342
3,452	3,452	1	1	1	0	-8,4757521841675	-0,0306438934057951	0,0049281120300293
3,462	3,462	1	1	1	0	-8,47568026743829	-0,0305642047896981	0,0050000287592411
3,473	3,473	1	1	1	0	-8,47574573010206	-0,0307806907221675	0,00493459403514862
3,483	3,483	1	1	1	0	-8,47567356191576	-0,0306322425603867	0,00500673428177834
3,494	3,494	1	1	1	0	-8,47573977895081	-0,0305779650807381	0,00494051724672318
3,505	3,505	1	1	1	0	-8,47568890079856	-0,0305327633395791	0,00499136745929718
3,515	3,515	1	1	1	0	-8,47550525330007	-0,030056769028306	0,00517504289746284
3,526	3,526	1	1	1	0	-8,47554221749306	-0,0303735351189971	0,00513805076479912
3,537	3,537	1	1	1	0	-8,47559893503785	-0,030187270604074	0,00508138909935951
3,547	3,547	1	1	1	0	-8,47559345886111	-0,0304221548140049	0,00508686527609825
3,558	3,558	1	1	1	0	-8,47552302293479	-0,0301682623103261	0,00515727326273918
3,569	3,569	1	1	1	0	-8,47548340447247	-0,0302377482876182	0,00519689172506332
3,582	3,582	1	1	1	0	-8,4755124617368	-0,0302846496924758	0,00516783446073532
3,593	3,593	1	1	1	0	-8,4756294451654	-0,0304899690672755	0,00505087897181511
3,603	3,603	1	1	1	0	-8,47546733915806	-0,030037215910852	0,00521298497915268
3,614	3,614	1	1	1	0	-8,47572147846222	-0,0310484552755952	0,00495884567499161
3,624	3,624	1	1	1	0	-8,47539539448917	-0,0299602327868342	0,00528490170836449
3,635	3,635	1	1	1	0	-8,47557499073446	-0,0304087344557047	0,00510530546307564
3,646	3,646	1	1	1	0	-8,47534401342273	-0,0295650167390704	0,00533625483512878
3,656	3,656	1	1	1	0	-8,47546205855906	-0,0302181486040354	0,00521823763847351
3,671	3,671	1	1	1	0	-8,47522001713514	-0,0294696586206555	0,00546030700206757
3,682	3,682	1	1	1	0	-8,47525754012167	-0,0296506658196449	0,00542275607585907
3,692	3,692	1	1	1	0	-8,47531082108617	-0,0297264195978642	0,00536950305104256
3,703	3,703	1	1	1	0	-8,47530601546168	-0,029846066609025	0,00537430867552757
3,714	3,714	1	1	1	0	-8,47539162263274	-0,030169477686286	0,00528870150446892
3,724	3,724	1	1	1	0	-8,47531330771744	-0,0299329357221723	0,0053669884800911
3,735	3,735	1	1	1	0	-8,47536779008806	-0,0300140120089054	0,00531250610947609
3,745	3,745	1	1	1	0	-8,47515623085201	-0,0293643400073051	0,00552406534552574
3,756	3,756	1	1	1	0	-8,47528522834182	-0,0298297358676791	0,00539503991603851
3,767	3,767	1	1	1	0	-8,47506140358746	-0,0293033896014094	0,00561889261007309
3,777	3,777	1	1	1	0	-8,47520400770009	-0,0298094283789396	0,00547628849744797
3,788	3,788	1	1	1	0	-8,47512147389352	-0,0292792310938239	0,00555882230401039
3,799	3,799	1	1	1	0	-8,47506165504456	-0,0291912630200386	0,00561866909265518
3,812	3,812	1	1	1	0	-8,47531811334193	-0,0301266647875309	0,00536218285560608
3,823	3,823	1	1	1	0	-8,47541956230998	-0,0305784028023481	0,00526076182723045
3,833	3,833	1	1	1	0	-8,4751872997731	-0,0294502405449748	0,00549299642443657
3,844	3,844	1	1	1	0	-8,47486878745258	-0,0286316918209195	0,00581150874495506
3,854	3,854	1	1	1	0	-8,47511946223676	-0,0294317211955786	0,00556083396077156
3,865	3,865	1	1	1	0	-8,47475253045559	-0,0284577580168843	0,00592779368162155
3,876	3,876	1	1	1	0	-8,47527109086514	-0,0300430087372661	0,00540923327207565
3,886	3,886	1	1	1	0	-8,47491402179003	-0,0289225531741977	0,00576630234718323
3,897	3,897	1	1	1	0	-8,47487107850611	-0,0287414062768221	0,00580921769142151
3,908	3,908	1	1	1	0	-8,47480846568942	-0,028723580762744	0,00587180256843567
3,918	3,918	1	1	1	0	-8,47476627677679	-0,0287105934694409	0,00591404736042023
3,929	3,929	1	1	1	0	-8,4747995249927	-0,0285696005448699	0,00588074326515198
3,94	3,94	1	1	1	0	-8,47477664239704	-0,0286161759868264	0,00590365380048752
3,95	3,95	1	1	1	0	-8,47484389320016	-0,0287902401760221	0,0058363750576973
3,961	3,961	1	1	1	0	-8,47501192241907	-0,0293682795017958	0,00566834583878517
3,972	3,972	1	1	1	0	-8,47493967041373	-0,0292748166248202	0,00574065372347832
3,982	3,982	1	1	1	0	-8,47483936697245	-0,028767273761332	0,00584090128540993
3,993	3,993	1	1	1	0	-8,47497249953449	-0,0293340114876628	0,00570779666304588
4,003	4,003	1	1	1	0	-8,47465647384524	-0,0284773157909513	0,00602385029196739
4,014	4,014	1	1	1	0	-8,4746846370399	-0,0286471890285611	0,00599568709731102
4,028	4,028	1	1	1	0	-8,47458240576088	-0,0280442181974649	0,00609789043664932
4,039	4,039	1	1	1	0	-8,4748422447592	-0,0290339766070247	0,0058380514383316
4,049	4,049	1	1	1	0	-8,4746965393424	-0,0285340659320354	0,00598378479480743
4,06	4,06	1	1	1	0	-8,47460512071848	-0,0283207511529326	0,00607520341873169
4,071	4,071	1	1	1	0	-8,47450797446072	-0,0279584620147944	0,00617232173681259
4,081	4,081	1	1	1	0	-8,47450294531882	-0,0280051678419113	0,00617735087871552
4,092	4,092	1	1	1	0	-8,47453094087541	-0,0281875627115369	0,00614935532212257
4,103	4,103	1	1	1	0	-8,47454102709889	-0,0282777473330498	0,00613924115896225
4,113	4,113	1	1	1	0	-8,4746712539345	-0,0287636835128069	0,00600904226303101
4,124	4,124	1	1	1	0	-8,47452079877257	-0,0280576106160879	0,0061594694852829
4,134	4,134	1	1	1	0	-8,47449537366629	-0,0280217919498682	0,00618495047092438
4,145	4,145	1	1	1	0	-8,47451699897647	-0,0282280705869198	0,00616332516074181
4,156	4,156	1	1	1	0	-8,47459467127919	-0,0285786902531981	0,00608565285801888
4,166	4,166	1	1	1	0	-8,47440121695399	-0,0279188342392445	0,00627905130386353
4,177	4,177	1	1	1	0	-8,47486680373549	-0,0293569779023528	0,00581346452236176
4,188	4,188	1	1	1	0	-8,47444572485983	-0,0281264260411263	0,00623457133769989
4,198	4,198	1	1	1	0	-8,47440831363201	-0,0278974557295442	0,00627201050519943
4,209	4,209	1	1	1	0	-8,47442856989801	-0,0281483540311456	0,00625172629952431
4,22	4,22	1	1	1	0	-8,47429021261632	-0,0274348957464099	0,00639008358120918
4,23	4,23	1	1	1	0	-8,47428440116346	-0,0275554787367582	0,00639589503407478
4,241	4,241	1	1	1	0	-8,47410349175334	-0,0269696908071637	0,0065767765045166
4,251	4,251	1	1	1	0	-8,47421100363135	-0,0275528011843562	0,00646926462650299
4,262	4,262	1	1	1	0	-8,47430384717882	-0,0280435523018241	0,00637644901871681
4,273	4,273	1	1	1	0	-8,47429334186018	-0,0276996055617929	0,00638695433735847
4,283	4,283	1	1	1	0	-8,47421170212328	-0,0274910777807236	0,00646859407424927
4,294	4,294	1	1	1	0	-8,47421837970614	-0,0276448205113411	0,00646188855171204
4,305	4,305	1	1	1	0	-8,47415478900075	-0,0275622447952628	0,00652553513646126
4,315	4,315	1	1	1	0	-8,47432066686451	-0,0277990940958261	0,00635962933301926
4,326	4,326	1	1	1	0	-8,47414973191917	-0,0273716542869806	0,00653056427836418
4,347	4,347	1	1	1	0	-8,47411461174488	-0,0273967767134309	0,00656571239233017
4,358	4,358	1	1	1	0	-8,47405107691884	-0,0273763947188854	0,00662924721837044
4,368	4,368	1	1	1	0	-8,47399271093309	-0,0269939843565226	0,00668758526444435
4,379	4,379	1	1	1	0	-8,47430638968945	-0,0280031142756343	0,00637393444776535
4,39	4,39	1	1	1	0	-8,47411156632006	-0,0275970296934247	0,00656872987747192
4,4	4,4	1	1	1	0	-8,47380481660366	-0,0266080722212791	0,00687545165419579
4,411	4,411	1	1	1	0	-8,47387324087322	-0,0268359016627073	0,00680705532431602
4,422	4,422	1	1	1	0	-8,47386776469648	-0,0266328686848283	0,00681253150105476
4,432	4,432	1	1	1	0	-8,47390461713075	-0,0269763357937336	0,00677570700645447
4,443	4,443	1	1	1	0	-8,47397639416158	-0,027166442014277	0,00670390203595161
4,454	4,454	1	1	1	0	-8,4740899130702	-0,0276881689205766	0,0065903551876545
4,464	4,464	1	1	1	0	-8,47382267005742	-0,0267439195886254	0,00685762614011765
4,475	4,475	1	1	1	0	-8,47393861971796	-0,0271611800417304	0,00674167647957802
4,486	4,486	1	1	1	0	-8,47380417399108	-0,0268668914213777	0,00687612220644951
4,496	4,496	1	1	1	0	-8,47394180484116	-0,0274141086265445	0,00673849135637283
4,507	4,507	1	1	1	0	-8,47382149659097	-0,02703205216676	0,00685879960656166
4,517	4,517	1	1	1	0	-8,47372859716415	-0,0265142973512411	0,00695167109370232
4,528	4,528	1	1	1	0	-8,47376170568168	-0,0267236726358533	0,00691859051585197
4,539	4,539	1	1	1	0	-8,47362102940678	-0,026468625292182	0,0070592388510704
4,555	4,555	1	1	1	0	-8,47388771362603	-0,0274474499747157	0,0067925825715065
4,565	4,565	1	1	1	0	-8,47368900664151	-0,0266323564574122	0,00699128955602646
4,576	4,576	1	1	1	0	-8,47366536967456	-0,0266008963808417	0,0070149265229702
4,587	4,587	1	1	1	0	-8,47364271059632	-0,0265721371397376	0,00703761354088783
4,597	4,597	1	1	1	0	-8,47365983761847	-0,0266781775280833	0,00702045857906342
4,608	4,608	1	1	1	0	-8,47359063103795	-0,0263176253065467	0,00708969309926033
4,619	4,619	1	1	1	0	-8,47352790646255	-0,0260814558714628	0,00715238973498344
4,629	4,629	1	1	1	0	-8,47369322553277	-0,0267013628035784	0,00698709860444069
4,64	4,64	1	1	1	0	-8,47362921573222	-0,026611122302711	0,00705108046531677
4,65	4,65	1	1	1	0	-8,47352192737162	-0,0263280235230923	0,00715836882591248
4,661	4,661	1	1	1	0	-8,47347359173	-0,0260678865015507	0,00720670446753502
4,672	4,672	1	1	1	0	-8,47355442121625	-0,0265198247507215	0,00712590292096138
4,682	4,682	1	1	1	0	-8,47341218031943	-0,0260795513167977	0,00726811587810516
4,693	4,693	1	1	1	0	-8,47380735911429	-0,02755809109658	0,00687293708324432
4,704	4,704	1	1	1	0	-8,47333869896829	-0,0259182369336486	0,00734159722924232
4,714	4,714	1	1	1	0	-8,47341218031943	-0,0261501874774694	0,00726811587810516
4,725	4,725	1	1	1	0	-8,47326658666134	-0,0256018619984388	0,00741373747587204
4,736	4,736	1	1	1	0	-8,47323121502995	-0,0256990175694227	0,00744910910725594
4,746	4,746	1	1	1	0	-8,47326493822038	-0,0258766859769821	0,00741535797715187
4,757	4,757	1	1	1	0	-8,47336920909584	-0,0259785354137421	0,00731108710169792
4,767	4,767	1	1	1	0	-8,47333780489862	-0,0260335952043533	0,00734249129891396
4,778	4,778	1	1	1	0	-8,47327270545065	-0,025867260992527	0,00740759074687958
4,789	4,789	1	1	1	0	-8,47325082868337	-0,0257870787754655	0,00742949545383453
4,799	4,799	1	1	1	0	-8,47335328347981	-0,0262251170352101	0,00732701271772385
4,81	4,81	1	1	1	0	-8,47317692823708	-0,0253741629421711	0,00750336796045303
4,821	4,821	1	1	1	0	-8,47335037775338	-0,0260559236630797	0,00732991844415665
4,831	4,831	1	1	1	0	-8,4733412694186	-0,0262144906446338	0,00733902677893639
4,842	4,842	1	1	1	0	-8,47312778234482	-0,0255806464701891	0,00755254179239273
4,854	4,854	1	1	1	0	-8,47297366708517	-0,0249106530100107	0,00770660117268562
4,865	4,865	1	1	1	0	-8,47300929017365	-0,0251922849565744	0,00767100602388382
4,876	4,876	1	1	1	0	-8,47306958399713	-0,0254691345617175	0,00761071220040321
4,887	4,887	1	1	1	0	-8,47308707423508	-0,0255158497020602	0,00759322196245193
4,898	4,898	1	1	1	0	-8,47309400327504	-0,0256342859938741	0,00758629292249679
4,908	4,908	1	1	1	0	-8,47289917990565	-0,0249802554026246	0,00778108835220337
4,918	4,918	1	1	1	0	-8,47278406843543	-0,0244720932096243	0,00789625570178032
4,929	4,929	1	1	1	0	-8,47288356162608	-0,0251084053888917	0,00779673457145691
4,94	4,94	1	1	1	0	-8,47311769612134	-0,025949738919735	0,00756260007619858
4,951	4,951	1	1	1	0	-8,47306433133781	-0,0254428759217262	0,00761596485972404
4,962	4,962	1	1	1	0	-8,47280354239047	-0,0247254082933068	0,00787675380706787
4,972	4,972	1	1	1	0	-8,4729235433042	-0,0252430094406009	0,0077567808330059
4,983	4,983	1	1	1	0	-8,47304066643119	-0,0257191015407443	0,00763960182666778
4,994	4,994	1	1	1	0	-8,47301071509719	-0,0257465243339539	0,0076696090400219
5	5	1	1	1	0	-8,47281997092068	-0,0247897626832128	0,00786032527685165
5,011	5,011	1	1	1	0	-8,4728460945189	-0,0250797811895609	0,00783417373895645
5,022	5,022	1	1	1	0	-8,47275509499013	-0,0247232988476753	0,00792520120739937
5,033	5,033	1	1	1	0	-8,47293265163898	-0,0254193833097816	0,00774767249822617
5,037	5,037	1	1	1	0	-8,47271285019815	-0,0247702421620488	0,00796744599938393
5,045	5,045	1	1	2	0	-8,47274263389408	-0,0247875694185495	0,00793766230344772
5,045	0	1	1	2	0	-8,47274263389408	-0,0247875694185495	0,00793766230344772
5,063	0,0179999999999998	1	1	2	0	-8,47273042425513	-0,0247454550117254	0,00794984400272369
5,073	0,0280000000000005	1	1	2	0,25	-8,47278018482029	-0,0249596079811454	0,00790011137723923
5,084	0,0390000000000006	1	1	2	0,25	-8,47174803726375	-0,0224841665476561	0,00893225893378258
5,095	0,0499999999999998	1	1	2	0,25	-8,47165108658373	-0,0223834998905659	0,00902920961380005
5,1	0,0550000000000006	1	1	2	0,5	-8,47144363448024	-0,0217677047476172	0,00923663377761841
5,109	0,0640000000000001	1	1	2	0,5	-8,47165016457438	-0,0225403904914856	0,00903010368347168
5,12	0,0750000000000002	1	1	2	0,5	-8,4727904945612	-0,0260922079905868	0,007889773696661
5,131	0,0860000000000003	1	1	2	0,75	-8,47417194396257	-0,0300612347200513	0,00650832429528236
5,142	0,0970000000000004	1	1	2	0,75	-8,47463403828442	-0,0313260080292821	0,00604625791311264
5,146	0,101	1	1	2	1	-8,47478692419827	-0,0313638895750046	0,00589337199926376
5,157	0,0110000000000001	2	2	2	1	-8,47437355667353	-0,0300085451453924	0,00630676746368408
5,168	0,0220000000000002	2	2	2	1	-8,47171235829592	-0,0222598854452372	0,00896790996193886
5,179	0,0330000000000004	2	2	2	1,25	-8,46835238859057	-0,0153355952352285	0,0123279355466366
5,19	0,0440000000000005	2	2	2	1,25	-8,46637358888984	-0,0121676409617066	0,0143066793680191
5,201	0,0550000000000006	2	2	2	1,5	-8,46714056096971	-0,0141778402030468	0,0135397352278233
5,212	0,0659999999999998	2	2	2	1,5	-8,47040318883955	-0,022354032844305	0,0102771073579788
5,222	0,0760000000000005	2	2	2	1,75	-8,47409639507532	-0,031643440015614	0,00658392906188965
5,233	0,0870000000000006	2	2	2	1,75	-8,47798953764141	-0,0414566555991769	0,00269075855612755
5,236	0,0899999999999999	2	2	2	1,75	-8,47878794185817	-0,043526804074645	0,00189235433936119
5,237	0,0910000000000002	2	2	2	1,75	-8,47884248010814	-0,0435046618804336	0,00183781608939171
5,243	0,0970000000000004	2	2	2	1,75	-8,47878254950047	-0,0425240723416209	0,00189771875739098
5,245	0,0990000000000002	2	2	2	1,75	-8,4787087328732	-0,0421928660944104	0,001971535384655
5,246	0,100000000000001	2	2	2	2	-8,47867400385439	-0,0420479010790586	0,00200629234313965
5,257	0,0109999999999992	3	3	2	2	-8,47595765255392	-0,0333709409460425	0,00472264364361763
5,267	0,0209999999999999	3	3	2	2	-8,47117418423295	-0,0210774783045053	0,00950613990426064
5,278	0,032	3	3	2	2,25	-8,46582664176822	-0,0109565304592252	0,0148536264896393
5,289	0,0429999999999993	3	3	2	2,25	-8,46159280277789	-0,00566807109862566	0,0190874934196472
5,291	0,0449999999999999	3	3	2	2,25	-8,46111939288676	-0,00533357728272676	0,0195609033107758
5,294	0,048	3	3	2	2,25	-8,4616394340992	-0,0066025834530592	0,0190408900380135
5,305	0,0589999999999993	3	3	2	2,5	-8,46465024165809	-0,0125380791723728	0,0160300545394421
5,315	0,069	3	3	2	2,5	-8,47169059328735	-0,0275750085711479	0,00898970291018486
5,326	0,0800000000000001	3	3	2	2,75	-8,47648336552083	-0,0388028845191002	0,00419693067669868
5,337	0,0909999999999993	3	3	2	2,75	-8,4789371676743	-0,0444891722872853	0,00174315646290779
5,342	0,0960000000000001	3	3	2	2,75	-8,47924682311714	-0,044860253110528	0,00143347308039665
5,346	0,0999999999999996	3	3	2	3	-8,47905325703323	-0,0438633235171437	0,00162703916430473
5,357	0,0110000000000001	4	4	2	3	-8,47641348838806	-0,0353664020076394	0,00426683574914932
5,368	0,0220000000000002	4	4	2	3	-8,47057214006782	-0,0205414835363626	0,0101081281900406
5,379	0,0330000000000004	4	4	2	3,25	-8,46495316363871	-0,0103034265339375	0,0157271325588226
5,389	0,0430000000000001	4	4	2	3,25	-8,46049273386598	-0,00486352480947971	0,0201875902712345
5,4	0,0540000000000003	4	4	2	3,5	-8,46177469007671	-0,00762999523431063	0,0189056061208248
5,411	0,0650000000000004	4	4	2	3,5	-8,46740503795445	-0,0186300557106733	0,013275258243084
5,422	0,0759999999999996	4	4	2	3,75	-8,47450342029333	-0,034313453361392	0,0061769038438797
5,432	0,0860000000000003	4	4	2	3,75	-8,47842307761311	-0,0436806259676814	0,00225724652409554
5,435	0,0890000000000004	4	4	2	3,75	-8,47929281182587	-0,0456215348094702	0,00138748437166214
5,441	0,0949999999999998	4	4	2	3,75	-8,47934726625681	-0,045199696905911	0,00133305788040161
5,444	0,0979999999999999	4	4	2	3,75	-8,47925039939582	-0,0447147339582443	0,00142989680171013
5,446	0,0999999999999996	4	4	2	4	-8,47913797013462	-0,0443540187552571	0,00154232606291771
5,456	0,0100000000000007	5	5	2	4	-8,47627650015056	-0,0350487465038896	0,00440379604697227
5,467	0,0210000000000008	5	5	2	4	-8,47104770131409	-0,0218363665044308	0,00963259488344193
5,478	0,032	5	5	2	4,25	-8,46437551081181	-0,00968168489634991	0,0163048133254051
5,488	0,0420000000000007	5	5	2	4,25	-8,46038226038218	-0,00480648595839739	0,0202980078756809
5,49	0,0440000000000005	5	5	2	4,25	-8,45974889583885	-0,00447788275778294	0,0209314003586769
5,491	0,0450000000000008	5	5	2	4,25	-8,45974828116596	-0,00459717120975256	0,0209320150315762
5,492	0,0460000000000003	5	5	2	4,25	-8,46000462770462	-0,00503776129335165	0,0206756964325905
5,503	0,0570000000000004	5	5	2	4,5	-8,46281589008868	-0,0101071782410145	0,0178644061088562
5,514	0,0680000000000005	5	5	2	4,5	-8,47035242244601	-0,0252997316420078	0,0103279016911983
5,525	0,0790000000000006	5	5	2	4,75	-8,47636694088578	-0,039132502861321	0,0043133832514286
5,535	0,0890000000000004	5	5	2	4,75	-8,47960484214127	-0,0465706922113895	0,00107545405626297
5,546	0,100000000000001	5	5	2	5	-8,4791624173522	-0,0444941502064466	0,00151790678501129
5,557	0,0110000000000001	6	6	2	5	-8,47573189996183	-0,0334564736112952	0,00494839623570442
5,568	0,0220000000000002	6	6	2	5	-8,47044526599348	-0,0208384357392788	0,0102350302040577
5,579	0,0329999999999995	6	6	2	5,25	-8,46252545714378	-0,00697738025337458	0,0181548669934273
5,589	0,0430000000000001	6	6	2	5,25	-8,45962696708739	-0,00439469702541828	0,0210533291101456
5,6	0,0540000000000003	6	6	2	5,5	-8,46135679632425	-0,00761123839765787	0,0193234719336033
5,611	0,0649999999999995	6	6	2	5,5	-8,46705755218863	-0,0184909021481872	0,013622771948576
5,621	0,0750000000000002	6	6	2	5,75	-8,47364399582147	-0,0325209507718682	0,00703627243638039
5,632	0,0859999999999994	6	6	2	5,75	-8,47821140661836	-0,0430655619129539	0,00246886163949966
5,637	0,0910000000000002	6	6	2	5,75	-8,4792098030448	-0,0456485152244568	0,00147046521306038
5,638	0,0919999999999996	6	6	2	5,75	-8,47921363078058	-0,0455652037635446	0,00146666541695595
5,639	0,093	6	6	2	5,75	-8,47917479462922	-0,0453478563576937	0,00150550156831741
5,646	0,0999999999999996	6	6	2	6	-8,47904353402555	-0,0445093866437674	0,00163676217198372
5,657	0,0110000000000001	7	7	2	6	-8,47573656588793	-0,0337212672457099	0,00494375824928284
5,668	0,0220000000000002	7	7	2	6	-8,47018140368164	-0,0204987777397037	0,0104988925158978
5,679	0,0330000000000004	7	7	2	6,25	-8,46276210620999	-0,0072374613955617	0,0179182179272175
5,689	0,0430000000000001	7	7	2	6,25	-8,45995226874948	-0,00467394944280386	0,0207279995083809
5,69	0,0440000000000005	7	7	2	6,25	-8,45986736007035	-0,00467827077955008	0,0208129361271858
5,693	0,0470000000000006	7	7	2	6,25	-8,46001661382616	-0,00517749693244696	0,0206636823713779
5,704	0,0579999999999998	7	7	2	6,5	-8,46373256295919	-0,0120640639215708	0,0169477611780167
5,714	0,0680000000000005	7	7	2	6,5	-8,46862161532044	-0,0216367328539491	0,0120587088167667
5,725	0,0790000000000006	7	7	2	6,75	-8,47601263783872	-0,0381100364029408	0,00466765835881233
5,735	0,0890000000000004	7	7	2	6,75	-8,4792882297188	-0,0460652681067586	0,00139206647872925
5,742	0,0960000000000001	7	7	2	6,75	-8,47943642176688	-0,0459396746009588	0,00124387443065643
5,745	0,0990000000000002	7	7	2	6,75	-8,47925257869065	-0,0451225647702813	0,00142771750688553
5,746	0,100000000000001	7	7	2	7	-8,47916691564023	-0,0448119128122926	0,00151338055729866
5,757	0,0110000000000001	8	8	2	7	-8,47577819600701	-0,0338027020916343	0,00490207225084305
5,768	0,0219999999999994	8	8	2	7	-8,46950931474566	-0,0190065987408161	0,0111710093915462
5,778	0,032	8	8	2	7,25	-8,46338658593595	-0,00825915019959211	0,0172937102615833
5,789	0,0429999999999993	8	8	2	7,25	-8,46063486300409	-0,00529819168150425	0,0200454331934452
5,791	0,0449999999999999	8	8	2	7,25	-8,46030852757394	-0,00509208999574184	0,0203717686235905
5,794	0,048	8	8	2	7,25	-8,46074910834432	-0,0060166884213686	0,0199312157928944
5,805	0,0589999999999993	8	8	2	7,5	-8,46384767442942	-0,0119686825200915	0,0168326497077942
5,815	0,069	8	8	2	7,5	-8,46979628317058	-0,0241146329790354	0,0108840130269527
5,826	0,0800000000000001	8	8	2	7,75	-8,47664480097592	-0,0397017458453774	0,00403549522161484
5,837	0,0909999999999993	8	8	2	7,75	-8,47935670986772	-0,0462365290150046	0,00132361426949501
5,838	0,0919999999999996	8	8	2	7,75	-8,47937523387372	-0,0461074523627758	0,00130506232380867
5,84	0,0939999999999994	8	8	2	7,75	-8,47935458645225	-0,0457795104011893	0,00132573768496513
5,846	0,0999999999999996	8	8	2	8	-8,47916252911091	-0,0450331531465054	0,00151773914694786
5,857	0,0110000000000001	9	9	2	8	-8,47590937279165	-0,0344205042347312	0,0047709234058857
5,868	0,0220000000000002	9	9	2	8	-8,46956360153854	-0,0193322543054819	0,0111166946589947
5,882	0,0360000000000005	9	9	2	8,25	-8,46206489950418	-0,00666885636746883	0,0186154246330261
5,888	0,0419999999999998	9	9	2	8,25	-8,45892160199583	-0,00395298004150391	0,0217586942017078
5,889	0,0430000000000001	9	9	2	8,25	-8,45877855084836	-0,00397342722862959	0,0219017453491688
5,891	0,0449999999999999	9	9	2	8,25	-8,45893939957023	-0,00432993751019239	0,0217408686876297
5,902	0,0560000000000001	9	9	2	8,5	-8,46112648956477	-0,00812906306236982	0,0195538066327572
5,913	0,0670000000000002	9	9	2	8,5	-8,46894602291286	-0,0227043218910694	0,0117342732846737
5,924	0,0780000000000003	9	9	2	8,75	-8,47550712525845	-0,036995355039835	0,00517314299941063
5,935	0,0890000000000004	9	9	2	8,75	-8,47984442487359	-0,0479236524552107	0,000835899263620377
5,936	0,0899999999999999	9	9	2	8,75	-8,47991044633091	-0,0480549270287156	0,000769849866628647
5,937	0,0910000000000002	9	9	2	8,75	-8,47981232218444	-0,0475976010784507	0,000867974013090134
5,946	0,0999999999999996	9	9	2	9	-8,47935148514807	-0,0454618595540524	0,00132881104946136
5,956	0,0100000000000007	10	10	2	9	-8,47662876360118	-0,036637419834733	0,00405153259634972
5,967	0,0210000000000008	10	10	2	9	-8,46994109451771	-0,0201893970370293	0,010739229619503
5,978	0,032	10	10	2	9,25	-8,46370663493872	-0,0089732650667429	0,016973689198494
5,988	0,0420000000000007	10	10	2	9,25	-8,45851401798427	-0,00364242121577263	0,0221662782132626
5,993	0,0470000000000006	10	10	2	9,25	-8,45846319571137	-0,00404533930122852	0,0222170725464821
5,995	0,0490000000000004	10	10	2	9,25	-8,4585280995816	-0,00415102113038301	0,0221521966159344
6,006	0,0600000000000005	10	10	2	9,5	-8,46351237036288	-0,0126941874623299	0,0171679258346558
6,017	0,0710000000000006	10	10	2	9,5	-8,47177284769714	-0,0284292874857783	0,00890744850039482
6,028	0,0820000000000007	10	10	2	9,75	-8,47755468450487	-0,0421866588294506	0,00312561169266701
6,036	0,0900000000000007	10	10	2	9,75	-8,479810282588	-0,0479601556435227	0,000869985669851303
6,046	0,100000000000001	10	10	2	10	-8,47932326607406	-0,0455483235418797	0,00135703012347221
6,946	0	20	20	2	19	-8,4792557079345	-0,0459928112104535	0,00142458826303482
6,956	0,0100000000000007	20	20	2	19	-8,47606762312353	-0,0356069812551141	0,00461267307400703
6,967	0,0210000000000008	20	20	2	19	-8,46963993273675	-0,0201068725436926	0,0110403634607792
6,978	0,032	20	20	2	19,25	-8,46333417110145	-0,00944512896239758	0,0173461250960827
6,988	0,0420000000000007	20	20	2	19,25	-8,45516969449818	-0,00174329150468111	0,0255106016993523
6,989	0,0430000000000001	20	20	2	19,25	-8,45493441447616	-0,00170575920492411	0,0257459096610546
6,99	0,0440000000000005	20	20	2	19,25	-8,45490354113281	-0,00181999057531357	0,0257767550647259
6,991	0,0450000000000008	20	20	2	19,25	-8,45502669923007	-0,00199439935386181	0,0256535969674587
7,002	0,0560000000000001	20	20	2	19,5	-8,4576822258532	-0,00542216002941132	0,0229980982840061
7,012	0,0660000000000007	20	20	2	19,5	-8,46767331473529	-0,0209613237529993	0,0130069814622402
7,023	0,0770000000000008	20	20	2	19,75	-8,47495461814106	-0,0368201872333884	0,0057256780564785
7,034	0,0880000000000001	20	20	2	19,75	-8,47901341505349	-0,0465840473771095	0,00166688114404678
7,036	0,0900000000000007	20	20	2	19,75	-8,47928755916655	-0,0470291962847114	0,00139273703098297
7,039	0,0930000000000009	20	20	2	19,75	-8,47932192496955	-0,0466549629345536	0,00135837122797966
7,042	0,0960000000000001	20	20	2	19,75	-8,47926976159215	-0,0465454766526818	0,00141050666570663
7,046	0,100000000000001	20	20	2	20	-8,47913366742432	-0,045682298950851	0,00154662877321243
7,946	0	30	30	2	29	-8,47928236238658	-0,0461847661063075	0,00139793381094933
7,956	0,0100000000000007	30	30	2	29	-8,47643321380019	-0,0370923476293683	0,00424705445766449
7,967	0,0210000000000008	30	30	2	29	-8,46912036649883	-0,019172877073288	0,0115599296987057
7,978	0,032	30	30	2	29,25	-8,46080501563847	-0,00615513883531094	0,019875280559063
7,988	0,0420000000000007	30	30	2	29,25	-8,45520442351699	-0,00229337718337774	0,0254758447408676
7,99	0,0440000000000005	30	30	2	29,25	-8,45441873185337	-0,00191852450370789	0,0262615643441677
7,991	0,0450000000000008	30	30	2	29,25	-8,45437218435109	-0,00196998473256826	0,026308111846447
7,992	0,0460000000000003	30	30	2	29,25	-8,45449866726995	-0,00217029824852943	0,0261816009879112
8,002	0,0560000000000009	30	30	2	29,5	-8,45748846419156	-0,00569778028875589	0,0231918320059776
8,013	0,0670000000000002	30	30	2	29,5	-8,46839689649642	-0,0225061783567071	0,0122833997011185
8,024	0,0780000000000012	30	30	2	29,75	-8,47509778104723	-0,037277271039784	0,00558251515030861
8,035	0,0890000000000004	30	30	2	29,75	-8,47957190126181	-0,0483568711206317	0,00110836699604988
8,036	0,0899999999999999	30	30	2	29,75	-8,47964638844132	-0,04843570291996	0,00103387981653214
8,046	0,0999999999999996	30	30	2	30	-8,47954125143588	-0,0472722388803959	0,00113904476165771
8,946	0	40	40	2	39	-8,47924310714006	-0,0463853403925896	0,00143721699714661
8,957	0,011000000000001	40	40	2	39	-8,47508928738534	-0,0331897009164095	0,0055910088121891
8,968	0,0220000000000002	40	40	2	39	-8,46819374710321	-0,017727529630065	0,0124865211546421
8,979	0,0330000000000013	40	40	2	39,25	-8,45967245288193	-0,00539429020136595	0,0210078433156013
8,988	0,0419999999999998	40	40	2	39,25	-8,45306966453791	-0,00130243133753538	0,0276106595993042
8,989	0,043000000000001	40	40	2	39,25	-8,45301043242216	-0,00131373293697834	0,0276698917150497
8,99	0,0440000000000005	40	40	2	39,25	-8,4531438164413	-0,00150744803249836	0,0275364518165588
9,001	0,0549999999999997	40	40	2	39,5	-8,45685034990311	-0,00544021837413311	0,0238299742341042
9,011	0,0650000000000013	40	40	2	39,5	-8,46570616587996	-0,0178553303703666	0,0149741023778915
9,022	0,0760000000000005	40	40	2	39,75	-8,47408974543214	-0,035127610899508	0,0065905787050724
9,033	0,0869999999999997	40	40	2	39,75	-8,4791880659759	-0,0472936686128378	0,0014922022819519
9,036	0,0899999999999999	40	40	2	39,75	-8,47968307323754	-0,0483812391757965	0,00099722295999527
9,046	0,0999999999999996	40	40	2	40	-8,47929116338491	-0,046445382758975	0,00138916075229645
9,946	0	50	50	2	49	-8,47929954528809	-0,0466631492599845	0,00138072296977043
9,957	0,011000000000001	50	50	2	49	-8,47482439130545	-0,0322655169293284	0,00585593283176422
9,968	0,0220000000000002	50	50	2	49	-8,46794815734029	-0,017102169804275	0,0127321109175682
9,982	0,0360000000000014	50	50	2	49,25	-8,45697909593582	-0,00360889825969934	0,0237012282013893
9,989	0,043000000000001	50	50	2	49,25	-8,45143756829202	-0,00110412947833538	0,0292427279055119
9,99	0,0440000000000005	50	50	2	49,25	-8,45133296214044	-0,00116210430860519	0,0293473340570927
9,991	0,0449999999999999	50	50	2	49,25	-8,45145086757839	-0,00130725558847189	0,0292294286191463
10,002	0,0560000000000009	50	50	2	49,5	-8,4553506039083	-0,00463678501546383	0,0253297202289104
10,013	0,0670000000000002	50	50	2	49,5	-8,46819324418902	-0,0224397610872984	0,0124870799481869
10,024	0,0780000000000012	50	50	2	49,75	-8,47542478702962	-0,0383271416649222	0,00525550916790962
10,035	0,0890000000000004	50	50	2	49,75	-8,47910922020674	-0,0472059147432446	0,00157104805111885
10,039	0,093	50	50	2	49,75	-8,47929342649877	-0,0473010540008545	0,00138686969876289
10,046	0,0999999999999996	50	50	2	50	-8,47912900149822	-0,0463694985955954	0,00155126675963402
10,946	0	60	60	2	59	-8,47925308160484	-0,0468236906453967	0,00142721459269524
10,957	0,011000000000001	60	60	2	59	-8,47518377937377	-0,0336610293015838	0,00549651682376862
10,968	0,0220000000000002	60	60	2	59	-8,46769385039806	-0,0168476160615683	0,0129864178597927
10,979	0,0330000000000013	60	60	2	59,25	-8,45865377224982	-0,00459793023765087	0,0220265239477158
10,988	0,0419999999999998	60	60	2	59,25	-8,451929949224	-0,00113377347588539	0,0287503749132156
10,99	0,0440000000000005	60	60	2	59,25	-8,45168768428266	-0,00120097771286964	0,0289926119148731
10,993	0,0470000000000006	60	60	2	59,25	-8,45201466232538	-0,00141133088618517	0,0286656618118286
11,007	0,0609999999999999	60	60	2	59,5	-8,46147263422608	-0,0114605342969298	0,0192076899111271
11,018	0,072000000000001	60	60	2	59,5	-8,47132078371942	-0,0289838993921876	0,00935951247811317
11,029	0,0830000000000002	60	60	2	59,75	-8,47771380096674	-0,0436172680929303	0,00296652317047119
11,035	0,0890000000000004	60	60	2	59,75	-8,47944494336843	-0,048170480877161	0,00123532488942146
11,041	0,0950000000000006	60	60	2	59,75	-8,47953421063721	-0,0478007132187486	0,00114608556032181
11,043	0,0970000000000013	60	60	2	59,75	-8,4794295206666	-0,0474216556176543	0,0012507475912571
11,046	0,0999999999999996	60	60	2	60	-8,47907465882599	-0,0460674893110991	0,00160563737154007
11,946	0	70	70	2	69	-8,47919971682131	-0,0465793767943978	0,0014805793762207
11,957	0,011000000000001	70	70	2	69	-8,47518911585212	-0,0335750030353665	0,00549115240573883
11,968	0,0220000000000002	70	70	2	69	-8,46727344207465	-0,0159756932407618	0,0134068541228771
11,979	0,0330000000000013	70	70	2	69,25	-8,4607698675245	-0,00649465247988701	0,0199104286730289
11,99	0,0440000000000005	70	70	2	69,25	-8,45368481241167	-0,00193597283214331	0,0269954837858677
11,991	0,0449999999999999	70	70	2	69,25	-8,45359107479453	-0,0020048301666975	0,02708924934268
11,993	0,0470000000000006	70	70	2	69,25	-8,45370311290026	-0,00205728691071272	0,0269771553575993
12,004	0,0579999999999998	70	70	2	69,5	-8,4580993372947	-0,0067526288330555	0,0225809589028358
12,014	0,0680000000000014	70	70	2	69,5	-8,46986596472561	-0,0261230021715164	0,01081433147192
12,031	0,0850000000000009	70	70	2	69,75	-8,4786706790328	-0,0464784167706966	0,00200958922505379
12,036	0,0899999999999999	70	70	2	69,75	-8,47983660176396	-0,0493494793772697	0,000843722373247147
12,046	0,0999999999999996	70	70	2	70	-8,47925956360996	-0,046802731230855	0,00142073258757591
12,946	0	80	80	2	79	-8,47919734194875	-0,0466877175495029	0,00148298218846321
12,957	0,011000000000001	80	80	2	79	-8,47498781047761	-0,0332260504364967	0,0056924857199192
12,968	0,0220000000000002	80	80	2	79	-8,46861943602562	-0,0187578750774264	0,0120608881115913
12,979	0,0330000000000013	80	80	2	79,25	-8,45863608643413	-0,00451160129159689	0,0220442377030849
12,989	0,043000000000001	80	80	2	79,25	-8,45028016716242	-0,00085881445556879	0,030400101095438
12,99	0,0440000000000005	80	80	2	79,25	-8,45025884918869	-0,000864560715854168	0,0304214470088482
12,991	0,0449999999999999	80	80	2	79,25	-8,45039731822908	-0,00092207919806242	0,0302829779684544
13,002	0,0560000000000009	80	80	2	79,5	-8,45577877946198	-0,00516070518642664	0,0249015167355537
13,013	0,0670000000000002	80	80	2	79,5	-8,46823677420616	-0,022894567809999	0,0124435499310493
13,024	0,0780000000000012	80	80	2	79,75	-8,47556915134192	-0,0391588406637311	0,00511117279529572
13,035	0,0890000000000004	80	80	2	79,75	-8,47931150346994	-0,0479532452300191	0,00136882066726685
13,04	0,0940000000000012	80	80	2	79,75	-8,47957452759147	-0,0482510402798653	0,00110579654574394
13,046	0,100000000000001	80	80	2	80	-8,47932396456599	-0,0471171690151095	0,00135630369186401
13,946	0	90	90	2	89	-8,47929907031357	-0,0472834659740329	0,00138122588396072
13,957	0,011000000000001	90	90	2	89	-8,47540450282395	-0,0344522250816226	0,00527579337358475
13,968	0,0220000000000002	90	90	2	89	-8,46775819547474	-0,0170775037258863	0,0129221007227898
13,979	0,0330000000000013	90	90	2	89,25	-8,4602109901607	-0,00622784718871117	0,0204692780971527
13,99	0,0440000000000005	90	90	2	89,25	-8,45257085748017	-0,00151500105857849	0,0281094387173653
13,991	0,0449999999999999	90	90	2	89,25	-8,45242263749242	-0,0014677457511425	0,0282576866447926
13,993	0,0470000000000006	90	90	2	89,25	-8,45232962630689	-0,00161289237439632	0,0283506698906422
13,995	0,0490000000000013	90	90	2	89,25	-8,45261695794761	-0,00202904921025038	0,0280633382499218
14,006	0,0600000000000005	90	90	2	89,5	-8,46010895445943	-0,00954414252191782	0,0205713696777821
14,017	0,0709999999999997	90	90	2	89,5	-8,47111484035849	-0,0287061464041471	0,00956542789936066
14,027	0,0810000000000013	90	90	2	89,75	-8,47675231285393	-0,0415493967011571	0,00392798334360123
14,033	0,0869999999999997	90	90	2	89,75	-8,4793752618134	-0,0484812445938587	0,00130500644445419
14,038	0,0920000000000005	90	90	2	89,75	-8,47947022877634	-0,0481962133198977	0,00121006742119789
14,043	0,0970000000000013	90	90	2	89,75	-8,47934709861875	-0,0475084315985441	0,00133316963911057
14,046	0,100000000000001	90	90	2	90	-8,47923550754785	-0,0468706246465445	0,00144476071000099
14,946	0	100	100	2	99	-8,47948422655463	-0,0474136834964156	0,00119604170322418
14,957	0,011000000000001	100	100	2	99	-8,47531643696129	-0,0341432122513652	0,00536385923624039
14,968	0,0220000000000002	100	100	2	99	-8,46824884414673	-0,018043271265924	0,0124314241111279
14,979	0,0330000000000013	100	100	2	99,25	-8,45910315401852	-0,0049927132204175	0,0215771421790123
14,988	0,0419999999999998	100	100	2	99,25	-8,45220431685448	-0,00122434925287962	0,0284759514033794
14,998	0,0520000000000014	100	100	2	99,5	-8,45314283855259	-0,0024297321215272	0,0275374576449394
15,009	0,0630000000000006	100	100	2	99,5	-8,46448821946979	-0,0163005199283361	0,0161920487880707
15,02	0,0739999999999998	100	100	2	99,5	-8,47268457524478	-0,0318822870030999	0,00799572095274925
15,03	0,0840000000000014	100	100	2	99,75	-8,4778125397861	-0,0441589299589396	0,00286778435111046
15,037	0,0910000000000011	100	100	2	99,75	-8,47965122200549	-0,0487779825925827	0,00102907419204712
15,041	0,0950000000000006	100	100	2	99,75	-8,47967938520014	-0,0485229445621371	0,00100091099739075
15,046	0,100000000000001	100	100	2	100	-8,47961937077343	-0,0479510286822915	0,00106092542409897
24,946	0	200	200	2	199	-8,47933321259916	-0,0468892976641655	0,00134708359837532
24,957	0,0109999999999992	200	200	2	199	-8,47534250468015	-0,0342057319357991	0,00533781945705414
24,968	0,0219999999999985	200	200	2	199	-8,46891023218632	-0,0192188611254096	0,0117700919508934
24,978	0,032	200	200	2	199,25	-8,45825367607176	-0,00444610137492418	0,0224266201257706
24,989	0,0429999999999993	200	200	2	199,25	-8,45259505324066	-0,0013016676530242	0,0280852429568768
24,99	0,0440000000000005	200	200	2	199,25	-8,45256074331701	-0,00129500404000282	0,0281195528805256
24,993	0,0470000000000006	200	200	2	199,25	-8,45228062011301	-0,00142029952257872	0,0283996760845184
24,996	0,0500000000000007	200	200	2	199,5	-8,45277216285467	-0,00166827347129583	0,0279081612825394
25,007	0,0609999999999999	200	200	2	199,5	-8,46091409213841	-0,0104975234717131	0,019766204059124
25,018	0,0719999999999992	200	200	2	199,5	-8,47186932340264	-0,0302696833387017	0,00881100073456764
25,028	0,0820000000000007	200	200	2	199,75	-8,47792161628604	-0,044642211869359	0,00275870785117149
25,037	0,0909999999999975	200	200	2	199,75	-8,47971453331411	-0,0486763194203377	0,000965762883424759
25,038	0,0919999999999987	200	200	2	199,75	-8,4797278046608	-0,0485892221331596	0,000952519476413727
25,04	0,0939999999999976	200	200	2	199,75	-8,47969732247293	-0,0482572056353092	0,000982973724603653
25,046	0,0999999999999979	200	200	2	200	-8,47919083200395	-0,0462274113669991	0,00148946419358253
34,946	0	300	300	2	299	-8,48025379702449	-0,0490995077416301	0,000426527112722397
34,956	0,0100000000000051	300	300	2	299	-8,47614722326398	-0,0357307633385062	0,00453304499387741
34,967	0,0210000000000008	300	300	2	299	-8,46978097222745	-0,0204235734418035	0,0108993239700794
34,977	0,0310000000000059	300	300	2	299,25	-8,45934849232435	-0,00490201637148857	0,0213317759335041
34,988	0,0420000000000016	300	300	2	299,25	-8,45387016423046	-0,00182051677256823	0,0268101319670677
34,995	0,0489999999999995	300	300	2	299,25	-8,45120617188513	-0,001019979827106	0,0294741243124008
35,002	0,0560000000000045	300	300	2	299,5	-8,4547866974026	-0,0036527868360281	0,0258935987949371
35,013	0,0670000000000002	300	300	2	299,5	-8,46755155362189	-0,0209455937147141	0,0131287425756454
35,023	0,0770000000000053	300	300	2	299,75	-8,47479404881597	-0,0362949864938855	0,00588621944189072
35,034	0,088000000000001	300	300	2	299,75	-8,47907510586083	-0,0465536816045642	0,00160519033670425
35,044	0,0980000000000061	300	300	2	299,75	-8,47970992326736	-0,0478200241923332	0,000970400869846344
35,046	0,100000000000001	300	300	2	300	-8,47961537539959	-0,047478461638093	0,00106494873762131
44,946	0	400	400	2	399	-8,47982263192534	-0,0469864159822464	0,000857692211866379
44,956	0,0100000000000051	400	400	2	399	-8,47682260908186	-0,03741011954844	0,00385768711566925
44,967	0,0210000000000008	400	400	2	399	-8,46991578117013	-0,0200862530618906	0,0107645429670811
44,977	0,0310000000000059	400	400	2	399,25	-8,46199535764754	-0,0072729866951704	0,0186849385499954
44,988	0,0420000000000016	400	400	2	399,25	-8,4549661539495	-0,00205542892217636	0,0257141701877117
44,994	0,0480000000000018	400	400	2	399,25	-8,4527900442481	-0,00133430119603872	0,0278902798891068
45	0,054000000000002	400	400	2	399,5	-8,45546261407435	-0,00368643086403608	0,0252176821231842
45,011	0,0650000000000048	400	400	2	399,5	-8,46631301566958	-0,0179339712485671	0,0143673084676266
45,022	0,0760000000000005	400	400	2	399,75	-8,47542355768383	-0,0373191572725773	0,00525673851370811
45,032	0,0860000000000056	400	400	2	399,75	-8,47922449931502	-0,0463309418410063	0,00145582482218742
45,037	0,0910000000000011	400	400	2	399,75	-8,48020557314157	-0,0488976668566465	0,000474695116281509
45,04	0,0940000000000012	400	400	2	399,75	-8,48023278638721	-0,0487480917945504	0,000447537750005722
45,043	0,0970000000000013	400	400	2	399,75	-8,4802037011832	-0,0485069258138537	0,000476595014333725
45,046	0,100000000000001	400	400	2	400	-8,47992329858243	-0,0474109454080462	0,000756997615098953
54,946	0	500	500	2	499	-8,48000971600413	-0,0470929406583309	0,000670608133077621
54,956	0,0100000000000051	500	500	2	499	-8,47695996053517	-0,037293927744031	0,00372033566236496
54,967	0,0210000000000008	500	500	2	499	-8,47047650255263	-0,0209864834323525	0,0102037936449051
54,977	0,0310000000000059	500	500	2	499,25	-8,46191232092679	-0,00697602052241564	0,0187679752707481
54,988	0,0420000000000016	500	500	2	499,25	-8,45202600583434	-0,000878660939633846	0,0286543183028698
54,991	0,0450000000000017	500	500	2	499,25	-8,45002496615052	-0,000559086911380291	0,0306553021073341
54,993	0,0470000000000042	500	500	2	499,25	-8,44954454340041	-0,000722827389836311	0,0311357527971268
54,995	0,0490000000000066	500	500	2	499,25	-8,45021682791412	-0,000832607038319111	0,0304634682834148
55,006	0,0600000000000023	500	500	2	499,5	-8,4591125138104	-0,00747950747609138	0,0215678103268147
55,017	0,0710000000000051	500	500	2	499,5	-8,47218800336123	-0,0297370553016663	0,00849232077598572
55,032	0,0860000000000056	500	500	2	499,75	-8,47958777099848	-0,0475357519462705	0,00109249725937843
55,04	0,0940000000000012	500	500	2	499,75	-8,48003692924976	-0,047988691367209	0,000643394887447357
55,041	0,095000000000006	500	500	2	499,75	-8,48004832863808	-0,0479163369163871	0,000631995499134064
55,043	0,0970000000000013	500	500	2	499,75	-8,4800330735743	-0,0476339738816023	0,000647250562906265
55,046	0,100000000000001	500	500	2	500	-8,47976024262607	-0,0467297760769725	0,000920053571462631
64,946	0	600	600	2	599	-8,48045689053833	-0,0480591133236885	0,000223405659198761
64,956	0,0100000000000051	600	600	2	599	-8,47729571163654	-0,0374056724831462	0,0033845566213131
64,966	0,0200000000000102	600	600	2	599	-8,47058619372547	-0,0202622776851058	0,0100941024720669
64,977	0,0310000000000059	600	600	2	599,25	-8,46214894205332	-0,00679673161357641	0,0185313820838928
64,988	0,0420000000000016	600	600	2	599,25	-8,45524082891643	-0,00195458997040987	0,0254394672811031
64,992	0,0460000000000065	600	600	2	599,25	-8,45413578674197	-0,00154990702867508	0,0265444815158844
64,993	0,046999999999997	600	600	2	599,25	-8,45410203561187	-0,00160380732268095	0,0265782885253429
64,994	0,0480000000000018	600	600	2	599,25	-8,45416266471148	-0,00168856233358383	0,0265176594257355
65,004	0,0580000000000069	600	600	2	599,5	-8,4591400064528	-0,00647413078695536	0,021540317684412
65,015	0,0690000000000026	600	600	2	599,5	-8,47090241499245	-0,0261441245675087	0,00977788120508194
65,025	0,0790000000000077	600	600	2	599,75	-8,47747432999313	-0,0415314687415957	0,00320596620440483
65,036	0,0900000000000034	600	600	2	599,75	-8,48005226813257	-0,0476711522787809	0,000628028064966202
65,046	0,100000000000009	600	600	2	600	-8,48015413619578	-0,0472772587090731	0,000526160001754761
74,946	0	700	700	2	699	-8,48082206211984	-0,0481916638091207	-0,000141710042953491
74,956	0,0100000000000051	700	700	2	699	-8,47724178805947	-0,036466927267611	0,00343848019838333
74,966	0,0200000000000102	700	700	2	699	-8,47181296907365	-0,0225630355998874	0,00886732712388039
74,977	0,0310000000000059	700	700	2	699,25	-8,4617408271879	-0,00596686732023954	0,0189394690096378
74,988	0,0420000000000016	700	700	2	699,25	-8,4566087834537	-0,00237240921705961	0,0240715406835079
74,992	0,0460000000000065	700	700	2	699,25	-8,45463364385068	-0,00144453253597021	0,0260466523468494
74,993	0,046999999999997	700	700	2	699,25	-8,45450514927506	-0,00145433936268091	0,0261751748621464
74,995	0,0490000000000066	700	700	2	699,25	-8,4547555167228	-0,00182132236659527	0,0259247794747353
75,006	0,0600000000000023	700	700	2	699,5	-8,4621606208384	-0,0100641744211316	0,0185197032988071
75,016	0,0700000000000074	700	700	2	699,5	-8,47182238474488	-0,0276401452720165	0,00885788351297379
75,027	0,0810000000000031	700	700	2	699,75	-8,47852349281311	-0,0432991096749902	0,00215677544474602
75,037	0,0910000000000082	700	700	2	699,75	-8,48051251843572	-0,0478387717157602	0,000167805701494217
75,04	0,0940000000000083	700	700	2	699,75	-8,48082580603659	-0,0486961007118225	-0,000145453959703445
75,041	0,0949999999999989	700	700	2	699,75	-8,48083192482591	-0,048686102963984	-0,000151600688695908
75,042	0,0960000000000036	700	700	2	699,75	-8,48081831820309	-0,048543605953455	-0,000137966126203537
75,046	0,100000000000009	700	700	2	700	-8,48059580661356	-0,0475245947018266	8,44895839691162E-05
84,946	0	800	800	2	799	-8,48067786544561	-0,0475122546777129	2,45869159698486E-06
84,956	0,0100000000000051	800	800	2	799	-8,47721789963543	-0,035837683826685	0,00346239656209946
84,966	0,0200000000000102	800	800	2	799	-8,47258879803121	-0,0237633008509874	0,00809149816632271
84,981	0,0350000000000108	800	800	2	799,25	-8,45982980914414	-0,00414639711380005	0,0208504870533943
84,991	0,0450000000000017	800	800	2	799,25	-8,4532957803458	-0,00112069770693779	0,0273845158517361
84,992	0,0460000000000065	800	800	2	799,25	-8,4532405436039	-0,00113945454359055	0,0274397805333137
84,993	0,046999999999997	800	800	2	799,25	-8,45339183695614	-0,00126617960631847	0,0272884592413902
85,003	0,0570000000000022	800	800	2	799,5	-8,45926526002586	-0,00598710961639881	0,0214150361716747
85,013	0,0670000000000073	800	800	2	799,5	-8,4684859123081	-0,0201191566884518	0,0121943838894367
85,024	0,078000000000003	800	800	2	799,75	-8,47728665918112	-0,0397128611803055	0,00339366495609283
85,034	0,0880000000000081	800	800	2	799,75	-8,48046706058085	-0,0476208887994289	0,00021323561668396
85,038	0,0919999999999987	800	800	2	799,75	-8,4811051748693	-0,0492156390100718	-0,000424850732088089
85,043	0,0970000000000084	800	800	2	799,75	-8,48114987835288	-0,0489190919324756	-0,000469498336315155
85,046	0,100000000000009	800	800	2	800	-8,48103985190392	-0,0481826346367598	-0,000359527766704559
94,946	0	900	900	2	899	-8,48106287419796	-0,0474535021930933	-0,000382494181394577
94,956	0,0100000000000051	900	900	2	899	-8,4774175286293	-0,0355940591543913	0,00326273962855339
94,966	0,0200000000000102	900	900	2	899	-8,47173267044127	-0,0209530862048268	0,00894762575626373
94,977	0,0310000000000059	900	900	2	899,25	-8,46264598891139	-0,00605348031967878	0,0180342793464661
94,987	0,041000000000011	900	900	2	899,25	-8,45668262802064	-0,00199744012206793	0,0239976681768894
94,99	0,0439999999999969	900	900	2	899,25	-8,45504924654961	-0,00124294776469469	0,02563102170825
94,993	0,046999999999997	900	900	2	899,25	-8,45458229072392	-0,00135841313749552	0,0260980054736137
94,997	0,0510000000000019	900	900	2	899,5	-8,45523345284164	-0,00176774803549051	0,0254468433558941
95,007	0,061000000000007	900	900	2	899,5	-8,46329675987363	-0,0108554726466537	0,0173835083842277
95,018	0,0720000000000027	900	900	2	899,5	-8,47453409805894	-0,0326725607737899	0,00614622607827187
95,028	0,0820000000000078	900	900	2	899,75	-8,47901595756412	-0,0430196756497025	0,00166436657309532
95,039	0,0930000000000035	900	900	2	899,75	-8,48082594573498	-0,0472104549407959	-0,000145621597766876
95,044	0,097999999999999	900	900	2	899,75	-8,48100632429123	-0,0474626151844859	-0,000325944274663925
95,046	0,100000000000009	900	900	2	900	-8,48081870935857	-0,0468314439058304	-0,000138357281684875
104,946	0	1000	1000	2	999	-8,48098928108811	-0,0466651003807783	-0,000308901071548462
104,956	0,0100000000000051	1000	1000	2	999	-8,47803119570017	-0,0368998106569052	0,00264912843704224
104,966	0,0200000000000102	1000	1000	2	999	-8,47191587090492	-0,020697982981801	0,00876445323228836
104,977	0,0310000000000059	1000	1000	2	999,25	-8,46350862644613	-0,00662006437778473	0,0171716697514057
104,987	0,041000000000011	1000	1000	2	999,25	-8,45596826635301	-0,00144386664032936	0,0247120298445225
104,988	0,0420000000000016	1000	1000	2	999,25	-8,4559291228652	-0,00150083564221859	0,0247511453926563
104,989	0,0430000000000064	1000	1000	2	999,25	-8,45598899759352	-0,00161957461386919	0,0246912986040115
105	0,054000000000002	1000	1000	2	999,5	-8,45809341408312	-0,0037446478381753	0,0225868821144104
105,01	0,0640000000000072	1000	1000	2	999,5	-8,46674742177129	-0,0160704273730516	0,0139328464865684
105,021	0,0750000000000028	1000	1000	2	999,75	-8,47627918235957	-0,0357850966975093	0,00440111383795738
105,031	0,085000000000008	1000	1000	2	999,75	-8,48007048480213	-0,0452094990760088	0,000609811395406723
105,035	0,0889999999999986	1000	1000	2	999,75	-8,4814750123769	-0,0489320000633597	-0,000794660300016403
105,036	0,0900000000000034	1000	1000	2	999,75	-8,48149767145514	-0,0489018857479095	-0,000817347317934036
105,037	0,0910000000000082	1000	1000	2	999,75	-8,48145900294185	-0,0486395601183176	-0,000778622925281525
105,046	0,100000000000009	1000	1000	2	1000	-8,48119782283902	-0,0471351947635412	-0,000517498701810837
155,279	0	1501	1	3	1500	-8,47414210438728	-0,0252173794433475	0,00653821974992752
155,289	0,0100000000000193	1501	1	3	1500	-8,47415087744593	-0,0249914824962616	0,00652944669127464
155,298	0,0190000000000055	1501	1	3	1500	-8,47401095554233	-0,0246437638998032	0,00666936859488487
155,309	0,0300000000000011	1501	1	3	1500	-8,47416082397103	-0,0251875165849924	0,00651944428682327
155,319	0,0400000000000205	1501	1	3	1500	-8,47423369064927	-0,025521544739604	0,00644657760858536
155,331	0,0520000000000209	1501	1	3	1500	-8,47421583719551	-0,0255068996921182	0,00646445900201797
155,333	0,054000000000002	1501	1	3	1500	-8,47397510893643	-0,02468500752002	0,00670518726110458
155,337	0,0579999999999927	1501	1	3	1500	-8,47423489205539	-0,0252236938104033	0,00644540414214134
155,347	0,0680000000000121	1501	1	3	1500	-8,47416015341878	-0,0250850385054946	0,00652017071843147
155,358	0,0790000000000077	1501	1	3	1500	-8,47416051663458	-0,0250317854806781	0,00651977956295013
155,369	0,0900000000000034	1501	1	3	1500	-8,47434419207275	-0,025672260671854	0,00633610412478447
155,38	0,100999999999999	1501	1	3	1500	-8,47434558905661	-0,0257816584780812	0,00633470714092255
155,39	0,111000000000018	1501	1	3	1500	-8,47433818504214	-0,0255744811147451	0,00634213909506798
155,401	0,122000000000014	1501	1	3	1500	-8,47432762384415	-0,0255891587585211	0,00635270029306412
155,412	0,13300000000001	1501	1	3	1500	-8,47437760792673	-0,0258540408685803	0,00630268827080727
155,423	0,144000000000005	1501	1	3	1500	-8,47431940957904	-0,0255795009434223	0,00636091455817223
155,434	0,155000000000001	1501	1	3	1500	-8,47422452643514	-0,0250939326360822	0,00645574182271957
155,444	0,16500000000002	1501	1	3	1500	-8,47440931946039	-0,0256621139124036	0,00627094879746437
155,455	0,176000000000016	1501	1	3	1500	-8,47427990287542	-0,0253382464870811	0,00640036538243294
155,466	0,187000000000012	1501	1	3	1500	-8,47447855398059	-0,0261758454144001	0,00620177015662193
155,477	0,198000000000008	1501	1	3	1500	-8,47447953186929	-0,0260687712579966	0,00620076432824135
155,488	0,209000000000003	1501	1	3	1500	-8,47454932518303	-0,026070955209434	0,00613097101449966
155,499	0,219999999999999	1501	1	3	1500	-8,47452867776155	-0,0260671135038137	0,00615164637565613
155,509	0,230000000000018	1501	1	3	1500	-8,47450889647007	-0,0260426616296172	0,00617137178778648
155,52	0,241000000000014	1501	1	3	1500	-8,47444740124047	-0,0259834248572588	0,00623289495706558
155,531	0,25200000000001	1501	1	3	1500	-8,47467768006027	-0,0265412963926792	0,00600261613726616
155,542	0,263000000000005	1501	1	3	1500	-8,47457888536155	-0,0262349378317595	0,00610141083598137
155,553	0,274000000000001	1501	1	3	1500	-8,47460908815265	-0,0262107187882066	0,00607118010520935
155,563	0,28400000000002	1501	1	3	1500	-8,47459738142788	-0,0261656101793051	0,00608291476964951
155,574	0,295000000000016	1501	1	3	1500	-8,4746257122606	-0,0264540920034051	0,0060545839369297
155,585	0,306000000000012	1501	1	3	1500	-8,47457866184413	-0,0259620556607842	0,00610163435339928
155,596	0,317000000000007	1501	1	3	1500	-8,47461311146617	-0,0261630909517407	0,00606715679168701
155,607	0,328000000000003	1501	1	3	1500	-8,47487166523933	-0,0270640011876822	0,00580860301852226
155,626	0,347000000000008	1501	1	3	1500	-8,47477876581252	-0,0267469557002187	0,00590153038501739
155,637	0,358000000000004	1501	1	3	1500	-8,47480687312782	-0,026586102321744	0,0058734230697155
155,648	0,369	1501	1	3	1500	-8,47486051730812	-0,0267512258142233	0,00581977888941765
155,658	0,379000000000019	1501	1	3	1500	-8,47484316676855	-0,0268452428281307	0,00583715736865997
155,669	0,390000000000015	1501	1	3	1500	-8,47488381899893	-0,0270883506163955	0,00579647719860077
155,68	0,40100000000001	1501	1	3	1500	-8,47483039833605	-0,0265516573563218	0,00584989786148071
155,691	0,412000000000006	1501	1	3	1500	-8,47504053264856	-0,027333702892065	0,00563973560929298
155,702	0,423000000000002	1501	1	3	1500	-8,47502016462386	-0,0272567709907889	0,00566013157367706
155,713	0,433999999999998	1501	1	3	1500	-8,47469720989466	-0,0263911578804255	0,00598311424255371
155,723	0,444000000000017	1501	1	3	1500	-8,47479248419404	-0,0267649302259088	0,00588783994317055
155,734	0,455000000000013	1501	1	3	1500	-8,47493503242731	-0,0268604559823871	0,00574523583054543
155,745	0,466000000000008	1501	1	3	1500	-8,47500116564333	-0,0271318852901459	0,00567913055419922
155,756	0,477000000000004	1501	1	3	1500	-8,4750188793987	-0,0272003328427672	0,00566141679883003
155,767	0,488	1501	1	3	1500	-8,47505838610232	-0,0273650651797652	0,00562191009521484
155,777	0,498000000000019	1501	1	3	1500	-8,47502055577934	-0,0272392155602574	0,00565974041819572
155,788	0,509000000000015	1501	1	3	1500	-8,47523728385568	-0,0277776317670941	0,00544298440217972
155,799	0,52000000000001	1501	1	3	1500	-8,47521758638322	-0,0277284113690257	0,00546270981431007
155,81	0,531000000000006	1501	1	3	1500	-8,47526122815907	-0,0280132424086332	0,00541906803846359
155,821	0,542000000000002	1501	1	3	1500	-8,47519040107727	-0,0278587825596333	0,00548992305994034
155,831	0,552000000000021	1501	1	3	1500	-8,47520532086492	-0,0275751762092113	0,005475003272295
155,842	0,563000000000017	1501	1	3	1500	-8,47519763745368	-0,0276475539430976	0,00548265874385834
155,853	0,574000000000012	1501	1	3	1500	-8,47524764947593	-0,0277458503842354	0,00543264672160149
155,864	0,585000000000008	1501	1	3	1500	-8,47512921318412	-0,0274780485779047	0,0055510550737381
155,875	0,596000000000004	1501	1	3	1500	-8,47518713213503	-0,0275959307327867	0,0054931640625
155,889	0,610000000000014	1501	1	3	1500	-8,47520372830331	-0,027713100425899	0,00547656789422035
155,9	0,621000000000009	1501	1	3	1500	-8,47521875984967	-0,0276306783780456	0,00546153634786606
155,911	0,632000000000005	1501	1	3	1500	-8,47538718022406	-0,0283453753218055	0,0052931159734726
155,922	0,643000000000001	1501	1	3	1500	-8,47535759210587	-0,0281608011573553	0,00532273203134537
155,932	0,65300000000002	1501	1	3	1500	-8,47569194622338	-0,0289039732888341	0,00498834997415543
155,943	0,664000000000016	1501	1	3	1500	-8,47549312748015	-0,0283459294587374	0,00518716871738434
155,954	0,675000000000011	1501	1	3	1500	-8,47549522295594	-0,0283495290204883	0,00518510118126869
155,965	0,686000000000007	1501	1	3	1500	-8,47561620175838	-0,0287517253309488	0,00506406649947166
155,976	0,697000000000003	1501	1	3	1500	-8,47557920962572	-0,0283855060115457	0,00510105863213539
155,987	0,707999999999998	1501	1	3	1500	-8,47551209852099	-0,0282252347096801	0,00516822561621666
155,997	0,718000000000018	1501	1	3	1500	-8,47552578896284	-0,0283348700031638	0,00515447929501534
156,008	0,729000000000013	1501	1	3	1500	-8,47568881697953	-0,0289201876148582	0,00499147921800613
156,019	0,740000000000009	1501	1	3	1500	-8,47565609961748	-0,0288683688268065	0,00502416864037514
156,03	0,751000000000005	1501	1	3	1500	-8,47567054443061	-0,0287037761881948	0,00500975176692009
156,041	0,762	1501	1	3	1500	-8,47553640604019	-0,0282334256917238	0,0051439180970192
156,051	0,77200000000002	1501	1	3	1500	-8,47571410238743	-0,0289260968565941	0,00496622174978256
156,062	0,783000000000015	1501	1	3	1500	-8,47566551528871	-0,0287768244743347	0,00501478090882301
156,073	0,794000000000011	1501	1	3	1500	-8,47572295926511	-0,0288707949221134	0,00495733693242073
156,084	0,805000000000007	1501	1	3	1500	-8,47569529898465	-0,0285931257531047	0,00498499721288681
156,095	0,816000000000003	1501	1	3	1500	-8,47577070817351	-0,0289870658889413	0,00490961596369743
156,106	0,826999999999998	1501	1	3	1500	-8,47588651813567	-0,0293157203122973	0,00479377806186676
156,116	0,837000000000018	1501	1	3	1500	-8,47577556967735	-0,0289761833846569	0,00490469858050346
156,127	0,848000000000013	1501	1	3	1500	-8,47584418952465	-0,0289428094401956	0,00483613461256027
156,138	0,859000000000009	1501	1	3	1500	-8,47579333931207	-0,0288727879524231	0,00488698482513428
156,149	0,870000000000005	1501	1	3	1500	-8,47603663802147	-0,0298407441005111	0,00464368611574173
156,16	0,881	1501	1	3	1500	-8,47590775229037	-0,0293034268543124	0,00477254390716553
156,17	0,89100000000002	1501	1	3	1500	-8,47595941275358	-0,0294990465044975	0,00472091138362885
156,181	0,902000000000015	1501	1	3	1500	-8,47588014788926	-0,0290421582758427	0,00480014830827713
156,192	0,913000000000011	1501	1	3	1500	-8,47597972489893	-0,0294930348172784	0,00470057129859924
156,203	0,924000000000007	1501	1	3	1500	-8,47604638896883	-0,0296503584831953	0,00463390722870827
156,214	0,935000000000002	1501	1	3	1500	-8,4760211315006	-0,0296463584527373	0,00465916469693184
156,225	0,945999999999998	1501	1	3	1500	-8,47599067725241	-0,0293108355253935	0,00468961894512177
156,235	0,956000000000017	1501	1	3	1500	-8,47596212290227	-0,0292660156264901	0,00471817329525947
156,246	0,967000000000013	1501	1	3	1500	-8,47607424482703	-0,029657525010407	0,00460607931017876
156,257	0,978000000000009	1501	1	3	1500	-8,47628728486598	-0,0303287943825126	0,00439301133155823
156,268	0,989000000000004	1501	1	3	1500	-8,4761188365519	-0,0298494379967451	0,00456143170595169
156,279	1	1501	1	3	1500	-8,47614591009915	-0,0295997597277164	0,00453438609838486
156,289	1,01000000000002	1501	1	3	1500	-8,4762245323509	-0,0298269698396325	0,00445576384663582
156,3	1,02100000000002	1501	1	3	1500	-8,47622715868056	-0,0300598377361894	0,0044531375169754
156,311	1,03200000000001	1501	1	3	1500	-8,47642332315445	-0,0307369558140635	0,00425700098276138
156,322	1,04300000000001	1501	1	3	1500	-8,4761820640415	-0,0295877130702138	0,00449823215603828
156,333	1,054	1501	1	3	1500	-8,47637708298862	-0,0303436210379004	0,0043032132089138
156,344	1,065	1501	1	3	1500	-8,47632729448378	-0,0302278995513916	0,00435300171375275
156,354	1,07500000000002	1501	1	3	1500	-8,47628384828568	-0,0300912093371153	0,0043964758515358
156,365	1,08600000000001	1501	1	3	1500	-8,47635182552039	-0,0303123844787478	0,00432847067713737
156,376	1,09700000000001	1501	1	3	1500	-8,47631251439452	-0,029994947835803	0,00436775386333466
156,387	1,108	1501	1	3	1500	-8,47636551596224	-0,0302222603932023	0,00431478023529053
156,398	1,119	1501	1	3	1500	-8,47638345323503	-0,0303702801465988	0,00429684296250343
156,408	1,12900000000002	1501	1	3	1500	-8,47653991542757	-0,0308725796639919	0,00414038076996803
156,419	1,14000000000001	1501	1	3	1500	-8,47645464353263	-0,0302742049098015	0,00422565266489983
156,43	1,15100000000001	1501	1	3	1500	-8,47648367285728	-0,0305312778800726	0,00419659540057182
156,441	1,16200000000001	1501	1	3	1500	-8,47652700729668	-0,0307070603594184	0,0041532889008522
156,452	1,173	1501	1	3	1500	-8,47643324173987	-0,0304370280355215	0,00424705445766449
156,463	1,184	1501	1	3	1500	-8,47649275325239	-0,0307055050507188	0,00418754294514656
156,473	1,19400000000002	1501	1	3	1500	-8,47657917067409	-0,0305986171588302	0,00410115346312523
156,484	1,20500000000001	1501	1	3	1500	-8,47666829824448	-0,0309612229466438	0,00401197001338005
156,495	1,21600000000001	1501	1	3	1500	-8,47664915956557	-0,0310405762866139	0,00403113663196564
156,506	1,227	1501	1	3	1500	-8,47684579901397	-0,0316312583163381	0,00383449718356133
156,517	1,238	1501	1	3	1500	-8,47687907516956	-0,0313433725386858	0,00380124896764755
156,527	1,24800000000002	1501	1	3	1500	-8,4768542367965	-0,0312932673841715	0,00382605940103531
156,538	1,25900000000001	1501	1	3	1500	-8,47678673453629	-0,031184758991003	0,00389356166124344
156,549	1,27000000000001	1501	1	3	1500	-8,47680380567908	-0,0313567603006959	0,0038764625787735
156,56	1,28100000000001	1501	1	3	1500	-8,47673526965082	-0,0311815598979592	0,00394502654671669
156,571	1,292	1501	1	3	1500	-8,47682048566639	-0,0311631429940462	0,00385981053113937
156,581	1,30200000000002	1501	1	3	1500	-8,4769937954843	-0,0318461144343019	0,00368652865290642
156,592	1,31300000000002	1501	1	3	1500	-8,47706898115575	-0,0318849459290504	0,00361131504178047
156,603	1,32400000000001	1501	1	3	1500	-8,47692942246795	-0,0316155049949884	0,00375084578990936
156,614	1,33500000000001	1501	1	3	1500	-8,47682976163924	-0,0309839006513357	0,0038505345582962
156,625	1,346	1501	1	3	1500	-8,47691911272705	-0,0314228609204292	0,00376118347048759
156,636	1,357	1501	1	3	1500	-8,47689491696656	-0,0314121786504984	0,0037853792309761
156,646	1,36700000000002	1501	1	3	1500	-8,47690313123167	-0,0315419631078839	0,003777164965868
156,657	1,37800000000001	1501	1	3	1500	-8,47700460813939	-0,0318285124376416	0,00367568805813789
156,668	1,38900000000001	1501	1	3	1500	-8,47736927680671	-0,0328577775508165	0,00331101939082146
156,679	1,40000000000001	1501	1	3	1500	-8,47724125720561	-0,03246427513659	0,0034390389919281
156,69	1,411	1501	1	3	1500	-8,47712377086282	-0,0319629348814487	0,0035564973950386
156,7	1,42100000000002	1501	1	3	1500	-8,47712080925703	-0,0320991687476635	0,00355951488018036
156,711	1,43200000000002	1501	1	3	1500	-8,47714925184846	-0,0319534167647362	0,0035310722887516
156,722	1,44300000000001	1501	1	3	1500	-8,47713206894696	-0,0318479118868709	0,00354822725057602
156,733	1,45400000000001	1501	1	3	1500	-8,47714567556977	-0,0320008723065257	0,00353464856743813
156,744	1,465	1501	1	3	1500	-8,47710904665291	-0,0319596845656633	0,00357124954462051
156,761	1,482	1501	1	3	1500	-8,47739640623331	-0,0325194839388132	0,00328391790390015
156,771	1,49200000000002	1501	1	3	1500	-8,47738279961049	-0,0324552040547132	0,00329749658703804
156,782	1,50300000000001	1501	1	3	1500	-8,47729730419815	-0,0321847666054964	0,00338299199938774
156,793	1,51400000000001	1501	1	3	1500	-8,47725642845035	-0,0321771623566747	0,00342389568686485
156,804	1,52500000000001	1501	1	3	1500	-8,47741574048996	-0,0327295623719692	0,00326458364725113
156,815	1,536	1501	1	3	1500	-8,477349774912	-0,0323010748252273	0,00333052128553391
156,825	1,54600000000002	1501	1	3	1500	-8,4773685503751	-0,0324253272265196	0,00331174582242966
156,836	1,55700000000002	1501	1	3	1500	-8,47736637108028	-0,0325093884021044	0,00331392511725426
156,847	1,56800000000001	1501	1	3	1500	-8,47745290026069	-0,0328462105244398	0,00322736799716949
156,858	1,57900000000001	1501	1	3	1500	-8,47741722129285	-0,0324118789285421	0,00326307490468025
156,869	1,59	1501	1	3	1500	-8,47746633924544	-0,032606772147119	0,00321395695209503
156,88	1,601	1501	1	3	1500	-8,47743527032435	-0,0327180558815598	0,0032450258731842
156,89	1,61100000000002	1501	1	3	1500	-8,47750053741038	-0,032928166911006	0,00317975878715515
156,901	1,62200000000001	1501	1	3	1500	-8,47760089673102	-0,0332479458302259	0,00307939946651459
156,912	1,63300000000001	1501	1	3	1500	-8,47766431979835	-0,0331698078662157	0,00301597639918327
156,923	1,64400000000001	1501	1	3	1500	-8,47754725255072	-0,0328215397894382	0,00313304364681244
156,934	1,655	1501	1	3	1500	-8,47764685750008	-0,0331407738849521	0,00303341075778008
156,944	1,66500000000002	1501	1	3	1500	-8,47759734839201	-0,0330588687211275	0,00308291986584663
156,955	1,67600000000002	1501	1	3	1500	-8,47772472538054	-0,0333814043551683	0,00295557081699371
156,966	1,68700000000001	1501	1	3	1500	-8,47778052091599	-0,0334551790729165	0,00289980322122574
156,977	1,69800000000001	1501	1	3	1500	-8,47791477106512	-0,033934386447072	0,00276552513241768
156,988	1,709	1501	1	3	1500	-8,47783153876662	-0,0336674647405744	0,0028487853705883
156,999	1,72	1501	1	3	1500	-8,47772866487503	-0,0333930132910609	0,00295165926218033
157,009	1,73000000000002	1501	1	3	1500	-8,47786517813802	-0,0336743658408523	0,00281509011983871
157,02	1,74100000000001	1501	1	3	1500	-8,47782251425087	-0,0335126928985119	0,00285778194665909
157,031	1,75200000000001	1501	1	3	1500	-8,47783165052533	-0,0335675990208983	0,00284867361187935
157,042	1,76300000000001	1501	1	3	1500	-8,47786995582282	-0,033706552349031	0,00281034037470818
157,053	1,774	1501	1	3	1500	-8,47797648981214	-0,0340509507805109	0,00270383432507515
157,063	1,78400000000002	1501	1	3	1500	-8,47790258936584	-0,0336198648437858	0,00277770683169365
157,074	1,79500000000002	1501	1	3	1500	-8,47778792493045	-0,0332880299538374	0,00289237126708031
157,085	1,80600000000001	1501	1	3	1500	-8,47795416601002	-0,033812690526247	0,00272613018751144
157,096	1,81700000000001	1501	1	3	1500	-8,47797699272633	-0,0340501591563225	0,00270327553153038
157,107	1,828	1501	1	3	1500	-8,47823275253177	-0,034531457349658	0,00244751572608948
157,118	1,839	1501	1	3	1500	-8,478096826002	-0,0341440830379725	0,00258347019553185
157,128	1,84900000000002	1501	1	3	1500	-8,47803932614625	-0,034099854528904	0,0026409700512886
157,139	1,86000000000001	1501	1	3	1500	-8,47804849036038	-0,0341474777087569	0,00263180583715439
157,15	1,87100000000001	1501	1	3	1500	-8,47821573726833	-0,034667681902647	0,00246455892920494
157,161	1,88200000000001	1501	1	3	1500	-8,47821090370416	-0,0343715073540807	0,00246942043304443
157,178	1,899	1501	1	3	1500	-8,47823660820723	-0,0344776827841997	0,00244366005063057
157,188	1,90900000000002	1501	1	3	1500	-8,47835753113031	-0,0349044846370816	0,00232279300689697
157,199	1,92000000000002	1501	1	3	1500	-8,4781686309725	-0,0343644898384809	0,00251166522502899
157,21	1,93100000000001	1501	1	3	1500	-8,47825116477907	-0,0343584269285202	0,00242913141846657
157,221	1,94200000000001	1501	1	3	1500	-8,47816742956638	-0,0340965483337641	0,00251289457082748
157,232	1,953	1501	1	3	1500	-8,47826882265508	-0,0345577765256166	0,00241147354245186
157,243	1,964	1501	1	3	1500	-8,47833073697984	-0,0348170567303896	0,00234955921769142
157,253	1,97400000000002	1501	1	3	1500	-8,47829972393811	-0,034466665238142	0,00238057225942612
157,264	1,98500000000001	1501	1	3	1500	-8,47828284837305	-0,034491871483624	0,00239744782447815
157,275	1,99600000000001	1501	1	3	1500	-8,47832028754056	-0,0345936976373196	0,00236000865697861
157,286	2,00700000000001	1501	1	3	1500	-8,47842176444828	-0,0350729608908296	0,0022585317492485
157,297	2,018	1501	1	3	1500	-8,47840653732419	-0,0350062735378742	0,00227378681302071
157,307	2,02800000000002	1501	1	3	1500	-8,47863726317883	-0,0355070549994707	0,00204306095838547
157,318	2,03900000000002	1501	1	3	1500	-8,47871189005673	-0,0356372352689505	0,00196840614080429
157,329	2,05000000000001	1501	1	3	1500	-8,4787037037313	-0,0356927467510104	0,00197656452655792
157,34	2,06100000000001	1501	1	3	1500	-8,47851723432541	-0,0351511687040329	0,00216303393244743
157,351	2,072	1501	1	3	1500	-8,47860680893064	-0,0352008920162916	0,00207345932722092
157,362	2,083	1501	1	3	1500	-8,47845981828868	-0,0347930006682873	0,00222047790884972
157,372	2,09300000000002	1501	1	3	1500	-8,4785426594317	-0,0351152662187815	0,00213760882616043
157,383	2,10400000000001	1501	1	3	1500	-8,47875530831516	-0,0358222750946879	0,00192498788237572
157,394	2,11500000000001	1501	1	3	1500	-8,47871859557927	-0,03576276358217	0,00196170061826706
157,405	2,126	1501	1	3	1500	-8,47873963415623	-0,0355413323268294	0,00194068998098373
157,416	2,137	1501	1	3	1500	-8,47876936197281	-0,0356908887624741	0,00191096216440201
157,426	2,14700000000002	1501	1	3	1500	-8,4786741156131	-0,0354163814336061	0,00200618058443069
157,437	2,15800000000002	1501	1	3	1500	-8,47864634357393	-0,0353324366733432	0,00203395262360573
157,448	2,16900000000001	1501	1	3	1500	-8,47900503315032	-0,0362204574048519	0,00167526304721832
157,459	2,18000000000001	1501	1	3	1500	-8,47892275080085	-0,0361378490924835	0,00175757333636284
157,47	2,191	1501	1	3	1500	-8,47890855744481	-0,0360860861837864	0,0017717108130455
157,481	2,202	1501	1	3	1500	-8,47882107831538	-0,0358369760215282	0,00185921788215637
157,491	2,21200000000002	1501	1	3	1500	-8,47888321615756	-0,0360444793477654	0,00179708003997803
157,502	2,22300000000001	1501	1	3	1500	-8,47891006618738	-0,0358098419383168	0,0017702579498291
157,513	2,23400000000001	1501	1	3	1500	-8,47887231968343	-0,0357525469735265	0,00180797651410103
157,524	2,245	1501	1	3	1500	-8,47893532365561	-0,036098537966609	0,00174494460225105
157,535	2,256	1501	1	3	1500	-8,47898581065238	-0,0362590420991182	0,00169448554515839
157,545	2,26600000000002	1501	1	3	1500	-8,47906211391091	-0,0361868320032954	0,0016181543469429
157,556	2,27700000000002	1501	1	3	1500	-8,47912522964179	-0,0365426763892174	0,00155506655573845
157,567	2,28800000000001	1501	1	3	1500	-8,47908787429333	-0,0364134414121509	0,00159244984388351
157,578	2,29900000000001	1501	1	3	1500	-8,47899206914008	-0,0361710321158171	0,00168822705745697
157,589	2,31	1501	1	3	1500	-8,479277305305	-0,0371875800192356	0,00140301883220673
157,6	2,321	1501	1	3	1500	-8,4789958409965	-0,0359521666541696	0,00168448314070702
157,61	2,33100000000002	1501	1	3	1500	-8,47914487123489	-0,0365470768883824	0,00153545290231705
157,621	2,34200000000001	1501	1	3	1500	-8,47923036664724	-0,0369370309635997	0,00144990161061287
157,632	2,35300000000001	1501	1	3	1500	-8,47914886660874	-0,0365622388198972	0,00153142958879471
157,643	2,364	1501	1	3	1500	-8,47916739061475	-0,0364354299381375	0,00151293352246284
157,654	2,375	1501	1	3	1500	-8,47920460626483	-0,0366552546620369	0,00147571787238121
157,664	2,38500000000002	1501	1	3	1500	-8,47921108826995	-0,0366462441161275	0,00146923586726189
157,682	2,40300000000002	1501	1	3	1500	-8,47935078665614	-0,0371440919116139	0,00132948160171509
157,695	2,416	1501	1	3	1500	-8,47930594347417	-0,03675218205899	0,00137435272336006
157,705	2,42600000000002	1501	1	3	1500	-8,47935888916254	-0,036903154104948	0,00132137909531593
157,716	2,43700000000001	1501	1	3	1500	-8,47931119613349	-0,036981119774282	0,00136910006403923
157,727	2,44800000000001	1501	1	3	1500	-8,47937095910311	-0,0370692787691951	0,00130930915474892
157,738	2,459	1501	1	3	1500	-8,47930979914963	-0,0370734324678779	0,00137049704790115
157,749	2,47	1501	1	3	1500	-8,47958441823721	-0,0376696046441793	0,00109590590000153
157,759	2,48000000000002	1501	1	3	1500	-8,47957765683532	-0,037529980763793	0,00110266730189323
157,77	2,49100000000001	1501	1	3	1500	-8,47960028797388	-0,0376636208966374	0,00108003616333008
157,781	2,50200000000001	1501	1	3	1500	-8,47957639954984	-0,0375810917466879	0,00110389664769173
157,792	2,51300000000001	1501	1	3	1500	-8,4796302113682	-0,037539629265666	0,00105008482933044
157,803	2,524	1501	1	3	1500	-8,47952454350889	-0,0371847441419959	0,00115575268864632
157,813	2,53400000000002	1501	1	3	1500	-8,47964596934617	-0,0377696845680475	0,00103432685136795
157,824	2,54500000000002	1501	1	3	1500	-8,47962873056531	-0,0376700051128864	0,00105159357190132
157,835	2,55600000000001	1501	1	3	1500	-8,47960975952446	-0,0376778561621904	0,001070536673069
157,846	2,56700000000001	1501	1	3	1500	-8,47963526844978	-0,0375443790107965	0,00104505568742752
157,857	2,578	1501	1	3	1500	-8,47954815253615	-0,0373262725770473	0,00113211572170258
157,868	2,589	1501	1	3	1500	-8,47984322346747	-0,0384122505784035	0,000837072730064392
157,878	2,59900000000002	1501	1	3	1500	-8,47971210256219	-0,0380440056324005	0,000968221575021744
157,889	2,61000000000001	1501	1	3	1500	-8,4798501804471	-0,0381387490779161	0,000830143690109253
157,9	2,62100000000001	1501	1	3	1500	-8,47979209385812	-0,0378906121477485	0,000888202339410782
157,911	2,63200000000001	1501	1	3	1500	-8,47987873479724	-0,0383794726803899	0,000801589339971542
157,922	2,643	1501	1	3	1500	-8,47984995692968	-0,0381620833650231	0,000830311328172684
157,938	2,65900000000002	1501	1	3	1500	-8,47994009032846	-0,0382843520492315	0,000740177929401398
157,949	2,67000000000002	1501	1	3	1500	-8,47980748862028	-0,0379003630951047	0,000872835516929626
157,96	2,68100000000001	1501	1	3	1500	-8,47985381260514	-0,0382188428193331	0,000826455652713776
157,971	2,69200000000001	1501	1	3	1500	-8,47987180575728	-0,0382311129942536	0,000808462500572204
157,982	2,703	1501	1	3	1500	-8,47984713502228	-0,0382709922268987	0,000833161175251007
157,993	2,714	1501	1	3	1500	-8,47988300956786	-0,0380279868841171	0,000797286629676819
158,003	2,72400000000002	1501	1	3	1500	-8,48012655973434	-0,0389028573408723	0,000553708523511887
158,014	2,73500000000001	1501	1	3	1500	-8,48012851551175	-0,0388424005359411	0,000551808625459671
158,025	2,74600000000001	1501	1	3	1500	-8,48009934648871	-0,0388284306973219	0,000580921769142151
158,036	2,75700000000001	1501	1	3	1500	-8,47999214194715	-0,0383306993171573	0,000688154250383377
158,047	2,768	1501	1	3	1500	-8,48029207438231	-0,0392957823351026	0,000388249754905701
158,057	2,77800000000002	1501	1	3	1500	-8,48015145398676	-0,0388924172148108	0,000528842210769653
158,068	2,78900000000002	1501	1	3	1500	-8,4801743645221	-0,0389472953975201	0,000505931675434113
158,079	2,80000000000001	1501	1	3	1500	-8,48013150505722	-0,0387539900839329	0,000548791140317917
158,09	2,81100000000001	1501	1	3	1500	-8,48021750338375	-0,0388883426785469	0,000462792813777924
158,101	2,822	1501	1	3	1500	-8,4802342671901	-0,039037331007421	0,000446029007434845
158,112	2,833	1501	1	3	1500	-8,48017271608114	-0,0388428615406156	0,00050760805606842
158,122	2,84300000000002	1501	1	3	1500	-8,48016134463251	-0,0387817900627851	0,000518951565027237
158,133	2,85400000000001	1501	1	3	1500	-8,48025896586478	-0,0391595158725977	0,000421330332756042
158,144	2,86500000000001	1501	1	3	1500	-8,48039726726711	-0,03943907096982	0,000283028930425644
158,163	2,88400000000001	1501	1	3	1500	-8,48028922453523	-0,0390720553696156	0,000391043722629547
158,174	2,89500000000001	1501	1	3	1500	-8,48028047941625	-0,039025479927659	0,000399816781282425
158,185	2,90600000000001	1501	1	3	1500	-8,48040140233934	-0,0392397167161107	0,000278893858194351
158,196	2,917	1501	1	3	1500	-8,48049558699131	-0,0395889859646559	0,000184681266546249
158,206	2,92700000000002	1501	1	3	1500	-8,48049748688936	-0,0396983744576573	0,000182781368494034
158,217	2,93800000000002	1501	1	3	1500	-8,48045323044062	-0,0396397244185209	0,000227037817239761
158,228	2,94900000000001	1501	1	3	1500	-8,48053347319365	-0,0399562623351812	0,000146850943565369
158,239	2,96000000000001	1501	1	3	1500	-8,48046096973121	-0,0393983907997608	0,000219326466321945
158,25	2,971	1501	1	3	1500	-8,4805072657764	-0,0396982673555613	0,000173058360815048
158,261	2,982	1501	1	3	1500	-8,48057013005018	-0,0397961167618632	0,000110138207674026
158,271	2,99200000000002	1501	1	3	1500	-8,48066342063248	-0,0401449901983142	1,68755650520325E-05
158,282	3,00300000000001	1501	1	3	1500	-8,48064196296036	-0,03987992182374	3,83332371711731E-05
158,293	3,01400000000001	1501	1	3	1500	-8,48069921135902	-0,0399957364425063	-1,8831342458725E-05
158,304	3,02500000000001	1501	1	3	1500	-8,48072488792241	-0,0401968089863658	-4,45358455181122E-05
158,315	3,036	1501	1	3	1500	-8,48067068494856	-0,0401067826896906	9,61124897003174E-06
158,325	3,04600000000002	1501	1	3	1500	-8,48069228231907	-0,0402193376794457	-1,19023025035858E-05
158,336	3,05700000000002	1501	1	3	1500	-8,48069792613387	-0,039869942702353	-1,76019966602325E-05
158,347	3,06800000000001	1501	1	3	1500	-8,48068602383137	-0,0399021152406931	-5,6438148021698E-06
158,358	3,07900000000001	1501	1	3	1500	-8,48080183379352	-0,0403399439528584	-0,000121481716632843
158,369	3,09	1501	1	3	1500	-8,48071611486375	-0,040056137368083	-3,57627868652344E-05
158,38	3,101	1501	1	3	1500	-8,48073801957071	-0,0400043418630958	-5,76674938201904E-05
158,39	3,11100000000002	1501	1	3	1500	-8,48099964670837	-0,040751239284873	-0,000319294631481171
158,401	3,12200000000001	1501	1	3	1500	-8,48085192963481	-0,0404975283890963	-0,000171549618244171
158,412	3,13300000000001	1501	1	3	1500	-8,4808406420052	-0,0404926016926765	-0,000160317867994308
158,423	3,14400000000001	1501	1	3	1500	-8,48085139878094	-0,0405339989811182	-0,000171046704053879
158,434	3,155	1501	1	3	1500	-8,48092770203948	-0,040510674007237	-0,000247377902269363
158,444	3,16500000000002	1501	1	3	1500	-8,48108273930848	-0,0409768661484122	-0,000402387231588364
158,455	3,17600000000002	1501	1	3	1500	-8,48103675059974	-0,0408957106992602	-0,000356398522853851
158,466	3,18700000000001	1501	1	3	1500	-8,48109749145806	-0,0412076059728861	-0,000417139381170273
158,477	3,19800000000001	1501	1	3	1500	-8,48104298114777	-0,0408872775733471	-0,000362657010555267
158,488	3,209	1501	1	3	1500	-8,48105278797448	-0,0408273469656706	-0,00037243589758873
158,499	3,22	1501	1	3	1500	-8,48100833594799	-0,0407434068620205	-0,000327955931425095
158,509	3,23000000000002	1501	1	3	1500	-8,48130276426673	-0,041695823892951	-0,000622384250164032
158,52	3,24100000000001	1501	1	3	1500	-8,48123495467007	-0,0415292335674167	-0,000554602593183517
158,531	3,25200000000001	1501	1	3	1500	-8,48119410686195	-0,0411807093769312	-0,000513754785060883
158,542	3,26300000000001	1501	1	3	1500	-8,48116636276245	-0,0411029765382409	-0,000485982745885849
158,553	3,274	1501	1	3	1500	-8,48116435110569	-0,0411683646962047	-0,00048397108912468
158,563	3,28400000000002	1501	1	3	1500	-8,48114931955934	-0,0411555869504809	-0,000468939542770386
158,574	3,29500000000002	1501	1	3	1500	-8,48125546239316	-0,041301348246634	-0,00057511031627655
158,585	3,30600000000001	1501	1	3	1500	-8,48126348108053	-0,0412885565310717	-0,000583101063966751
158,596	3,31700000000001	1501	1	3	1500	-8,48134685307741	-0,0414959015324712	-0,000666473060846329
158,607	3,328	1501	1	3	1500	-8,48140980117023	-0,0418149679899216	-0,000729449093341827
158,618	3,339	1501	1	3	1500	-8,48130541853607	-0,0416549667716026	-0,000625066459178925
158,628	3,34900000000002	1501	1	3	1500	-8,48139404319227	-0,0416352041065693	-0,000713691115379333
158,639	3,36000000000001	1501	1	3	1500	-8,48130701109767	-0,0413716584444046	-0,000626631081104279
158,65	3,37100000000001	1501	1	3	1500	-8,48148819990456	-0,04201740026474	-0,000807847827672958
158,661	3,38200000000001	1501	1	3	1500	-8,48139991052449	-0,0418364396318793	-0,000719558447599411
158,672	3,393	1501	1	3	1500	-8,48154343664646	-0,0420403340831399	-0,000863112509250641
158,682	3,40300000000002	1501	1	3	1500	-8,48147557117045	-0,0418014358729124	-0,000795219093561172
158,693	3,41400000000002	1501	1	3	1500	-8,48142720758915	-0,0416566710919142	-0,000746883451938629
158,704	3,42500000000001	1501	1	3	1500	-8,4814552590251	-0,0417936546728015	-0,00077487900853157
158,719	3,44	1501	1	3	1500	-8,48158157430589	-0,0422095926478505	-0,000901222229003906
158,729	3,45000000000002	1501	1	3	1500	-8,48182951100171	-0,0428904639557004	-0,00114915892481804
158,74	3,46100000000001	1501	1	3	1500	-8,48170445300639	-0,0425493903458118	-0,00102410092949867
158,751	3,47200000000001	1501	1	3	1500	-8,48162893205881	-0,0421845959499478	-0,000948552042245865
158,762	3,483	1501	1	3	1500	-8,48160727880895	-0,0422243820503354	-0,000926926732063293
158,773	3,494	1501	1	3	1500	-8,4816895890981	-0,0422293040901423	-0,00100923702120781
158,783	3,50400000000002	1501	1	3	1500	-8,48169554024935	-0,0422230875119567	-0,00101516023278236
158,794	3,51500000000001	1501	1	3	1500	-8,48171987570822	-0,0424447655677795	-0,0010395236313343
158,805	3,52600000000001	1501	1	3	1500	-8,48171065561473	-0,0424279971048236	-0,00103030353784561
158,816	3,53700000000001	1501	1	3	1500	-8,48171473480761	-0,0425524497404695	-0,00103438273072243
158,827	3,548	1501	1	3	1500	-8,48188371397555	-0,0427805446088314	-0,00120336189866066
158,837	3,55800000000002	1501	1	3	1500	-8,4819074627012	-0,0428759632632136	-0,00122711062431335
158,848	3,56900000000002	1501	1	3	1500	-8,48184767179191	-0,0428177183493972	-0,00116731971502304
158,859	3,58000000000001	1501	1	3	1500	-8,48185189068317	-0,0428480748087168	-0,00117151066660881
158,87	3,59100000000001	1501	1	3	1500	-8,48189092241228	-0,0426465831696987	-0,00121057033538818
158,881	3,602	1501	1	3	1500	-8,48183009773493	-0,0425428571179509	-0,00114977359771729
158,892	3,613	1501	1	3	1500	-8,48189975135028	-0,0428873999044299	-0,00121939927339554
158,902	3,62300000000002	1501	1	3	1500	-8,48186329007149	-0,0426660059019923	-0,00118296593427658
158,913	3,63400000000001	1501	1	3	1500	-8,48210549913347	-0,043694144114852	-0,00142514705657959
158,924	3,64500000000001	1501	1	3	1500	-8,48202629014849	-0,0430354429408908	-0,0013459101319313
158,935	3,65600000000001	1501	1	3	1500	-8,4820078779012	-0,0430768728256226	-0,0013275258243084
158,946	3,667	1501	1	3	1500	-8,4821365121752	-0,0435343803837895	-0,00145616009831429
158,959	3,68000000000001	1501	1	3	1500	-8,48213262856007	-0,0436505256220698	-0,0014522485435009
158,97	3,691	1501	1	3	1500	-8,48210418596864	-0,0431551784276962	-0,00142386183142662
158,981	3,702	1501	1	3	1500	-8,48215475678444	-0,0433936202898622	-0,00147443264722824
158,991	3,71200000000002	1501	1	3	1500	-8,48228990100324	-0,0439242832362652	-0,00160954892635345
159,002	3,72300000000001	1501	1	3	1500	-8,48217037506402	-0,0435472512617707	-0,0014900229871273
159,013	3,73400000000001	1501	1	3	1500	-8,48214383237064	-0,0432719010859728	-0,00146348029375076
159,024	3,745	1501	1	3	1500	-8,48217532038689	-0,0433353846892715	-0,00149494037032127
159,035	3,756	1501	1	3	1500	-8,48224220797419	-0,0436007836833596	-0,00156188383698463
159,045	3,76600000000002	1501	1	3	1500	-8,48230428993702	-0,0438841246068478	-0,00162390992045403
159,056	3,77700000000002	1501	1	3	1500	-8,48233396187425	-0,0440230267122388	-0,00165363773703575
159,067	3,78800000000001	1501	1	3	1500	-8,48234172910452	-0,0437006819993258	-0,00166134908795357
159,078	3,79900000000001	1501	1	3	1500	-8,48229428753257	-0,0436070561408997	-0,00161390751600265
159,089	3,81	1501	1	3	1500	-8,48236313089728	-0,0439478736370802	-0,00168275088071823
159,1	3,821	1501	1	3	1500	-8,4823692496866	-0,0439663464203477	-0,00168889760971069
159,11	3,83100000000002	1501	1	3	1500	-8,48243580199778	-0,0440217135474086	-0,00175544992089272
159,121	3,84200000000001	1501	1	3	1500	-8,48240504041314	-0,0438401801511645	-0,0017247162759304
159,132	3,85300000000001	1501	1	3	1500	-8,48242630250752	-0,0439869007095695	-0,00174595043063164
159,143	3,864	1501	1	3	1500	-8,48249710164964	-0,0443218788132072	-0,00181674957275391
159,154	3,875	1501	1	3	1500	-8,48254912532866	-0,0444700149819255	-0,00186877325177193
159,164	3,88500000000002	1501	1	3	1500	-8,48254158161581	-0,0441719964146614	-0,00186122953891754
159,175	3,89600000000002	1501	1	3	1500	-8,48258002661169	-0,0443635182455182	-0,00189967453479767
159,186	3,90700000000001	1501	1	3	1500	-8,48254353739321	-0,0442057754844427	-0,00186318531632423
159,197	3,91800000000001	1501	1	3	1500	-8,48261673934758	-0,0445904536172748	-0,00193638727068901
159,217	3,93800000000002	1501	1	3	1500	-8,48260743543505	-0,0444277562201023	-0,00192705541849136
159,228	3,94900000000001	1501	1	3	1500	-8,48267049528658	-0,0446225982159376	-0,00199014320969582
159,239	3,96000000000001	1501	1	3	1500	-8,48265381529927	-0,0446806848049164	-0,00197343528270721
159,25	3,971	1501	1	3	1500	-8,48292496986687	-0,0455799512565136	-0,00224461778998375
159,261	3,982	1501	1	3	1500	-8,48277158103883	-0,044688219204545	-0,00209122896194458
159,271	3,99200000000002	1501	1	3	1500	-8,48275283351541	-0,0447550276294351	-0,00207250937819481
159,282	4,00300000000001	1501	1	3	1500	-8,48277322947979	-0,0448516104370356	-0,00209290534257889
159,293	4,01400000000001	1501	1	3	1500	-8,48293572664261	-0,0454381667077541	-0,00225534662604332
159,304	4,02500000000001	1501	1	3	1500	-8,48287775181234	-0,045250291004777	-0,00219739973545074
159,315	4,036	1501	1	3	1500	-8,48282343707979	-0,0448028510436416	-0,00214308500289917
159,325	4,04600000000002	1501	1	3	1500	-8,48285540007055	-0,0448299804702401	-0,00217504799365997
159,336	4,05700000000002	1501	1	3	1500	-8,48288579843938	-0,0451080175116658	-0,00220544636249542
159,347	4,06800000000001	1501	1	3	1500	-8,48286892287433	-0,0451490702107549	-0,00218857079744339
159,358	4,07900000000001	1501	1	3	1500	-8,48296330310404	-0,0452213268727064	-0,00228295102715492
159,369	4,09	1501	1	3	1500	-8,48298165947199	-0,0452982960268855	-0,00230127945542336
159,38	4,101	1501	1	3	1500	-8,48298288881779	-0,045319302007556	-0,00230250880122185
159,39	4,11100000000002	1501	1	3	1500	-8,48299495875835	-0,0454462459310889	-0,00231457874178886
159,401	4,12200000000001	1501	1	3	1500	-8,48304488696158	-0,0455994578078389	-0,00236453488469124
159,412	4,13300000000001	1501	1	3	1500	-8,48309741355479	-0,0455228192731738	-0,00241706147789955
159,423	4,14400000000001	1501	1	3	1500	-8,48301365040242	-0,0452715205028653	-0,00233329832553864
159,434	4,155	1501	1	3	1500	-8,4831343498081	-0,045735314488411	-0,0024539977312088
159,449	4,17000000000002	1501	1	3	1500	-8,48320716060698	-0,0461418926715851	-0,00252680853009224
159,46	4,18100000000001	1501	1	3	1500	-8,48317936062813	-0,045606717467308	-0,00249903649091721
159,471	4,19200000000001	1501	1	3	1500	-8,48317120224237	-0,0457179732620716	-0,0024908222258091
159,482	4,203	1501	1	3	1500	-8,48324158228934	-0,0459260959178209	-0,00256123021245003
159,493	4,214	1501	1	3	1500	-8,48318411037326	-0,0458396272733808	-0,00250373035669327
159,503	4,22400000000002	1501	1	3	1500	-8,48318567499518	-0,0455679185688496	-0,00250529497861862
159,514	4,23500000000001	1501	1	3	1500	-8,48320478573442	-0,045686075463891	-0,00252446159720421
159,525	4,24600000000001	1501	1	3	1500	-8,48329975269735	-0,0460278335958719	-0,00261940062046051
159,536	4,25700000000001	1501	1	3	1500	-8,48347233608365	-0,0467321230098605	-0,00279201194643974
159,547	4,268	1501	1	3	1500	-8,48342151381075	-0,0464688008651137	-0,00274116173386574
159,557	4,27800000000002	1501	1	3	1500	-8,48344531841576	-0,0462972838431597	-0,00276496633887291
159,568	4,28900000000002	1501	1	3	1500	-8,48340371623635	-0,0462847156450152	-0,0027233362197876
159,579	4,30000000000001	1501	1	3	1500	-8,48338826559484	-0,0462556118145585	-0,00270791351795197
159,59	4,31100000000001	1501	1	3	1500	-8,48338862881064	-0,0463109975680709	-0,0027083046734333
159,601	4,322	1501	1	3	1500	-8,48337605595589	-0,0460749072954059	-0,00269567593932152
159,612	4,333	1501	1	3	1500	-8,48366852849722	-0,0470437621697783	-0,00298820436000824
159,622	4,34300000000002	1501	1	3	1500	-8,48365045152605	-0,0469007343053818	-0,00297009944915771
159,633	4,35400000000001	1501	1	3	1500	-8,48360267467797	-0,0468485057353973	-0,00292232260107994
159,644	4,36500000000001	1501	1	3	1500	-8,48352131433785	-0,0467088352888823	-0,00284096226096153
159,655	4,376	1501	1	3	1500	-8,48356350325048	-0,0465372810140252	-0,00288315117359161
159,666	4,387	1501	1	3	1500	-8,48376718349755	-0,0473125651478767	-0,00308683142066002
159,681	4,40200000000002	1501	1	3	1500	-8,48368034698069	-0,0470687355846167	-0,00299999490380287
159,692	4,41300000000001	1501	1	3	1500	-8,4836320951581	-0,0468985410407186	-0,00295171514153481
159,703	4,42400000000001	1501	1	3	1500	-8,48377612419426	-0,0471238186582923	-0,00309577211737633
159,714	4,435	1501	1	3	1500	-8,48364653997123	-0,0466534309089184	-0,00296618789434433
159,725	4,446	1501	1	3	1500	-8,48370286636055	-0,0469070207327604	-0,00302251428365707
159,735	4,45600000000002	1501	1	3	1500	-8,48367028869689	-0,0469502853229642	-0,00298993661999702
159,746	4,46700000000001	1501	1	3	1500	-8,48381551913917	-0,0474456837400794	-0,00313516706228256
159,757	4,47800000000001	1501	1	3	1500	-8,48376902751624	-0,0470193335786462	-0,00308867543935776
159,768	4,489	1501	1	3	1500	-8,48388028331101	-0,0474767526611686	-0,00319993123412132
159,779	4,5	1501	1	3	1500	-8,48386474885046	-0,0474334508180618	-0,00318439677357674
159,789	4,51000000000002	1501	1	3	1500	-8,4838920738548	-0,0474690878763795	-0,00321172177791595
159,8	4,52100000000002	1501	1	3	1500	-8,48390984348953	-0,0473732827231288	-0,00322949141263962
159,811	4,53200000000001	1501	1	3	1500	-8,48389310762286	-0,0473687099292874	-0,00321278348565102
159,822	4,54300000000001	1501	1	3	1500	-8,48393141292036	-0,0474767526611686	-0,00325106084346771
159,833	4,554	1501	1	3	1500	-8,48408407531679	-0,048079970292747	-0,00340372323989868
159,853	4,57400000000001	1501	1	3	1500	-8,48419105634093	-0,0481118075549603	-0,00351067632436752
159,864	4,58500000000001	1501	1	3	1500	-8,48403629846871	-0,0476554874330759	-0,00335594639182091
159,875	4,596	1501	1	3	1500	-8,48404029384255	-0,0476576061919332	-0,00335996970534325
159,886	4,607	1501	1	3	1500	-8,48409463651478	-0,0478889606893063	-0,00341428443789482
159,896	4,61700000000002	1501	1	3	1500	-8,48408016376197	-0,0476085487753153	-0,0033998116850853
159,907	4,62800000000001	1501	1	3	1500	-8,48415674641728	-0,0479033356532454	-0,00347636640071869
159,918	4,63900000000001	1501	1	3	1500	-8,48409631289542	-0,047785653732717	-0,00341596081852913
159,929	4,65000000000001	1501	1	3	1500	-8,48417521454394	-0,048089143820107	-0,00349486246705055
159,94	4,661	1501	1	3	1500	-8,4841744042933	-0,048073548823595	-0,0034940242767334
159,95	4,67100000000002	1501	1	3	1500	-8,4843052458018	-0,0482888659462333	-0,00362489372491837
159,961	4,68200000000002	1501	1	3	1500	-8,48430622369051	-0,0484160892665386	-0,00362589955329895
159,972	4,69300000000001	1501	1	3	1500	-8,48426006734371	-0,048215975984931	-0,00357968732714653
159,983	4,70400000000001	1501	1	3	1500	-8,48429594188929	-0,0485023483633995	-0,00361556187272072
159,994	4,715	1501	1	3	1500	-8,4843526314944	-0,0484043871983886	-0,0036722794175148
160,005	4,726	1501	1	3	1500	-8,48440513014793	-0,048573249951005	-0,00372475013136864
160,015	4,73600000000002	1501	1	3	1500	-8,48438068293035	-0,0485063064843416	-0,00370033085346222
160,026	4,74700000000001	1501	1	3	1500	-8,48448595963418	-0,0489481491968036	-0,00380560755729675
160,037	4,75800000000001	1501	1	3	1500	-8,48447559401393	-0,048948903568089	-0,00379521399736404
160,048	4,76900000000001	1501	1	3	1500	-8,48458833061159	-0,0491112191230059	-0,00390797853469849
160,059	4,78	1501	1	3	1500	-8,48450062796474	-0,0488127814605832	-0,00382030382752418
160,069	4,79000000000002	1501	1	3	1500	-8,48445106297731	-0,048690726980567	-0,00377068296074867
160,08	4,80100000000002	1501	1	3	1500	-8,48445687443018	-0,0486444588750601	-0,00377655029296875
160,091	4,81200000000001	1501	1	3	1500	-8,48447050899267	-0,0486138695850968	-0,00379012897610664
160,102	4,82300000000001	1501	1	3	1500	-8,48452138714492	-0,0486917933449149	-0,00384103506803513
160,113	4,834	1501	1	3	1500	-8,48454549908638	-0,0489109428599477	-0,00386517494916916
160,124	4,845	1501	1	3	1500	-8,48460858687758	-0,0491278478875756	-0,00392820686101913
160,134	4,85500000000002	1501	1	3	1500	-8,48470623604953	-0,0493983877822757	-0,00402588397264481
160,145	4,86600000000001	1501	1	3	1500	-8,48472417332232	-0,0493117980659008	-0,0040438212454319
160,156	4,87700000000001	1501	1	3	1500	-8,48467748612165	-0,0491678854450583	-0,00399710610508919
160,167	4,88800000000001	1501	1	3	1500	-8,48478485830128	-0,0496571930125356	-0,00410450622439384
160,178	4,899	1501	1	3	1500	-8,48471453413367	-0,049427654594183	-0,00403420999646187
160,188	4,90900000000002	1501	1	3	1500	-8,4848200622946	-0,0496158190071583	-0,00413971021771431
160,199	4,92000000000002	1501	1	3	1500	-8,48479201085865	-0,0495001766830683	-0,00411165878176689
160,21	4,93100000000001	1501	1	3	1500	-8,48485079593956	-0,0496159633621573	-0,00417044386267662
160,221	4,94200000000001	1501	1	3	1500	-8,48482352681458	-0,0496314605697989	-0,00414317473769188
160,241	4,96200000000002	1501	1	3	1500	-8,48492723889649	-0,0495925080031157	-0,00424688681960106
160,255	4,976	1501	1	3	1500	-8,48485501483083	-0,0494529446586967	-0,00417463481426239
160,265	4,98600000000002	1501	1	3	1500	-8,48496758379042	-0,0500176753848791	-0,0042872317135334
160,276	4,99700000000001	1501	1	3	1500	-8,48489650525153	-0,0497157545760274	-0,00421615317463875
160,279	5	1501	1	3	1500	-8,484912738204	-0,0498488359153271	-0,00423235818743706
160,289	5,01000000000002	1501	1	3	1500	-8,48499831743538	-0,0499172415584326	-0,00431796535849571
160,3	5,02100000000002	1501	1	3	1500	-8,48507389426231	-0,050156288780272	-0,00439351424574852
160,311	5,03200000000001	1501	1	3	1500	-8,48497887142003	-0,049888864159584	-0,00429851934313774
160,322	5,04300000000001	1501	1	3	1500	-8,48502309992909	-0,0499795516952872	-0,00434271991252899
160,326	5,047	1501	1	3	1500	-8,48512365482748	-0,0504581956192851	-0,00444330275058746
160,33	5,05100000000002	1501	1	3	1500	-8,48512130789459	-0,0505122495815158	-0,00444095581769943
160,341	5,06200000000001	1501	1	3	1500	-8,48505112342536	-0,0499447481706738	-0,00437077134847641
160,346	5,06700000000001	1501	1	4	1500	-8,48502432927489	-0,0499453814700246	-0,00434394925832748
160,346	0	1501	1	4	1500	-8,48502432927489	-0,0499453814700246	-0,00434394925832748
160,357	0,0109999999999957	1501	1	4	1500	-8,48499309271574	-0,0497984839603305	-0,00431276857852936
160,368	0,0219999999999914	1501	1	4	1500	-8,48502270877361	-0,0498834997415543	-0,00434232875704765
160,378	0,0320000000000107	1501	1	4	1500,25	-8,48449688404799	-0,0482997670769691	-0,00381650403141975
160,389	0,0430000000000064	1501	1	4	1500,25	-8,48400383256376	-0,046384409070015	-0,00332348048686981
160,395	0,0490000000000066	1501	1	4	1500,25	-8,48333132453263	-0,0439923396334052	-0,00265097245573998
160,406	0,0600000000000023	1501	1	4	1500,5	-8,48392065614462	-0,046300794929266	-0,00324027612805367
160,417	0,070999999999998	1501	1	4	1500,5	-8,48504061810672	-0,0503280758857727	-0,00436026602983475
160,428	0,0819999999999936	1501	1	4	1500,75	-8,4874168317765	-0,0576406344771385	-0,00673647969961166
160,438	0,092000000000013	1501	1	4	1500,75	-8,48977016285062	-0,0643219472840428	-0,00908978283405304
160,441	0,0949999999999989	1501	1	4	1500,75	-8,49040911532938	-0,0660679675638676	-0,00972876325249672
160,447	0,100999999999999	1501	1	4	1501	-8,49067954346538	-0,0660441676154733	-0,00999921932816505
160,46	0,0130000000000052	1502	2	4	1501	-8,48872809670865	-0,0587172154337168	-0,00804774463176727
160,471	0,0240000000000009	1502	2	4	1501	-8,48353363573551	-0,0419832393527031	-0,00285325571894646
160,482	0,0349999999999966	1502	2	4	1501,25	-8,47856534644961	-0,0284067774191499	0,0021149218082428
160,493	0,0459999999999923	1502	2	4	1501,25	-8,47658333368599	-0,0239429948851466	0,00409696251153946
160,508	0,061000000000007	1502	2	4	1501,5	-8,48130114376545	-0,0387949729338288	-0,000620763748884201
160,519	0,0720000000000027	1502	2	4	1501,5	-8,48751682788133	-0,0575108826160431	-0,00683650374412537
160,53	0,0829999999999984	1502	2	4	1501,75	-8,49544283933938	-0,0792162446305156	-0,0147624872624874
160,541	0,0939999999999941	1502	2	4	1501,75	-8,49831911735237	-0,0835534883663058	-0,0176387652754784
160,543	0,0960000000000036	1502	2	4	1501,75	-8,49864467047155	-0,0840868288651109	-0,017964318394661
160,546	0,0989999999999895	1502	2	4	1501,75	-8,49873938597739	-0,0835702894255519	-0,0180590339004993
160,547	0,0999999999999943	1502	2	4	1502	-8,4987441636622	-0,0834258133545518	-0,0180638395249844
160,557	0,0100000000000193	1503	3	4	1502	-8,4951145760715	-0,0696845818310976	-0,0144342519342899
160,568	0,021000000000015	1503	3	4	1502	-8,48660370334983	-0,0438284873962402	-0,00592337921261787
160,579	0,0320000000000107	1503	3	4	1502,25	-8,47503751516342	-0,0161063997074962	0,00564275309443474
160,59	0,0430000000000064	1503	3	4	1502,25	-8,47108880057931	-0,0105047272518277	0,00959146767854691
160,593	0,0459999999999923	1503	3	4	1502,25	-8,47041704691946	-0,00991867855191231	0,0102632492780685
160,597	0,0500000000000114	1503	3	4	1502,5	-8,47141963429749	-0,0123668788000941	0,00926066190004349
160,608	0,061000000000007	1503	3	4	1502,5	-8,47862105816603	-0,030926507897675	0,00205926597118378
160,619	0,0720000000000027	1503	3	4	1502,5	-8,48988661542535	-0,0610441900789738	-0,00920623540878296
160,63	0,0829999999999984	1503	3	4	1502,75	-8,49899154156446	-0,0849831849336624	-0,0183111615478992
160,64	0,0930000000000177	1503	3	4	1502,75	-8,50139639340341	-0,0896174553781748	-0,0207160413265228
160,642	0,0949999999999989	1503	3	4	1502,75	-8,50174264982343	-0,0903675239533186	-0,0210623256862164
160,643	0,0960000000000036	1503	3	4	1502,75	-8,5017831902951	-0,0902974419295788	-0,0211028382182121
160,644	0,0970000000000084	1503	3	4	1502,75	-8,50173929706216	-0,0899286475032568	-0,0210589729249477
160,647	0,0999999999999943	1503	3	4	1503	-8,50156710483134	-0,0885788770392537	-0,0208867527544498
160,657	0,0100000000000193	1504	4	4	1503	-8,49701735191047	-0,0715656625106931	-0,0163369998335838
160,668	0,021000000000015	1504	4	4	1503	-8,48624775186181	-0,0398402661085129	-0,00556737184524536
160,679	0,0320000000000107	1504	4	4	1503,25	-8,47603395581245	-0,0166859058663249	0,00464631244540215
160,69	0,0430000000000064	1504	4	4	1503,25	-8,47029595635831	-0,00930305104702711	0,01038433983922
160,691	0,0440000000000111	1504	4	4	1503,25	-8,4701538272202	-0,00912453513592482	0,0105264410376549
160,692	0,0450000000000159	1504	4	4	1503,25	-8,47011211328208	-0,00915182754397392	0,0105681829154491
160,693	0,0460000000000207	1504	4	4	1503,25	-8,47019822336733	-0,00945246312767267	0,0104820728302002
160,704	0,0570000000000164	1504	4	4	1503,5	-8,47586399875581	-0,0233417935669422	0,00481629744172096
160,715	0,0680000000000121	1504	4	4	1503,5	-8,48698999732733	-0,0516617624089122	-0,00630967319011688
160,726	0,0790000000000077	1504	4	4	1503,75	-8,49775269627571	-0,0801117112860084	-0,0170723162591457
160,737	0,0900000000000034	1504	4	4	1503,75	-8,50146230310201	-0,0879066437482834	-0,0207819230854511
160,74	0,0930000000000177	1504	4	4	1503,75	-8,50209971889853	-0,0898379692807794	-0,0214193388819695
160,747	0,100000000000023	1504	4	4	1504	-8,50190822035074	-0,0876977061852813	-0,0212278962135315
160,758	0,0109999999999957	1505	5	4	1504	-8,4967940300703	-0,0686422223225236	-0,016113705933094
160,769	0,0219999999999914	1505	5	4	1504	-8,48672702908516	-0,039849360473454	-0,00604664906859398
160,78	0,032999999999987	1505	5	4	1504,25	-8,47507556900382	-0,0147910555824637	0,00560469925403595
160,789	0,0420000000000016	1505	5	4	1504,25	-8,46997082233429	-0,00833990052342415	0,0107094459235668
160,79	0,0429999999999779	1505	5	4	1504,25	-8,46988731063902	-0,00842737965285778	0,0107929855585098
160,793	0,0459999999999923	1505	5	4	1504,25	-8,46997738815844	-0,00912580639123917	0,010702908039093
160,804	0,0569999999999879	1505	5	4	1504,5	-8,47556135617196	-0,0222416967153549	0,00511894002556801
160,815	0,0679999999999836	1505	5	4	1504,5	-8,48721376620233	-0,0510175153613091	-0,0065334141254425
160,825	0,078000000000003	1505	5	4	1504,75	-8,49738378077745	-0,0775912217795849	-0,0167034566402435
160,836	0,0889999999999986	1505	5	4	1504,75	-8,50152620114386	-0,0865609338507056	-0,0208458490669727
160,842	0,0949999999999989	1505	5	4	1504,75	-8,50275149568915	-0,0903131999075413	-0,0220711156725883
160,843	0,0959999999999752	1505	5	4	1504,75	-8,50278306752443	-0,0901539204642177	-0,0221026875078678
160,847	0,0999999999999943	1505	5	4	1505	-8,50274747237563	-0,0890377489849925	-0,0220671482384205
160,858	0,0109999999999957	1506	6	4	1505	-8,4975223056972	-0,0693091843277216	-0,0168419815599918
160,869	0,0219999999999914	1506	6	4	1505	-8,48617248237133	-0,0371872680261731	-0,00549210235476494
160,88	0,032999999999987	1506	6	4	1505,25	-8,47459307871759	-0,0137070612981915	0,00608721747994423
160,89	0,0430000000000064	1506	6	4	1505,25	-8,47078705206513	-0,00919083599001169	0,00989321619272232
160,892	0,0449999999999875	1506	6	4	1505,25	-8,47017958760262	-0,00851188786327839	0,010500680655241
160,893	0,0459999999999923	1506	6	4	1505,25	-8,47009339369833	-0,008534318767488	0,0105869024991989
160,895	0,0480000000000018	1506	6	4	1505,25	-8,4703665599227	-0,00930310226976871	0,0103137642145157
160,906	0,0589999999999975	1506	6	4	1505,5	-8,47786760888994	-0,0263523682951927	0,00281268730759621
160,917	0,0699999999999932	1506	6	4	1505,5	-8,48989536054432	-0,0557518703863025	-0,00921500846743584
160,928	0,0809999999999889	1506	6	4	1505,75	-8,50042467936873	-0,0835467455908656	-0,0197443552315235
160,938	0,0910000000000082	1506	6	4	1505,75	-8,50281374529004	-0,0893310317769647	-0,0221334211528301
160,943	0,0960000000000036	1506	6	4	1505,75	-8,5034045856446	-0,0904747983440757	-0,0227242335677147
160,944	0,0970000000000084	1506	6	4	1505,75	-8,50344258360565	-0,0903609627857804	-0,022762231528759
160,947	0,0999999999999943	1506	6	4	1506	-8,50338793359697	-0,0895124999806285	-0,0227075815200806
160,958	0,0109999999999957	1507	7	4	1506	-8,49837351590395	-0,0706951832398772	-0,0176931917667389
160,969	0,0219999999999914	1507	7	4	1506	-8,48678975366056	-0,0381480297073722	-0,00610940158367157
160,979	0,0320000000000107	1507	7	4	1506,25	-8,47622525878251	-0,0163197750225663	0,00445503741502762
160,99	0,0430000000000064	1507	7	4	1506,25	-8,46874661743641	-0,00650261994451284	0,0119336508214474
160,991	0,0440000000000111	1507	7	4	1506,25	-8,46861119382083	-0,00644804909825325	0,0120691023766994
160,992	0,0449999999999875	1507	7	4	1506,25	-8,46860345453024	-0,00656397547572851	0,0120768696069717
160,993	0,0459999999999923	1507	7	4	1506,25	-8,46874337643385	-0,00689309556037188	0,0119369477033615
161,003	0,0560000000000116	1507	7	4	1506,5	-8,47409091889858	-0,0180121837183833	0,00658940523862839
161,014	0,0670000000000073	1507	7	4	1506,5	-8,48716422915459	-0,0476510124281049	-0,00648390501737595
161,025	0,078000000000003	1507	7	4	1506,75	-8,49922279827297	-0,0789349805563688	-0,0185424461960793
161,036	0,0889999999999986	1507	7	4	1506,75	-8,50335692055523	-0,0894788326695561	-0,0226765684783459
161,041	0,0939999999999941	1507	7	4	1506,75	-8,50472275167704	-0,0929529732093215	-0,0240424275398254
161,042	0,0949999999999989	1507	7	4	1506,75	-8,5047560557723	-0,0926535809412599	-0,0240756757557392
161,046	0,0989999999999895	1507	7	4	1506,75	-8,50468983873725	-0,0914955325424671	-0,0240094587206841
161,047	0,0999999999999943	1507	7	4	1507	-8,50456329993904	-0,0908252131193876	-0,0238829478621483
161,057	0,0100000000000193	1508	8	4	1507	-8,50019146688282	-0,0744091533124447	-0,0195111148059368
161,068	0,021000000000015	1508	8	4	1507	-8,4884135518223	-0,0410980498418212	-0,00773319974541664
161,079	0,0320000000000107	1508	8	4	1507,25	-8,47547493875027	-0,0149078294634819	0,00520532950758934
161,089	0,0420000000000016	1508	8	4	1507,25	-8,46821433864534	-0,00571541953831911	0,0124659575521946
161,09	0,0430000000000064	1508	8	4	1507,25	-8,46811579540372	-0,00571681652218103	0,0125644728541374
161,093	0,0459999999999923	1508	8	4	1507,25	-8,46825446002185	-0,00626894645392895	0,0124258361756802
161,103	0,0560000000000116	1508	8	4	1507,5	-8,47510057501495	-0,0197761878371239	0,00557972118258476
161,114	0,0670000000000073	1508	8	4	1507,5	-8,48756485618651	-0,0475403340533376	-0,00688450410962105
161,125	0,078000000000003	1508	8	4	1507,75	-8,49993810988962	-0,079356050118804	-0,0192577578127384
161,136	0,0889999999999986	1508	8	4	1507,75	-8,50432430393994	-0,090177389793098	-0,0236439518630505
161,139	0,092000000000013	1508	8	4	1507,75	-8,50536952726543	-0,0934857176616788	-0,0246891751885414
161,145	0,0980000000000132	1508	8	4	1507,75	-8,5056156758219	-0,0927934842184186	-0,0249353237450123
161,147	0,0999999999999943	1508	8	4	1508	-8,50530666299164	-0,0910971406847239	-0,0246263109147549
161,157	0,0100000000000193	1509	9	4	1508	-8,50044451653957	-0,0731793558225036	-0,0197641924023628
161,168	0,021000000000015	1509	9	4	1508	-8,48829966969788	-0,0396658107638359	-0,00761931762099266
161,179	0,0320000000000107	1509	9	4	1508,25	-8,47607145085931	-0,0154043734073639	0,0046088732779026
161,189	0,0420000000000016	1509	9	4	1508,25	-8,46757787279785	-0,00481983181089163	0,0131024233996868
161,19	0,0430000000000064	1509	9	4	1508,25	-8,46756719984114	-0,00502745155245066	0,0131130963563919
161,191	0,0440000000000111	1509	9	4	1508,25	-8,46768932417035	-0,00535679515451193	0,0129909440875053
161,202	0,0550000000000068	1509	9	4	1508,5	-8,47311143763363	-0,0158666679635644	0,00756885856389999
161,212	0,0650000000000261	1509	9	4	1508,5	-8,48602171987295	-0,0433300295844674	-0,00534133985638618
161,223	0,0760000000000218	1509	9	4	1508,75	-8,49841852672398	-0,0743325240910053	-0,0177381746470928
161,234	0,0870000000000175	1509	9	4	1508,75	-8,50417555309832	-0,0886329123750329	-0,0234952010214329
161,24	0,0930000000000177	1509	9	4	1508,75	-8,50614236667752	-0,0946614099666476	-0,0254619866609573
161,241	0,0940000000000225	1509	9	4	1508,75	-8,50617402233183	-0,0943865440785885	-0,0254936702549458
161,242	0,0949999999999989	1509	9	4	1508,75	-8,50612331181765	-0,0937355495989323	-0,0254429318010807
161,247	0,100000000000023	1509	9	4	1509	-8,5058609303087	-0,0917129078879952	-0,0251805782318115
161,258	0,0109999999999957	1510	10	4	1509	-8,50012108683586	-0,0708634778857231	-0,0194407626986504
161,269	0,0219999999999914	1510	10	4	1509	-8,48720510490239	-0,0364814046770334	-0,00652475282549858
161,28	0,032999999999987	1510	10	4	1509,25	-8,47388584166765	-0,0118859764188528	0,00679448246955872
161,287	0,039999999999992	1510	10	4	1509,25	-8,46870610490441	-0,00592855736613274	0,0119742192327976
161,293	0,0459999999999923	1510	10	4	1509,25	-8,46862474456429	-0,00646256841719151	0,012055579572916
161,294	0,046999999999997	1510	10	4	1509,25	-8,46871574409306	-0,00670746434479952	0,0119645521044731
161,305	0,0579999999999927	1510	10	4	1509,5	-8,47750752232969	-0,0238613691180944	0,00317277386784554
161,316	0,0689999999999884	1510	10	4	1509,5	-8,49033501930535	-0,0523371947929263	-0,00965466722846031
161,327	0,0799999999999841	1510	10	4	1509,75	-8,50266764871776	-0,0842977548018098	-0,021987296640873
161,337	0,0900000000000034	1510	10	4	1509,75	-8,50608520209789	-0,0934815872460604	-0,0254048220813274
161,338	0,0909999999999798	1510	10	4	1509,75	-8,50631712935865	-0,0941433943808079	-0,0256367772817612
161,344	0,09699999999998	1510	10	4	1509,75	-8,50643187761307	-0,0929570756852627	-0,0257514975965023
161,347	0,0999999999999943	1510	10	4	1510	-8,50629279389977	-0,0919710798189044	-0,0256124138832092
162,247	0	1520	20	4	1519	-8,509221682325	-0,0950384186580777	-0,0285413302481174
162,258	0,0109999999999957	1520	20	4	1519	-8,50238537415862	-0,0706540467217565	-0,02170505002141
162,269	0,0219999999999914	1520	20	4	1519	-8,48927048966289	-0,0374413607642055	-0,00859016552567482
162,28	0,032999999999987	1520	20	4	1519,25	-8,47413646057248	-0,0107581960037351	0,00654386356472969
162,29	0,0429999999999779	1520	20	4	1519,25	-8,466626862064	-0,00359751284122467	0,0140534341335297
162,291	0,0439999999999827	1520	20	4	1519,25	-8,46661523915827	-0,00364987645298243	0,0140650570392609
162,292	0,0449999999999875	1520	20	4	1519,25	-8,46668285317719	-0,00383177772164345	0,0139974430203438
162,303	0,0559999999999832	1520	20	4	1519,5	-8,47392758354544	-0,0156878167763352	0,00675268471240997
162,313	0,0660000000000025	1520	20	4	1519,5	-8,48832003772259	-0,0446861190721393	-0,00763965770602226
162,324	0,0769999999999982	1520	20	4	1519,75	-8,50268332287669	-0,0796322477981448	-0,0220029428601265
162,335	0,0879999999999939	1520	20	4	1519,75	-8,50786671973765	-0,0921356258913875	-0,0271863676607609
162,339	0,0919999999999845	1520	20	4	1519,75	-8,5094900149852	-0,0973125081509352	-0,0288096629083157
162,344	0,09699999999998	1520	20	4	1519,75	-8,50961892865598	-0,0961798708885908	-0,0289385765790939
162,347	0,0999999999999943	1520	20	4	1520	-8,50932095199823	-0,0943729327991605	-0,0286405719816685
163,247	0	1530	30	4	1529	-8,51067759096622	-0,0959661323577166	-0,0299972109496593
163,258	0,0109999999999957	1530	30	4	1529	-8,50463605485857	-0,0743140885606408	-0,0239557027816772
163,269	0,0219999999999914	1530	30	4	1529	-8,48911413922906	-0,0350204482674599	-0,0084337592124939
163,28	0,032999999999987	1530	30	4	1529,25	-8,47342070192099	-0,00871962402015924	0,00725962221622467
163,29	0,0429999999999779	1530	30	4	1529,25	-8,46451836638152	-0,00184519682079554	0,0161619298160076
163,3	0,0529999999999973	1530	30	4	1529,5	-8,47024203278124	-0,00936646014451981	0,0104382634162903
163,311	0,063999999999993	1530	30	4	1529,5	-8,48608726635575	-0,0391360465437174	-0,0054069422185421
163,322	0,0749999999999886	1530	30	4	1529,75	-8,50250786170363	-0,0770191941410303	-0,0218274816870689
163,333	0,0859999999999843	1530	30	4	1529,75	-8,50846007466316	-0,0909074023365974	-0,0277797505259514
163,339	0,0919999999999845	1530	30	4	1529,75	-8,51072553545236	-0,097579755820334	-0,0300451554358005
163,344	0,09699999999998	1530	30	4	1529,75	-8,51083603687584	-0,0969468057155609	-0,0301556847989559
163,347	0,0999999999999943	1530	30	4	1530	-8,51067669689655	-0,0957720261067152	-0,0299963168799877
164,247	0	1540	40	4	1539	-8,51133939810097	-0,0959404837340117	-0,0306590460240841
164,258	0,0109999999999957	1540	40	4	1539	-8,50414839573205	-0,0707072019577026	-0,0234680436551571
164,269	0,0219999999999914	1540	40	4	1539	-8,48996638320386	-0,0355809694156051	-0,00928603112697601
164,28	0,032999999999987	1540	40	4	1539,25	-8,47369082272053	-0,0087280198931694	0,00698944553732872
164,291	0,0439999999999827	1540	40	4	1539,25	-8,46546683460474	-0,0021352106705308	0,0152134336531162
164,292	0,0449999999999875	1540	40	4	1539,25	-8,46536630764604	-0,00208440702408552	0,0153140164911747
164,294	0,046999999999997	1540	40	4	1539,25	-8,465641066432	-0,00250440090894699	0,0150392577052116
164,305	0,0579999999999927	1540	40	4	1539,5	-8,47675312310457	-0,0189497228711843	0,00392720103263855
164,316	0,0689999999999884	1540	40	4	1539,5	-8,49329089745879	-0,0537361716851592	-0,0126105733215809
164,327	0,0799999999999841	1540	40	4	1539,75	-8,5083313845098	-0,0902535580098629	-0,0276510044932365
164,337	0,0900000000000034	1540	40	4	1539,75	-8,51124825887382	-0,0975589267909527	-0,0305679067969322
164,339	0,0919999999999845	1540	40	4	1539,75	-8,51154338568449	-0,0982265081256628	-0,0308630056679249
164,345	0,0979999999999848	1540	40	4	1539,75	-8,51163882762194	-0,0974261155351996	-0,030958503484726
164,347	0,0999999999999943	1540	40	4	1540	-8,51133297197521	-0,0958530884236097	-0,0306526198983192
165,247	0	1550	50	4	1549	-8,51188061758876	-0,0966853694990277	-0,0312002375721931
165,258	0,0109999999999957	1550	50	4	1549	-8,50521929562092	-0,0729922531172633	-0,0245389714837074
165,269	0,0219999999999914	1550	50	4	1549	-8,48933008499444	-0,033347406424582	-0,00864973291754723
165,28	0,032999999999987	1550	50	4	1549,25	-8,47344355657697	-0,00797094311565161	0,00723671168088913
165,289	0,0420000000000016	1550	50	4	1549,25	-8,46524951979518	-0,0015752948820591	0,015430748462677
165,291	0,0439999999999827	1550	50	4	1549,25	-8,46507336013019	-0,00171225983649492	0,0156069360673428
165,293	0,0459999999999923	1550	50	4	1549,25	-8,46534121781588	-0,00189733691513538	0,0153391063213348
165,304	0,0569999999999879	1550	50	4	1549,5	-8,47544663585722	-0,0162435369566083	0,00523366034030914
165,315	0,0679999999999836	1550	50	4	1549,5	-8,49183546379209	-0,0494784023612738	-0,0111551396548748
165,325	0,078000000000003	1550	50	4	1549,75	-8,50576361641288	-0,0824861647561193	-0,0250832922756672
165,336	0,0889999999999986	1550	50	4	1549,75	-8,51148717105389	-0,0972954602912068	-0,0308068469166756
165,339	0,0919999999999845	1550	50	4	1549,75	-8,51220122538507	-0,0992780411615968	-0,0315208733081818
165,347	0,0999999999999943	1550	50	4	1550	-8,51193565875292	-0,0966286566108465	-0,0312553346157074
166,247	0	1560	60	4	1559	-8,51214327849448	-0,0961810816079378	-0,0314629264175892
166,258	0,0109999999999957	1560	60	4	1559	-8,50578954443336	-0,0737326359376311	-0,02510916441679
166,269	0,0219999999999914	1560	60	4	1559	-8,4901699796319	-0,0342362280935049	-0,00948959961533546
166,28	0,032999999999987	1560	60	4	1559,25	-8,47416093572974	-0,00825995579361916	0,00651938840746879
166,291	0,0439999999999827	1560	60	4	1559,25	-8,46642941236496	-0,00221607275307179	0,0142509117722511
166,293	0,0459999999999923	1560	60	4	1559,25	-8,46596522256732	-0,00211393926292658	0,014715101569891
166,296	0,0489999999999782	1560	60	4	1559,25	-8,46688301302493	-0,0032575149089098	0,0137972831726074
166,306	0,0589999999999975	1560	60	4	1559,5	-8,47820579074323	-0,0202804710716009	0,00247450545430183
166,317	0,0699999999999932	1560	60	4	1559,5	-8,49526483565569	-0,0561897410079837	-0,0145845115184784
166,328	0,0809999999999889	1560	60	4	1559,75	-8,50902412086725	-0,0895069958642125	-0,028343740850687
166,339	0,0919999999999845	1560	60	4	1559,75	-8,51245782338083	-0,0989146018400788	-0,0317774713039398
166,344	0,09699999999998	1560	60	4	1559,75	-8,51247841492295	-0,0979554932564497	-0,0317980349063873
166,345	0,0979999999999848	1560	60	4	1559,75	-8,51243499666452	-0,097620808519423	-0,0317546166479588
166,347	0,0999999999999943	1560	60	4	1560	-8,51218102499843	-0,0961838802322745	-0,0315007008612156
167,247	0	1570	70	4	1569	-8,51241909898818	-0,0964108854532242	-0,0317387469112873
167,258	0,0109999999999957	1570	70	4	1569	-8,50541912019253	-0,0713884737342596	-0,0247387960553169
167,269	0,0219999999999914	1570	70	4	1569	-8,49034700542688	-0,0337450066581368	-0,00966662541031837
167,28	0,032999999999987	1570	70	4	1569,25	-8,47401436418295	-0,00754170119762421	0,00666595995426178
167,291	0,0439999999999827	1570	70	4	1569,25	-8,46505338326097	-0,00143961515277624	0,0156269408762455
167,293	0,0459999999999923	1570	70	4	1569,25	-8,46434595063329	-0,00123997684568167	0,0163343735039234
167,296	0,0489999999999782	1570	70	4	1569,25	-8,46537927165627	-0,00218936707824469	0,0153010524809361
167,306	0,0589999999999975	1570	70	4	1569,5	-8,47924461588264	-0,0214697560295463	0,00143565237522125
167,317	0,0699999999999932	1570	70	4	1569,5	-8,4959367569536	-0,056584058329463	-0,015256404876709
167,328	0,0809999999999889	1570	70	4	1569,75	-8,50905848667026	-0,0887795723974705	-0,0283781625330448
167,339	0,0919999999999845	1570	70	4	1569,75	-8,51292349398136	-0,0996880000457168	-0,0322431698441505
167,34	0,0929999999999893	1570	70	4	1569,75	-8,5129429679364	-0,0994876306504011	-0,0322626158595085
167,341	0,0939999999999941	1570	70	4	1569,75	-8,51287800818682	-0,0989545229822397	-0,0321976281702518
167,347	0,0999999999999943	1570	70	4	1570	-8,51267206482589	-0,0971177499741316	-0,0319917127490044
168,247	0	1580	80	4	1579	-8,51264091208577	-0,0957300746813416	-0,0319605320692062
168,258	0,0109999999999957	1580	80	4	1579	-8,50567121990025	-0,071411938406527	-0,0249908678233623
168,269	0,0219999999999914	1580	80	4	1579	-8,48980044946074	-0,0319169508293271	-0,00912012532353401
168,28	0,032999999999987	1580	80	4	1579,25	-8,4742372110486	-0,00762150622904301	0,00644311308860779
168,29	0,0429999999999779	1580	80	4	1579,25	-8,46431571990251	-0,000938395969569683	0,0163646042346954
168,291	0,0439999999999827	1580	80	4	1579,25	-8,46432454884052	-0,000929967500269413	0,0163557752966881
168,301	0,054000000000002	1580	80	4	1579,5	-8,47047437913716	-0,00720969401299953	0,0102059170603752
168,312	0,0649999999999977	1580	80	4	1579,5	-8,48840720951557	-0,0390427513048053	-0,00772682949900627
168,323	0,0759999999999934	1580	80	4	1579,75	-8,50572402589023	-0,0795771600678563	-0,025043673813343
168,334	0,0869999999999891	1580	80	4	1579,75	-8,5113512724638	-0,0938849709928036	-0,0306708924472332
168,342	0,0949999999999989	1580	80	4	1579,75	-8,51317319087684	-0,0985608017072082	-0,0324928387999535
168,347	0,0999999999999943	1580	80	4	1580	-8,51283766329288	-0,0964959291741252	-0,032157339155674
169,247	0	1590	90	4	1589	-8,51322627626359	-0,0968655152246356	-0,0325459241867065
169,258	0,0109999999999957	1590	90	4	1589	-8,50609037093818	-0,071818414144218	-0,0254100188612938
169,269	0,0219999999999914	1590	90	4	1589	-8,4906629472971	-0,0328659592196345	-0,00998256728053093
169,28	0,032999999999987	1590	90	4	1589,25	-8,47424886189401	-0,0069154892116785	0,00643143430352211
169,291	0,0439999999999827	1590	90	4	1589,25	-8,46571756526828	-0,00140636693686247	0,0149627029895782
169,292	0,0449999999999875	1590	90	4	1589,25	-8,46546415239573	-0,00136925838887691	0,0152161717414856
169,293	0,0459999999999923	1590	90	4	1589,25	-8,46542042680085	-0,00144305638968945	0,0152598693966866
169,294	0,046999999999997	1590	90	4	1589,25	-8,46555381081998	-0,0015876954421401	0,0151264853775501
169,305	0,0579999999999927	1590	90	4	1589,5	-8,47772645764053	-0,0174273969605565	0,00295383855700493
169,316	0,0689999999999884	1590	90	4	1589,5	-8,49464236758649	-0,0516233686357737	-0,0139620155096054
169,327	0,0799999999999841	1590	90	4	1589,75	-8,50855562835932	-0,0855257734656334	-0,0278753042221069
169,337	0,0900000000000034	1590	90	4	1589,75	-8,51309202611446	-0,098461015149951	-0,032411701977253
169,339	0,0919999999999845	1590	90	4	1589,75	-8,51380781270564	-0,100804823450744	-0,0331274606287479
169,34	0,0929999999999893	1590	90	4	1589,75	-8,51388478651643	-0,100788520649076	-0,0332044623792171
169,342	0,0949999999999989	1590	90	4	1589,75	-8,51380096748471	-0,0996049959212542	-0,0331206433475018
169,347	0,0999999999999943	1590	90	4	1590	-8,51359326392412	-0,0980118429288268	-0,0329128839075565
170,247	0	1600	100	4	1599	-8,51305548101663	-0,0950033217668533	-0,0323751010000706
170,258	0,0109999999999957	1600	100	4	1599	-8,50641723722219	-0,0719410181045532	-0,0257368572056293
170,269	0,0219999999999914	1600	100	4	1599	-8,49065610207617	-0,0323391938582063	-0,00997574999928474
170,28	0,032999999999987	1600	100	4	1599,25	-8,47509716637433	-0,00774458982050419	0,00558312982320786
170,291	0,0439999999999827	1600	100	4	1599,25	-8,46570060588419	-0,00127293169498444	0,0149796903133392
170,292	0,0449999999999875	1600	100	4	1599,25	-8,46539553254843	-0,00104590319097042	0,0152847915887833
170,293	0,0459999999999923	1600	100	4	1599,25	-8,46538136713207	-0,00109994318336248	0,0152989290654659
170,294	0,046999999999997	1600	100	4	1599,25	-8,46559787169099	-0,00138032715767622	0,0150823965668678
170,305	0,0579999999999927	1600	100	4	1599,5	-8,47708825953305	-0,0157611491158605	0,00359203666448593
170,316	0,0689999999999884	1600	100	4	1599,5	-8,49554574117064	-0,0532919680699706	-0,0148653611540794
170,327	0,0799999999999841	1600	100	4	1599,75	-8,50927764549851	-0,0866374792531133	-0,0285972654819488
170,337	0,0900000000000034	1600	100	4	1599,75	-8,5130253341049	-0,0971336988732219	-0,0323449820280075
170,341	0,0939999999999941	1600	100	4	1599,75	-8,51346912793815	-0,09753642603755	-0,0327887758612633
170,342	0,0949999999999989	1600	100	4	1599,75	-8,51350218057632	-0,0974341854453087	-0,0328218005597591
170,344	0,09699999999998	1600	100	4	1599,75	-8,51346351206303	-0,0968940835446119	-0,0327831320464611
170,347	0,0999999999999943	1600	100	4	1600	-8,51323281414807	-0,0956034008413553	-0,0325524620711803
180,247	0	1700	200	4	1699	-8,5149882081896	-0,0947540625929832	-0,0343078561127186
180,258	0,0109999999999957	1700	200	4	1699	-8,5086743440479	-0,0725989742204547	-0,0279939919710159
180,269	0,0219999999999914	1700	200	4	1699	-8,49285084754229	-0,0324178067967296	-0,0121704675257206
180,28	0,032999999999987	1700	200	4	1699,25	-8,47748754546046	-0,0077314767986536	0,0031927227973938
180,291	0,0439999999999827	1700	200	4	1699,25	-8,46832073293626	-0,00142314005643129	0,0123595632612705
180,292	0,0449999999999875	1700	200	4	1699,25	-8,46823747269809	-0,00140639953315258	0,0124428234994411
180,293	0,0459999999999923	1700	200	4	1699,25	-8,46835548989475	-0,00155700370669365	0,0123248063027859
180,304	0,0569999999999879	1700	200	4	1699,5	-8,47970506176353	-0,0163833005353808	0,00097520649433136
180,315	0,0679999999999836	1700	200	4	1699,5	-8,49640290252864	-0,0503814127296209	-0,0157225504517555
180,325	0,078000000000003	1700	200	4	1699,75	-8,51006518118083	-0,0835237698629498	-0,0293848291039467
180,336	0,0889999999999986	1700	200	4	1699,75	-8,51517171598971	-0,0977373355999589	-0,0344913639128208
180,338	0,0909999999999798	1700	200	4	1699,75	-8,51584886200726	-0,0999145163223147	-0,0351685099303722
180,347	0,0999999999999943	1700	200	4	1700	-8,51518367417157	-0,0952680921182036	-0,0345033220946789
190,247	0	1800	300	4	1799	-8,51664550602436	-0,096032596193254	-0,0359651260077953
190,258	0,0109999999999957	1800	300	4	1799	-8,51011276245117	-0,0726537872105837	-0,0294323824346066
190,269	0,0219999999999914	1800	300	4	1799	-8,49369417876005	-0,0311037385836244	-0,0130137987434864
190,28	0,032999999999987	1800	300	4	1799,25	-8,47932916134596	-0,00819165725260973	0,00135116279125214
190,289	0,0420000000000016	1800	300	4	1799,25	-8,46885091625154	-0,00105776824057102	0,0118293799459934
190,29	0,0429999999999779	1800	300	4	1799,25	-8,46863091923296	-0,00112148467451334	0,0120493769645691
190,292	0,0449999999999875	1800	300	4	1799,25	-8,46897505223751	-0,001450190320611	0,0117052718997002
190,303	0,0559999999999832	1800	300	4	1799,5	-8,47818153910339	-0,0116923404857516	0,00249875709414482
190,313	0,0660000000000025	1800	300	4	1799,5	-8,49435710348189	-0,0422369735315442	-0,0136767514050007
190,324	0,0769999999999982	1800	300	4	1799,75	-8,51050721481442	-0,0812596827745438	-0,0298268906772137
190,335	0,0879999999999939	1800	300	4	1799,75	-8,51600417867303	-0,0963032664731145	-0,0353238545358181
190,338	0,0909999999999798	1800	300	4	1799,75	-8,51692479103804	-0,0991203263401985	-0,036244411021471
190,343	0,0960000000000036	1800	300	4	1799,75	-8,51702498272061	-0,0985417934134603	-0,0363446027040482
190,344	0,09699999999998	1800	300	4	1799,75	-8,51691319607198	-0,0977636827155948	-0,0362328439950943
190,347	0,0999999999999943	1800	300	4	1800	-8,51651597768068	-0,095480871386826	-0,0358355976641178
200,247	0	1900	400	4	1899	-8,51732016541064	-0,095568117685616	-0,0366398133337498
200,258	0,0109999999999957	1900	400	4	1899	-8,5109081491828	-0,0726388255134225	-0,0302278250455856
200,269	0,0219999999999914	1900	400	4	1899	-8,49539165385067	-0,0326076988130808	-0,0147113017737865
200,28	0,032999999999987	1900	400	4	1899,25	-8,48032199777663	-0,0081623112782836	0,000358298420906067
200,29	0,0429999999999779	1900	400	4	1899,25	-8,46973869949579	-0,000949446111917496	0,010941568762064
200,291	0,0439999999999827	1900	400	4	1899,25	-8,46975398249924	-0,000932100228965282	0,0109263136982918
200,301	0,054000000000002	1900	400	4	1899,5	-8,47607673145831	-0,00725521706044674	0,00460356473922729
200,312	0,0649999999999977	1900	400	4	1899,5	-8,49485825747252	-0,0409794272854924	-0,0141778774559498
200,323	0,0759999999999934	1900	400	4	1899,75	-8,51073847152293	-0,0791242811828852	-0,0300581194460392
200,334	0,0869999999999891	1900	400	4	1899,75	-8,51611476391554	-0,0935800326988101	-0,0354343838989735
200,337	0,0900000000000034	1900	400	4	1899,75	-8,51768061518669	-0,098814289085567	-0,0370002910494804
200,342	0,0949999999999989	1900	400	4	1899,75	-8,51783241145313	-0,0983623042702675	-0,0371520593762398
200,344	0,09699999999998	1900	400	4	1899,75	-8,51762495934963	-0,0971419317647815	-0,0369445793330669
200,347	0,0999999999999943	1900	400	4	1900	-8,51706032641232	-0,0943420641124249	-0,0363799743354321
210,247	0	2000	500	4	1999	-8,51812575012445	-0,095471846871078	-0,0374454259872437
210,258	0,0109999999999957	2000	500	4	1999	-8,51202067919075	-0,0735564529895782	-0,0313403271138668
210,269	0,0219999999999914	2000	500	4	1999	-8,49624998867512	-0,0322240963578224	-0,0155696086585522
210,28	0,032999999999987	2000	500	4	1999,25	-8,48127719946205	-0,00783004332333803	-0,000596847385168076
210,289	0,0420000000000016	2000	500	4	1999,25	-8,47261782735586	-0,00147914048284292	0,00806249678134918
210,29	0,0429999999999779	2000	500	4	1999,25	-8,47254923544824	-0,00152160413563251	0,00813106074929237
210,292	0,0449999999999875	2000	500	4	1999,25	-8,47267954610288	-0,00173629727214575	0,00800075009465218
210,303	0,0559999999999832	2000	500	4	1999,5	-8,48090685904026	-0,0117299566045403	-0,000226534903049469
210,313	0,0660000000000025	2000	500	4	1999,5	-8,49834253080189	-0,0452853133901954	-0,0176621787250042
210,324	0,0769999999999982	2000	500	4	1999,75	-8,51295568048954	-0,0826883502304554	-0,0322753563523293
210,335	0,0879999999999939	2000	500	4	1999,75	-8,51829864084721	-0,0981112197041512	-0,0376183167099953
210,336	0,0889999999999986	2000	500	4	1999,75	-8,51850676350296	-0,0986858969554305	-0,0378264114260673
210,341	0,0939999999999941	2000	500	4	1999,75	-8,51856172084808	-0,0979768577963114	-0,0378813408315182
210,344	0,09699999999998	2000	500	4	1999,75	-8,5184711124748	-0,0971018243581057	-0,0377907603979111
210,347	0,0999999999999943	2000	500	4	2000	-8,51817252114415	-0,0955257145687938	-0,0374921411275864
220,247	0	2100	600	4	2099	-8,51920391432941	-0,0968903070315719	-0,0385235622525215
220,258	0,0109999999999957	2100	600	4	2099	-8,51220846176147	-0,0713806552812457	-0,0315280817449093
220,269	0,0219999999999914	2100	600	4	2099	-8,49732024595141	-0,0324184633791447	-0,0166398659348488
220,28	0,032999999999987	2100	600	4	2099,25	-8,48062810488045	-0,00595265068113804	5,21913170814514E-05
220,291	0,0439999999999827	2100	600	4	2099,25	-8,47330986522138	-0,00140110496431589	0,00737043097615242
220,292	0,0449999999999875	2100	600	4	2099,25	-8,47330832853913	-0,00144397839903831	0,0073719397187233
220,293	0,0459999999999923	2100	600	4	2099,25	-8,47354531288147	-0,0016711326315999	0,00713495537638664
220,304	0,0569999999999879	2100	600	4	2099,5	-8,4827031288296	-0,0125434063374996	-0,00202277675271034
220,315	0,0679999999999836	2100	600	4	2099,5	-8,50199648179114	-0,0515567325055599	-0,0213161297142506
220,325	0,078000000000003	2100	600	4	2099,75	-8,51462256163359	-0,0855121202766895	-0,033942237496376
220,336	0,0889999999999986	2100	600	4	2099,75	-8,51935149170458	-0,0994261354207993	-0,0386711396276951
220,337	0,0900000000000034	2100	600	4	2099,75	-8,51946260780096	-0,0997357536107302	-0,0387822277843952
220,338	0,0909999999999798	2100	600	4	2099,75	-8,51934218779206	-0,0990046560764313	-0,0386618077754974
220,347	0,0999999999999943	2100	600	4	2100	-8,5189007408917	-0,0955081265419722	-0,0382203608751297
230,247	0	2200	700	4	2199	-8,519774582237	-0,0957620656117797	-0,0390942022204399
230,258	0,0109999999999957	2200	700	4	2199	-8,51349181495607	-0,0729086389765143	-0,0328114628791809
230,269	0,0219999999999914	2200	700	4	2199	-8,4974754229188	-0,0309950159862638	-0,0167950429022312
230,28	0,032999999999987	2200	700	4	2199,25	-8,48248408176005	-0,00715815462172031	-0,00180372968316078
230,289	0,0420000000000016	2200	700	4	2199,25	-8,47419116646051	-0,00122301280498505	0,00648915767669678
230,29	0,0429999999999779	2200	700	4	2199,25	-8,47427635453641	-0,00118200201541185	0,00640394166111946
230,3	0,0529999999999973	2200	700	4	2199,5	-8,47773330286145	-0,0047955522313714	0,00294702127575874
230,311	0,063999999999993	2200	700	4	2199,5	-8,4971890412271	-0,0382686080411077	-0,0165087170898914
230,322	0,0749999999999886	2200	700	4	2199,75	-8,51362433284521	-0,080408719368279	-0,0329439528286457
230,333	0,0859999999999843	2200	700	4	2199,75	-8,51914376020431	-0,0961277866736054	-0,0384633801877499
230,341	0,0939999999999941	2200	700	4	2199,75	-8,5204304382205	-0,0992271117866039	-0,0397500582039356
230,347	0,0999999999999943	2200	700	4	2200	-8,52008149959147	-0,0968231912702322	-0,0394011475145817
240,247	0	2300	800	4	2299	-8,52073886431754	-0,0967662828043103	-0,0400585122406483
240,258	0,0109999999999957	2300	800	4	2299	-8,51385570131242	-0,071811992675066	-0,0331753492355347
240,269	0,0219999999999914	2300	800	4	2299	-8,49930896423757	-0,0330930482596159	-0,0186286121606827
240,28	0,032999999999987	2300	800	4	2299,25	-8,48390031605959	-0,00737172551453114	-0,00321999192237854
240,29	0,0429999999999779	2300	800	4	2299,25	-8,47333313897252	-0,00075249932706356	0,00734712928533554
240,291	0,0439999999999827	2300	800	4	2299,25	-8,47327918745577	-0,00078276265412569	0,00740110874176025
240,292	0,0449999999999875	2300	800	4	2299,25	-8,47344252280891	-0,000897087156772614	0,00723777338862419
240,303	0,0559999999999832	2300	800	4	2299,5	-8,48294452764094	-0,0107996724545956	-0,00226417556405067
240,313	0,0660000000000025	2300	800	4	2299,5	-8,5003203805536	-0,0446355668827891	-0,0196400284767151
240,324	0,0769999999999982	2300	800	4	2299,75	-8,51568155921996	-0,0840149773284793	-0,0350012071430683
240,335	0,0879999999999939	2300	800	4	2299,75	-8,52027428336442	-0,0970654515549541	-0,0395939312875271
240,343	0,0960000000000036	2300	800	4	2299,75	-8,52107785642147	-0,0987411709502339	-0,0403975322842598
240,347	0,0999999999999943	2300	800	4	2300	-8,52071846835315	-0,0965666258707643	-0,0400381162762642
250,247	0	2400	900	4	2399	-8,52148549631238	-0,0968551682308316	-0,040805172175169
250,258	0,0109999999999957	2400	900	4	2399	-8,51495993323624	-0,0727899558842182	-0,0342795811593533
250,269	0,0219999999999914	2400	900	4	2399	-8,50033516064286	-0,0337662687525153	-0,0196548365056515
250,28	0,032999999999987	2400	900	4	2399,25	-8,4821592271328	-0,00486207194626331	-0,00147884711623192
250,288	0,0409999999999968	2400	900	4	2399,25	-8,4767109900713	-0,00154983717948198	0,00396933406591415
250,289	0,0420000000000016	2400	900	4	2399,25	-8,47658520564437	-0,00161760021001101	0,00409506261348724
250,292	0,0449999999999875	2400	900	4	2399,25	-8,47681760787964	-0,00158906914293766	0,00386271625757217
250,303	0,0559999999999832	2400	900	4	2399,5	-8,48477859981358	-0,0116362236440182	-0,00409824773669243
250,313	0,0660000000000025	2400	900	4	2399,5	-8,50146817043424	-0,0437172874808311	-0,0207877904176712
250,324	0,0769999999999982	2400	900	4	2399,75	-8,51616756990552	-0,0832420634105802	-0,0354872457683086
250,335	0,0879999999999939	2400	900	4	2399,75	-8,52083251811564	-0,0966763729229569	-0,0401521660387516
250,338	0,0909999999999798	2400	900	4	2399,75	-8,52166344411671	-0,0993313314393163	-0,0409830920398235
250,339	0,0919999999999845	2400	900	4	2399,75	-8,52169303223491	-0,0992540223523974	-0,0410126522183418
250,343	0,0960000000000036	2400	900	4	2399,75	-8,52165492251515	-0,0979260681197047	-0,040974598377943
250,347	0,0999999999999943	2400	900	4	2400	-8,52148130536079	-0,0968450866639614	-0,0408009253442287
260,247	0	2500	1000	4	2499	-8,52204339578748	-0,0964712351560593	-0,0413630157709122
260,258	0,0109999999999673	2500	1000	4	2499	-8,51523634046316	-0,0715151336044073	-0,0345560163259506
260,268	0,021000000000015	2500	1000	4	2499	-8,50200151093304	-0,0359473703429103	-0,0213211588561535
260,279	0,0319999999999823	2500	1000	4	2499,25	-8,48702553659678	-0,0091145932674408	-0,00634515658020973
260,288	0,0409999999999968	2500	1000	4	2499,25	-8,47705601714551	-0,00102500896900892	0,00362427905201912
260,289	0,0419999999999732	2500	1000	4	2499,25	-8,47688429988921	-0,0010758126154542	0,00379599630832672
260,291	0,0439999999999827	2500	1000	4	2499,25	-8,47706886939704	-0,00127865467220545	0,00361142680048943
260,302	0,0550000000000068	2500	1000	4	2499,5	-8,4834020677954	-0,00857076607644558	-0,00272171571850777
260,313	0,0659999999999741	2500	1000	4	2499,5	-8,50256396457553	-0,0448717270046473	-0,0218835845589638
260,324	0,0769999999999982	2500	1000	4	2499,75	-8,51713755168021	-0,0838711718097329	-0,0364571996033192
260,335	0,0879999999999654	2500	1000	4	2499,75	-8,52191604673862	-0,0979314232245088	-0,0412356667220593
260,341	0,0939999999999941	2500	1000	4	2499,75	-8,52238710969687	-0,0986124714836478	-0,0417067855596542
260,342	0,0949999999999704	2500	1000	4	2499,75	-8,52238884195685	-0,0984775880351663	-0,0417084619402885
260,343	0,0960000000000036	2500	1000	4	2499,75	-8,5223404224962	-0,0981033174321055	-0,0416600704193115
260,347	0,0999999999999659	2500	1000	4	2500	-8,52211316116154	-0,0967688672244549	-0,0414328090846539
310,58	0	3001	1	5	3000	-8,51004257798195	-0,0510320859029889	-0,0293621979653835
310,59	0,0100000000000477	3001	1	5	3000	-8,5098354332149	-0,0504411058500409	-0,0291550531983376
310,601	0,021000000000015	3001	1	5	3000	-8,5097895283252	-0,0500479014590383	-0,029109176248312
310,611	0,0310000000000059	3001	1	5	3000	-8,50971037521958	-0,0497549353167415	-0,0290300510823727
310,622	0,04200000000003	3001	1	5	3000	-8,50975949317217	-0,0500117056071758	-0,0290791690349579
310,625	0,0450000000000159	3001	1	5	3000	-8,50966815836728	-0,0497944513335824	-0,0289878062903881
310,636	0,05600000000004	3001	1	5	3000	-8,5097096208483	-0,0501505006104708	-0,02902926877141
310,647	0,0670000000000073	3001	1	5	3000	-8,50983708165586	-0,0504042021930218	-0,0291567295789719
310,658	0,0780000000000314	3001	1	5	3000	-8,50990888662636	-0,0504873506724834	-0,0292285345494747
310,669	0,0889999999999986	3001	1	5	3000	-8,50990232080221	-0,050648869946599	-0,0292219407856464
310,679	0,0990000000000464	3001	1	5	3000	-8,50989530794322	-0,0505230808630586	-0,0292149558663368
310,69	0,110000000000014	3001	1	5	3000	-8,50999041460454	-0,0507510220631957	-0,0293100625276566
310,701	0,121000000000038	3001	1	5	3000	-8,5100906342268	-0,0510731944814324	-0,0294102542102337
310,712	0,132000000000005	3001	1	5	3000	-8,51004808209836	-0,0508219376206398	-0,0293677300214767
310,723	0,143000000000029	3001	1	5	3000	-8,51014559157193	-0,0512389792129397	-0,029465239495039
310,734	0,153999999999996	3001	1	5	3000	-8,51014939136803	-0,0513102021068335	-0,0294690392911434
310,753	0,173000000000002	3001	1	5	3000	-8,5102794226259	-0,0514757726341486	-0,0295990705490112
310,766	0,186000000000035	3001	1	5	3000	-8,51026358082891	-0,0515983952209353	-0,0295832008123398
310,777	0,197000000000003	3001	1	5	3000	-8,51020873524248	-0,0513659417629242	-0,0295283831655979
310,787	0,20700000000005	3001	1	5	3000	-8,51027998141944	-0,0517218420282006	-0,029599629342556
310,798	0,218000000000018	3001	1	5	3000	-8,51042532362044	-0,0518670165911317	-0,0297449715435505
310,809	0,229000000000042	3001	1	5	3000	-8,51042934693396	-0,051958323456347	-0,0297489948570728
310,82	0,240000000000009	3001	1	5	3000	-8,51044546812773	-0,0520947808399796	-0,0297650881111622
310,831	0,251000000000033	3001	1	5	3000	-8,51046921685338	-0,0520731043070555	-0,0297888927161694
310,842	0,262	3001	1	5	3000	-8,51055105216801	-0,0525639532133937	-0,0298707000911236
310,852	0,272000000000048	3001	1	5	3000	-8,51048223674297	-0,0519305234774947	-0,0298019126057625
310,863	0,283000000000015	3001	1	5	3000	-8,51081231608987	-0,0532357161864638	-0,0301319919526577
310,874	0,29400000000004	3001	1	5	3000	-8,51069862954319	-0,0527213839814067	-0,0300182774662971
310,885	0,305000000000007	3001	1	5	3000	-8,51070974953473	-0,0528962444514036	-0,0300293974578381
310,896	0,316000000000031	3001	1	5	3000	-8,51076669059694	-0,0527484528720379	-0,03008633852005
310,907	0,326999999999998	3001	1	5	3000	-8,51070237345994	-0,052736159414053	-0,0300220213830471
310,917	0,337000000000046	3001	1	5	3000	-8,51079144515097	-0,0530550442636013	-0,0301110930740833
310,928	0,348000000000013	3001	1	5	3000	-8,51084567606449	-0,0531876040622592	-0,0301652960479259
310,939	0,359000000000037	3001	1	5	3000	-8,51091206073761	-0,0535232201218605	-0,0302316807210445
310,95	0,370000000000005	3001	1	5	3000	-8,51081128232181	-0,0529470387846231	-0,0301309302449226
310,961	0,381000000000029	3001	1	5	3000	-8,51108059287071	-0,0538734858855605	-0,030400212854147
310,972	0,391999999999996	3001	1	5	3000	-8,51105502806604	-0,0537825049832463	-0,030374675989151
310,982	0,402000000000044	3001	1	5	3000	-8,5112514719367	-0,0543828494846821	-0,0305711477994919
310,994	0,414000000000044	3001	1	5	3000	-8,51114904507995	-0,0538483960554004	-0,0304686650633812
311,005	0,425000000000011	3001	1	5	3000	-8,51118167862296	-0,0539917405694723	-0,0305012986063957
311,016	0,436000000000035	3001	1	5	3000	-8,51117821410298	-0,0540439737960696	-0,0304978340864182
311,027	0,447000000000003	3001	1	5	3000	-8,51102728396654	-0,053658070974052	-0,030346903949976
311,037	0,45700000000005	3001	1	5	3000	-8,51118698716164	-0,0542134838178754	-0,030506607145071
311,048	0,468000000000018	3001	1	5	3000	-8,51117910817266	-0,0538993021473289	-0,0304987840354443
311,059	0,479000000000042	3001	1	5	3000	-8,51138102822006	-0,0546603929251432	-0,0307006761431694
311,07	0,490000000000009	3001	1	5	3000	-8,51145724765956	-0,0550226448103786	-0,0307768955826759
311,081	0,501000000000033	3001	1	5	3000	-8,51135205477476	-0,0546615477651358	-0,0306716747581959
311,092	0,512	3001	1	5	3000	-8,51143738254905	-0,0546390144154429	-0,0307570025324821
311,102	0,522000000000048	3001	1	5	3000	-8,51186455227434	-0,0561333866789937	-0,0311842001974583
311,113	0,533000000000015	3001	1	5	3000	-8,5116414539516	-0,0554293300956488	-0,0309610739350319
311,124	0,54400000000004	3001	1	5	3000	-8,51162550039589	-0,0552802998572588	-0,030945148319006
311,135	0,555000000000007	3001	1	5	3000	-8,5116420686245	-0,0555369909852743	-0,0309617444872856
311,146	0,566000000000031	3001	1	5	3000	-8,51164237596095	-0,0551721267402172	-0,030962023884058
311,157	0,576999999999998	3001	1	5	3000	-8,51161502301693	-0,0551145896315575	-0,0309346988797188
311,167	0,587000000000046	3001	1	5	3000	-8,51174952462315	-0,0555858667939901	-0,0310691446065903
311,178	0,598000000000013	3001	1	5	3000	-8,51176025345922	-0,0555766187608242	-0,0310798734426498
311,189	0,609000000000037	3001	1	5	3000	-8,51177148520947	-0,0553086725994945	-0,0310911051928997
311,2	0,620000000000005	3001	1	5	3000	-8,51203090511262	-0,0563791813328862	-0,0313505530357361
311,214	0,634000000000015	3001	1	5	3000	-8,51203001104295	-0,0563766155391932	-0,0313496589660645
311,225	0,645000000000039	3001	1	5	3000	-8,51205227896571	-0,0564462831243873	-0,0313718989491463
311,236	0,656000000000006	3001	1	5	3000	-8,51209932938218	-0,0564875593408942	-0,0314190052449703
311,247	0,66700000000003	3001	1	5	3000	-8,51205839775503	-0,0561903091147542	-0,0313780456781387
311,258	0,677999999999997	3001	1	5	3000	-8,51204719394445	-0,0562846241518855	-0,0313668139278889
311,268	0,688000000000045	3001	1	5	3000	-8,51206745021045	-0,0563728203997016	-0,031387098133564
311,279	0,699000000000012	3001	1	5	3000	-8,51220427080989	-0,0568137131631374	-0,0315238907933235
311,29	0,710000000000036	3001	1	5	3000	-8,51213844493032	-0,056365979835391	-0,0314580649137497
311,301	0,721000000000004	3001	1	5	3000	-8,51227853447199	-0,0568900909274817	-0,0315982103347778
311,312	0,732000000000028	3001	1	5	3000	-8,5123170632869	-0,057140807621181	-0,0316367112100124
311,323	0,742999999999995	3001	1	5	3000	-8,51243924349546	-0,0575512088835239	-0,031758863478899
311,333	0,753000000000043	3001	1	5	3000	-8,51239093579352	-0,0572869973257184	-0,0317105837166309
311,344	0,76400000000001	3001	1	5	3000	-8,51260880939662	-0,0577976973727345	-0,0319284573197365
311,355	0,775000000000034	3001	1	5	3000	-8,51268407888711	-0,0580436969175935	-0,0320037268102169
311,366	0,786000000000001	3001	1	5	3000	-8,51262358948588	-0,0577850360423326	-0,0319432653486729
311,376	0,796000000000049	3001	1	5	3000	-8,51261992938816	-0,057757617905736	-0,0319395773112774
311,387	0,807000000000016	3001	1	5	3000	-8,51264719851315	-0,0576348369941115	-0,0319668464362621
311,398	0,81800000000004	3001	1	5	3000	-8,51267723366618	-0,057722763158381	-0,0319968536496162
311,409	0,829000000000008	3001	1	5	3000	-8,51270260289311	-0,057950597256422	-0,0320222787559032
311,42	0,840000000000032	3001	1	5	3000	-8,5130628850311	-0,0591853354126215	-0,032382532954216
311,431	0,850999999999999	3001	1	5	3000	-8,5128587577492	-0,0583754247054458	-0,0321784056723118
311,441	0,861000000000047	3001	1	5	3000	-8,51296219043433	-0,0584560632705688	-0,0322818383574486
311,452	0,872000000000014	3001	1	5	3000	-8,51300331763923	-0,0587496859952807	-0,0323229655623436
311,463	0,883000000000038	3001	1	5	3000	-8,51299596950412	-0,0587073480710387	-0,0323155894875526
311,474	0,894000000000005	3001	1	5	3000	-8,51297889836133	-0,0586455874145031	-0,0322985462844372
311,485	0,90500000000003	3001	1	5	3000	-8,51300379261374	-0,0584458513185382	-0,0323234125971794
311,496	0,915999999999997	3001	1	5	3000	-8,51303402334452	-0,0587000977247953	-0,0323536433279514
311,506	0,926000000000045	3001	1	5	3000	-8,51310322992504	-0,0589892920106649	-0,0324228778481483
311,517	0,937000000000012	3001	1	5	3000	-8,51334976963699	-0,0598493544384837	-0,0326694175601006
311,528	0,948000000000036	3001	1	5	3000	-8,51318394765258	-0,0592144438996911	-0,032503567636013
311,539	0,959000000000003	3001	1	5	3000	-8,51335901767015	-0,0595540180802345	-0,0326786935329437
311,551	0,971000000000004	3001	1	5	3000	-8,51338651031256	-0,0595379853621125	-0,0327061302959919
311,562	0,982000000000028	3001	1	5	3000	-8,51339751854539	-0,059752780944109	-0,0327171944081783
311,573	0,992999999999995	3001	1	5	3000	-8,51327463984489	-0,0594563595950603	-0,0325942598283291
311,583	1,00300000000004	3001	1	5	3000	-8,51346912793815	-0,0597838312387466	-0,0327887758612633
311,594	1,01400000000001	3001	1	5	3000	-8,51349033415317	-0,0597706343978643	-0,0328100100159645
311,605	1,02500000000003	3001	1	5	3000	-8,51346110925078	-0,0597462663426995	-0,0327807851135731
311,616	1,036	3001	1	5	3000	-8,51345744915307	-0,059781139716506	-0,0327770970761776
311,626	1,04600000000005	3001	1	5	3000	-8,51368672214448	-0,0606683269143105	-0,0330063700675964
311,637	1,05700000000002	3001	1	5	3000	-8,51376702077687	-0,0605521025136113	-0,0330866686999798
311,648	1,06800000000004	3001	1	5	3000	-8,51371946744621	-0,0603886554017663	-0,0330391153693199
311,659	1,07900000000001	3001	1	5	3000	-8,51374913938344	-0,0606424501165748	-0,0330687873065472
311,67	1,09000000000003	3001	1	5	3000	-8,51375645957887	-0,0606742966920137	-0,0330761075019836
311,681	1,101	3001	1	5	3000	-8,51382781751454	-0,0605683214962482	-0,0331474654376507
311,691	1,11100000000005	3001	1	5	3000	-8,51394142024219	-0,0609489670023322	-0,0332610681653023
311,702	1,12200000000001	3001	1	5	3000	-8,5141082201153	-0,0616281013935804	-0,0334278680384159
311,713	1,13300000000004	3001	1	5	3000	-8,51407430134714	-0,06155448500067	-0,0333939492702484
311,724	1,14400000000001	3001	1	5	3000	-8,51397047750652	-0,0611357623711228	-0,0332901254296303
311,735	1,15500000000003	3001	1	5	3000	-8,51410632021725	-0,0613284204155207	-0,0334259681403637
311,746	1,166	3001	1	5	3000	-8,51405122317374	-0,0611472083255649	-0,0333708710968494
311,756	1,17600000000004	3001	1	5	3000	-8,51410299539566	-0,0614321231842041	-0,0334226712584496
311,767	1,18700000000001	3001	1	5	3000	-8,51414736360312	-0,0615925947204232	-0,0334670394659042
311,778	1,19800000000004	3001	1	5	3000	-8,51421148516238	-0,0615331251174212	-0,0335311330854893
311,789	1,209	3001	1	5	3000	-8,51419718004763	-0,0615472346544266	-0,0335168279707432
311,8	1,22000000000003	3001	1	5	3000	-8,51428912952542	-0,0618464965373278	-0,0336088053882122
311,811	1,23099999999999	3001	1	5	3000	-8,51426222361624	-0,061941179446876	-0,0335818715393543
311,821	1,24100000000004	3001	1	5	3000	-8,51456235162914	-0,0628376565873623	-0,0338819995522499
311,832	1,25200000000001	3001	1	5	3000	-8,51456989534199	-0,0625671073794365	-0,0338895432651043
311,843	1,26300000000003	3001	1	5	3000	-8,51467514410615	-0,0629692524671555	-0,0339948199689388
311,854	1,274	3001	1	5	3000	-8,51461345329881	-0,062717366963625	-0,0339330732822418
311,864	1,28400000000005	3001	1	5	3000	-8,51464938372374	-0,0629611499607563	-0,033969059586525
311,875	1,29500000000002	3001	1	5	3000	-8,51460778154433	-0,0623688939958811	-0,0339274294674396
311,886	1,30600000000004	3001	1	5	3000	-8,51461183279753	-0,0624227896332741	-0,0339315086603165
311,897	1,31700000000001	3001	1	5	3000	-8,51466561667621	-0,0626533292233944	-0,0339852645993233
311,908	1,32800000000003	3001	1	5	3000	-8,51487002335489	-0,0635431008413434	-0,0341896712779999
311,919	1,339	3001	1	5	3000	-8,51485426537693	-0,0633816979825497	-0,0341739133000374
311,929	1,34900000000005	3001	1	5	3000	-8,51493565365672	-0,0633807294070721	-0,0342553295195103
311,94	1,36000000000001	3001	1	5	3000	-8,51498080417514	-0,0637832563370466	-0,0343004241585731
311,951	1,37100000000004	3001	1	5	3000	-8,51493146270514	-0,0633147917687893	-0,03425108268857
311,962	1,38200000000001	3001	1	5	3000	-8,51492590270936	-0,0635068397969007	-0,0342455506324768
311,973	1,39300000000003	3001	1	5	3000	-8,51488664746284	-0,0629018014296889	-0,0342062674462795
311,984	1,404	3001	1	5	3000	-8,5149702988565	-0,0633779307827353	-0,034289974719286
311,994	1,41400000000004	3001	1	5	3000	-8,51498879492283	-0,0635075801983476	-0,0343084707856178
312,005	1,42500000000001	3001	1	5	3000	-8,51520722731948	-0,0642866175621748	-0,0345269031822681
312,016	1,43600000000004	3001	1	5	3000	-8,51541733369231	-0,0650647561997175	-0,0347370095551014
312,035	1,45500000000004	3001	1	5	3000	-8,5152920242399	-0,0643094815313816	-0,0346116721630096
312,046	1,46600000000001	3001	1	5	3000	-8,51526380516589	-0,0642122747376561	-0,0345834530889988
312,057	1,47700000000003	3001	1	5	3000	-8,51532672531903	-0,0643403688445687	-0,0346463732421398
312,068	1,488	3001	1	5	3000	-8,51533594541252	-0,0643948279321194	-0,0346555933356285
312,078	1,49800000000005	3001	1	5	3000	-8,5154097341001	-0,0644725607708097	-0,0347293540835381
312,089	1,50900000000001	3001	1	5	3000	-8,51560302078724	-0,0653148256242275	-0,0349226407706738
312,1	1,52000000000004	3001	1	5	3000	-8,51578239351511	-0,0659072771668434	-0,0351020134985447
312,111	1,53100000000001	3001	1	5	3000	-8,51559192873537	-0,065188710577786	-0,0349115766584873
312,122	1,54200000000003	3001	1	5	3000	-8,51570558734238	-0,0651862379163504	-0,0350252352654934
312,133	1,553	3001	1	5	3000	-8,51566744968295	-0,0652289390563965	-0,0349871255457401
312,143	1,56300000000005	3001	1	5	3000	-8,5157298669219	-0,0655358657240868	-0,0350494869053364
312,154	1,57400000000001	3001	1	5	3000	-8,51574847474694	-0,0655652489513159	-0,0350680947303772
312,165	1,58500000000004	3001	1	5	3000	-8,51573897525668	-0,0656130257993937	-0,0350586511194706
312,176	1,596	3001	1	5	3000	-8,51575629785657	-0,0653274077922106	-0,035075917840004
312,187	1,60700000000003	3001	1	5	3000	-8,515745094046	-0,065306955948472	-0,0350647419691086
312,198	1,618	3001	1	5	3000	-8,51583388634026	-0,065647498704493	-0,0351535342633724
312,208	1,62800000000004	3001	1	5	3000	-8,5158646479249	-0,0658380379900336	-0,0351843237876892
312,219	1,63900000000001	3001	1	5	3000	-8,51607573218644	-0,0663277553394437	-0,0353953801095486
312,23	1,65000000000003	3001	1	5	3000	-8,51611942984164	-0,0664576562121511	-0,0354390777647495
312,241	1,661	3001	1	5	3000	-8,51632500998676	-0,0673165777698159	-0,0356446579098701
312,251	1,67100000000005	3001	1	5	3000	-8,51631117984653	-0,0672173919156194	-0,0356308557093143
312,262	1,68200000000002	3001	1	5	3000	-8,51623848080635	-0,0667825574055314	-0,0355581566691399
312,273	1,69300000000004	3001	1	5	3000	-8,51616921834648	-0,0664182659238577	-0,0354888662695885
312,284	1,70400000000001	3001	1	5	3000	-8,51631263270974	-0,0668673496693373	-0,0356322526931763
312,295	1,71500000000003	3001	1	5	3000	-8,51630508899689	-0,0669736647978425	-0,0356247648596764
312,312	1,73200000000003	3001	1	5	3000	-8,51638779044151	-0,0672842608764768	-0,0357074104249477
312,323	1,743	3001	1	5	3000	-8,51640832610428	-0,0671238917857409	-0,0357279740273952
312,333	1,75300000000004	3001	1	5	3000	-8,51642224006355	-0,0670817028731108	-0,03574188798666
312,344	1,76400000000001	3001	1	5	3000	-8,51648717187345	-0,0672875624150038	-0,0358068197965622
312,355	1,77500000000003	3001	1	5	3000	-8,51652902550995	-0,0675799418240786	-0,0358486734330654
312,366	1,786	3001	1	5	3000	-8,51652944460511	-0,0672127073630691	-0,0358490645885468
312,376	1,79600000000005	3001	1	5	3000	-8,51667338982224	-0,0678675621747971	-0,0359930098056793
312,387	1,80700000000002	3001	1	5	3000	-8,51664927788079	-0,0677936663851142	-0,0359689258038998
312,398	1,81800000000004	3001	1	5	3000	-8,51686379872262	-0,0686416868120432	-0,0361834466457367
312,409	1,82900000000001	3001	1	5	3000	-8,51691274903715	-0,0687479320913553	-0,0362323969602585
312,42	1,84000000000003	3001	1	5	3000	-8,51689861156046	-0,0683117425069213	-0,0362182594835758
312,431	1,851	3001	1	5	3000	-8,51691294461489	-0,0684670172631741	-0,0362325645983219
312,441	1,86100000000005	3001	1	5	3000	-8,51696077734232	-0,0686439825221896	-0,0362803973257542
312,452	1,87200000000001	3001	1	5	3000	-8,51708991453052	-0,0691430410370231	-0,0364095345139503
312,463	1,88300000000004	3001	1	5	3000	-8,51699807681143	-0,0684075942263007	-0,0363177247345448
312,474	1,89400000000001	3001	1	5	3000	-8,51705406792462	-0,0687630288302898	-0,0363737158477306
312,485	1,90500000000003	3001	1	5	3000	-8,51709237322211	-0,0689102662727237	-0,0364119932055473
312,496	1,916	3001	1	5	3000	-8,51703738793731	-0,0686946464702487	-0,036357007920742
312,506	1,92600000000004	3001	1	5	3000	-8,51710634306073	-0,0690009398385882	-0,036426018923521
312,517	1,93700000000001	3001	1	5	3000	-8,51717415265739	-0,0690374150872231	-0,0364938005805016
312,528	1,94800000000004	3001	1	5	3000	-8,51724738255143	-0,0692961504682899	-0,0365670025348663
312,539	1,959	3001	1	5	3000	-8,51734008640051	-0,0695466436445713	-0,036659762263298
312,559	1,97900000000004	3001	1	5	3000	-8,51729272864759	-0,0692497752606869	-0,0366123765707016
312,57	1,99000000000001	3001	1	5	3000	-8,51740063168108	-0,0696072494611144	-0,0367202796041965
312,581	2,00100000000003	3001	1	5	3000	-8,51743393577635	-0,0697691878303885	-0,0367535836994648
312,592	2,012	3001	1	5	3000	-8,5174373164773	-0,0697905058041215	-0,0367569923400879
312,602	2,02200000000005	3001	1	5	3000	-8,51773275062442	-0,0708857411518693	-0,0370523706078529
312,613	2,03300000000002	3001	1	5	3000	-8,51768754422665	-0,0703786080703139	-0,0370072200894356
312,624	2,04400000000004	3001	1	5	3000	-8,51772783324122	-0,0704265059903264	-0,037047453224659
312,635	2,05500000000001	3001	1	5	3000	-8,51773420348763	-0,070588025264442	-0,0370538234710693
312,646	2,06600000000003	3001	1	5	3000	-8,51781201548874	-0,0707559008151293	-0,0371316634118557
312,657	2,077	3001	1	5	3000	-8,51776292547583	-0,0704931141808629	-0,037082601338625
312,667	2,08700000000005	3001	1	5	3000	-8,51770087145269	-0,070096761919558	-0,0370205193758011
312,678	2,09800000000001	3001	1	5	3000	-8,51787038147449	-0,0707107642665505	-0,0371900573372841
312,689	2,10900000000004	3001	1	5	3000	-8,51791290566325	-0,071038082242012	-0,0372325256466865
312,7	2,12	3001	1	5	3000	-8,51803919300437	-0,0714837061241269	-0,0373588688671589
312,711	2,13100000000003	3001	1	5	3000	-8,51800887845456	-0,0711842766031623	-0,0373285263776779
312,722	2,142	3001	1	5	3000	-8,51799705997109	-0,0710732024163008	-0,0373166799545288
312,732	2,15200000000004	3001	1	5	3000	-8,51797370240092	-0,0709279207512736	-0,0372933223843575
312,743	2,16300000000001	3001	1	5	3000	-8,51804944686592	-0,0712367333471775	-0,0373690947890282
312,754	2,17400000000004	3001	1	5	3000	-8,51807037368417	-0,0712911784648895	-0,0373899936676025
312,765	2,185	3001	1	5	3000	-8,51808780804276	-0,0711872754618526	-0,0374074280261993
312,775	2,19500000000005	3001	1	5	3000	-8,51813639514148	-0,0713466433808208	-0,0374560430645943
312,786	2,20600000000002	3001	1	5	3000	-8,51828805170953	-0,0720331957563758	-0,0376076996326447
312,797	2,21700000000004	3001	1	5	3000	-8,51842037402093	-0,0725641148164868	-0,037740021944046
312,808	2,22800000000001	3001	1	5	3000	-8,51832834072411	-0,0718356296420097	-0,0376479886472225
312,819	2,23900000000003	3001	1	5	3000	-8,51852981373668	-0,0726674497127533	-0,0378494895994663
312,831	2,25100000000003	3001	1	5	3000	-8,51855398155749	-0,0727026117965579	-0,0378736294806004
312,842	2,262	3001	1	5	3000	-8,51854618638754	-0,0726688466966152	-0,0378658622503281
312,852	2,27200000000005	3001	1	5	3000	-8,51860346272588	-0,0727221369743347	-0,0379230827093124
312,863	2,28300000000002	3001	1	5	3000	-8,51865135133266	-0,0727399066090584	-0,0379709713160992
312,874	2,29400000000004	3001	1	5	3000	-8,51858985610306	-0,0724177435040474	-0,0379095040261745
312,885	2,30500000000001	3001	1	5	3000	-8,51855085231364	-0,0725120212882757	-0,0378705002367496
312,896	2,31600000000003	3001	1	5	3000	-8,51858991198242	-0,0726964138448238	-0,037909559905529
312,907	2,327	3001	1	5	3000	-8,51866065524518	-0,0727046839892864	-0,0379803031682968
312,917	2,33700000000005	3001	1	5	3000	-8,51873525418341	-0,0729709770530462	-0,0380549021065235
312,928	2,34800000000001	3001	1	5	3000	-8,51886313408613	-0,0734679354354739	-0,0381828099489212
312,939	2,35900000000004	3001	1	5	3000	-8,51885757409036	-0,0734479818493128	-0,0381772220134735
312,95	2,37	3001	1	5	3000	-8,5188558138907	-0,0732424855232239	-0,0381754338741302
312,961	2,38100000000003	3001	1	5	3000	-8,51890149526298	-0,0734400283545256	-0,0382211431860924
312,972	2,392	3001	1	5	3000	-8,51903172209859	-0,073824180290103	-0,0383513420820236
312,982	2,40200000000004	3001	1	5	3000	-8,51895947009325	-0,0734628597274423	-0,038279090076685
312,993	2,41300000000001	3001	1	5	3000	-8,51914904080331	-0,0741875637322664	-0,0384686887264252
313,004	2,42400000000004	3001	1	5	3000	-8,51916083134711	-0,0740005122497678	-0,0384804792702198
313,015	2,435	3001	1	5	3000	-8,5191382560879	-0,0740154972299933	-0,0384579040110111
313,025	2,44500000000005	3001	1	5	3000	-8,51917421445251	-0,0740157393738627	-0,0384938344359398
313,036	2,45600000000002	3001	1	5	3000	-8,51916862651706	-0,0740882707759738	-0,0384882465004921
313,047	2,46700000000004	3001	1	5	3000	-8,51921003311872	-0,0741023616865277	-0,0385296531021595
313,058	2,47800000000001	3001	1	5	3000	-8,51938284002244	-0,0747635867446661	-0,0387024879455566
313,069	2,48900000000003	3001	1	5	3000	-8,51939611136913	-0,074807764030993	-0,0387157313525677
313,08	2,5	3001	1	5	3000	-8,51954206824303	-0,0753531884402037	-0,0388616882264614
313,09	2,51000000000005	3001	1	5	3000	-8,51957330480218	-0,075211669318378	-0,038892924785614
313,101	2,52100000000002	3001	1	5	3000	-8,5196995921433	-0,0755942054092884	-0,0390192121267319
313,112	2,53200000000004	3001	1	5	3000	-8,51957721635699	-0,0750784436240792	-0,0388968363404274
313,123	2,54300000000001	3001	1	5	3000	-8,51972166448832	-0,0756505690515041	-0,0390412844717503
313,134	2,55400000000003	3001	1	5	3000	-8,51964868605137	-0,0754778366535902	-0,0389683060348034
313,145	2,565	3001	1	5	3000	-8,51965729147196	-0,075214821845293	-0,0389769673347473
313,155	2,57500000000005	3001	1	5	3000	-8,5196696408093	-0,0752674276009202	-0,0389892607927322
313,166	2,58600000000001	3001	1	5	3000	-8,51976494304836	-0,0756668858230114	-0,0390845909714699
313,177	2,59700000000004	3001	1	5	3000	-8,51983730681241	-0,0759202195331454	-0,0391569547355175
313,188	2,608	3001	1	5	3000	-8,52000810205936	-0,0765486340969801	-0,039327722042799
313,199	2,61900000000003	3001	1	5	3000	-8,51985415443778	-0,0756695261225104	-0,0391737744212151
313,21	2,63	3001	1	5	3000	-8,51997513324022	-0,0761587452143431	-0,0392947532236576
313,22	2,64000000000004	3001	1	5	3000	-8,519924338907	-0,0760750286281109	-0,0392440147697926
313,231	2,65100000000001	3001	1	5	3000	-8,51985923945904	-0,0758353527635336	-0,0391789153218269
313,242	2,66200000000003	3001	1	5	3000	-8,52007934823632	-0,0764219975098968	-0,0393989682197571
313,253	2,673	3001	1	5	3000	-8,52014103904366	-0,0765822594985366	-0,0394607149064541
313,263	2,68300000000005	3001	1	5	3000	-8,52016660384834	-0,0767508009448648	-0,03948625177145
313,274	2,69400000000002	3001	1	5	3000	-8,52014383301139	-0,0766695151105523	-0,0394634529948235
313,285	2,70500000000004	3001	1	5	3000	-8,52014805190265	-0,076605542562902	-0,0394676998257637
313,296	2,71600000000001	3001	1	5	3000	-8,52022404782474	-0,0766149163246155	-0,0395436957478523
313,307	2,72700000000003	3001	1	5	3000	-8,52030585519969	-0,0769748212769628	-0,0396255031228065
313,318	2,738	3001	1	5	3000	-8,52033477276563	-0,0771185010671616	-0,0396544486284256
313,328	2,74800000000005	3001	1	5	3000	-8,52039699442685	-0,0772946514189243	-0,0397166423499584
313,341	2,76100000000002	3001	1	5	3000	-8,52056854404509	-0,0777557957917452	-0,0398881919682026
313,352	2,77200000000005	3001	1	5	3000	-8,52050017565489	-0,0774148991331458	-0,0398198515176773
313,363	2,78300000000002	3001	1	5	3000	-8,52052375674248	-0,0774908578023314	-0,0398433767259121
313,374	2,79400000000004	3001	1	5	3000	-8,52055929601192	-0,0777330063283443	-0,0398789159953594
313,385	2,80500000000001	3001	1	5	3000	-8,52055781520903	-0,0778122106567025	-0,039877463132143
313,396	2,81600000000003	3001	1	5	3000	-8,5205636266619	-0,0774781126528978	-0,0398832745850086
313,407	2,827	3001	1	5	3000	-8,52083344012499	-0,078513533808291	-0,0401531159877777
313,417	2,83700000000005	3001	1	5	3000	-8,5208785906434	-0,0786656094714999	-0,0401982106268406
313,428	2,84800000000001	3001	1	5	3000	-8,52082461118698	-0,0785993738099933	-0,0401442311704159
313,439	2,85900000000004	3001	1	5	3000	-8,52085151709616	-0,0782554876059294	-0,0401711650192738
313,45	2,87	3001	1	5	3000	-8,52085238322616	-0,0782800698652864	-0,0401720032095909
313,461	2,88100000000003	3001	1	5	3000	-8,52091393433511	-0,0785791408270597	-0,0402335822582245
313,472	2,892	3001	1	5	3000	-8,52096338756382	-0,0787443574517965	-0,0402830354869366
313,482	2,90200000000004	3001	1	5	3000	-8,52115714922547	-0,079379566013813	-0,0404767692089081
313,493	2,91300000000001	3001	1	5	3000	-8,52114116773009	-0,0791520392522216	-0,0404608435928822
313,504	2,92400000000004	3001	1	5	3000	-8,52109766565263	-0,0788953993469477	-0,0404173135757446
313,515	2,935	3001	1	5	3000	-8,52107112295926	-0,0789223797619343	-0,0403907708823681
313,525	2,94500000000005	3001	1	5	3000	-8,52111750282347	-0,0792005285620689	-0,0404371507465839
313,536	2,95600000000002	3001	1	5	3000	-8,52114980109036	-0,0788388261571527	-0,0404694490134716
313,547	2,96700000000004	3001	1	5	3000	-8,52115893736482	-0,0789380073547363	-0,0404785573482513
313,558	2,97800000000001	3001	1	5	3000	-8,52122319862247	-0,0793119706213474	-0,0405428744852543
313,569	2,98900000000003	3001	1	5	3000	-8,52129304781556	-0,0796670466661453	-0,0406127236783504
313,58	3	3001	1	5	3000	-8,52133761160076	-0,0798660703003407	-0,0406572595238686
313,598	3,01800000000003	3001	1	5	3000	-8,52144470438361	-0,0799552304670215	-0,0407643243670464
313,609	3,029	3001	1	5	3000	-8,52145593613386	-0,0800093170255423	-0,0407756119966507
313,619	3,03900000000004	3001	1	5	3000	-8,52159610949457	-0,080470209941268	-0,0409157574176788
313,63	3,05000000000001	3001	1	5	3000	-8,52161457762122	-0,0804140325635672	-0,0409342534840107
313,641	3,06100000000004	3001	1	5	3000	-8,52170018479228	-0,0806409539654851	-0,0410198047757149
313,652	3,072	3001	1	5	3000	-8,52173270657659	-0,0808621384203434	-0,0410523824393749
313,662	3,08200000000005	3001	1	5	3000	-8,52169683203101	-0,080659156665206	-0,0410164520144463
313,673	3,09300000000002	3001	1	5	3000	-8,52172776125371	-0,0806859321892262	-0,0410474091768265
313,684	3,10400000000004	3001	1	5	3000	-8,52190657518804	-0,0810878770425916	-0,0412262231111526
313,695	3,11500000000001	3001	1	5	3000	-8,52189883589745	-0,081153716892004	-0,0412184558808803
313,706	3,12600000000003	3001	1	5	3000	-8,52190190926194	-0,0811152998358011	-0,0412215292453766
313,717	3,137	3001	1	5	3000	-8,52191233076155	-0,0811745645478368	-0,0412319786846638
313,727	3,14700000000005	3001	1	5	3000	-8,52193219587207	-0,0812495686113834	-0,0412518158555031
313,738	3,15800000000002	3001	1	5	3000	-8,52187843993306	-0,0808543711900711	-0,0411980599164963
313,749	3,16900000000004	3001	1	5	3000	-8,52196460589767	-0,0811301730573177	-0,0412842258810997
313,76	3,18000000000001	3001	1	5	3000	-8,52211534045637	-0,0817888975143433	-0,0414349883794784
313,771	3,19100000000003	3001	1	5	3000	-8,52215294726193	-0,0820255093276501	-0,0414725951850414
313,782	3,202	3001	1	5	3000	-8,52216630242765	-0,0815975572913885	-0,0414859503507614
313,792	3,21200000000005	3001	1	5	3000	-8,5222087148577	-0,0817654840648174	-0,0415283627808094
313,808	3,22800000000001	3001	1	5	3000	-8,52231287397444	-0,0821645231917501	-0,0416325218975544
313,819	3,23900000000003	3001	1	5	3000	-8,52237802930176	-0,0825535506010056	-0,0416976772248745
313,83	3,25	3001	1	5	3000	-8,52233807556331	-0,0821232842281461	-0,0416577234864235
313,84	3,26000000000005	3001	1	5	3000	-8,52241449058056	-0,0824488746002316	-0,0417341664433479
313,851	3,27100000000002	3001	1	5	3000	-8,52231536060572	-0,0819649593904614	-0,0416350364685059
313,862	3,28200000000004	3001	1	5	3000	-8,52256508544087	-0,0829988066107035	-0,0418847054243088
313,873	3,29300000000001	3001	1	5	3000	-8,52250730618835	-0,0827929889783263	-0,0418269820511341
313,884	3,30400000000003	3001	1	5	3000	-8,52248948067427	-0,0823278073221445	-0,0418091006577015
313,895	3,315	3001	1	5	3000	-8,52265622466803	-0,0829396350309253	-0,0419759005308151
313,905	3,32500000000005	3001	1	5	3000	-8,52267779409885	-0,0833225809037685	-0,0419974140822887
[truncated: 1,305 more rows]
