# Supplementary material for: Mechanical Behaviour of Dental Luting Cements: Static, Dynamic, and Finite Element Studies
Source: Dent J (Basel). 2025 Dec 15;13(12):601. doi: 10.3390/dj13120601 (PMC12731645; doi:10.3390/dj13120601)
Supplement: Supplementary file 1 [file dentistry-13-00601-s001.zip › File S1/dynamic/CaC/2021,01,27 farasztas karboxilat 2/Test1/Test1.steps.trends.csv]

Total Cycles	Elapsed Cycles	Step	PC:Cycle Start Time (s)	PC:Frequency (Hz)	Position(Linear:Position):Maximum (mm)	Position(Linear:Position):Minimum (mm)	Load(Linear:Load):Maximum (kN)	Load(Linear:Load):Minimum (kN)	Displacement(Linear:Digital Position):Maximum (mm)	Displacement(Linear:Digital Position):Minimum (mm)
1	1	1	0	0,198216	-8,47271285019815	-8,48117996938527	-0,0244720932096243	-0,0443987920880318	0,00796744599938393	-0,00049961730837822
1	1	2	5,045	10	-8,47144363448024	-8,47478692419827	-0,0217677047476172	-0,0313638895750046	0,00923663377761841	0,00589337199926376
2	2	2	5,146	10	-8,46637358888984	-8,47884248010814	-0,0121676409617066	-0,043526804074645	0,0143066793680191	0,00183781608939171
3	3	2	5,246	10	-8,46111939288676	-8,47924682311714	-0,00533357728272676	-0,044860253110528	0,0195609033107758	0,00143347308039665
4	4	2	5,346	10	-8,46049273386598	-8,47934726625681	-0,00486352480947971	-0,0456215348094702	0,0201875902712345	0,00133305788040161
5	5	2	5,446	10	-8,45974828116596	-8,47960484214127	-0,00447788275778294	-0,0465706922113895	0,0209320150315762	0,00107545405626297
6	6	2	5,546	10	-8,45962696708739	-8,47921363078058	-0,00439469702541828	-0,0456485152244568	0,0210533291101456	0,00146666541695595
7	7	2	5,646	10	-8,45986736007035	-8,47943642176688	-0,00467394944280386	-0,0460652681067586	0,0208129361271858	0,00124387443065643
8	8	2	5,746	10	-8,46030852757394	-8,47937523387372	-0,00509208999574184	-0,0462365290150046	0,0203717686235905	0,00130506232380867
9	9	2	5,846	10	-8,45877855084836	-8,47991044633091	-0,00395298004150391	-0,0480549270287156	0,0219017453491688	0,000769849866628647
10	10	2	5,946	10	-8,45846319571137	-8,479810282588	-0,00364242121577263	-0,0479601556435227	0,0222170725464821	0,000869985669851303
20	20	2	6,946	10	-8,45490354113281	-8,47932192496955	-0,00170575920492411	-0,0470291962847114	0,0257767550647259	0,00135837122797966
30	30	2	7,946	10	-8,45437218435109	-8,47964638844132	-0,00191852450370789	-0,04843570291996	0,026308111846447	0,00103387981653214
40	40	2	8,946	10	-8,45301043242216	-8,47968307323754	-0,00130243133753538	-0,0483812391757965	0,0276698917150497	0,00099722295999527
50	50	2	9,946	10	-8,45133296214044	-8,47929954528809	-0,00110412947833538	-0,0473010540008545	0,0293473340570927	0,00138072296977043
60	60	2	10,946	10	-8,45168768428266	-8,47953421063721	-0,00113377347588539	-0,048170480877161	0,0289926119148731	0,00114608556032181
70	70	2	11,946	10	-8,45359107479453	-8,47983660176396	-0,00193597283214331	-0,0493494793772697	0,02708924934268	0,000843722373247147
80	80	2	12,946	10	-8,45025884918869	-8,47957452759147	-0,00085881445556879	-0,0482510402798653	0,0304214470088482	0,00110579654574394
90	90	2	13,946	10	-8,45232962630689	-8,47947022877634	-0,0014677457511425	-0,0484812445938587	0,0283506698906422	0,00121006742119789
100	100	2	14,946	10	-8,45220431685448	-8,47967938520014	-0,00122434925287962	-0,0487779825925827	0,0284759514033794	0,00100091099739075
200	200	2	24,946	10	-8,45228062011301	-8,4797278046608	-0,00129500404000282	-0,0486763194203377	0,0283996760845184	0,000952519476413727
300	300	2	34,946	10	-8,45120617188513	-8,48025379702449	-0,001019979827106	-0,0490995077416301	0,0294741243124008	0,000426527112722397
400	400	2	44,946	10	-8,4527900442481	-8,48023278638721	-0,00133430119603872	-0,0488976668566465	0,0278902798891068	0,000447537750005722
500	500	2	54,946	10	-8,44954454340041	-8,48004832863808	-0,000559086911380291	-0,047988691367209	0,0311357527971268	0,000631995499134064
600	600	2	64,946	10	-8,45410203561187	-8,48045689053833	-0,00154990702867508	-0,0480591133236885	0,0265782885253429	0,000223405659198761
700	700	2	74,946	10	-8,45450514927506	-8,48083192482591	-0,00144453253597021	-0,0486961007118225	0,0261751748621464	-0,000151600688695908
800	800	2	84,946	10	-8,4532405436039	-8,48114987835288	-0,00112069770693779	-0,0492156390100718	0,0274397805333137	-0,000469498336315155
900	900	2	94,946	10	-8,45458229072392	-8,48106287419796	-0,00124294776469469	-0,0474626151844859	0,0260980054736137	-0,000382494181394577
1000	1000	2	104,946	10	-8,4559291228652	-8,48149767145514	-0,00144386664032936	-0,0489320000633597	0,0247511453926563	-0,000817347317934036
1501	1	3	155,279	0,197355	-8,47397510893643	-8,48512365482748	-0,0246437638998032	-0,0505122495815158	0,00670518726110458	-0,00444330275058746
1501	1	4	160,346	10	-8,48333132453263	-8,49067954346538	-0,0439923396334052	-0,0660679675638676	-0,00265097245573998	-0,00999921932816505
1502	2	4	160,447	10	-8,47658333368599	-8,4987441636622	-0,0239429948851466	-0,0840868288651109	0,00409696251153946	-0,0180638395249844
1503	3	4	160,547	10	-8,47041704691946	-8,5017831902951	-0,00991867855191231	-0,0903675239533186	0,0102632492780685	-0,0211028382182121
1504	4	4	160,647	10	-8,47011211328208	-8,50209971889853	-0,00912453513592482	-0,0898379692807794	0,0105681829154491	-0,0214193388819695
1505	5	4	160,747	10	-8,46988731063902	-8,50278306752443	-0,00833990052342415	-0,0903131999075413	0,0107929855585098	-0,0221026875078678
1506	6	4	160,847	10	-8,47009339369833	-8,50344258360565	-0,00851188786327839	-0,0904747983440757	0,0105869024991989	-0,022762231528759
1507	7	4	160,947	10	-8,46860345453024	-8,5047560557723	-0,00644804909825325	-0,0929529732093215	0,0120768696069717	-0,0240756757557392
1508	8	4	161,047	10	-8,46811579540372	-8,5056156758219	-0,00571541953831911	-0,0934857176616788	0,0125644728541374	-0,0249353237450123
1509	9	4	161,147	10	-8,46756719984114	-8,50617402233183	-0,00481983181089163	-0,0946614099666476	0,0131130963563919	-0,0254936702549458
1510	10	4	161,247	10	-8,46862474456429	-8,50643187761307	-0,00592855736613274	-0,0941433943808079	0,012055579572916	-0,0257514975965023
1520	20	4	162,247	10	-8,46661523915827	-8,50961892865598	-0,00359751284122467	-0,0973125081509352	0,0140650570392609	-0,0289385765790939
1530	30	4	163,247	10	-8,46451836638152	-8,51083603687584	-0,00184519682079554	-0,097579755820334	0,0161619298160076	-0,0301556847989559
1540	40	4	164,247	10	-8,46536630764604	-8,51163882762194	-0,00208440702408552	-0,0982265081256628	0,0153140164911747	-0,030958503484726
1550	50	4	165,247	10	-8,46507336013019	-8,51220122538507	-0,0015752948820591	-0,0992780411615968	0,0156069360673428	-0,0315208733081818
1560	60	4	166,247	10	-8,46596522256732	-8,51247841492295	-0,00211393926292658	-0,0989146018400788	0,014715101569891	-0,0317980349063873
1570	70	4	167,247	10	-8,46434595063329	-8,5129429679364	-0,00123997684568167	-0,0996880000457168	0,0163343735039234	-0,0322626158595085
1580	80	4	168,247	10	-8,46431571990251	-8,51317319087684	-0,000929967500269413	-0,0985608017072082	0,0163646042346954	-0,0324928387999535
1590	90	4	169,247	10	-8,46542042680085	-8,51388478651643	-0,00136925838887691	-0,100804823450744	0,0152598693966866	-0,0332044623792171
1600	100	4	170,247	10	-8,46538136713207	-8,51350218057632	-0,00104590319097042	-0,09753642603755	0,0152989290654659	-0,0328218005597591
1700	200	4	180,247	10	-8,46823747269809	-8,51584886200726	-0,00140639953315258	-0,0999145163223147	0,0124428234994411	-0,0351685099303722
1800	300	4	190,247	10	-8,46863091923296	-8,51702498272061	-0,00105776824057102	-0,0991203263401985	0,0120493769645691	-0,0363446027040482
1900	400	4	200,247	10	-8,46973869949579	-8,51783241145313	-0,000932100228965282	-0,098814289085567	0,010941568762064	-0,0371520593762398
2000	500	4	210,247	10	-8,47254923544824	-8,51856172084808	-0,00147914048284292	-0,0986858969554305	0,00813106074929237	-0,0378813408315182
2100	600	4	220,247	10	-8,47330832853913	-8,51946260780096	-0,00140110496431589	-0,0997357536107302	0,0073719397187233	-0,0387822277843952
2200	700	4	230,247	10	-8,47419116646051	-8,5204304382205	-0,00118200201541185	-0,0992271117866039	0,00648915767669678	-0,0397500582039356
2300	800	4	240,247	10	-8,47327918745577	-8,52107785642147	-0,00075249932706356	-0,0987411709502339	0,00740110874176025	-0,0403975322842598
2400	900	4	250,247	10	-8,47658520564437	-8,52169303223491	-0,00154983717948198	-0,0993313314393163	0,00409506261348724	-0,0410126522183418
2500	1000	4	260,247	10	-8,47688429988921	-8,52238884195685	-0,00102500896900892	-0,0986124714836478	0,00379599630832672	-0,0417084619402885
3001	1	5	310,58	0,196812	-8,50966815836728	-8,52957503870129	-0,0497549353167415	-0,10054572019726	-0,0289878062903881	-0,048894714564085
3001	1	6	315,661	10	-8,5269442666322	-8,53973502293229	-0,0892795482650399	-0,131839434616268	-0,0462639145553112	-0,0590546987950802
3002	2	6	315,762	10	-8,51432355120778	-8,56039641425014	-0,0483823381364346	-0,174784096889198	-0,0336431711912155	-0,0797160342335701
3003	3	6	315,862	10	-8,50545879453421	-8,56664841994643	-0,0190998334437609	-0,182218495756388	-0,0247784703969955	-0,0859680958092213
3004	4	6	315,962	10	-8,50755091756582	-8,5711317602545	-0,0169262243434787	-0,185193028301001	-0,0268705934286118	-0,0904514081776142
3005	5	6	316,062	10	-8,5100572463125	-8,57404223643243	-0,0159668689593673	-0,183672099374235	-0,029376894235611	-0,093361884355545
3006	6	6	316,162	10	-8,51125549525023	-8,5766835976392	-0,0141692906618118	-0,184821831062436	-0,0305751152336597	-0,096003245562315
3007	7	6	316,262	10	-8,51361332461238	-8,57891290448606	-0,0146761117503047	-0,186747680418193	-0,0329329445958137	-0,0982325524091721
3008	8	6	316,362	10	-8,51452510803938	-8,58063706196844	-0,0133215263485909	-0,187545311637223	-0,0338447280228138	-0,0999567098915577
3009	9	6	316,462	10	-8,51563062518835	-8,58241028152406	-0,0129178399220109	-0,188325326889753	-0,0349503010511398	-0,101729929447174
3010	10	6	316,562	10	-8,51658987812698	-8,58393235132098	-0,0123354373499751	-0,190528915263712	-0,0359095260500908	-0,103251971304417
3020	20	6	317,562	10	-8,51860723458231	-8,59307354316115	-0,00550294294953346	-0,195252001285553	-0,0379268825054169	-0,112393219023943
3030	30	6	318,562	10	-8,52021753787994	-8,59811665490269	-0,00349056906998158	-0,196329462341964	-0,0395371578633785	-0,117436274886131
3040	40	6	319,562	10	-8,52123498916626	-8,60108155757189	-0,00210558995604515	-0,197740159928799	-0,0405546650290489	-0,120401233434677
3050	50	6	320,562	10	-8,52177699096501	-8,60437165014446	-0,00136530492454767	-0,19937084056437	-0,0410966388881207	-0,12369129806757
3060	60	6	321,562	10	-8,53674558922648	-8,62340583465993	-0,000679278746247292	-0,198213886469603	-0,0560652650892734	-0,142725482583046
3070	70	6	322,562	10	-8,54861313477158	-8,63213407807052	-0,00111281406134367	-0,198038667440414	-0,0679327547550201	-0,151453725993633
3080	80	6	323,562	10	-8,55660832487047	-8,63795033656061	-0,000671697780489922	-0,197522519156337	-0,0759279727935791	-0,157269984483719
3090	90	6	324,562	10	-8,563276771456	-8,6421961337328	-0,000848742201924324	-0,200318098068237	-0,0825963914394379	-0,161515809595585
3100	100	6	325,562	10	-8,56801078654826	-8,64358842372894	-0,000891950912773609	-0,199610898271203	-0,0873304344713688	-0,162908043712378
3200	200	6	335,562	10	-8,57606643810868	-8,6486660130322	-0,000845892354846001	-0,19861429464072	-0,0953860580921173	-0,167985633015633
3300	300	6	345,562	10	-8,58420297503471	-8,65076643414795	-0,0015064375475049	-0,198561158031225	-0,103522650897503	-0,170086082071066
3400	400	6	355,562	10	-8,58505141921341	-8,65236938931048	-0,00114759430289268	-0,198808261193335	-0,104371067136526	-0,171689037233591
3500	500	6	365,562	10	-8,58728226274252	-8,65344269201159	-0,000979015603661537	-0,198044218122959	-0,106601938605309	-0,172762367874384
3600	600	6	375,562	10	-8,59146354719996	-8,65473951213062	-0,00168135855346918	-0,199480364099145	-0,110783167183399	-0,17405916005373
3700	700	6	385,562	10	-8,59046769328415	-8,65599154494703	-0,000967453233897686	-0,199334062635899	-0,109787341207266	-0,17531119287014
3800	800	6	395,562	10	-8,59333030879498	-8,65716892294586	-0,00110407825559378	-0,198806715197861	-0,112649984657764	-0,176488570868969
3900	900	6	405,562	10	-8,595169801265	-8,65813965909183	-0,00136190094053745	-0,198182445019484	-0,11448947712779	-0,177459307014942
4000	1000	6	415,562	10	-8,59590824693441	-8,65950143896043	-0,000886581838130951	-0,199262336827815	-0,115227866917849	-0,178821086883545
4501	1	7	465,882	0,197433	-8,64322981797159	-8,66943217813969	-0,0997188966721296	-0,200996641069651	-0,162549465894699	-0,188751798123121
4501	1	8	470,947	10	-8,6656628921628	-8,6827065423131	-0,177760520018637	-0,262531084008515	-0,184982568025589	-0,202026162296534
4502	2	8	471,048	10	-8,64918077364564	-8,70456780306995	-0,0969001930207014	-0,344345541670918	-0,168500449508429	-0,223887450993061
4503	3	8	471,148	10	-8,63490102812648	-8,71390191838145	-0,0356240943074226	-0,362427034415305	-0,154220703989267	-0,233221538364887
4504	4	8	471,248	10	-8,63937945105135	-8,71988740749657	-0,0331435725092888	-0,366359241306782	-0,158699098974466	-0,239207055419683
4505	5	8	471,348	10	-8,64274411462247	-8,73033514246345	-0,0313826045021415	-0,376900983974338	-0,162063762545586	-0,24965476244688
4506	6	8	471,448	10	-8,649843307212	-8,73640607111156	-0,0302175711840391	-0,372529090382159	-0,169162955135107	-0,255725719034672
4507	7	8	471,548	10	-8,65197482518852	-8,73918942175806	-0,0263605732470751	-0,373811172321439	-0,171294473111629	-0,258509069681168
4508	8	8	471,648	10	-8,65405420772731	-8,74213999137282	-0,024049449712038	-0,375752779655159	-0,173373855650425	-0,261459611356258
4509	9	8	471,748	10	-8,65679495036602	-8,74461248517036	-0,0252212909981608	-0,380922630429268	-0,176114570349455	-0,263932161033154
4510	10	8	471,848	10	-8,65732460282743	-8,74681103043258	-0,0218900013715029	-0,381654924713075	-0,176644250750542	-0,266130678355694
4520	20	8	472,848	10	-8,66259693168104	-8,7642543297261	-0,00803247559815645	-0,391167136840522	-0,181916579604149	-0,283573977649212
4530	30	8	473,848	10	-8,66906189359725	-8,77423278987408	-0,00437510199844837	-0,396234448999166	-0,188381541520357	-0,293552409857512
4540	40	8	474,848	10	-8,67471691220999	-8,78113749437034	-0,00304772518575192	-0,399480033665895	-0,194036532193422	-0,300457142293453
4550	50	8	475,848	10	-8,67540070787072	-8,78560150042176	-0,00141975469887257	-0,396973439492285	-0,194720327854156	-0,304921176284552
4560	60	8	476,848	10	-8,67935959249735	-8,79227058961988	-0,00106213614344597	-0,400122213177383	-0,198679212480783	-0,31159020960331
4570	70	8	477,848	10	-8,6845177039504	-8,79597874358296	-0,00139658804982901	-0,398366344161332	-0,20383732393384	-0,315298419445753
4580	80	8	478,848	10	-8,68504084646702	-8,79878321662545	-0,00117432326078415	-0,398155921138823	-0,204360522329807	-0,318102892488241
4590	90	8	479,848	10	-8,69005842134357	-8,80108491517603	-0,00116677023470402	-0,400226484052837	-0,209378097206354	-0,320404563099146
4600	100	8	480,848	10	-8,68902493268251	-8,80309411324561	-0,000842483714222908	-0,399166634306312	-0,208344608545303	-0,322413761168718
4700	200	8	490,848	10	-8,70610496029258	-8,8130303286016	-0,000997725874185562	-0,397322541102767	-0,225424580276012	-0,332350004464388
