# Supplementary material for: Mechanical Behaviour of Dental Luting Cements: Static, Dynamic, and Finite Element Studies
Source: Dent J (Basel). 2025 Dec 15;13(12):601. doi: 10.3390/dj13120601 (PMC12731645; doi:10.3390/dj13120601)
Supplement: Supplementary file 1 [file dentistry-13-00601-s001.zip › File S1/dynamic/CaC/2021,01,27 farasztas karboxilat 2/Test1/Test1.Stop.csv]

Total Time (s)	Cycle Elapsed Time (s)	Total Cycles	Elapsed Cycles	Step	Total Cycle Count(Linear Waveform)	Position(Linear:Position) (mm)	Load(Linear:Load) (kN)	Displacement(Linear:Digital Position) (mm)
497,148	0	4763	263	8	4762	-8,81243912503123	-0,36042544990778	-0,331758800894022
497,159	0,0109999999999673	4763	263	8	4762	-8,79730897955596	-0,258690938353539	-0,316628627479076
497,17	0,0219999999999914	4763	263	8	4762	-8,77201734110713	-0,119093805551529	-0,291337016969919
497,181	0,0329999999999586	4763	263	8	4762,25	-8,73669468797743	-0,0194344436749816	-0,256014335900545
497,191	0,0430000000000064	4763	263	8	4762,25	-8,71618221513927	-0,00165544450283051	-0,235501863062382
497,192	0,0439999999999827	4763	263	8	4762,25	-8,71617732569575	-0,00181014183908701	-0,235496945679188
497,193	0,0449999999999591	4763	263	8	4762,25	-8,71671776287258	-0,00236098654568195	-0,236037410795689
497,203	0,0550000000000068	4763	263	8	4762,5	-8,74940657056868	-0,0645276485010982	-0,268726218491793
497,214	0,0659999999999741	4763	263	8	4762,5	-8,78431250341237	-0,213783048093319	-0,303632151335478
497,225	0,0769999999999982	4763	263	8	4762,75	-8,80518746562302	-0,333773717284203	-0,324507113546133
497,236	0,0879999999999654	4763	263	8	4762,75	-8,81619784981012	-0,397152984514833	-0,335517469793558
497,237	0,0889999999999986	4763	263	8	4762,75	-8,81640477105975	-0,397916408255696	-0,335724446922541
497,24	0,0919999999999845	4763	263	8	4762,75	-8,81652739830315	-0,396341201849282	-0,335847046226263
497,242	0,0939999999999941	4763	263	8	4762,75	-8,81634327583015	-0,393377584405243	-0,335662923753262
497,248	0,0999999999999659	4763	263	8	4763	-8,81274277344346	-0,362420785240829	-0,33206244930625
497,258	0,0100000000000477	4764	264	8	4763	-8,79841930232942	-0,264914808794856	-0,317738950252533
497,269	0,021000000000015	4764	264	8	4763	-8,77582778222859	-0,137126380577683	-0,295147430151701
497,28	0,0320000000000391	4764	264	8	4763,25	-8,74082786031067	-0,0264559360221028	-0,260147508233786
497,291	0,0430000000000064	4764	264	8	4763,25	-8,71538316830993	-0,0013866787776351	-0,234702788293362
497,302	0,0540000000000305	4764	264	8	4763,5	-8,74496086500585	-0,0518648559227586	-0,264280512928963
497,313	0,0649999999999977	4764	264	8	4763,5	-8,78169307485223	-0,198917086236179	-0,301012750715017
497,323	0,0750000000000455	4764	264	8	4763,75	-8,80237209610641	-0,317230988293886	-0,321691744029522
497,334	0,0860000000000127	4764	264	8	4763,75	-8,81515106186271	-0,390800284221768	-0,334470737725496
497,338	0,0900000000000318	4764	264	8	4763,75	-8,81664007902145	-0,398765485733747	-0,335959699004889
497,339	0,0910000000000082	4764	264	8	4763,75	-8,81669651716947	-0,39841610006988	-0,33601613715291
497,341	0,0930000000000177	4764	264	8	4763,75	-8,8165950961411	-0,395706961862743	-0,335914716124535
497,348	0,100000000000023	4764	264	8	4764	-8,81265825591981	-0,361022893339396	-0,331977903842926
497,359	0,0110000000000241	4765	265	8	4764	-8,79742227494717	-0,258612665347755	-0,316741894930601
497,37	0,0219999999999914	4765	265	8	4764	-8,77217452973127	-0,119318100623786	-0,291494205594063
497,381	0,0330000000000155	4765	265	8	4764,25	-8,73676811344922	-0,0193865038454533	-0,256087761372328
497,391	0,0430000000000064	4765	265	8	4764,25	-8,7146252207458	-0,00124252866953611	-0,233944896608591
497,407	0,0589999999999691	4765	265	8	4764,5	-8,76529776491225	-0,119864181615412	-0,28461741283536
497,417	0,0690000000000168	4765	265	8	4764,5	-8,79101992584765	-0,250526326708496	-0,310339573770761
497,428	0,0799999999999841	4765	265	8	4764,75	-8,80990203469992	-0,361397452652454	-0,329221654683352
497,436	0,0880000000000223	4765	265	8	4764,75	-8,81646067835391	-0,398514736443758	-0,335780326277018
497,44	0,0919999999999845	4765	265	8	4764,75	-8,81667332723737	-0,396808353252709	-0,335993003100157
497,442	0,0939999999999941	4765	265	8	4764,75	-8,81643385626376	-0,39318255148828	-0,335753504186869
497,448	0,100000000000023	4765	265	8	4765	-8,81244725547731	-0,359426001086831	-0,331766903400421
497,459	0,0109999999999673	4766	266	8	4765	-8,79735885187983	-0,257723811082542	-0,31667847186327
497,47	0,0219999999999914	4766	266	8	4765	-8,77273729071021	-0,121983252465725	-0,292056966573
497,481	0,0329999999999586	4766	266	8	4765,25	-8,73671527951956	-0,0190850486978889	-0,256034899502993
497,49	0,0419999999999732	4766	266	8	4765,25	-8,71579268015921	-0,00142640434205532	-0,235112328082323
497,491	0,0429999999999495	4766	266	8	4765,25	-8,71532966382801	-0,00146856065839529	-0,234649311751127
497,493	0,0449999999999591	4766	266	8	4765,25	-8,71611323207617	-0,00207421835511923	-0,235432907938957
497,504	0,0559999999999832	4766	266	8	4765,5	-8,75327632762492	-0,0761232525110245	-0,272595975548029
497,515	0,0669999999999504	4766	266	8	4765,5	-8,78674549050629	-0,226296363398433	-0,306065138429403
497,525	0,0769999999999982	4766	266	8	4765,75	-8,80560706369579	-0,335599952377379	-0,3249267116189
497,536	0,0879999999999654	4766	266	8	4765,75	-8,81649423390627	-0,39839708711952	-0,335813853889704
497,538	0,089999999999975	4766	266	8	4765,75	-8,81686717271805	-0,399555624462664	-0,336186792701483
497,54	0,0919999999999845	4766	266	8	4765,75	-8,81694649346173	-0,398508128710091	-0,33626614138484
497,542	0,0939999999999941	4766	266	8	4765,75	-8,81668441928923	-0,394515618681908	-0,336004067212343
497,548	0,0999999999999659	4766	266	8	4766	-8,81292052567005	-0,362232360057533	-0,332240201532841
497,559	0,0110000000000241	4767	267	8	4766	-8,7972551677376	-0,256547606550157	-0,316574815660715
497,57	0,0219999999999914	4767	267	8	4766	-8,77247465774417	-0,12045816052705	-0,291794277727604
497,581	0,0330000000000155	4767	267	8	4766,25	-8,73807962983847	-0,0214669900014997	-0,257399305701256
497,592	0,0439999999999827	4767	267	8	4766,25	-8,71483834460378	-0,0011671194806695	-0,234157964587212
497,601	0,0529999999999973	4767	267	8	4766,5	-8,74117028899491	-0,0417211232706904	-0,26048993691802
497,612	0,0640000000000214	4767	267	8	4766,5	-8,77888823859393	-0,183352255262434	-0,298207886517048
497,623	0,0749999999999886	4767	267	8	4766,75	-8,80281211808324	-0,319048007950187	-0,322131738066673
497,633	0,0850000000000364	4767	267	8	4766,75	-8,81482008844614	-0,388593031093478	-0,334139708429575
497,638	0,0900000000000318	4767	267	8	4766,75	-8,81672565825284	-0,39795886259526	-0,336045306175947
497,639	0,0910000000000082	4767	267	8	4766,75	-8,8167529553175	-0,397296086885035	-0,336072631180286
497,641	0,0930000000000177	4767	267	8	4766,75	-8,81668313406408	-0,394623656757176	-0,33600278198719
497,648	0,100000000000023	4767	267	8	4767	-8,81292418576777	-0,361932818777859	-0,332243833690882
497,659	0,0109999999999673	4768	268	8	4767	-8,79709823057055	-0,255297287367284	-0,316417850553989
497,67	0,0219999999999914	4768	268	8	4767	-8,77249209210277	-0,120070585981011	-0,291811767965555
497,681	0,0329999999999586	4768	268	8	4767,25	-8,73737152665854	-0,0199413392692804	-0,25669114664197
497,691	0,0430000000000064	4768	268	8	4767,25	-8,71326003223657	-0,000811922363936901	-0,232579652220011
497,692	0,0439999999999827	4768	268	8	4767,25	-8,71303743682802	-0,000853529199957848	-0,232357084751129
497,693	0,0449999999999591	4768	268	8	4767,25	-8,71361391618848	-0,00113157089799643	-0,232933592051268
497,703	0,0550000000000068	4768	268	8	4767,5	-8,74929534271359	-0,0641071610152721	-0,268615018576384
497,714	0,0659999999999741	4768	268	8	4767,5	-8,78384334035218	-0,209306296892464	-0,303162988275289
497,725	0,0769999999999982	4768	268	8	4767,75	-8,80587469786405	-0,336749595589936	-0,325194373726845
497,736	0,0879999999999654	4768	268	8	4767,75	-8,81653033196926	-0,397678562439978	-0,33585000783205
497,737	0,0889999999999986	4768	268	8	4767,75	-8,81684459745884	-0,399316526018083	-0,336164217442274
497,738	0,089999999999975	4768	268	8	4767,75	-8,81692076101899	-0,398941328749061	-0,336240381002426
497,74	0,0919999999999845	4768	268	8	4767,75	-8,81682137958705	-0,395662756636739	-0,336141027510166
497,748	0,0999999999999659	4768	268	8	4768	-8,81520909257233	-0,364994029514492	-0,334528740495443
497,758	0,0100000000000477	4769	269	8	4768	-8,80050636827946	-0,264737508259714	-0,319825988262892
497,769	0,021000000000015	4769	269	8	4768	-8,77740955911577	-0,13599512167275	-0,296729207038879
497,78	0,0320000000000391	4769	269	8	4768,25	-8,74191499315202	-0,0251084752380848	-0,261234641075134
497,791	0,0430000000000064	4769	269	8	4768,25	-8,71681250631809	-0,00101687386631966	-0,236132182180882
497,792	0,0440000000000396	4769	269	8	4768,25	-8,71659024618566	-0,00111237168312073	-0,235909894108772
497,793	0,0450000000000159	4769	269	8	4768,25	-8,71702177450061	-0,0016028480604291	-0,236341450363398
497,804	0,05600000000004	4769	269	8	4768,5	-8,75641074031591	-0,0813150033354759	-0,275730360299349
497,815	0,0670000000000073	4769	269	8	4768,5	-8,78943731077015	-0,2314647519961	-0,308756958693266
497,826	0,0780000000000314	4769	269	8	4768,75	-8,80919513292611	-0,340964631177485	-0,328514780849218
497,837	0,0889999999999986	4769	269	8	4768,75	-8,82108623161912	-0,399485332891345	-0,340405851602554
497,838	0,0900000000000318	4769	269	8	4768,75	-8,82147509604692	-0,399961187504232	-0,340794771909714
497,842	0,0939999999999941	4769	269	8	4768,75	-8,82155623286962	-0,393660292029381	-0,34087585285306
497,843	0,0950000000000273	4769	269	8	4768,75	-8,82145073264837	-0,392090007662773	-0,340770408511162
497,848	0,100000000000023	4769	269	8	4769	-8,8178451731801	-0,361728928983212	-0,337164849042892
497,859	0,0110000000000241	4770	270	8	4769	-8,80171059630811	-0,257232286967337	-0,321030244231224
497,87	0,0219999999999914	4770	270	8	4769	-8,7765059620142	-0,123125710524619	-0,295825637876987
497,881	0,0330000000000155	4770	270	8	4769,25	-8,74145242385566	-0,0210352009162307	-0,260772071778774
497,89	0,0419999999999732	4770	270	8	4769,25	-8,71719701215625	-0,000646403059363365	-0,236516688019037
497,892	0,0439999999999827	4770	270	8	4769,25	-8,7161641381681	-0,000866390764713287	-0,235483758151531
497,894	0,0459999999999923	4770	270	8	4769,25	-8,71796557679772	-0,0020810030400753	-0,237285252660513
497,909	0,0609999999999786	4770	270	8	4769,5	-8,77405676990747	-0,146007812581956	-0,293376389890909
497,92	0,0720000000000027	4770	270	8	4769,5	-8,80046010017395	-0,282380050048232	-0,319779720157385
497,931	0,08299999999997	4770	270	8	4769,75	-8,81841341033578	-0,378795634023845	-0,337733030319214
497,939	0,0910000000000082	4770	270	8	4769,75	-8,82363572716713	-0,399933434091508	-0,342955403029919
497,94	0,0919999999999845	4770	270	8	4769,75	-8,8238085899502	-0,399234178476036	-0,343128237873316
497,942	0,0939999999999941	4770	270	8	4769,75	-8,82352796383202	-0,392959294840693	-0,342847611755133
497,948	0,100000000000023	4770	270	8	4770	-8,8206847384572	-0,362101984210312	-0,340004414319992
497,959	0,0109999999999673	4771	271	8	4770	-8,80448785610497	-0,256078904494643	-0,323807504028082
497,97	0,0219999999999914	4771	271	8	4770	-8,77879433333874	-0,121923913247883	-0,298113953322172
497,981	0,0329999999999586	4771	271	8	4770,25	-8,74331753700971	-0,0202705152332783	-0,262637212872505
497,991	0,0429999999999495	4771	271	8	4770,25	-8,72029205784201	-0,00104800797998905	-0,239611677825451
497,992	0,0439999999999827	4771	271	8	4770,25	-8,7202023435384	-0,00124590937048197	-0,239521991461515
497,993	0,0449999999999591	4771	271	8	4770,25	-8,72078591957688	-0,00174462795257568	-0,240105595439672
498,004	0,0559999999999832	4771	271	8	4770,5	-8,75789511948824	-0,0760125461965799	-0,277214739471674
498,015	0,0669999999999504	4771	271	8	4770,5	-8,79208959639072	-0,224175951443613	-0,311409272253513
498,025	0,0769999999999982	4771	271	8	4770,75	-8,81332662887871	-0,334204295650125	-0,332646276801825
498,036	0,0879999999999654	4771	271	8	4770,75	-8,83095195516944	-0,380098489113152	-0,350271631032228
498,044	0,0959999999999468	4771	271	8	4770,75	-8,89201082289219	-0,405289265327156	-0,411330498754978
498,048	0,0999999999999659	4771	271	8	4771	-8,8963830191642	-0,354147343896329	-0,415702667087316
498,059	0,0110000000000241	4772	272	8	4771	-8,88841082341969	-0,25968792848289	-0,407730471342802
498,07	0,0219999999999914	4772	272	8	4771	-8,86303279548883	-0,123755461536348	-0,382352471351623
498,081	0,0330000000000155	4772	272	8	4771,25	-8,83041372522712	-0,0210781767964363	-0,349733345210552
498,092	0,0439999999999827	4772	272	8	4771,25	-8,80424905568361	-0,00225139781832695	-0,323568675667048
498,093	0,0450000000000159	4772	272	8	4771,25	-8,80409910343587	-0,00248683616518974	-0,323418751358986
498,094	0,0459999999999923	4772	272	8	4771,25	-8,80471067503095	-0,00305366236716509	-0,324030295014381
498,105	0,0570000000000164	4772	272	8	4771,5	-8,84705591015518	-0,0950328400358558	-0,366375558078289
498,116	0,0679999999999836	4772	272	8	4771,5	-8,88392237015069	-0,2402118826285	-0,403242018073797
498,126	0,0780000000000314	4772	272	8	4771,75	-8,91541242599487	-0,325117153115571	-0,434732045978308
498,132	0,0840000000000032	4772	272	8	4771,75	-8,96384499035776	-0,375184742733836	-0,483164638280868
498,138	0,0900000000000318	4772	272	8	4771,75	-9,04266583733261	-0,33438372425735	-0,561985485255718
498,141	0,0930000000000177	4772	272	8	4771,75	-9,13206802681088	-0,237778462469578	-0,651387646794319
498,143	0,0950000000000273	4772	272	8	4771,75	-9,24879027530551	-0,0654424820095301	-0,768109895288944
498,144	0,0960000000000036	4772	272	8	4771,75	-9,34321182779968	-0,0351720908656716	-0,86253147572279
498,145	0,0970000000000368	4772	272	8	4771,75	-9,46477652527392	-0,0309430807828903	-0,984096173197031
498,146	0,0980000000000132	4772	272	8	4771,75	-9,61104889400303	-0,0262011541053653	-1,13036854192615
498,147	0,0989999999999895	4772	272	8	4771,75	-9,77897861972451	-0,0137564819306135	-1,29829823970795
498,148	0,100000000000023	4772	272	8	4772	-9,96678440831602	-0,00202078372240067	-1,48610405623913
498,149	0,000999999999976353	4773	273	8	4772	-10,1741674169898	0,00226390082389116	-1,69348709285259
498,15	0,00200000000000955	4773	273	8	4772	-10,401680264622	0,000882879830896854	-1,92099988460541
498,151	0,0029999999999859	4773	273	8	4772	-10,6496733427048	-0,0065938662737608	-2,16899296268821
498,152	0,00399999999996226	4773	273	8	4772	-10,9166887030005	-0,0518780061975122	-2,43600837886333
498,153	0,00499999999999545	4773	273	8	4772	-11,1970811896026	-0,126436990685761	-2,71640080958605
498,154	0,00599999999997181	4773	273	8	4772	-11,483352240175	-0,139829772524536	-3,0026719160378
498,155	0,007000000000005	4773	273	8	4772	-11,7737411521375	-0,0782222300767899	-3,29306077212095
498,156	0,00799999999998136	4773	273	8	4772	-12,0733295660466	-0,00942304264754057	-3,59264921396971
498,157	0,00899999999995771	4773	273	8	4772	-12,385166818276	0,0177872227504849	-3,90448646619916
498,158	0,00999999999999091	4773	273	8	4772	-12,702320124954	0,0117331463843584	-4,22163974493742
498,159	0,0109999999999673	4773	273	8	4772	-13,0106311663985	0,000545675866305828	-4,52995084226131
498,16	0,0120000000000005	4773	273	8	4772	-13,2959289103746	-0,00266124028712511	-4,81524858623743
498,161	0,0129999999999768	4773	273	8	4772	-13,5487719252706	0,000151647254824638	-5,06809160113335
498,162	0,01400000000001	4773	273	8	4772	-13,7660263292491	0,00296313315629959	-5,28534594923258
498,163	0,0149999999999864	4773	273	8	4772	-13,9492462109774	0,0025720801204443	-5,46856585890055
498,164	0,0159999999999627	4773	273	8	4772	-14,1016201302409	0,00108693726360798	-5,62093980610371
498,165	0,0169999999999959	4773	273	8	4772	-14,2265335936099	0,000566593371331692	-5,74585324153304
498,166	0,0179999999999723	4773	273	8	4772	-14,3273143284023	0,000350777991116047	-5,84663394838571
498,167	0,0190000000000055	4773	273	8	4772	-14,4072464480996	-0,000274530611932278	-5,92656606808305
498,168	0,0199999999999818	4773	273	8	4772	-14,4702886976302	-0,000580931082367897	-5,98960837349296
498,17	0,0219999999999914	4773	273	8	4772	-14,567441996187	-0,00211962033063173	-6,08676161617041
498,172	0,0240000000000009	4773	273	8	4772	-14,6563731506467	-0,00231626443564892	-6,17569277063012
498,174	0,0260000000000105	4773	273	8	4772	-14,7305785864592	-0,00189163722097874	-6,24989820644259
498,176	0,0279999999999632	4773	273	8	4772	-14,7511401493102	-0,00243963673710823	-6,27045979723334
498,178	0,0299999999999727	4773	273	8	4772	-14,7239245567471	-0,00291937962174416	-6,24324420467019
498,182	0,0339999999999918	4773	273	8	4772	-14,6573823597282	-0,00231569167226553	-6,17670200765133
498,186	0,0380000000000109	4773	273	8	4772	-14,5946851093322	-0,000973585993051529	-6,11400475725532
498,189	0,0409999999999968	4773	273	8	4772	-14,5143099501729	-0,000283671543002129	-6,03362957015634
498,191	0,0430000000000064	4773	273	8	4772	-14,4330972712487	-2,07638368010521E-05	-5,95241691917181
498,193	0,0449999999999591	4773	273	8	4772	-14,3367035966367	3,72901558876038E-05	-5,85602324455976
498,195	0,0469999999999686	4773	273	8	4772	-14,2282317392528	0,00042743980884552	-5,74755135923624
498,197	0,0489999999999782	4773	273	8	4772	-14,1100883670151	0,000473274849355221	-5,62940798699856
498,198	0,0500000000000114	4773	273	8	4772	-14,048954565078	0,000558439642190933	-5,56827418506145
498,199	0,0509999999999877	4773	273	8	4772	-13,9869829080999	0,000258185900747776	-5,50630258396268
498,2	0,0519999999999641	4773	273	8	4772	-13,9239586796612	0,000278875231742859	-5,44327832758427
498,201	0,0529999999999973	4773	273	8	4772	-13,8597143813968	0,000426443293690681	-5,37903405725956
498,202	0,0539999999999736	4773	273	8	4772	-13,7941331975162	0,00018103513866663	-5,31345287337899
498,203	0,0550000000000068	4773	273	8	4772	-13,7271552532911	5,5413693189621E-06	-5,24647492915392
498,204	0,0559999999999832	4773	273	8	4772	-13,6591317784041	3,93623486161232E-05	-5,17845142632723
498,205	0,0569999999999595	4773	273	8	4772	-13,5904891323298	-0,00026047695428133	-5,10980878025293
498,206	0,0579999999999927	4773	273	8	4772	-13,5212459787726	-0,00049300491809845	-5,04056559875607
498,207	0,0589999999999691	4773	273	8	4772	-13,4514815546572	-0,000416175462305546	-4,97080123052001
498,208	0,0600000000000023	4773	273	8	4772	-13,3816353511065	-0,00048105139285326	-4,90095499902964
498,209	0,0609999999999786	4773	273	8	4772	-13,3121841866523	-0,000690175220370293	-4,83150383457541
498,21	0,0620000000000118	4773	273	8	4772	-13,2436152175069	-0,000647096894681454	-4,76293489336967
498,211	0,0629999999999882	4773	273	8	4772	-13,1763302721083	-0,00077380333095789	-4,69564994797111
498,212	0,0639999999999645	4773	273	8	4772	-13,1102047674358	-0,00112454872578382	-4,62952444329858
498,213	0,0649999999999977	4773	273	8	4772	-13,0449044052511	-0,00110855791717768	-4,56422405317426
498,214	0,0659999999999741	4773	273	8	4772	-12,9805201850832	-0,00102909747511148	-4,49983986094594
498,215	0,0670000000000073	4773	273	8	4772	-12,9174028616399	-0,0012039253488183	-4,43672250956297
498,216	0,0679999999999836	4773	273	8	4772	-12,8558523673564	-0,00122411642223597	-4,37517201527953
498,218	0,0699999999999932	4773	273	8	4772	-12,7378162834793	-0,00109835062175989	-4,25713593140244
498,22	0,0720000000000027	4773	273	8	4772	-12,6238876115531	-0,00101241283118725	-4,14320725947618
498,222	0,0740000000000123	4773	273	8	4772	-12,5141638051718	-0,00113948248326778	-4,03348345309496
498,224	0,075999999999965	4773	273	8	4772	-12,41310255602	-0,000577527098357677	-3,93242217600346
498,226	0,0779999999999745	4773	273	8	4772	-12,3205002397299	-0,000375676900148392	-3,83981985971332
498,228	0,0799999999999841	4773	273	8	4772	-12,2357079014182	-0,000446042977273464	-3,75502752140164
498,23	0,0819999999999936	4773	273	8	4772	-12,1622982155532	-8,19191336631775E-05	-3,68161786347628
498,232	0,0840000000000032	4773	273	8	4772	-12,0978919509798	2,55648046731949E-05	-3,61721159890294
498,235	0,0869999999999891	4773	273	8	4772	-12,0119916647673	0,000229612924158573	-3,53131134063005
498,238	0,089999999999975	4773	273	8	4772	-11,9509719125926	-8,10064375400543E-05	-3,47029153257608
498,249	0,100999999999999	4773	273	8	4772	-11,9186506792903	-0,0012368056923151	-3,43797029927373
498,254	0,105999999999995	4773	273	8	4772	-11,9818669371307	-0,00164613593369722	-3,50118655711412
498,258	0,110000000000014	4773	273	8	4772	-12,0531653333455	-0,00169919338077307	-3,57248498126864
498,262	0,113999999999976	4773	273	8	4772	-12,132648602128	-0,00116006005555391	-3,65196822211146
498,265	0,116999999999962	4773	273	8	4772	-12,1929440740496	-0,000785696320235729	-3,7122637219727
498,269	0,120999999999981	4773	273	8	4772	-12,2672096081078	-0,000173840671777725	-3,78652928397059
498,273	0,125	4773	273	8	4772	-12,3408702760935	0,000294744968414307	-3,86018989607692
498,277	0,128999999999962	4773	273	8	4772	-12,4104505497962	0,000427709892392159	-3,92977019771934
498,281	0,132999999999981	4773	273	8	4772	-12,4744090810418	0,000268826261162758	-3,9937287569046
498,286	0,137999999999977	4773	273	8	4772	-12,5394611433148	3,04635614156723E-05	-4,05878076329827
498,293	0,144999999999982	4773	273	8	4772	-12,6065325178206	-0,00100764911621809	-4,12585219368339
498,304	0,156000000000006	4773	273	8	4772	-12,6605195738375	-0,00125451944768429	-4,17983924970031
498,315	0,166999999999973	4773	273	8	4772	-12,6330325752497	-0,00049244612455368	-4,15235225111246
498,323	0,175000000000011	4773	273	8	4772	-12,5674529280514	-0,000352216884493828	-4,08677257597446
498,33	0,18199999999996	4773	273	8	4772	-12,5013627950102	-0,000545671209692955	-4,02068244293332
498,337	0,188999999999965	4773	273	8	4772	-12,4401515722275	-0,000633117742836475	-3,95947119221091
498,345	0,197000000000003	4773	273	8	4772	-12,3758590221405	-0,000489554367959499	-3,89517869800329
498,354	0,20599999999996	4773	273	8	4772	-12,314753998071	-0,000374787487089634	-3,83407361805439
498,364	0,216000000000008	4773	273	8	4772	-12,2570039425045	-0,000611208379268646	-3,77632359042764
498,375	0,226999999999975	4773	273	8	4772	-12,2318574786186	-0,00114183407276869	-3,75117715448141
498,386	0,238	4773	273	8	4772	-12,2302450519055	-0,000642351806163788	-3,74956469982862
498,397	0,248999999999967	4773	273	8	4772	-12,2237187344581	-0,000250181183218956	-3,7430383823812
498,408	0,259999999999991	4773	273	8	4772	-12,2144348826259	-0,000707581639289856	-3,73375453054905
498,411	0,262999999999977	4773	273	8	4772	-12,2757001407444	-0,000995551235973835	-3,79501976072788
498,413	0,264999999999986	4773	273	8	4772	-12,3731627035886	-0,00111130997538567	-3,89248235151172
498,414	0,265999999999963	4773	273	8	4772	-12,4368133675307	-0,00104198232293129	-3,95613301545382
498,415	0,266999999999996	4773	273	8	4772	-12,5104263424873	-0,00111353117972612	-4,02974596247077
498,416	0,267999999999972	4773	273	8	4772	-12,5939922127873	-0,00118974130600691	-4,11331186071038
498,417	0,269000000000005	4773	273	8	4772	-12,6870921067894	-0,000955360010266304	-4,20641178265214
498,418	0,269999999999982	4773	273	8	4772	-12,7891357988119	-0,000810399651527405	-4,30845541879535
498,419	0,270999999999958	4773	273	8	4772	-12,8995740786195	-0,000906023196876049	-4,41889369860291
498,42	0,271999999999991	4773	273	8	4772	-13,0181569140404	-0,000928179360926151	-4,53747656196356
498,421	0,272999999999968	4773	273	8	4772	-13,1450202316046	-0,000802376307547092	-4,66433985158801
498,422	0,274000000000001	4773	273	8	4772	-13,2802632171661	-0,000816513784229755	-4,79958286508918
498,423	0,274999999999977	4773	273	8	4772	-13,4231413342059	-0,000733681954443455	-4,94246101006866
498,424	0,27600000000001	4773	273	8	4772	-13,5705355368555	-0,000292188487946987	-5,08985521271825
498,425	0,276999999999987	4773	273	8	4772	-13,7158540450037	0,000236858613789082	-5,23517366498709
498,426	0,277999999999963	4773	273	8	4772	-13,8507085852325	0,00062515027821064	-5,37002826109528
498,427	0,278999999999996	4773	273	8	4772	-13,9687638357282	0,000620433129370213	-5,4880834557116
498,428	0,279999999999973	4773	273	8	4772	-14,067694125697	0,000371807254850864	-5,58701377362013
498,429	0,281000000000006	4773	273	8	4772	-14,1477809194475	0,000286167487502098	-5,66710056737065
498,43	0,281999999999982	4773	273	8	4772	-14,2092052102089	0,000507920049130917	-5,72852483019233
498,432	0,283999999999992	4773	273	8	4772	-14,2712102551013	0,000619003549218178	-5,79052990302444
498,436	0,288000000000011	4773	273	8	4772	-14,1615260392427	-0,000669583678245544	-5,68084565922618
498,437	0,288999999999987	4773	273	8	4772	-14,0988045651466	-0,000896262936294079	-5,61812421306968
498,438	0,289999999999964	4773	273	8	4772	-14,0270750038326	-0,00124382320791483	-5,54639467969537
498,439	0,290999999999997	4773	273	8	4772	-13,949029147625	-0,00147936400026083	-5,4683487676084
498,44	0,291999999999973	4773	273	8	4772	-13,867765115574	-0,00168278347700834	-5,38708476349711
498,441	0,293000000000006	4773	273	8	4772	-13,7878533918411	-0,00220849178731442	-5,30717303976417
498,442	0,293999999999983	4773	273	8	4772	-13,7165491841733	-0,00286886002868414	-5,23586886003613
498,444	0,295999999999992	4773	273	8	4772	-13,6287360917777	-0,00302668195217848	-5,14805573970079
498,448	0,300000000000011	4773	273	8	4772	-13,6994823999703	-0,00148803927004337	-5,21880201995373
498,45	0,301999999999964	4773	273	8	4772	-13,7915575224906	-0,000733030028641224	-5,31087717041373
498,452	0,303999999999974	4773	273	8	4772	-13,8708677887917	0,000215205363929272	-5,39018746465445
498,46	0,312000000000012	4773	273	8	4772	-13,7953637726605	-7,97677785158157E-06	-5,31468344852328
498,471	0,322999999999979	4773	273	8	4772	-13,8212328683585	-0,00055248849093914	-5,3405525162816
498,482	0,334000000000003	4773	273	8	4772	-13,8184130005538	-0,000906269997358322	-5,33773262053728
498,493	0,34499999999997	4773	273	8	4772	-13,8076541852206	-0,000313092023134232	-5,32697383314371
498,504	0,355999999999995	4773	273	8	4772	-13,8050622772425	-0,000354270450770855	-5,32438192516565
498,515	0,366999999999962	4773	273	8	4772	-13,8061095122248	-0,000937567092478275	-5,32542916014791
498,525	0,37700000000001	4773	273	8	4772	-13,8056814204901	-0,000893836840987206	-5,32500106841326
498,536	0,387999999999977	4773	273	8	4772	-13,8039380125701	4,41120937466621E-05	-5,32325763255358
498,547	0,399000000000001	4773	273	8	4772	-13,8039842247963	-0,000283312983810902	-5,32330390065908
498,558	0,409999999999968	4773	273	8	4772	-13,8053207471967	-0,000942377373576164	-5,32464042305946
498,569	0,420999999999992	4773	273	8	4772	-13,8054002076387	-0,000854702666401863	-5,32471988350153
498,58	0,43199999999996	4773	273	8	4772	-13,8045461475849	-0,00027728732675314	-5,3238658234477
498,59	0,442000000000007	4773	273	8	4772	-13,8045395258814	-0,000353525392711163	-5,32385917380452
498,601	0,452999999999975	4773	273	8	4772	-13,8047922123224	-0,000699167139828205	-5,32411186024547
498,612	0,463999999999999	4773	273	8	4772	-13,8048991095275	-0,000612214207649231	-5,32421875745058
498,623	0,474999999999966	4773	273	8	4772	-13,8047953974456	-0,000569671392440796	-5,32411504536867
498,633	0,485000000000014	4773	273	8	4772	-13,8048536237329	-0,000613308511674404	-5,32417327165604
498,644	0,495999999999981	4773	273	8	4772	-13,8050026539713	-0,000550197437405586	-5,32432230189443
498,655	0,507000000000005	4773	273	8	4772	-13,8047945313156	-0,000530430115759373	-5,324114151299
498,666	0,517999999999972	4773	273	8	4772	-13,8046796154231	-0,000583790242671967	-5,3239992633462
498,677	0,528999999999996	4773	273	8	4772	-13,804824706167	-0,00065305270254612	-5,32414438202977
498,687	0,538999999999987	4773	273	8	4772	-13,8050122652203	-0,000654864124953747	-5,3243319131434
