# Supplementary material for: Mechanical Behaviour of Dental Luting Cements: Static, Dynamic, and Finite Element Studies
Source: Dent J (Basel). 2025 Dec 15;13(12):601. doi: 10.3390/dj13120601 (PMC12731645; doi:10.3390/dj13120601)
Supplement: Supplementary file 1 [file dentistry-13-00601-s001.zip › File S1/dynamic/CaC/2021,01,27 farasztas karboxilat 3/2021,01,27 farasztas karboxilat 3.log]

2021. 01. 27.;13:31:18;2021,01,27 farasztas karboxilat 3;;60101;Log File Created
2021. 01. 27.;13:31:18;2021,01,27 farasztas karboxilat 3;;60104;Software Version;1.9.413.0
2021. 01. 27.;13:31:18;2021,01,27 farasztas karboxilat 3;;60105;Console Version;9.1.17291.2
2021. 01. 27.;13:31:18;2021,01,27 farasztas karboxilat 3;;60106;Controller Version;88.161900
2021. 01. 27.;13:31:18;2021,01,27 farasztas karboxilat 3;;60107;User Name;SZTE FOK INSTRON
2021. 01. 27.;13:31:18;2021,01,27 farasztas karboxilat 3;;60108;Computer Name;DESKTOP-ADS8NIA
2021. 01. 27.;13:31:18;2021,01,27 farasztas karboxilat 3;;60109;System Name;
2021. 01. 27.;13:31:18;2021,01,27 farasztas karboxilat 3;;60110;Frame Serial Number (System ID);E3LMTB16259
2021. 01. 27.;13:31:34;2021,01,27 farasztas karboxilat 3;Test1;60110;Test Started
2021. 01. 27.;13:39:31;2021,01,27 farasztas karboxilat 3;Test1;8800120;A limit has been tripped (Console)
2021. 01. 27.;13:39:31;2021,01,27 farasztas karboxilat 3;Test1;880014;Device is not at full (high) power
2021. 01. 27.;13:39:31;2021,01,27 farasztas karboxilat 3;Test1;60201;Test Status;Test Paused Unexpectedly
2021. 01. 27.;13:39:31;2021,01,27 farasztas karboxilat 3;Test1;60120;Total Time;476,671
2021. 01. 27.;13:39:31;2021,01,27 farasztas karboxilat 3;Test1;60121;Total Cycle Count(Linear Waveform);4552
2021. 01. 27.;13:39:31;2021,01,27 farasztas karboxilat 3;Test1;60122;Step;8;Step 8
2021. 01. 27.;13:39:31;2021,01,27 farasztas karboxilat 3;Test1;60111;Test Paused
2021. 01. 27.;13:40:58;2021,01,27 farasztas karboxilat 3;Test1;62000;SHA-256,Test1.steps.tracking.csv,59F7BFE67A4DB6CED930E1157137A0F2764EB4355BE2A060B9CF18AB8EB6B6CA
2021. 01. 27.;13:40:58;2021,01,27 farasztas karboxilat 3;Test1;62000;SHA-256,Test1.steps.trends.csv,4C4F89E9B1311919B6A3AF8B6B2B3A4E731C11D32412CD2D227FBEAFD0521707
2021. 01. 27.;13:40:58;2021,01,27 farasztas karboxilat 3;Test1;62000;SHA-256,Test1.Stop.csv,C66C14E82F47EAA82F507F52052ADF66C3B2B8F41F46A81D29BD6A6D4AC80B73
2021. 01. 27.;13:40:58;2021,01,27 farasztas karboxilat 3;Test1;60103;Closed
