# Supplementary material for: Mechanical Behaviour of Dental Luting Cements: Static, Dynamic, and Finite Element Studies
Source: Dent J (Basel). 2025 Dec 15;13(12):601. doi: 10.3390/dj13120601 (PMC12731645; doi:10.3390/dj13120601)
Supplement: Supplementary file 1 [file dentistry-13-00601-s001.zip › File S1/dynamic/CaC/2021,01,27 farasztas karboxilat 3/Test1/ResumeData.im_res.bak]

<?xml version="1.0"?>
<InstronFile xmlns:xsi="http://www.w3.org/2001/XMLSchema-instance" xmlns:xsd="http://www.w3.org/2001/XMLSchema" FileSections="3" Version="1.0.0">
  <Section index="0">
    <Node name="SystemMap">
      <Item name="VirtualHosts">
        <Value xsi:type="ArrayOfString">
          <string>PC</string>
          <string>Linear</string>
        </Value>
      </Item>
      <Item name="PhysicalHosts">
        <Value xsi:type="ArrayOfString">
          <string>PC</string>
          <string>Linear</string>
        </Value>
      </Item>
    </Node>
  </Section>
  <Section index="1">
    <Node name="TestData">
      <Item name="Time">
        <Value xsi:type="xsd:double">450.047</Value>
      </Item>
      <Item name="TransferCount">
        <Value xsi:type="xsd:long">6</Value>
      </Item>
      <Item name="Vectors">
        <Value xsi:type="xsd:long">450048</Value>
      </Item>
      <Item name="ColumnNames">
        <Value xsi:type="ArrayOfString">
          <string>Vector</string>
          <string>Total Time</string>
          <string>Step</string>
          <string>Linear:Transfer</string>
          <string>Linear:WaveformStatus</string>
          <string>Total Cycle Count(Linear Waveform)</string>
          <string>Position(Linear:Position)</string>
          <string>Load(Linear:Load)</string>
          <string>Displacement(Linear:Digital Position)</string>
        </Value>
      </Item>
      <Item name="ColumnValues">
        <Value xsi:type="ArrayOfDouble">
          <double>450047</double>
          <double>450.047</double>
          <double>6</double>
          <double>6</double>
          <double>1</double>
          <double>4343.75</double>
          <double>-0.0088887969497591247</double>
          <double>-194.55494359135628</double>
          <double>-6.6782422363758089E-05</double>
        </Value>
      </Item>
    </Node>
  </Section>
  <Section index="2">
    <Node name="TestSystem">
      <Item name="TestStopReason">
        <Value xsi:type="xsd:int">0</Value>
      </Item>
    </Node>
    <Node name="Sequencer">
      <Item name="CompletedStepCount">
        <Value xsi:type="xsd:int">5</Value>
      </Item>
      <Item name="Step0">
        <Value xsi:type="Node" name="Step0">
          <Item name="StepAcquisitionFilter - PC:Acquisition Filter">
            <Value xsi:type="Node" name="StepAcquisitionFilter - PC:Acquisition Filter">
              <Item name="ChunkerActive">
                <Value xsi:type="xsd:boolean">false</Value>
              </Item>
            </Value>
          </Item>
        </Value>
      </Item>
      <Item name="Step1">
        <Value xsi:type="Node" name="Step1">
          <Item name="SimpleCyclic - Linear:WaveformGenerator">
            <Value xsi:type="Node" name="SimpleCyclic - Linear:WaveformGenerator">
              <Item name="ElapsedQuarterCycleCount">
                <Value xsi:type="xsd:long">5990</Value>
              </Item>
            </Value>
          </Item>
          <Item name="StepAcquisitionFilter - PC:Acquisition Filter">
            <Value xsi:type="Node" name="StepAcquisitionFilter - PC:Acquisition Filter">
              <Item name="ChunkerActive">
                <Value xsi:type="xsd:boolean">false</Value>
              </Item>
            </Value>
          </Item>
        </Value>
      </Item>
      <Item name="Step2">
        <Value xsi:type="Node" name="Step2">
          <Item name="StepAcquisitionFilter - PC:Acquisition Filter">
            <Value xsi:type="Node" name="StepAcquisitionFilter - PC:Acquisition Filter">
              <Item name="ChunkerActive">
                <Value xsi:type="xsd:boolean">false</Value>
              </Item>
            </Value>
          </Item>
        </Value>
      </Item>
      <Item name="Step3">
        <Value xsi:type="Node" name="Step3">
          <Item name="SimpleCyclic - Linear:WaveformGenerator">
            <Value xsi:type="Node" name="SimpleCyclic - Linear:WaveformGenerator">
              <Item name="ElapsedQuarterCycleCount">
                <Value xsi:type="xsd:long">5994</Value>
              </Item>
            </Value>
          </Item>
          <Item name="StepAcquisitionFilter - PC:Acquisition Filter">
            <Value xsi:type="Node" name="StepAcquisitionFilter - PC:Acquisition Filter">
              <Item name="ChunkerActive">
                <Value xsi:type="xsd:boolean">false</Value>
              </Item>
            </Value>
          </Item>
        </Value>
      </Item>
      <Item name="Step4">
        <Value xsi:type="Node" name="Step4">
          <Item name="StepAcquisitionFilter - PC:Acquisition Filter">
            <Value xsi:type="Node" name="StepAcquisitionFilter - PC:Acquisition Filter">
              <Item name="ChunkerActive">
                <Value xsi:type="xsd:boolean">false</Value>
              </Item>
            </Value>
          </Item>
        </Value>
      </Item>
      <Item name="Step5">
        <Value xsi:type="Node" name="Step5">
          <Item name="SimpleCyclic - Linear:WaveformGenerator">
            <Value xsi:type="Node" name="SimpleCyclic - Linear:WaveformGenerator">
              <Item name="ElapsedQuarterCycleCount">
                <Value xsi:type="xsd:long">5373</Value>
              </Item>
            </Value>
          </Item>
          <Item name="StepAcquisitionFilter - PC:Acquisition Filter">
            <Value xsi:type="Node" name="StepAcquisitionFilter - PC:Acquisition Filter">
              <Item name="Total Cycles">
                <Value xsi:type="ArrayOfDouble">
                  <double>3001</double>
                  <double>3002</double>
                  <double>3003</double>
                  <double>3004</double>
                  <double>3005</double>
                  <double>3006</double>
                  <double>3007</double>
                  <double>3008</double>
                  <double>3009</double>
                  <double>3010</double>
                  <double>3020</double>
                  <double>3030</double>
                  <double>3040</double>
                  <double>3050</double>
                  <double>3060</double>
                  <double>3070</double>
                  <double>3080</double>
                  <double>3090</double>
                  <double>3100</double>
                  <double>3200</double>
                  <double>3300</double>
                  <double>3400</double>
                  <double>3500</double>
                  <double>3600</double>
                  <double>3700</double>
                  <double>3800</double>
                  <double>3900</double>
                  <double>4000</double>
                  <double>4343</double>
                </Value>
              </Item>
              <Item name="Elapsed Cycles">
                <Value xsi:type="ArrayOfDouble">
                  <double>1</double>
                  <double>2</double>
                  <double>3</double>
                  <double>4</double>
                  <double>5</double>
                  <double>6</double>
                  <double>7</double>
                  <double>8</double>
                  <double>9</double>
                  <double>10</double>
                  <double>20</double>
                  <double>30</double>
                  <double>40</double>
                  <double>50</double>
                  <double>60</double>
                  <double>70</double>
                  <double>80</double>
                  <double>90</double>
                  <double>100</double>
                  <double>200</double>
                  <double>300</double>
                  <double>400</double>
                  <double>500</double>
                  <double>600</double>
                  <double>700</double>
                  <double>800</double>
                  <double>900</double>
                  <double>1000</double>
                  <double>1343</double>
                </Value>
              </Item>
              <Item name="Step">
                <Value xsi:type="ArrayOfDouble">
                  <double>6</double>
                  <double>6</double>
                  <double>6</double>
                  <double>6</double>
                  <double>6</double>
                  <double>6</double>
                  <double>6</double>
                  <double>6</double>
                  <double>6</double>
                  <double>6</double>
                  <double>6</double>
                  <double>6</double>
                  <double>6</double>
                  <double>6</double>
                  <double>6</double>
                  <double>6</double>
                  <double>6</double>
                  <double>6</double>
                  <double>6</double>
                  <double>6</double>
                  <double>6</double>
                  <double>6</double>
                  <double>6</double>
                  <double>6</double>
                  <double>6</double>
                  <double>6</double>
                  <double>6</double>
                  <double>6</double>
                  <double>6</double>
                </Value>
              </Item>
              <Item name="PC:Cycle Start Time">
                <Value xsi:type="ArrayOfDouble">
                  <double>315.659</double>
                  <double>315.76</double>
                  <double>315.86</double>
                  <double>315.96</double>
                  <double>316.06</double>
                  <double>316.16</double>
                  <double>316.26</double>
                  <double>316.36</double>
                  <double>316.46</double>
                  <double>316.56</double>
                  <double>317.56</double>
                  <double>318.56</double>
                  <double>319.56</double>
                  <double>320.56</double>
                  <double>321.56</double>
                  <double>322.56</double>
                  <double>323.56</double>
                  <double>324.56</double>
                  <double>325.56</double>
                  <double>335.56</double>
                  <double>345.56</double>
                  <double>355.56</double>
                  <double>365.56</double>
                  <double>375.56</double>
                  <double>385.56</double>
                  <double>395.56</double>
                  <double>405.56</double>
                  <double>415.56</double>
                  <double>449.86</double>
                </Value>
              </Item>
              <Item name="PC:Frequency">
                <Value xsi:type="ArrayOfDouble">
                  <double>10</double>
                  <double>10</double>
                  <double>10</double>
                  <double>10</double>
                  <double>10</double>
                  <double>10</double>
                  <double>10</double>
                  <double>10</double>
                  <double>10</double>
                  <double>10</double>
                  <double>10</double>
                  <double>10</double>
                  <double>10</double>
                  <double>10</double>
                  <double>10</double>
                  <double>10</double>
                  <double>10</double>
                  <double>10</double>
                  <double>10</double>
                  <double>10</double>
                  <double>10</double>
                  <double>10</double>
                  <double>10</double>
                  <double>10</double>
                  <double>10</double>
                  <double>10</double>
                  <double>10</double>
                  <double>10</double>
                  <double>10</double>
                </Value>
              </Item>
              <Item name="Position(Linear:Position):Maximum">
                <Value xsi:type="ArrayOfDouble">
                  <double>-0.0088483472820371379</double>
                  <double>-0.0088400467671453948</double>
                  <double>-0.0088325461093336343</double>
                  <double>-0.008832472432404757</double>
                  <double>-0.0088323196582496162</double>
                  <double>-0.0088323106337338687</double>
                  <double>-0.008832523562014102</double>
                  <double>-0.0088329300563782451</double>
                  <double>-0.0088335011992603536</double>
                  <double>-0.0088337194360792633</double>
                  <double>-0.0088343311753123991</double>
                  <double>-0.0088334653526544564</double>
                  <double>-0.0088348891027271743</double>
                  <double>-0.0088355911988765</double>
                  <double>-0.0088364859111607075</double>
                  <double>-0.0088373057730495932</double>
                  <double>-0.0088379411492496718</double>
                  <double>-0.0088384231925010669</double>
                  <double>-0.0088371219020336855</double>
                  <double>-0.008840582873672247</double>
                  <double>-0.0088428493682295075</double>
                  <double>-0.00884351072832942</double>
                  <double>-0.0088446470629423846</double>
                  <double>-0.0088453458901494742</double>
                  <double>-0.0088456616923213</double>
                  <double>-0.0088469173293560747</double>
                  <double>-0.0088474787771701813</double>
                  <double>-0.0088478315155953169</double>
                  <double>-0.0088493820559233417</double>
                </Value>
              </Item>
              <Item name="Position(Linear:Position):Minimum">
                <Value xsi:type="ArrayOfDouble">
                  <double>-0.0088567156903445726</double>
                  <double>-0.00886543513275683</double>
                  <double>-0.0088677001465111965</double>
                  <double>-0.00886853015050292</double>
                  <double>-0.008869202127680182</double>
                  <double>-0.00887011120095849</double>
                  <double>-0.0088705997541546813</double>
                  <double>-0.0088712781295180315</double>
                  <double>-0.0088716930616647</double>
                  <double>-0.0088723078742623321</double>
                  <double>-0.0088756668101996183</double>
                  <double>-0.00887757858261466</double>
                  <double>-0.008878540378063916</double>
                  <double>-0.008879439169541</double>
                  <double>-0.0088799193687736991</double>
                  <double>-0.0088802861608564855</double>
                  <double>-0.0088808806613087654</double>
                  <double>-0.0088810936175286771</double>
                  <double>-0.0088815587572753426</double>
                  <double>-0.00888345468789339</double>
                  <double>-0.0088847676571458568</double>
                  <double>-0.0088855257164686917</double>
                  <double>-0.0088860094640403984</double>
                  <double>-0.008886884981766343</double>
                  <double>-0.008887099614366888</double>
                  <double>-0.00888766536489129</double>
                  <double>-0.0088879453763365743</double>
                  <double>-0.0088884187303483481</double>
                  <double>-0.0088895808253437285</double>
                </Value>
              </Item>
              <Item name="Load(Linear:Load):Maximum">
                <Value xsi:type="ArrayOfDouble">
                  <double>-88.917836546897888</double>
                  <double>-46.35124932974577</double>
                  <double>-16.576610505580902</double>
                  <double>-15.468508936464787</double>
                  <double>-12.951497919857502</double>
                  <double>-12.526107020676136</double>
                  <double>-11.848597787320614</double>
                  <double>-10.86115837097168</double>
                  <double>-11.770715937018395</double>
                  <double>-11.416394263505936</double>
                  <double>-6.5992353484034538</double>
                  <double>-1.5822425484657288</double>
                  <double>-1.8989620730280876</double>
                  <double>-1.5364214777946472</double>
                  <double>-1.4357408508658409</double>
                  <double>-1.7238222062587738</double>
                  <double>-2.1951505914330482</double>
                  <double>-2.0789820700883865</double>
                  <double>-0.24237670004367828</double>
                  <double>-0.706380233168602</double>
                  <double>-1.1213822290301323</double>
                  <double>-0.49813184887170792</double>
                  <double>-1.0237237438559532</double>
                  <double>-0.81744510680437088</double>
                  <double>-0.65449625253677368</double>
                  <double>-0.9587826207280159</double>
                  <double>-0.86683314293622971</double>
                  <double>-0.74896030128002167</double>
                  <double>-1.0781688615679741</double>
                </Value>
              </Item>
              <Item name="Load(Linear:Load):Minimum">
                <Value xsi:type="ArrayOfDouble">
                  <double>-133.01093596965075</double>
                  <double>-173.05105458945036</double>
                  <double>-181.81646708399057</double>
                  <double>-183.99931024760008</double>
                  <double>-182.79540818184614</double>
                  <double>-184.68176480382681</double>
                  <double>-186.54220271855593</double>
                  <double>-187.60035745799542</double>
                  <double>-189.8498646914959</double>
                  <double>-189.61683381348848</double>
                  <double>-195.15594467520714</double>
                  <double>-197.64054100960493</double>
                  <double>-198.02410621196032</double>
                  <double>-198.55669233947992</double>
                  <double>-196.82814367115498</double>
                  <double>-198.71437456458807</double>
                  <double>-199.6425399556756</double>
                  <double>-197.66118843108416</double>
                  <double>-199.29617177695036</double>
                  <double>-199.62518475949764</double>
                  <double>-199.48512781411409</double>
                  <double>-199.65182524174452</double>
                  <double>-197.58298061788082</double>
                  <double>-200.20406693220139</double>
                  <double>-198.37226253002882</double>
                  <double>-198.91081843525171</double>
                  <double>-198.40290769934654</double>
                  <double>-199.86465107649565</double>
                  <double>-200.51080733537674</double>
                </Value>
              </Item>
              <Item name="Displacement(Linear:Digital Position):Maximum">
                <Value xsi:type="ArrayOfDouble">
                  <double>-2.6332754641771315E-05</double>
                  <double>-1.8032211810350417E-05</double>
                  <double>-1.0531581938266753E-05</double>
                  <double>-1.0457877069711685E-05</double>
                  <double>-1.0305158793926239E-05</double>
                  <double>-1.0296106338500975E-05</double>
                  <double>-1.0509062558412552E-05</double>
                  <double>-1.0915528982877731E-05</double>
                  <double>-1.1486671864986419E-05</double>
                  <double>-1.1704880744218827E-05</double>
                  <double>-1.2316647917032242E-05</double>
                  <double>-1.1450853198766709E-05</double>
                  <double>-1.2874547392129897E-05</double>
                  <double>-1.3576671481132508E-05</double>
                  <double>-1.4471411705017089E-05</double>
                  <double>-1.5291217714548111E-05</double>
                  <double>-1.5926621854305266E-05</double>
                  <double>-1.6408693045377732E-05</double>
                  <double>-1.5107374638319016E-05</double>
                  <double>-1.8568374216556549E-05</double>
                  <double>-2.0834840834140776E-05</double>
                  <double>-2.1496228873729704E-05</double>
                  <double>-2.2632535547018051E-05</double>
                  <double>-2.3331362754106522E-05</double>
                  <double>-2.3647136986255644E-05</double>
                  <double>-2.4902801960706711E-05</double>
                  <double>-2.5464221835136414E-05</double>
                  <double>-2.5816988199949263E-05</double>
                  <double>-2.7367528527975082E-05</double>
                </Value>
              </Item>
              <Item name="Displacement(Linear:Digital Position):Minimum">
                <Value xsi:type="ArrayOfDouble">
                  <double>-3.4701135009527204E-05</double>
                  <double>-4.3420605361461636E-05</double>
                  <double>-4.5685619115829466E-05</double>
                  <double>-4.6515595167875288E-05</double>
                  <double>-4.7187600284814831E-05</double>
                  <double>-4.8096701502799983E-05</double>
                  <double>-4.8585254698991773E-05</double>
                  <double>-4.9263574182987214E-05</double>
                  <double>-4.9678534269332884E-05</double>
                  <double>-5.0293318927288056E-05</double>
                  <double>-5.3652282804250714E-05</double>
                  <double>-5.55640272796154E-05</double>
                  <double>-5.65258227288723E-05</double>
                  <double>-5.7424642145633696E-05</double>
                  <double>-5.7904813438653946E-05</double>
                  <double>-5.8271661400794984E-05</double>
                  <double>-5.8866105973720551E-05</double>
                  <double>-5.9079062193632122E-05</double>
                  <double>-5.9544201940298079E-05</double>
                  <double>-6.1440132558345791E-05</double>
                  <double>-6.2753129750490192E-05</double>
                  <double>-6.35111890733242E-05</double>
                  <double>-6.3994936645030969E-05</double>
                  <double>-6.487045437097549E-05</double>
                  <double>-6.5085086971521379E-05</double>
                  <double>-6.5650809556245808E-05</double>
                  <double>-6.5930821001529687E-05</double>
                  <double>-6.6404175013303759E-05</double>
                  <double>-6.7566297948360438E-05</double>
                </Value>
              </Item>
              <Item name="ChunkerActive">
                <Value xsi:type="xsd:boolean">true</Value>
              </Item>
              <Item name="TotalCycleCount">
                <Value xsi:type="xsd:long">4344</Value>
              </Item>
              <Item name="ElapsedCycleCount">
                <Value xsi:type="xsd:long">1344</Value>
              </Item>
            </Value>
          </Item>
        </Value>
      </Item>
      <Item name="Step6">
        <Value xsi:type="Node" name="Step6">
          <Item name="StepAcquisitionFilter - PC:Acquisition Filter">
            <Value xsi:type="Node" name="StepAcquisitionFilter - PC:Acquisition Filter">
              <Item name="ChunkerActive">
                <Value xsi:type="xsd:boolean">false</Value>
              </Item>
            </Value>
          </Item>
        </Value>
      </Item>
      <Item name="Step7">
        <Value xsi:type="Node" name="Step7">
          <Item name="SimpleCyclic - Linear:WaveformGenerator">
            <Value xsi:type="Node" name="SimpleCyclic - Linear:WaveformGenerator">
              <Item name="ElapsedQuarterCycleCount">
                <Value xsi:type="xsd:long">0</Value>
              </Item>
            </Value>
          </Item>
          <Item name="StepAcquisitionFilter - PC:Acquisition Filter">
            <Value xsi:type="Node" name="StepAcquisitionFilter - PC:Acquisition Filter">
              <Item name="ChunkerActive">
                <Value xsi:type="xsd:boolean">false</Value>
              </Item>
            </Value>
          </Item>
        </Value>
      </Item>
      <Item name="Step8">
        <Value xsi:type="Node" name="Step8">
          <Item name="StepAcquisitionFilter - PC:Acquisition Filter">
            <Value xsi:type="Node" name="StepAcquisitionFilter - PC:Acquisition Filter">
              <Item name="ChunkerActive">
                <Value xsi:type="xsd:boolean">false</Value>
              </Item>
            </Value>
          </Item>
        </Value>
      </Item>
      <Item name="Step9">
        <Value xsi:type="Node" name="Step9">
          <Item name="SimpleCyclic - Linear:WaveformGenerator">
            <Value xsi:type="Node" name="SimpleCyclic - Linear:WaveformGenerator">
              <Item name="ElapsedQuarterCycleCount">
                <Value xsi:type="xsd:long">0</Value>
              </Item>
            </Value>
          </Item>
          <Item name="StepAcquisitionFilter - PC:Acquisition Filter">
            <Value xsi:type="Node" name="StepAcquisitionFilter - PC:Acquisition Filter">
              <Item name="ChunkerActive">
                <Value xsi:type="xsd:boolean">false</Value>
              </Item>
            </Value>
          </Item>
        </Value>
      </Item>
      <Item name="Step10">
        <Value xsi:type="Node" name="Step10">
          <Item name="StepAcquisitionFilter - PC:Acquisition Filter">
            <Value xsi:type="Node" name="StepAcquisitionFilter - PC:Acquisition Filter">
              <Item name="ChunkerActive">
                <Value xsi:type="xsd:boolean">false</Value>
              </Item>
            </Value>
          </Item>
        </Value>
      </Item>
      <Item name="Step11">
        <Value xsi:type="Node" name="Step11">
          <Item name="SimpleCyclic - Linear:WaveformGenerator">
            <Value xsi:type="Node" name="SimpleCyclic - Linear:WaveformGenerator">
              <Item name="ElapsedQuarterCycleCount">
                <Value xsi:type="xsd:long">0</Value>
              </Item>
            </Value>
          </Item>
          <Item name="StepAcquisitionFilter - PC:Acquisition Filter">
            <Value xsi:type="Node" name="StepAcquisitionFilter - PC:Acquisition Filter">
              <Item name="ChunkerActive">
                <Value xsi:type="xsd:boolean">false</Value>
              </Item>
            </Value>
          </Item>
        </Value>
      </Item>
      <Item name="Step12">
        <Value xsi:type="Node" name="Step12">
          <Item name="StepAcquisitionFilter - PC:Acquisition Filter">
            <Value xsi:type="Node" name="StepAcquisitionFilter - PC:Acquisition Filter">
              <Item name="ChunkerActive">
                <Value xsi:type="xsd:boolean">false</Value>
              </Item>
            </Value>
          </Item>
        </Value>
      </Item>
      <Item name="Step13">
        <Value xsi:type="Node" name="Step13">
          <Item name="SimpleCyclic - Linear:WaveformGenerator">
            <Value xsi:type="Node" name="SimpleCyclic - Linear:WaveformGenerator">
              <Item name="ElapsedQuarterCycleCount">
                <Value xsi:type="xsd:long">0</Value>
              </Item>
            </Value>
          </Item>
          <Item name="StepAcquisitionFilter - PC:Acquisition Filter">
            <Value xsi:type="Node" name="StepAcquisitionFilter - PC:Acquisition Filter">
              <Item name="ChunkerActive">
                <Value xsi:type="xsd:boolean">false</Value>
              </Item>
            </Value>
          </Item>
        </Value>
      </Item>
      <Item name="Step14">
        <Value xsi:type="Node" name="Step14">
          <Item name="StepAcquisitionFilter - PC:Acquisition Filter">
            <Value xsi:type="Node" name="StepAcquisitionFilter - PC:Acquisition Filter">
              <Item name="ChunkerActive">
                <Value xsi:type="xsd:boolean">false</Value>
              </Item>
            </Value>
          </Item>
        </Value>
      </Item>
      <Item name="FinishedActions">
        <Value xsi:type="ArrayOfString" />
      </Item>
    </Node>
  </Section>
</InstronFile>
