# Supplementary material for: Mechanical Behaviour of Dental Luting Cements: Static, Dynamic, and Finite Element Studies
Source: Dent J (Basel). 2025 Dec 15;13(12):601. doi: 10.3390/dj13120601 (PMC12731645; doi:10.3390/dj13120601)
Supplement: Supplementary file 1 [file dentistry-13-00601-s001.zip › File S1/dynamic/CaC/2021,01,27 farasztas karboxilat 3/Test1/Test1.steps.tracking.csv]

Total Time (s)	Cycle Elapsed Time (s)	Total Cycles	Elapsed Cycles	Step	Total Cycle Count(Linear Waveform)	Position(Linear:Position) (mm)	Load(Linear:Load) (kN)	Displacement(Linear:Digital Position) (mm)
0	0	1	1	1	0	-8,8217845838517	-0,0427489774301648	0,000229887664318085
0,01	0,01	1	1	1	0	-8,82177212275565	-0,0428434414789081	0,00024234876036644
0,02	0,02	1	1	1	0	-8,82176415994763	-0,0424856320023537	0,000250283628702164
0,031	0,031	1	1	1	0	-8,82175172679126	-0,0425748387351632	0,000262744724750519
0,041	0,041	1	1	1	0	-8,82174946367741	-0,0425843242555857	0,000264979898929596
0,051	0,051	1	1	1	0	-8,82177558727562	-0,042668036185205	0,00023888424038887
0,062	0,062	1	1	1	0	-8,82173362188041	-0,0425798678770661	0,000280849635601044
0,072	0,072	1	1	1	0	-8,82174991071224	-0,0423858081921935	0,000264588743448257
0,083	0,083	1	1	1	0	-8,82174985483289	-0,0424684677273035	0,000264644622802734
0,094	0,094	1	1	1	0	-8,82179296575487	-0,0428870739415288	0,000221505761146545
0,104	0,104	1	1	1	0	-8,82175415754318	-0,0427589938044548	0,000260341912508011
0,115	0,115	1	1	1	0	-8,82169336080551	-0,0423901947215199	0,000321138650178909
0,126	0,126	1	1	1	0	-8,82162622176111	-0,041876221075654	0,000388249754905701
0,136	0,136	1	1	1	0	-8,82176477462053	-0,0426997151225805	0,000249724835157394
0,147	0,147	1	1	1	0	-8,82162761874497	-0,0421214569360018	0,000386852771043777
0,157	0,157	1	1	1	0	-8,82166751660407	-0,0422348827123642	0,00034695491194725
0,167	0,167	1	1	1	0	-8,82189069874585	-0,0430280668660998	0,000123772770166397
0,168	0,168	1	1	1	0	-8,82189349271357	-0,0430305441841483	0,000120978802442551
0,169	0,169	1	1	1	0	-8,82188857533038	-0,0430432381108403	0,00012589618563652
0,17	0,17	1	1	1	0	-8,82188340649009	-0,0430889241397381	0,000131092965602875
0,181	0,181	1	1	1	0	-8,82161336950958	-0,0419517094269395	0,000401102006435394
0,196	0,196	1	1	1	0	-8,82162253372371	-0,0420305877923965	0,000391937792301178
0,206	0,206	1	1	1	0	-8,82155939005315	-0,0417835311964154	0,000455081462860107
0,217	0,217	1	1	1	0	-8,82170344702899	-0,0423797685652971	0,000311024487018585
0,227	0,227	1	1	1	0	-8,82160202600062	-0,0417551165446639	0,000412445515394211
0,237	0,237	1	1	1	0	-8,82165698334575	-0,042140893638134	0,00035751610994339
0,248	0,248	1	1	1	0	-8,82158358581364	-0,0419089524075389	0,000430885702371597
0,258	0,258	1	1	1	0	-8,82159068249166	-0,0420381734147668	0,000423789024353027
0,268	0,268	1	1	1	0	-8,82165807299316	-0,0421036500483751	0,000356398522853851
0,278	0,278	1	1	1	0	-8,82148627191782	-0,0414190208539367	0,00052817165851593
0,288	0,288	1	1	1	0	-8,82139672525227	-0,0410273438319564	0,000617746263742447
0,299	0,299	1	1	1	0	-8,82144397124648	-0,0412779347971082	0,000570528209209442
0,309	0,309	1	1	1	0	-8,82144081406295	-0,0413442309945822	0,00057365745306015
0,319	0,319	1	1	1	0	-8,82153491489589	-0,0414798781275749	0,000479556620121002
0,329	0,329	1	1	1	0	-8,82146562449634	-0,041305236518383	0,000548847019672394
0,339	0,339	1	1	1	0	-8,82162052206695	-0,0420821085572243	0,000393949449062347
0,349	0,349	1	1	1	0	-8,82149135693908	-0,0415101088583469	0,000523142516613007
0,36	0,36	1	1	1	0	-8,82152144797146	-0,0417392095550895	0,000493023544549942
0,37	0,37	1	1	1	0	-8,82146780379117	-0,0411321455612779	0,000546667724847794
0,38	0,38	1	1	1	0	-8,82143368944526	-0,041205775924027	0,000580810010433197
0,39	0,39	1	1	1	0	-8,82143483497202	-0,0412133056670427	0,000579636543989182
0,4	0,4	1	1	1	0	-8,82143659517169	-0,0413556536659598	0,000577904284000397
0,41	0,41	1	1	1	0	-8,82146048359573	-0,0414120219647884	0,000553987920284271
0,421	0,421	1	1	1	0	-8,82144550792873	-0,0411376776173711	0,000568963587284088
0,431	0,431	1	1	1	0	-8,82140144705772	-0,0409868080168962	0,000613052397966385
0,446	0,446	1	1	1	0	-8,82140762172639	-0,0412569753825665	0,000606849789619446
0,456	0,456	1	1	1	0	-8,82147453725338	-0,0414429744705558	0,000539962202310562
0,466	0,466	1	1	1	0	-8,82140005007386	-0,0411849375814199	0,000614449381828308
0,476	0,476	1	1	1	0	-8,82142513990402	-0,0412908103317022	0,000589359551668167
0,487	0,487	1	1	1	0	-8,82134651765227	-0,0408471282571554	0,000667981803417206
0,497	0,497	1	1	1	0	-8,82135291583836	-0,0409112684428692	0,000661555677652359
0,507	0,507	1	1	1	0	-8,82135394960642	-0,0409908918663859	0,000660493969917297
0,517	0,517	1	1	1	0	-8,82133665494621	-0,0409951573237777	0,000677816569805145
0,527	0,527	1	1	1	0	-8,82133481092751	-0,0406816834583879	0,000679660588502884
0,537	0,537	1	1	1	0	-8,82148758508265	-0,0415220251306891	0,000526886433362961
0,547	0,547	1	1	1	0	-8,82126585580409	-0,0405295705422759	0,000748615711927414
0,557	0,557	1	1	1	0	-8,8213753234595	-0,0411629118025303	0,000639148056507111
0,567	0,567	1	1	1	0	-8,82130896672606	-0,0409212103113532	0,000705532729625702
0,578	0,578	1	1	1	0	-8,82134738378227	-0,0407438911497593	0,000667087733745575
0,588	0,588	1	1	1	0	-8,82138487882912	-0,0411354377865791	0,000629592686891556
0,598	0,598	1	1	1	0	-8,82126736454665	-0,0405844813212752	0,000747106969356537
0,608	0,608	1	1	1	0	-8,82122595794499	-0,040430543012917	0,000788513571023941
0,618	0,618	1	1	1	0	-8,8212426379323	-0,0405751029029489	0,000771861523389816
0,628	0,628	1	1	1	0	-8,8211876526475	-0,0401478726416826	0,000826846808195114
0,638	0,638	1	1	1	0	-8,82133548147976	-0,0408740388229489	0,000678990036249161
0,648	0,648	1	1	1	0	-8,82123590447009	-0,0404403638094664	0,000778567045927048
0,658	0,658	1	1	1	0	-8,82126373238862	-0,0407323194667697	0,000750739127397537
0,668	0,668	1	1	1	0	-8,8211726769805	-0,0403095036745071	0,000841822475194931
0,678	0,678	1	1	1	0	-8,82126353681087	-0,0404758844524622	0,000750906765460968
0,688	0,688	1	1	1	0	-8,8211171887815	-0,0398515444248915	0,000897310674190521
0,698	0,698	1	1	1	0	-8,82104781456292	-0,0397304445505142	0,00096665695309639
0,709	0,709	1	1	1	0	-8,82112045772374	-0,0400915648788214	0,000894013792276382
0,719	0,719	1	1	1	0	-8,82112048566341	-0,0400098552927375	0,000893957912921906
0,729	0,729	1	1	1	0	-8,82110550999641	-0,0398373557254672	0,000908989459276199
0,739	0,739	1	1	1	0	-8,82111277431249	-0,0399151910096407	0,000901725143194199
0,749	0,749	1	1	1	0	-8,82107868790627	-0,039866422303021	0,000935811549425125
0,759	0,759	1	1	1	0	-8,82123875431716	-0,040591680444777	0,000775717198848724
0,769	0,769	1	1	1	0	-8,82104418240488	-0,0395940011367202	0,00097028911113739
0,779	0,779	1	1	1	0	-8,82102970965207	-0,0395522266626358	0,000984761863946914
0,789	0,789	1	1	1	0	-8,82102252915502	-0,039572692476213	0,000991970300674438
0,799	0,799	1	1	1	0	-8,82110822014511	-0,0399860506877303	0,00090625137090683
0,809	0,809	1	1	1	0	-8,82109659723938	-0,039956490509212	0,000917874276638031
0,819	0,819	1	1	1	0	-8,8210766762495	-0,0399772403761745	0,000937767326831818
0,829	0,829	1	1	1	0	-8,82106603123248	-0,0397460954263806	0,000948440283536911
0,84	0,84	1	1	1	0	-8,82104488089681	-0,0397417787462473	0,00096956267952919
0,85	0,85	1	1	1	0	-8,82101895287633	-0,0396161014214158	0,000995490700006485
0,86	0,86	1	1	1	0	-8,82098503410816	-0,0395865924656391	0,00102946534752846
0,87	0,87	1	1	1	0	-8,820989895612	-0,0393182318657637	0,00102460384368896
0,88	0,88	1	1	1	0	-8,82117248140275	-0,0403344025835395	0,000841990113258362
0,89	0,89	1	1	1	0	-8,82104272954166	-0,0396906025707722	0,00097174197435379
0,9	0,9	1	1	1	0	-8,82113984785974	-0,0401927484199405	0,000874623656272888
0,91	0,91	1	1	1	0	-8,82097659632564	-0,0395062379539013	0,00103790313005447
0,92	0,92	1	1	1	0	-8,8210382591933	-0,0396572425961494	0,000976212322711945
0,93	0,93	1	1	1	0	-8,82088696584105	-0,0389474350959063	0,00112753361463547
0,945	0,945	1	1	1	0	-8,82086704485118	-0,038990443572402	0,00114742666482925
0,955	0,955	1	1	1	0	-8,82098075933754	-0,0395527528598905	0,0010337121784687
0,966	0,966	1	1	1	0	-8,82084027864039	-0,038951700553298	0,0011741928756237
0,983	0,983	1	1	1	0	-8,82087313570082	-0,0390036450698972	0,00114133581519127
0,993	0,993	1	1	1	0	-8,82093541324139	-0,0393576826900244	0,00107903033494949
1,003	1,003	1	1	1	0	-8,82092856802046	-0,0393926352262497	0,00108590349555016
1,013	1,013	1	1	1	0	-8,82101953960955	-0,0398914562538266	0,000994931906461716
1,023	1,023	1	1	1	0	-8,8208363391459	-0,0387407699599862	0,00117810443043709
1,034	1,034	1	1	1	0	-8,82102090865374	-0,0397912180051208	0,000993534922599792
1,044	1,044	1	1	1	0	-8,82086869329214	-0,0390696665272117	0,00114580616354942
1,054	1,054	1	1	1	0	-8,82086598314345	-0,0391101185232401	0,00114848837256432
1,064	1,064	1	1	1	0	-8,82079750299454	-0,0390384253114462	0,00121699646115303
1,074	1,074	1	1	1	0	-8,82097969762981	-0,0394285889342427	0,00103477388620377
1,084	1,084	1	1	1	0	-8,82090954110026	-0,0390711287036538	0,00110495835542679
1,094	1,094	1	1	1	0	-8,8206900190562	-0,0382363796234131	0,00132445245981216
1,104	1,104	1	1	1	0	-8,82076076231897	-0,038662482984364	0,00125370919704437
1,114	1,114	1	1	1	0	-8,82086380384862	-0,0391254993155599	0,00115066766738892
1,133	1,133	1	1	1	0	-8,8206329382956	-0,0380584085360169	0,00138156116008759
1,143	1,143	1	1	1	0	-8,8207084313035	-0,038378955796361	0,00130606815218925
1,153	1,153	1	1	1	0	-8,82082046940923	-0,0389410788193345	0,00119403004646301
1,163	1,163	1	1	1	0	-8,82078224793077	-0,0388697860762477	0,00123219564557076
1,173	1,173	1	1	1	0	-8,82079135626554	-0,0386348506435752	0,00122314319014549
1,183	1,183	1	1	1	0	-8,82073586806655	-0,0384152587503195	0,00127857550978661
1,193	1,193	1	1	1	0	-8,82070373743773	-0,0383935822173953	0,00131076201796532
1,203	1,203	1	1	1	0	-8,82056465372443	-0,0377681851387024	0,00144984573125839
1,213	1,213	1	1	1	0	-8,82062578573823	-0,038191513158381	0,00138871371746063
1,223	1,223	1	1	1	0	-8,82065174169838	-0,0381612917408347	0,00136272981762886
1,233	1,233	1	1	1	0	-8,82088031619787	-0,0392535328865051	0,00113418325781822
1,243	1,243	1	1	1	0	-8,82070678286254	-0,0384614430367947	0,00130768865346909
1,253	1,253	1	1	1	0	-8,82075595669448	-0,0388019904494286	0,00125851482152939
1,263	1,263	1	1	1	0	-8,8206778652966	-0,0384157197549939	0,00133663415908813
1,273	1,273	1	1	1	0	-8,82064137607813	-0,0380533700808883	0,00137312337756157
1,284	1,284	1	1	1	0	-8,82065495476126	-0,0382111174985766	0,00135954469442368
1,294	1,294	1	1	1	0	-8,82071801461279	-0,0385047169402242	0,00129645690321922
1,304	1,304	1	1	1	0	-8,82060309872031	-0,0381851987913251	0,00141140073537827
1,314	1,314	1	1	1	0	-8,8208397757262	-0,039305523969233	0,001174695789814
1,324	1,324	1	1	1	0	-8,82063483819366	-0,0381212448701262	0,00137966126203537
1,334	1,334	1	1	1	0	-8,82062969729304	-0,038016545586288	0,00138480216264725
1,344	1,344	1	1	1	0	-8,82062754593789	-0,0381051329895854	0,00138692557811737
1,354	1,354	1	1	1	0	-8,82044920697808	-0,0374830653890967	0,00156523659825325
1,364	1,364	1	1	1	0	-8,82038662210107	-0,0371340848505497	0,00162782147526741
1,374	1,374	1	1	1	0	-8,82072980515659	-0,0387459900230169	0,00128466635942459
1,384	1,384	1	1	1	0	-8,82053741253912	-0,0376793369650841	0,00147705897688866
1,394	1,394	1	1	1	0	-8,82072430104017	-0,0387220131233335	0,00129019841551781
1,404	1,404	1	1	1	0	-8,82067881524563	-0,0384886236861348	0,00133568421006203
1,415	1,415	1	1	1	0	-8,82057786919177	-0,0382668385282159	0,00143660232424736
1,425	1,425	1	1	1	0	-8,82039282470942	-0,0370529759675264	0,00162167474627495
1,435	1,435	1	1	1	0	-8,82035996764898	-0,0370196858420968	0,00165453180670738
1,445	1,445	1	1	1	0	-8,82038072682917	-0,0373421330004931	0,00163374468684196
1,455	1,455	1	1	1	0	-8,82046834565699	-0,0375440344214439	0,00154612585902214
1,465	1,465	1	1	1	0	-8,82049036212265	-0,0377369858324528	0,00152410939335823
1,475	1,475	1	1	1	0	-8,82037309929729	-0,0370095949620008	0,0016414001584053
1,485	1,485	1	1	1	0	-8,82045571692288	-0,0374604994431138	0,00155875459313393
1,495	1,495	1	1	1	0	-8,82038712501526	-0,0372131494805217	0,00162737444043159
1,505	1,505	1	1	1	0	-8,82042017765343	-0,0375479320064187	0,00159429386258125
1,515	1,515	1	1	1	0	-8,82050391286611	-0,0379127310588956	0,00151058658957481
1,525	1,525	1	1	1	0	-8,82052439264953	-0,0377976754680276	0,00149007886648178
1,535	1,535	1	1	1	0	-8,82025371305645	-0,0365126831457019	0,00176075845956802
1,546	1,546	1	1	1	0	-8,82027653977275	-0,0367110129445791	0,00173795968294144
1,556	1,556	1	1	1	0	-8,82030227221549	-0,0369287980720401	0,00171219930052757
1,566	1,566	1	1	1	0	-8,82036119699478	-0,0373183656483889	0,00165330246090889
1,576	1,576	1	1	1	0	-8,82047331891954	-0,037498464807868	0,00154115259647369
1,586	1,586	1	1	1	0	-8,82036214694381	-0,0371525250375271	0,00165235251188278
1,596	1,596	1	1	1	0	-8,82038975134492	-0,0372824864462018	0,00162474811077118
1,606	1,606	1	1	1	0	-8,8203460816294	-0,0372186210006475	0,00166838988661766
1,616	1,616	1	1	1	0	-8,8204045034945	-0,0376255996525288	0,00160999596118927
1,626	1,626	1	1	1	0	-8,82015371695161	-0,0361407501623034	0,00186078250408173
1,636	1,636	1	1	1	0	-8,82018419913948	-0,0364193087443709	0,00183027237653732
1,646	1,646	1	1	1	0	-8,8202731590718	-0,0368509767577052	0,00174131244421005
1,656	1,656	1	1	1	0	-8,82026500068605	-0,0369638903066516	0,00174947082996368
1,667	1,667	1	1	1	0	-8,82028785534203	-0,037106522358954	0,00172661617398262
1,677	1,677	1	1	1	0	-8,82041984237731	-0,037343967705965	0,00159462913870811
1,687	1,687	1	1	1	0	-8,82007028907537	-0,0360441720113158	0,00194421038031578
1,697	1,697	1	1	1	0	-8,82020166143775	-0,0366605957970023	0,00181283801794052
1,707	1,707	1	1	1	0	-8,82022655569017	-0,03679892513901	0,00178791582584381
1,717	1,717	1	1	1	0	-8,82018386386335	-0,0366942584514618	0,00183060765266418
1,727	1,727	1	1	1	0	-8,82018598727882	-0,0363978836685419	0,00182848423719406
1,737	1,737	1	1	1	0	-8,8203786034137	-0,0373313948512077	0,00163586810231209
1,747	1,747	1	1	1	0	-8,8202272541821	-0,0367425195872784	0,00178724527359009
1,757	1,757	1	1	1	0	-8,8201676029712	-0,0365290371701121	0,00184686854481697
1,767	1,767	1	1	1	0	-8,82010395638645	-0,0362487090751529	0,00191051512956619
1,777	1,777	1	1	1	0	-8,82012066431344	-0,0362054165452719	0,00189380720257759
1,787	1,787	1	1	1	0	-8,82013195194304	-0,0362598849460483	0,00188251957297325
1,798	1,798	1	1	1	0	-8,82038787938654	-0,037479386664927	0,00162659212946892
1,808	1,808	1	1	1	0	-8,8201008271426	-0,0363124534487724	0,0019136443734169
1,818	1,818	1	1	1	0	-8,82020683027804	-0,0368416821584105	0,00180764123797417
1,828	1,828	1	1	1	0	-8,81988910026848	-0,035176039673388	0,00212537124752998
1,838	1,838	1	1	1	0	-8,81995400413871	-0,0356998667120934	0,00206049531698227
1,848	1,848	1	1	1	0	-8,81993869319558	-0,0355468783527613	0,00207580626010895
1,858	1,858	1	1	1	0	-8,82036935538054	-0,0375195685774088	0,00164514407515526
1,868	1,868	1	1	1	0	-8,82004377432167	-0,0361548643559217	0,00197069719433784
1,878	1,878	1	1	1	0	-8,81989049725235	-0,0352342985570431	0,00212397426366806
1,888	1,888	1	1	1	0	-8,81983380764723	-0,0352226896211505	0,00218063592910767
1,898	1,898	1	1	1	0	-8,82037312723696	-0,037689539603889	0,00164134427905083
1,908	1,908	1	1	1	0	-8,82008140906691	-0,0363138131797314	0,00193309038877487
1,918	1,918	1	1	1	0	-8,81994782947004	-0,0356508512049913	0,00206664204597473
1,929	1,929	1	1	1	0	-8,81991935893893	-0,035454616881907	0,00209514051675797
1,939	1,939	1	1	1	0	-8,81993195973337	-0,0356560898944736	0,00208251178264618
1,949	1,949	1	1	1	0	-8,81993559189141	-0,0356638478115201	0,00207887962460518
1,959	1,959	1	1	1	0	-8,82003773935139	-0,0362075725570321	0,00197673216462135
1,969	1,969	1	1	1	0	-8,81991949863732	-0,0357849057763815	0,00209497287869453
1,979	1,979	1	1	1	0	-8,81991567090154	-0,0353984767571092	0,00209877267479897
1,989	1,989	1	1	1	0	-8,81992637179792	-0,0355502124875784	0,00208809971809387
1,999	1,999	1	1	1	0	-8,81990343332291	-0,0355658493936062	0,00211106613278389
2,01	2,01	1	1	1	0	-8,81987756118178	-0,0353862997144461	0,00213693827390671
2,021	2,021	1	1	1	0	-8,81984677165747	-0,0354428077116609	0,0021677277982235
2,031	2,031	1	1	1	0	-8,81986767053604	-0,0353104388341308	0,00214677304029465
2,042	2,042	1	1	1	0	-8,82001901976764	-0,0360829010605812	0,00199545174837112
2,053	2,053	1	1	1	0	-8,819938916713	-0,0356643367558718	0,00207558274269104
2,063	2,063	1	1	1	0	-8,81985015235841	-0,0354538671672344	0,0021643191576004
2,074	2,074	1	1	1	0	-8,81976904347539	-0,0351909780874848	0,0022454559803009
2,084	2,084	1	1	1	0	-8,81972129456699	-0,0347426673397422	0,0022931769490242
2,095	2,095	1	1	1	0	-8,81987010128796	-0,0354725029319525	0,00214437022805214
2,106	2,106	1	1	1	0	-8,81983981467783	-0,0354776810854673	0,00217465683817863
2,116	2,116	1	1	1	0	-8,81999398581684	-0,0361959962174296	0,00202048569917679
2,127	2,127	1	1	1	0	-8,81971676833928	-0,0348093826323748	0,00229770317673683
2,138	2,138	1	1	1	0	-8,81971118040383	-0,0347200594842434	0,00230329111218452
2,148	2,148	1	1	1	0	-8,81973185576498	-0,0349773792549968	0,00228261575102806
2,159	2,159	1	1	1	0	-8,8201208319515	-0,0368136633187532	0,00189363956451416
2,17	2,17	1	1	1	0	-8,8196989428252	-0,0349636608734727	0,00231552869081497
2,18	2,18	1	1	1	0	-8,81967063993216	-0,0345576601102948	0,00234385952353477
2,191	2,191	1	1	1	0	-8,81966957822442	-0,0345764122903347	0,00234486535191536
2,201	2,201	1	1	1	0	-8,81967167370021	-0,0347874453291297	0,00234279781579971
2,212	2,212	1	1	1	0	-8,81980849429965	-0,035402923822403	0,00220600515604019
2,223	2,223	1	1	1	0	-8,81978186778724	-0,0354330101981759	0,00223260372877121
2,233	2,233	1	1	1	0	-8,81975292228162	-0,034941011108458	0,00226154923439026
2,244	2,244	1	1	1	0	-8,8196699693799	-0,0345936557278037	0,0023445300757885
2,255	2,255	1	1	1	0	-8,81997076794505	-0,0362602947279811	0,00204367563128471
2,265	2,265	1	1	1	0	-8,81971447728574	-0,0349477678537369	0,00229999423027039
2,276	2,276	1	1	1	0	-8,81974183022976	-0,0353050045669079	0,00227266922593117
2,287	2,287	1	1	1	0	-8,81949054077268	-0,0340172275900841	0,00252395868301392
2,3	2,3	1	1	1	0	-8,81957835517824	-0,0343439262360334	0,00243611633777618
2,311	2,311	1	1	1	0	-8,81958612240851	-0,0344273308292031	0,00242834910750389
2,321	2,321	1	1	1	0	-8,81970285438001	-0,0350547255948186	0,00231161713600159
2,332	2,332	1	1	1	0	-8,81956240162253	-0,0342228403314948	0,00245209783315659
2,342	2,342	1	1	1	0	-8,81961811333895	-0,0345114292576909	0,00239638611674309
2,353	2,353	1	1	1	0	-8,8197008986026	-0,0350469630211592	0,00231357291340828
2,364	2,364	1	1	1	0	-8,81960391998291	-0,0345990480855107	0,00241052359342575
2,374	2,374	1	1	1	0	-8,819335475564	-0,0335231516510248	0,00267902389168739
2,385	2,385	1	1	1	0	-8,8194077834487	-0,0337599217891693	0,00260671600699425
2,396	2,396	1	1	1	0	-8,8193887565285	-0,0337345106527209	0,0026257149875164
2,406	2,406	1	1	1	0	-8,81956625729799	-0,0345243839547038	0,00244824215769768
2,417	2,417	1	1	1	0	-8,81969852373004	-0,035132048651576	0,00231591984629631
2,428	2,428	1	1	1	0	-8,8195005711168	-0,034215790219605	0,00251390039920807
2,438	2,438	1	1	1	0	-8,81959131918848	-0,0345628522336483	0,00242315232753754
2,449	2,449	1	1	1	0	-8,81940021179616	-0,0338131887838244	0,00261425971984863
2,459	2,459	1	1	1	0	-8,819475537166	-0,0341288186609745	0,00253893435001373
2,47	2,47	1	1	1	0	-8,81928090937436	-0,0333851249888539	0,00273356214165688
2,481	2,481	1	1	1	0	-8,81947581656277	-0,0340068247169256	0,00253865495324135
2,491	2,491	1	1	1	0	-8,81945125758648	-0,0339245656505227	0,0025632418692112
2,502	2,502	1	1	1	0	-8,81935268640518	-0,0336034270003438	0,0026618130505085
2,513	2,513	1	1	1	0	-8,81948688067496	-0,0342693878337741	0,00252759084105492
2,523	2,523	1	1	1	0	-8,81939305923879	-0,0339240208268166	0,00262141227722168
2,534	2,534	1	1	1	0	-8,81940077058971	-0,033783889375627	0,00261370092630386
2,545	2,545	1	1	1	0	-8,81945058703422	-0,0341088185086846	0,00256391242146492
2,555	2,555	1	1	1	0	-8,81916867569089	-0,032833069562912	0,00284582376480103
2,566	2,566	1	1	1	0	-8,81942002102732	-0,0340819172561169	0,0025944784283638
2,576	2,576	1	1	1	0	-8,81952247582376	-0,0345815531909466	0,00249199569225311
2,587	2,587	1	1	1	0	-8,81920083425939	-0,0329801719635725	0,00281363725662231
2,598	2,598	1	1	1	0	-8,81931569427252	-0,0335542252287269	0,00269874930381775
2,608	2,608	1	1	1	0	-8,81924006156623	-0,0332417478784919	0,00277440994977951
2,619	2,619	1	1	1	0	-8,81934793666005	-0,0338862696662545	0,00266656279563904
2,63	2,63	1	1	1	0	-8,81911634467542	-0,0328257400542498	0,00289812684059143
2,64	2,64	1	1	1	0	-8,81933771073818	-0,0336226541548967	0,00267678871750832
2,651	2,651	1	1	1	0	-8,8190411310643	-0,0324670551344752	0,00297334045171738
2,662	2,662	1	1	1	0	-8,81912866607308	-0,0329298339784145	0,00288583338260651
2,672	2,672	1	1	1	0	-8,81912439130246	-0,033062812872231	0,00289008021354675
2,683	2,683	1	1	1	0	-8,81922447122633	-0,0331354513764381	0,00279000028967857
2,694	2,694	1	1	1	0	-8,8193613756448	-0,0337325688451529	0,0026530958712101
2,704	2,704	1	1	1	0	-8,81936671212316	-0,0339045794680715	0,00264778733253479
2,715	2,715	1	1	1	0	-8,81930225528777	-0,0337767414748669	0,00271221622824669
2,725	2,725	1	1	1	0	-8,81926699541509	-0,0336715020239353	0,00274747610092163
2,736	2,736	1	1	1	0	-8,81939962506294	-0,0339955138042569	0,00261487439274788
2,747	2,747	1	1	1	0	-8,81903389468789	-0,0325005641207099	0,00298060476779938
2,757	2,757	1	1	1	0	-8,81959911435843	-0,035006832331419	0,00241538509726524
2,777	2,777	1	1	1	0	-8,81901109591126	-0,0326114101335406	0,00300340354442596
2,788	2,788	1	1	1	0	-8,81896301172674	-0,0323653873056173	0,00305145978927612
2,799	2,799	1	1	1	0	-8,81901908665895	-0,0324753252789378	0,00299541279673576
2,809	2,809	1	1	1	0	-8,81902598775923	-0,0326256034895778	0,00298848375678062
2,82	2,82	1	1	1	0	-8,81905909627676	-0,0328281661495566	0,00295540317893028
2,83	2,83	1	1	1	0	-8,81914498284459	-0,0332092493772507	0,00286951661109924
2,841	2,841	1	1	1	0	-8,81889159791172	-0,032054940238595	0,00312287360429764
2,852	2,852	1	1	1	0	-8,81900939159095	-0,0325672328472137	0,00300507992506027
2,862	2,862	1	1	1	0	-8,81913495250046	-0,0331367691978812	0,00287951901555061
2,873	2,873	1	1	1	0	-8,81899852305651	-0,0325881037861109	0,00301597639918327
2,884	2,884	1	1	1	0	-8,81906867958605	-0,0326372357085347	0,00294579192996025
2,894	2,894	1	1	1	0	-8,81924310699105	-0,0335045903921127	0,00277133658528328
2,905	2,905	1	1	1	0	-8,81891017779708	-0,0321773206815124	0,0031043216586113
2,916	2,916	1	1	1	0	-8,8190486188978	-0,0327069219201803	0,00296585261821747
2,926	2,926	1	1	1	0	-8,81890674121678	-0,0323666445910931	0,00310773029923439
2,937	2,937	1	1	1	0	-8,81889204494655	-0,0320066045969725	0,00312242656946182
2,948	2,948	1	1	1	0	-8,81894406862557	-0,0323603162541986	0,0030704028904438
2,958	2,958	1	1	1	0	-8,81889958865941	-0,0322289764881134	0,00311488285660744
2,969	2,969	1	1	1	0	-8,81893515586853	-0,0324206100776792	0,00307934358716011
2,979	2,979	1	1	1	0	-8,81884410046041	-0,0319954194128513	0,00317037105560303
2,99	2,99	1	1	1	0	-8,81887159310281	-0,0320660043507814	0,00314287841320038
3,001	3,001	1	1	1	0	-8,81890481337905	-0,0322117563337088	0,00310963019728661
3,011	3,011	1	1	1	0	-8,81900718435645	-0,0327084260061383	0,00300731509923935
3,022	3,022	1	1	1	0	-8,8189743552357	-0,0326130865141749	0,00304011628031731
3,033	3,033	1	1	1	0	-8,81878073327243	-0,0316272163763642	0,00323373824357986
3,043	3,043	1	1	1	0	-8,81862692534924	-0,0310151930898428	0,00338751822710037
3,057	3,057	1	1	1	0	-8,81899522617459	-0,032641445286572	0,00301927328109741
3,067	3,067	1	1	1	0	-8,81873678416014	-0,0316919758915901	0,00327771529555321
3,078	3,078	1	1	1	0	-8,81888268515468	-0,0323534337803721	0,00313181430101395
3,088	3,088	1	1	1	0	-8,81878707557917	-0,0317539134994149	0,00322742387652397
3,099	3,099	1	1	1	0	-8,8190030772239	-0,0327560771256685	0,00301139429211617
3,11	3,11	1	1	1	0	-8,81853014230728	-0,0306931836530566	0,00348435714840889
3,12	3,12	1	1	1	0	-8,81866210140288	-0,031454311683774	0,00335237011313438
3,131	3,131	1	1	1	0	-8,81854296661913	-0,0311714224517345	0,0034715048968792
3,142	3,142	1	1	1	0	-8,81854260340333	-0,030887178145349	0,00347189605236053
3,152	3,152	1	1	1	0	-8,81857858970761	-0,0311250798404217	0,00343585386872292
3,163	3,163	1	1	1	0	-8,8186720199883	-0,0315574649721384	0,00334247946739197
3,174	3,174	1	1	1	0	-8,81877514533698	-0,0319846114143729	0,00323932617902756
3,184	3,184	1	1	1	0	-8,8187300786376	-0,0316728604957461	0,00328436493873596
3,195	3,195	1	1	1	0	-8,81896203383803	-0,0325579755008221	0,00305246561765671
3,206	3,206	1	1	1	0	-8,81853491999209	-0,030855955556035	0,00347955152392387
3,216	3,216	1	1	1	0	-8,81886064074934	-0,0323695596307516	0,00315383076667786
3,227	3,227	1	1	1	0	-8,81866838783026	-0,0316194817423821	0,00334611162543297
3,237	3,237	1	1	1	0	-8,81851114332676	-0,0307484436780214	0,00350330024957657
3,248	3,248	1	1	1	0	-8,81851455196738	-0,0308321183547378	0,00349994748830795
3,267	3,267	1	1	1	0	-8,81840807385743	-0,0306630227714777	0,0036063976585865
3,277	3,277	1	1	1	0	-8,81868347525597	-0,0317550357431173	0,0033310241997242
3,288	3,288	1	1	1	0	-8,81852120161057	-0,0308721931651235	0,0034932978451252
3,299	3,299	1	1	1	0	-8,81866134703159	-0,0314847659319639	0,00335315242409706
3,309	3,309	1	1	1	0	-8,81844084709883	-0,0307338545098901	0,00357359647750854
3,32	3,32	1	1	1	0	-8,81842556409538	-0,0307177612558007	0,00358890742063522
3,331	3,331	1	1	1	0	-8,81857180036604	-0,0313535705208778	0,0034426711499691
3,341	3,341	1	1	1	0	-8,81847563199699	-0,0307935755699873	0,00353883951902389
3,352	3,352	1	1	1	0	-8,81857280619442	-0,0312687829136848	0,00344166532158852
3,362	3,362	1	1	1	0	-8,8185428828001	-0,0312530947849154	0,00347161665558815
3,373	3,373	1	1	1	0	-8,81848141551018	-0,0309779495000839	0,00353308394551277
3,384	3,384	1	1	1	0	-8,81837194785476	-0,03029465675354	0,0036424957215786
3,394	3,394	1	1	1	0	-8,81851430051029	-0,0309450598433614	0,00350017100572586
3,405	3,405	1	1	1	0	-8,81851466372609	-0,0309676397591829	0,00349977985024452
3,416	3,416	1	1	1	0	-8,81841952912509	-0,0307752238586545	0,00359494239091873
3,426	3,426	1	1	1	0	-8,81831981241703	-0,0304600177332759	0,00369463115930557
3,437	3,437	1	1	1	0	-8,81853712722659	-0,0310598127543926	0,00347737222909927
3,448	3,448	1	1	1	0	-8,81831531412899	-0,0301669398322701	0,0036991573870182
3,458	3,458	1	1	1	0	-8,81821347400546	-0,0299582444131374	0,00380102545022964
3,469	3,469	1	1	1	0	-8,81827407516539	-0,0302571151405573	0,00374039635062218
3,479	3,479	1	1	1	0	-8,81829754449427	-0,030451319180429	0,00371692702174187
3,49	3,49	1	1	1	0	-8,81819165311754	-0,0298208557069302	0,00382281839847565
3,501	3,501	1	1	1	0	-8,81826178170741	-0,030126366764307	0,0037526898086071
3,511	3,511	1	1	1	0	-8,81821755319834	-0,0301181804388762	0,00379694625735283
3,522	3,522	1	1	1	0	-8,8183865044266	-0,0307773612439632	0,0036279670894146
3,533	3,533	1	1	1	0	-8,8183525018394	-0,0306098954752088	0,00366199761629105
3,562	3,562	1	1	1	0	-8,81830654107034	-0,03046162892133	0,00370793044567108
3,573	3,573	1	1	1	0	-8,81829718127847	-0,0304991006851196	0,00371726229786873
3,583	3,583	1	1	1	0	-8,81825711578131	-0,0302276154980063	0,00375738367438316
3,594	3,594	1	1	1	0	-8,81821883842349	-0,0300399633124471	0,00379560515284538
3,604	3,604	1	1	1	0	-8,81818905472755	-0,0299727870151401	0,00382538884878159
3,615	3,615	1	1	1	0	-8,81835834123194	-0,0307663576677442	0,00365613028407097
3,626	3,626	1	1	1	0	-8,81814762018621	-0,0299542210996151	0,00386685132980347
3,636	3,636	1	1	1	0	-8,81797260604799	-0,0289919134229422	0,00404186546802521
3,647	3,647	1	1	1	0	-8,81806684657931	-0,0295257940888405	0,00394765287637711
3,658	3,658	1	1	1	0	-8,81812605075538	-0,029745833016932	0,00388842076063156
3,668	3,668	1	1	1	0	-8,81806083954871	-0,0296148238703609	0,00395363196730614
3,679	3,679	1	1	1	0	-8,81809590384364	-0,0299999071285129	0,00391853973269463
3,69	3,69	1	1	1	0	-8,81809637881815	-0,0296531710773706	0,00391809269785881
3,7	3,7	1	1	1	0	-8,81811018101871	-0,0298002688214183	0,00390429049730301
3,711	3,711	1	1	1	0	-8,81803158670664	-0,0295328162610531	0,00398291274905205
3,722	3,722	1	1	1	0	-8,81812853738666	-0,0300089782103896	0,00388596206903458
3,732	3,732	1	1	1	0	-8,81799040362239	-0,0294686015695333	0,00402409583330154
3,743	3,743	1	1	1	0	-8,81824314594269	-0,0302747869864106	0,0037713535130024
3,753	3,753	1	1	1	0	-8,81812459789217	-0,0298173446208239	0,00388987362384796
3,764	3,764	1	1	1	0	-8,81791683845222	-0,0291768414899707	0,00409763306379318
3,775	3,775	1	1	1	0	-8,81781586445868	-0,0287777604535222	0,00419860705733299
3,785	3,785	1	1	1	0	-8,81802524439991	-0,0294829905033112	0,00398922711610794
3,796	3,796	1	1	1	0	-8,81799107417464	-0,0293805310502648	0,00402336940169334
3,807	3,807	1	1	1	0	-8,81787121295929	-0,0290399277582765	0,00414328649640083
3,817	3,817	1	1	1	0	-8,81804645061493	-0,0298218661919236	0,00396799296140671
3,837	3,837	1	1	1	0	-8,81826843135059	-0,0304158357903361	0,00374604016542435
3,848	3,848	1	1	1	0	-8,81757686845958	-0,0277918856590986	0,00443760305643082
3,858	3,858	1	1	1	0	-8,81784008815885	-0,029018553905189	0,00417441129684448
3,869	3,869	1	1	1	0	-8,8177982904017	-0,0288834795355797	0,00421615317463875
3,88	3,88	1	1	1	0	-8,81782718002796	-0,029083089902997	0,00418731942772865
3,89	3,89	1	1	1	0	-8,81780343130231	-0,0287194130942225	0,00421101227402687
3,901	3,901	1	1	1	0	-8,81779015995562	-0,0287613645195961	0,00422431156039238
3,912	3,912	1	1	1	0	-8,81778345443308	-0,0287898164242506	0,00423101708292961
3,922	3,922	1	1	1	0	-8,81784986704588	-0,0292464345693588	0,00416457653045654
3,933	3,933	1	1	1	0	-8,81780150346458	-0,0289166672155261	0,00421296805143356
3,944	3,944	1	1	1	0	-8,81768608465791	-0,0283532543107867	0,0043284147977829
3,954	3,954	1	1	1	0	-8,81771645508707	-0,0285768555477262	0,00429801642894745
3,965	3,965	1	1	1	0	-8,81789683364332	-0,0293732807040215	0,00411763787269592
3,976	3,976	1	1	1	0	-8,81797078996897	-0,0298584159463644	0,00404365360736847
3,986	3,986	1	1	1	0	-8,81773154251277	-0,0285233231261373	0,00428292900323868
3,997	3,997	1	1	1	0	-8,81768127903342	-0,0284775206819177	0,00433322042226791
4,008	4,008	1	1	1	0	-8,81773148663342	-0,028562881052494	0,00428298488259315
4,019	4,019	1	1	1	0	-8,81756485439837	-0,0280806748196483	0,00444961711764336
4,03	4,03	1	1	1	0	-8,81755786947906	-0,0282699149101973	0,00445660203695297
4,041	4,041	1	1	1	0	-8,81752643734217	-0,0277272937819362	0,00448806211352348
4,052	4,052	1	1	1	0	-8,81757706403732	-0,0281390268355608	0,00443743541836739
4,063	4,063	1	1	1	0	-8,81768189370632	-0,028623747639358	0,00433260574936867
4,083	4,083	1	1	1	0	-8,81745812483132	-0,0279273884370923	0,00455634668469429
4,095	4,095	1	1	1	0	-8,81756583228707	-0,0280709285289049	0,00444866716861725
4,105	4,105	1	1	1	0	-8,81761344149709	-0,0284371664747596	0,0044010579586029
4,116	4,116	1	1	1	0	-8,81751179695129	-0,0280759017914534	0,00450270250439644
4,126	4,126	1	1	1	0	-8,81753481924534	-0,0281194131821394	0,00447968021035194
4,137	4,137	1	1	1	0	-8,81761469878256	-0,0282664457336068	0,00439977273344994
4,148	4,148	1	1	1	0	-8,8175592944026	-0,0282132951542735	0,00445520505309105
4,158	4,158	1	1	1	0	-8,81762064993382	-0,0285220146179199	0,00439384952187538
4,169	4,169	1	1	1	0	-8,8175305724144	-0,0282355304807425	0,00448392704129219
4,18	4,18	1	1	1	0	-8,81763174198568	-0,0286235893145204	0,00438272953033447
4,19	4,19	1	1	1	0	-8,81753669120371	-0,0280225183814764	0,00447778031229973
4,201	4,201	1	1	1	0	-8,81735905073583	-0,0274705234915018	0,00465542078018188
4,212	4,212	1	1	1	0	-8,81744284182787	-0,0278922310099006	0,00457160174846649
4,222	4,222	1	1	1	0	-8,81736405193806	-0,0276568904519081	0,00465044751763344
4,233	4,233	1	1	1	0	-8,817188590765	-0,0269962707534432	0,00482590869069099
4,243	4,243	1	1	1	0	-8,81727358326316	-0,027148462831974	0,00474086031317711
4,254	4,254	1	1	1	0	-8,8174267206341	-0,0278497627004981	0,00458775088191032
4,265	4,265	1	1	1	0	-8,81740934215486	-0,0279494002461433	0,00460512936115265
4,275	4,275	1	1	1	0	-8,81777317263186	-0,0294656725600362	0,00424129888415337
4,286	4,286	1	1	1	0	-8,81728962063789	-0,0272415671497583	0,00472487881779671
4,297	4,297	1	1	1	0	-8,81731443107128	-0,027411631308496	0,00470006838440895
4,307	4,307	1	1	1	0	-8,81721477024257	-0,0271387910470366	0,00479970127344131
4,318	4,318	1	1	1	0	-8,81755677983165	-0,0286042969673872	0,00445766374468803
4,329	4,329	1	1	1	0	-8,81717367097735	-0,0271102832630277	0,00484082847833633
4,346	4,346	1	1	1	0	-8,81714534014463	-0,0268819695338607	0,00486915931105614
4,357	4,357	1	1	1	0	-8,81730870343745	-0,027456539683044	0,0047057680785656
4,368	4,368	1	1	1	0	-8,8172213640064	-0,0273402687162161	0,00479310750961304
4,379	4,379	1	1	1	0	-8,81727531552315	-0,0276151252910495	0,00473912805318832
4,39	4,39	1	1	1	0	-8,81721781566739	-0,0271172309294343	0,00479668378829956
4,4	4,4	1	1	1	0	-8,81735695526004	-0,0277745258063078	0,00465754419565201
4,411	4,411	1	1	1	0	-8,81719518452883	-0,0271104834973812	0,00481931492686272
4,422	4,422	1	1	1	0	-8,81694789044559	-0,02628518268466	0,00506658107042313
4,432	4,432	1	1	1	0	-8,81700566969812	-0,0266874535009265	0,00500880181789398
4,443	4,443	1	1	1	0	-8,81698541343212	-0,0263570435345173	0,00502903014421463
4,454	4,454	1	1	1	0	-8,81725556217134	-0,0275165820494294	0,00475890934467316
4,464	4,464	1	1	1	0	-8,81711726076901	-0,0271720299497247	0,00489721074700356
4,475	4,475	1	1	1	0	-8,81685761734843	-0,0260777119547129	0,00515688210725784
4,486	4,486	1	1	1	0	-8,81704224273562	-0,0265801837667823	0,00497225672006607
4,496	4,496	1	1	1	0	-8,8173484057188	-0,0279386295005679	0,0046660378575325
4,507	4,507	1	1	1	0	-8,81701061502099	-0,0266339350491762	0,00500382855534554
4,517	4,517	1	1	1	0	-8,81752138026059	-0,0288571836426854	0,00449309125542641
4,528	4,528	1	1	1	0	-8,81694691255689	-0,0265855900943279	0,00506758689880371
4,539	4,539	1	1	1	0	-8,81712888367474	-0,0270700268447399	0,00488558784127235
4,549	4,549	1	1	1	0	-8,81692151539028	-0,0262651359662414	0,00509295612573624
4,56	4,56	1	1	1	0	-8,81676309742033	-0,0257155625149608	0,00525137409567833
4,571	4,571	1	1	1	0	-8,81695562973619	-0,026704897172749	0,00505886971950531
4,581	4,581	1	1	1	0	-8,8169062603265	-0,0265706749632955	0,00510821118950844
4,594	4,594	1	1	1	0	-8,81693786010146	-0,026467046700418	0,00507663935422897
4,605	4,605	1	1	1	0	-8,81689536385238	-0,0262714736163616	0,00511910766363144
4,616	4,616	1	1	1	0	-8,81726643070579	-0,0278724497184157	0,00474806874990463
4,626	4,626	1	1	1	0	-8,81667142733932	-0,0256550125777721	0,00534307211637497
4,637	4,637	1	1	1	0	-8,81698292680085	-0,0267382524907589	0,00503154471516609
4,648	4,648	1	1	1	0	-8,81676916033029	-0,0260006403550506	0,00524533912539482
4,658	4,658	1	1	1	0	-8,8168980460614	-0,0264388415962458	0,00511642545461655
4,669	4,669	1	1	1	0	-8,81664049811661	-0,0256015080958605	0,00537397339940071
4,68	4,68	1	1	1	0	-8,81679285317659	-0,0263456162065268	0,0052216462790966
4,69	4,69	1	1	1	0	-8,81684328429401	-0,0262334337458014	0,00517118722200394
4,701	4,701	1	1	1	0	-8,81675044074655	-0,0259115220978856	0,00526400282979011
4,712	4,712	1	1	1	0	-8,81680592894554	-0,0262182019650936	0,005208570510149
4,722	4,722	1	1	1	0	-8,81668712943792	-0,0258031720295548	0,00532737001776695
4,733	4,733	1	1	1	0	-8,81671353243291	-0,0260617351159453	0,00530093908309937
4,744	4,744	1	1	1	0	-8,816749881953	-0,0259548239409924	0,00526461750268936
4,754	4,754	1	1	1	0	-8,81685364991426	-0,0264499802142382	0,00516079366207123
4,765	4,765	1	1	1	0	-8,81681277416646	-0,0264157587662339	0,00520169734954834
4,775	4,775	1	1	1	0	-8,81678419187665	-0,0262183975428343	0,00523025169968605
4,786	4,786	1	1	1	0	-8,81662236526608	-0,0255019357427955	0,00539213418960571
4,798	4,798	1	1	1	0	-8,8166718184948	-0,0257848808541894	0,00534268096089363
4,809	4,809	1	1	1	0	-8,81657034158707	-0,0254998309537768	0,00544415786862373
4,82	4,82	1	1	1	0	-8,81662434898317	-0,025761816650629	0,00539012253284454
4,831	4,831	1	1	1	0	-8,81665787659585	-0,0259594479575753	0,00535659492015839
4,842	4,842	1	1	1	0	-8,81657576188445	-0,025497074238956	0,00543873757123947
4,853	4,853	1	1	1	0	-8,81671462208033	-0,0260260701179504	0,0052998773753643
4,863	4,863	1	1	1	0	-8,81655307486653	-0,025499239563942	0,00546136870980263
4,874	4,874	1	1	1	0	-8,81653510965407	-0,0254360632970929	0,0054793618619442
4,884	4,884	1	1	1	0	-8,8163982052356	-0,0249008461833	0,00561626628041267
4,895	4,895	1	1	1	0	-8,81665449589491	-0,0259095244109631	0,005359947681427
4,906	4,906	1	1	1	0	-8,8164372369647	-0,0251724245026708	0,0055772066116333
4,916	4,916	1	1	1	0	-8,81641217507422	-0,0251208059489727	0,00560229644179344
4,927	4,927	1	1	1	0	-8,81652756594121	-0,0256983703002334	0,00548690557479858
4,938	4,938	1	1	1	0	-8,81653362885118	-0,0253828754648566	0,0054808147251606
4,948	4,948	1	1	1	0	-8,81641756743193	-0,0251386454328895	0,00559693202376366
4,959	4,959	1	1	1	0	-8,81647280417383	-0,0253161741420627	0,00554166734218597
4,97	4,97	1	1	1	0	-8,81640463136136	-0,0252025993540883	0,00560984015464783
4,98	4,98	1	1	1	0	-8,81643866188824	-0,0253015942871571	0,00557580962777138
4,991	4,991	1	1	1	0	-8,81617340259254	-0,0240687699988484	0,00584106892347336
5	5	1	1	1	0	-8,81636171601713	-0,0248988624662161	0,00565275549888611
5,011	5,011	1	1	1	0	-8,81635344587266	-0,0250727357342839	0,00566102564334869
5,022	5,022	1	1	1	0	-8,81634405814111	-0,0249887723475695	0,00567041337490082
5,033	5,033	1	1	1	0	-8,81630902178586	-0,0249683670699596	0,00570544973015785
5,038	5,038	1	1	1	0	-8,81608572788536	-0,0238349474966526	0,00592874363064766
5,039	5,039	1	1	1	0	-8,8160871528089	-0,0238254247233272	0,00592734664678574
5,049	5,049	1	1	1	0	-8,81619458086789	-0,0244361674413085	0,0058198906481266
5,051	5,051	1	1	2	0	-8,81621413864195	-0,0245660170912743	0,00580033287405968
5,051	0	1	1	2	0	-8,81621413864195	-0,0245660170912743	0,00580033287405968
5,062	0,0110000000000001	1	1	2	0	-8,81619530729949	-0,024447338655591	0,0058191642165184
5,088	0,0369999999999999	1	1	2	0,25	-8,81600389257073	-0,0237615592777729	0,00601060688495636
5,099	0,048	1	1	2	0,25	-8,81589990109205	-0,0235282583162189	0,00611459836363792
5,104	0,0529999999999999	1	1	2	0,5	-8,81523594260216	-0,0213505979627371	0,00677855685353279
5,111	0,0599999999999996	1	1	2	0,5	-8,81552780047059	-0,0226259604096413	0,00648664310574532
5,121	0,0700000000000003	1	1	2	0,5	-8,81605317816138	-0,0245803222060204	0,00596126541495323
5,132	0,0809999999999995	1	1	2	0,75	-8,81707582622766	-0,0283061061054468	0,00493861734867096
5,142	0,0910000000000002	1	1	2	0,75	-8,8178903516382	-0,0310870166867971	0,00412411987781525
5,152	0,101	1	1	2	1	-8,8180517591536	-0,031517087481916	0,00396274030208588
5,163	0,0110000000000001	2	2	2	1	-8,81767080165446	-0,0300914281979203	0,0043436698615551
5,174	0,0220000000000002	2	2	2	1	-8,81554143503308	-0,0223252037540078	0,00647300854325294
5,185	0,0330000000000004	2	2	2	1,25	-8,81226816214621	-0,0135689508169889	0,00974630936980248
5,192	0,04	2	2	2	1,25	-8,81171856075525	-0,0126278260722756	0,0102958828210831
5,193	0,0410000000000004	2	2	2	1,25	-8,81163882091641	-0,0126337818801403	0,0103756785392761
5,195	0,0430000000000001	2	2	2	1,25	-8,81178924813867	-0,0130125135183334	0,0102251954376698
5,206	0,0540000000000003	2	2	2	1,5	-8,81208730861545	-0,0141820032149553	0,00992719084024429
5,217	0,0650000000000004	2	2	2	1,5	-8,81423005834222	-0,0207874178886414	0,00778444111347198
5,228	0,0759999999999996	2	2	2	1,75	-8,81754110567272	-0,0316697778180242	0,00447336584329605
5,238	0,0860000000000003	2	2	2	1,75	-8,82055490277707	-0,0419792160391808	0,00145956873893738
5,243	0,0910000000000002	2	2	2	1,75	-8,82083904929459	-0,0427971035242081	0,0011754222214222
5,251	0,0990000000000002	2	2	2	1,75	-8,82069745101035	-0,0418761745095253	0,00131702050566673
5,252	0,0999999999999996	2	2	2	2	-8,82067454047501	-0,0417366717010736	0,00133993104100227
5,262	0,0100000000000007	3	3	2	2	-8,81864318624139	-0,0331038376316428	0,00337125733494759
5,273	0,0209999999999999	3	3	2	2	-8,81551377475262	-0,0222694966942072	0,00650066882371902
5,283	0,0310000000000006	3	3	2	2,25	-8,80998532287776	-0,00925041269510984	0,0120291486382484
5,294	0,0420000000000007	3	3	2	2,25	-8,80757940933108	-0,00559093896299601	0,0144350901246071
5,299	0,0470000000000006	3	3	2	2,25	-8,80732205696404	-0,00531625468283892	0,0146924145519733
5,3	0,048	3	3	2	2,25	-8,80729333497584	-0,00537100248038769	0,0147211365401745
5,301	0,0490000000000004	3	3	2	2,25	-8,80742671899498	-0,00576461665332317	0,0145877525210381
5,312	0,0600000000000005	3	3	2	2,5	-8,81060399115086	-0,0126364873722196	0,0114104524254799
5,323	0,0710000000000006	3	3	2	2,5	-8,81656849756837	-0,0290190055966377	0,00544600188732147
5,334	0,0820000000000007	3	3	2	2,75	-8,82045334205031	-0,0423576822504401	0,00156110152602196
5,345	0,093	3	3	2	2,75	-8,82123023271561	-0,0441027944907546	0,000784210860729218
5,348	0,0960000000000001	3	3	2	2,75	-8,82140510715544	-0,0447411322966218	0,000609364360570908
5,351	0,0990000000000002	3	3	2	2,75	-8,82119139656424	-0,0436853850260377	0,000823047012090683
5,352	0,100000000000001	3	3	2	3	-8,82115348242223	-0,0434782635420561	0,000860989093780518
5,363	0,0110000000000001	4	4	2	3	-8,81904291920364	-0,034435922279954	0,00297155231237412
5,374	0,0220000000000002	4	4	2	3	-8,8154730387032	-0,0221134116873145	0,00654146075248718
5,385	0,0329999999999995	4	4	2	3,25	-8,80823152139783	-0,00627444591373205	0,0137829780578613
5,388	0,0359999999999996	4	4	2	3,25	-8,806715849787	-0,00407634768635035	0,0152986496686935
5,399	0,0469999999999997	4	4	2	3,25	-8,80709258839488	-0,00528988428413868	0,0149219110608101
5,41	0,0579999999999998	4	4	2	3,5	-8,81052763201296	-0,0125358533114195	0,0114868395030499
5,421	0,069	4	4	2	3,5	-8,81572731770575	-0,0262611964717507	0,00628715381026268
5,432	0,0800000000000001	4	4	2	3,75	-8,81959081627429	-0,0390958227217197	0,00242365524172783
5,439	0,0869999999999997	4	4	2	3,75	-8,82170090451836	-0,0465119071304798	0,000313594937324524
5,445	0,093	4	4	2	3,75	-8,82177762687206	-0,0463330280035734	0,000236816704273224
5,447	0,0949999999999998	4	4	2	3,75	-8,82167036645114	-0,0456834258511662	0,000344105064868927
5,452	0,0999999999999996	4	4	2	4	-8,82142963819206	-0,0443424889817834	0,000584833323955536
5,463	0,0110000000000001	5	5	2	4	-8,81874441169202	-0,0329234125092626	0,00327005982398987
5,474	0,0220000000000002	5	5	2	4	-8,81442745216191	-0,0189009821042418	0,007587019354105
5,485	0,0330000000000004	5	5	2	4,25	-8,80912017077208	-0,00780633185058832	0,0128943286836147
5,496	0,0440000000000005	5	5	2	4,25	-8,8061984628439	-0,00360481906682253	0,0158160366117954
5,507	0,0549999999999997	5	5	2	4,5	-8,80913495086133	-0,0092565780505538	0,0128795206546783
5,517	0,0650000000000004	5	5	2	4,5	-8,81448660045862	-0,0225716037675738	0,0075278989970684
5,528	0,0760000000000005	5	5	2	4,75	-8,8182860892266	-0,0344509165734053	0,00372838228940964
5,539	0,0869999999999997	5	5	2	4,75	-8,82115901447833	-0,0444006035104394	0,000855457037687302
5,544	0,0920000000000005	5	5	2	4,75	-8,82167740724981	-0,0460121873766184	0,000337064266204834
5,545	0,093	5	5	2	4,75	-8,8216829393059	-0,0459061982110143	0,000331532210111618
5,546	0,0940000000000003	5	5	2	4,75	-8,82166827097535	-0,045752334408462	0,00034622848033905
5,552	0,100000000000001	5	5	2	5	-8,82125378586352	-0,0436046300455928	0,000760685652494431
5,563	0,0109999999999992	6	6	2	5	-8,81873175501823	-0,0328907975926995	0,00328274443745613
5,573	0,0209999999999999	6	6	2	5	-8,81536924280226	-0,0215676706284285	0,00664522871375084
5,584	0,032	6	6	2	5,25	-8,80944949574769	-0,00804487150162458	0,0125649757683277
5,59	0,0379999999999994	6	6	2	5,25	-8,80724444054067	-0,0046647759154439	0,0147700309753418
5,6	0,048	6	6	2	5,25	-8,8081225566566	-0,00674524810165167	0,0138919427990913
5,611	0,0589999999999993	6	6	2	5,5	-8,81040249019861	-0,0118050212040544	0,0116120092570782
5,621	0,069	6	6	2	5,5	-8,81510364823043	-0,0242268573492765	0,00691082328557968
5,632	0,0799999999999992	6	6	2	5,75	-8,81964415311813	-0,0393073353916407	0,00237034633755684
5,642	0,0899999999999999	6	6	2	5,75	-8,82183442823589	-0,0465734954923391	0,000180043280124664
5,646	0,0939999999999994	6	6	2	5,75	-8,82204411551356	-0,0474381120875478	-2,95601785182953E-05
5,649	0,0969999999999995	6	6	2	5,75	-8,8217459153384	-0,0458127958700061	0,000268556177616119
5,652	0,0999999999999996	6	6	2	6	-8,8215550314635	-0,0447882246226072	0,000459440052509308
5,663	0,0110000000000001	7	7	2	6	-8,81882308982313	-0,0330270268023014	0,00319138169288635
5,674	0,0220000000000002	7	7	2	6	-8,81497512571513	-0,0203871680423617	0,00703934580087662
5,685	0,0330000000000004	7	7	2	6,25	-8,80922262556851	-0,0075569050386548	0,012791845947504
5,691	0,0389999999999997	7	7	2	6,25	-8,80607108585536	-0,00302141532301903	0,0159433856606483
5,701	0,0490000000000004	7	7	2	6,25	-8,80721965804696	-0,00534338410943747	0,0147948414087296
5,712	0,0599999999999996	7	7	2	6,5	-8,81039754487574	-0,0120483618229628	0,0116169266402721
5,722	0,0700000000000003	7	7	2	6,5	-8,81562701426446	-0,0257189199328423	0,00638745725154877
5,733	0,0810000000000004	7	7	2	6,75	-8,82001818157732	-0,0403660116717219	0,00199628993868828
5,743	0,0910000000000002	7	7	2	6,75	-8,82202818989754	-0,047384793870151	-1,36345624923706E-05
5,752	0,0999999999999996	7	7	2	7	-8,82150242105126	-0,044536073692143	0,000512078404426575
5,762	0,0100000000000007	8	8	2	7	-8,81900439038873	-0,033666705712676	0,0030101090669632
5,773	0,0209999999999999	8	8	2	7	-8,8148524146527	-0,0198955088853836	0,00716205686330795
5,783	0,0310000000000006	8	8	2	7,25	-8,80970855243504	-0,00830797012895346	0,0123059190809727
5,794	0,0420000000000007	8	8	2	7,25	-8,80630298517644	-0,00343483407050371	0,0157114863395691
5,795	0,0430000000000001	8	8	2	7,25	-8,8062006700784	-0,00326764769852161	0,0158138014376163
5,797	0,0449999999999999	8	8	2	7,25	-8,80632025189698	-0,00367905013263226	0,0156942196190357
5,807	0,0550000000000006	8	8	2	7,5	-8,80918563343584	-0,00898329541087151	0,0128288380801678
5,818	0,0660000000000007	8	8	2	7,5	-8,81457005627453	-0,0227194419130683	0,00744441524147987
5,829	0,077	8	8	2	7,75	-8,81926590576768	-0,0379412481561303	0,00274859368801117
5,839	0,0870000000000006	8	8	2	7,75	-8,82134129293263	-0,0446380162611604	0,00067317858338356
5,844	0,0920000000000005	8	8	2	7,75	-8,82182805798948	-0,0464175827801228	0,000186413526535034
5,852	0,100000000000001	8	8	2	8	-8,8215865753591	-0,0449438858777285	0,000427868217229843
5,863	0,0110000000000001	9	9	2	8	-8,81893853656948	-0,0334967765957117	0,00307593494653702
5,874	0,0220000000000002	9	9	2	8	-8,81496543064713	-0,0201851548627019	0,0070490688085556
5,887	0,0350000000000001	9	9	2	8,25	-8,80811599083245	-0,00552606768906116	0,0138984806835651
5,893	0,0409999999999995	9	9	2	8,25	-8,80685043521225	-0,00401489902287722	0,0151640363037586
5,894	0,0419999999999998	9	9	2	8,25	-8,80684797652066	-0,0040654931217432	0,0151664949953556
5,895	0,0430000000000001	9	9	2	8,25	-8,80696141161025	-0,00431484077125788	0,0150530599057674
5,906	0,0539999999999994	9	9	2	8,5	-8,80829089321196	-0,00704254023730755	0,0137235783040524
5,916	0,0640000000000001	9	9	2	8,5	-8,81348675116897	-0,0196241913363338	0,00852774828672409
5,927	0,0750000000000002	9	9	2	8,75	-8,81815737113356	-0,0339701259508729	0,00385707244277
5,938	0,0859999999999994	9	9	2	8,75	-8,82141653448343	-0,0449813716113567	0,000597909092903137
5,946	0,0939999999999994	9	9	2	8,75	-8,82183657959104	-0,0463390583172441	0,000177919864654541
5,952	0,0999999999999996	9	9	2	9	-8,82157878018916	-0,044932784512639	0,000435691326856613
5,963	0,0110000000000001	10	10	2	9	-8,81870345212519	-0,0324262911453843	0,00331101939082146
5,974	0,0220000000000002	10	10	2	9	-8,81463937461376	-0,0193159654736519	0,00737506896257401
5,985	0,0330000000000004	10	10	2	9,25	-8,80936112254858	-0,00730971805751324	0,0126533769071102
5,993	0,0410000000000004	10	10	2	9,25	-8,80630837753415	-0,00330761540681124	0,0157060660421848
6,004	0,0520000000000005	10	10	2	9,5	-8,80780692212284	-0,006097755394876	0,014207549393177
6,015	0,0630000000000006	10	10	2	9,5	-8,8124933000654	-0,0170009955763817	0,00952117145061493
6,026	0,0739999999999998	10	10	2	9,5	-8,818205203861	-0,0341469515115023	0,00380929559469223
6,036	0,0840000000000005	10	10	2	9,75	-8,82098187692463	-0,0434873253107071	0,00103259459137917
6,046	0,0940000000000003	10	10	2	9,75	-8,82204914465546	-0,0471790321171284	-3,46451997756958E-05
6,052	0,100000000000001	10	10	2	10	-8,82170207798481	-0,0453960057348013	0,000312365591526031
6,952	0	20	20	2	19	-8,82191103883088	-0,0457228533923626	0,000103432685136795
6,963	0,0110000000000001	20	20	2	19	-8,81870283745229	-0,0320222834125161	0,0033116340637207
6,974	0,0220000000000002	20	20	2	19	-8,81417297758162	-0,0175618380308151	0,00784149393439293
6,985	0,0330000000000004	20	20	2	19,25	-8,80776135250926	-0,00455926172435284	0,0142531469464302
6,996	0,0440000000000005	20	20	2	19,25	-8,80547499284148	-0,00188833568245173	0,0165395066142082
6,997	0,0449999999999999	20	20	2	19,25	-8,80531243979931	-0,00174472108483315	0,0167020037770271
6,999	0,0470000000000006	20	20	2	19,25	-8,80553713068366	-0,00224043615162373	0,0164773687720299
7,01	0,0579999999999998	20	20	2	19,5	-8,81009409204125	-0,0108679570257664	0,0119204074144363
7,02	0,0680000000000005	20	20	2	19,5	-8,8163170684129	-0,0279938289895654	0,00569740310311317
7,031	0,0790000000000006	20	20	2	19,75	-8,81986040621996	-0,0398136675357819	0,00215409323573112
7,041	0,0890000000000004	20	20	2	19,75	-8,82232756353915	-0,04860476590693	-0,000313036143779755
7,042	0,0899999999999999	20	20	2	19,75	-8,82233141921461	-0,0485582603141665	-0,000316891819238663
7,043	0,0910000000000002	20	20	2	19,75	-8,82228422909975	-0,0481590488925576	-0,000269673764705658
7,052	0,100000000000001	20	20	2	20	-8,82169486954808	-0,0449054222553968	0,000319574028253555
7,952	0	30	30	2	29	-8,82188882678747	-0,0458931503817439	0,000125672668218613
7,963	0,0110000000000001	30	30	2	29	-8,81911827251315	-0,0338262226432562	0,00289617106318474
7,974	0,0220000000000002	30	30	2	29	-8,81548583507538	-0,0212691072374582	0,00652860850095749
7,985	0,0330000000000004	30	30	2	29,25	-8,80733015947044	-0,00322112813591957	0,0146843120455742
7,993	0,0410000000000004	30	30	2	29,25	-8,8058624882251	-0,00168055295944214	0,0161519832909107
8,004	0,0519999999999996	30	30	2	29,5	-8,80695372819901	-0,00367511529475451	0,0150607712566853
8,015	0,0630000000000006	30	30	2	29,5	-8,8126687053591	-0,0169252371415496	0,00934576615691185
8,026	0,0739999999999998	30	30	2	29,5	-8,81842724047601	-0,0347909424453974	0,00358723104000092
8,037	0,0850000000000009	30	30	2	29,75	-8,82162736728787	-0,0462365755811334	0,000387132167816162
8,038	0,0860000000000003	30	30	2	29,75	-8,82171330973506	-0,0464775506407022	0,000301189720630646
8,047	0,0950000000000006	30	30	2	29,75	-8,82194171659648	-0,0464143278077245	7,27549195289612E-05
8,052	0,0999999999999996	30	30	2	30	-8,82182738743722	-0,0456280633807182	0,000187084078788757
8,952	0	40	40	2	39	-8,8219634257257	-0,0458955438807607	5,10737299919128E-05
8,963	0,011000000000001	40	40	2	39	-8,81930856965482	-0,0343442335724831	0,0027059018611908
8,974	0,0220000000000002	40	40	2	39	-8,81422069855034	-0,0171142863109708	0,00779377296566963
8,985	0,0329999999999995	40	40	2	39,25	-8,80920890718699	-0,00608646776527166	0,0128055363893509
8,993	0,0410000000000004	40	40	2	39,25	-8,806032249704	-0,00163979828357697	0,0159822218120098
9,004	0,0519999999999996	40	40	2	39,5	-8,80722127854824	-0,00370376743376255	0,0147932209074497
9,015	0,0630000000000006	40	40	2	39,5	-8,81300113163888	-0,0174931110814214	0,0090133398771286
9,026	0,0739999999999998	40	40	2	39,5	-8,81841924972832	-0,0346394255757332	0,00359522178769112
9,037	0,0850000000000009	40	40	2	39,75	-8,82224651053548	-0,0487495912238956	-0,000231955200433731
9,045	0,093	40	40	2	39,75	-8,82283589802682	-0,0505289109423757	-0,000821370631456375
9,052	0,0999999999999996	40	40	2	40	-8,82236402481794	-0,0477054296061397	-0,000349469482898712
9,952	0	50	50	2	49	-8,82193554192781	-0,0456845574080944	7,89575278759003E-05
9,963	0,011000000000001	50	50	2	49	-8,81917387247086	-0,0336655974388123	0,00284062698483467
9,974	0,0220000000000002	50	50	2	49	-8,8143234886229	-0,0171898538246751	0,00769101083278656
9,985	0,0329999999999995	50	50	2	49,25	-8,8080533221364	-0,00368110369890928	0,0139611214399338
9,993	0,0410000000000004	50	50	2	49,25	-8,80673476494849	-0,00224185176193714	0,0152797065675259
9,994	0,0419999999999998	50	50	2	49,25	-8,80671953782439	-0,00228614080697298	0,0152949616312981
9,995	0,043000000000001	50	50	2	49,25	-8,80681579001248	-0,00254164915531874	0,0151986815035343
10,006	0,0540000000000003	50	50	2	49,5	-8,80816605873406	-0,00508734956383705	0,0138484127819538
10,017	0,0649999999999995	50	50	2	49,5	-8,81444220431149	-0,0214819703251123	0,00757226720452309
10,027	0,0750000000000011	50	50	2	49,75	-8,81896574981511	-0,0364400539547205	0,00304872170090675
10,038	0,0860000000000003	50	50	2	49,75	-8,82236458361149	-0,0489446660503745	-0,000350028276443481
10,043	0,0910000000000011	50	50	2	49,75	-8,8224415294826	-0,0488316128030419	-0,000426974147558212
10,045	0,093	50	50	2	49,75	-8,8223331514746	-0,0480822613462806	-0,000318624079227448
10,052	0,0999999999999996	50	50	2	50	-8,82189913652837	-0,0453003449365497	0,000115334987640381
10,952	0	60	60	2	59	-8,82216615602374	-0,0467765657231212	-0,000151600688695908
10,963	0,011000000000001	60	60	2	59	-8,81919465959072	-0,033667809329927	0,00281978398561478
10,974	0,0220000000000002	60	60	2	59	-8,8147487025708	-0,018404982984066	0,00726576894521713
10,985	0,0329999999999995	60	60	2	59,25	-8,80838178098202	-0,00413238070905209	0,0136326625943184
10,995	0,043000000000001	60	60	2	59,25	-8,80675409920513	-0,00219139736145735	0,0152603723108768
10,998	0,0460000000000012	60	60	2	59,25	-8,80602459423244	-0,00152363441884518	0,0159898772835732
11,002	0,0500000000000007	60	60	2	59,5	-8,80695311352611	-0,00263802707195282	0,01506133005023
11,013	0,0609999999999999	60	60	2	59,5	-8,81142522208393	-0,0127708446234465	0,0105892494320869
11,024	0,072000000000001	60	60	2	59,5	-8,81736734881997	-0,0307114236056805	0,0046471506357193
11,035	0,0830000000000002	60	60	2	59,75	-8,82149895653128	-0,0453852396458387	0,000515542924404144
11,039	0,0869999999999997	60	60	2	59,75	-8,82234977558255	-0,0487090460956097	-0,000335220247507095
11,05	0,0980000000000008	60	60	2	59,75	-8,82215707562864	-0,0469656148925424	-0,000142548233270645
11,052	0,0999999999999996	60	60	2	60	-8,82195032201707	-0,0456457119435072	6,41494989395142E-05
11,952	0	70	70	2	69	-8,82205833680928	-0,0460515450686216	-4,38094139099121E-05
11,963	0,011000000000001	70	70	2	69	-8,81912603974342	-0,0334435747936368	0,00288845971226692
11,974	0,0220000000000002	70	70	2	69	-8,81455776281655	-0,0178038468584418	0,0074567086994648
11,985	0,0329999999999995	70	70	2	69,25	-8,80794326774776	-0,00323363114148378	0,0140712037682533
11,994	0,0419999999999998	70	70	2	69,25	-8,80462104454637	-0,000550555996596813	0,0173934549093246
11,995	0,043000000000001	70	70	2	69,25	-8,80453898571432	-0,000595534220337868	0,0174754858016968
11,996	0,0440000000000005	70	70	2	69,25	-8,80469617433846	-0,000786357559263706	0,0173182971775532
12,007	0,0549999999999997	70	70	2	69,5	-8,80754792131484	-0,00440865289419889	0,0144665502011776
12,018	0,0660000000000007	70	70	2	69,5	-8,81469927728176	-0,0220722798258066	0,00731516629457474
12,031	0,0790000000000006	70	70	2	69,75	-8,82038799114525	-0,0413411017507315	0,00162648037075996
12,042	0,0899999999999999	70	70	2	69,75	-8,82223097607493	-0,0478269578889012	-0,000216476619243622
12,044	0,0920000000000005	70	70	2	69,75	-8,82235357537866	-0,0483009032905102	-0,000339020043611526
12,048	0,0960000000000001	70	70	2	69,75	-8,82235765457153	-0,0480423029512167	-0,000343099236488342
12,049	0,0969999999999995	70	70	2	69,75	-8,82231705822051	-0,0478228647261858	-0,000302530825138092
12,052	0,0999999999999996	70	70	2	70	-8,8220583088696	-0,0461471080780029	-4,37535345554352E-05
12,952	0	80	80	2	79	-8,8221378531307	-0,0465116696432233	-0,000123325735330582
12,963	0,011000000000001	80	80	2	79	-8,81921586580575	-0,0335860764607787	0,00279860571026802
12,974	0,0220000000000002	80	80	2	79	-8,81383473984897	-0,0155017478391528	0,00817973166704178
12,985	0,0329999999999995	80	80	2	79,25	-8,80772880278528	-0,00281336717307568	0,0142856687307358
12,994	0,0419999999999998	80	80	2	79,25	-8,80593457259238	-0,0012529781088233	0,0160798989236355
12,995	0,043000000000001	80	80	2	79,25	-8,80588738247752	-0,00126922037452459	0,0161271169781685
12,996	0,0440000000000005	80	80	2	79,25	-8,80599154159427	-0,00145879574120045	0,016022901982069
13,007	0,0549999999999997	80	80	2	79,5	-8,80837870761752	-0,00549290329217911	0,0136357918381691
13,018	0,0660000000000007	80	80	2	79,5	-8,81421555764973	-0,0205730367451906	0,00779891386628151
13,029	0,077	80	80	2	79,75	-8,81984855979681	-0,0392707483842969	0,00216593965888023
13,04	0,088000000000001	80	80	2	79,75	-8,82232306525111	-0,0483458116650581	-0,000308509916067123
13,041	0,0890000000000004	80	80	2	79,75	-8,82238707505167	-0,04858308006078	-0,000372547656297684
13,042	0,0899999999999999	80	80	2	79,75	-8,82238970138133	-0,0485192984342575	-0,000375173985958099
13,043	0,0910000000000011	80	80	2	79,75	-8,8223684951663	-0,0483439024537802	-0,000353939831256866
13,052	0,0999999999999996	80	80	2	80	-8,82205065339804	-0,0461041880771518	-3,60980629920959E-05
13,952	0	90	90	2	89	-8,82222667336464	-0,0469346297904849	-0,000212173908948898
13,963	0,011000000000001	90	90	2	89	-8,8194287661463	-0,0345263024792075	0,00258570536971092
13,974	0,0220000000000002	90	90	2	89	-8,81432488560677	-0,0169422570616007	0,00768961384892464
13,985	0,0329999999999995	90	90	2	89,25	-8,80792295560241	-0,00312745571136475	0,0140914879739284
13,993	0,0410000000000004	90	90	2	89,25	-8,80596865899861	-0,00118921976536512	0,0160458125174046
14,004	0,0519999999999996	90	90	2	89,5	-8,80708032287657	-0,00288664363324642	0,0149341486394405
14,014	0,0620000000000012	90	90	2	89,5	-8,81192070432007	-0,0139756128191948	0,01009376719594
14,025	0,0730000000000004	90	90	2	89,5	-8,81780597381294	-0,0320516573265195	0,00420849770307541
14,036	0,0839999999999996	90	90	2	89,75	-8,82180210202932	-0,0465012108907104	0,000212397426366806
14,045	0,093	90	90	2	89,75	-8,8222861289978	-0,0476920744404197	-0,000271573662757873
14,052	0,0999999999999996	90	90	2	90	-8,82210955023766	-0,0463308719918132	-9,49949026107788E-05
14,952	0	100	100	2	99	-8,82219004444778	-0,0469297869130969	-0,000175517052412033
14,963	0,011000000000001	100	100	2	99	-8,81931153126061	-0,0341953383758664	0,00270294025540352
14,974	0,0220000000000002	100	100	2	99	-8,81379749625921	-0,0153640937060118	0,00821694731712341
14,985	0,0329999999999995	100	100	2	99,25	-8,80845135077834	-0,00377907417714596	0,0135631486773491
14,993	0,0410000000000004	100	100	2	99,25	-8,80700656212866	-0,00223950017243624	0,0150079093873501
14,999	0,0470000000000006	100	100	2	99,25	-8,80689754150808	-0,0024910643696785	0,0151169300079346
15,001	0,0489999999999995	100	100	2	99,25	-8,80707367323339	-0,00290909316390753	0,0149407982826233
15,011	0,0590000000000011	100	100	2	99,5	-8,81097435951233	-0,0114385085180402	0,0110400840640068
15,022	0,0700000000000003	100	100	2	99,5	-8,81644545122981	-0,0274104857817292	0,00556904822587967
15,033	0,0809999999999995	100	100	2	99,75	-8,82063397206366	-0,041852192953229	0,00138049945235252
15,038	0,0860000000000003	100	100	2	99,75	-8,8226127717644	-0,0499380007386208	-0,000598244369029999
15,049	0,0969999999999995	100	100	2	99,75	-8,82236318662763	-0,0478336540982127	-0,000348631292581558
15,052	0,0999999999999996	100	100	2	100	-8,82202089764178	-0,0460922159254551	-6,37024641036987E-06
24,952	0	200	200	2	199	-8,82228744216263	-0,0466862507164478	-0,00027291476726532
24,963	0,0109999999999992	200	200	2	199	-8,81900243461132	-0,0323437759652734	0,00301206484436989
24,974	0,0219999999999985	200	200	2	199	-8,81485437043011	-0,0180202210322022	0,00716010108590126
24,984	0,032	200	200	2	199,25	-8,80893283523619	-0,00409156084060669	0,0130816362798214
24,993	0,0410000000000004	200	200	2	199,25	-8,80580976605415	-0,000642957165837288	0,0162046775221825
24,994	0,041999999999998	200	200	2	199,25	-8,80575757473707	-0,000673155300319195	0,0162569247186184
24,995	0,0429999999999993	200	200	2	199,25	-8,80588852800429	-0,000845389440655708	0,0161259435117245
25,006	0,0539999999999985	200	200	2	199,5	-8,80873329006135	-0,00596051570028067	0,0132811814546585
25,016	0,0640000000000001	200	200	2	199,5	-8,81383552215993	-0,0189763959497213	0,0081789493560791
25,027	0,0749999999999993	200	200	2	199,75	-8,81915747188032	-0,036162007600069	0,00285699963569641
25,037	0,0849999999999973	200	200	2	199,75	-8,82243432104587	-0,0483817281201482	-0,000419765710830688
25,046	0,0939999999999976	200	200	2	199,75	-8,82248430512845	-0,0479491986334324	-0,00046977773308754
25,049	0,0969999999999978	200	200	2	199,75	-8,82239291444421	-0,0473152427002788	-0,000378414988517761
25,052	0,0999999999999979	200	200	2	200	-8,82222114130855	-0,0463530234992504	-0,000206641852855682
34,952	0	300	300	2	299	-8,82235494442284	-0,0463385041803122	-0,00034041702747345
34,962	0,0100000000000051	300	300	2	299	-8,82009585388005	-0,036349929869175	0,00191861763596535
34,973	0,0210000000000008	300	300	2	299	-8,81542685441673	-0,0193162262439728	0,00658761709928513
34,983	0,0310000000000059	300	300	2	299,25	-8,80987440235913	-0,00546975526958704	0,0121400691568851
34,994	0,0420000000000016	300	300	2	299,25	-8,80707923322916	-0,00163283664733171	0,0149352662265301
34,995	0,0429999999999993	300	300	2	299,25	-8,80699228495359	-0,00161788892000914	0,0150222145020962
34,997	0,0450000000000017	300	300	2	299,25	-8,80717992782593	-0,00200521666556597	0,0148345716297626
35,008	0,0560000000000045	300	300	2	299,5	-8,80986800417304	-0,0078258104622364	0,01214649528265
35,019	0,0670000000000002	300	300	2	299,5	-8,81588377989828	-0,0246189022436738	0,00613069161772728
35,029	0,0770000000000053	300	300	2	299,75	-8,81992313079536	-0,0382995139807463	0,00209134072065353
35,039	0,0870000000000033	300	300	2	299,75	-8,8226193934679	-0,0485855713486671	-0,000604838132858276
35,046	0,0940000000000012	300	300	2	299,75	-8,82265501655638	-0,0480834720656276	-0,000640489161014557
35,048	0,0960000000000036	300	300	2	299,75	-8,82260573096573	-0,047817318700254	-0,000591203570365906
35,052	0,100000000000001	300	300	2	300	-8,82243680767715	-0,0468488875776529	-0,00042228028178215
44,952	0	400	400	2	399	-8,82241451181471	-0,0464197481051087	-0,000399984419345856
44,962	0,0100000000000051	400	400	2	399	-8,81992572918534	-0,0349689088761806	0,00208877027034759
44,973	0,0210000000000008	400	400	2	399	-8,81472232751548	-0,0166015978902578	0,00729214400053024
44,983	0,0310000000000059	400	400	2	399,25	-8,81051081232727	-0,00645034480839968	0,0115036591887474
44,994	0,0420000000000016	400	400	2	399,25	-8,80692947655916	-0,00140463467687368	0,0150849670171738
44,995	0,0429999999999993	400	400	2	399,25	-8,80686613731086	-0,00135077629238367	0,0151483342051506
44,997	0,0450000000000017	400	400	2	399,25	-8,80706031806767	-0,00167881138622761	0,0149541534483433
45,008	0,0560000000000045	400	400	2	399,5	-8,80939071066678	-0,00651067122817039	0,0126237608492374
45,019	0,0670000000000002	400	400	2	399,5	-8,81565732881427	-0,0232650153338909	0,00635711476206779
45,029	0,0770000000000053	400	400	2	399,75	-8,82024907507002	-0,0392609694972634	0,00176539644598961
45,038	0,0860000000000056	400	400	2	399,75	-8,82288197055459	-0,0495608756318688	-0,000867415219545364
45,039	0,0870000000000033	400	400	2	399,75	-8,82289672270417	-0,0494698248803616	-0,000882167369127273
45,04	0,088000000000001	400	400	2	399,75	-8,82280603051186	-0,0488690426573157	-0,000791531056165695
45,05	0,0980000000000061	400	400	2	399,75	-8,82260207086802	-0,0472298311069608	-0,000587515532970428
45,052	0,100000000000001	400	400	2	400	-8,82247477769852	-0,0466007273644209	-0,000460278242826462
54,952	0	500	500	2	499	-8,82258284837008	-0,0467849057167768	-0,000568293035030365
54,962	0,0100000000000051	500	500	2	499	-8,82078562863171	-0,0383311323821545	0,00122884288430214
54,973	0,0210000000000008	500	500	2	499	-8,81578761152923	-0,0199390761554241	0,00622685998678207
54,983	0,0310000000000059	500	500	2	499,25	-8,80967002362013	-0,00465279910713434	0,0123444758355618
54,994	0,0420000000000016	500	500	2	499,25	-8,80655757151544	-0,000911606475710869	0,0154569000005722
54,995	0,0430000000000064	500	500	2	499,25	-8,80647688172757	-0,000968310050666332	0,0155375897884369
54,997	0,0450000000000017	500	500	2	499,25	-8,80656477995217	-0,00110669061541557	0,0154496915638447
55,008	0,0560000000000045	500	500	2	499,5	-8,8100110553205	-0,00740732997655869	0,0120034441351891
55,019	0,0670000000000002	500	500	2	499,5	-8,81675885058939	-0,0268923817202449	0,00525562092661858
55,038	0,0860000000000056	500	500	2	499,75	-8,8229885045439	-0,0496480939909816	-0,000973977148532867
55,039	0,0870000000000033	500	500	2	499,75	-8,82304307073355	-0,049894223921001	-0,00102857127785683
55,044	0,0920000000000059	500	500	2	499,75	-8,82297607138753	-0,0490507297217846	-0,000961516052484512
55,052	0,100000000000001	500	500	2	500	-8,82241311483085	-0,0458262069150805	-0,000398587435483932
64,952	0	600	600	2	599	-8,82258838042617	-0,0462045846506953	-0,000573825091123581
64,962	0,0100000000000051	600	600	2	599	-8,82017548196018	-0,0352440448477864	0,00183898955583572
64,972	0,0200000000000102	600	600	2	599	-8,81628214381635	-0,0209754100069404	0,00573232769966125
64,983	0,0310000000000059	600	600	2	599,25	-8,81031978875399	-0,00569926109164953	0,011694710701704
64,994	0,0420000000000016	600	600	2	599,25	-8,80739310756326	-0,00127667561173439	0,0146213918924332
65,012	0,0600000000000023	600	600	2	599,5	-8,81206319667399	-0,0122138066217303	0,00995127484202385
65,022	0,0700000000000074	600	600	2	599,5	-8,81835864856839	-0,0319195305928588	0,00365585088729858
65,033	0,0810000000000031	600	600	2	599,75	-8,82153499871492	-0,0432343734428287	0,000479444861412048
65,039	0,0870000000000033	600	600	2	599,75	-8,82286886684597	-0,0486181071028113	-0,000854339450597763
65,049	0,0970000000000084	600	600	2	599,75	-8,82273084484041	-0,0469963299110532	-0,000716317445039749
65,052	0,100000000000009	600	600	2	600	-8,82268887944519	-0,0466653611510992	-0,000674352049827576
74,952	0	700	700	2	699	-8,82265669293702	-0,0461514573544264	-0,000642165541648865
74,962	0,0100000000000051	700	700	2	699	-8,82074223831296	-0,0373635347932577	0,00127226114273071
74,972	0,0200000000000102	700	700	2	699	-8,81646383553743	-0,0213076872751117	0,00555066391825676
74,983	0,0310000000000059	700	700	2	699,25	-8,81104538217187	-0,00694652087986469	0,0109691172838211
74,994	0,0420000000000016	700	700	2	699,25	-8,80724754184484	-0,00129594001919031	0,0147669576108456
74,995	0,0430000000000064	700	700	2	699,25	-8,80723357200623	-0,00135072041302919	0,0147809274494648
74,996	0,0439999999999969	700	700	2	699,25	-8,80728771910071	-0,00137073919177055	0,0147267803549767
75,007	0,0550000000000068	700	700	2	699,5	-8,81043794564903	-0,00764632597565651	0,0115765258669853
75,018	0,0660000000000025	700	700	2	699,5	-8,81588411517441	-0,02309525385499	0,00613035634160042
75,028	0,0760000000000076	700	700	2	699,75	-8,82017707452178	-0,0379808852449059	0,00183736905455589
75,038	0,0859999999999985	700	700	2	699,75	-8,82306606508791	-0,0493280729278922	-0,00105153769254684
75,043	0,0910000000000082	700	700	2	699,75	-8,8230787217617	-0,0488411914557219	-0,00106416642665863
75,046	0,0940000000000083	700	700	2	699,75	-8,82305989041924	-0,0485156709328294	-0,00104533508419991
75,052	0,100000000000009	700	700	2	700	-8,82293787784874	-0,0474641285836697	-0,00092335045337677
84,952	0	800	800	2	799	-8,82289613597095	-0,0471527455374599	-0,000881608575582504
84,962	0,0100000000000051	800	800	2	799	-8,82055534981191	-0,0362599827349186	0,00145912170410156
84,972	0,0200000000000102	800	800	2	799	-8,81626135669648	-0,0201838416978717	0,00575311481952667
84,988	0,0360000000000014	800	800	2	799,25	-8,80820089951158	-0,00200178939849138	0,0138135999441147
84,997	0,0450000000000017	800	800	2	799,25	-8,80680573172867	-0,000766422599554062	0,0152087397873402
84,998	0,0460000000000065	800	800	2	799,25	-8,80677879787982	-0,00082699116319418	0,015235673636198
84,999	0,046999999999997	800	800	2	799,25	-8,80694881081581	-0,00105626415461302	0,0150656886398792
85,009	0,0570000000000022	800	800	2	799,5	-8,8106557354331	-0,00803372357040644	0,0113587081432343
85,019	0,0670000000000073	800	800	2	799,5	-8,81603565998375	-0,0232902215793729	0,00597881153225899
85,03	0,078000000000003	800	800	2	799,75	-8,82075252011418	-0,0396495079621673	0,00126192346215248
85,039	0,0870000000000033	800	800	2	799,75	-8,82293622940779	-0,0480967015028	-0,000921729952096939
85,046	0,0940000000000083	800	800	2	799,75	-8,82296930998564	-0,047659077681601	-0,000954754650592804
85,047	0,0949999999999989	800	800	2	799,75	-8,82293497212231	-0,0474513182416558	-0,00092044472694397
85,052	0,100000000000009	800	800	2	800	-8,82283402606845	-0,0468645850196481	-0,00081947073340416
94,952	0	900	900	2	899	-8,82284897379577	-0,0464317807927728	-0,000834446400403976
94,962	0,0100000000000051	900	900	2	899	-8,8209012709558	-0,037643676623702	0,00111322849988937
94,972	0,0200000000000102	900	900	2	899	-8,81673549301922	-0,0217159232124686	0,00527897849678993
94,983	0,0310000000000059	900	900	2	899,25	-8,81226824596524	-0,00942046288400888	0,00974619761109352
94,994	0,0420000000000016	900	900	2	899,25	-8,80760894156992	-0,00126367434859276	0,0144055299460888
94,996	0,0439999999999969	900	900	2	899,25	-8,80740970373154	-0,00112537294626236	0,0146047957241535
94,998	0,0460000000000065	900	900	2	899,25	-8,80766317248344	-0,00145404133945704	0,0143512710928917
95,009	0,0570000000000022	900	900	2	899,5	-8,810266982764	-0,00688459724187851	0,0117474608123302
95,019	0,0670000000000073	900	900	2	899,5	-8,81622243672609	-0,0235870014876127	0,00579206272959709
95,03	0,078000000000003	900	900	2	899,75	-8,82088922895491	-0,0400620885193348	0,00112524256110191
95,04	0,0880000000000081	900	900	2	899,75	-8,82287512533367	-0,047330018132925	-0,000860597938299179
95,043	0,0910000000000082	900	900	2	899,75	-8,82319819182158	-0,0486255018040538	-0,0011836364865303
95,052	0,100000000000009	900	900	2	900	-8,82299867458642	-0,0473728869110346	-0,000984147191047668
104,952	0	1000	1000	2	999	-8,82281960919499	-0,0460634380578995	-0,000805053859949112
104,962	0,0100000000000051	1000	1000	2	999	-8,82090722210705	-0,0374572211876512	0,00110724940896034
104,972	0,0200000000000102	1000	1000	2	999	-8,81678215228021	-0,0215376680716872	0,0052323192358017
104,983	0,0310000000000059	1000	1000	2	999,25	-8,81223966367543	-0,00875411555171013	0,00977480784058571
104,993	0,041000000000011	1000	1000	2	999,25	-8,80827345885336	-0,00175981316715479	0,0137410126626492
104,997	0,0450000000000017	1000	1000	2	999,25	-8,80786157213151	-0,00139856245368719	0,0141528993844986
105,001	0,0490000000000066	1000	1000	2	999,25	-8,80827519111335	-0,00239350832998753	0,0137392804026604
105,012	0,0600000000000023	1000	1000	2	999,5	-8,81183546036482	-0,0105112884193659	0,0101790390908718
105,022	0,0700000000000074	1000	1000	2	999,5	-8,81836557760835	-0,0306085171177983	0,00364892184734344
105,033	0,0810000000000031	1000	1000	2	999,75	-8,82163507863879	-0,0423545856028795	0,000379364937543869
105,043	0,0910000000000082	1000	1000	2	999,75	-8,82305754348636	-0,0477402750402689	-0,00104298815131187
105,045	0,0930000000000035	1000	1000	2	999,75	-8,823073329404	-0,0478046853095293	-0,00105880200862885
105,048	0,0960000000000036	1000	1000	2	999,75	-8,82305502891541	-0,0475622853264213	-0,00104047358036041
105,052	0,100000000000009	1000	1000	2	1000	-8,82289887405932	-0,0466471398249269	-0,000884346663951874
155,287	0	1501	1	3	1500	-8,81772321648896	-0,0250504957512021	0,00429125502705574
155,298	0,0109999999999957	1501	1	3	1500	-8,81775168702006	-0,0252486253157258	0,00426281243562698
155,301	0,01400000000001	1501	1	3	1500	-8,81757924333215	-0,0244206935167313	0,00443520024418831
155,312	0,0250000000000057	1501	1	3	1500	-8,81768608465791	-0,0250347005203366	0,0043284147977829
155,323	0,0360000000000014	1501	1	3	1500	-8,81763244047761	-0,0246368162333965	0,00438205897808075
155,334	0,046999999999997	1501	1	3	1500	-8,81789395585656	-0,0256734993308783	0,00412048771977425
155,347	0,0600000000000023	1501	1	3	1500	-8,81785397417843	-0,0255750166252255	0,00416049733757973
155,358	0,070999999999998	1501	1	3	1500	-8,81765683181584	-0,024819653481245	0,00435763970017433
155,369	0,0819999999999936	1501	1	3	1500	-8,81773824803531	-0,0251958519220352	0,00427622348070145
155,389	0,102000000000004	1501	1	3	1500	-8,81779504939914	-0,0252855662256479	0,00421945005655289
155,4	0,113	1501	1	3	1500	-8,81775766611099	-0,0252483179792762	0,00425683334469795
155,411	0,123999999999995	1501	1	3	1500	-8,81794103421271	-0,0260456930845976	0,00407343730330467
155,422	0,134999999999991	1501	1	3	1500	-8,81783642806113	-0,0252738827839494	0,00417804345488548
155,432	0,14500000000001	1501	1	3	1500	-8,81778795272112	-0,0250959442928433	0,00422654673457146
155,443	0,156000000000006	1501	1	3	1500	-8,81781036034226	-0,0252711167559028	0,00420408323407173
155,454	0,167000000000002	1501	1	3	1500	-8,81791739724576	-0,0258647417649627	0,00409707427024841
155,465	0,177999999999997	1501	1	3	1500	-8,81787565536797	-0,0256966985762119	0,00413881614804268
155,476	0,188999999999993	1501	1	3	1500	-8,81807282567024	-0,0263707432895899	0,00394167378544807
155,487	0,199999999999989	1501	1	3	1500	-8,81793217733502	-0,0256776064634323	0,0040823221206665
155,497	0,210000000000008	1501	1	3	1500	-8,81811646744609	-0,0264998432248831	0,00389803200960159
155,508	0,221000000000004	1501	1	3	1500	-8,81799132563174	-0,0261341081932187	0,00402314588427544
155,519	0,231999999999999	1501	1	3	1500	-8,81792133674026	-0,0257518235594034	0,00409316271543503
155,53	0,242999999999995	1501	1	3	1500	-8,81799724884331	-0,0258877733722329	0,00401722267270088
155,541	0,253999999999991	1501	1	3	1500	-8,81796930916607	-0,0257808389142156	0,00404516234993935
155,551	0,26400000000001	1501	1	3	1500	-8,81806064397097	-0,0262370146811008	0,00395385548472404
155,562	0,275000000000006	1501	1	3	1500	-8,81810341961682	-0,0264422921463847	0,00391105189919472
155,573	0,286000000000001	1501	1	3	1500	-8,81840114481747	-0,0274567771703005	0,00361332669854164
155,588	0,300999999999988	1501	1	3	1500	-8,81809478625655	-0,0262096850201488	0,00391971319913864
155,598	0,311000000000007	1501	1	3	1500	-8,81823688745499	-0,0269157532602549	0,00377755612134933
155,609	0,322000000000003	1501	1	3	1500	-8,81807796657085	-0,0262493453919888	0,0039365328848362
155,62	0,332999999999998	1501	1	3	1500	-8,81820294074714	-0,0265569658949971	0,00381153076887131
155,631	0,343999999999994	1501	1	3	1500	-8,81809685379267	-0,0262604095041752	0,003917645663023
155,642	0,35499999999999	1501	1	3	1500	-8,81812205538153	-0,0264306692406535	0,00389238819479942
155,652	0,365000000000009	1501	1	3	1500	-8,81812638603151	-0,0264278426766396	0,0038880854845047
155,663	0,376000000000005	1501	1	3	1500	-8,81814454682171	-0,0266404077410698	0,0038699246942997
155,674	0,387	1501	1	3	1500	-8,81829514168203	-0,02700200304389	0,00371932983398438
155,685	0,397999999999996	1501	1	3	1500	-8,81830408237875	-0,0270030368119478	0,00371038913726807
155,696	0,408999999999992	1501	1	3	1500	-8,81835571490228	-0,0272640958428383	0,00365875661373138
155,706	0,419000000000011	1501	1	3	1500	-8,81817947141826	-0,0267204642295837	0,00383500009775162
155,717	0,430000000000007	1501	1	3	1500	-8,81832554005086	-0,0270872749388218	0,00368893146514893
155,728	0,441000000000003	1501	1	3	1500	-8,81825532764196	-0,0267235236242414	0,00375917181372642
155,739	0,451999999999998	1501	1	3	1500	-8,8183996360749	-0,0272911321371794	0,00361483544111252
155,75	0,462999999999994	1501	1	3	1500	-8,81832065060735	-0,0271411659196019	0,0036938488483429
155,761	0,47399999999999	1501	1	3	1500	-8,8184214849025	-0,0276690535247326	0,00359298661351204
155,771	0,484000000000009	1501	1	3	1500	-8,81831897422671	-0,0269472179934382	0,00369546934962273
155,782	0,495000000000005	1501	1	3	1500	-8,81820514798164	-0,0265591079369187	0,00380935147404671
155,793	0,506	1501	1	3	1500	-8,81831081584096	-0,0270101614296436	0,00370368361473083
155,804	0,516999999999996	1501	1	3	1500	-8,81846196949482	-0,0277573801577091	0,00355252996087074
155,815	0,527999999999992	1501	1	3	1500	-8,81842089816928	-0,027499538846314	0,00359360128641129
155,825	0,538000000000011	1501	1	3	1500	-8,81839863024652	-0,0271764071658254	0,0036158412694931
155,836	0,549000000000007	1501	1	3	1500	-8,81842254661024	-0,0273350439965725	0,00359192490577698
155,847	0,560000000000002	1501	1	3	1500	-8,81844366900623	-0,0275848433375359	0,0035708025097847
155,858	0,570999999999998	1501	1	3	1500	-8,81871937774122	-0,028807707130909	0,00329509377479553
155,869	0,581999999999994	1501	1	3	1500	-8,81853737868369	-0,0277104042470455	0,00347709283232689
155,88	0,592999999999989	1501	1	3	1500	-8,81851684302092	-0,0277455477043986	0,0034976564347744
155,89	0,603000000000009	1501	1	3	1500	-8,81853860802948	-0,027816821821034	0,0034758634865284
155,901	0,614000000000004	1501	1	3	1500	-8,8186969421804	-0,0285797799006104	0,00331755727529526
155,912	0,625	1501	1	3	1500	-8,81847096607089	-0,0276162382215261	0,00354353338479996
155,923	0,635999999999996	1501	1	3	1500	-8,81849214434624	-0,0274590589106083	0,00352229923009872
155,934	0,646999999999991	1501	1	3	1500	-8,81865615025163	-0,0281768990680575	0,00335834920406342
155,944	0,657000000000011	1501	1	3	1500	-8,81855084560812	-0,0278340931981802	0,00346362590789795
155,955	0,668000000000006	1501	1	3	1500	-8,81865126080811	-0,0284554297104478	0,00336321070790291
155,966	0,679000000000002	1501	1	3	1500	-8,81860245019197	-0,0277260271832347	0,00341204926371574
155,977	0,689999999999998	1501	1	3	1500	-8,81878009065986	-0,0287801632657647	0,00323440879583359
155,995	0,707999999999998	1501	1	3	1500	-8,81872876547277	-0,0285826157778502	0,00328570604324341
156,006	0,718999999999994	1501	1	3	1500	-8,81864712573588	-0,0281852902844548	0,0033673457801342
156,017	0,72999999999999	1501	1	3	1500	-8,81877494975924	-0,0285292277112603	0,00323954969644547
156,027	0,740000000000009	1501	1	3	1500	-8,81874770857394	-0,0284174084663391	0,00326676294207573
156,038	0,751000000000005	1501	1	3	1500	-8,81884044036269	-0,0290537485852838	0,0031740590929985
156,049	0,762	1501	1	3	1500	-8,81877953186631	-0,0287858350202441	0,00323496758937836
156,06	0,772999999999996	1501	1	3	1500	-8,81908086128533	-0,0300013087689877	0,00293361023068428
156,071	0,783999999999992	1501	1	3	1500	-8,81868878379464	-0,0281342631205916	0,00332571566104889
156,081	0,794000000000011	1501	1	3	1500	-8,81874460726976	-0,0284430244937539	0,00326989218592644
156,092	0,805000000000007	1501	1	3	1500	-8,81877481006086	-0,0286683859303594	0,00323966145515442
156,103	0,816000000000003	1501	1	3	1500	-8,81879556924105	-0,0287124561145902	0,00321893021464348
156,114	0,826999999999998	1501	1	3	1500	-8,81894356571138	-0,0291046407073736	0,00307090580463409
156,125	0,837999999999994	1501	1	3	1500	-8,81899818778038	-0,0294180726632476	0,00301625579595566
156,136	0,84899999999999	1501	1	3	1500	-8,81907650269568	-0,0298133352771401	0,00293796882033348
156,15	0,863	1501	1	3	1500	-8,81882730871439	-0,0287655228748918	0,00318719074130058
156,161	0,873999999999995	1501	1	3	1500	-8,81885077804327	-0,0290097529068589	0,00316372141242027
156,172	0,884999999999991	1501	1	3	1500	-8,81888385862112	-0,0289621390402317	0,00313058495521545
156,182	0,89500000000001	1501	1	3	1500	-8,81896153092384	-0,0292791286483407	0,00305291265249252
156,193	0,906000000000006	1501	1	3	1500	-8,81901875138283	-0,0295272329822183	0,00299574807286263
156,204	0,917000000000002	1501	1	3	1500	-8,8190009817481	-0,0295783299952745	0,00301351770758629
156,215	0,927999999999997	1501	1	3	1500	-8,81897865794599	-0,0290402909740806	0,00303581357002258
156,226	0,938999999999993	1501	1	3	1500	-8,81902014836669	-0,0294763082638383	0,0029943510890007
156,237	0,949999999999989	1501	1	3	1500	-8,81910614669323	-0,029844855889678	0,00290835276246071
156,247	0,960000000000008	1501	1	3	1500	-8,81907270289957	-0,0297393230721354	0,00294176861643791
156,258	0,971000000000004	1501	1	3	1500	-8,81909930147231	-0,0299193896353245	0,00291517004370689
156,269	0,981999999999999	1501	1	3	1500	-8,81904213689267	-0,0293937511742115	0,00297233462333679
156,28	0,992999999999995	1501	1	3	1500	-8,8190767262131	-0,029614232480526	0,00293774530291557
156,291	1,00399999999999	1501	1	3	1500	-8,8190799113363	-0,0297179538756609	0,00293456017971039
156,301	1,01400000000001	1501	1	3	1500	-8,81909013725817	-0,0296598253771663	0,00292433425784111
156,312	1,02500000000001	1501	1	3	1500	-8,81911279633641	-0,0298160128295422	0,00290164723992348
156,323	1,036	1501	1	3	1500	-8,81926842033863	-0,0302780279889703	0,00274607911705971
156,334	1,047	1501	1	3	1500	-8,81932994350791	-0,0307127647101879	0,00268455594778061
156,345	1,05799999999999	1501	1	3	1500	-8,81936713121831	-0,030797584913671	0,00264734029769897
156,356	1,06899999999999	1501	1	3	1500	-8,81959361024201	-0,031917835585773	0,00242086127400398
156,369	1,08199999999999	1501	1	3	1500	-8,81915618665516	-0,0297136232256889	0,00285828486084938
156,38	1,09299999999999	1501	1	3	1500	-8,81918077357113	-0,0298665184527636	0,00283369794487953
156,39	1,10300000000001	1501	1	3	1500	-8,81936794146895	-0,0307400478050113	0,00264650210738182
156,401	1,114	1501	1	3	1500	-8,8193435780704	-0,0307044805958867	0,00267086550593376
156,412	1,125	1501	1	3	1500	-8,8193959929049	-0,0307196099311113	0,00261850655078888
156,423	1,136	1501	1	3	1500	-8,81935542449355	-0,0305703328922391	0,00265907496213913
156,434	1,14699999999999	1501	1	3	1500	-8,81947891786694	-0,0310397986322641	0,00253558158874512
156,444	1,15700000000001	1501	1	3	1500	-8,8193304464221	-0,0304767210036516	0,00268399715423584
156,455	1,16800000000001	1501	1	3	1500	-8,81950864568353	-0,0314357224851847	0,00250579789280891
156,466	1,179	1501	1	3	1500	-8,81937059573829	-0,0306140212342143	0,0026438757777214
156,477	1,19	1501	1	3	1500	-8,81940688937902	-0,0307575333863497	0,00260761007666588
156,488	1,20099999999999	1501	1	3	1500	-8,81931982934475	-0,0302931014448404	0,00269467011094093
156,499	1,21199999999999	1501	1	3	1500	-8,81951767019928	-0,0312776770442724	0,00249680131673813
156,509	1,22200000000001	1501	1	3	1500	-8,81964786909521	-0,0319350464269519	0,00236660242080688
156,52	1,233	1501	1	3	1500	-8,81946114823222	-0,0309069780632854	0,0025532953441143
156,531	1,244	1501	1	3	1500	-8,81944265216589	-0,0308592477813363	0,00257184728980064
156,542	1,255	1501	1	3	1500	-8,81944167427718	-0,0308758579194546	0,00257279723882675
156,553	1,26599999999999	1501	1	3	1500	-8,81949107162654	-0,0311097875237465	0,00252339988946915
156,563	1,27600000000001	1501	1	3	1500	-8,81956100463867	-0,0311423558741808	0,00245343893766403
156,574	1,28700000000001	1501	1	3	1500	-8,8196496013552	-0,0316023454070091	0,0023648701608181
156,585	1,298	1501	1	3	1500	-8,81952392868697	-0,0311807217076421	0,00249054282903671
156,596	1,309	1501	1	3	1500	-8,81956206634641	-0,0313096446916461	0,00245237722992897
156,607	1,31999999999999	1501	1	3	1500	-8,81947637535632	-0,0311184069141746	0,00253809615969658
156,618	1,33099999999999	1501	1	3	1500	-8,81983232684433	-0,032411958090961	0,00218214467167854
156,628	1,34100000000001	1501	1	3	1500	-8,81972953677177	-0,0319194514304399	0,00228496268391609
156,639	1,352	1501	1	3	1500	-8,81978435441852	-0,0322299171239138	0,00223008915781975
156,65	1,363	1501	1	3	1500	-8,81948506459594	-0,0308181904256344	0,00252943485975266
156,661	1,374	1501	1	3	1500	-8,81961160339415	-0,0313315959647298	0,00240286812186241
156,672	1,38499999999999	1501	1	3	1500	-8,81966549903154	-0,0316245015710592	0,00234900042414665
156,682	1,39500000000001	1501	1	3	1500	-8,81975669413805	-0,0320749823004007	0,0022578053176403
156,693	1,40600000000001	1501	1	3	1500	-8,81970070302486	-0,0317923864349723	0,00231379643082619
156,704	1,417	1501	1	3	1500	-8,81981371901929	-0,032302075996995	0,00220075249671936
156,715	1,428	1501	1	3	1500	-8,81981715559959	-0,0321243470534682	0,00219734385609627
156,726	1,43899999999999	1501	1	3	1500	-8,81985445506871	-0,0322782946750522	0,00216001644730568
156,737	1,44999999999999	1501	1	3	1500	-8,81976990960538	-0,0319901155307889	0,00224456191062927
156,747	1,46000000000001	1501	1	3	1500	-8,8197792135179	-0,0320455292239785	0,00223523005843163
156,758	1,471	1501	1	3	1500	-8,82000105455518	-0,033076792024076	0,00201338902115822
156,769	1,482	1501	1	3	1500	-8,81985791958869	-0,0322164222598076	0,00215655192732811
156,78	1,493	1501	1	3	1500	-8,81982235237956	-0,0320855528116226	0,00219214707612991
156,791	1,50399999999999	1501	1	3	1500	-8,81973238661885	-0,0317358272150159	0,00228205695748329
156,801	1,51400000000001	1501	1	3	1500	-8,81983051076531	-0,0321898842230439	0,00218398869037628
156,812	1,52500000000001	1501	1	3	1500	-8,81987504661083	-0,0321977958083153	0,00213945284485817
156,823	1,536	1501	1	3	1500	-8,81981609389186	-0,0319758942350745	0,00219834968447685
156,834	1,547	1501	1	3	1500	-8,81997339427471	-0,0326940044760704	0,0020410493016243
156,85	1,56299999999999	1501	1	3	1500	-8,8200128171593	-0,0329168932512403	0,00200165435671806
156,86	1,57300000000001	1501	1	3	1500	-8,81994741037488	-0,0323250936344266	0,00206708908081055
156,871	1,584	1501	1	3	1500	-8,81991039030254	-0,0322437565773726	0,00210408121347427
156,882	1,595	1501	1	3	1500	-8,81998431868851	-0,032674721442163	0,0020301528275013
156,893	1,60599999999999	1501	1	3	1500	-8,82008861750364	-0,0331261660903692	0,00192588195204735
156,904	1,61699999999999	1501	1	3	1500	-8,82007023319602	-0,0331345573067665	0,00194426625967026
156,914	1,62700000000001	1501	1	3	1500	-8,8200743123889	-0,03287089522928	0,00194013118743896
156,925	1,63800000000001	1501	1	3	1500	-8,82010887376964	-0,0331037258729339	0,00190559774637222
156,936	1,649	1501	1	3	1500	-8,82029495202005	-0,0339768454432487	0,00171951949596405
156,947	1,66	1501	1	3	1500	-8,82012088783085	-0,0333094038069248	0,00189358368515968
156,958	1,67099999999999	1501	1	3	1500	-8,82039695978165	-0,0342935416847467	0,00161748379468918
156,969	1,68199999999999	1501	1	3	1500	-8,82014254108071	-0,0330281956121325	0,00187195837497711
156,979	1,69200000000001	1501	1	3	1500	-8,82025678642094	-0,0336230453103781	0,00175768509507179
156,99	1,703	1501	1	3	1500	-8,82016855292022	-0,0333339720964432	0,00184591859579086
157,001	1,714	1501	1	3	1500	-8,82019009441137	-0,0334584061056376	0,00182440504431725
157,012	1,72499999999999	1501	1	3	1500	-8,82007819600403	-0,0326183158904314	0,00193627551198006
157,023	1,73599999999999	1501	1	3	1500	-8,82013161666691	-0,0329376012086868	0,00188285484910011
157,033	1,74600000000001	1501	1	3	1500	-8,82020118646324	-0,0333334878087044	0,00181328505277634
157,044	1,75700000000001	1501	1	3	1500	-8,82022538222372	-0,0335603859275579	0,00178908929228783
157,055	1,768	1501	1	3	1500	-8,82025485858321	-0,0336701609194279	0,00175958499312401
157,066	1,779	1501	1	3	1500	-8,82063075900078	-0,0350424600765109	0,00138374045491219
157,078	1,791	1501	1	3	1500	-8,82055068388581	-0,034676706418395	0,00146381556987762
157,089	1,80199999999999	1501	1	3	1500	-8,82032141089439	-0,0337832793593407	0,00169308856129646
157,1	1,81299999999999	1501	1	3	1500	-8,82034602575004	-0,0339438859373331	0,00166844576597214
157,11	1,82300000000001	1501	1	3	1500	-8,82029369473457	-0,0334007199853659	0,00172080472111702
157,121	1,834	1501	1	3	1500	-8,82025097496808	-0,033288006670773	0,00176349654793739
157,132	1,845	1501	1	3	1500	-8,82036435417831	-0,0338924443349242	0,0016501173377037
157,143	1,85599999999999	1501	1	3	1500	-8,82046010345221	-0,034345299936831	0,00155434012413025
157,154	1,86699999999999	1501	1	3	1500	-8,82050558924675	-0,0345342885702848	0,00150891020894051
157,169	1,88200000000001	1501	1	3	1500	-8,82053053937852	-0,0343804154545069	0,00148393213748932
157,18	1,893	1501	1	3	1500	-8,82052911445498	-0,0344287743791938	0,00148538500070572
157,191	1,904	1501	1	3	1500	-8,82046524435282	-0,0342982728034258	0,00154925510287285
157,202	1,91499999999999	1501	1	3	1500	-8,82043302990496	-0,0341368187218905	0,00158144161105156
157,213	1,92599999999999	1501	1	3	1500	-8,82049117237329	-0,0341124925762415	0,00152332708239555
157,223	1,93600000000001	1501	1	3	1500	-8,82052176631987	-0,0344103155657649	0,0014927051961422
157,234	1,947	1501	1	3	1500	-8,82066294550896	-0,0350291654467583	0,00135155394673347
157,245	1,958	1501	1	3	1500	-8,82053774781525	-0,034556221216917	0,0014767237007618
157,256	1,96899999999999	1501	1	3	1500	-8,82071396335959	-0,0351670058444142	0,00130053609609604
157,267	1,97999999999999	1501	1	3	1500	-8,82064299657941	-0,0347375404089689	0,00137150287628174
157,277	1,99000000000001	1501	1	3	1500	-8,82066613063216	-0,0349131878465414	0,00134836882352829
157,288	2,001	1501	1	3	1500	-8,82059731520712	-0,0346178654581308	0,00141715630888939
157,299	2,012	1501	1	3	1500	-8,82065677084029	-0,034969337284565	0,00135770067572594
157,31	2,023	1501	1	3	1500	-8,82063447497785	-0,034706830047071	0,00137999653816223
157,321	2,03399999999999	1501	1	3	1500	-8,82068261504173	-0,0348705984652042	0,0013318844139576
157,331	2,04400000000001	1501	1	3	1500	-8,82077269256115	-0,0352502427995205	0,00124180689454079
157,342	2,05500000000001	1501	1	3	1500	-8,82071415893733	-0,0350522203370929	0,00130031257867813
157,353	2,066	1501	1	3	1500	-8,82070739753544	-0,035042236559093	0,00130707398056984
157,364	2,077	1501	1	3	1500	-8,82066752761602	-0,0346747506409884	0,00134691596031189
157,375	2,08799999999999	1501	1	3	1500	-8,82078632712364	-0,0352012692019343	0,00122817233204842
157,386	2,09899999999999	1501	1	3	1500	-8,82066364400089	-0,0348227517679334	0,00135082751512527
157,396	2,10900000000001	1501	1	3	1500	-8,8207127340138	-0,0350885838270187	0,00130170956254005
157,407	2,12	1501	1	3	1500	-8,8208416197449	-0,0356295378878713	0,00117285177111626
157,418	2,131	1501	1	3	1500	-8,82098570466042	-0,0360035663470626	0,00102879479527473
157,429	2,142	1501	1	3	1500	-8,82089878432453	-0,035685496404767	0,00111568719148636
157,44	2,15299999999999	1501	1	3	1500	-8,82093938067555	-0,0359071372076869	0,00107511878013611
157,45	2,16300000000001	1501	1	3	1500	-8,82089652121067	-0,0357794389128685	0,00111792236566544
157,461	2,17400000000001	1501	1	3	1500	-8,82083913311362	-0,0353002967312932	0,00117536634206772
157,472	2,185	1501	1	3	1500	-8,82095829583704	-0,0357507169246674	0,00105617567896843
157,483	2,196	1501	1	3	1500	-8,82092599757016	-0,0357554806396365	0,00108847394585609
157,494	2,20699999999999	1501	1	3	1500	-8,82117122411728	-0,0367581890895963	0,000843275338411331
157,505	2,21799999999999	1501	1	3	1500	-8,82091398350894	-0,0357835367321968	0,00110048800706863
157,515	2,22800000000001	1501	1	3	1500	-8,82111115381122	-0,036259819753468	0,000903289765119553
157,53	2,243	1501	1	3	1500	-8,82089140824974	-0,0353638874366879	0,00112306326627731
157,541	2,25399999999999	1501	1	3	1500	-8,82093636319041	-0,0356177799403667	0,00107813626527786
157,551	2,26400000000001	1501	1	3	1500	-8,82096072658896	-0,0358508294448256	0,00105377286672592
157,562	2,27500000000001	1501	1	3	1500	-8,82100615650415	-0,0357556529343128	0,00100834295153618
157,573	2,286	1501	1	3	1500	-8,82105130702257	-0,0360539089888334	0,000963136553764343
157,584	2,297	1501	1	3	1500	-8,8213122356683	-0,0372313428670168	0,000702235847711563
157,595	2,30799999999999	1501	1	3	1500	-8,8212272990495	-0,036959289573133	0,000787172466516495
157,606	2,31899999999999	1501	1	3	1500	-8,82110475562513	-0,0364052876830101	0,000909715890884399
157,616	2,32900000000001	1501	1	3	1500	-8,82125915028155	-0,036885947920382	0,000755321234464645
157,627	2,34	1501	1	3	1500	-8,82107036188245	-0,0360094243660569	0,000944137573242188
157,638	2,351	1501	1	3	1500	-8,82121475413441	-0,0366946682333946	0,000799745321273804
157,649	2,36199999999999	1501	1	3	1500	-8,82119131274521	-0,0366862490773201	0,000823158770799637
157,66	2,37299999999999	1501	1	3	1500	-8,82116331718862	-0,036248154938221	0,000851154327392578
157,67	2,38300000000001	1501	1	3	1500	-8,82123216055334	-0,0366893224418163	0,000782310962677002
157,681	2,39400000000001	1501	1	3	1500	-8,82125141099095	-0,0367826921865344	0,000763032585382462
157,692	2,405	1501	1	3	1500	-8,82131553255022	-0,0370824616402388	0,000698938965797424
157,703	2,416	1501	1	3	1500	-8,82128667086363	-0,0371507415547967	0,000727828592061996
157,714	2,42699999999999	1501	1	3	1500	-8,82129144854844	-0,036830403842032	0,00072302296757698
157,725	2,43799999999999	1501	1	3	1500	-8,82131215184927	-0,0370193645358086	0,00070229172706604
157,735	2,44800000000001	1501	1	3	1500	-8,82148166187108	-0,0377214234322309	0,000532809644937515
157,746	2,459	1501	1	3	1500	-8,82146688178182	-0,03774618729949	0,000547617673873901
157,757	2,47	1501	1	3	1500	-8,82158330641687	-0,0382919702678919	0,000431165099143982
157,768	2,48099999999999	1501	1	3	1500	-8,82136350497603	-0,0369851803407073	0,000650994479656219
157,779	2,49199999999999	1501	1	3	1500	-8,82135330699384	-0,0369263626635075	0,000661164522171021
157,789	2,50200000000001	1501	1	3	1500	-8,82134076207876	-0,0370175670832396	0,000673737376928329
157,8	2,51300000000001	1501	1	3	1500	-8,82137585431337	-0,0372766936197877	0,000638589262962341
157,811	2,524	1501	1	3	1500	-8,82145992480218	-0,0373151060193777	0,00055454671382904
157,822	2,535	1501	1	3	1500	-8,82147420197725	-0,0374578591436148	0,000540297478437424
157,833	2,54599999999999	1501	1	3	1500	-8,82147333584726	-0,0375558342784643	0,000541135668754578
157,844	2,55699999999999	1501	1	3	1500	-8,82148878648877	-0,0376148801296949	0,000525657087564468
157,854	2,56700000000001	1501	1	3	1500	-8,82144774310291	-0,0375488260760903	0,000566728413105011
157,865	2,578	1501	1	3	1500	-8,82150541059673	-0,0374855753034353	0,000509060919284821
157,876	2,589	1501	1	3	1500	-8,82176801562309	-0,0386800337582827	0,000246483832597732
157,887	2,59999999999999	1501	1	3	1500	-8,82156050764024	-0,037744278088212	0,000453963875770569
157,898	2,61099999999999	1501	1	3	1500	-8,82159506902099	-0,0379332667216659	0,000419430434703827
157,908	2,62100000000001	1501	1	3	1500	-8,82163376547396	-0,0380241358652711	0,000380706042051315
157,919	2,63200000000001	1501	1	3	1500	-8,82161186076701	-0,0379495555534959	0,000402610749006271
157,93	2,643	1501	1	3	1500	-8,821653239429	-0,0381589168682694	0,000361260026693344
157,948	2,661	1501	1	3	1500	-8,8216788880527	-0,0381785398349166	0,000335611402988434
157,959	2,672	1501	1	3	1500	-8,82178578525782	-0,0384635524824262	0,000228658318519592
157,97	2,68299999999999	1501	1	3	1500	-8,82168221287429	-0,0380100542679429	0,000332258641719818
157,981	2,69399999999999	1501	1	3	1500	-8,821668215096	-0,0380413001403213	0,00034622848033905
157,991	2,70400000000001	1501	1	3	1500	-8,82170425727963	-0,0382734835147858	0,000310242176055908
158,002	2,715	1501	1	3	1500	-8,82185029797256	-0,0389498192816973	0,000164173543453217
158,013	2,726	1501	1	3	1500	-8,82177826948464	-0,0382896512746811	0,000236202031373978
158,024	2,73699999999999	1501	1	3	1500	-8,82174105383456	-0,0383472815155983	0,000273417681455612
158,035	2,74799999999999	1501	1	3	1500	-8,82194526493549	-0,0392109854146838	6,92345201969147E-05
158,045	2,75800000000001	1501	1	3	1500	-8,82186714559793	-0,0390053261071444	0,000147353857755661
158,056	2,76900000000001	1501	1	3	1500	-8,82190737873316	-0,0391935463994741	0,000107120722532272
158,067	2,78	1501	1	3	1500	-8,82187183946371	-0,038659144192934	0,000142659991979599
158,078	2,791	1501	1	3	1500	-8,82192760705948	-0,0390763999894261	8,68923962116241E-05
158,089	2,80199999999999	1501	1	3	1500	-8,82190813310444	-0,0388004211708903	0,000106338411569595
158,108	2,821	1501	1	3	1500	-8,82185309194028	-0,0384988822042942	0,00016137957572937
158,128	2,84100000000001	1501	1	3	1500	-8,82188723422587	-0,0387457711622119	0,000127237290143967
158,139	2,852	1501	1	3	1500	-8,82191332988441	-0,0390294287353754	0,000101141631603241
158,15	2,863	1501	1	3	1500	-8,82190846838057	-0,0389234069734812	0,000106003135442734
158,161	2,874	1501	1	3	1500	-8,82198781706393	-0,0391090428456664	2,6654452085495E-05
158,172	2,88499999999999	1501	1	3	1500	-8,82198714651167	-0,0391446286812425	2,73250043392181E-05
158,182	2,89500000000001	1501	1	3	1500	-8,82196283899247	-0,0390274589881301	5,16325235366821E-05
158,193	2,90600000000001	1501	1	3	1500	-8,8219868671149	-0,0391899887472391	2,76044011116028E-05
158,204	2,917	1501	1	3	1500	-8,82206023670733	-0,0396094610914588	-4,57093119621277E-05
158,215	2,928	1501	1	3	1500	-8,82211742922664	-0,039546387270093	-0,000102873891592026
158,226	2,93899999999999	1501	1	3	1500	-8,82211094722152	-0,039675566367805	-9,6391886472702E-05
158,237	2,94999999999999	1501	1	3	1500	-8,82223952561617	-0,0402088230475783	-0,000224970281124115
158,247	2,96000000000001	1501	1	3	1500	-8,82228006608784	-0,0403480231761932	-0,000265538692474365
158,258	2,971	1501	1	3	1500	-8,82226078771055	-0,0400506844744086	-0,000246260315179825
158,269	2,982	1501	1	3	1500	-8,82218468002975	-0,0397433713078499	-0,000170152634382248
158,28	2,993	1501	1	3	1500	-8,82215416990221	-0,0397372106090188	-0,000139642506837845
158,291	3,00399999999999	1501	1	3	1500	-8,82217383943498	-0,0397117109969258	-0,000159312039613724
158,301	3,01400000000001	1501	1	3	1500	-8,82211114279926	-0,0395731860771775	-9,66154038906097E-05
158,312	3,02500000000001	1501	1	3	1500	-8,8222339656204	-0,0399126159027219	-0,000219438225030899
158,323	3,036	1501	1	3	1500	-8,82227123714983	-0,0400874903425574	-0,000256709754467011
158,334	3,047	1501	1	3	1500	-8,82229230366647	-0,0403925217688084	-0,000277776271104813
158,345	3,05799999999999	1501	1	3	1500	-8,82224712520838	-0,0400599604472518	-0,000232569873332977
158,356	3,06899999999999	1501	1	3	1500	-8,82226528599858	-0,0401283567771316	-0,000250730663537979
158,366	3,07900000000001	1501	1	3	1500	-8,82223684340715	-0,0398716144263744	-0,000222288072109222
158,377	3,09	1501	1	3	1500	-8,82236561737955	-0,0406669126823545	-0,000351089984178543
158,388	3,101	1501	1	3	1500	-8,8223379291594	-0,0404148548841476	-0,000323429703712463
158,399	3,11199999999999	1501	1	3	1500	-8,82233605720103	-0,0404578121379018	-0,000321529805660248
158,41	3,12299999999999	1501	1	3	1500	-8,82236218079925	-0,0402560224756598	-0,000347625464200974
158,428	3,14099999999999	1501	1	3	1500	-8,82249087095261	-0,0408771447837353	-0,00047631561756134
158,438	3,15100000000001	1501	1	3	1500	-8,82233088836074	-0,0404036603868008	-0,000316333025693893
158,449	3,16200000000001	1501	1	3	1500	-8,82237480953336	-0,0405988376587629	-0,000360254198312759
158,46	3,173	1501	1	3	1500	-8,82243331521749	-0,0405896734446287	-0,000418759882450104
158,471	3,184	1501	1	3	1500	-8,82247952744365	-0,0408998597413301	-0,000465027987957001
158,482	3,19499999999999	1501	1	3	1500	-8,82241892628372	-0,0405693985521793	-0,000404398888349533
158,493	3,20599999999999	1501	1	3	1500	-8,82262067869306	-0,0415823562070727	-0,000606123358011246
158,503	3,21600000000001	1501	1	3	1500	-8,82255292497575	-0,0412324583157897	-0,000538397580385208
158,514	3,227	1501	1	3	1500	-8,82260293699801	-0,0411899387836456	-0,000588409602642059
158,525	3,238	1501	1	3	1500	-8,82250159978866	-0,0408961344510317	-0,000487044453620911
158,536	3,249	1501	1	3	1500	-8,82262263447046	-0,0415592128410935	-0,000608079135417938
158,547	3,25999999999999	1501	1	3	1500	-8,82258058525622	-0,0414430908858776	-0,000566057860851288
158,557	3,27000000000001	1501	1	3	1500	-8,82254638709128	-0,0408832868561149	-0,000531859695911407
158,568	3,28100000000001	1501	1	3	1500	-8,82255518808961	-0,0410902220755816	-0,000540632754564285
158,579	3,292	1501	1	3	1500	-8,82255965843797	-0,0411015842109919	-0,00054510310292244
158,59	3,303	1501	1	3	1500	-8,82259100675583	-0,0413478724658489	-0,000576451420783996
158,601	3,31399999999999	1501	1	3	1500	-8,82267351262271	-0,0416392739862204	-0,00065898522734642
158,612	3,32499999999999	1501	1	3	1500	-8,82265496067703	-0,0413372367620468	-0,00064043328166008
158,622	3,33500000000001	1501	1	3	1500	-8,82265289314091	-0,0413654744625092	-0,000638365745544433
158,633	3,346	1501	1	3	1500	-8,82269717752933	-0,0416081212460995	-0,000682622194290161
158,644	3,357	1501	1	3	1500	-8,82273210212588	-0,0419061863794923	-0,000717546790838241
158,655	3,368	1501	1	3	1500	-8,82287512533367	-0,0424889381974936	-0,000860597938299179
158,666	3,37899999999999	1501	1	3	1500	-8,82270743139088	-0,0414928188547492	-0,000692903995513916
158,676	3,38900000000001	1501	1	3	1500	-8,8229610119015	-0,0429604714736342	-0,000946484506130219
158,687	3,40000000000001	1501	1	3	1500	-8,82275272160769	-0,0418018456548452	-0,000738166272640228
158,698	3,411	1501	1	3	1500	-8,82275065407157	-0,0418690731748939	-0,000736098736524582
158,709	3,422	1501	1	3	1500	-8,8227155059576	-0,0414386764168739	-0,000700950622558594
158,72	3,43299999999999	1501	1	3	1500	-8,82278038188815	-0,0417814729735255	-0,000765826553106308
158,731	3,44399999999999	1501	1	3	1500	-8,82278647273779	-0,041924505494535	-0,000771917402744293
158,741	3,45400000000001	1501	1	3	1500	-8,82278339937329	-0,0420060474425554	-0,000768844038248062
158,752	3,465	1501	1	3	1500	-8,82284735329449	-0,0423375656828284	-0,000832825899124146
158,763	3,476	1501	1	3	1500	-8,82295765914023	-0,0426424155011773	-0,000943131744861603
158,774	3,48699999999999	1501	1	3	1500	-8,82292698137462	-0,0425527105107903	-0,000912453979253769
158,785	3,49799999999999	1501	1	3	1500	-8,82293240167201	-0,0427119573578238	-0,000917874276638031
158,795	3,50800000000001	1501	1	3	1500	-8,82295849733054	-0,04277428612113	-0,000943969935178757
158,806	3,51900000000001	1501	1	3	1500	-8,8229195214808	-0,0421535735949874	-0,00090496614575386
158,817	3,53	1501	1	3	1500	-8,82298864424229	-0,0426948163658381	-0,000974088907241821
158,828	3,541	1501	1	3	1500	-8,82296799682081	-0,0426445482298732	-0,000953469425439835
158,839	3,55199999999999	1501	1	3	1500	-8,82298761047423	-0,0428277067840099	-0,000973083078861236
158,85	3,56299999999999	1501	1	3	1500	-8,82293790578842	-0,0425831461325288	-0,00092335045337677
158,86	3,57300000000001	1501	1	3	1500	-8,8229486066848	-0,0424117734655738	-0,00093407928943634
158,871	3,584	1501	1	3	1500	-8,82297936826944	-0,0426260242238641	-0,000964812934398651
158,882	3,595	1501	1	3	1500	-8,82299269549549	-0,0427321204915643	-0,000978168100118637
158,893	3,60599999999999	1501	1	3	1500	-8,82303999736905	-0,0430212309584022	-0,0010254979133606
158,904	3,61699999999999	1501	1	3	1500	-8,82306843996048	-0,0428805686533451	-0,00105388462543488
158,914	3,62700000000001	1501	1	3	1500	-8,823027536273	-0,0427762093022466	-0,00101303681731224
158,925	3,63800000000001	1501	1	3	1500	-8,82305402308702	-0,0429501896724105	-0,0010395236313343
158,936	3,649	1501	1	3	1500	-8,82305894047022	-0,0430310564115644	-0,0010443851351738
158,955	3,66800000000001	1501	1	3	1500	-8,82319819182158	-0,0434535834938288	-0,0011836364865303
158,966	3,679	1501	1	3	1500	-8,82312937639654	-0,0431957095861435	-0,0011148490011692
158,977	3,69	1501	1	3	1500	-8,82317919284105	-0,0436037266626954	-0,00116463750600815
158,988	3,70099999999999	1501	1	3	1500	-8,82317008450627	-0,0435613328590989	-0,00115552917122841
158,999	3,71199999999999	1501	1	3	1500	-8,82321386598051	-0,0437455950304866	-0,00119933858513832
159,009	3,72200000000001	1501	1	3	1500	-8,82319766096771	-0,0434223050251603	-0,00118313357234001
159,02	3,733	1501	1	3	1500	-8,82316008210182	-0,0433199107646942	-0,00114558264613152
159,031	3,744	1501	1	3	1500	-8,82315600290895	-0,0432991422712803	-0,00114144757390022
159,042	3,755	1501	1	3	1500	-8,82321428507566	-0,0436816457659006	-0,00119972974061966
159,053	3,76599999999999	1501	1	3	1500	-8,82321883924305	-0,0434268824756145	-0,00120431184768677
159,063	3,77600000000001	1501	1	3	1500	-8,82325432263315	-0,0437325658276677	-0,00123979523777962
159,074	3,78700000000001	1501	1	3	1500	-8,8232515566051	-0,043824496679008	-0,00123700127005577
159,085	3,798	1501	1	3	1500	-8,82324040867388	-0,043809162452817	-0,00122588127851486
159,096	3,809	1501	1	3	1500	-8,8233636226505	-0,0444523524492979	-0,00134909525513649
159,107	3,81999999999999	1501	1	3	1500	-8,82327823899686	-0,0437247240915895	-0,00126371160149574
159,118	3,83099999999999	1501	1	3	1500	-8,82336401380598	-0,0442364672198892	-0,00134948641061783
159,128	3,84100000000001	1501	1	3	1500	-8,82339463569224	-0,044448128901422	-0,00138010829687119
159,139	3,852	1501	1	3	1500	-8,82339430041611	-0,0444282405078411	-0,00137977302074432
159,15	3,863	1501	1	3	1500	-8,82333386689425	-0,0441583571955562	-0,00131931155920029
159,161	3,874	1501	1	3	1500	-8,82336454465985	-0,0441077072173357	-0,00134998932480812
159,172	3,88499999999999	1501	1	3	1500	-8,82345836609602	-0,0446261651813984	-0,00144381076097488
159,185	3,898	1501	1	3	1500	-8,82345073856413	-0,0446739979088306	-0,00143621116876602
159,196	3,90899999999999	1501	1	3	1500	-8,82337530143559	-0,0442747958004475	-0,00136077404022217
159,206	3,91900000000001	1501	1	3	1500	-8,82338748313487	-0,0441359914839268	-0,00137295573949814
159,217	3,93000000000001	1501	1	3	1500	-8,82342260330915	-0,0443864380940795	-0,00140804797410965
159,228	3,941	1501	1	3	1500	-8,82340664975345	-0,044295210391283	-0,00139212235808372
159,239	3,952	1501	1	3	1500	-8,82344663143158	-0,0446671806275845	-0,00143213197588921
159,25	3,96299999999999	1501	1	3	1500	-8,82349773310125	-0,0448014959692955	-0,00148320570588112
159,261	3,97399999999999	1501	1	3	1500	-8,82349834777415	-0,044623976573348	-0,00148382037878036
159,271	3,98400000000001	1501	1	3	1500	-8,82349194958806	-0,0446881493553519	-0,00147739425301552
159,282	3,995	1501	1	3	1500	-8,82348803803325	-0,0446443958207965	-0,00147348269820213
159,293	4,006	1501	1	3	1500	-8,82354978471994	-0,0450946018099785	-0,00153522938489914
159,307	4,02000000000001	1501	1	3	1500	-8,82359594106674	-0,0450039375573397	-0,00158138573169708
159,318	4,03100000000001	1501	1	3	1500	-8,82365014404058	-0,0454168627038598	-0,0016355887055397
159,329	4,042	1501	1	3	1500	-8,82358945906162	-0,045148553326726	-0,00157495960593224
159,34	4,053	1501	1	3	1500	-8,8235791772604	-0,0451884232461452	-0,001564621925354
159,351	4,06399999999999	1501	1	3	1500	-8,82363145239651	-0,045114359818399	-0,00161692500114441
159,362	4,07499999999999	1501	1	3	1500	-8,82364676333964	-0,0453446479514241	-0,00163223594427109
159,372	4,08500000000001	1501	1	3	1500	-8,82357523776591	-0,0448776176199317	-0,00156071037054062
159,383	4,096	1501	1	3	1500	-8,82362466305494	-0,0452378578484058	-0,00161010771989822
159,394	4,107	1501	1	3	1500	-8,82365682162344	-0,0454661482945085	-0,00164229422807693
159,405	4,118	1501	1	3	1500	-8,82354782894254	-0,0444839242845774	-0,00153327360749245
159,416	4,12899999999999	1501	1	3	1500	-8,8237916585058	-0,0460232747718692	-0,00177713111042976
159,426	4,13900000000001	1501	1	3	1500	-8,82363363169133	-0,0451464159414172	-0,00161910429596901
159,437	4,15000000000001	1501	1	3	1500	-8,82369099184871	-0,0456008315086365	-0,00167649239301682
159,448	4,161	1501	1	3	1500	-8,82365397177637	-0,0454309210181236	-0,00163944438099861
159,459	4,172	1501	1	3	1500	-8,82371599785984	-0,0455112941563129	-0,001701470464468
159,47	4,18299999999999	1501	1	3	1500	-8,82371907122433	-0,0455500325188041	-0,00170454382896423
159,485	4,19800000000001	1501	1	3	1500	-8,82377419620752	-0,0459973979741335	-0,00175969675183296
159,496	4,209	1501	1	3	1500	-8,82379367016256	-0,046043167822063	-0,00177914276719093
159,507	4,22	1501	1	3	1500	-8,82380096241832	-0,0457849213853478	-0,00178646296262741
159,518	4,23099999999999	1501	1	3	1500	-8,82380065508187	-0,045870915055275	-0,00178612768650055
159,529	4,24199999999999	1501	1	3	1500	-8,82383133284748	-0,0462065357714891	-0,00181680545210838
159,539	4,25200000000001	1501	1	3	1500	-8,82391953840852	-0,0466879596933723	-0,00190498307347298
159,55	4,26300000000001	1501	1	3	1500	-8,8238481245935	-0,0459265056997538	-0,00183362513780594
159,561	4,274	1501	1	3	1500	-8,82394353859127	-0,0464422628283501	-0,00192901119589806
159,572	4,285	1501	1	3	1500	-8,823894392699	-0,0461833039298654	-0,00187983736395836
159,583	4,29599999999999	1501	1	3	1500	-8,82392104715109	-0,046397433616221	-0,00190649181604385
159,594	4,30699999999999	1501	1	3	1500	-8,82395301014185	-0,0466296030208468	-0,00193845480680466
159,604	4,31700000000001	1501	1	3	1500	-8,82400553673506	-0,046724621206522	-0,00199103727936745
159,615	4,328	1501	1	3	1500	-8,82411774247885	-0,0474306242540479	-0,00210318714380264
159,626	4,339	1501	1	3	1500	-8,82402911782265	-0,0468777026981115	-0,00201461836695671
159,637	4,34999999999999	1501	1	3	1500	-8,82403654977679	-0,0469064014032483	-0,00202205032110214
159,648	4,36099999999999	1501	1	3	1500	-8,82400050759315	-0,0465133413672447	-0,00198595225811005
159,658	4,37100000000001	1501	1	3	1500	-8,82406446151435	-0,046803429722786	-0,00204993411898613
159,669	4,38200000000001	1501	1	3	1500	-8,82407820783556	-0,0468668527901173	-0,00206368044018745
159,685	4,398	1501	1	3	1500	-8,8240753300488	-0,0470164557918906	-0,00206083059310913
159,696	4,40899999999999	1501	1	3	1500	-8,82409187033772	-0,0470476876944304	-0,00207731500267982
159,706	4,41900000000001	1501	1	3	1500	-8,82404535077512	-0,0465361401438713	-0,00203082337975502
159,717	4,43000000000001	1501	1	3	1500	-8,82411844097078	-0,047036805190146	-0,00210391357541084
159,728	4,441	1501	1	3	1500	-8,82410743273794	-0,0470222951844335	-0,00209290534257889
159,739	4,452	1501	1	3	1500	-8,82414733059704	-0,0472778081893921	-0,00213280320167542
159,75	4,46299999999999	1501	1	3	1500	-8,82406468503177	-0,0464436458423734	-0,00205015763640404
159,761	4,47399999999999	1501	1	3	1500	-8,82419815286994	-0,0472116563469172	-0,00218359753489494
159,771	4,48400000000001	1501	1	3	1500	-8,82421667687595	-0,0473470240831375	-0,00220214948058128
159,782	4,495	1501	1	3	1500	-8,8242007791996	-0,047273593954742	-0,00218622386455536
159,793	4,506	1501	1	3	1500	-8,82426216267049	-0,0476766657084227	-0,0022476352751255
159,804	4,517	1501	1	3	1500	-8,82431424222887	-0,0475210882723331	-0,002299714833498
159,815	4,52799999999999	1501	1	3	1500	-8,82453479804099	-0,0490009505301714	-0,00252027064561844
159,825	4,53800000000001	1501	1	3	1500	-8,82436369545758	-0,0479610217735171	-0,00234916806221008
159,836	4,54900000000001	1501	1	3	1500	-8,8244120310992	-0,0481333583593369	-0,00239750370383263
159,847	4,56	1501	1	3	1500	-8,82433891296387	-0,047508692368865	-0,00232435762882233
159,858	4,571	1501	1	3	1500	-8,82435461506248	-0,0475072115659714	-0,00234011560678482
159,869	4,58199999999999	1501	1	3	1500	-8,82428635843098	-0,0472869584336877	-0,00227183103561401
159,88	4,59299999999999	1501	1	3	1500	-8,82430410012603	-0,0473796157166362	-0,0022895447909832
159,89	4,60300000000001	1501	1	3	1500	-8,82439138367772	-0,0479202996939421	-0,00237688422203064
159,901	4,614	1501	1	3	1500	-8,82439163513482	-0,047681056894362	-0,00237710773944855
159,912	4,625	1501	1	3	1500	-8,82440803572536	-0,0478078983724117	-0,00239348039031029
159,923	4,636	1501	1	3	1500	-8,82445447146893	-0,0481756869703531	-0,00243991613388061
159,934	4,64699999999999	1501	1	3	1500	-8,82453823462129	-0,048527461476624	-0,00252367928624153
159,944	4,65700000000001	1501	1	3	1500	-8,82443164475262	-0,0480081140995026	-0,00241711735725403
159,955	4,66800000000001	1501	1	3	1500	-8,8245218899101	-0,0482033286243677	-0,00250736251473427
159,966	4,679	1501	1	3	1500	-8,82440309040248	-0,0475961249321699	-0,00238856300711632
159,977	4,69	1501	1	3	1500	-8,82448151707649	-0,0480863731354475	-0,00246696174144745
159,988	4,70099999999999	1501	1	3	1500	-8,82446371950209	-0,0481570372357965	-0,00244919210672379
159,999	4,71199999999999	1501	1	3	1500	-8,82466767914593	-0,0489708036184311	-0,00265315175056457
160,009	4,72200000000001	1501	1	3	1500	-8,82455544546247	-0,0482089258730412	-0,0025409460067749
160,02	4,733	1501	1	3	1500	-8,82466200739145	-0,0488858437165618	-0,00264745205640793
160,031	4,744	1501	1	3	1500	-8,82463652640581	-0,048629273660481	-0,00262197107076645
160,042	4,755	1501	1	3	1500	-8,82460079155862	-0,0486364820972085	-0,00258626416325569
160,053	4,76599999999999	1501	1	3	1500	-8,82458858191967	-0,0482606794685125	-0,00257402658462524
160,063	4,77600000000001	1501	1	3	1500	-8,82464166730642	-0,0486733485013247	-0,00262711197137833
160,074	4,78700000000001	1501	1	3	1500	-8,8247137516737	-0,0490984600037336	-0,00269919633865356
160,085	4,798	1501	1	3	1500	-8,82469176314771	-0,0489802146330476	-0,00267723575234413
160,096	4,809	1501	1	3	1500	-8,8249047473073	-0,049897488206625	-0,00289019197225571
160,107	4,81999999999999	1501	1	3	1500	-8,82477010600269	-0,0490801176056266	-0,00275557860732079
160,118	4,83099999999999	1501	1	3	1500	-8,8247608859092	-0,0490371370688081	-0,00274635851383209
160,128	4,84100000000001	1501	1	3	1500	-8,8247244246304	-0,0488687492907047	-0,00270986929535866
160,139	4,852	1501	1	3	1500	-8,82475457154214	-0,049128495156765	-0,0027400441467762
160,15	4,863	1501	1	3	1500	-8,82481156848371	-0,0491659296676517	-0,00279704108834267
160,161	4,874	1501	1	3	1500	-8,82479687221348	-0,0490800943225622	-0,00278234481811523
160,172	4,88499999999999	1501	1	3	1500	-8,82484967820346	-0,0494255777448416	-0,00283515080809593
160,182	4,89500000000001	1501	1	3	1500	-8,82483903318644	-0,049368035979569	-0,00282447785139084
160,193	4,90600000000001	1501	1	3	1500	-8,82481835782528	-0,0492589455097914	-0,00280380249023438
160,204	4,917	1501	1	3	1500	-8,82478033192456	-0,0489519303664565	-0,00276580452919006
160,215	4,928	1501	1	3	1500	-8,82508249953389	-0,0506552634760737	-0,00306800007820129
160,226	4,93899999999999	1501	1	3	1500	-8,82492726668715	-0,0496847368776798	-0,00291276723146439
160,237	4,94999999999999	1501	1	3	1500	-8,8248853571713	-0,0495973182842135	-0,00287080183625221
160,247	4,96000000000001	1501	1	3	1500	-8,82486691698432	-0,0490147667005658	-0,00285236164927483
160,258	4,971	1501	1	3	1500	-8,82499887607992	-0,0498766452074051	-0,00298434868454933
160,269	4,982	1501	1	3	1500	-8,82499594241381	-0,0499217445030808	-0,00298138707876205
160,28	4,993	1501	1	3	1500	-8,82497602142394	-0,0497320294380188	-0,00296149402856827
160,287	5	1501	1	3	1500	-8,82499775849283	-0,0499470764771104	-0,00298323109745979
160,298	5,011	1501	1	3	1500	-8,82508272305131	-0,0501810852438211	-0,00306816771626472
160,309	5,02199999999999	1501	1	3	1500	-8,82506838999689	-0,0500621786341071	-0,00305386260151863
160,319	5,03200000000001	1501	1	3	1500	-8,82500924170017	-0,0496779708191752	-0,00299468636512756
160,326	5,03899999999999	1501	1	3	1500	-8,82521124556661	-0,050936178304255	-0,00319669023156166
160,336	5,04900000000001	1501	1	3	1500	-8,82511348463595	-0,0503899250179529	-0,00309895724058151
160,347	5,06	1501	1	3	1500	-8,82503025233746	-0,0496523641049862	-0,00301569700241089
160,357	5,06999999999999	1501	1	4	1500	-8,82503740489483	-0,0498099811375141	-0,00302290543913841
160,357	0	1501	1	4	1500	-8,82503740489483	-0,0498099811375141	-0,00302290543913841
160,368	0,0109999999999957	1501	1	4	1500	-8,8249923940748	-0,049589853733778	-0,00297786667943001
160,378	0,021000000000015	1501	1	4	1500	-8,82496805861592	-0,0495588360354304	-0,00295350328087807
160,389	0,0320000000000107	1501	1	4	1500,25	-8,82490270771086	-0,0492076016962528	-0,00288818031549454
160,4	0,0430000000000064	1501	1	4	1500,25	-8,82424081675708	-0,0454223295673728	-0,00222628936171532
160,408	0,0510000000000161	1501	1	4	1500,5	-8,82388344034553	-0,0439379410818219	-0,00186888501048088
160,409	0,0519999999999925	1501	1	4	1500,5	-8,82389171048999	-0,0438981223851442	-0,00187715515494347
160,419	0,0620000000000118	1501	1	4	1500,5	-8,82445349358022	-0,0468118628486991	-0,00243896618485451
160,43	0,0730000000000075	1501	1	4	1500,5	-8,82536401972174	-0,0519265420734882	-0,00334946438670158
160,441	0,0840000000000032	1501	1	4	1500,75	-8,82731689140201	-0,0601176079362631	-0,00530233606696129
160,452	0,0949999999999989	1501	1	4	1500,75	-8,82869526743889	-0,065046763047576	-0,00668071210384369
160,458	0,100999999999999	1501	1	4	1501	-8,82901350036263	-0,0655333232134581	-0,0069989450275898
160,471	0,0130000000000052	1502	2	4	1501	-8,8277649320662	-0,0582547951489687	-0,0057503767311573
160,482	0,0240000000000009	1502	2	4	1501	-8,82429613731802	-0,0427460158243775	-0,00228160992264748
160,493	0,0349999999999966	1502	2	4	1501,25	-8,82045549340546	-0,0280312029644847	0,00155897811055183
160,501	0,0430000000000064	1502	2	4	1501,25	-8,81935712881386	-0,02424290869385	0,00265734270215034
160,506	0,0480000000000018	1502	2	4	1501,25	-8,8193342462182	-0,0247383350506425	0,00268019735813141
160,507	0,0490000000000066	1502	2	4	1501,25	-8,81938571110368	-0,0249087857082486	0,00262878835201263
160,518	0,0600000000000023	1502	2	4	1501,5	-8,82219756022096	-0,0370370736345649	-0,000183004885911942
160,529	0,070999999999998	1502	2	4	1501,5	-8,82705252617598	-0,0575079303234816	-0,00503797084093094
160,539	0,0810000000000173	1502	2	4	1501,75	-8,83127734065056	-0,0754065858200192	-0,00926278531551361
160,55	0,092000000000013	1502	2	4	1501,75	-8,83386653847992	-0,0836142478510737	-0,0118520110845566
160,555	0,0970000000000084	1502	2	4	1501,75	-8,8345551956445	-0,0859494414180517	-0,0125406682491302
160,556	0,0980000000000132	1502	2	4	1501,75	-8,83457754738629	-0,0858150888234377	-0,012563019990921
160,557	0,099000000000018	1502	2	4	1501,75	-8,83455804549157	-0,0854807393625379	-0,0125435180962086
160,558	0,0999999999999943	1502	2	4	1502	-8,8345227856189	-0,0850959029048681	-0,0125082582235336
160,568	0,0100000000000193	1503	3	4	1502	-8,83185546845198	-0,0707650603726506	-0,00984091311693192
160,579	0,021000000000015	1503	3	4	1502	-8,82482109591365	-0,0417304085567594	-0,00280659645795822
160,59	0,0320000000000107	1503	3	4	1502,25	-8,81679042242467	-0,0149449799209833	0,00522404909133911
160,601	0,0430000000000064	1503	3	4	1502,25	-8,81401548162103	-0,00833946280181408	0,00799901783466339
160,612	0,054000000000002	1503	3	4	1502,5	-8,81682557053864	-0,0181178096681833	0,00518890097737312
160,622	0,0640000000000214	1503	3	4	1502,5	-8,82288389839232	-0,0404047872871161	-0,000869370996952057
160,633	0,0750000000000171	1503	3	4	1502,75	-8,83060787804425	-0,0708357850089669	-0,00859335064888
160,644	0,0860000000000127	1503	3	4	1502,75	-8,83450998924673	-0,0858873641118407	-0,0124954618513584
160,655	0,0970000000000084	1503	3	4	1502,75	-8,83578216657043	-0,0896050361916423	-0,0137676112353802
160,656	0,0980000000000132	1503	3	4	1502,75	-8,83580354042351	-0,0895684491842985	-0,0137890130281448
160,657	0,099000000000018	1503	3	4	1502,75	-8,83577881380916	-0,0893037579953671	-0,0137642584741116
160,658	0,100000000000023	1503	3	4	1503	-8,83569407276809	-0,0886168843135238	-0,0136795453727245
160,669	0,0109999999999957	1504	4	4	1503	-8,83135495707393	-0,0661846762523055	-0,00934045761823654
160,68	0,0219999999999914	1504	4	4	1503	-8,82364659570157	-0,0361461890861392	-0,00163206830620766
160,691	0,032999999999987	1504	4	4	1503,25	-8,81655480712652	-0,0141023099422455	0,00545969232916832
160,702	0,0439999999999827	1504	4	4	1503,25	-8,81398723460734	-0,0083758682012558	0,00802723690867424
160,712	0,054000000000002	1504	4	4	1503,5	-8,81671462208033	-0,0175618752837181	0,0052998773753643
160,723	0,0649999999999977	1504	4	4	1503,5	-8,82362117059529	-0,0426799710839987	-0,00160664319992065
160,734	0,0759999999999934	1504	4	4	1503,75	-8,83160124532878	-0,0739692244678736	-0,00958671793341637
160,745	0,0869999999999891	1504	4	4	1503,75	-8,83505218662321	-0,0863012112677097	-0,0130376592278481
160,755	0,09699999999998	1504	4	4	1503,75	-8,83624339476228	-0,0908810179680586	-0,0142288953065872
160,758	0,0999999999999943	1504	4	4	1504	-8,83591619320214	-0,0881846714764833	-0,0139016658067703
160,769	0,0109999999999957	1505	5	4	1504	-8,83186527527869	-0,0676401145756245	-0,00985074788331985
160,78	0,0219999999999914	1505	5	4	1504	-8,82329883053899	-0,0342431012541056	-0,00128427520394325
160,791	0,032999999999987	1505	5	4	1504,25	-8,81652678363025	-0,0136755686253309	0,00548768788576126
160,801	0,0430000000000064	1505	5	4	1504,25	-8,813406676054	-0,00667428597807884	0,00860776752233505
160,812	0,054000000000002	1505	5	4	1504,5	-8,8162798807025	-0,0161423766985536	0,00573461875319481
160,823	0,0649999999999977	1505	5	4	1504,5	-8,82375997491181	-0,0427112029865384	-0,00174544751644135
160,834	0,0759999999999934	1505	5	4	1504,75	-8,83227760903537	-0,0759710697457194	-0,0102630816400051
160,845	0,0869999999999891	1505	5	4	1504,75	-8,83544652722776	-0,0874322280287743	-0,0134319998323917
160,853	0,0949999999999989	1505	5	4	1504,75	-8,8365248311311	-0,0917187752202153	-0,014510303735733
160,858	0,0999999999999943	1505	5	4	1505	-8,83629360236228	-0,0894366670399904	-0,0142790749669075
160,869	0,0109999999999957	1506	6	4	1505	-8,83222452364862	-0,0683870539069176	-0,010209996253252
160,88	0,0219999999999914	1506	6	4	1505	-8,82330886088312	-0,0336184119805694	-0,0012943334877491
160,89	0,0320000000000107	1506	6	4	1505,25	-8,81636249832809	-0,0129482289776206	0,00565197318792343
160,9	0,0420000000000016	1506	6	4	1505,25	-8,81350538693368	-0,00678712036460638	0,0085090845823288
160,911	0,0529999999999973	1506	6	4	1505,5	-8,81631667725742	-0,0161851057782769	0,00569779425859451
160,922	0,063999999999993	1506	6	4	1505,5	-8,82327055558562	-0,0405154470354319	-0,0012560561299324
160,932	0,0740000000000123	1506	6	4	1505,5	-8,83105728775263	-0,0705761322751641	-0,00904273241758347
160,943	0,085000000000008	1506	6	4	1505,75	-8,83516062051058	-0,0856968946754932	-0,0131460651755333
160,951	0,0929999999999893	1506	6	4	1505,75	-8,83660568855703	-0,0917072733864188	-0,0145911611616611
160,952	0,0939999999999941	1506	6	4	1505,75	-8,8366424292326	-0,0916140945628285	-0,0146278738975525
160,954	0,0960000000000036	1506	6	4	1505,75	-8,83657277561724	-0,0905932486057281	-0,0145582482218742
160,958	0,0999999999999943	1506	6	4	1506	-8,83640239946544	-0,0891651259735227	-0,0143878720700741
160,969	0,0109999999999957	1507	7	4	1506	-8,8321500364691	-0,0673851976171136	-0,0101355090737343
160,979	0,021000000000015	1507	7	4	1506	-8,82508624345064	-0,0396109325811267	-0,00307168811559677
160,99	0,0320000000000107	1507	7	4	1506,25	-8,81641583517194	-0,0126440823078156	0,00559866428375244
161,001	0,0430000000000064	1507	7	4	1506,25	-8,81314312107861	-0,00616328790783882	0,00887135043740272
161,019	0,061000000000007	1507	7	4	1506,5	-8,82051821798086	-0,0302363419905305	0,00149628147482872
161,03	0,0720000000000027	1507	7	4	1506,5	-8,82952895946801	-0,0639744615182281	-0,00751443207263946
161,041	0,0829999999999984	1507	7	4	1506,75	-8,83500094525516	-0,0845177378505468	-0,0129864178597927
161,051	0,0930000000000177	1507	7	4	1506,75	-8,83670523762703	-0,0913389073684812	-0,0146906822919846
161,052	0,0939999999999941	1507	7	4	1506,75	-8,83676977828145	-0,0915437564253807	-0,0147552229464054
161,056	0,0980000000000132	1507	7	4	1506,75	-8,83681995794177	-0,0911414530128241	-0,0148054026067257
161,057	0,099000000000018	1507	7	4	1506,75	-8,83676729165017	-0,0907156011089683	-0,0147527642548084
161,058	0,0999999999999943	1507	7	4	1507	-8,83664363063872	-0,089811566285789	-0,014629103243351
161,068	0,0100000000000193	1508	8	4	1507	-8,83291164413095	-0,0703160790726542	-0,0108970887959003
161,079	0,021000000000015	1508	8	4	1507	-8,82544753141701	-0,0404775468632579	-0,00343300402164459
161,09	0,0320000000000107	1508	8	4	1507,25	-8,81706599146128	-0,0142529746517539	0,00494850799441338
161,1	0,0420000000000016	1508	8	4	1507,25	-8,8135404791683	-0,00682991929352283	0,00847399234771729
161,101	0,0430000000000064	1508	8	4	1507,25	-8,81349035538733	-0,00683410558849573	0,00852411612868309
161,103	0,0450000000000159	1508	8	4	1507,25	-8,81361328996718	-0,00733102671802044	0,00840118154883385
161,114	0,0560000000000116	1508	8	4	1507,5	-8,81785850040614	-0,0210557878017426	0,0041559711098671
161,125	0,0670000000000073	1508	8	4	1507,5	-8,82609883323312	-0,0504150241613388	-0,0040842778980732
161,136	0,078000000000003	1508	8	4	1507,75	-8,83454740047455	-0,0837908871471882	-0,0125328451395035
161,146	0,0880000000000223	1508	8	4	1507,75	-8,83640795946121	-0,0900749722495675	-0,0143934600055218
161,151	0,0930000000000177	1508	8	4	1507,75	-8,83699958212673	-0,092211146838963	-0,014985054731369
161,158	0,100000000000023	1508	8	4	1508	-8,83688290603459	-0,0902952160686255	-0,0148683786392212
161,169	0,0109999999999957	1509	9	4	1508	-8,83257670328021	-0,0680501898750663	-0,0105621479451656
161,18	0,0219999999999914	1509	9	4	1508	-8,82357940077782	-0,0331584271043539	-0,00156484544277191
161,191	0,032999999999987	1509	9	4	1508,25	-8,8156845420599	-0,0102712400257587	0,00632995739579201
161,201	0,0429999999999779	1509	9	4	1508,25	-8,81299188360572	-0,00546399503946304	0,00902261584997177
161,211	0,0529999999999973	1509	9	4	1508,5	-8,81549675948918	-0,0131214084103703	0,00651771202683449
161,222	0,063999999999993	1509	9	4	1508,5	-8,8235941529274	-0,0407953187823296	-0,00157959759235382
161,233	0,0749999999999886	1509	9	4	1508,75	-8,83251414634287	-0,0752231664955616	-0,010499618947506
161,244	0,0859999999999843	1509	9	4	1508,75	-8,83625205606222	-0,0888858316466212	-0,0142375007271767
161,253	0,0949999999999989	1509	9	4	1508,75	-8,83740970864892	-0,0932424422353506	-0,0153951533138752
161,254	0,0959999999999752	1509	9	4	1508,75	-8,83742697536945	-0,0931718153879046	-0,0154124200344086
161,255	0,09699999999998	1509	9	4	1508,75	-8,83740230463445	-0,0928546441718936	-0,0153877772390842
161,258	0,0999999999999943	1509	9	4	1509	-8,83718376047909	-0,0910130934789777	-0,015169233083725
161,269	0,0109999999999957	1510	10	4	1509	-8,83280312642455	-0,0683963159099221	-0,0107885710895061
161,28	0,0219999999999914	1510	10	4	1509	-8,82464605383575	-0,0366129307076335	-0,002631526440382
161,291	0,032999999999987	1510	10	4	1509,25	-8,81584670394659	-0,0106122298166156	0,00616779550909996
161,301	0,0430000000000064	1510	10	4	1509,25	-8,81296302191913	-0,0053689070045948	0,00905144959688187
161,312	0,054000000000002	1510	10	4	1509,5	-8,81610224023461	-0,0150581821799278	0,00591225922107697
161,323	0,0649999999999977	1510	10	4	1509,5	-8,82410413585603	-0,0423141336068511	-0,00208960846066475
161,334	0,0759999999999934	1510	10	4	1509,75	-8,8336219266057	-0,0793117843568325	-0,0116073712706566
161,345	0,0869999999999891	1510	10	4	1509,75	-8,83658272214234	-0,0897771120071411	-0,0145681947469711
161,351	0,0929999999999893	1510	10	4	1509,75	-8,83768061175942	-0,0944170728325844	-0,0156660564243793
161,353	0,0949999999999989	1510	10	4	1509,75	-8,83774325251579	-0,0941389845684171	-0,015728697180748
161,358	0,0999999999999943	1510	10	4	1510	-8,83762174285948	-0,0926903402432799	-0,0156072154641151
162,258	0	1520	20	4	1519	-8,83908765390515	-0,0949449418112636	-0,0170730985701084
162,269	0,0109999999999957	1520	20	4	1519	-8,83427180349827	-0,0699301436543465	-0,0122573040425777
162,28	0,0219999999999914	1520	20	4	1519	-8,82434690371156	-0,0319463014602661	-0,002332404255867
162,294	0,0360000000000014	1520	20	4	1519,25	-8,81437193602323	-0,00610261224210262	0,00764256343245506
162,302	0,0439999999999827	1520	20	4	1519,25	-8,81231110543013	-0,00326049979776144	0,00970339402556419
162,31	0,0519999999999925	1520	20	4	1519,5	-8,81467047147453	-0,0095730647444725	0,00734400004148483
162,321	0,0629999999999882	1520	20	4	1519,5	-8,8232936616987	-0,0366154033690691	-0,00127913430333138
162,331	0,0730000000000075	1520	20	4	1519,5	-8,83202869445086	-0,0690856296569109	-0,0100141391158104
162,342	0,0840000000000032	1520	20	4	1519,75	-8,83729292079806	-0,0892401020973921	-0,0152784213423729
162,352	0,0939999999999941	1520	20	4	1519,75	-8,83942033164203	-0,0975486030802131	-0,017405804246664
162,358	0,0999999999999943	1520	20	4	1520	-8,83895396254957	-0,0937540363520384	-0,0169394351541996
163,258	0	1530	30	4	1529	-8,84001424536109	-0,0966017227619886	-0,0179996900260448
163,269	0,0109999999999957	1530	30	4	1529	-8,83493922650814	-0,069868415594101	-0,0129247270524502
163,28	0,0219999999999914	1530	30	4	1529	-8,82516612298786	-0,0321181304752827	-0,00315159559249878
163,291	0,032999999999987	1530	30	4	1529,25	-8,81589523516595	-0,00766901299357414	0,00611923635005951
163,301	0,0430000000000064	1530	30	4	1529,25	-8,81219135597348	-0,00215007923543453	0,00982308760285378
163,302	0,0439999999999827	1530	30	4	1529,25	-8,81218400783837	-0,00231923069804907	0,00983046367764473
163,303	0,0449999999999875	1530	30	4	1529,25	-8,8123666215688	-0,00286073423922062	0,00964784994721413
163,318	0,0600000000000023	1530	30	4	1529,5	-8,82111355662346	-0,0271748239174485	0,000900942832231522
163,329	0,070999999999998	1530	30	4	1529,5	-8,83089132606983	-0,0622292701154947	-0,00887682661414146
163,34	0,0819999999999936	1530	30	4	1529,75	-8,83760243654251	-0,0878829602152109	-0,0155878812074661
163,351	0,0929999999999893	1530	30	4	1529,75	-8,84007671847939	-0,0978459231555462	-0,0180621631443501
163,353	0,0949999999999989	1530	30	4	1529,75	-8,84034843184054	-0,0990239297971129	-0,0183339044451714
163,356	0,0979999999999848	1530	30	4	1529,75	-8,84004316292703	-0,096579403616488	-0,0180286355316639
163,358	0,0999999999999943	1530	30	4	1530	-8,83979159407318	-0,0948427291586995	-0,0177770666778088
164,258	0	1540	40	4	1539	-8,84025589562953	-0,0953167444095016	-0,0182413682341576
164,269	0,0109999999999957	1540	40	4	1539	-8,83531356230378	-0,0693435315042734	-0,0132990069687366
164,28	0,0219999999999914	1540	40	4	1539	-8,82562302052975	-0,0315641658380628	-0,00360846519470215
164,291	0,032999999999987	1540	40	4	1539,25	-8,81638895720243	-0,00749245285987854	0,00562554225325584
164,301	0,0430000000000064	1540	40	4	1539,25	-8,81239925511181	-0,00192955136299133	0,0096152164041996
164,302	0,0439999999999827	1540	40	4	1539,25	-8,81237120367587	-0,00205194111913443	0,00964326784014702
164,303	0,0449999999999875	1540	40	4	1539,25	-8,81247122772038	-0,00233221799135208	0,00954324379563332
164,313	0,0550000000000068	1540	40	4	1539,5	-8,81710141897202	-0,013788528740406	0,004913080483675
164,324	0,0660000000000025	1540	40	4	1539,5	-8,82708733901381	-0,0459469109773636	-0,00507278367877007
164,344	0,0859999999999843	1540	40	4	1539,75	-8,83946053683758	-0,0937715265899897	-0,017445981502533
164,352	0,0939999999999941	1540	40	4	1539,75	-8,84078867733479	-0,0990725168958306	-0,0187741219997406
164,353	0,0949999999999989	1540	40	4	1539,75	-8,84079968556762	-0,0988191785290837	-0,0187851302325726
164,354	0,0960000000000036	1540	40	4	1539,75	-8,84078292176127	-0,0984617369249463	-0,0187683664262295
164,358	0,0999999999999943	1540	40	4	1540	-8,84035304188728	-0,0953083531931043	-0,0183384865522385
165,258	0	1550	50	4	1549	-8,84078647010028	-0,0959817040711641	-0,018771942704916
165,269	0,0109999999999957	1550	50	4	1549	-8,8352997880429	-0,0671275379136205	-0,0132852606475353
165,28	0,0219999999999914	1550	50	4	1549	-8,82628136314452	-0,0321147171780467	-0,00426683574914932
165,291	0,032999999999987	1550	50	4	1549,25	-8,81648959591985	-0,00667848624289036	0,0055249035358429
165,301	0,0430000000000064	1550	50	4	1549,25	-8,81174865178764	-0,000792709179222584	0,0102658197283745
165,302	0,0439999999999827	1550	50	4	1549,25	-8,81170579232275	-0,000869962386786938	0,0103086791932583
165,303	0,0449999999999875	1550	50	4	1549,25	-8,81183199584484	-0,00115654431283474	0,0101824477314949
165,313	0,0550000000000068	1550	50	4	1549,5	-8,81700170226395	-0,0124648958444595	0,00501276925206184
165,324	0,0660000000000025	1550	50	4	1549,5	-8,8273861259222	-0,0446885684505105	-0,0053715705871582
165,335	0,0769999999999982	1550	50	4	1549,75	-8,83711737580597	-0,0831286003813148	-0,0151028484106064
165,346	0,0879999999999939	1550	50	4	1549,75	-8,8399706594646	-0,0939199747517705	-0,0179561600089073
165,35	0,0919999999999845	1550	50	4	1549,75	-8,84084679186344	-0,0978003954514861	-0,0188322365283966
165,355	0,09699999999998	1550	50	4	1549,75	-8,84095324203372	-0,0972615461796522	-0,0189386866986752
165,357	0,0989999999999895	1550	50	4	1549,75	-8,84084201417863	-0,0963515182957053	-0,0188274867832661
165,358	0,0999999999999943	1550	50	4	1550	-8,8406792934984	-0,0952806184068322	-0,0186647661030293
166,258	0	1560	60	4	1559	-8,84082050062716	-0,0942636700347066	-0,0188059732317925
166,269	0,0109999999999957	1560	60	4	1559	-8,83608296513557	-0,0690963258966804	-0,014068465679884
166,28	0,0219999999999914	1560	60	4	1559	-8,82601001299918	-0,0298466999083757	-0,00399548560380936
166,291	0,032999999999987	1560	60	4	1559,25	-8,81708317436278	-0,0071020657196641	0,00493129715323448
166,301	0,0430000000000064	1560	60	4	1559,25	-8,81249042227864	-0,00106950290501118	0,00952402129769325
166,302	0,0439999999999827	1560	60	4	1559,25	-8,81246468983591	-0,00125864986330271	0,00954978168010712
166,303	0,0449999999999875	1560	60	4	1559,25	-8,81255893036723	-0,00155269168317318	0,00945556908845901
166,313	0,0550000000000068	1560	60	4	1559,5	-8,81774498149753	-0,0132508901879191	0,00426946207880974
166,324	0,0660000000000025	1560	60	4	1559,5	-8,827836625278	-0,0449473783373833	-0,0058220699429512
166,335	0,0769999999999982	1560	60	4	1559,75	-8,83787199854851	-0,0851464085280895	-0,0158574432134628
166,346	0,0879999999999939	1560	60	4	1559,75	-8,84086238220334	-0,096693467348814	-0,0188478268682957
166,349	0,0909999999999798	1560	60	4	1559,75	-8,84151907637715	-0,0999650871381164	-0,0195045210421085
166,35	0,0919999999999845	1560	60	4	1559,75	-8,84153005667031	-0,0996875623241067	-0,0195155292749405
166,351	0,0929999999999893	1560	60	4	1559,75	-8,84147820062935	-0,0990187330171466	-0,0194636732339859
166,358	0,0999999999999943	1560	60	4	1560	-8,84080085903406	-0,0937704462558031	-0,0187863036990166
167,258	0	1570	70	4	1569	-8,84130095131695	-0,0954018766060472	-0,0192864239215851
167,269	0,0109999999999957	1570	70	4	1569	-8,83605809882283	-0,0674753403291106	-0,0140435434877872
167,28	0,0219999999999914	1570	70	4	1569	-8,82651954889297	-0,0305245630443096	-0,00450499355792999
167,291	0,032999999999987	1570	70	4	1569,25	-8,81754758767783	-0,00728528946638107	0,00446688383817673
167,301	0,0430000000000064	1570	70	4	1569,25	-8,81205503828823	-0,000455323606729507	0,00995943322777748
167,312	0,054000000000002	1570	70	4	1569,5	-8,8170821685344	-0,0108986580744386	0,00493230298161507
167,323	0,0649999999999977	1570	70	4	1569,5	-8,82692735642195	-0,0401341868564487	-0,00491285696625709
167,334	0,0759999999999934	1570	70	4	1569,75	-8,83678562007844	-0,0788809871301055	-0,0147710926830769
167,345	0,0869999999999891	1570	70	4	1569,75	-8,84073603898287	-0,0950024044141173	-0,0187214836478233
167,352	0,0939999999999941	1570	70	4	1569,75	-8,84171739220619	-0,0989748910069466	-0,0197028368711472
167,353	0,0949999999999989	1570	70	4	1569,75	-8,84174698032439	-0,098952311091125	-0,0197324529290199
167,354	0,0960000000000036	1570	70	4	1569,75	-8,84168422780931	-0,0982944341376424	-0,0196697004139423
167,358	0,0999999999999943	1570	70	4	1570	-8,84130374528468	-0,0955139845609665	-0,0192892178893089
168,258	0	1580	80	4	1579	-8,84160186164081	-0,0960069196298718	-0,0195873342454433
168,269	0,0109999999999957	1580	80	4	1579	-8,83636694401503	-0,0678969034925103	-0,0143524445593357
168,28	0,0219999999999914	1580	80	4	1579	-8,82637079805136	-0,0289869122207165	-0,00435624271631241
168,291	0,032999999999987	1580	80	4	1579,25	-8,8167670648545	-0,00545065384358168	0,00524740666151047
168,3	0,0420000000000016	1580	80	4	1579,25	-8,81374114193022	-0,00174830667674541	0,00827332958579063
168,301	0,0430000000000064	1580	80	4	1579,25	-8,81366729736328	-0,00181314535439014	0,00834720209240913
168,303	0,0449999999999875	1580	80	4	1579,25	-8,81384435109794	-0,00241667032241821	0,00817012041807175
168,313	0,0550000000000068	1580	80	4	1579,5	-8,8189135864377	-0,0143296644091606	0,00310085713863373
168,324	0,0660000000000025	1580	80	4	1579,5	-8,82858356460929	-0,0453591160476208	-0,00656900927424431
168,335	0,0769999999999982	1580	80	4	1579,75	-8,83802597410977	-0,0831609359011054	-0,0160114467144012
168,346	0,0879999999999939	1580	80	4	1579,75	-8,84138784371316	-0,0969537952914834	-0,0193733163177967
168,352	0,0939999999999941	1580	80	4	1579,75	-8,84190254844725	-0,0986093655228615	-0,0198880210518837
168,353	0,0949999999999989	1580	80	4	1579,75	-8,84191037155688	-0,0984822493046522	-0,0198958441615105
168,354	0,0960000000000036	1580	80	4	1579,75	-8,84188883006573	-0,0981590570881963	-0,0198743306100368
168,358	0,0999999999999943	1580	80	4	1580	-8,84146705269813	-0,0948507292196155	-0,019452553242445
169,258	0	1590	90	4	1589	-8,84167995303869	-0,0947590870782733	-0,0196654535830021
169,269	0,0109999999999957	1590	90	4	1589	-8,83676438592374	-0,0686474470421672	-0,0147498585283756
169,28	0,0219999999999914	1590	90	4	1589	-8,82702665403485	-0,0303346663713455	-0,0050121545791626
169,291	0,032999999999987	1590	90	4	1589,25	-8,81840287707746	-0,00806115567684174	0,00361159443855286
169,299	0,0409999999999968	1590	90	4	1589,25	-8,81331008858979	-0,00105495098978281	0,00870438292622566
169,3	0,0420000000000016	1590	90	4	1589,25	-8,81321649067104	-0,00108117237687111	0,00879798084497452
169,303	0,0449999999999875	1590	90	4	1589,25	-8,81336778402328	-0,00157609581947327	0,00864671543240547
169,313	0,0550000000000068	1590	90	4	1589,5	-8,81975524127483	-0,0159338349476457	0,0022592581808567
169,324	0,0660000000000025	1590	90	4	1589,5	-8,82868057116866	-0,0448439316824079	-0,00666607171297073
169,335	0,0769999999999982	1590	90	4	1589,75	-8,83843031711876	-0,0840694364160299	-0,0164157897233963
169,346	0,0879999999999939	1590	90	4	1589,75	-8,84138071909547	-0,0958469789475203	-0,0193661637604237
169,35	0,0919999999999845	1590	90	4	1589,75	-8,84204909205437	-0,0987331150099635	-0,0200345925986767
169,355	0,09699999999998	1590	90	4	1589,75	-8,84211413562298	-0,0977785419672728	-0,0200996361672878
169,356	0,0979999999999848	1590	90	4	1589,75	-8,84204498492181	-0,0971437245607376	-0,0200304575264454
169,358	0,0999999999999943	1590	90	4	1590	-8,84172102436423	-0,0950133521109819	-0,0197064690291882
170,258	0	1600	100	4	1599	-8,84174762293696	-0,094141848385334	-0,0197331234812737
170,269	0,0109999999999957	1600	100	4	1599	-8,83662714622915	-0,0670483848080039	-0,0146126188337803
170,28	0,0219999999999914	1600	100	4	1599	-8,82749819196761	-0,0312370806932449	-0,00548366457223892
170,291	0,032999999999987	1600	100	4	1599,25	-8,81814337335527	-0,00699941068887711	0,00387109816074371
170,3	0,0420000000000016	1600	100	4	1599,25	-8,81289767101407	-0,000614752061665058	0,0091167725622654
170,301	0,0430000000000064	1600	100	4	1599,25	-8,81277384236455	-0,000699004158377647	0,00924065709114075
170,303	0,0449999999999875	1600	100	4	1599,25	-8,81315303966403	-0,00109999906271696	0,00886145979166031
170,313	0,0550000000000068	1600	100	4	1599,5	-8,81928850896657	-0,0140355387702584	0,00272596254944801
170,324	0,0660000000000025	1600	100	4	1599,5	-8,82912551052868	-0,0455843145027757	-0,00711098313331604
170,335	0,0769999999999982	1600	100	4	1599,75	-8,83835236541927	-0,0825265143066645	-0,016337838023901
170,346	0,0879999999999939	1600	100	4	1599,75	-8,84174373932183	-0,0968609936535358	-0,0197292119264603
170,352	0,0939999999999941	1600	100	4	1599,75	-8,84225598536432	-0,0982663268223405	-0,0202414579689503
170,353	0,0949999999999989	1600	100	4	1599,75	-8,84228752925992	-0,0981919839978218	-0,0202730298042297
170,355	0,09699999999998	1600	100	4	1599,75	-8,84223547764122	-0,0973572628572583	-0,0202209502458572
170,358	0,0999999999999943	1600	100	4	1600	-8,84195191785693	-0,0953647261485457	-0,0199373625218868
180,258	0	1700	200	4	1699	-8,8432006817311	-0,0955301709473133	-0,0211861543357372
180,269	0,0109999999999957	1700	200	4	1699	-8,83843872696161	-0,0690812477841973	-0,0164241716265678
180,28	0,0219999999999914	1700	200	4	1699	-8,82856984622777	-0,0292124692350626	-0,00655531883239746
180,291	0,032999999999987	1700	200	4	1699,25	-8,81964993663132	-0,0065707741305232	0,00236453488469124
180,3	0,0420000000000016	1700	200	4	1699,25	-8,81606686860323	-0,00199279747903347	0,00594763085246086
180,301	0,0430000000000064	1700	200	4	1699,25	-8,81604049354792	-0,00206054653972387	0,00597400590777397
180,302	0,0439999999999827	1700	200	4	1699,25	-8,81607692688704	-0,00217234250158072	0,00593751668930054
180,312	0,054000000000002	1700	200	4	1699,5	-8,82058882154524	-0,0127351051196456	0,00142564997076988
180,323	0,0649999999999977	1700	200	4	1699,5	-8,829714814201	-0,0412917044013739	-0,00770028680562973
180,334	0,0759999999999934	1700	200	4	1699,75	-8,83899659849703	-0,0791363045573235	-0,0169820711016655
180,345	0,0869999999999891	1700	200	4	1699,75	-8,84250107221305	-0,094178500585258	-0,0204865448176861
180,354	0,0960000000000036	1700	200	4	1699,75	-8,84355300106108	-0,0981665030121803	-0,0215384736657143
180,358	0,0999999999999943	1700	200	4	1700	-8,84307755157351	-0,0947884796187282	-0,0210630521178246
190,258	0	1800	300	4	1799	-8,84402646683156	-0,0961306830868125	-0,0220119394361973
190,269	0,0109999999999957	1800	300	4	1799	-8,83896321058273	-0,0681280018761754	-0,0169487111270428
190,28	0,0219999999999914	1800	300	4	1799	-8,82991097867489	-0,0308079924434423	-0,00789642333984375
190,291	0,032999999999987	1800	300	4	1799,25	-8,82044403813779	-0,00596048310399055	0,0015704333782196
190,299	0,0409999999999968	1800	300	4	1799,25	-8,81680752150714	-0,00143598299473524	0,00520695000886917
190,31	0,0519999999999925	1800	300	4	1799,5	-8,8198715262115	-0,00816251151263714	0,00214291736483574
190,321	0,0629999999999882	1800	300	4	1799,5	-8,82925827987492	-0,0363618088886142	-0,00724375247955322
190,331	0,0730000000000075	1800	300	4	1799,5	-8,83829615078866	-0,0728993955999613	-0,0162816233932972
190,342	0,0840000000000032	1800	300	4	1799,75	-8,84265460073948	-0,0913227535784245	-0,0206401012837887
190,35	0,0919999999999845	1800	300	4	1799,75	-8,84444653987885	-0,0999148236587644	-0,0224319845438004
190,358	0,0999999999999943	1800	300	4	1800	-8,84387746453285	-0,0949783436954021	-0,0218629091978073
200,258	0	1900	400	4	1899	-8,84437420405447	-0,0950205372646451	-0,0223596766591072
200,269	0,0109999999999957	1900	400	4	1899	-8,84025220759213	-0,0719214463606477	-0,0182376801967621
200,28	0,0219999999999914	1900	400	4	1899	-8,83053456433117	-0,0304318079724908	-0,00852003693580627
200,291	0,032999999999987	1900	400	4	1899,25	-8,8226031884551	-0,00884401146322489	-0,000588633120059967
200,3	0,0420000000000016	1900	400	4	1899,25	-8,81728872656822	-0,00117099843919277	0,00472577288746834
200,301	0,0430000000000064	1900	400	4	1899,25	-8,81721066311002	-0,00117147341370583	0,00480383634567261
200,302	0,0439999999999827	1900	400	4	1899,25	-8,81730370223522	-0,00137339346110821	0,00471079722046852
200,312	0,054000000000002	1900	400	4	1899,5	-8,8221151381731	-0,0118729006499052	-0,000100582838058472
200,323	0,0649999999999977	1900	400	4	1899,5	-8,83184865117073	-0,04348358605057	-0,00983409583568573
200,334	0,0759999999999934	1900	400	4	1899,75	-8,84070362895727	-0,0806453824043274	-0,0186891295015812
200,345	0,0869999999999891	1900	400	4	1899,75	-8,84393471293151	-0,0946761155501008	-0,0219201855361462
200,351	0,0929999999999893	1900	400	4	1899,75	-8,8448423333466	-0,0990699557587504	-0,0228277780115604
200,352	0,0939999999999941	1900	400	4	1899,75	-8,84485415183008	-0,0989737594500184	-0,0228396244347095
200,353	0,0949999999999989	1900	400	4	1899,75	-8,84481000714004	-0,0984660116955638	-0,0227954797446728
200,358	0,0999999999999943	1900	400	4	1900	-8,84441611357033	-0,0953372661024332	-0,0224015861749649
210,258	0	2000	500	4	1999	-8,84477195329964	-0,0949820457026362	-0,022757425904274
210,269	0,0109999999999957	2000	500	4	1999	-8,8399969227612	-0,0683988770470023	-0,017982367426157
210,28	0,0219999999999914	2000	500	4	1999	-8,8313817512244	-0,0320311216637492	-0,00936722382903099
210,291	0,032999999999987	2000	500	4	1999,25	-8,82226120680571	-0,00675029121339321	-0,000246651470661163
210,301	0,0430000000000064	2000	500	4	1999,25	-8,81858325563371	-0,00206382479518652	0,00343121588230133
210,302	0,0439999999999827	2000	500	4	1999,25	-8,81844878196716	-0,00193323474377394	0,00356566160917282
210,303	0,0449999999999875	2000	500	4	1999,25	-8,81843819282949	-0,00193621963262558	0,00357627868652344
210,304	0,0459999999999923	2000	500	4	1999,25	-8,81856392137706	-0,00219595152884722	0,00345055013895035
210,315	0,0569999999999879	2000	500	4	1999,5	-8,82462901063263	-0,0170160923153162	-0,00261448323726654
210,325	0,0670000000000073	2000	500	4	1999,5	-8,8340727891773	-0,0499460240826011	-0,0120582617819309
210,336	0,078000000000003	2000	500	4	1999,75	-8,84185714647174	-0,0834752479568124	-0,019842591136694
210,347	0,0889999999999986	2000	500	4	1999,75	-8,84496747516096	-0,0979794375598431	-0,0229529477655888
210,353	0,0949999999999989	2000	500	4	1999,75	-8,84519454091787	-0,0982329156249762	-0,0231799855828285
210,357	0,0989999999999895	2000	500	4	1999,75	-8,84487256407738	-0,0956514477729797	-0,0228580646216869
210,358	0,0999999999999943	2000	500	4	2000	-8,84473345242441	-0,094669540412724	-0,0227189250290394
220,258	0	2100	600	4	2099	-8,8451072294265	-0,095035070553422	-0,0230927020311356
220,269	0,0109999999999957	2100	600	4	2099	-8,84032239206135	-0,0676744664087892	-0,0183078646659851
220,28	0,0219999999999914	2100	600	4	2099	-8,8320970069617	-0,0331248575821519	-0,0100824795663357
220,291	0,032999999999987	2100	600	4	2099,25	-8,82223636843264	-0,0059555983170867	-0,000221841037273407
220,3	0,0420000000000016	2100	600	4	2099,25	-8,8178763538599	-0,000835978426039219	0,00413808971643448
220,301	0,0430000000000064	2100	600	4	2099,25	-8,81784313358366	-0,000920132733881474	0,00417133793234825
220,302	0,0439999999999827	2100	600	4	2099,25	-8,81794391199946	-0,00118833035230637	0,00407058745622635
220,312	0,054000000000002	2100	600	4	2099,5	-8,82286691106856	-0,0113329198211432	-0,000852383673191071
220,323	0,0649999999999977	2100	600	4	2099,5	-8,83282137103379	-0,0432751793414354	-0,0108068436384201
220,334	0,0759999999999934	2100	600	4	2099,75	-8,84114756248891	-0,0786898611113429	-0,0191330350935459
220,345	0,0869999999999891	2100	600	4	2099,75	-8,84482199326157	-0,0951869273558259	-0,0228074379265308
220,348	0,0900000000000034	2100	600	4	2099,75	-8,84549939073622	-0,0990455225110054	-0,0234848633408546
220,354	0,0960000000000036	2100	600	4	2099,75	-8,84553154930472	-0,098002552986145	-0,0235170498490334
220,355	0,0970000000000084	2100	600	4	2099,75	-8,84547840803862	-0,0975957186892629	-0,0234638527035713
220,358	0,0999999999999943	2100	600	4	2100	-8,84518126957119	-0,0954082235693932	-0,0231667421758175
230,258	0	2200	700	4	2199	-8,84537869133055	-0,094974571838975	-0,0233641639351845
230,269	0,0109999999999957	2200	700	4	2199	-8,84046438150108	-0,0669370451942086	-0,018449854105711
230,28	0,0219999999999914	2200	700	4	2199	-8,83200332522392	-0,0313463155180216	-0,00998882576823235
230,291	0,032999999999987	2200	700	4	2199,25	-8,82259556092322	-0,00593294855207205	-0,000581033527851105
230,298	0,039999999999992	2200	700	4	2199,25	-8,81935031153262	-0,00175616703927517	0,00266415998339653
230,301	0,0430000000000064	2200	700	4	2199,25	-8,81922896951437	-0,00192764680832624	0,00278552994132042
230,304	0,0459999999999923	2200	700	4	2199,25	-8,81946958601475	-0,00253893900662661	0,00254491344094276
230,315	0,0569999999999879	2200	700	4	2199,5	-8,8252286799252	-0,0161302555352449	-0,00321418046951294
230,325	0,0670000000000073	2200	700	4	2199,5	-8,83478038944304	-0,0494664814323187	-0,0127658620476723
230,336	0,078000000000003	2200	700	4	2199,75	-8,84313491173089	-0,0867750449106097	-0,0211203843355179
230,347	0,0889999999999986	2200	700	4	2199,75	-8,84534910321236	-0,0965017825365067	-0,0233345478773117
230,353	0,0949999999999989	2200	700	4	2199,75	-8,84578359313309	-0,0980820599943399	-0,0237690657377243
230,358	0,0999999999999943	2200	700	4	2200	-8,84544845670461	-0,0953824399039149	-0,0234339572489262
240,258	0	2300	800	4	2299	-8,84583343751729	-0,0957196531817317	-0,0238189101219177
240,269	0,0109999999999957	2300	800	4	2299	-8,84108095429838	-0,0687337433919311	-0,0190664269030094
240,28	0,0219999999999914	2300	800	4	2299	-8,83204241283238	-0,0298503087833524	-0,0100278854370117
240,291	0,032999999999987	2300	800	4	2299,25	-8,82263995707035	-0,00520361121743917	-0,000625401735305786
240,301	0,0430000000000064	2300	800	4	2299,25	-8,81918731145561	-0,00134564004838467	0,00282716006040573
240,302	0,0439999999999827	2300	800	4	2299,25	-8,81909963674843	-0,00139211304485798	0,00291483476758003
240,304	0,0459999999999923	2300	800	4	2299,25	-8,81941552273929	-0,00204484909772873	0,00259894877672195
240,315	0,0569999999999879	2300	800	4	2299,5	-8,82598109543324	-0,0172958895564079	-0,00396654009819031
240,325	0,0670000000000073	2300	800	4	2299,5	-8,83527369238436	-0,0504104746505618	-0,0132591649889946
240,336	0,078000000000003	2300	800	4	2299,75	-8,84300423786044	-0,0841816514730453	-0,0209896825253963
240,347	0,0889999999999986	2300	800	4	2299,75	-8,84602323174477	-0,0984654575586319	-0,0240086764097214
240,348	0,0900000000000034	2300	800	4	2299,75	-8,84611822664738	-0,0988784013316035	-0,0241036713123322
240,349	0,0910000000000082	2300	800	4	2299,75	-8,84614577516913	-0,0988483522087336	-0,0241312198340893
240,354	0,0960000000000036	2300	800	4	2299,75	-8,84609514847398	-0,0976599892601371	-0,0240806490182877
240,358	0,0999999999999943	2300	800	4	2300	-8,84583645500243	-0,0956381438300014	-0,0238219276070595
250,258	0	2400	900	4	2399	-8,84599193930626	-0,0953906169161201	-0,0239773839712143
250,269	0,0109999999999957	2400	900	4	2399	-8,84135361760855	-0,068769296631217	-0,0193390622735024
250,28	0,0219999999999914	2400	900	4	2399	-8,83232661522925	-0,0298901414498687	-0,0103120878338814
250,291	0,032999999999987	2400	900	4	2399,25	-8,82345523685217	-0,00623504631221294	-0,00144073739647865
250,299	0,0409999999999968	2400	900	4	2399,25	-8,82022208534181	-0,00187311787158251	0,00179238617420197
250,301	0,0430000000000064	2400	900	4	2399,25	-8,82014458067715	-0,00212330836802721	0,00186989083886147
250,306	0,0480000000000018	2400	900	4	2399,25	-8,82028522901237	-0,00260750763118267	0,00172924250364304
250,317	0,0589999999999975	2400	900	4	2399,5	-8,8276186119765	-0,0211598165333271	-0,0056040845811367
250,328	0,0699999999999932	2400	900	4	2399,5	-8,83752504363656	-0,0582672003656626	-0,0155105441808701
250,339	0,0809999999999889	2400	900	4	2399,75	-8,84443008340895	-0,089639644138515	-0,0224155560135841
250,349	0,0910000000000082	2400	900	4	2399,75	-8,84603306651115	-0,0965887354686856	-0,0240185111761093
250,352	0,0939999999999941	2400	900	4	2399,75	-8,84640156291425	-0,098739773966372	-0,0243870355188847
250,358	0,0999999999999943	2400	900	4	2400	-8,84605631232261	-0,0957382237538695	-0,0240418128669262
260,258	0	2500	1000	4	2499	-8,84626259095967	-0,0952807068824768	-0,0242480635643005
260,268	0,0100000000000477	2500	1000	4	2499	-8,8424919359386	-0,0734165776520967	-0,0204773806035519
260,279	0,021000000000015	2500	1000	4	2499	-8,83409284986555	-0,0357123510912061	-0,0120783224701881
260,29	0,0320000000000391	2500	1000	4	2499,25	-8,82499147206545	-0,00856869854032993	-0,0029769167304039
260,301	0,0430000000000064	2500	1000	4	2499,25	-8,82067574188113	-0,00207533594220877	0,00133875757455826
260,303	0,0450000000000159	2500	1000	4	2499,25	-8,8205433357507	-0,00198142137378454	0,0014711357653141
260,305	0,0470000000000255	2500	1000	4	2499,25	-8,82074609398842	-0,0025501661002636	0,00126834958791733
260,316	0,0580000000000496	2500	1000	4	2499,5	-8,8273810967803	-0,0193524407222867	-0,00536654144525528
260,327	0,0690000000000168	2500	1000	4	2499,5	-8,83714676834643	-0,055729360319674	-0,0151322409510612
260,344	0,0860000000000127	2500	1000	4	2499,75	-8,84564973413944	-0,093836160376668	-0,0236351788043976
260,349	0,0910000000000082	2500	1000	4	2499,75	-8,84653905406594	-0,0982724316418171	-0,0245245546102524
260,352	0,0940000000000509	2500	1000	4	2499,75	-8,8465662393719	-0,0978723214939237	-0,0245517119765282
260,355	0,0970000000000368	2500	1000	4	2499,75	-8,84650155901909	-0,0970925157889724	-0,0244870036840439
260,358	0,100000000000023	2500	1000	4	2500	-8,84634143672884	-0,0958633376285434	-0,0243269093334675
310,586	0	3001	1	5	3000	-8,83776599541307	-0,0498416135087609	-0,0157514400780201
310,597	0,0109999999999673	3001	1	5	3000	-8,83787836879492	-0,0505266897380352	-0,0158638134598732
310,607	0,021000000000015	3001	1	5	3000	-8,83782165125012	-0,0503134820610285	-0,0158071517944336
310,618	0,0319999999999823	3001	1	5	3000	-8,83786990307271	-0,0506377592682838	-0,0158553756773472
310,628	0,0419999999999732	3001	1	5	3000	-8,83761724457145	-0,0491000199690461	-0,0156026892364025
310,629	0,0430000000000064	3001	1	5	3000	-8,83761780336499	-0,0489796744659543	-0,0156032480299473
310,64	0,0539999999999736	3001	1	5	3000	-8,83769039064646	-0,0495017506182194	-0,0156758353114128
310,65	0,0640000000000214	3001	1	5	3000	-8,83777225390077	-0,0498906057327986	-0,0157576985657215
310,661	0,0749999999999886	3001	1	5	3000	-8,83794419467449	-0,0508887646719813	-0,015929639339447
310,672	0,0860000000000127	3001	1	5	3000	-8,83794900029898	-0,0509922299534082	-0,015934444963932
310,683	0,09699999999998	3001	1	5	3000	-8,83802946656942	-0,051238932646811	-0,0160149112343788
310,694	0,108000000000004	3001	1	5	3000	-8,83800524286926	-0,0510141393169761	-0,0159907154738903
310,705	0,118999999999971	3001	1	5	3000	-8,83793184533715	-0,0507074128836393	-0,0159172900021076
310,715	0,129000000000019	3001	1	5	3000	-8,83803463540971	-0,0513602560386062	-0,0160201080143452
310,726	0,139999999999986	3001	1	5	3000	-8,83787537924945	-0,0506274867802858	-0,0158608518540859
310,737	0,15100000000001	3001	1	5	3000	-8,83808394894004	-0,0512432213872671	-0,0160694494843483
310,755	0,168999999999983	3001	1	5	3000	-8,83808447979391	-0,0513729406520724	-0,0160699523985386
310,766	0,180000000000007	3001	1	5	3000	-8,83808196522295	-0,0515117822214961	-0,0160674378275871
310,783	0,197000000000003	3001	1	5	3000	-8,83816458284855	-0,051679415628314	-0,0161500833928585
310,794	0,20799999999997	3001	1	5	3000	-8,83822881616652	-0,0520648621022701	-0,0162142887711525
310,804	0,218000000000018	3001	1	5	3000	-8,83811102248728	-0,0514225009828806	-0,0160964950919151
310,815	0,228999999999985	3001	1	5	3000	-8,83824404329062	-0,0521827302873135	-0,0162295438349247
310,826	0,240000000000009	3001	1	5	3000	-8,83819637820125	-0,0519951339811087	-0,0161818228662014
310,837	0,250999999999976	3001	1	5	3000	-8,8382232002914	-0,0518603576347232	-0,0162086449563503
310,848	0,262	3001	1	5	3000	-8,83822571486235	-0,0519360601902008	-0,0162111595273018
310,859	0,272999999999968	3001	1	5	3000	-8,83843537420034	-0,0532686384394765	-0,0164208188652992
310,869	0,283000000000015	3001	1	5	3000	-8,83838670328259	-0,0527554750442505	-0,0163721479475498
310,88	0,293999999999983	3001	1	5	3000	-8,83848750963807	-0,0529723986983299	-0,0164730101823807
310,891	0,305000000000007	3001	1	5	3000	-8,83847306482494	-0,0531155942007899	-0,0164585374295712
310,902	0,315999999999974	3001	1	5	3000	-8,83839704096317	-0,0526219140738249	-0,016382485628128
310,912	0,326000000000022	3001	1	5	3000	-8,83846091106534	-0,0531795993447304	-0,0164463557302952
310,923	0,336999999999989	3001	1	5	3000	-8,83839139714837	-0,0527665019035339	-0,0163768418133259
310,934	0,348000000000013	3001	1	5	3000	-8,83840383030474	-0,052532721310854	-0,0163893029093742
310,945	0,35899999999998	3001	1	5	3000	-8,83857557550073	-0,0534394942224026	-0,0165610201656818
310,956	0,370000000000005	3001	1	5	3000	-8,83850583806634	-0,0533105945214629	-0,0164912827312946
310,967	0,380999999999972	3001	1	5	3000	-8,83852008730173	-0,0533758662641048	-0,0165055878460407
310,977	0,39100000000002	3001	1	5	3000	-8,83859192021191	-0,0536706577986479	-0,0165773928165436
310,988	0,401999999999987	3001	1	5	3000	-8,83849485777318	-0,052965572103858	-0,0164803303778172
311,005	0,418999999999983	3001	1	5	3000	-8,8386385794729	-0,0537395756691694	-0,0166240520775318
311,016	0,430000000000007	3001	1	5	3000	-8,83868493139744	-0,0540892779827118	-0,0166703760623932
311,027	0,440999999999974	3001	1	5	3000	-8,83871172554791	-0,0542423175647855	-0,0166971981525421
311,037	0,451000000000022	3001	1	5	3000	-8,8387555629015	-0,0542237563058734	-0,016741007566452
311,048	0,461999999999989	3001	1	5	3000	-8,83886589668691	-0,0548593513667583	-0,016851369291544
311,059	0,473000000000013	3001	1	5	3000	-8,83884835056961	-0,0548117654398084	-0,0168338231742382
311,07	0,48399999999998	3001	1	5	3000	-8,83882750757039	-0,0547526264563203	-0,0168129801750183
311,081	0,495000000000005	3001	1	5	3000	-8,83880320005119	-0,0542626483365893	-0,0167886726558208
311,092	0,505999999999972	3001	1	5	3000	-8,83898173458874	-0,055218581110239	-0,0169672071933746
311,102	0,51600000000002	3001	1	5	3000	-8,83893429301679	-0,0550025328993797	-0,0169197656214237
311,113	0,526999999999987	3001	1	5	3000	-8,83899006061256	-0,0553169893100858	-0,0169755332171917
311,124	0,538000000000011	3001	1	5	3000	-8,83874882943928	-0,0540861673653126	-0,0167343020439148
311,135	0,548999999999978	3001	1	5	3000	-8,83895295672118	-0,0549907796084881	-0,016938429325819
311,146	0,560000000000002	3001	1	5	3000	-8,83897922001779	-0,0552330724895	-0,0169646926224232
311,157	0,57099999999997	3001	1	5	3000	-8,83899902924895	-0,0553672714158893	-0,016984473913908
311,167	0,581000000000017	3001	1	5	3000	-8,83909245952964	-0,0558780459687114	-0,0170779041945934
311,178	0,591999999999985	3001	1	5	3000	-8,83905988186598	-0,0555842835456133	-0,0170453265309334
311,189	0,603000000000009	3001	1	5	3000	-8,83918209001422	-0,0560763850808144	-0,0171675346791744
311,2	0,613999999999976	3001	1	5	3000	-8,83920379914343	-0,0561408512294292	-0,0171892717480659
311,211	0,625	3001	1	5	3000	-8,83926677517593	-0,0566534185782075	-0,0172522477805614
311,222	0,635999999999967	3001	1	5	3000	-8,83922763168812	-0,0564358895644546	-0,0172130763530731
311,232	0,646000000000015	3001	1	5	3000	-8,83918851613998	-0,055983173660934	-0,0171739608049393
311,243	0,656999999999982	3001	1	5	3000	-8,83914364501834	-0,055700303055346	-0,0171291455626488
311,254	0,668000000000006	3001	1	5	3000	-8,83918871171772	-0,0561361946165562	-0,0171741843223572
311,265	0,678999999999974	3001	1	5	3000	-8,83920625783503	-0,056123579852283	-0,0171917304396629
311,275	0,689000000000021	3001	1	5	3000	-8,83954773657024	-0,0581300305202603	-0,0175332091748714
311,289	0,702999999999975	3001	1	5	3000	-8,83945383131504	-0,0572515139356256	-0,0174392759799957
311,3	0,713999999999999	3001	1	5	3000	-8,83941007778048	-0,0569938914850354	-0,0173955224454403
311,311	0,724999999999966	3001	1	5	3000	-8,8394036795944	-0,0569449784234166	-0,0173891521990299
311,321	0,735000000000014	3001	1	5	3000	-8,83942647837102	-0,0571954948827624	-0,0174119509756565
311,332	0,745999999999981	3001	1	5	3000	-8,83937275037169	-0,0566900987178087	-0,0173581950366497
311,343	0,757000000000005	3001	1	5	3000	-8,83946106769144	-0,0570916989818215	-0,0174465402960777
311,354	0,767999999999972	3001	1	5	3000	-8,83954868651926	-0,0575881497934461	-0,0175341591238976
311,364	0,77800000000002	3001	1	5	3000	-8,83947461843491	-0,0572749832645059	-0,0174600630998611
311,375	0,788999999999987	3001	1	5	3000	-8,83968014270067	-0,0584204541519284	-0,0176655873656273
311,386	0,800000000000011	3001	1	5	3000	-8,83956260047853	-0,0574411451816559	-0,0175480730831623
311,397	0,810999999999979	3001	1	5	3000	-8,83961465209722	-0,0578595092520118	-0,0176000967621803
311,408	0,822000000000003	3001	1	5	3000	-8,83962040767073	-0,0579678080976009	-0,0176059082150459
311,419	0,83299999999997	3001	1	5	3000	-8,83961347863078	-0,0579260429367423	-0,0175989791750908
311,429	0,843000000000018	3001	1	5	3000	-8,83967732079327	-0,0579808978363872	-0,0176627933979034
311,44	0,853999999999985	3001	1	5	3000	-8,83973727934062	-0,0582546414807439	-0,0177227519452572
311,451	0,865000000000009	3001	1	5	3000	-8,83990148082376	-0,0591740291565657	-0,0178869254887104
311,465	0,879000000000019	3001	1	5	3000	-8,8398692663759	-0,0589165557175875	-0,0178547389805317
311,476	0,889999999999986	3001	1	5	3000	-8,83976010605693	-0,0583941163495183	-0,0177456066012383
311,487	0,90100000000001	3001	1	5	3000	-8,83979723788798	-0,0582588883116841	-0,0177827104926109
311,498	0,911999999999978	3001	1	5	3000	-8,83986652828753	-0,0587180769070983	-0,0178520008921623
311,509	0,923000000000002	3001	1	5	3000	-8,83984518237412	-0,0586847774684429	-0,0178306549787521
311,52	0,933999999999969	3001	1	5	3000	-8,83987236768007	-0,0589651381596923	-0,0178578123450279
311,53	0,944000000000017	3001	1	5	3000	-8,84005269035697	-0,0594822876155376	-0,018038135021925
311,55	0,963999999999999	3001	1	5	3000	-8,84000225923955	-0,0593489594757557	-0,0179877318441868
311,561	0,974999999999966	3001	1	5	3000	-8,84010356850922	-0,0599680375307798	-0,0180890411138535
311,571	0,985000000000014	3001	1	5	3000	-8,84002556093037	-0,0594714237377048	-0,0180110335350037
311,582	0,995999999999981	3001	1	5	3000	-8,84004662744701	-0,0593762705102563	-0,0180321000516415
311,593	1,00700000000001	3001	1	5	3000	-8,84008588269353	-0,0596735486760736	-0,0180713273584843
311,604	1,01799999999997	3001	1	5	3000	-8,84007532149553	-0,0596858048811555	-0,0180607661604881
311,614	1,02800000000002	3001	1	5	3000	-8,84014531038702	-0,060071530751884	-0,0181307829916477
311,625	1,03899999999999	3001	1	5	3000	-8,84013430215418	-0,0600105337798595	-0,0181197747588158
311,636	1,05000000000001	3001	1	5	3000	-8,84032186120749	-0,0608466798439622	-0,0183073058724403
311,647	1,06099999999998	3001	1	5	3000	-8,84024298749864	-0,0603118306025863	-0,0182284601032734
311,658	1,072	3001	1	5	3000	-8,84030434302986	-0,0607268838211894	-0,0182898156344891
311,669	1,08299999999997	3001	1	5	3000	-8,84025014005601	-0,0604598177596927	-0,0182356126606464
311,679	1,09300000000002	3001	1	5	3000	-8,84031199850142	-0,0604802509769797	-0,0182974711060524
311,69	1,10399999999998	3001	1	5	3000	-8,84039162658155	-0,0609394675120711	-0,018377099186182
311,701	1,11500000000001	3001	1	5	3000	-8,84044711478055	-0,0612437212839723	-0,0184325873851776
311,712	1,12599999999998	3001	1	5	3000	-8,84049941785633	-0,0615466665476561	-0,018484890460968
311,723	1,137	3001	1	5	3000	-8,84042333811522	-0,0611407123506069	-0,0184087827801704
311,744	1,15800000000002	3001	1	5	3000	-8,84046351537108	-0,0610595243051648	-0,0184489600360394
311,755	1,16899999999998	3001	1	5	3000	-8,84050053544343	-0,0612615095451474	-0,0184860080480576
311,766	1,18000000000001	3001	1	5	3000	-8,8404849730432	-0,0613030139356852	-0,018470473587513
311,777	1,19099999999997	3001	1	5	3000	-8,84056521579623	-0,0617760978639126	-0,0185507163405418
311,787	1,20100000000002	3001	1	5	3000	-8,84049723856151	-0,0610997155308723	-0,0184827111661434
311,798	1,21199999999999	3001	1	5	3000	-8,84061721153557	-0,0619261479005218	-0,0186026841402054
311,809	1,22300000000001	3001	1	5	3000	-8,84059600532055	-0,0616818713024259	-0,0185814499855042
311,82	1,23399999999998	3001	1	5	3000	-8,84070063941181	-0,0623982632532716	-0,0186861120164394
311,831	1,245	3001	1	5	3000	-8,84071337990463	-0,0621319888159633	-0,0186988525092602
311,842	1,25599999999997	3001	1	5	3000	-8,84076193906367	-0,0625154003500938	-0,0187474116683006
311,852	1,26600000000002	3001	1	5	3000	-8,8407417666167	-0,062365559861064	-0,0187272392213345
311,863	1,27699999999999	3001	1	5	3000	-8,84074456058443	-0,0622670399025083	-0,0187300331890583
311,874	1,28800000000001	3001	1	5	3000	-8,84091747924685	-0,0633402075618505	-0,0189029239118099
311,885	1,29899999999998	3001	1	5	3000	-8,84099920280278	-0,0635532615706325	-0,0189846754074097
311,896	1,31	3001	1	5	3000	-8,84092745371163	-0,0630975048989058	-0,0189129263162613
311,907	1,32099999999997	3001	1	5	3000	-8,84077230468392	-0,0623387144878507	-0,0187577493488789
311,917	1,33100000000002	3001	1	5	3000	-8,84084994904697	-0,0628995196893811	-0,0188354216516018
311,928	1,34199999999998	3001	1	5	3000	-8,84090702980757	-0,0631609652191401	-0,0188924744725227
311,939	1,35300000000001	3001	1	5	3000	-8,8409382943064	-0,0629554456099868	-0,0189237669110298
311,95	1,36399999999998	3001	1	5	3000	-8,84102387353778	-0,0635759299620986	-0,0190093740820885
311,961	1,375	3001	1	5	3000	-8,84108522906899	-0,0639100978150964	-0,0190706737339497
311,972	1,38599999999997	3001	1	5	3000	-8,84108637459576	-0,0638745864853263	-0,0190718472003937
311,982	1,39600000000002	3001	1	5	3000	-8,84110526181757	-0,0636704312637448	-0,0190907344222069
311,993	1,40699999999998	3001	1	5	3000	-8,84111973457038	-0,0638832384720445	-0,0191052071750164
312,004	1,41800000000001	3001	1	5	3000	-8,84108827449381	-0,063734408468008	-0,0190737470984459
312,015	1,42899999999997	3001	1	5	3000	-8,84113412350416	-0,0640495354309678	-0,0191196240484715
312,025	1,43900000000002	3001	1	5	3000	-8,84111654944718	-0,0639810366556048	-0,0191020220518112
312,036	1,44999999999999	3001	1	5	3000	-8,84109889157116	-0,0635497085750103	-0,0190843641757965
312,047	1,46100000000001	3001	1	5	3000	-8,8412007316947	-0,0641382532194257	-0,0191862322390079
312,058	1,47199999999998	3001	1	5	3000	-8,84128189645708	-0,0647383788600564	-0,0192673690617085
312,069	1,483	3001	1	5	3000	-8,84144693613052	-0,0654303887858987	-0,0194324366748333
312,08	1,49399999999997	3001	1	5	3000	-8,84146632626653	-0,0654775556176901	-0,0194518268108368
312,09	1,50400000000002	3001	1	5	3000	-8,84131941944361	-0,0644658505916595	-0,0193049199879169
312,101	1,51499999999999	3001	1	5	3000	-8,84133908897638	-0,0645829923450947	-0,0193245336413383
312,112	1,52600000000001	3001	1	5	3000	-8,84148507378995	-0,0654119253158569	-0,0194705463945866
312,123	1,53699999999998	3001	1	5	3000	-8,84146233089268	-0,0653534242883325	-0,0194478034973145
312,134	1,548	3001	1	5	3000	-8,84145456366241	-0,064994040876627	-0,0194400362670422
312,145	1,55899999999997	3001	1	5	3000	-8,841523071751	-0,0654521305114031	-0,0195085443556309
312,155	1,56900000000002	3001	1	5	3000	-8,8415540009737	-0,0658396352082491	-0,0195394456386566
312,166	1,57999999999998	3001	1	5	3000	-8,84150362573564	-0,0655203545466065	-0,0194890983402729
312,177	1,59100000000001	3001	1	5	3000	-8,84153494611382	-0,0655647646635771	-0,01952039077878
312,188	1,60199999999998	3001	1	5	3000	-8,84161479771137	-0,0657745031639934	-0,0196002423763275
312,199	1,613	3001	1	5	3000	-8,84162619709969	-0,0659750401973724	-0,0196116417646408
312,21	1,62399999999997	3001	1	5	3000	-8,84161655791104	-0,0658967299386859	-0,0196020305156708
312,22	1,63400000000001	3001	1	5	3000	-8,84178008884192	-0,0667505571618676	-0,0197655335068703
312,231	1,64499999999998	3001	1	5	3000	-8,8417197111994	-0,0661869766190648	-0,0197051838040352
312,242	1,65600000000001	3001	1	5	3000	-8,84176324121654	-0,0665229791775346	-0,0197487138211727
312,253	1,66699999999997	3001	1	5	3000	-8,84176296181977	-0,0664356583729386	-0,0197484344244003
312,263	1,67700000000002	3001	1	5	3000	-8,84193900972605	-0,0674915034323931	-0,0199245102703571
312,274	1,68799999999999	3001	1	5	3000	-8,84188539348543	-0,0670989323407412	-0,0198708660900593
312,285	1,69900000000001	3001	1	5	3000	-8,841791767627	-0,0663644587621093	-0,0197772122919559
312,296	1,70999999999998	3001	1	5	3000	-8,84171923622489	-0,0659485533833504	-0,0197046808898449
312,307	1,721	3001	1	5	3000	-8,84180095978081	-0,0664572650566697	-0,0197864323854446
312,318	1,73199999999997	3001	1	5	3000	-8,84196490980685	-0,0675786985084414	-0,0199503824114799
312,328	1,74200000000002	3001	1	5	3000	-8,84192601777613	-0,0672640465199947	-0,019911490380764
312,339	1,75299999999999	3001	1	5	3000	-8,84195725433528	-0,0671229092404246	-0,0199427269399166
312,35	1,76400000000001	3001	1	5	3000	-8,84201184846461	-0,0673890765756369	-0,0199973210692406
312,361	1,77499999999998	3001	1	5	3000	-8,84203375317156	-0,0675221905112267	-0,0200192257761955
312,372	1,786	3001	1	5	3000	-8,8422369863838	-0,0686839781701565	-0,0202224589884281
312,383	1,79699999999997	3001	1	5	3000	-8,8421746250242	-0,0679824315011501	-0,0201600976288319
312,393	1,80700000000002	3001	1	5	3000	-8,84218859486282	-0,0681788520887494	-0,0201740674674511
312,404	1,81799999999998	3001	1	5	3000	-8,84210078045726	-0,0677095027640462	-0,0200862251222134
312,415	1,82900000000001	3001	1	5	3000	-8,84204140864313	-0,0674591027200222	-0,0200268812477589
312,426	1,83999999999997	3001	1	5	3000	-8,84207448922098	-0,0676800031214952	-0,0200599618256092
312,437	1,851	3001	1	5	3000	-8,84220320731401	-0,0680830935016274	-0,0201887078583241
312,448	1,86199999999997	3001	1	5	3000	-8,84225042536855	-0,0683758361265063	-0,0202358700335026
312,458	1,87200000000001	3001	1	5	3000	-8,84228258393705	-0,0685873907059431	-0,0202680565416813
312,469	1,88299999999998	3001	1	5	3000	-8,84230770170689	-0,0687711266800761	-0,0202931463718414
312,48	1,89400000000001	3001	1	5	3000	-8,84236933663487	-0,0690327351912856	-0,020354837179184
312,491	1,90499999999997	3001	1	5	3000	-8,84247721172869	-0,0693565374240279	-0,0204626843333244
312,501	1,91500000000002	3001	1	5	3000	-8,84247777052224	-0,0694401981309056	-0,0204632431268692
312,512	1,92599999999999	3001	1	5	3000	-8,84243186563253	-0,0692298682406545	-0,0204173661768436
312,523	1,93700000000001	3001	1	5	3000	-8,8424435723573	-0,069399569183588	-0,0204290449619293
312,534	1,94799999999998	3001	1	5	3000	-8,84239727631211	-0,0686653330922127	-0,0203827209770679
312,545	1,959	3001	1	5	3000	-8,84248967282474	-0,0692806160077453	-0,0204751454293728
312,565	1,97899999999998	3001	1	5	3000	-8,842598721385	-0,0699286302551627	-0,0205841660499573
312,576	1,99000000000001	3001	1	5	3000	-8,84259056299925	-0,0699356198310852	-0,0205760635435581
312,587	2,00099999999998	3001	1	5	3000	-8,84255904704332	-0,0694384705275297	-0,0205444917082787
312,598	2,012	3001	1	5	3000	-8,84259302169084	-0,0697508733719587	-0,0205784663558006
312,609	2,02299999999997	3001	1	5	3000	-8,8426645193249	-0,0700702145695686	-0,0206499919295311
312,619	2,03300000000002	3001	1	5	3000	-8,84263060055673	-0,069907926954329	-0,0206160731613636
312,63	2,04399999999998	3001	1	5	3000	-8,84266393259168	-0,0700995419174433	-0,0206494331359863
312,641	2,05500000000001	3001	1	5	3000	-8,8427481148392	-0,070301229134202	-0,0207335874438286
312,652	2,06599999999997	3001	1	5	3000	-8,84283117949963	-0,0708756130188704	-0,0208166241645813
312,662	2,07600000000002	3001	1	5	3000	-8,84279061108828	-0,0705086160451174	-0,020776055753231
312,673	2,08699999999999	3001	1	5	3000	-8,84283766150474	-0,0709009496495128	-0,0208231620490551
312,684	2,09800000000001	3001	1	5	3000	-8,84277381934226	-0,0701929582282901	-0,020759291946888
312,695	2,10899999999998	3001	1	5	3000	-8,84286062791943	-0,070861428976059	-0,0208460725843906
312,706	2,12	3001	1	5	3000	-8,84284232743084	-0,0707177957519889	-0,0208278000354767
312,717	2,13099999999997	3001	1	5	3000	-8,84295132011175	-0,0713010178878903	-0,0209367647767067
312,727	2,14100000000002	3001	1	5	3000	-8,84298118762672	-0,071490122936666	-0,0209666602313519
312,738	2,15199999999999	3001	1	5	3000	-8,84296146221459	-0,0710634747520089	-0,0209469348192215
312,749	2,16300000000001	3001	1	5	3000	-8,84293022565544	-0,0709153758361936	-0,0209156982600689
312,76	2,17399999999998	3001	1	5	3000	-8,84305816143751	-0,0716751534491777	-0,0210436061024666
312,771	2,185	3001	1	5	3000	-8,84300655685365	-0,071470788680017	-0,0209920294582844
312,782	2,19599999999997	3001	1	5	3000	-8,84306732565165	-0,0717431353405118	-0,0210528261959553
312,792	2,20600000000002	3001	1	5	3000	-8,84306182153523	-0,0715408753603697	-0,0210472941398621
312,803	2,21699999999998	3001	1	5	3000	-8,84314491413534	-0,0719996588304639	-0,0211303867399693
312,814	2,22800000000001	3001	1	5	3000	-8,84323007427156	-0,072421464137733	-0,0212155468761921
312,831	2,245	3001	1	5	3000	-8,84323842823505	-0,0724593596532941	-0,0212238729000092
312,842	2,25599999999997	3001	1	5	3000	-8,84313996881247	-0,0717123877257109	-0,0211254134774208
312,852	2,26600000000002	3001	1	5	3000	-8,84324496611953	-0,0724935112521052	-0,0212304666638374
312,863	2,27699999999999	3001	1	5	3000	-8,84316723793745	-0,0719483010470867	-0,0211526826024055
312,874	2,28800000000001	3001	1	5	3000	-8,84349821135402	-0,0738440593704581	-0,0214836560189724
312,885	2,29899999999998	3001	1	5	3000	-8,84330129250884	-0,0722265150398016	-0,0212867371737957
312,896	2,31	3001	1	5	3000	-8,84347102604806	-0,073450873605907	-0,0214564986526966
312,907	2,32099999999997	3001	1	5	3000	-8,84343149140477	-0,0731355603784323	-0,0214169919490814
312,917	2,33100000000002	3001	1	5	3000	-8,84343436919153	-0,0732073280960321	-0,0214198417961597
312,928	2,34199999999998	3001	1	5	3000	-8,84346535429358	-0,0733657367527485	-0,02145079895854
312,939	2,35300000000001	3001	1	5	3000	-8,84333940222859	-0,0723696872591972	-0,0213249027729034
312,95	2,36399999999998	3001	1	5	3000	-8,84347661398351	-0,073321876116097	-0,0214620865881443
312,961	2,375	3001	1	5	3000	-8,84349726140499	-0,0734636792913079	-0,0214827619493008
312,972	2,38599999999997	3001	1	5	3000	-8,84356901049614	-0,0739001482725143	-0,0215545110404491
312,982	2,39600000000002	3001	1	5	3000	-8,84354252368212	-0,0734377279877663	-0,0215280242264271
312,993	2,40699999999998	3001	1	5	3000	-8,84384709410369	-0,0752262305468321	-0,0218325667083263
313,004	2,41800000000001	3001	1	5	3000	-8,84362505748868	-0,0738355843350291	-0,021610502153635
313,015	2,42899999999997	3001	1	5	3000	-8,84368004277348	-0,0741812633350492	-0,0216654874384403
313,025	2,43900000000002	3001	1	5	3000	-8,8436958566308	-0,0743778189644217	-0,0216813571751118
313,036	2,44999999999999	3001	1	5	3000	-8,84377816691995	-0,0745678041130304	-0,0217636674642563
313,047	2,46100000000001	3001	1	5	3000	-8,84376849979162	-0,0744840689003468	-0,0217540003359318
313,058	2,47199999999998	3001	1	5	3000	-8,84377263486385	-0,0744692422449589	-0,0217580795288086
313,069	2,483	3001	1	5	3000	-8,84382569231093	-0,0749649619683623	-0,0218111649155617
313,086	2,5	3001	1	5	3000	-8,84380602277815	-0,0745172845199704	-0,0217914953827858
313,097	2,51099999999997	3001	1	5	3000	-8,84393504820764	-0,0752857374027371	-0,021920520812273
313,107	2,52100000000002	3001	1	5	3000	-8,84381686337292	-0,0746401306241751	-0,0218023359775543
313,118	2,53199999999998	3001	1	5	3000	-8,84400523267686	-0,0757662486284971	-0,021990705281496
313,129	2,54300000000001	3001	1	5	3000	-8,84396396577358	-0,0754250446334481	-0,0219494104385376
313,14	2,55399999999997	3001	1	5	3000	-8,84400467388332	-0,0754513265565038	-0,0219901464879513
313,15	2,56400000000002	3001	1	5	3000	-8,84397963993251	-0,0753223104402423	-0,0219651125371456
313,161	2,57499999999999	3001	1	5	3000	-8,8438826892525	-0,0747553911060095	-0,0218681618571281
313,172	2,58600000000001	3001	1	5	3000	-8,84409324266016	-0,0760275591164827	-0,0220787152647972
313,183	2,59699999999998	3001	1	5	3000	-8,84401705116034	-0,0754042295739055	-0,0220024958252907
313,194	2,608	3001	1	5	3000	-8,84426297619939	-0,0767765333876014	-0,0222484208643436
313,205	2,61899999999997	3001	1	5	3000	-8,84396963752806	-0,0750876264646649	-0,0219551101326942
313,215	2,62900000000002	3001	1	5	3000	-8,84418787434697	-0,0764491315931082	-0,0221733190119267
313,226	2,63999999999999	3001	1	5	3000	-8,84421994909644	-0,0764798512682319	-0,0222053937613964
313,237	2,65100000000001	3001	1	5	3000	-8,84430611506104	-0,0770221231505275	-0,0222916156053543
313,248	2,66199999999998	3001	1	5	3000	-8,84430823847651	-0,0767336413264275	-0,02229368314147
313,262	2,67599999999999	3001	1	5	3000	-8,84425389580429	-0,0764784030616283	-0,0222393684089184
313,273	2,68700000000001	3001	1	5	3000	-8,84435892105103	-0,0770542398095131	-0,0223443657159805
313,284	2,69799999999998	3001	1	5	3000	-8,8442371878773	-0,075963232666254	-0,0222226604819298
313,295	2,709	3001	1	5	3000	-8,84432729333639	-0,0767475366592407	-0,0223127380013466
313,306	2,71999999999997	3001	1	5	3000	-8,84432665072382	-0,0767433131113648	-0,0223121233284473
313,316	2,73000000000002	3001	1	5	3000	-8,84435313753784	-0,0768527947366238	-0,0223386101424694
313,327	2,74099999999999	3001	1	5	3000	-8,84441424161196	-0,0774389039725065	-0,0223996862769127
313,339	2,75299999999999	3001	1	5	3000	-8,84439666755497	-0,076893069781363	-0,0223821401596069
313,35	2,76400000000001	3001	1	5	3000	-8,84446654468775	-0,0773422885686159	-0,0224519893527031
313,361	2,77499999999998	3001	1	5	3000	-8,84448347613215	-0,0774623500183225	-0,0224689207971096
313,372	2,786	3001	1	5	3000	-8,84458646178246	-0,0781273934990168	-0,0225719064474106
313,383	2,79699999999997	3001	1	5	3000	-8,84453449398279	-0,0774116301909089	-0,022519938647747
313,393	2,80700000000002	3001	1	5	3000	-8,8445233181119	-0,0774462427943945	-0,0225087627768517
313,404	2,81799999999998	3001	1	5	3000	-8,84459160268307	-0,0779178598895669	-0,0225770473480225
313,415	2,82900000000001	3001	1	5	3000	-8,84472571313381	-0,0786146568134427	-0,0227111577987671
313,426	2,83999999999998	3001	1	5	3000	-8,84463401511311	-0,0781506067141891	-0,0226195156574249
313,437	2,851	3001	1	5	3000	-8,84467265568674	-0,0781154725700617	-0,0226581282913685
313,448	2,86199999999997	3001	1	5	3000	-8,84473764337599	-0,0784224504604936	-0,0227231159806252
313,458	2,87200000000001	3001	1	5	3000	-8,8447829335928	-0,0788918137550354	-0,0227684341371059
313,469	2,88299999999998	3001	1	5	3000	-8,84479575790465	-0,0787970935925841	-0,0227812305092812
313,48	2,89400000000001	3001	1	5	3000	-8,84481905959547	-0,0788954179733992	-0,022804532200098
313,491	2,90499999999997	3001	1	5	3000	-8,84477622807026	-0,0784303992986679	-0,0227616727352142
313,501	2,91500000000002	3001	1	5	3000	-8,84478905238211	-0,0785618973895907	-0,0227745249867439
313,512	2,92599999999999	3001	1	5	3000	-8,84489821270108	-0,0792384706437588	-0,0228836573660374
313,523	2,93700000000001	3001	1	5	3000	-8,8449504878372	-0,0796004058793187	-0,0229359604418278
313,534	2,94799999999998	3001	1	5	3000	-8,84494207799435	-0,0791512010619044	-0,0229275226593018
313,545	2,959	3001	1	5	3000	-8,84496389888227	-0,0793242081999779	-0,0229493714869022
313,556	2,96999999999997	3001	1	5	3000	-8,84492995217442	-0,0791548518463969	-0,0229153968393803
313,566	2,98000000000002	3001	1	5	3000	-8,84495294652879	-0,0793907279148698	-0,0229384191334248
313,577	2,99099999999999	3001	1	5	3000	-8,84514173492789	-0,0804676348343492	-0,0231271795928478
313,588	3,00200000000001	3001	1	5	3000	-8,84495456703007	-0,079083819873631	-0,0229400396347046
313,599	3,01299999999998	3001	1	5	3000	-8,84529026225209	-0,0810617068782449	-0,0232757069170475
313,61	3,024	3001	1	5	3000	-8,84518847800791	-0,0804511131718755	-0,023173950612545
313,621	3,03499999999997	3001	1	5	3000	-8,84521166794002	-0,0805750070139766	-0,0231971405446529
313,631	3,04500000000002	3001	1	5	3000	-8,84517554193735	-0,0802358705550432	-0,0231609866023064
313,642	3,05599999999998	3001	1	5	3000	-8,84521359577775	-0,0803185766562819	-0,0231990404427052
313,653	3,06700000000001	3001	1	5	3000	-8,84516291320324	-0,0801248895004392	-0,0231483578681946
313,664	3,07799999999997	3001	1	5	3000	-8,84532669559121	-0,0810343353077769	-0,0233121961355209
313,675	3,089	3001	1	5	3000	-8,84527676738799	-0,080821537412703	-0,0232622399926186
313,686	3,09999999999997	3001	1	5	3000	-8,84523158892989	-0,0803462322801352	-0,0232170335948467
313,696	3,11000000000001	3001	1	5	3000	-8,84532124735415	-0,0807450106367469	-0,0233067199587822
313,707	3,12099999999998	3001	1	5	3000	-8,84532739408314	-0,0808193674311042	-0,0233128666877747
313,718	3,13200000000001	3001	1	5	3000	-8,84544557891786	-0,0815501576289535	-0,0234310515224934
313,729	3,14299999999997	3001	1	5	3000	-8,84544348344207	-0,0814823945984244	-0,0234289839863777
313,739	3,15300000000002	3001	1	5	3000	-8,84540160186589	-0,0809851661324501	-0,02338707447052
313,75	3,16399999999999	3001	1	5	3000	-8,84545820765197	-0,0813688850030303	-0,0234436802566051
313,761	3,17500000000001	3001	1	5	3000	-8,84547458030283	-0,081510404124856	-0,0234600529074669
313,772	3,18599999999998	3001	1	5	3000	-8,84560698643327	-0,0823243102058768	-0,0235924310982227
313,783	3,197	3001	1	5	3000	-8,84554758667946	-0,0815376825630665	-0,0235330313444138
313,794	3,20799999999997	3001	1	5	3000	-8,84559977799654	-0,0819753808900714	-0,0235852226614952
313,804	3,21800000000002	3001	1	5	3000	-8,84554803371429	-0,0815609190613031	-0,0235334783792496
313,815	3,22899999999999	3001	1	5	3000	-8,84568641893565	-0,0824612891301513	-0,0236718915402889
313,826	3,24000000000001	3001	1	5	3000	-8,84564942680299	-0,0823220796883106	-0,0236348994076252
313,843	3,25700000000001	3001	1	5	3000	-8,8457412365824	-0,0824867421761155	-0,0237267091870308
313,855	3,26900000000001	3001	1	5	3000	-8,84572469629347	-0,0826126942411065	-0,0237101688981056
313,866	3,27999999999997	3001	1	5	3000	-8,84574470110237	-0,0826734025031328	-0,0237301737070084
313,876	3,29000000000002	3001	1	5	3000	-8,84580429643393	-0,0830606138333678	-0,0237897410988808
313,887	3,30099999999999	3001	1	5	3000	-8,84581642225385	-0,0827403180301189	-0,0238019227981567
313,898	3,31200000000001	3001	1	5	3000	-8,84581287391484	-0,0827519595623016	-0,0237983465194702
313,909	3,32299999999998	3001	1	5	3000	-8,8458389416337	-0,0829318538308144	-0,0238243862986565
313,92	3,334	3001	1	5	3000	-8,84582977741957	-0,0829496933147311	-0,0238152220845222
313,931	3,34499999999997	3001	1	5	3000	-8,84588459506631	-0,0832275813445449	-0,0238700956106186
313,941	3,35500000000002	3001	1	5	3000	-8,84589526802301	-0,0831062160432339	-0,0238807126879692
313,952	3,36599999999999	3001	1	5	3000	-8,84598646312952	-0,0835434580221772	-0,0239719077944756
313,963	3,37700000000001	3001	1	5	3000	-8,84601348079741	-0,0838265847414732	-0,0239989534020424
313,974	3,38799999999998	3001	1	5	3000	-8,84607039391994	-0,0841417768970132	-0,0240558385848999
313,985	3,399	3001	1	5	3000	-8,84600755758584	-0,0833364529535174	-0,0239930301904678
313,996	3,40999999999997	3001	1	5	3000	-8,84632746689022	-0,0853919982910156	-0,0243129394948483
314,006	3,42000000000002	3001	1	5	3000	-8,8462312426418	-0,0847994303330779	-0,024216715246439
314,017	3,43099999999998	3001	1	5	3000	-8,84624890051782	-0,0848887348547578	-0,0242343731224537
314,028	3,44200000000001	3001	1	5	3000	-8,84609442204237	-0,084018767811358	-0,0240799225866795
314,039	3,45299999999997	3001	1	5	3000	-8,84604030288756	-0,0834554107859731	-0,0240257754921913
314,05	3,464	3001	1	5	3000	-8,84617284871638	-0,0841867458075285	-0,0241583213210106
314,061	3,47499999999997	3001	1	5	3000	-8,84615348652005	-0,0841270294040442	-0,0241389311850071
314,071	3,48500000000001	3001	1	5	3000	-8,84636920876801	-0,0854398589581251	-0,0243546813726425
314,082	3,49599999999998	3001	1	5	3000	-8,84626368060708	-0,0846781302243471	-0,0242491252720356
314,093	3,50700000000001	3001	1	5	3000	-8,84634487330914	-0,0850347662344575	-0,0243303179740906
314,104	3,51799999999997	3001	1	5	3000	-8,84631075896323	-0,0848343828693032	-0,0242962315678596
314,114	3,52800000000002	3001	1	5	3000	-8,8463051430881	-0,084841032512486	-0,0242905877530575
314,125	3,53899999999999	3001	1	5	3000	-8,84628544561565	-0,0847410736605525	-0,0242709182202816
314,136	3,55000000000001	3001	1	5	3000	-8,84642081335187	-0,0851687276735902	-0,0244063138961792
314,147	3,56099999999998	3001	1	5	3000	-8,84642489254475	-0,0852257665246725	-0,0244103372097015
314,158	3,572	3001	1	5	3000	-8,8464636169374	-0,085506453178823	-0,0244490616023541
314,169	3,58299999999997	3001	1	5	3000	-8,84646425954998	-0,0855213031172752	-0,0244497321546078
314,179	3,59300000000002	3001	1	5	3000	-8,84647593833506	-0,0857793586328626	-0,0244614109396934
314,19	3,60399999999999	3001	1	5	3000	-8,84646805934608	-0,0853559747338295	-0,0244535319507122
314,201	3,61500000000001	3001	1	5	3000	-8,84653165005147	-0,0858530774712563	-0,0245171226561069
314,212	3,62599999999998	3001	1	5	3000	-8,84660049341619	-0,0862386543303728	-0,0245859660208225
314,223	3,637	3001	1	5	3000	-8,84657830931246	-0,0862455554306507	-0,0245637819170952
314,234	3,64799999999997	3001	1	5	3000	-8,84665919467807	-0,0862012337893248	-0,0246446952223778
[truncated: 1,176 more rows]
