# Supplementary material for: Mechanical Behaviour of Dental Luting Cements: Static, Dynamic, and Finite Element Studies
Source: Dent J (Basel). 2025 Dec 15;13(12):601. doi: 10.3390/dj13120601 (PMC12731645; doi:10.3390/dj13120601)
Supplement: Supplementary file 1 [file dentistry-13-00601-s001.zip › File S1/dynamic/CaC/2021,01,27 farasztas karboxilat 3/Test1/Test1.steps.trends.csv]

Total Cycles	Elapsed Cycles	Step	PC:Cycle Start Time (s)	PC:Frequency (Hz)	Position(Linear:Position):Maximum (mm)	Position(Linear:Position):Minimum (mm)	Load(Linear:Load):Maximum (kN)	Load(Linear:Load):Minimum (kN)	Displacement(Linear:Digital Position):Maximum (mm)	Displacement(Linear:Digital Position):Minimum (mm)
1	1	1	0	0,197981	-8,81608572788536	-8,82189349271357	-0,0238254247233272	-0,0430889241397381	0,00592874363064766	0,000120978802442551
1	1	2	5,051	10	-8,81523594260216	-8,8180517591536	-0,0213505979627371	-0,031517087481916	0,00677855685353279	0,00396274030208588
2	2	2	5,152	10	-8,81163882091641	-8,82083904929459	-0,0126278260722756	-0,0427971035242081	0,0103756785392761	0,0011754222214222
3	3	2	5,252	10	-8,80729333497584	-8,82140510715544	-0,00531625468283892	-0,0447411322966218	0,0147211365401745	0,000609364360570908
4	4	2	5,352	10	-8,806715849787	-8,82177762687206	-0,00407634768635035	-0,0465119071304798	0,0152986496686935	0,000236816704273224
5	5	2	5,452	10	-8,8061984628439	-8,8216829393059	-0,00360481906682253	-0,0460121873766184	0,0158160366117954	0,000331532210111618
6	6	2	5,552	10	-8,80724444054067	-8,82204411551356	-0,0046647759154439	-0,0474381120875478	0,0147700309753418	-2,95601785182953E-05
7	7	2	5,652	10	-8,80607108585536	-8,82202818989754	-0,00302141532301903	-0,047384793870151	0,0159433856606483	-1,36345624923706E-05
8	8	2	5,752	10	-8,8062006700784	-8,82182805798948	-0,00326764769852161	-0,0464175827801228	0,0158138014376163	0,000186413526535034
9	9	2	5,852	10	-8,80684797652066	-8,82183657959104	-0,00401489902287722	-0,0463390583172441	0,0151664949953556	0,000177919864654541
10	10	2	5,952	10	-8,80630837753415	-8,82204914465546	-0,00330761540681124	-0,0471790321171284	0,0157060660421848	-3,46451997756958E-05
20	20	2	6,952	10	-8,80531243979931	-8,82233141921461	-0,00174472108483315	-0,04860476590693	0,0167020037770271	-0,000316891819238663
30	30	2	7,952	10	-8,8058624882251	-8,82194171659648	-0,00168055295944214	-0,0464775506407022	0,0161519832909107	7,27549195289612E-05
40	40	2	8,952	10	-8,806032249704	-8,82283589802682	-0,00163979828357697	-0,0505289109423757	0,0159822218120098	-0,000821370631456375
50	50	2	9,952	10	-8,80671953782439	-8,8224415294826	-0,00224185176193714	-0,0489446660503745	0,0152949616312981	-0,000426974147558212
60	60	2	10,952	10	-8,80602459423244	-8,82234977558255	-0,00152363441884518	-0,0487090460956097	0,0159898772835732	-0,000335220247507095
70	70	2	11,952	10	-8,80453898571432	-8,82235765457153	-0,000550555996596813	-0,0483009032905102	0,0174754858016968	-0,000343099236488342
80	80	2	12,952	10	-8,80588738247752	-8,82238970138133	-0,0012529781088233	-0,04858308006078	0,0161271169781685	-0,000375173985958099
90	90	2	13,952	10	-8,80596865899861	-8,8222861289978	-0,00118921976536512	-0,0476920744404197	0,0160458125174046	-0,000271573662757873
100	100	2	14,952	10	-8,80689754150808	-8,8226127717644	-0,00223950017243624	-0,0499380007386208	0,0151169300079346	-0,000598244369029999
200	200	2	24,952	10	-8,80575757473707	-8,82248430512845	-0,000642957165837288	-0,0483817281201482	0,0162569247186184	-0,00046977773308754
300	300	2	34,952	10	-8,80699228495359	-8,82265501655638	-0,00161788892000914	-0,0485855713486671	0,0150222145020962	-0,000640489161014557
400	400	2	44,952	10	-8,80686613731086	-8,82289672270417	-0,00135077629238367	-0,0495608756318688	0,0151483342051506	-0,000882167369127273
500	500	2	54,952	10	-8,80647688172757	-8,82304307073355	-0,000911606475710869	-0,049894223921001	0,0155375897884369	-0,00102857127785683
600	600	2	64,952	10	-8,80739310756326	-8,82286886684597	-0,00127667561173439	-0,0486181071028113	0,0146213918924332	-0,000854339450597763
700	700	2	74,952	10	-8,80723357200623	-8,8230787217617	-0,00129594001919031	-0,0493280729278922	0,0147809274494648	-0,00106416642665863
800	800	2	84,952	10	-8,80677879787982	-8,82296930998564	-0,000766422599554062	-0,0480967015028	0,015235673636198	-0,000954754650592804
900	900	2	94,952	10	-8,80740970373154	-8,82319819182158	-0,00112537294626236	-0,0486255018040538	0,0146047957241535	-0,0011836364865303
1000	1000	2	104,952	10	-8,80786157213151	-8,823073329404	-0,00139856245368719	-0,0478046853095293	0,0141528993844986	-0,00105880200862885
1501	1	3	155,287	0,197239	-8,81757924333215	-8,82521124556661	-0,0244206935167313	-0,050936178304255	0,00443520024418831	-0,00319669023156166
1501	1	4	160,357	10	-8,82388344034553	-8,82901350036263	-0,0438981223851442	-0,0655333232134581	-0,00186888501048088	-0,0069989450275898
1502	2	4	160,458	10	-8,8193342462182	-8,83457754738629	-0,02424290869385	-0,0859494414180517	0,00268019735813141	-0,012563019990921
1503	3	4	160,558	10	-8,81401548162103	-8,83580354042351	-0,00833946280181408	-0,0896050361916423	0,00799901783466339	-0,0137890130281448
1504	4	4	160,658	10	-8,81398723460734	-8,83624339476228	-0,0083758682012558	-0,0908810179680586	0,00802723690867424	-0,0142288953065872
1505	5	4	160,758	10	-8,813406676054	-8,8365248311311	-0,00667428597807884	-0,0917187752202153	0,00860776752233505	-0,014510303735733
1506	6	4	160,858	10	-8,81350538693368	-8,8366424292326	-0,00678712036460638	-0,0917072733864188	0,0085090845823288	-0,0146278738975525
1507	7	4	160,958	10	-8,81314312107861	-8,83681995794177	-0,00616328790783882	-0,0915437564253807	0,00887135043740272	-0,0148054026067257
1508	8	4	161,058	10	-8,81349035538733	-8,83699958212673	-0,00682991929352283	-0,092211146838963	0,00852411612868309	-0,014985054731369
1509	9	4	161,158	10	-8,81299188360572	-8,83742697536945	-0,00546399503946304	-0,0932424422353506	0,00902261584997177	-0,0154124200344086
1510	10	4	161,258	10	-8,81296302191913	-8,83774325251579	-0,0053689070045948	-0,0944170728325844	0,00905144959688187	-0,015728697180748
1520	20	4	162,258	10	-8,81231110543013	-8,83942033164203	-0,00326049979776144	-0,0975486030802131	0,00970339402556419	-0,017405804246664
1530	30	4	163,258	10	-8,81218400783837	-8,84034843184054	-0,00215007923543453	-0,0990239297971129	0,00983046367764473	-0,0183339044451714
1540	40	4	164,258	10	-8,81237120367587	-8,84079968556762	-0,00192955136299133	-0,0990725168958306	0,00964326784014702	-0,0187851302325726
1550	50	4	165,258	10	-8,81170579232275	-8,84095324203372	-0,000792709179222584	-0,0978003954514861	0,0103086791932583	-0,0189386866986752
1560	60	4	166,258	10	-8,81246468983591	-8,84153005667031	-0,00106950290501118	-0,0999650871381164	0,00954978168010712	-0,0195155292749405
1570	70	4	167,258	10	-8,81205503828823	-8,84174698032439	-0,000455323606729507	-0,0989748910069466	0,00995943322777748	-0,0197324529290199
1580	80	4	168,258	10	-8,81366729736328	-8,84191037155688	-0,00174830667674541	-0,0986093655228615	0,00834720209240913	-0,0198958441615105
1590	90	4	169,258	10	-8,81321649067104	-8,84211413562298	-0,00105495098978281	-0,0987331150099635	0,00879798084497452	-0,0200996361672878
1600	100	4	170,258	10	-8,81277384236455	-8,84228752925992	-0,000614752061665058	-0,0982663268223405	0,00924065709114075	-0,0202730298042297
1700	200	4	180,258	10	-8,81604049354792	-8,84355300106108	-0,00199279747903347	-0,0981665030121803	0,00597400590777397	-0,0215384736657143
1800	300	4	190,258	10	-8,81680752150714	-8,84444653987885	-0,00143598299473524	-0,0999148236587644	0,00520695000886917	-0,0224319845438004
1900	400	4	200,258	10	-8,81721066311002	-8,84485415183008	-0,00117099843919277	-0,0990699557587504	0,00480383634567261	-0,0228396244347095
2000	500	4	210,258	10	-8,81843819282949	-8,84519454091787	-0,00193323474377394	-0,0982329156249762	0,00357627868652344	-0,0231799855828285
2100	600	4	220,258	10	-8,81784313358366	-8,84553154930472	-0,000835978426039219	-0,0990455225110054	0,00417133793234825	-0,0235170498490334
2200	700	4	230,258	10	-8,81922896951437	-8,84578359313309	-0,00175616703927517	-0,0980820599943399	0,00278552994132042	-0,0237690657377243
2300	800	4	240,258	10	-8,81909963674843	-8,84614577516913	-0,00134564004838467	-0,0988784013316035	0,00291483476758003	-0,0241312198340893
2400	900	4	250,258	10	-8,82014458067715	-8,84640156291425	-0,00187311787158251	-0,098739773966372	0,00186989083886147	-0,0243870355188847
2500	1000	4	260,258	10	-8,8205433357507	-8,8465662393719	-0,00198142137378454	-0,0982724316418171	0,0014711357653141	-0,0245517119765282
3001	1	5	310,586	0,197122	-8,83761724457145	-8,85014293715358	-0,0489796744659543	-0,101315029896796	-0,0156026892364025	-0,0281283818185329
3001	1	6	315,659	10	-8,84834728203714	-8,85671569034457	-0,0889178365468979	-0,133010935969651	-0,0263327546417713	-0,0347011350095272
3002	2	6	315,76	10	-8,8400467671454	-8,86543513275683	-0,0463512493297458	-0,17305105458945	-0,0180322118103504	-0,0434206053614616
3003	3	6	315,86	10	-8,83254610933363	-8,8677001465112	-0,0165766105055809	-0,181816467083991	-0,0105315819382668	-0,0456856191158295
3004	4	6	315,96	10	-8,83247243240476	-8,86853015050292	-0,0154685089364648	-0,1839993102476	-0,0104578770697117	-0,0465155951678753
3005	5	6	316,06	10	-8,83231965824962	-8,86920212768018	-0,0129514979198575	-0,182795408181846	-0,0103051587939262	-0,0471876002848148
3006	6	6	316,16	10	-8,83231063373387	-8,87011120095849	-0,0125261070206761	-0,184681764803827	-0,010296106338501	-0,0480967015028
3007	7	6	316,26	10	-8,8325235620141	-8,87059975415468	-0,0118485977873206	-0,186542202718556	-0,0105090625584126	-0,0485852546989918
3008	8	6	316,36	10	-8,83293005637825	-8,87127812951803	-0,0108611583709717	-0,187600357457995	-0,0109155289828777	-0,0492635741829872
3009	9	6	316,46	10	-8,83350119926035	-8,8716930616647	-0,0117707159370184	-0,189849864691496	-0,0114866718649864	-0,0496785342693329
3010	10	6	316,56	10	-8,83371943607926	-8,87230787426233	-0,0114163942635059	-0,189616833813488	-0,0117048807442188	-0,0502933189272881
3020	20	6	317,56	10	-8,8343311753124	-8,87566681019962	-0,00659923534840345	-0,195155944675207	-0,0123166479170322	-0,0536522828042507
3030	30	6	318,56	10	-8,83346535265446	-8,87757858261466	-0,00158224254846573	-0,197640541009605	-0,0114508531987667	-0,0555640272796154
3040	40	6	319,56	10	-8,83488910272717	-8,87854037806392	-0,00189896207302809	-0,19802410621196	-0,0128745473921299	-0,0565258227288723
3050	50	6	320,56	10	-8,8355911988765	-8,879439169541	-0,00153642147779465	-0,19855669233948	-0,0135766714811325	-0,0574246421456337
3060	60	6	321,56	10	-8,83648591116071	-8,8799193687737	-0,00143574085086584	-0,196828143671155	-0,0144714117050171	-0,0579048134386539
3070	70	6	322,56	10	-8,83730577304959	-8,88028616085649	-0,00172382220625877	-0,198714374564588	-0,0152912177145481	-0,058271661400795
3080	80	6	323,56	10	-8,83794114924967	-8,88088066130877	-0,00219515059143305	-0,199642539955676	-0,0159266218543053	-0,0588661059737206
3090	90	6	324,56	10	-8,83842319250107	-8,88109361752868	-0,00207898207008839	-0,197661188431084	-0,0164086930453777	-0,0590790621936321
3100	100	6	325,56	10	-8,83712190203368	-8,88155875727534	-0,000242376700043678	-0,19929617177695	-0,015107374638319	-0,0595442019402981
3200	200	6	335,56	10	-8,84058287367225	-8,88345468789339	-0,000706380233168602	-0,199625184759498	-0,0185683742165565	-0,0614401325583458
3300	300	6	345,56	10	-8,84284936822951	-8,88476765714586	-0,00112138222903013	-0,199485127814114	-0,0208348408341408	-0,0627531297504902
3400	400	6	355,56	10	-8,84351072832942	-8,88552571646869	-0,000498131848871708	-0,199651825241745	-0,0214962288737297	-0,0635111890733242
3500	500	6	365,56	10	-8,84464706294238	-8,8860094640404	-0,00102372374385595	-0,197582980617881	-0,0226325355470181	-0,063994936645031
3600	600	6	375,56	10	-8,84534589014947	-8,88688498176634	-0,000817445106804371	-0,200204066932201	-0,0233313627541065	-0,0648704543709755
3700	700	6	385,56	10	-8,8456616923213	-8,88709961436689	-0,000654496252536774	-0,198372262530029	-0,0236471369862556	-0,0650850869715214
3800	800	6	395,56	10	-8,84691732935607	-8,88766536489129	-0,000958782620728016	-0,198910818435252	-0,0249028019607067	-0,0656508095562458
3900	900	6	405,56	10	-8,84747877717018	-8,88794537633657	-0,00086683314293623	-0,198402907699347	-0,0254642218351364	-0,0659308210015297
4000	1000	6	415,56	10	-8,84783151559532	-8,88841873034835	-0,000748960301280022	-0,199864651076496	-0,0258169881999493	-0,0664041750133038
4501	1	7	465,89	0,197589	-8,87533522211015	-8,89351297169924	-0,0998125877231359	-0,201219408772886	-0,0533206947147846	-0,071498416364193
4501	1	8	470,951	10	-8,89076138846576	-8,90275840647518	-0,178381656296551	-0,262330900877714	-0,0687468610703945	-0,0807438790798187
4502	2	8	471,052	10	-8,8787286914885	-8,91679468564689	-0,0944358017295599	-0,345374941825867	-0,0567141361534595	-0,094780158251524
4503	3	8	471,152	10	-8,86761015281081	-8,92105492763221	-0,0304497964680195	-0,364536885172129	-0,0455955974757671	-0,099040400236845
4504	4	8	471,252	10	-8,86852241121233	-8,9228327292949	-0,0300363730639219	-0,364123736508191	-0,0465078838169575	-0,100818201899529
4505	5	8	471,352	10	-8,86948633007705	-8,92450676299632	-0,028639049269259	-0,36854159552604	-0,0474718026816845	-0,102492235600948
4506	6	8	471,452	10	-8,87021432630718	-8,92610446549952	-0,0257613649591804	-0,371109796687961	-0,0481997989118099	-0,104089938104153
4507	7	8	471,552	10	-8,87065443210304	-8,92788550816476	-0,0233800522983074	-0,373365450650454	-0,0486399047076702	-0,105870980769396
4508	8	8	471,652	10	-8,87191878631711	-8,92905151471496	-0,0230104615911841	-0,374825727194548	-0,0499042868614197	-0,107037015259266
4509	9	8	471,752	10	-8,87240038253367	-8,92998824827373	-0,0213992316275835	-0,37696857471019	-0,0503858551383018	-0,107973720878363
4510	10	8	471,852	10	-8,87256374582648	-8,93135986290872	-0,0180195877328515	-0,379480770789087	-0,0505491904914379	-0,109345335513353
4520	20	8	472,852	10	-8,87667805887759	-8,93901826813817	-0,00983262434601784	-0,39322204887867	-0,0546635314822197	-0,11700376868248
4530	30	8	473,852	10	-8,87818490155041	-8,94309489056468	-0,0042032403871417	-0,396514926105738	-0,0561703741550445	-0,12108039110899
4540	40	8	474,852	10	-8,88080765493214	-8,94583588466048	-0,00331781338900328	-0,398326679132879	-0,0587931275367737	-0,123821385204792
4550	50	8	475,852	10	-9,01292438618839	-9,10246563144028	-0,00141957309097052	-0,40135957300663	-0,19090985879302	-0,280451104044914
