# Supplementary material for: Mechanical Behaviour of Dental Luting Cements: Static, Dynamic, and Finite Element Studies
Source: Dent J (Basel). 2025 Dec 15;13(12):601. doi: 10.3390/dj13120601 (PMC12731645; doi:10.3390/dj13120601)
Supplement: Supplementary file 1 [file dentistry-13-00601-s001.zip › File S1/dynamic/CaC/2021,01,27 farasztas karboxilat 3/Test1/Test1.Stop.csv]

Total Time (s)	Cycle Elapsed Time (s)	Total Cycles	Elapsed Cycles	Step	Total Cycle Count(Linear Waveform)	Position(Linear:Position) (mm)	Load(Linear:Load) (kN)	Displacement(Linear:Digital Position) (mm)
475,152	0	4543	43	8	4542	-8,94371842034161	-0,360766840167344	-0,121703892946243
475,162	0,0100000000000477	4543	43	8	4542	-8,93230738118291	-0,265340087935328	-0,110292825847864
475,173	0,021000000000015	4543	43	8	4542	-8,91446865163744	-0,137118315324187	-0,0924541242420673
475,184	0,0320000000000391	4543	43	8	4542,25	-8,89265223406255	-0,0260360678657889	-0,0706377066671848
475,194	0,04200000000003	4543	43	8	4542,25	-8,88098222203553	-0,00192610081285238	-0,0589676946401596
475,195	0,0430000000000064	4543	43	8	4542,25	-8,88096414506435	-0,00240275170654058	-0,0589495897293091
475,196	0,0440000000000396	4543	43	8	4542,25	-8,8813710026443	-0,003682398237288	-0,0593565031886101
475,207	0,0550000000000068	4543	43	8	4542,5	-8,89610610902309	-0,0642283447086811	-0,0740915536880493
475,218	0,0660000000000309	4543	43	8	4542,5	-8,92031047493219	-0,215992452576756	-0,0982959754765034
475,229	0,0769999999999982	4543	43	8	4542,75	-8,93751874566078	-0,334880533628166	-0,115504246205091
475,239	0,0870000000000459	4543	43	8	4542,75	-8,94647933542728	-0,393176013603807	-0,124464780092239
475,243	0,0910000000000082	4543	43	8	4542,75	-8,94752101041377	-0,39676773827523	-0,125506483018398
475,244	0,0920000000000414	4543	43	8	4542,75	-8,94757702946663	-0,395736531354487	-0,125562474131584
475,246	0,0940000000000509	4543	43	8	4542,75	-8,94748446531594	-0,392082985490561	-0,12546993792057
475,252	0,100000000000023	4543	43	8	4543	-8,94493742845953	-0,362913385033607	-0,122922901064157
475,263	0,0110000000000241	4544	44	8	4543	-8,93207687884569	-0,256633274257183	-0,110062323510647
475,274	0,0219999999999914	4544	44	8	4543	-8,91318208537996	-0,123627088032663	-0,0911675579845905
475,285	0,0330000000000155	4544	44	8	4543,25	-8,8917763531208	-0,0213590171188116	-0,0697618536651134
475,294	0,0419999999999732	4544	44	8	4543,25	-8,88230334967375	-0,00299789477139711	-0,0602887943387032
475,295	0,0430000000000064	4544	44	8	4543,25	-8,882244983688	-0,00346185639500618	-0,0602304562926292
475,296	0,0439999999999827	4544	44	8	4543,25	-8,88256335631013	-0,00466562807559967	-0,0605488009750843
475,307	0,0550000000000068	4544	44	8	4543,5	-8,8967774156481	-0,0644290819764137	-0,0747628882527351
475,318	0,0659999999999741	4544	44	8	4543,5	-8,92101905308664	-0,215214332565665	-0,0990045256912708
475,328	0,0760000000000218	4544	44	8	4543,75	-8,9369809627533	-0,324461571872234	-0,114966407418251
475,339	0,0869999999999891	4544	44	8	4543,75	-8,94773156382144	-0,392540884204209	-0,125717036426067
475,344	0,0919999999999845	4544	44	8	4543,75	-8,94926371984184	-0,394597421400249	-0,12724919244647
475,345	0,0930000000000177	4544	44	8	4543,75	-8,94938251934946	-0,393554200418293	-0,127367991954088
475,347	0,0950000000000273	4544	44	8	4543,75	-8,94923673011363	-0,3881213394925	-0,127222202718258
475,352	0,100000000000023	4544	44	8	4544	-8,94710630178452	-0,361898108385503	-0,125091802328825
475,363	0,0109999999999673	4545	45	8	4544	-8,9341726899147	-0,255970782600343	-0,112158190459013
475,374	0,0219999999999914	4545	45	8	4544	-8,91441520303488	-0,120149245485663	-0,0924006476998329
475,388	0,0360000000000014	4545	45	8	4544,25	-8,88922479003668	-0,0114018609747291	-0,0672102905809879
475,393	0,0409999999999968	4545	45	8	4544,25	-8,88358293101192	-0,00240308232605457	-0,0615683756768703
475,394	0,0419999999999732	4545	45	8	4544,25	-8,88326193206012	-0,00246033538132906	-0,0612474046647549
475,396	0,0439999999999827	4545	45	8	4544,25	-8,88364266604185	-0,00426807440817356	-0,0616281107068062
475,407	0,05499999999995	4545	45	8	4544,5	-8,89823262579739	-0,0654196692630649	-0,0762180984020233
475,417	0,0649999999999977	4545	45	8	4544,5	-8,9207290392369	-0,201896214857697	-0,0987145118415356
475,428	0,075999999999965	4545	45	8	4544,75	-8,93922608345747	-0,324473502114415	-0,11721158400178
475,439	0,0869999999999891	4545	45	8	4544,75	-8,95174196921289	-0,391770023852587	-0,129727441817522
475,443	0,0909999999999513	4545	45	8	4544,75	-8,95426942035556	-0,399112147279084	-0,132254865020514
475,445	0,0929999999999609	4545	45	8	4544,75	-8,95468985661864	-0,39597028400749	-0,132675301283598
475,449	0,09699999999998	4545	45	8	4544,75	-8,95418465137482	-0,382391614839435	-0,132170096039772
475,452	0,0999999999999659	4545	45	8	4545	-8,95219163037837	-0,36101246252656	-0,130177102982998
475,463	0,0110000000000241	4546	46	8	4545	-8,9391622133553	-0,255909948609769	-0,117147658020258
475,474	0,0219999999999914	4546	46	8	4545	-8,91893517225981	-0,120806363411248	-0,0969206169247627
475,484	0,0320000000000391	4546	46	8	4545,25	-8,89902398921549	-0,0275784637778997	-0,0770094618201256
475,494	0,04200000000003	4546	46	8	4545,25	-8,88621468096972	-0,00215056817978621	-0,0642001256346703
475,495	0,0430000000000064	4546	46	8	4545,25	-8,88587465509772	-0,0023176521062851	-0,0638601556420326
475,497	0,0450000000000159	4546	46	8	4545,25	-8,88669932261109	-0,0050886906683445	-0,0646848231554031
475,508	0,05600000000004	4546	46	8	4545,5	-8,90433937311172	-0,0815230933949351	-0,08232481777668
475,519	0,0670000000000073	4546	46	8	4545,5	-8,9281621389091	-0,225452273152769	-0,106147583574057
475,53	0,0780000000000314	4546	46	8	4545,75	-8,94721107557416	-0,343420240096748	-0,125196520239115
475,541	0,0889999999999986	4546	46	8	4545,75	-8,96384239196777	-0,389103186316788	-0,141827836632729
475,55	0,0980000000000132	4546	46	8	4545,75	-9,01462920941412	-0,3932249173522	-0,192614682018757
475,551	0,0989999999999895	4546	46	8	4545,75	-9,01635940186679	-0,387453134171665	-0,194344874471426
475,552	0,100000000000023	4546	46	8	4546	-9,01584743522107	-0,372948250733316	-0,193832907825708
475,563	0,0109999999999673	4547	47	8	4546	-9,0050251968205	-0,262032942846417	-0,183010641485453
475,573	0,021000000000015	4547	47	8	4546	-8,98797707632184	-0,136293172836304	-0,165962520986795
475,584	0,0319999999999823	4547	47	8	4546,25	-8,9648150280118	-0,0262682233005762	-0,142800472676754
475,595	0,0430000000000064	4547	47	8	4546,25	-8,94979001954198	-0,00325799454003572	-0,127775464206934
475,596	0,0439999999999827	4547	47	8	4546,25	-8,94976381212473	-0,00366522464901209	-0,127749256789684
475,597	0,0450000000000159	4547	47	8	4546,25	-8,95019204355776	-0,00486332457512617	-0,128177516162395
475,608	0,0559999999999832	4547	47	8	4546,5	-8,97662521339953	-0,0854755286127329	-0,154610686004162
475,619	0,0670000000000073	4547	47	8	4546,5	-9,00079149752855	-0,225302674807608	-0,178776942193508
475,638	0,0860000000000127	4547	47	8	4546,75	-9,0360049623996	-0,393472332507372	-0,213990435004234
475,644	0,0919999999999845	4547	47	8	4546,75	-9,04352794401348	-0,400657360441983	-0,221513416618109
475,647	0,0949999999999704	4547	47	8	4546,75	-9,0444107260555	-0,389970340766013	-0,222396198660135
475,652	0,0999999999999659	4547	47	8	4547	-9,04342423193157	-0,364582859911025	-0,2214097045362
475,662	0,0100000000000477	4548	48	8	4547	-9,03336960822344	-0,268457466736436	-0,211355052888393
475,673	0,021000000000015	4548	48	8	4547	-9,01600375771523	-0,135073950514197	-0,19398920238018
475,684	0,0320000000000391	4548	48	8	4547,25	-8,99509023874998	-0,02305475063622	-0,173075683414936
475,695	0,0430000000000064	4548	48	8	4547,25	-8,97608312778175	-0,00116771552711725	-0,154068600386381
475,696	0,0440000000000396	4548	48	8	4547,25	-8,97542657330632	-0,00112064182758331	-0,153412017971277
475,698	0,0460000000000491	4548	48	8	4547,25	-8,97667961195111	-0,00273915007710457	-0,154665056616068
475,709	0,0570000000000164	4548	48	8	4547,5	-9,00558731518686	-0,0908005982637405	-0,183572787791491
475,72	0,0680000000000405	4548	48	8	4547,5	-9,03006160631776	-0,236372882500291	-0,208047050982714
475,731	0,0790000000000077	4548	48	8	4547,75	-9,04964966699481	-0,352815329097211	-0,227635111659765
475,742	0,0900000000000318	4548	48	8	4547,75	-9,06436708755791	-0,400603823363781	-0,242352560162544
475,743	0,0910000000000082	4548	48	8	4547,75	-9,06505426391959	-0,400790008716285	-0,243039764463902
475,747	0,0950000000000273	4548	48	8	4547,75	-9,06607632525265	-0,391006055288017	-0,244061797857285
475,752	0,100000000000023	4548	48	8	4548	-9,06476276926696	-0,364827043376863	-0,242748241871595
475,763	0,0110000000000241	4549	49	8	4548	-9,05297596938908	-0,254807327874005	-0,230961441993713
475,774	0,0219999999999914	4549	49	8	4548	-9,0352822188288	-0,121349324472249	-0,21326769143343
475,785	0,0330000000000155	4549	49	8	4548,25	-9,01324460282922	-0,0201659090816975	-0,191230047494173
475,795	0,0430000000000064	4549	49	8	4548,25	-8,99639164097607	-0,00094633549451828	-0,174377113580704
475,796	0,0439999999999827	4549	49	8	4548,25	-8,9961165189743	-0,00112109817564487	-0,174102019518614
475,797	0,0450000000000159	4549	49	8	4548,25	-8,99648375809192	-0,00182932708412409	-0,174469258636236
475,808	0,0559999999999832	4549	49	8	4548,5	-9,02326080948114	-0,079925530590117	-0,201246254146099
475,819	0,0670000000000073	4549	49	8	4548,5	-9,04801075346768	-0,225865785032511	-0,225996226072311
475,83	0,0779999999999745	4549	49	8	4548,75	-9,0671244263649	-0,345191229134798	-0,245109926909208
475,84	0,0880000000000223	4549	49	8	4548,75	-9,08054558560252	-0,400301851332188	-0,258531030267477
475,841	0,0889999999999986	4549	49	8	4548,75	-9,08130853436887	-0,401195916347206	-0,259294006973505
475,846	0,0939999999999941	4549	49	8	4548,75	-9,08308594487607	-0,392741332761943	-0,261071417480707
475,852	0,100000000000023	4549	49	8	4549	-9,08147737383842	-0,362268378958106	-0,25946281850338
475,863	0,0109999999999673	4550	50	8	4549	-9,07044600695372	-0,258854548446834	-0,248431451618671
475,874	0,0219999999999914	4550	50	8	4549	-9,05196991749108	-0,118309604004025	-0,229955390095711
475,885	0,0329999999999586	4550	50	8	4549,25	-9,02855395339429	-0,0190821662545204	-0,206539425998926
475,895	0,0429999999999495	4550	50	8	4549,25	-9,01315192691982	-0,00141957309097052	-0,19113739952445
475,896	0,0439999999999827	4550	50	8	4549,25	-9,01292438618839	-0,00174497254192829	-0,19090985879302
475,897	0,0449999999999591	4550	50	8	4549,25	-9,01338374242187	-0,00273080542683601	-0,191369187086821
475,908	0,0559999999999832	4550	50	8	4549,5	-9,04048874974251	-0,0773969572037458	-0,218474194407463
475,919	0,0669999999999504	4550	50	8	4549,5	-9,06720078550279	-0,228521255776286	-0,245186258107424
475,929	0,0769999999999982	4550	50	8	4549,75	-9,0843107085675	-0,334604321978986	-0,262296181172132
475,94	0,0879999999999654	4550	50	8	4549,75	-9,09966439940035	-0,400401083752513	-0,277649872004986
475,943	0,0909999999999513	4550	50	8	4549,75	-9,10165188834071	-0,40135957300663	-0,279637333005667
475,946	0,0939999999999941	4550	50	8	4549,75	-9,10246563144028	-0,39604876190424	-0,280451104044914
475,951	0,0989999999999895	4550	50	8	4549,75	-9,1013213340193	-0,372558967210352	-0,279306806623936
475,952	0,0999999999999659	4550	50	8	4550	-9,10063010640442	-0,36425138823688	-0,278615579009056
475,963	0,0110000000000241	4551	51	8	4550	-9,08892396837473	-0,254770405590534	-0,266909468919039
475,974	0,0219999999999914	4551	51	8	4550	-9,07068874686956	-0,118341278284788	-0,248674191534519
475,984	0,0320000000000391	4551	51	8	4550,25	-9,04818238690495	-0,0257214391604066	-0,226167887449264
475,994	0,04200000000003	4551	51	8	4550,25	-9,02952181175351	-0,000933264382183552	-0,207507256418467
475,995	0,0430000000000064	4551	51	8	4550,25	-9,02907829731703	-0,00101651530712843	-0,207063741981983
475,997	0,0450000000000159	4551	51	8	4550,25	-9,03002327308059	-0,00285961199551821	-0,208008717745543
476,008	0,05600000000004	4551	51	8	4550,5	-9,05982705764472	-0,0770086515694857	-0,237812530249357
476,019	0,0670000000000073	4551	51	8	4550,5	-9,08873403444886	-0,228868289850652	-0,266719534993172
476,03	0,0780000000000314	4551	51	8	4550,75	-9,10783952102065	-0,345326354727149	-0,285824965685606
476,041	0,0889999999999986	4551	51	8	4550,75	-9,12181751802564	-0,399184175767004	-0,299802962690592
476,043	0,0910000000000082	4551	51	8	4550,75	-9,12318184040487	-0,400633332319558	-0,301167313009501
476,046	0,0939999999999941	4551	51	8	4550,75	-9,12383515387774	-0,392609904520214	-0,30182059854269
476,051	0,0989999999999895	4551	51	8	4550,75	-9,12304705940187	-0,370926889590919	-0,301032532006502
476,052	0,100000000000023	4551	51	8	4551	-9,12246312014759	-0,36341221537441	-0,300448592752218
476,063	0,0109999999999673	4552	52	8	4551	-9,11102634854615	-0,255798064172268	-0,28901182115078
476,073	0,021000000000015	4552	52	8	4551	-9,09493194893003	-0,132644968107343	-0,272917449474335
476,084	0,0319999999999823	4552	52	8	4551,25	-9,06915329396725	-0,0247774599120021	-0,247138738632202
476,095	0,0430000000000064	4552	52	8	4551,25	-9,04912649653852	-0,000970703549683094	-0,227111969143152
476,096	0,0439999999999827	4552	52	8	4551,25	-9,04874850064516	-0,00109682325273752	-0,226733945310116
476,098	0,0459999999999923	4552	52	8	4551,25	-9,04988033697009	-0,00254766549915075	-0,227865781635046
476,109	0,0570000000000164	4552	52	8	4551,5	-9,08599186688662	-0,0947592407464981	-0,263977311551571
476,12	0,0679999999999836	4552	52	8	4551,5	-9,1112807393074	-0,236339229159057	-0,289266183972359
476,131	0,0790000000000077	4552	52	8	4551,75	-9,13092277944088	-0,355504080653191	-0,308908224105835
476,14	0,0879999999999654	4552	52	8	4551,75	-9,16157310828566	-0,400767889805138	-0,339558552950621
476,15	0,0980000000000132	4552	52	8	4551,75	-9,23450809903443	-0,270687788724899	-0,412493571639061
476,152	0,0999999999999659	4552	52	8	4552	-9,29783175699413	-0,247702123597264	-0,475817229598761
476,154	0,00200000000000955	4553	53	8	4552	-9,38995250500739	-0,231974078342319	-0,567937977612019
476,156	0,0040000000000191	4553	53	8	4552	-9,50481344014406	-0,167619069106877	-0,682798884809017
476,157	0,00499999999999545	4553	53	8	4552	-9,57537221722305	-0,142995701171458	-0,75335768982768
476,158	0,00600000000002865	4553	53	8	4552	-9,65694886632263	-0,14032447244972	-0,834934338927269
476,159	0,007000000000005	4553	53	8	4552	-9,74900999106467	-0,145372487604618	-0,9269954636693
476,16	0,0080000000000382	4553	53	8	4552	-9,85038022510707	-0,125314127653837	-1,02836569771171
476,161	0,00900000000001455	4553	53	8	4552	-9,96172738261521	-0,0685526290908456	-1,13971285521984
476,162	0,0100000000000477	4553	53	8	4552	-10,0860999338329	-0,0124101992696524	-1,26408537849784
476,163	0,0110000000000241	4553	53	8	4552	-10,2264201454818	0,0113874580711126	-1,40440564602613
476,164	0,0120000000000005	4553	53	8	4552	-10,3834633156657	0,00782765448093414	-1,56144876033068
476,165	0,0130000000000337	4553	53	8	4552	-10,5561220273375	-0,00154019333422184	-1,73410747200251
476,166	0,01400000000001	4553	53	8	4552	-10,7427074946463	-0,00444256234914064	-1,92069293931127
476,167	0,0150000000000432	4553	53	8	4552	-10,9414635971189	-0,0054587097838521	-2,11944904178381
476,168	0,0160000000000196	4553	53	8	4552	-11,1499995365739	-0,0338522298261523	-2,32798498123884
476,169	0,0169999999999959	4553	53	8	4552	-11,3637636601925	-0,114986300468445	-2,54174910485744
476,17	0,0180000000000291	4553	53	8	4552	-11,5749568585306	-0,21313370205462	-2,75294233113527
476,171	0,0190000000000055	4553	53	8	4552	-11,7761232610792	-0,234853052534163	-2,95410873368382
476,172	0,0200000000000387	4553	53	8	4552	-11,966753192246	-0,166215812787414	-3,14473863691092
476,173	0,021000000000015	4553	53	8	4552	-12,1529366634786	-0,0801323913037777	-3,33092210814357
476,174	0,0220000000000482	4553	53	8	4552	-12,3392081726342	-0,0246296497061849	-3,51719364523888
476,175	0,0230000000000246	4553	53	8	4552	-12,5227245781571	-0,0029415637254715	-3,7007100507617
476,176	0,0240000000000009	4553	53	8	4552	-12,6953052263707	-0,000521661713719368	-3,87329069897532
476,177	0,0250000000000341	4553	53	8	4552	-12,848227629438	-0,00219204463064671	-4,02621310204267
476,178	0,0260000000000105	4553	53	8	4552	-12,9753512050956	-0,00137254130095243	-4,15333667770028
476,179	0,0270000000000437	4553	53	8	4552	-13,0743271484971	0,000674300827085972	-4,25231259316206
476,18	0,02800000000002	4553	53	8	4552	-13,1462861225009	0,00113136600703001	-4,32427156716585
476,182	0,0300000000000296	4553	53	8	4552	-13,2278520148247	-0,000184495002031326	-4,40583748742938
476,185	0,0330000000000155	4553	53	8	4552	-13,3008030150086	-0,00170290470123291	-4,4787884876132
476,187	0,035000000000025	4553	53	8	4552	-13,3630285318941	-0,00168648082762957	-4,54101400449872
476,189	0,0370000000000346	4553	53	8	4552	-13,4344284050167	-0,00111932400614023	-4,61241390556097
476,192	0,0400000000000205	4553	53	8	4552	-13,5012250486761	-0,00103890430182219	-4,67921052128077
476,198	0,0460000000000491	4553	53	8	4552	-13,4269727859646	-0,00135670881718397	-4,60495825856924
476,207	0,0550000000000068	4553	53	8	4552	-13,3649956528097	2,95229256153107E-06	-4,54298112541437
476,211	0,0590000000000259	4553	53	8	4552	-13,2848892454058	0,000847205519676209	-4,46287471801043
476,214	0,0620000000000118	4553	53	8	4552	-13,2167128287256	0,00068251509219408	-4,39469832926989
476,217	0,0649999999999977	4553	53	8	4552	-13,1400468852371	0,000263676047325134	-4,31803235784173
476,22	0,0680000000000405	4553	53	8	4552	-13,0587561428547	5,79841434955597E-05	-4,23674158751965
476,223	0,0710000000000264	4553	53	8	4552	-12,9736796021461	-0,000234609469771385	-4,1516650468111
476,226	0,0740000000000123	4553	53	8	4552	-12,887179646641	-0,000473018735647202	-4,06516509130597
476,229	0,0769999999999982	4553	53	8	4552	-12,8038118686527	-0,000637047924101353	-3,98179734125733
476,232	0,0800000000000409	4553	53	8	4552	-12,7212061453611	-0,000650491565465927	-3,8991916179657
476,235	0,0830000000000268	4553	53	8	4552	-12,6412341557443	-0,00057839322835207	-3,81921960040927
476,238	0,0860000000000127	4553	53	8	4552	-12,5633304566145	-0,000343238934874535	-3,7413159571588
476,241	0,0889999999999986	4553	53	8	4552	-12,4916792660952	-6,2934122979641E-05	-3,66966471076012
476,244	0,0920000000000414	4553	53	8	4552	-12,4255496542901	-1,83470547199249E-05	-3,60353512689471
476,248	0,0960000000000036	4553	53	8	4552	-12,3489436414093	2,7855858206749E-05	-3,52692911401391
476,252	0,100000000000023	4553	53	8	4552	-12,2875162493438	-0,00014282763004303	-3,46550172194838
476,259	0,107000000000028	4553	53	8	4552	-12,2226175758988	-0,000294856727123261	-3,4006030485034
476,27	0,117999999999995	4553	53	8	4552	-12,2205329407007	-0,000723358243703842	-3,39851841330528
476,28	0,128000000000043	4553	53	8	4552	-12,2657328285277	-0,000246809795498848	-3,44371827319264
476,291	0,13900000000001	4553	53	8	4552	-12,31949002482	0,000324719585478306	-3,4974754974246
476,302	0,150000000000034	4553	53	8	4552	-12,3589543718845	-0,000338773243129253	-3,5369398444891
476,313	0,161000000000001	4553	53	8	4552	-12,3989046178758	-0,000528446398675442	-3,57689006254077
476,323	0,171000000000049	4553	53	8	4552	-12,41574103944	-0,000460213050246239	-3,59372651204467
476,334	0,182000000000016	4553	53	8	4552	-12,4081809539348	-7,30855390429497E-05	-3,58616642653942
476,345	0,19300000000004	4553	53	8	4552	-12,3848449811339	-0,000245696865022182	-3,56283042579889
476,356	0,204000000000008	4553	53	8	4552	-12,3622976895422	-0,000366158783435822	-3,54028316214681
476,367	0,215000000000032	4553	53	8	4552	-12,338744038716	-0,000109011307358742	-3,51672951132059
476,378	0,225999999999999	4553	53	8	4552	-12,315170019865	-0,000472720712423325	-3,49315546452999
476,388	0,236000000000047	4553	53	8	4552	-12,3027339018881	-0,000402340665459633	-3,48071934655309
476,399	0,247000000000014	4553	53	8	4552	-12,2889545280486	-0,000320775434374809	-3,46694000065327
476,41	0,258000000000038	4553	53	8	4552	-12,2718014102429	-0,000127800740301609	-3,44978688284755
476,421	0,269000000000005	4553	53	8	4552	-12,2533510811627	-0,000169766135513783	-3,43133652582765
476,429	0,277000000000044	4553	53	8	4552	-12,3535846732557	-0,000665676780045033	-3,53157011792064
476,431	0,278999999999996	4553	53	8	4552	-12,4664865061641	-0,000592572614550591	-3,64447195082903
476,432	0,28000000000003	4553	53	8	4552	-12,5368398986757	-0,00050318893045187	-3,71482534334064
476,433	0,281000000000006	4553	53	8	4552	-12,6164546795189	-0,000524595379829407	-3,79444012418389
476,434	0,282000000000039	4553	53	8	4552	-12,7049042377621	-0,000409181229770184	-3,88288971036673
476,435	0,283000000000015	4553	53	8	4552	-12,8016499523073	-0,000398824922740459	-3,97963542491198
476,436	0,284000000000049	4553	53	8	4552	-12,9061765596271	-0,000415239483118057	-4,08416206017137
476,437	0,285000000000025	4553	53	8	4552	-13,0181261245161	-0,00027976930141449	-4,19611159712076
476,438	0,286000000000001	4553	53	8	4552	-13,1373503431678	-0,000164220109581947	-4,31533578783274
476,439	0,287000000000035	4553	53	8	4552	-13,2635830063373	-0,000208509154617786	-4,44156847894192
476,44	0,288000000000011	4553	53	8	4552	-13,3954177144915	-3,43145802617073E-05	-4,57340318709612
476,441	0,289000000000044	4553	53	8	4552	-13,5288806632161	0,000485428608953953	-4,70686610788107
476,442	0,29000000000002	4553	53	8	4552	-13,6572267953306	0,000970726832747459	-4,83521226793528
476,443	0,290999999999997	4553	53	8	4552	-13,772945785895	0,0012244563549757	-4,95093125849962
476,444	0,29200000000003	4553	53	8	4552	-13,8709865603596	0,00117246061563492	-5,04897203296423
476,445	0,293000000000006	4553	53	8	4552	-13,9500460959971	0,000963425263762474	-5,12803154066205
476,446	0,29400000000004	4553	53	8	4552	-14,0109235513955	0,000774962827563286	-5,18890902400017
476,448	0,296000000000049	4553	53	8	4552	-14,0786633826792	0,000711493194103241	-5,25664882734418
476,449	0,297000000000025	4553	53	8	4552	-14,0841932035983	0,000473726540803909	-5,26217870414257
476,45	0,298000000000002	4553	53	8	4552	-14,0716094803065	0,000196336768567562	-5,24959495291114
476,452	0,300000000000011	4553	53	8	4552	-14,0016182698309	-0,000385339371860027	-5,1796037144959
476,454	0,302000000000021	4553	53	8	4552	-13,8875896297395	-0,000949385575950146	-5,06557507440448
476,455	0,302999999999997	4553	53	8	4552	-13,819431848824	-0,00124086625874043	-4,99741729348898
476,456	0,30400000000003	4553	53	8	4552	-13,7475849688053	-0,00150047708302736	-4,92557041347027
476,457	0,305000000000007	4553	53	8	4552	-13,6779744643718	-0,00203608069568872	-4,85595993697643
476,459	0,307000000000016	4553	53	8	4552	-13,5777081828564	-0,00268918927758932	-4,75569365546107
476,464	0,312000000000012	4553	53	8	4552	-13,6405941657722	-0,00073019415140152	-4,81857966631651
476,466	0,314000000000021	4553	53	8	4552	-13,7163602001965	-0,000292938202619553	-4,89434570074081
476,469	0,317000000000007	4553	53	8	4552	-13,7883273046464	0,000564223155379295	-4,96631277725101
476,474	0,322000000000003	4553	53	8	4552	-13,7265038117766	0,000368664041161537	-4,90448925644159
476,484	0,33200000000005	4553	53	8	4552	-13,7280242610723	0,000457982532680035	-4,90600973367691
476,495	0,343000000000018	4553	53	8	4552	-13,718743706122	-0,0006069615483284	-4,89672917872667
476,506	0,354000000000042	4553	53	8	4552	-13,7095731217414	-0,00030584167689085	-4,88755859434605
476,517	0,365000000000009	4553	53	8	4552	-13,7034602276981	0,000251941382884979	-4,8814457282424
476,528	0,376000000000033	4553	53	8	4552	-13,7036962620914	-0,000131628476083279	-4,88168170675635
476,539	0,387	4553	53	8	4552	-13,7040588911623	-0,000658673234283924	-4,88204436376691
476,549	0,397000000000048	4553	53	8	4552	-13,7035369221121	-0,00041598454117775	-4,88152239471674
476,56	0,408000000000015	4553	53	8	4552	-13,7024932913482	0,000112187117338181	-4,88047879189253
476,571	0,41900000000004	4553	53	8	4552	-13,7029423937202	-0,000194869935512543	-4,8809278383851
476,582	0,430000000000007	4553	53	8	4552	-13,7036711443216	-0,000478373840451241	-4,88165661692619
476,593	0,441000000000031	4553	53	8	4552	-13,7034907657653	-0,000382480211555958	-4,88147623836994
476,604	0,451999999999998	4553	53	8	4552	-13,7031244765967	-0,000159679912030697	-4,88110994920134
476,614	0,462000000000046	4553	53	8	4552	-13,7031364068389	-0,0001164386048913	-4,88112185150385
476,625	0,473000000000013	4553	53	8	4552	-13,7032521609217	-0,000313827767968178	-4,88123763352633
476,636	0,484000000000037	4553	53	8	4552	-13,7033195234835	-0,000187139958143234	-4,88130496814847
476,647	0,495000000000005	4553	53	8	4552	-13,7032612971961	-0,000237021595239639	-4,88124674186111
476,658	0,506000000000029	4553	53	8	4552	-13,703245120123	-0,000458648428320885	-4,88123059272766
476,669	0,516999999999996	4553	53	8	4552	-13,7032964173704	-0,000185659155249596	-4,88128188997507
476,671	0,519000000000005	4553	53	8	4552	-13,7032588385046	-0,000171493738889694	-4,88124428316951
