# Supplementary material for: Mechanical Behaviour of Dental Luting Cements: Static, Dynamic, and Finite Element Studies
Source: Dent J (Basel). 2025 Dec 15;13(12):601. doi: 10.3390/dj13120601 (PMC12731645; doi:10.3390/dj13120601)
Supplement: Supplementary file 1 [file dentistry-13-00601-s001.zip › File S1/dynamic/CaC/2021,01,27 farasztas karboxilat 4/Test1/ResumeData.im_res.bak]

<?xml version="1.0"?>
<InstronFile xmlns:xsi="http://www.w3.org/2001/XMLSchema-instance" xmlns:xsd="http://www.w3.org/2001/XMLSchema" FileSections="3" Version="1.0.0">
  <Section index="0">
    <Node name="SystemMap">
      <Item name="VirtualHosts">
        <Value xsi:type="ArrayOfString">
          <string>PC</string>
          <string>Linear</string>
        </Value>
      </Item>
      <Item name="PhysicalHosts">
        <Value xsi:type="ArrayOfString">
          <string>PC</string>
          <string>Linear</string>
        </Value>
      </Item>
    </Node>
  </Section>
  <Section index="1">
    <Node name="TestData">
      <Item name="Time">
        <Value xsi:type="xsd:double">450.047</Value>
      </Item>
      <Item name="TransferCount">
        <Value xsi:type="xsd:long">6</Value>
      </Item>
      <Item name="Vectors">
        <Value xsi:type="xsd:long">450048</Value>
      </Item>
      <Item name="ColumnNames">
        <Value xsi:type="ArrayOfString">
          <string>Vector</string>
          <string>Total Time</string>
          <string>Step</string>
          <string>Linear:Transfer</string>
          <string>Linear:WaveformStatus</string>
          <string>Total Cycle Count(Linear Waveform)</string>
          <string>Position(Linear:Position)</string>
          <string>Load(Linear:Load)</string>
          <string>Displacement(Linear:Digital Position)</string>
        </Value>
      </Item>
      <Item name="ColumnValues">
        <Value xsi:type="ArrayOfDouble">
          <double>450047</double>
          <double>450.047</double>
          <double>6</double>
          <double>6</double>
          <double>1</double>
          <double>4343.75</double>
          <double>-0.0086611793003976336</double>
          <double>-160.37364024668932</double>
          <double>-7.6229050755500786E-05</double>
        </Value>
      </Item>
    </Node>
  </Section>
  <Section index="2">
    <Node name="TestSystem">
      <Item name="TestStopReason">
        <Value xsi:type="xsd:int">0</Value>
      </Item>
    </Node>
    <Node name="Sequencer">
      <Item name="CompletedStepCount">
        <Value xsi:type="xsd:int">5</Value>
      </Item>
      <Item name="Step0">
        <Value xsi:type="Node" name="Step0">
          <Item name="StepAcquisitionFilter - PC:Acquisition Filter">
            <Value xsi:type="Node" name="StepAcquisitionFilter - PC:Acquisition Filter">
              <Item name="ChunkerActive">
                <Value xsi:type="xsd:boolean">false</Value>
              </Item>
            </Value>
          </Item>
        </Value>
      </Item>
      <Item name="Step1">
        <Value xsi:type="Node" name="Step1">
          <Item name="SimpleCyclic - Linear:WaveformGenerator">
            <Value xsi:type="Node" name="SimpleCyclic - Linear:WaveformGenerator">
              <Item name="ElapsedQuarterCycleCount">
                <Value xsi:type="xsd:long">5988</Value>
              </Item>
            </Value>
          </Item>
          <Item name="StepAcquisitionFilter - PC:Acquisition Filter">
            <Value xsi:type="Node" name="StepAcquisitionFilter - PC:Acquisition Filter">
              <Item name="ChunkerActive">
                <Value xsi:type="xsd:boolean">false</Value>
              </Item>
            </Value>
          </Item>
        </Value>
      </Item>
      <Item name="Step2">
        <Value xsi:type="Node" name="Step2">
          <Item name="StepAcquisitionFilter - PC:Acquisition Filter">
            <Value xsi:type="Node" name="StepAcquisitionFilter - PC:Acquisition Filter">
              <Item name="ChunkerActive">
                <Value xsi:type="xsd:boolean">false</Value>
              </Item>
            </Value>
          </Item>
        </Value>
      </Item>
      <Item name="Step3">
        <Value xsi:type="Node" name="Step3">
          <Item name="SimpleCyclic - Linear:WaveformGenerator">
            <Value xsi:type="Node" name="SimpleCyclic - Linear:WaveformGenerator">
              <Item name="ElapsedQuarterCycleCount">
                <Value xsi:type="xsd:long">6000</Value>
              </Item>
            </Value>
          </Item>
          <Item name="StepAcquisitionFilter - PC:Acquisition Filter">
            <Value xsi:type="Node" name="StepAcquisitionFilter - PC:Acquisition Filter">
              <Item name="ChunkerActive">
                <Value xsi:type="xsd:boolean">false</Value>
              </Item>
            </Value>
          </Item>
        </Value>
      </Item>
      <Item name="Step4">
        <Value xsi:type="Node" name="Step4">
          <Item name="StepAcquisitionFilter - PC:Acquisition Filter">
            <Value xsi:type="Node" name="StepAcquisitionFilter - PC:Acquisition Filter">
              <Item name="ChunkerActive">
                <Value xsi:type="xsd:boolean">false</Value>
              </Item>
            </Value>
          </Item>
        </Value>
      </Item>
      <Item name="Step5">
        <Value xsi:type="Node" name="Step5">
          <Item name="SimpleCyclic - Linear:WaveformGenerator">
            <Value xsi:type="Node" name="SimpleCyclic - Linear:WaveformGenerator">
              <Item name="ElapsedQuarterCycleCount">
                <Value xsi:type="xsd:long">5369</Value>
              </Item>
            </Value>
          </Item>
          <Item name="StepAcquisitionFilter - PC:Acquisition Filter">
            <Value xsi:type="Node" name="StepAcquisitionFilter - PC:Acquisition Filter">
              <Item name="Total Cycles">
                <Value xsi:type="ArrayOfDouble">
                  <double>3001</double>
                  <double>3002</double>
                  <double>3003</double>
                  <double>3004</double>
                  <double>3005</double>
                  <double>3006</double>
                  <double>3007</double>
                  <double>3008</double>
                  <double>3009</double>
                  <double>3010</double>
                  <double>3020</double>
                  <double>3030</double>
                  <double>3040</double>
                  <double>3050</double>
                  <double>3060</double>
                  <double>3070</double>
                  <double>3080</double>
                  <double>3090</double>
                  <double>3100</double>
                  <double>3200</double>
                  <double>3300</double>
                  <double>3400</double>
                  <double>3500</double>
                  <double>3600</double>
                  <double>3700</double>
                  <double>3800</double>
                  <double>3900</double>
                  <double>4000</double>
                  <double>4343</double>
                </Value>
              </Item>
              <Item name="Elapsed Cycles">
                <Value xsi:type="ArrayOfDouble">
                  <double>1</double>
                  <double>2</double>
                  <double>3</double>
                  <double>4</double>
                  <double>5</double>
                  <double>6</double>
                  <double>7</double>
                  <double>8</double>
                  <double>9</double>
                  <double>10</double>
                  <double>20</double>
                  <double>30</double>
                  <double>40</double>
                  <double>50</double>
                  <double>60</double>
                  <double>70</double>
                  <double>80</double>
                  <double>90</double>
                  <double>100</double>
                  <double>200</double>
                  <double>300</double>
                  <double>400</double>
                  <double>500</double>
                  <double>600</double>
                  <double>700</double>
                  <double>800</double>
                  <double>900</double>
                  <double>1000</double>
                  <double>1343</double>
                </Value>
              </Item>
              <Item name="Step">
                <Value xsi:type="ArrayOfDouble">
                  <double>6</double>
                  <double>6</double>
                  <double>6</double>
                  <double>6</double>
                  <double>6</double>
                  <double>6</double>
                  <double>6</double>
                  <double>6</double>
                  <double>6</double>
                  <double>6</double>
                  <double>6</double>
                  <double>6</double>
                  <double>6</double>
                  <double>6</double>
                  <double>6</double>
                  <double>6</double>
                  <double>6</double>
                  <double>6</double>
                  <double>6</double>
                  <double>6</double>
                  <double>6</double>
                  <double>6</double>
                  <double>6</double>
                  <double>6</double>
                  <double>6</double>
                  <double>6</double>
                  <double>6</double>
                  <double>6</double>
                  <double>6</double>
                </Value>
              </Item>
              <Item name="PC:Cycle Start Time">
                <Value xsi:type="ArrayOfDouble">
                  <double>315.67</double>
                  <double>315.771</double>
                  <double>315.871</double>
                  <double>315.971</double>
                  <double>316.071</double>
                  <double>316.171</double>
                  <double>316.271</double>
                  <double>316.371</double>
                  <double>316.471</double>
                  <double>316.571</double>
                  <double>317.571</double>
                  <double>318.571</double>
                  <double>319.571</double>
                  <double>320.571</double>
                  <double>321.571</double>
                  <double>322.571</double>
                  <double>323.571</double>
                  <double>324.571</double>
                  <double>325.571</double>
                  <double>335.571</double>
                  <double>345.571</double>
                  <double>355.571</double>
                  <double>365.571</double>
                  <double>375.571</double>
                  <double>385.571</double>
                  <double>395.571</double>
                  <double>405.571</double>
                  <double>415.571</double>
                  <double>449.87100000000004</double>
                </Value>
              </Item>
              <Item name="PC:Frequency">
                <Value xsi:type="ArrayOfDouble">
                  <double>10</double>
                  <double>10</double>
                  <double>10</double>
                  <double>10</double>
                  <double>10</double>
                  <double>10</double>
                  <double>10</double>
                  <double>10</double>
                  <double>10</double>
                  <double>10</double>
                  <double>10</double>
                  <double>10</double>
                  <double>10</double>
                  <double>10</double>
                  <double>10</double>
                  <double>10</double>
                  <double>10</double>
                  <double>10</double>
                  <double>10</double>
                  <double>10</double>
                  <double>10</double>
                  <double>10</double>
                  <double>10</double>
                  <double>10</double>
                  <double>10</double>
                  <double>10</double>
                  <double>10</double>
                  <double>10</double>
                  <double>10</double>
                </Value>
              </Item>
              <Item name="Position(Linear:Position):Maximum">
                <Value xsi:type="ArrayOfDouble">
                  <double>-0.0086230288725346327</double>
                  <double>-0.0086130359396338462</double>
                  <double>-0.0086039494816213848</double>
                  <double>-0.0086040492542088023</double>
                  <double>-0.008603613758459687</double>
                  <double>-0.008603176502510905</double>
                  <double>-0.0086032763030380009</double>
                  <double>-0.008603293122723699</double>
                  <double>-0.0086031596828252069</double>
                  <double>-0.0086030158493667838</double>
                  <double>-0.0086025992687791576</double>
                  <double>-0.0086026793159544469</double>
                  <double>-0.0086026182956993585</double>
                  <double>-0.00860282982699573</double>
                  <double>-0.0086031145043671126</double>
                  <double>-0.008603732641786337</double>
                  <double>-0.0086055199988186361</double>
                  <double>-0.0086051743011921634</double>
                  <double>-0.0086063685547560446</double>
                  <double>-0.0086096226610243316</double>
                  <double>-0.00861179206520319</double>
                  <double>-0.0086124291177839037</double>
                  <double>-0.0086148021742701534</double>
                  <double>-0.0086148084886372087</double>
                  <double>-0.008617073195055126</double>
                  <double>-0.0086154704075306655</double>
                  <double>-0.0086168882902711626</double>
                  <double>-0.00861784773878753</double>
                  <double>-0.0086210853606462478</double>
                </Value>
              </Item>
              <Item name="Position(Linear:Position):Minimum">
                <Value xsi:type="ArrayOfDouble">
                  <double>-0.0086324782390147445</double>
                  <double>-0.00864193657413125</double>
                  <double>-0.0086445001233369113</double>
                  <double>-0.0086452230904251332</double>
                  <double>-0.0086455490626394741</double>
                  <double>-0.0086462379153817888</double>
                  <double>-0.0086467542685568326</double>
                  <double>-0.00864711094647646</double>
                  <double>-0.0086478828079998484</double>
                  <double>-0.0086481006257236</double>
                  <double>-0.0086514607630670069</double>
                  <double>-0.00865313454531133</double>
                  <double>-0.00865456262603402</double>
                  <double>-0.0086553127504885186</double>
                  <double>-0.008656123168766499</double>
                  <double>-0.0086565623525530089</double>
                  <double>-0.0086566765420138837</double>
                  <double>-0.0086572709865868087</double>
                  <double>-0.0086575491260737179</double>
                  <double>-0.0086604858655482519</double>
                  <double>-0.0086618431191891436</double>
                  <double>-0.0086629198584705584</double>
                  <double>-0.00866382870823145</double>
                  <double>-0.00866446011699736</double>
                  <double>-0.0086653359141200779</double>
                  <double>-0.0086657567415386431</double>
                  <double>-0.00866595821455121</double>
                  <double>-0.008666528379544616</double>
                  <double>-0.0086682330630719652</double>
                </Value>
              </Item>
              <Item name="Load(Linear:Load):Maximum">
                <Value xsi:type="ArrayOfDouble">
                  <double>-90.0534400716424</double>
                  <double>-45.897727832198143</double>
                  <double>-16.648215241730213</double>
                  <double>-16.263406723737717</double>
                  <double>-15.4090765863657</double>
                  <double>-13.828789815306664</double>
                  <double>-13.643871061503887</double>
                  <double>-12.529008090496063</double>
                  <double>-12.187287211418152</double>
                  <double>-10.440787300467491</double>
                  <double>-6.2596797943115234</double>
                  <double>-3.0515948310494423</double>
                  <double>-2.1796813234686852</double>
                  <double>-1.2604054063558579</double>
                  <double>-0.96927862614393234</double>
                  <double>-0.5777040496468544</double>
                  <double>-1.9181706011295319</double>
                  <double>-0.86665619164705276</double>
                  <double>-1.5325192362070084</double>
                  <double>-1.0014092549681664</double>
                  <double>-1.5024933964014053</double>
                  <double>-0.761011615395546</double>
                  <double>-1.9454676657915115</double>
                  <double>-0.78001990914344788</double>
                  <double>-1.9598798826336861</double>
                  <double>-0.34452881664037704</double>
                  <double>-0.856439583003521</double>
                  <double>-0.87453052401542664</double>
                  <double>-1.9406527280807495</double>
                </Value>
              </Item>
              <Item name="Load(Linear:Load):Minimum">
                <Value xsi:type="ArrayOfDouble">
                  <double>-133.08772351592779</double>
                  <double>-172.54977487027645</double>
                  <double>-181.17954488843679</double>
                  <double>-184.7932580858469</double>
                  <double>-182.98155162483454</double>
                  <double>-184.95885655283928</double>
                  <double>-186.88920419663191</double>
                  <double>-186.4119665697217</double>
                  <double>-188.01932688802481</double>
                  <double>-190.13386219739914</double>
                  <double>-195.51699515432119</double>
                  <double>-196.64878025650978</double>
                  <double>-199.61440470069647</double>
                  <double>-198.61307926476002</double>
                  <double>-200.48880483955145</double>
                  <double>-199.96190909296274</double>
                  <double>-197.20540381968021</double>
                  <double>-197.84320145845413</double>
                  <double>-197.52323161810637</double>
                  <double>-200.08147694170475</double>
                  <double>-198.63970577716827</double>
                  <double>-199.73534159362316</double>
                  <double>-199.77859687060118</double>
                  <double>-199.16717428714037</double>
                  <double>-199.94597882032394</double>
                  <double>-199.485681951046</double>
                  <double>-197.99454603344202</double>
                  <double>-199.77506715804339</double>
                  <double>-198.83538596332073</double>
                </Value>
              </Item>
              <Item name="Displacement(Linear:Digital Position):Maximum">
                <Value xsi:type="ArrayOfDouble">
                  <double>-3.8078594952821733E-05</double>
                  <double>-2.8085689991712569E-05</double>
                  <double>-1.8999204039573668E-05</double>
                  <double>-1.9098948687314987E-05</double>
                  <double>-1.866348087787628E-05</double>
                  <double>-1.8226224929094313E-05</double>
                  <double>-1.8326025456190108E-05</double>
                  <double>-1.8342845141887664E-05</double>
                  <double>-1.820940524339676E-05</double>
                  <double>-1.8065571784973143E-05</double>
                  <double>-1.764899119734764E-05</double>
                  <double>-1.7729010432958604E-05</double>
                  <double>-1.7668046057224272E-05</double>
                  <double>-1.7879549413919449E-05</double>
                  <double>-1.8164198845624924E-05</double>
                  <double>-1.8782392144203185E-05</double>
                  <double>-2.0569693297147752E-05</double>
                  <double>-2.0224023610353467E-05</double>
                  <double>-2.1418277174234391E-05</double>
                  <double>-2.4672355502843855E-05</double>
                  <double>-2.6841815561056137E-05</double>
                  <double>-2.7478840202093125E-05</double>
                  <double>-2.9851868748664853E-05</double>
                  <double>-2.9858183115720748E-05</double>
                  <double>-3.2122917473316194E-05</double>
                  <double>-3.0520129948854445E-05</double>
                  <double>-3.1938012689352036E-05</double>
                  <double>-3.28974612057209E-05</double>
                  <double>-3.6135055124759675E-05</double>
                </Value>
              </Item>
              <Item name="Displacement(Linear:Digital Position):Minimum">
                <Value xsi:type="ArrayOfDouble">
                  <double>-4.75279614329338E-05</double>
                  <double>-5.6986324489116667E-05</double>
                  <double>-5.9549845755100247E-05</double>
                  <double>-6.0272812843322749E-05</double>
                  <double>-6.0598757117986677E-05</double>
                  <double>-6.1287637799978248E-05</double>
                  <double>-6.1804018914699552E-05</double>
                  <double>-6.2160696834325784E-05</double>
                  <double>-6.2932502478361125E-05</double>
                  <double>-6.3150376081466672E-05</double>
                  <double>-6.6510513424873348E-05</double>
                  <double>-6.81842677295208E-05</double>
                  <double>-6.9612376391887666E-05</double>
                  <double>-7.0362500846385959E-05</double>
                  <double>-7.1172863245010375E-05</double>
                  <double>-7.1612074971199026E-05</double>
                  <double>-7.1726292371749882E-05</double>
                  <double>-7.232068106532096E-05</double>
                  <double>-7.2598848491907118E-05</double>
                  <double>-7.5535587966442109E-05</double>
                  <double>-7.6892841607332227E-05</double>
                  <double>-7.7969580888748166E-05</double>
                  <double>-7.8878402709960932E-05</double>
                  <double>-7.9509839415550226E-05</double>
                  <double>-8.0385636538267134E-05</double>
                  <double>-8.0806463956832885E-05</double>
                  <double>-8.100796490907669E-05</double>
                  <double>-8.1578101962804787E-05</double>
                  <double>-8.3282757550477975E-05</double>
                </Value>
              </Item>
              <Item name="ChunkerActive">
                <Value xsi:type="xsd:boolean">true</Value>
              </Item>
              <Item name="TotalCycleCount">
                <Value xsi:type="xsd:long">4344</Value>
              </Item>
              <Item name="ElapsedCycleCount">
                <Value xsi:type="xsd:long">1344</Value>
              </Item>
            </Value>
          </Item>
        </Value>
      </Item>
      <Item name="Step6">
        <Value xsi:type="Node" name="Step6">
          <Item name="StepAcquisitionFilter - PC:Acquisition Filter">
            <Value xsi:type="Node" name="StepAcquisitionFilter - PC:Acquisition Filter">
              <Item name="ChunkerActive">
                <Value xsi:type="xsd:boolean">false</Value>
              </Item>
            </Value>
          </Item>
        </Value>
      </Item>
      <Item name="Step7">
        <Value xsi:type="Node" name="Step7">
          <Item name="SimpleCyclic - Linear:WaveformGenerator">
            <Value xsi:type="Node" name="SimpleCyclic - Linear:WaveformGenerator">
              <Item name="ElapsedQuarterCycleCount">
                <Value xsi:type="xsd:long">0</Value>
              </Item>
            </Value>
          </Item>
          <Item name="StepAcquisitionFilter - PC:Acquisition Filter">
            <Value xsi:type="Node" name="StepAcquisitionFilter - PC:Acquisition Filter">
              <Item name="ChunkerActive">
                <Value xsi:type="xsd:boolean">false</Value>
              </Item>
            </Value>
          </Item>
        </Value>
      </Item>
      <Item name="Step8">
        <Value xsi:type="Node" name="Step8">
          <Item name="StepAcquisitionFilter - PC:Acquisition Filter">
            <Value xsi:type="Node" name="StepAcquisitionFilter - PC:Acquisition Filter">
              <Item name="ChunkerActive">
                <Value xsi:type="xsd:boolean">false</Value>
              </Item>
            </Value>
          </Item>
        </Value>
      </Item>
      <Item name="Step9">
        <Value xsi:type="Node" name="Step9">
          <Item name="SimpleCyclic - Linear:WaveformGenerator">
            <Value xsi:type="Node" name="SimpleCyclic - Linear:WaveformGenerator">
              <Item name="ElapsedQuarterCycleCount">
                <Value xsi:type="xsd:long">0</Value>
              </Item>
            </Value>
          </Item>
          <Item name="StepAcquisitionFilter - PC:Acquisition Filter">
            <Value xsi:type="Node" name="StepAcquisitionFilter - PC:Acquisition Filter">
              <Item name="ChunkerActive">
                <Value xsi:type="xsd:boolean">false</Value>
              </Item>
            </Value>
          </Item>
        </Value>
      </Item>
      <Item name="Step10">
        <Value xsi:type="Node" name="Step10">
          <Item name="StepAcquisitionFilter - PC:Acquisition Filter">
            <Value xsi:type="Node" name="StepAcquisitionFilter - PC:Acquisition Filter">
              <Item name="ChunkerActive">
                <Value xsi:type="xsd:boolean">false</Value>
              </Item>
            </Value>
          </Item>
        </Value>
      </Item>
      <Item name="Step11">
        <Value xsi:type="Node" name="Step11">
          <Item name="SimpleCyclic - Linear:WaveformGenerator">
            <Value xsi:type="Node" name="SimpleCyclic - Linear:WaveformGenerator">
              <Item name="ElapsedQuarterCycleCount">
                <Value xsi:type="xsd:long">0</Value>
              </Item>
            </Value>
          </Item>
          <Item name="StepAcquisitionFilter - PC:Acquisition Filter">
            <Value xsi:type="Node" name="StepAcquisitionFilter - PC:Acquisition Filter">
              <Item name="ChunkerActive">
                <Value xsi:type="xsd:boolean">false</Value>
              </Item>
            </Value>
          </Item>
        </Value>
      </Item>
      <Item name="Step12">
        <Value xsi:type="Node" name="Step12">
          <Item name="StepAcquisitionFilter - PC:Acquisition Filter">
            <Value xsi:type="Node" name="StepAcquisitionFilter - PC:Acquisition Filter">
              <Item name="ChunkerActive">
                <Value xsi:type="xsd:boolean">false</Value>
              </Item>
            </Value>
          </Item>
        </Value>
      </Item>
      <Item name="Step13">
        <Value xsi:type="Node" name="Step13">
          <Item name="SimpleCyclic - Linear:WaveformGenerator">
            <Value xsi:type="Node" name="SimpleCyclic - Linear:WaveformGenerator">
              <Item name="ElapsedQuarterCycleCount">
                <Value xsi:type="xsd:long">0</Value>
              </Item>
            </Value>
          </Item>
          <Item name="StepAcquisitionFilter - PC:Acquisition Filter">
            <Value xsi:type="Node" name="StepAcquisitionFilter - PC:Acquisition Filter">
              <Item name="ChunkerActive">
                <Value xsi:type="xsd:boolean">false</Value>
              </Item>
            </Value>
          </Item>
        </Value>
      </Item>
      <Item name="Step14">
        <Value xsi:type="Node" name="Step14">
          <Item name="StepAcquisitionFilter - PC:Acquisition Filter">
            <Value xsi:type="Node" name="StepAcquisitionFilter - PC:Acquisition Filter">
              <Item name="ChunkerActive">
                <Value xsi:type="xsd:boolean">false</Value>
              </Item>
            </Value>
          </Item>
        </Value>
      </Item>
      <Item name="FinishedActions">
        <Value xsi:type="ArrayOfString" />
      </Item>
    </Node>
  </Section>
</InstronFile>
