# Supplementary material for: Mechanical Behaviour of Dental Luting Cements: Static, Dynamic, and Finite Element Studies
Source: Dent J (Basel). 2025 Dec 15;13(12):601. doi: 10.3390/dj13120601 (PMC12731645; doi:10.3390/dj13120601)
Supplement: Supplementary file 1 [file dentistry-13-00601-s001.zip › File S1/dynamic/CaC/2021,01,27 farasztas karboxilat 4/Test1/Test1.log]

2021. 01. 27.;13:41:18;2021,01,27 farasztas karboxilat 4;Test1;60101;Log File Created
2021. 01. 27.;13:41:18;2021,01,27 farasztas karboxilat 4;Test1;60104;Software Version;1.9.413.0
2021. 01. 27.;13:41:18;2021,01,27 farasztas karboxilat 4;Test1;60105;Console Version;9.1.17291.2
2021. 01. 27.;13:41:18;2021,01,27 farasztas karboxilat 4;Test1;60106;Controller Version;88.161900
2021. 01. 27.;13:41:18;2021,01,27 farasztas karboxilat 4;Test1;60107;User Name;SZTE FOK INSTRON
2021. 01. 27.;13:41:18;2021,01,27 farasztas karboxilat 4;Test1;60108;Computer Name;DESKTOP-ADS8NIA
2021. 01. 27.;13:41:18;2021,01,27 farasztas karboxilat 4;Test1;60109;System Name;
2021. 01. 27.;13:41:18;2021,01,27 farasztas karboxilat 4;Test1;60110;Frame Serial Number (System ID);E3LMTB16259
2021. 01. 27.;13:41:18;2021,01,27 farasztas karboxilat 4;Test1;60110;Test Started
2021. 01. 27.;13:49:10;2021,01,27 farasztas karboxilat 4;Test1;8800120;A limit has been tripped (Console)
2021. 01. 27.;13:49:10;2021,01,27 farasztas karboxilat 4;Test1;880014;Device is not at full (high) power
2021. 01. 27.;13:49:10;2021,01,27 farasztas karboxilat 4;Test1;60201;Test Status;Test Paused Unexpectedly
2021. 01. 27.;13:49:10;2021,01,27 farasztas karboxilat 4;Test1;60120;Total Time;471,807
2021. 01. 27.;13:49:10;2021,01,27 farasztas karboxilat 4;Test1;60121;Total Cycle Count(Linear Waveform);4503
2021. 01. 27.;13:49:10;2021,01,27 farasztas karboxilat 4;Test1;60122;Step;8;Step 8
2021. 01. 27.;13:49:10;2021,01,27 farasztas karboxilat 4;Test1;60111;Test Paused
2021. 01. 27.;13:50:26;2021,01,27 farasztas karboxilat 4;Test1;62000;SHA-256,Test1.steps.tracking.csv,30B4FF457539FE736C16CD6278A5A8354FE2F6E2DAE0E0C1C15CDB96C02FEED9
2021. 01. 27.;13:50:26;2021,01,27 farasztas karboxilat 4;Test1;62000;SHA-256,Test1.steps.trends.csv,30B5583D071FAD364C93E6EAF131BF26646FE5FCF9F447CC7B167A891297234D
2021. 01. 27.;13:50:26;2021,01,27 farasztas karboxilat 4;Test1;62000;SHA-256,Test1.Stop.csv,C842AD78A678B01C7BB7AA5661F5892676DB84EFBDF88754CAE056084E5AEFF4
2021. 01. 27.;13:50:27;2021,01,27 farasztas karboxilat 4;Test1;60103;Closed
