# Supplementary material for: Mechanical Behaviour of Dental Luting Cements: Static, Dynamic, and Finite Element Studies
Source: Dent J (Basel). 2025 Dec 15;13(12):601. doi: 10.3390/dj13120601 (PMC12731645; doi:10.3390/dj13120601)
Supplement: Supplementary file 1 [file dentistry-13-00601-s001.zip › File S1/dynamic/CaC/2021,01,27 farasztas karboxilat 4/Test1/Test1.steps.tracking.csv]

Total Time (s)	Cycle Elapsed Time (s)	Total Cycles	Elapsed Cycles	Step	Total Cycle Count(Linear Waveform)	Position(Linear:Position) (mm)	Load(Linear:Load) (kN)	Displacement(Linear:Digital Position) (mm)
0	0	1	1	1	0	-8,58468281105161	-0,0380251882597804	0,000267382711172104
0,01	0,01	1	1	1	0	-8,58473659493029	-0,0382579956203699	0,000213626772165298
0,016	0,016	1	1	1	0	-8,58478873036802	-0,0384853780269623	0,000161491334438324
0,02	0,02	1	1	1	0	-8,58472231775522	-0,038296477869153	0,000227876007556915
0,031	0,031	1	1	1	0	-8,58466437086463	-0,0381975527852774	0,00028582289814949
0,041	0,041	1	1	1	0	-8,58459714800119	-0,0378067418932915	0,000353045761585236
0,051	0,051	1	1	1	0	-8,58458239585161	-0,0376461772248149	0,000367797911167145
0,062	0,062	1	1	1	0	-8,58453464694321	-0,0375360297039151	0,000415574759244919
0,072	0,072	1	1	1	0	-8,5845697671175	-0,0377274909988046	0,000380482524633408
0,083	0,083	1	1	1	0	-8,58460907824337	-0,0379849039018154	0,00034114345908165
0,094	0,094	1	1	1	0	-8,58449715189636	-0,0376064516603947	0,000453069806098938
0,104	0,104	1	1	1	0	-8,58451372012496	-0,0374909164384007	0,00043647363781929
0,115	0,115	1	1	1	0	-8,58452020213008	-0,0376211851835251	0,000429991632699966
0,126	0,126	1	1	1	0	-8,58450634405017	-0,0375289190560579	0,000443905591964722
0,136	0,136	1	1	1	0	-8,58441880904138	-0,0373585848137736	0,000531412661075592
0,147	0,147	1	1	1	0	-8,58440492302179	-0,0371049623936415	0,00054527074098587
0,157	0,157	1	1	1	0	-8,58452612534165	-0,0374658359214664	0,000424068421125412
0,167	0,167	1	1	1	0	-8,58448410406709	-0,0375210866332054	0,000466089695692062
0,178	0,178	1	1	1	0	-8,58440321870148	-0,0372186256572604	0,000547003000974655
0,188	0,188	1	1	1	0	-8,58441699296236	-0,0373205076903105	0,000533256679773331
0,198	0,198	1	1	1	0	-8,58456973917782	-0,0377663876861334	0,000380482524633408
0,208	0,208	1	1	1	0	-8,58440447598696	-0,0370788061991334	0,000545773655176163
0,219	0,219	1	1	1	0	-8,58449407853186	-0,0374428788200021	0,000456143170595169
0,229	0,229	1	1	1	0	-8,58433426357806	-0,0370029965415597	0,000615958124399185
0,239	0,239	1	1	1	0	-8,58436712063849	-0,0372481718659401	0,000583101063966751
0,25	0,25	1	1	1	0	-8,58437404967844	-0,0369178410619497	0,000576172024011612
0,26	0,26	1	1	1	0	-8,58447756618261	-0,037349620833993	0,00047268345952034
0,27	0,27	1	1	1	0	-8,58441615477204	-0,0371743179857731	0,000534038990736008
0,28	0,28	1	1	1	0	-8,58447628095746	-0,0374778918921947	0,000473912805318832
0,291	0,291	1	1	1	0	-8,58437731862068	-0,0373365683481097	0,000572875142097473
0,301	0,301	1	1	1	0	-8,58453288674355	-0,0375527516007423	0,000417362898588181
0,311	0,311	1	1	1	0	-8,5842898953706	-0,0368164293467999	0,000660326331853867
0,321	0,321	1	1	1	0	-8,5843507759273	-0,03698555752635	0,000599417835474014
0,331	0,331	1	1	1	0	-8,5841856803745	-0,0364167056977749	0,000764541327953339
0,341	0,341	1	1	1	0	-8,58425005339086	-0,0367657514289021	0,000700168311595917
0,351	0,351	1	1	1	0	-8,58426835387945	-0,0365874543786049	0,000681839883327484
0,362	0,362	1	1	1	0	-8,58431585133076	-0,036926600150764	0,000634342432022095
0,372	0,372	1	1	1	0	-8,58425304293633	-0,0366222811862826	0,00069720670580864
0,382	0,382	1	1	1	0	-8,58431213535368	-0,0370600260794163	0,000638086348772049
0,392	0,392	1	1	1	0	-8,58418324962258	-0,0366501742973924	0,000766944140195847
0,402	0,402	1	1	1	0	-8,58420202508569	-0,0364025868475437	0,000748168677091598
0,412	0,412	1	1	1	0	-8,58428123407066	-0,0367531925439835	0,00066898763179779
0,423	0,423	1	1	1	0	-8,584308559075	-0,0369604025036097	0,000641662627458572
0,433	0,433	1	1	1	0	-8,58428729698062	-0,0368451653048396	0,000662896782159805
0,443	0,443	1	1	1	0	-8,58434247784316	-0,0371863832697272	0,000607743859291077
0,453	0,453	1	1	1	0	-8,58421275392175	-0,0364619120955467	0,000737495720386505
0,463	0,463	1	1	1	0	-8,58424499630928	-0,0367075344547629	0,000705253332853317
0,473	0,473	1	1	1	0	-8,58424714766443	-0,0367528991773725	0,000703074038028717
0,484	0,484	1	1	1	0	-8,58427709899843	-0,0369195826351643	0,000673122704029083
0,494	0,494	1	1	1	0	-8,58422353863716	-0,0367446010932326	0,000726711004972458
0,504	0,504	1	1	1	0	-8,58418618328869	-0,0364272901788354	0,000764038413763046
0,514	0,514	1	1	1	0	-8,58415665104985	-0,0363805051892996	0,000793598592281342
0,524	0,524	1	1	1	0	-8,58408702537417	-0,0361044192686677	0,000863168388605118
0,534	0,534	1	1	1	0	-8,58422524295747	-0,0367403496056795	0,000724978744983673
0,544	0,544	1	1	1	0	-8,58410367742181	-0,0364543125033379	0,00084657222032547
0,554	0,554	1	1	1	0	-8,58411680907011	-0,0362064084038138	0,000833440572023392
0,564	0,564	1	1	1	0	-8,58416235074401	-0,0364516023546457	0,000787843018770218
0,574	0,574	1	1	1	0	-8,58397149480879	-0,0358695536851883	0,000978726893663406
0,585	0,585	1	1	1	0	-8,58402200974524	-0,0360172195360065	0,000928211957216263
0,595	0,595	1	1	1	0	-8,58413751237094	-0,0365234818309546	0,000812709331512451
0,605	0,605	1	1	1	0	-8,58409970998764	-0,0360370567068458	0,000850539654493332
0,615	0,615	1	1	1	0	-8,58412088826299	-0,0362398847937584	0,000829305499792099
0,625	0,625	1	1	1	0	-8,58409261330962	-0,0363679882138968	0,000857580453157425
0,635	0,635	1	1	1	0	-8,58416601084173	-0,0366627844050527	0,000784210860729218
0,645	0,645	1	1	1	0	-8,58408537693322	-0,0362973660230637	0,000864844769239426
0,655	0,655	1	1	1	0	-8,58411113731563	-0,0362051976844668	0,000839084386825561
0,665	0,665	1	1	1	0	-8,58407886698842	-0,0361193157732487	0,000871326774358749
0,675	0,675	1	1	1	0	-8,58402376994491	-0,0361787481233478	0,000926423817873001
0,685	0,685	1	1	1	0	-8,58402661979198	-0,0360934296622872	0,000923573970794678
0,695	0,695	1	1	1	0	-8,58400505036116	-0,0362262222915888	0,000945199280977249
0,706	0,706	1	1	1	0	-8,58408068306744	-0,0360595760867	0,000869538635015488
0,716	0,716	1	1	1	0	-8,58406322076917	-0,0361783383414149	0,000886972993612289
0,726	0,726	1	1	1	0	-8,5840234067291	-0,0362084480002522	0,00092681497335434
0,736	0,736	1	1	1	0	-8,58391771093011	-0,0358425453305244	0,00103248283267021
0,754	0,754	1	1	1	0	-8,58388574793935	-0,0356299243867397	0,00106444582343102
0,767	0,767	1	1	1	0	-8,58391502872109	-0,0357781304046512	0,0010351650416851
0,777	0,777	1	1	1	0	-8,58412080444396	-0,0364868436008692	0,000829417258501053
0,787	0,787	1	1	1	0	-8,58402958139777	-0,0361757213249803	0,000920668244361877
0,797	0,797	1	1	1	0	-8,58392779715359	-0,035826126113534	0,00102242454886436
0,807	0,807	1	1	1	0	-8,58403977937996	-0,0360426027327776	0,000910442322492599
0,817	0,817	1	1	1	0	-8,58388968743384	-0,0355877541005611	0,00106053426861763
0,827	0,827	1	1	1	0	-8,58385917730629	-0,0354914600029588	0,00109104439616203
0,838	0,838	1	1	1	0	-8,58412533067167	-0,0365578895434737	0,000824891030788422
0,848	0,848	1	1	1	0	-8,58396272175014	-0,0360189564526081	0,000987499952316284
0,858	0,858	1	1	1	0	-8,58389619737864	-0,0355495745316148	0,00105399638414383
0,868	0,868	1	1	1	0	-8,58376138843596	-0,0350851798430085	0,00118883326649666
0,878	0,878	1	1	1	0	-8,58371707610786	-0,03510314039886	0,00123314559459686
0,888	0,888	1	1	1	0	-8,58380556106567	-0,0355114182457328	0,00114463269710541
0,898	0,898	1	1	1	0	-8,58378860168159	-0,0354700302705169	0,00116162002086639
0,908	0,908	1	1	1	0	-8,58386043459177	-0,0355342542752624	0,00108975917100906
0,918	0,918	1	1	1	0	-8,5839179623872	-0,0357177946716547	0,0010322593152523
0,928	0,928	1	1	1	0	-8,58379997313023	-0,0354646798223257	0,0011502206325531
0,938	0,938	1	1	1	0	-8,58377060852945	-0,0352946668863297	0,00117961317300797
0,951	0,951	1	1	1	0	-8,58368983492255	-0,0351286167278886	0,0012604147195816
0,962	0,962	1	1	1	0	-8,58371447771788	-0,0350771797820926	0,0012357160449028
0,972	0,972	1	1	1	0	-8,5838489793241	-0,0356684066355228	0,00110127031803131
0,982	0,982	1	1	1	0	-8,58375339768827	-0,035310429520905	0,00119682401418686
0,992	0,992	1	1	1	0	-8,58376979827881	-0,0354564376175404	0,00118039548397064
1,002	1,002	1	1	1	0	-8,5837263520807	-0,0354152917861938	0,00122386962175369
1,012	1,012	1	1	1	0	-8,58375339768827	-0,0351769337430596	0,00119682401418686
1,022	1,022	1	1	1	0	-8,58382338657975	-0,035497616045177	0,00112680718302727
1,032	1,032	1	1	1	0	-8,58375473879278	-0,0353294145315886	0,00119548290967941
1,042	1,042	1	1	1	0	-8,58372830785811	-0,0351536180824041	0,001221913844347
1,052	1,052	1	1	1	0	-8,58363507315516	-0,0351389683783054	0,00131517648696899
1,062	1,062	1	1	1	0	-8,58360288664699	-0,0347037799656391	0,00134730711579323
1,072	1,072	1	1	1	0	-8,58354731462896	-0,034572146832943	0,00140290707349777
1,082	1,082	1	1	1	0	-8,58361129648983	-0,0348786683753133	0,00133892521262169
1,092	1,092	1	1	1	0	-8,5836582351476	-0,0350613752380013	0,00129198655486107
1,102	1,102	1	1	1	0	-8,58362479135394	-0,0350207416340709	0,00132545828819275
1,112	1,112	1	1	1	0	-8,58365572057664	-0,0349715445190668	0,00129450112581253
1,122	1,122	1	1	1	0	-8,58372948132455	-0,0352401379495859	0,00122074037790298
1,132	1,132	1	1	1	0	-8,58364242129028	-0,0349589670076966	0,00130780041217804
1,142	1,142	1	1	1	0	-8,5836174711585	-0,0349001539871097	0,00133277848362923
1,152	1,152	1	1	1	0	-8,58363297767937	-0,0350616918876767	0,00131724402308464
1,163	1,163	1	1	1	0	-8,5837621986866	-0,0352253764867783	0,0011879950761795
1,173	1,173	1	1	1	0	-8,5833493899554	-0,0339712854474783	0,00160083174705505
1,185	1,185	1	1	1	0	-8,58369008637965	-0,0350686302408576	0,00126013532280922
1,195	1,195	1	1	1	0	-8,58357547782362	-0,0348672084510326	0,0013747438788414
1,205	1,205	1	1	1	0	-8,58357897028327	-0,0350434985011816	0,00137122347950935
1,215	1,215	1	1	1	0	-8,5836446005851	-0,0348485866561532	0,00130562111735344
1,225	1,225	1	1	1	0	-8,58372176997364	-0,0352060701698065	0,0012284517288208
1,235	1,235	1	1	1	0	-8,58336637727916	-0,0340773211792111	0,00158384442329407
1,249	1,249	1	1	1	0	-8,58340859413147	-0,0343061983585358	0,00154165551066399
1,259	1,259	1	1	1	0	-8,58347056433558	-0,0347518548369408	0,00147968530654907
1,269	1,269	1	1	1	0	-8,58348199166358	-0,0344043551012874	0,0014682300388813
1,279	1,279	1	1	1	0	-8,58367069624364	-0,0351643469184637	0,00127952545881271
1,29	1,29	1	1	1	0	-8,58355868607759	-0,0349046941846609	0,00139150768518448
1,3	1,3	1	1	1	0	-8,58357067219913	-0,034854132682085	0,00137954950332642
1,31	1,31	1	1	1	0	-8,58346419408917	-0,0345616741105914	0,00148599967360497
1,32	1,32	1	1	1	0	-8,58357718214393	-0,0348283536732197	0,00137306749820709
1,33	1,33	1	1	1	0	-8,58344963751733	-0,0344088021665812	0,00150058418512344
1,34	1,34	1	1	1	0	-8,5835294611752	-0,0346967577934265	0,00142078846693039
1,35	1,35	1	1	1	0	-8,5832844581455	-0,0339944940060377	0,00166576355695724
1,36	1,36	1	1	1	0	-8,58347849920392	-0,0345842074602842	0,00147169455885887
1,37	1,37	1	1	1	0	-8,58333877287805	-0,0338785536587238	0,00161144882440567
1,38	1,38	1	1	1	0	-8,58328574337065	-0,0338967656716704	0,00166447833180428
1,39	1,39	1	1	1	0	-8,58333787880838	-0,0341071374714375	0,0016123428940773
1,4	1,4	1	1	1	0	-8,58350839465856	-0,0348646985366941	0,00144179910421371
1,411	1,411	1	1	1	0	-8,5832217335701	-0,0338200386613607	0,00172851607203484
1,421	1,421	1	1	1	0	-8,583271689713	-0,033808434382081	0,00167850404977798
1,431	1,431	1	1	1	0	-8,58328917995095	-0,0339253526180983	0,00166101381182671
1,441	1,441	1	1	1	0	-8,58347031287849	-0,0346764316782355	0,00147990882396698
1,451	1,451	1	1	1	0	-8,58339565806091	-0,0344358617439866	0,00155456364154816
1,461	1,461	1	1	1	0	-8,58340809121728	-0,0345140974968672	0,0015421025454998
1,471	1,471	1	1	1	0	-8,58339481987059	-0,0342269521206617	0,00155540183186531
1,481	1,481	1	1	1	0	-8,58319661580026	-0,0336090661585331	0,00175360590219498
1,491	1,491	1	1	1	0	-8,58316286467016	-0,0334721198305488	0,00178735703229904
1,501	1,501	1	1	1	0	-8,58336109668016	-0,0343522476032376	0,0015890970826149
1,511	1,511	1	1	1	0	-8,58317677862942	-0,0338707724586129	0,00177344307303429
1,521	1,521	1	1	1	0	-8,58310011215508	-0,0332161225378513	0,00185010954737663
1,533	1,533	1	1	1	0	-8,5833032336086	-0,0340979918837547	0,001646988093853
1,544	1,544	1	1	1	0	-8,58337361365557	-0,0344804953783751	0,00157658010721207
1,554	1,554	1	1	1	0	-8,5833427682519	-0,0344298640266061	0,00160742551088333
1,564	1,564	1	1	1	0	-8,58323008753359	-0,0337293930351734	0,0017201341688633
1,578	1,578	1	1	1	0	-8,58323411084712	-0,0339209148660302	0,00171611085534096
1,588	1,588	1	1	1	0	-8,58317549340427	-0,0336335459724069	0,00177472829818726
1,598	1,598	1	1	1	0	-8,58307686634362	-0,0333109265193343	0,00187335535883904
1,608	1,608	1	1	1	0	-8,58310533687472	-0,033599091693759	0,00184491276741028
1,618	1,618	1	1	1	0	-8,58316278085113	-0,0335173588246107	0,00178741291165352
1,628	1,628	1	1	1	0	-8,58315708115697	-0,0335627468302846	0,00179311260581017
1,638	1,638	1	1	1	0	-8,5831802431494	-0,0336873484775424	0,00176997855305672
1,648	1,648	1	1	1	0	-8,58312587253749	-0,033683511428535	0,00182434916496277
1,658	1,658	1	1	1	0	-8,58324794098735	-0,0340464850887656	0,00170225277543068
1,669	1,669	1	1	1	0	-8,58312897384167	-0,0334158213809133	0,00182121992111206
1,679	1,679	1	1	1	0	-8,5832055285573	-0,0336508126929402	0,00174466520547867
1,689	1,689	1	1	1	0	-8,58308471739292	-0,0334832677617669	0,00186547636985779
1,699	1,699	1	1	1	0	-8,58328373171389	-0,0342370057478547	0,00166648998856544
1,709	1,709	1	1	1	0	-8,58299201354384	-0,0333346193656325	0,00195818021893501
1,719	1,719	1	1	1	0	-8,58299961313605	-0,0329676456749439	0,00195063650608063
1,729	1,729	1	1	1	0	-8,5829570889473	-0,0330567732453346	0,00199316069483757
1,739	1,739	1	1	1	0	-8,58323154039681	-0,0339208357036114	0,0017186813056469
1,749	1,749	1	1	1	0	-8,58305334113538	-0,0333904661238194	0,00189688056707382
1,759	1,759	1	1	1	0	-8,58293306082487	-0,0331459380686283	0,00201713293790817
1,769	1,769	1	1	1	0	-8,58294993638992	-0,032901749946177	0,00200031325221062
1,779	1,779	1	1	1	0	-8,58291774988174	-0,0327283795922995	0,00203249976038933
1,789	1,789	1	1	1	0	-8,58296658843756	-0,033144885674119	0,00198366120457649
1,8	1,8	1	1	1	0	-8,58343368396163	-0,0348886707797647	0,00151650980114937
1,81	1,81	1	1	1	0	-8,58290302567184	-0,032963901758194	0,00204719603061676
1,82	1,82	1	1	1	0	-8,58304831199348	-0,0333073176443577	0,00190190970897675
1,83	1,83	1	1	1	0	-8,58295666985214	-0,0330355064943433	0,00199355185031891
1,84	1,84	1	1	1	0	-8,58300126157701	-0,0332838762551546	0,00194896012544632
1,85	1,85	1	1	1	0	-8,58296111226082	-0,0330598372966051	0,00198908150196075
1,86	1,86	1	1	1	0	-8,58312120661139	-0,0337349390611053	0,00182904303073883
1,87	1,87	1	1	1	0	-8,58282239176333	-0,0325084198266268	0,00212782993912697
1,88	1,88	1	1	1	0	-8,58316065743566	-0,0337397772818804	0,00178959220647812
1,89	1,89	1	1	1	0	-8,58283471316099	-0,0327913928776979	0,00211548060178757
1,9	1,9	1	1	1	0	-8,58278551138937	-0,0326055241748691	0,00216471031308174
1,91	1,91	1	1	1	0	-8,58277302235365	-0,0326134823262692	0,00217722728848457
1,921	1,921	1	1	1	0	-8,582908725366	-0,032908353023231	0,00204149633646011
1,936	1,936	1	1	1	0	-8,58271798118949	-0,0324213411659002	0,00223221257328987
1,946	1,946	1	1	1	0	-8,58287743292749	-0,0329626677557826	0,00207278877496719
1,956	1,956	1	1	1	0	-8,58283275738359	-0,0328302243724465	0,00211743637919426
1,966	1,966	1	1	1	0	-8,58284245245159	-0,0328887766227126	0,00210776925086975
1,976	1,976	1	1	1	0	-8,58300682157278	-0,0332120945677161	0,00194337218999863
1,986	1,986	1	1	1	0	-8,58284287154675	-0,0326373986899853	0,00210732221603394
1,996	1,996	1	1	1	0	-8,58273885212839	-0,0324348732829094	0,00221136957406998
2,006	2,006	1	1	1	0	-8,58279361389577	-0,032727881334722	0,00215660780668259
2,017	2,017	1	1	1	0	-8,58270795084536	-0,032550347968936	0,00224227085709572
2,027	2,027	1	1	1	0	-8,5827433783561	-0,0324169220402837	0,00220684334635735
2,038	2,038	1	1	1	0	-8,58297049999237	-0,0330862356349826	0,00197974964976311
2,049	2,049	1	1	1	0	-8,58275511302054	-0,0326379761099815	0,00219510868191719
2,059	2,059	1	1	1	0	-8,58279895037413	-0,0327582703903317	0,00215129926800728
2,07	2,07	1	1	1	0	-8,58266514725983	-0,0322096655145288	0,00228507444262505
2,08	2,08	1	1	1	0	-8,58277830295265	-0,0326208164915442	0,00217191874980927
2,091	2,091	1	1	1	0	-8,58265349641442	-0,0321480631828308	0,00229669734835625
2,102	2,102	1	1	1	0	-8,58282669447362	-0,0327732181176543	0,00212352722883224
2,112	2,112	1	1	1	0	-8,5826073680073	-0,0322396820411086	0,00234285369515419
2,123	2,123	1	1	1	0	-8,58255076222122	-0,0317008420825005	0,00239945948123932
2,134	2,134	1	1	1	0	-8,58263209462166	-0,032163392752409	0,00231815502047539
2,144	2,144	1	1	1	0	-8,58267115429044	-0,0322504201903939	0,00227909535169601
2,155	2,155	1	1	1	0	-8,58266025781631	-0,0323962606489658	0,00228993594646454
2,166	2,166	1	1	1	0	-8,58274209313095	-0,0325975799933076	0,00220812857151031
2,176	2,176	1	1	1	0	-8,58300380408764	-0,0333286169916391	0,00194638967514038
2,187	2,187	1	1	1	0	-8,58266872353852	-0,0323620438575745	0,00228149816393852
2,197	2,197	1	1	1	0	-8,5828086733818	-0,0327772041782737	0,00214157626032829
2,208	2,208	1	1	1	0	-8,58259066008031	-0,0322018703445792	0,00235956162214279
2,219	2,219	1	1	1	0	-8,58288212679327	-0,0331360241398215	0,00206809490919113
2,229	2,229	1	1	1	0	-8,58240799047053	-0,0313369557261467	0,00254223123192787
2,24	2,24	1	1	1	0	-8,58235714025795	-0,0312508270144463	0,00259308144450188
2,251	2,251	1	1	1	0	-8,58255959115922	-0,0321165379136801	0,00239063054323196
2,261	2,261	1	1	1	0	-8,58247619122267	-0,0318422820419073	0,00247400254011154
2,272	2,272	1	1	1	0	-8,58253771439195	-0,0321156950667501	0,00241247937083244
2,283	2,283	1	1	1	0	-8,58265972696245	-0,0321286777034402	0,00229049474000931
2,293	2,293	1	1	1	0	-8,58255467377603	-0,0320095056667924	0,00239554792642593
2,304	2,304	1	1	1	0	-8,5825011972338	-0,0318704033270478	0,00244902446866035
2,315	2,315	1	1	1	0	-8,5825124848634	-0,0320696411654353	0,00243773683905602
2,325	2,325	1	1	1	0	-8,58246141113341	-0,0316964834928513	0,00248881056904793
2,336	2,336	1	1	1	0	-8,58251902274787	-0,0318885687738657	0,00243119895458221
2,346	2,346	1	1	1	0	-8,58248803764582	-0,0318488106131554	0,00246215611696243
2,357	2,357	1	1	1	0	-8,58257565647364	-0,0322301220148802	0,00237459316849709
2,368	2,368	1	1	1	0	-8,58231861144304	-0,0313243782147765	0,00263158231973648
2,378	2,378	1	1	1	0	-8,58233403414488	-0,0312466453760862	0,00261615961790085
2,389	2,389	1	1	1	0	-8,5823437012732	-0,0313768303021789	0,00260654836893082
2,4	2,4	1	1	1	0	-8,58249312266707	-0,0319159822538495	0,00245707109570503
2,41	2,41	1	1	1	0	-8,58232408761978	-0,0313786417245865	0,00262610614299774
2,421	2,421	1	1	1	0	-8,58274670317769	-0,0329540157690644	0,00220349058508873
2,432	2,432	1	1	1	0	-8,58222861774266	-0,0309410411864519	0,00272160395979881
2,445	2,445	1	1	1	0	-8,58231193386018	-0,0312141934409738	0,00263828784227371
2,455	2,455	1	1	1	0	-8,58239061199129	-0,0317313941195607	0,0025596097111702
2,466	2,466	1	1	1	0	-8,58220486901701	-0,0310100615024567	0,00274535268545151
2,477	2,477	1	1	1	0	-8,58248250558972	-0,0319002568721771	0,00246774405241013
2,487	2,487	1	1	1	0	-8,58249555341899	-0,0319014163687825	0,00245466828346252
2,498	2,498	1	1	1	0	-8,58252824284136	-0,0321353552863002	0,00242197886109352
2,513	2,513	1	1	1	0	-8,58214136213064	-0,0309789646416903	0,0028088316321373
2,523	2,523	1	1	1	0	-8,58214083127677	-0,0309800589457154	0,00280939042568207
2,534	2,534	1	1	1	0	-8,58226231299341	-0,0312851555645466	0,00268790870904922
2,545	2,545	1	1	1	0	-8,58242444694042	-0,0318353064358234	0,00252574682235718
2,555	2,555	1	1	1	0	-8,58239362947643	-0,0316239753738046	0,00255659222602844
2,566	2,566	1	1	1	0	-8,58219752088189	-0,0312880147248507	0,00275272876024246
2,576	2,576	1	1	1	0	-8,58228312805295	-0,0315533019602299	0,00266712158918381
2,587	2,587	1	1	1	0	-8,5821739397943	-0,03081439062953	0,00277625396847725
2,598	2,598	1	1	1	0	-8,58239351771772	-0,031769648194313	0,0025567039847374
2,608	2,608	1	1	1	0	-8,58217880129814	-0,0310924230143428	0,00277144834399223
2,619	2,619	1	1	1	0	-8,58213488012552	-0,0310077052563429	0,0028153695166111
2,63	2,63	1	1	1	0	-8,5821842495352	-0,0309792719781399	0,00276597216725349
2,64	2,64	1	1	1	0	-8,58214510604739	-0,0308774132281542	0,00280514359474182
2,651	2,651	1	1	1	0	-8,58222163282335	-0,0311891688033938	0,00272858887910843
2,662	2,662	1	1	1	0	-8,58214323408902	-0,0310364598408341	0,00280698761343956
2,672	2,672	1	1	1	0	-8,5820875223726	-0,0308998441323638	0,00286269932985306
2,683	2,683	1	1	1	0	-8,58204527758062	-0,0305218528956175	0,00290494412183762
2,694	2,694	1	1	1	0	-8,58210185542703	-0,0308452686294913	0,00284839421510696
2,704	2,704	1	1	1	0	-8,58217494562268	-0,0311284838244319	0,00277524814009666
2,715	2,715	1	1	1	0	-8,58246521092951	-0,0320374639704823	0,0024850107729435
2,725	2,725	1	1	1	0	-8,58216631226242	-0,0311472965404391	0,00278390944004059
2,736	2,736	1	1	1	0	-8,58192781917751	-0,0301149906590581	0,00302240252494812
2,748	2,748	1	1	1	0	-8,58203097246587	-0,0306424638256431	0,00291924923658371
2,765	2,765	1	1	1	0	-8,58206899836659	-0,0309441890567541	0,00288119539618492
2,776	2,776	1	1	1	0	-8,58198721893132	-0,0307400431483984	0,00296300277113914
2,787	2,787	1	1	1	0	-8,58203443698585	-0,0305353524163365	0,00291578471660614
2,797	2,797	1	1	1	0	-8,5820394102484	-0,0306762382388115	0,00291081145405769
2,808	2,808	1	1	1	0	-8,5820481274277	-0,0307644531130791	0,00290209427475929
2,819	2,819	1	1	1	0	-8,58237932436168	-0,031883604824543	0,00257089734077454
2,829	2,829	1	1	1	0	-8,5819683317095	-0,0306110503152013	0,00298188999295235
2,84	2,84	1	1	1	0	-8,58199956826866	-0,0305550312623382	0,00295065343379974
2,85	2,85	1	1	1	0	-8,58187593519688	-0,0302100786939263	0,00307425856590271
2,861	2,861	1	1	1	0	-8,58189105056226	-0,0303187873214483	0,00305917114019394
2,872	2,872	1	1	1	0	-8,58189675025642	-0,0302850781008601	0,00305347144603729
2,882	2,882	1	1	1	0	-8,58209003694355	-0,0310991192236543	0,0028601847589016
2,893	2,893	1	1	1	0	-8,58192692510784	-0,0302120437845588	0,00302329659461975
2,904	2,904	1	1	1	0	-8,58181390911341	-0,0301387254148722	0,00313634052872658
2,914	2,914	1	1	1	0	-8,5818088799715	-0,0301858270540833	0,00314131379127502
2,925	2,925	1	1	1	0	-8,58184715732932	-0,0302878022193909	0,00310303643345833
2,936	2,936	1	1	1	0	-8,58185302466154	-0,0300270039588213	0,00309722498059273
2,946	2,946	1	1	1	0	-8,58188753016293	-0,0303348014131188	0,00306269153952599
2,957	2,957	1	1	1	0	-8,58191080391407	-0,0303159141913056	0,00303938984870911
2,967	2,967	1	1	1	0	-8,58191588893533	-0,0304282456636429	0,00303436070680618
2,978	2,978	1	1	1	0	-8,58217217959463	-0,0313990749418736	0,00277804210782051
2,989	2,989	1	1	1	0	-8,58193787746131	-0,0303912116214633	0,00301234424114227
2,999	2,999	1	1	1	0	-8,58170282095671	-0,0297535210847855	0,00324737280607223
3,01	3,01	1	1	1	0	-8,58163520693779	-0,0295538315549493	0,00331498682498932
3,025	3,025	1	1	1	0	-8,58177099376917	-0,0301782321184874	0,00317919999361038
3,035	3,035	1	1	1	0	-8,58193318359554	-0,0306641263887286	0,00301703810691834
3,046	3,046	1	1	1	0	-8,58177582733333	-0,0298009719699621	0,00317439436912537
3,057	3,057	1	1	1	0	-8,58170444145799	-0,0297487108036876	0,00324580818414688
3,067	3,067	1	1	1	0	-8,58178471215069	-0,0300952047109604	0,00316550955176353
3,078	3,078	1	1	1	0	-8,58188521116972	-0,0305565493181348	0,00306503847241402
3,088	3,088	1	1	1	0	-8,58172941952944	-0,0298253307119012	0,00322077423334122
3,099	3,099	1	1	1	0	-8,58196154236794	-0,0306749204173684	0,00298870727419853
3,11	3,11	1	1	1	0	-8,58142683282495	-0,029017087072134	0,00352341681718826
3,12	3,12	1	1	1	0	-8,58184928074479	-0,0304517103359103	0,00310096889734268
3,131	3,131	1	1	1	0	-8,58165051788092	-0,0297541217878461	0,00329973176121712
3,142	3,142	1	1	1	0	-8,58182248659432	-0,0301134027540684	0,00312773510813713
3,152	3,152	1	1	1	0	-8,58150324784219	-0,029142452403903	0,00344697386026382
3,163	3,163	1	1	1	0	-8,58166228048503	-0,0297558913007379	0,00328794121742249
3,174	3,174	1	1	1	0	-8,58166339807212	-0,0299354083836079	0,00328682363033295
3,184	3,184	1	1	1	0	-8,58150662854314	-0,0293635530397296	0,00344362109899521
3,195	3,195	1	1	1	0	-8,58139299787581	-0,0288781384006143	0,0035572238266468
3,206	3,206	1	1	1	0	-8,58173221349716	-0,0299750920385122	0,00321798026561737
3,216	3,216	1	1	1	0	-8,58169985935092	-0,0298665370792151	0,00325033441185951
3,227	3,227	1	1	1	0	-8,58163372613489	-0,0298233656212687	0,0033164955675602
3,237	3,237	1	1	1	0	-8,58150872401893	-0,0295624928548932	0,00344149768352509
3,248	3,248	1	1	1	0	-8,58163710683584	-0,0296047888696194	0,0033130869269371
3,259	3,259	1	1	1	0	-8,58159938827157	-0,029636356048286	0,00335080549120903
3,269	3,269	1	1	1	0	-8,58151422813535	-0,029432256706059	0,00343596562743187
3,28	3,28	1	1	1	0	-8,58140680007636	-0,0291356910020113	0,003543421626091
3,291	3,291	1	1	1	0	-8,58166264370084	-0,0299062160775065	0,00328755006194115
3,301	3,301	1	1	1	0	-8,58177557587624	-0,0301314424723387	0,00317467376589775
3,312	3,312	1	1	1	0	-8,58156016096473	-0,0296138180419803	0,00339003279805183
3,323	3,323	1	1	1	0	-8,58156594447792	-0,0296004582196474	0,00338427722454071
3,333	3,333	1	1	1	0	-8,58129498548806	-0,0288469530642033	0,00365523621439934
3,344	3,344	1	1	1	0	-8,5814305767417	-0,0290705310180783	0,00351961702108383
3,354	3,354	1	1	1	0	-8,58139484189451	-0,0289602437987924	0,00355537980794907
3,365	3,365	1	1	1	0	-8,58174227178097	-0,0302065862342715	0,003207977861166
3,376	3,376	1	1	1	0	-8,58160519972444	-0,02972811460495	0,00334499403834343
3,386	3,386	1	1	1	0	-8,58142814598978	-0,029340386390686	0,00352207571268082
3,397	3,397	1	1	1	0	-8,58128772117198	-0,0286989472806454	0,00366250053048134
3,408	3,408	1	1	1	0	-8,58116517774761	-0,0283408304676414	0,00378504395484924
3,418	3,418	1	1	1	0	-8,58136905357242	-0,0291787181049585	0,00358114019036293
3,429	3,429	1	1	1	0	-8,58126039616764	-0,0288242194801569	0,00368982553482056
3,44	3,44	1	1	1	0	-8,58123762533069	-0,0288752233609557	0,00371256843209267
3,45	3,45	1	1	1	0	-8,5813042614609	-0,0287962798029184	0,00364596024155617
3,461	3,461	1	1	1	0	-8,58127662912011	-0,0287585379555821	0,00367356464266777
3,471	3,471	1	1	1	0	-8,58124924823642	-0,0286748446524143	0,00370100140571594
3,482	3,482	1	1	1	0	-8,58128738589585	-0,0288393581286073	0,0036628358066082
3,493	3,493	1	1	1	0	-8,58133988454938	-0,0291304104030132	0,00361036509275436
3,503	3,503	1	1	1	0	-8,58126567676663	-0,0287502491846681	0,00368451699614525
3,514	3,514	1	1	1	0	-8,58145144768059	-0,0293786032125354	0,00349877402186394
3,525	3,525	1	1	1	0	-8,58148894272745	-0,0295589165762067	0,00346127897500992
3,535	3,535	1	1	1	0	-8,58139294199646	-0,0292345276102424	0,00355727970600128
3,546	3,546	1	1	1	0	-8,58102975413203	-0,0281320698559284	0,00392043963074684
3,557	3,557	1	1	1	0	-8,58117490075528	-0,0285667786374688	0,00377532094717026
3,575	3,575	1	1	1	0	-8,58130767010152	-0,0290243793278933	0,00364255160093308
3,586	3,586	1	1	1	0	-8,58115844428539	-0,0285076908767223	0,00379180535674095
3,596	3,596	1	1	1	0	-8,58109298162162	-0,0285044126212597	0,00385724008083344
3,607	3,607	1	1	1	0	-8,58119549229741	-0,0286082550883293	0,00375470146536827
3,618	3,618	1	1	1	0	-8,58163802884519	-0,0301125552505255	0,00331219285726547
3,628	3,628	1	1	1	0	-8,58135567046702	-0,0291852746158838	0,00359455123543739
3,639	3,639	1	1	1	0	-8,58103377744555	-0,0283377338200808	0,00391647219657898
3,65	3,65	1	1	1	0	-8,58117470517755	-0,0285367341712117	0,00377554446458817
3,66	3,66	1	1	1	0	-8,58113581314683	-0,0284989131614566	0,00381443649530411
3,671	3,671	1	1	1	0	-8,58111519366503	-0,0284555135294795	0,00383505597710609
3,682	3,682	1	1	1	0	-8,58107339590788	-0,0284297997131944	0,00387679785490036
3,692	3,692	1	1	1	0	-8,58106660656631	-0,0285082403570414	0,00388361513614655
3,703	3,703	1	1	1	0	-8,58119172044098	-0,028532431460917	0,0037585012614727
3,714	3,714	1	1	1	0	-8,58105953782797	-0,028259651735425	0,00389065593481064
3,724	3,724	1	1	1	0	-8,58095205388963	-0,0280296895653009	0,00399816781282425
3,735	3,735	1	1	1	0	-8,58101841062307	-0,0282544549554586	0,00393178313970566
3,745	3,745	1	1	1	0	-8,58091816306114	-0,0279661966487765	0,00403203070163727
3,756	3,756	1	1	1	0	-8,58092634938657	-0,0278462935239077	0,00402387231588364
3,767	3,767	1	1	1	0	-8,58105674386024	-0,028295861557126	0,00389350578188896
3,777	3,777	1	1	1	0	-8,58101332560182	-0,0283038010820746	0,00393686816096306
3,788	3,788	1	1	1	0	-8,58096281066537	-0,0281805777922273	0,00398743897676468
3,799	3,799	1	1	1	0	-8,58127908781171	-0,029349192045629	0,00367110595107079
3,809	3,809	1	1	1	0	-8,58097415417433	-0,0280398223549128	0,00397609546780586
3,82	3,82	1	1	1	0	-8,58118931762874	-0,0287362467497587	0,00376090407371521
3,831	3,831	1	1	1	0	-8,58071375638247	-0,0274442927911878	0,00423643738031387
3,841	3,841	1	1	1	0	-8,58078896999359	-0,0276031671091914	0,00416122376918793
3,852	3,852	1	1	1	0	-8,58081453479826	-0,0276222219690681	0,00413568690419197
3,862	3,862	1	1	1	0	-8,5808689892292	-0,0277898693457246	0,00408126041293144
3,873	3,873	1	1	1	0	-8,580766255036	-0,0275058159604669	0,00418396666646004
3,884	3,884	1	1	1	0	-8,58086002059281	-0,0279550813138485	0,00409020110964775
3,894	3,894	1	1	1	0	-8,58093752525747	-0,02823855727911	0,00401269644498825
3,905	3,905	1	1	1	0	-8,58085175044835	-0,0277167279273272	0,00409847125411034
3,916	3,916	1	1	1	0	-8,58076765201986	-0,02753387670964	0,00418256968259811
3,926	3,926	1	1	1	0	-8,58078955672681	-0,0276022404432297	0,00416066497564316
3,937	3,937	1	1	1	0	-8,58099739998579	-0,0284259766340256	0,00395284965634346
3,948	3,948	1	1	1	0	-8,58089360408485	-0,0282044801861048	0,00405661761760712
3,958	3,958	1	1	1	0	-8,58092291280627	-0,0280796969309449	0,00402728095650673
3,969	3,969	1	1	1	0	-8,58073926530778	-0,0275008613243699	0,00421095639467239
3,979	3,979	1	1	1	0	-8,58090869151056	-0,0281216530129313	0,00404153019189835
3,99	3,99	1	1	1	0	-8,5806814301759	-0,0276057049632072	0,00426879152655602
4,001	4,001	1	1	1	0	-8,58106724917888	-0,0288593582808971	0,0038830004632473
4,019	4,019	1	1	1	0	-8,58057604171336	-0,0269784731790423	0,0043741799890995
4,04	4,04	1	1	1	0	-8,58063270337879	-0,0274081574752927	0,0043175183236599
4,051	4,051	1	1	1	0	-8,58076720498502	-0,0279767345637083	0,00418301671743393
4,062	4,062	1	1	1	0	-8,58064167201519	-0,0271589681506157	0,00430852174758911
4,073	4,073	1	1	1	0	-8,5805940348655	-0,0271851243451238	0,00435618683695793
4,084	4,084	1	1	1	0	-8,58075977303088	-0,0279233418405056	0,00419044867157936
4,095	4,095	1	1	1	0	-8,58098963275552	-0,0285814888775349	0,00396056100726128
4,105	4,105	1	1	1	0	-8,5803628899157	-0,0266268057748675	0,00458730384707451
4,116	4,116	1	1	1	0	-8,58039753511548	-0,026630605570972	0,00455265864729881
4,126	4,126	1	1	1	0	-8,58043201267719	-0,0268636457622051	0,00451818108558655
4,137	4,137	1	1	1	0	-8,58046006411314	-0,0269438466057181	0,00449012964963913
4,148	4,148	1	1	1	0	-8,58055204153061	-0,0274119526147842	0,00439820811152458
4,158	4,158	1	1	1	0	-8,58057799749076	-0,0272527523338795	0,00437222421169281
4,169	4,169	1	1	1	0	-8,58055332675576	-0,027183354832232	0,00439692288637161
4,18	4,18	1	1	1	0	-8,58040879480541	-0,0268559111282229	0,00454142689704895
4,19	4,19	1	1	1	0	-8,58048082329333	-0,0271685793995857	0,00446939840912819
4,201	4,201	1	1	1	0	-8,58045849949121	-0,0271236663684249	0,00449169427156448
4,212	4,212	1	1	1	0	-8,58048778027296	-0,0269795162603259	0,00446241348981857
4,222	4,222	1	1	1	0	-8,58053005300462	-0,0271344184875488	0,00442016869783401
4,233	4,233	1	1	1	0	-8,58060166239738	-0,0274565489962697	0,00434853136539459
4,243	4,243	1	1	1	0	-8,58055542223156	-0,027460646815598	0,00439479947090149
4,254	4,254	1	1	1	0	-8,58051722869277	-0,0272699445486069	0,00443302094936371
4,265	4,265	1	1	1	0	-8,58044788241386	-0,0270046480000019	0,0045023113489151
4,275	4,275	1	1	1	0	-8,58029122464359	-0,0264618406072259	0,00465899705886841
4,299	4,299	1	1	1	0	-8,58030516654253	-0,026740045286715	0,00464502722024918
4,31	4,31	1	1	1	0	-8,58035576529801	-0,026659918949008	0,00459445640444756
4,321	4,321	1	1	1	0	-8,58042597770691	-0,0269132200628519	0,00452427193522453
4,331	4,331	1	1	1	0	-8,58042156323791	-0,0270495843142271	0,00452863052487373
4,342	4,342	1	1	1	0	-8,58031773939729	-0,0267566507682204	0,00463251024484634
4,353	4,353	1	1	1	0	-8,58031346462667	-0,0267845019698143	0,00463675707578659
4,363	4,363	1	1	1	0	-8,58029097318649	-0,026478311046958	0,00465922057628632
4,374	4,374	1	1	1	0	-8,58032427728176	-0,0267798360437155	0,00462591648101807
4,384	4,384	1	1	1	0	-8,58024389483035	-0,0264752516523004	0,00470632687211037
4,395	4,395	1	1	1	0	-8,58032844029367	-0,0268721021711826	0,00462178140878677
4,406	4,406	1	1	1	0	-8,58034268952906	-0,0269187660887837	0,00460753217339516
4,416	4,416	1	1	1	0	-8,58000403270125	-0,0256520556285977	0,00494616106152534
4,427	4,427	1	1	1	0	-8,58005532994866	-0,0260196765884757	0,00489486381411552
4,438	4,438	1	1	1	0	-8,58043257147074	-0,0272282725200057	0,00451767817139626
4,448	4,448	1	1	1	0	-8,58019505627453	-0,0266408128663898	0,0047551654279232
4,459	4,459	1	1	1	0	-8,5803335532546	-0,0270483875647187	0,0046166405081749
4,47	4,47	1	1	1	0	-8,58000950887799	-0,0257874792441726	0,00494074076414108
4,487	4,487	1	1	1	0	-8,58013722114265	-0,0264305667951703	0,00481300055980682
4,498	4,498	1	1	1	0	-8,58003764413297	-0,0262395571917295	0,00491257756948471
4,509	4,509	1	1	1	0	-8,58002043329179	-0,0260863779112697	0,0049297884106636
4,52	4,52	1	1	1	0	-8,58014347963035	-0,0262562418356538	0,00480674207210541
4,531	4,531	1	1	1	0	-8,58003353700042	-0,0260105822235346	0,00491665676236153
4,541	4,541	1	1	1	0	-8,5800695233047	-0,0263012759387493	0,00488067045807838
4,552	4,552	1	1	1	0	-8,58012272045016	-0,0265164626762271	0,00482747331261635
4,563	4,563	1	1	1	0	-8,58030840754509	-0,0267388205975294	0,00464178621768951
4,573	4,573	1	1	1	0	-8,57999567873776	-0,0258749071508646	0,00495454296469688
4,584	4,584	1	1	1	0	-8,5800268035382	-0,0261096702888608	0,00492341816425323
4,595	4,595	1	1	1	0	-8,57988950796425	-0,0257428828626871	0,00506071373820305
4,607	4,607	1	1	1	0	-8,57990683056414	-0,0258737010881305	0,0050433911383152
4,618	4,618	1	1	1	0	-8,58026387169957	-0,0267932051792741	0,0046863779425621
4,629	4,629	1	1	1	0	-8,58002244494855	-0,0260718911886215	0,00492777675390244
4,64	4,64	1	1	1	0	-8,58016823418438	-0,0265393918380141	0,00478198751807213
4,65	4,65	1	1	1	0	-8,57981597073376	-0,0255771446973085	0,00513425096869469
4,661	4,661	1	1	1	0	-8,57997067272663	-0,0260652508586645	0,00497952103614807
4,672	4,672	1	1	1	0	-8,57986561954021	-0,0255360128358006	0,0050845742225647
4,682	4,682	1	1	1	0	-8,57981921173632	-0,0255280919373035	0,00513100996613503
4,693	4,693	1	1	1	0	-8,57985137030482	-0,0256722373887897	0,00509882345795631
4,704	4,704	1	1	1	0	-8,57993409968913	-0,0259224465116858	0,00501612201333046
4,714	4,714	1	1	1	0	-8,57958971522748	-0,0248069781810045	0,00536050647497177
4,725	4,725	1	1	1	0	-8,57986743561924	-0,025732577778399	0,00508278608322143
4,736	4,736	1	1	1	0	-8,579918788746	-0,0259459903463721	0,00503143295645714
4,746	4,746	1	1	1	0	-8,5798741132021	-0,0259210262447596	0,00507613644003868
4,757	4,757	1	1	1	0	-8,57973240315914	-0,0254594394937158	0,00521779060363769
4,767	4,767	1	1	1	0	-8,57977489940822	-0,0254027312621474	0,00517532229423523
4,778	4,778	1	1	1	0	-8,57977646403015	-0,0255210278555751	0,00517375767230988
4,789	4,789	1	1	1	0	-8,57980490662158	-0,0256907986477017	0,00514531508088112
4,799	4,799	1	1	1	0	-8,57982097193599	-0,0257841497659683	0,00512927770614624
4,81	4,81	1	1	1	0	-8,57977470383048	-0,0257030315697193	0,00517548993229866
4,821	4,821	1	1	1	0	-8,57998184859753	-0,0260833185166121	0,00496840104460716
4,831	4,831	1	1	1	0	-8,57934608124196	-0,0242436397820711	0,00560414046049118
4,842	4,842	1	1	1	0	-8,57944535091519	-0,0246073817834258	0,00550484284758568
4,853	4,853	1	1	1	0	-8,5795246437192	-0,0250827148556709	0,00542555004358292
4,863	4,863	1	1	1	0	-8,57992311939597	-0,026353420689702	0,00502707436680794
4,874	4,874	1	1	1	0	-8,57971393503249	-0,0253252498805523	0,00523628666996956
4,884	4,884	1	1	1	0	-8,57953137718141	-0,0249801855534315	0,00541884452104568
4,895	4,895	1	1	1	0	-8,57973690144718	-0,0255044875666499	0,00521332025527954
4,906	4,906	1	1	1	0	-8,57942380942404	-0,0246543483808637	0,00552641227841377
4,916	4,916	1	1	1	0	-8,57942593283951	-0,0245821615681052	0,00552428886294365
4,927	4,927	1	1	1	0	-8,57952062040567	-0,0249943742528558	0,00542962923645973
4,938	4,938	1	1	1	0	-8,57941215857863	-0,0246414123103023	0,00553803518414497
4,948	4,948	1	1	1	0	-8,57969124801457	-0,0256520509719849	0,00525897368788719
4,959	4,959	1	1	1	0	-8,57974282465875	-0,0258202850818634	0,00520739704370499
4,97	4,97	1	1	1	0	-8,57951380312443	-0,0248771999031305	0,00543639063835144
4,98	4,98	1	1	1	0	-8,57946594245732	-0,0247614039108157	0,00548427924513817
4,991	4,991	1	1	1	0	-8,57954213395715	-0,0251415139064193	0,00540805980563164
5	5	1	1	1	0	-8,57950877398252	-0,0250736670568585	0,00544147565960884
5,011	5,011	1	1	1	0	-8,57943682931364	-0,0249486742541194	0,00551339238882065
5,017	5,017	1	1	1	0	-8,57922532595694	-0,0242240121588111	0,00572489574551582
5,024	5,024	1	1	1	0	-8,57949209399521	-0,0250182021409273	0,00545812770724297
5,035	5,035	1	1	1	0	-8,57956574298441	-0,0252581993117929	0,00538447871804237
5,046	5,046	1	1	1	0	-8,5795069579035	-0,0251740263774991	0,0054432637989521
5,057	5,057	1	1	1	0	-8,57954612933099	-0,0253755133599043	0,00540409237146377
5,064	5,064	1	1	2	0	-8,57945560477674	-0,0249613774940372	0,0054946169257164
5,064	0	1	1	2	0	-8,57945560477674	-0,0249613774940372	0,0054946169257164
5,075	0,0110000000000001	1	1	2	0	-8,57934460043907	-0,0244339415803552	0,00560564920306206
5,086	0,0220000000000002	1	1	2	0	-8,57939095236361	-0,0245152646675706	0,00555926933884621
5,097	0,0330000000000004	1	1	2	0,25	-8,57958041131496	-0,0254996633157134	0,00536978244781494
5,11	0,0460000000000003	1	1	2	0,25	-8,5785237327218	-0,0225817691534758	0,00642651692032814
5,121	0,0570000000000004	1	1	2	0,5	-8,57830613851547	-0,02179981674999	0,0066441111266613
5,123	0,0590000000000002	1	1	2	0,5	-8,5782921127975	-0,021737739443779	0,00665808096528053
5,124	0,0599999999999996	1	1	2	0,5	-8,5783108882606	-0,0219032727181911	0,00663930550217628
5,134	0,0700000000000003	1	1	2	0,5	-8,57895866967738	-0,023722518235445	0,00599155202507973
5,145	0,0810000000000004	1	1	2	0,75	-8,58069132082164	-0,0290309078991413	0,0042589008808136
5,156	0,0919999999999996	1	1	2	0,75	-8,5819455049932	-0,0327708339318633	0,00300468876957893
5,159	0,0949999999999998	1	1	2	0,75	-8,58214954845607	-0,0334246177226305	0,00280067324638367
5,165	0,101	1	1	2	1	-8,58190753497183	-0,0325137516483665	0,00304268673062325
5,176	0,0110000000000001	2	2	2	1	-8,58120988123119	-0,0299424258992076	0,0037403404712677
5,187	0,0220000000000002	2	2	2	1	-8,57862051576376	-0,0226202793419361	0,00632967799901962
5,198	0,0330000000000004	2	2	2	1,25	-8,57506614178419	-0,0147415837273002	0,00988410785794258
5,209	0,0440000000000005	2	2	2	1,25	-8,57381050474942	-0,0127897877246141	0,0111397169530392
5,212	0,0469999999999997	2	2	2	1,25	-8,5736396536231	-0,0124511634930968	0,0113105401396751
5,215	0,0499999999999998	2	2	2	1,5	-8,57392271049321	-0,013249171897769	0,0110275112092495
5,225	0,0600000000000005	2	2	2	1,5	-8,57533634640276	-0,0164311937987804	0,00961387529969215
5,236	0,0709999999999997	2	2	2	1,5	-8,57912370935082	-0,0260128919035196	0,00582654029130936
5,246	0,0810000000000004	2	2	2	1,75	-8,58333757147193	-0,0374762993305922	0,00161262229084969
5,257	0,0919999999999996	2	2	2	1,75	-8,5851751640439	-0,0429695332422853	-0,000224914401769638
5,259	0,0940000000000003	2	2	2	1,75	-8,58527951873839	-0,0432690372690558	-0,000329241156578064
5,26	0,0949999999999998	2	2	2	1,75	-8,58528552576899	-0,0432381732389331	-0,000335276126861572
5,261	0,0960000000000001	2	2	2	1,75	-8,58525448478758	-0,0430658599361777	-0,0003042072057724
5,264	0,0990000000000002	2	2	2	1,75	-8,58508757315576	-0,0423876475542784	-0,000137295573949814
5,265	0,0999999999999996	2	2	2	2	-8,58505382202566	-0,0421518506482244	-0,000103544443845749
5,275	0,0100000000000007	3	3	2	2	-8,58287824317813	-0,0342289777472615	0,00207200646400452
5,286	0,0210000000000008	3	3	2	2	-8,57840297743678	-0,0217920169234276	0,00654721632599831
5,297	0,032	3	3	2	2,25	-8,57263891026378	-0,0104095879942179	0,0123113393783569
5,307	0,0420000000000007	3	3	2	2,25	-8,56790397316217	-0,00361415557563305	0,0170462764799595
5,308	0,0430000000000001	3	3	2	2,25	-8,56785412877798	-0,00371389091014862	0,0170960649847984
5,309	0,0440000000000005	3	3	2	2,25	-8,56790791265666	-0,00391365960240364	0,0170423090457916
5,32	0,0550000000000006	3	3	2	2,5	-8,57046050950885	-0,00861871056258678	0,014489684253931
5,331	0,0660000000000007	3	3	2	2,5	-8,57761261984706	-0,0230107456445694	0,00733757391571999
5,342	0,0770000000000008	3	3	2	2,75	-8,58256001025438	-0,0357356015592813	0,00239023938775063
5,353	0,0880000000000001	3	3	2	2,75	-8,58541689813137	-0,0439564557746053	-0,000466592609882355
5,355	0,0900000000000007	3	3	2	2,75	-8,58555673621595	-0,0445803767070174	-0,000606458634138107
5,361	0,0960000000000001	3	3	2	2,75	-8,5855966899544	-0,0443108147010207	-0,000646412372589111
5,363	0,0980000000000008	3	3	2	2,75	-8,58552820980549	-0,0438864901661873	-0,000577960163354874
5,365	0,100000000000001	3	3	2	3	-8,58549739234149	-0,0436416920274496	-0,000547114759683609
5,376	0,0110000000000001	4	4	2	3	-8,58291738666594	-0,0341535825282335	0,00203283503651619
5,387	0,0220000000000002	4	4	2	3	-8,577586049214	-0,0198767194524407	0,007364172488451
5,398	0,0329999999999995	4	4	2	3,25	-8,57147712260485	-0,00844667665660381	0,0134730711579323
5,407	0,0419999999999998	4	4	2	3,25	-8,56862294487655	-0,00466477125883102	0,0163272768259048
5,418	0,0529999999999999	4	4	2	3,5	-8,57136639766395	-0,0100748986005783	0,0135838240385056
5,429	0,0640000000000001	4	4	2	3,5	-8,57607878744602	-0,0195961818099022	0,00887146219611168
5,44	0,0750000000000002	4	4	2	3,75	-8,58194718137383	-0,0341251026839018	0,00300301238894463
5,451	0,0860000000000003	4	4	2	3,75	-8,58523436821997	-0,0433015264570713	-0,000284090638160706
5,457	0,0919999999999996	4	4	2	3,75	-8,58600486069918	-0,0459151901304722	-0,00105461105704308
5,465	0,0999999999999996	4	4	2	4	-8,58589433133602	-0,0448501808568835	-0,000944025814533234
5,475	0,0100000000000007	5	5	2	4	-8,58330943621695	-0,0352292694151402	0,00164078548550606
5,486	0,0209999999999999	5	5	2	4	-8,5786322504282	-0,0223295157775283	0,00631794333457947
5,496	0,0310000000000006	5	5	2	4,25	-8,57270576991141	-0,0105279451236129	0,012244451791048
5,505	0,04	5	5	2	4,25	-8,56851828284562	-0,00435115769505501	0,0164319388568401
5,516	0,0510000000000002	5	5	2	4,5	-8,56960318051279	-0,00670582056045532	0,0153470411896706
5,527	0,0620000000000003	5	5	2	4,5	-8,57388753443956	-0,0148070510476828	0,01106271520257
5,538	0,0730000000000004	5	5	2	4,5	-8,58090933412313	-0,0311846239492297	0,0040409155189991
5,549	0,0840000000000005	5	5	2	4,75	-8,5853823646903	-0,043746056035161	-0,00043211504817009
5,557	0,0920000000000005	5	5	2	4,75	-8,58588259667158	-0,0450178794562817	-0,000932347029447555
5,565	0,100000000000001	5	5	2	5	-8,58571847900748	-0,0439366232603788	-0,000768229365348816
5,576	0,0110000000000001	6	6	2	5	-8,58394372276962	-0,0372707797214389	0,00100649893283844
5,587	0,0219999999999994	6	6	2	5	-8,57740435749292	-0,0194128649309278	0,00754589214920998
5,597	0,032	6	6	2	5,25	-8,57097929343581	-0,00743084121495485	0,0139709562063217
5,607	0,0419999999999998	6	6	2	5,25	-8,56828724965453	-0,0041550537571311	0,0166629999876022
5,626	0,0609999999999999	6	6	2	5,5	-8,57308178208768	-0,0132242124527693	0,0118684396147728
5,637	0,0720000000000001	6	6	2	5,5	-8,58077905140817	-0,030715181492269	0,00417117029428482
5,648	0,0829999999999993	6	6	2	5,75	-8,58512389473617	-0,0427065417170525	-0,000173617154359818
5,658	0,093	6	6	2	5,75	-8,58599516563118	-0,0452823285013437	-0,00104488804936409
5,665	0,0999999999999996	6	6	2	6	-8,58577335253358	-0,0440380070358515	-0,000823047012090683
5,676	0,0110000000000001	7	7	2	6	-8,58378094621003	-0,0368592888116837	0,00116927549242973
5,687	0,0220000000000002	7	7	2	6	-8,57665174640715	-0,0176382577046752	0,00829847529530525
5,698	0,0330000000000004	7	7	2	6,25	-8,57089002616704	-0,00737079884856939	0,0140601955354214
5,709	0,0440000000000005	7	7	2	6,25	-8,56847346760333	-0,0044229906052351	0,0164767540991306
5,71	0,0449999999999999	7	7	2	6,25	-8,56844929978251	-0,004457444883883	0,0165008939802647
5,711	0,0460000000000003	7	7	2	6,25	-8,56847642920911	-0,00451045576483011	0,0164737924933434
5,722	0,0570000000000004	7	7	2	6,5	-8,57209858484566	-0,0115898996591568	0,0128516368567944
5,733	0,0680000000000005	7	7	2	6,5	-8,57855876907706	-0,0250765588134527	0,00639142468571663
5,744	0,0789999999999997	7	7	2	6,75	-8,58428835868835	-0,0400550710037351	0,000661835074424744
5,754	0,0890000000000004	7	7	2	6,75	-8,58612019568682	-0,045787044800818	-0,00116994604468346
5,756	0,0910000000000002	7	7	2	6,75	-8,58638975769281	-0,0466556381434202	-0,00143950805068016
5,757	0,0920000000000005	7	7	2	6,75	-8,58641305938363	-0,0465561961755157	-0,00146280974149704
5,758	0,093	7	7	2	6,75	-8,58637425117195	-0,0462042773142457	-0,00142397359013557
5,765	0,0999999999999996	7	7	2	7	-8,58615257777273	-0,0450153881683946	-0,0012023001909256
5,775	0,0100000000000007	8	8	2	7	-8,58378737233579	-0,0365194585174322	0,00116284936666489
5,786	0,0210000000000008	8	8	2	7	-8,57765235006809	-0,0195826916024089	0,00729789957404137
5,797	0,032	8	8	2	7,25	-8,57190096750855	-0,00882481690496206	0,0130492821335793
5,807	0,0420000000000007	8	8	2	7,25	-8,56883967295289	-0,00476504676043987	0,0161105766892433
5,81	0,0450000000000008	8	8	2	7,25	-8,56811667792499	-0,00378087628632784	0,0168335437774658
5,811	0,0460000000000003	8	8	2	7,25	-8,56809178367257	-0,0037905341014266	0,0168584659695625
5,812	0,0470000000000006	8	8	2	7,25	-8,56825151480734	-0,00406369101256132	0,016698706895113
5,823	0,0580000000000007	8	8	2	7,5	-8,57172394171357	-0,0107756489887834	0,0132262520492077
5,834	0,0690000000000008	8	8	2	7,5	-8,57880340889096	-0,0254936935380101	0,00614678487181663
5,845	0,0800000000000001	8	8	2	7,75	-8,58492971397936	-0,0416135368868709	2,05077230930328E-05
5,855	0,0900000000000007	8	8	2	7,75	-8,58638590201736	-0,0462257862091064	-0,00143559649586678
5,859	0,0940000000000003	8	8	2	7,75	-8,58652965165675	-0,0464803306385875	-0,00157937407493591
5,862	0,0970000000000004	8	8	2	7,75	-8,58633407391608	-0,0454441318288445	-0,00138379633426666
5,865	0,100000000000001	8	8	2	8	-8,58620636165142	-0,0446608988568187	-0,0012560561299324
5,876	0,0110000000000001	9	9	2	8	-8,58322159387171	-0,034553399309516	0,00172862783074379
5,887	0,0220000000000002	9	9	2	8	-8,57709380798042	-0,0182746211066842	0,00785641372203827
5,898	0,0329999999999995	9	9	2	8,25	-8,57061722315848	-0,00663529150187969	0,0143329985439777
5,908	0,0430000000000001	9	9	2	8,25	-8,56838252395391	-0,00406235456466675	0,0165677256882191
5,919	0,0540000000000003	9	9	2	8,5	-8,56975676491857	-0,00681246630847454	0,015193484723568
5,93	0,0649999999999995	9	9	2	8,5	-8,57609345577657	-0,0194490095600486	0,00885676592588425
5,94	0,0750000000000002	9	9	2	8,75	-8,58339674770832	-0,0374678615480661	0,0015535019338131
5,951	0,0860000000000003	9	9	2	8,75	-8,58598753809929	-0,0446703005582094	-0,00103728845715523
5,957	0,0919999999999996	9	9	2	8,75	-8,58656720258296	-0,0464640045538545	-0,00161692500114441
5,965	0,0999999999999996	9	9	2	9	-8,58623575419188	-0,0446554645895958	-0,00128544867038727
5,975	0,0100000000000007	10	10	2	9	-8,58402530662715	-0,0368202105164528	0,000924915075302124
5,986	0,0209999999999999	10	10	2	9	-8,57740567065775	-0,0187409343197942	0,00754455104470253
5,996	0,0310000000000006	10	10	2	9,25	-8,57109786942601	-0,00716306269168854	0,0138523243367672
6,002	0,0369999999999999	10	10	2	9,25	-8,56816364452243	-0,00338274985551834	0,0167865492403507
6,004	0,0390000000000006	10	10	2	9,25	-8,5681083239615	-0,00351539347320795	0,0168419256806374
6,007	0,0420000000000007	10	10	2	9,25	-8,56817023828626	-0,00372075941413641	0,0167799554765224
6,018	0,0529999999999999	10	10	2	9,5	-8,57046699151397	-0,00800577457994223	0,0144832022488117
6,028	0,0630000000000006	10	10	2	9,5	-8,57431051321328	-0,0156652135774493	0,0106397084891796
6,039	0,0739999999999998	10	10	2	9,5	-8,58217620290816	-0,0337835587561131	0,00277401879429817
6,049	0,0840000000000005	10	10	2	9,75	-8,58585909940302	-0,0439161853864789	-0,000908821821212768
6,06	0,0950000000000006	10	10	2	9,75	-8,58667806722224	-0,0463464483618736	-0,00172778964042664
6,062	0,0970000000000004	10	10	2	9,75	-8,58679854311049	-0,0467248633503914	-0,00184826552867889
6,064	0,0990000000000002	10	10	2	9,75	-8,58660696074367	-0,0457927165552974	-0,00165671110153198
6,065	0,100000000000001	10	10	2	10	-8,58643401414156	-0,0451196637004614	-0,00148376449942589
6,965	0	20	20	2	19	-8,58774681575596	-0,0460835825651884	-0,00279653817415237
6,975	0,0100000000000007	20	20	2	19	-8,58552921563387	-0,0379994371905923	-0,000578910112380981
6,986	0,0209999999999999	20	20	2	19	-8,57805163599551	-0,0181233230978251	0,00689858570694923
6,996	0,0310000000000006	20	20	2	19,25	-8,57244179584086	-0,00787273515015841	0,0125084258615971
7,007	0,0420000000000007	20	20	2	19,25	-8,56772250495851	-0,00193823594599962	0,0172277167439461
7,009	0,0440000000000005	20	20	2	19,25	-8,56753469444811	-0,00198598951101303	0,017415527254343
7,011	0,0460000000000003	20	20	2	19,25	-8,56774882413447	-0,00231003388762474	0,0172013975679874
7,022	0,0570000000000004	20	20	2	19,5	-8,57169759459793	-0,00890471506863832	0,0132526271045208
7,033	0,0680000000000005	20	20	2	19,5	-8,57980219647288	-0,0258218077942729	0,00514799728989601
7,044	0,0790000000000006	20	20	2	19,75	-8,58612933196127	-0,0424454314634204	-0,0011790543794632
7,055	0,0899999999999999	20	20	2	19,75	-8,58785212039948	-0,0468600681051612	-0,00290181487798691
7,061	0,0960000000000001	20	20	2	19,75	-8,58872601762414	-0,04955287091434	-0,00377576798200607
7,065	0,100000000000001	20	20	2	20	-8,58816736377776	-0,0468844873830676	-0,00321708619594574
7,965	0	30	30	2	29	-8,58909350819886	-0,0470078457146883	-0,00414323061704636
7,975	0,0100000000000007	30	30	2	29	-8,58642837032676	-0,0376035599038005	-0,00147806480526924
7,986	0,0209999999999999	30	30	2	29	-8,57925944030285	-0,018669543787837	0,0056908093392849
7,996	0,0310000000000006	30	30	2	29,25	-8,57271554879844	-0,00671952962875366	0,0122346729040146
8,007	0,0419999999999998	30	30	2	29,25	-8,56898758560419	-0,00259425491094589	0,0159626081585884
8,009	0,0440000000000005	30	30	2	29,25	-8,56876311823726	-0,00242158770561218	0,0161870755255222
8,013	0,048	30	30	2	29,25	-8,56907204724848	-0,00303281936794519	0,0158781744539738
8,024	0,0590000000000011	30	30	2	29,5	-8,57364633120596	-0,0105568440631032	0,0113038904964924
8,035	0,0700000000000003	30	30	2	29,5	-8,58219643123448	-0,0295369187369943	0,00275379046797752
8,046	0,0809999999999995	30	30	2	29,75	-8,58753757551312	-0,0433953432366252	-0,00258726999163628
8,056	0,0910000000000011	30	30	2	29,75	-8,58946013264358	-0,048940246924758	-0,00450985506176949
8,057	0,0920000000000005	30	30	2	29,75	-8,5895720589906	-0,0493345642462373	-0,00462178140878677
8,062	0,0969999999999995	30	30	2	29,75	-8,58945711515844	-0,0485378550365567	-0,00450683757662773
8,065	0,0999999999999996	30	30	2	30	-8,58908420428634	-0,0468035787343979	-0,00413395464420319
8,965	0	40	40	2	39	-8,59014191664755	-0,0474101817235351	-0,00519163906574249
8,976	0,011000000000001	40	40	2	39	-8,58666971325874	-0,0358481844887137	-0,00171946361660957
8,987	0,0220000000000002	40	40	2	39	-8,5795855242759	-0,0171411689370871	0,00536469742655754
8,998	0,0329999999999995	40	40	2	39,25	-8,57329403981566	-0,00629290472716093	0,0116562098264694
9,008	0,043000000000001	40	40	2	39,25	-8,56984969228506	-0,00248217955231667	0,0151005014777184
9,009	0,0440000000000005	40	40	2	39,25	-8,56977643445134	-0,0024815509095788	0,0151737593114376
9,011	0,0460000000000012	40	40	2	39,25	-8,5699563100934	-0,0027528777718544	0,0149938836693764
9,022	0,0570000000000004	40	40	2	39,5	-8,57491370290518	-0,0114658707752824	0,0100364908576012
9,033	0,0679999999999996	40	40	2	39,5	-8,58129101805389	-0,0248475698754191	0,0036592036485672
9,043	0,0780000000000012	40	40	2	39,75	-8,58769048936665	-0,0414602737873793	-0,00274021178483963
9,054	0,0890000000000004	40	40	2	39,75	-8,58992722816765	-0,0474207475781441	-0,00497695058584213
9,055	0,0899999999999999	40	40	2	39,75	-8,58996983617544	-0,0474508851766586	-0,00501953065395355
9,065	0,0999999999999996	40	40	2	40	-8,58998120762408	-0,0468616187572479	-0,00503093004226685
9,965	0	50	50	2	49	-8,5906226746738	-0,0464886985719204	-0,00567242503166199
9,976	0,011000000000001	50	50	2	49	-8,58782599680126	-0,036805160343647	-0,00287571921944618
9,987	0,0220000000000002	50	50	2	49	-8,58017144724727	-0,0170284509658813	0,00477874651551247
9,998	0,0329999999999995	50	50	2	49,25	-8,57318323105574	-0,00507210846990347	0,0117669627070427
10,004	0,0389999999999997	50	50	2	49,25	-8,5702624451369	-0,00194864347577095	0,0146877765655518
10,009	0,0440000000000005	50	50	2	49,25	-8,57022793963552	-0,00223962590098381	0,014722254127264
10,011	0,0460000000000012	50	50	2	49,25	-8,57032218016684	-0,00250527635216713	0,0146280415356159
10,022	0,0570000000000004	50	50	2	49,5	-8,57370464131236	-0,00785750802606344	0,0112455524504185
10,033	0,0679999999999996	50	50	2	49,5	-8,5820924397558	-0,0250537507236004	0,00285778194665909
10,043	0,0780000000000012	50	50	2	49,75	-8,58821419067681	-0,0407698843628168	-0,00326391309499741
10,054	0,0890000000000004	50	50	2	49,75	-8,59054117463529	-0,0466150650754571	-0,00559089705348015
10,061	0,0960000000000001	50	50	2	49,75	-8,59076019376516	-0,0470278458669782	-0,00580988824367523
10,065	0,0999999999999996	50	50	2	50	-8,59066620469093	-0,0464342208579183	-0,00571589916944504
10,965	0	60	60	2	59	-8,59159648418427	-0,0470004929229617	-0,00664623454213142
10,976	0,011000000000001	60	60	2	59	-8,58817415311933	-0,0352574093267322	-0,00322384759783745
10,987	0,0220000000000002	60	60	2	59	-8,58165892772377	-0,0185657292604446	0,0032912939786911
11,001	0,0359999999999996	60	60	2	59,25	-8,57158930040896	-0,00266673974692822	0,0133609212934971
11,011	0,0460000000000012	60	60	2	59,25	-8,56998112052679	-0,00170333776623011	0,0149691291153431
11,017	0,0519999999999996	60	60	2	59,5	-8,57170226052403	-0,0037316232919693	0,0132479332387447
11,027	0,0620000000000012	60	60	2	59,5	-8,57778545469046	-0,0141584267839789	0,00716473907232285
11,038	0,0730000000000004	60	60	2	59,5	-8,58683603815734	-0,0351614458486438	-0,00188576057553291
11,049	0,0839999999999996	60	60	2	59,75	-8,59095859341323	-0,0461464282125235	-0,00600831583142281
11,058	0,093	60	60	2	59,75	-8,59209126792848	-0,0495218764990568	-0,00714099034667015
11,065	0,0999999999999996	60	60	2	60	-8,59172372147441	-0,0475685810670257	-0,00677341595292091
11,965	0	70	70	2	69	-8,59234037809074	-0,0472727604210377	-0,0073901005089283
11,976	0,011000000000001	70	70	2	69	-8,58888742513955	-0,0354793760925531	-0,00393714755773544
11,987	0,0220000000000002	70	70	2	69	-8,58140872791409	-0,016257306560874	0,00354146584868431
11,998	0,0330000000000013	70	70	2	69,25	-8,57563085854054	-0,00687629915773869	0,00931939110159874
12,009	0,0440000000000005	70	70	2	69,25	-8,56982929632068	-0,000913604162633419	0,0151209533214569
12,01	0,0449999999999999	70	70	2	69,25	-8,56980339623988	-0,00100093893706799	0,0151468254625797
12,011	0,0460000000000012	70	70	2	69,25	-8,56992901302874	-0,00121691729873419	0,0150212086737156
12,026	0,0609999999999999	70	70	2	69,5	-8,57844016514719	-0,0143790151923895	0,00651005655527115
12,037	0,072000000000001	70	70	2	69,5	-8,5857439879328	-0,0304972566664219	-0,000793710350990295
12,048	0,0830000000000002	70	70	2	69,75	-8,59206193126738	-0,0475553423166275	-0,00711165368556976
12,051	0,0860000000000003	70	70	2	69,75	-8,59265553764999	-0,0493751466274261	-0,00770526006817818
12,052	0,0869999999999997	70	70	2	69,75	-8,59266537241638	-0,0492398208007216	-0,00771509483456612
12,053	0,088000000000001	70	70	2	69,75	-8,59262765385211	-0,0489095970988274	-0,00767737627029419
12,064	0,0990000000000002	70	70	2	69,75	-8,59234725125134	-0,0470383837819099	-0,00739697366952896
12,065	0,0999999999999996	70	70	2	70	-8,5922874044627	-0,0467814272269607	-0,00733712688088417
12,965	0	80	80	2	79	-8,59310042113066	-0,0479548657312989	-0,008150115609169
12,976	0,011000000000001	80	80	2	79	-8,58914729207754	-0,0344232842326164	-0,00419704243540764
12,987	0,0220000000000002	80	80	2	79	-8,58299223706126	-0,019060866907239	0,00195795670151711
12,998	0,0330000000000013	80	80	2	79,25	-8,5747904330492	-0,00477811321616173	0,0101597607135773
13,009	0,0440000000000005	80	80	2	79,25	-8,57191099785268	-0,00209731515496969	0,0130392238497734
13,01	0,0449999999999999	80	80	2	79,25	-8,57188646681607	-0,00212390441447496	0,0130637548863888
13,012	0,0470000000000006	80	80	2	79,25	-8,57198380865157	-0,00238341279327869	0,01296641305089
13,023	0,0579999999999998	80	80	2	79,5	-8,5764096211642	-0,00957374460995197	0,00854060053825378
13,034	0,0690000000000008	80	80	2	79,5	-8,58526063151658	-0,0280742300674319	-0,000310353934764862
13,051	0,0860000000000003	80	80	2	79,75	-8,59234557487071	-0,0460961880162358	-0,00739529728889465
13,058	0,093	80	80	2	79,75	-8,59307401813567	-0,048103122971952	-0,0081237405538559
13,065	0,0999999999999996	80	80	2	80	-8,59274622984231	-0,0464461091905832	-0,00779595226049423
13,965	0	90	90	2	89	-8,59351113438606	-0,047890730202198	-0,00856082886457443
13,976	0,011000000000001	90	90	2	89	-8,5898225940764	-0,0351541209965944	-0,00487234443426132
13,987	0,0220000000000002	90	90	2	89	-8,58285424299538	-0,0176501180976629	0,00209597870707512
13,998	0,0330000000000013	90	90	2	89,25	-8,57504049316049	-0,00481432303786278	0,00990970060229301
14,007	0,0419999999999998	90	90	2	89,25	-8,57170209288597	-0,00164848752319813	0,0132481008768082
14,01	0,0449999999999999	90	90	2	89,25	-8,57154775410891	-0,00181374605745077	0,0134024396538734
14,013	0,048	90	90	2	89,25	-8,57190300710499	-0,0019231578335166	0,0130472145974636
14,024	0,0590000000000011	90	90	2	89,5	-8,57774586416781	-0,0111970631405711	0,00720435753464699
14,035	0,0700000000000003	90	90	2	89,5	-8,58607068657875	-0,029066251590848	-0,0011204369366169
14,046	0,0810000000000013	90	90	2	89,75	-8,59174747020006	-0,0438178330659866	-0,00679722055792809
14,057	0,0920000000000005	90	90	2	89,75	-8,59364127740264	-0,0491213006898761	-0,00869102776050568
14,059	0,0940000000000012	90	90	2	89,75	-8,5937665309757	-0,049431431107223	-0,00881625339388847
14,062	0,0970000000000013	90	90	2	89,75	-8,5936005692929	-0,0482774246484041	-0,008650291711092
14,065	0,0999999999999996	90	90	2	90	-8,59352082945406	-0,0476944306865335	-0,00857055187225342
14,965	0	100	100	2	99	-8,59355377033353	-0,046904725022614	-0,00860346481204033
14,976	0,011000000000001	100	100	2	99	-8,58999872580171	-0,034597790800035	-0,00504842028021812
14,987	0,0220000000000002	100	100	2	99	-8,58250804245472	-0,0161696877330542	0,00244220718741417
14,998	0,0330000000000013	100	100	2	99,25	-8,57611622661352	-0,0058148754760623	0,00883396714925766
15,009	0,0440000000000005	100	100	2	99,25	-8,57162408530712	-0,00140269752591848	0,013326108455658
15,01	0,0449999999999999	100	100	2	99,25	-8,57156611047685	-0,00142218079417944	0,013384111225605
15,011	0,0460000000000012	100	100	2	99,25	-8,57164744287729	-0,00156169757246971	0,0133027508854866
15,022	0,0570000000000004	100	100	2	99,5	-8,57660793699324	-0,00865755137056112	0,00834228470921516
15,033	0,0679999999999996	100	100	2	99,5	-8,5842555295676	-0,0240047229453921	0,000694692134857178
15,043	0,0780000000000012	100	100	2	99,75	-8,59110024757683	-0,0412147818133235	-0,00614996999502182
15,054	0,0890000000000004	100	100	2	99,75	-8,59345315955579	-0,0473101111128926	-0,00850288197398186
15,058	0,093	100	100	2	99,75	-8,59359397552907	-0,0474767852574587	-0,00864369794726372
15,059	0,0940000000000012	100	100	2	99,75	-8,59360629692674	-0,0473540415987372	-0,00865604728460312
15,062	0,0970000000000013	100	100	2	99,75	-8,59357827343047	-0,0471828458830714	-0,0086279958486557
15,065	0,0999999999999996	100	100	2	100	-8,59351716935634	-0,0468872999772429	-0,00856686383485794
24,965	0	200	200	2	199	-8,59508517198265	-0,04791259765625	-0,010134894400835
24,975	0,0100000000000016	200	200	2	199	-8,59165004454553	-0,0358874816447496	-0,00669976696372032
24,986	0,0210000000000008	200	200	2	199	-8,58585021458566	-0,0204214826226234	-0,000899937003850937
24,996	0,0310000000000024	200	200	2	199,25	-8,57740170322359	-0,0053641339763999	0,00754851847887039
25,007	0,0420000000000016	200	200	2	199,25	-8,57536157593131	-0,00353757292032242	0,00958861783146858
25,012	0,0470000000000006	200	200	2	199,25	-8,57411054894328	-0,00235245563089848	0,0108397006988525
25,019	0,054000000000002	200	200	2	199,5	-8,57550918124616	-0,00444593839347363	0,00944104045629501
25,03	0,0650000000000013	200	200	2	199,5	-8,58269931748509	-0,0175492698326707	0,00225087627768517
25,041	0,0760000000000005	200	200	2	199,75	-8,59108261764049	-0,0372749147936702	-0,00613231211900711
25,051	0,0860000000000021	200	200	2	199,75	-8,59450539574027	-0,0467658834531903	-0,00955509021878242
25,06	0,0950000000000024	200	200	2	199,75	-8,5951831843704	-0,0486223259940743	-0,0102329067885876
25,065	0,100000000000001	200	200	2	200	-8,59513375908136	-0,0481283245608211	-0,0101834535598755
34,965	0	300	300	2	299	-8,59538010321558	-0,0478490442037582	-0,0104298256337643
34,976	0,0109999999999957	300	300	2	299	-8,59150274656713	-0,0343179004266858	-0,00655246898531914
34,986	0,0210000000000008	300	300	2	299	-8,58540918678045	-0,0189830642193556	-0,000458881258964539
34,997	0,0319999999999965	300	300	2	299,25	-8,57837459072471	-0,00621865503489971	0,00657560303807259
35,004	0,0389999999999944	300	300	2	299,25	-8,57359665445983	-0,00108125619590282	0,0113535672426224
35,01	0,0449999999999946	300	300	2	299,25	-8,57350073754787	-0,00139378942549229	0,0114495120942593
35,012	0,046999999999997	300	300	2	299,25	-8,5736804176122	-0,00171469058841467	0,0112698040902615
35,023	0,0579999999999998	300	300	2	299,5	-8,5793964844197	-0,0101886410266161	0,00555373728275299
35,034	0,0689999999999955	300	300	2	299,5	-8,58691404573619	-0,0259131751954556	-0,00196376815438271
35,044	0,0790000000000006	300	300	2	299,75	-8,59299388714135	-0,0417000520974398	-0,00804360955953598
35,054	0,0889999999999986	300	300	2	299,75	-8,59537610784173	-0,0485507724806666	-0,0104258581995964
35,064	0,0989999999999966	300	300	2	299,75	-8,59541776590049	-0,0480456091463566	-0,0104674883186817
35,065	0,0999999999999943	300	300	2	300	-8,59539776109159	-0,0479884725064039	-0,010447483509779
44,965	0	400	400	2	399	-8,59555372036994	-0,0475713331252337	-0,0106034427881241
44,976	0,0109999999999957	400	400	2	399	-8,59199062921107	-0,0350003875792027	-0,0070403516292572
44,986	0,0210000000000008	400	400	2	399	-8,58579145744443	-0,019112816080451	-0,000841207802295685
44,997	0,0319999999999965	400	400	2	399,25	-8,5776643641293	-0,00501508358865976	0,00728582963347435
45,008	0,0429999999999993	400	400	2	399,25	-8,57371212914586	-0,000973427668213844	0,011238120496273
45,01	0,0449999999999946	400	400	2	399,25	-8,57332044281065	-0,000853296369314194	0,0116297788918018
45,011	0,0459999999999994	400	400	2	399,25	-8,57327353209257	-0,000859964638948441	0,011676661670208
45,012	0,046999999999997	400	400	2	399,25	-8,57335567474365	-0,000982200726866722	0,0115945190191269
45,023	0,0579999999999998	400	400	2	399,5	-8,57830015942454	-0,00795605126768351	0,00665009021759033
45,034	0,0689999999999955	400	400	2	399,5	-8,58763081021607	-0,0267742434516549	-0,00268053263425827
45,05	0,0850000000000009	400	400	2	399,75	-8,59526496380568	-0,0477989995852113	-0,0103147141635418
45,056	0,090999999999994	400	400	2	399,75	-8,59573077410459	-0,0487822247669101	-0,0107805244624615
45,065	0,0999999999999943	400	400	2	400	-8,5956627689302	-0,0479617575183511	-0,0107124634087086
54,965	0	500	500	2	499	-8,59568336047232	-0,0476382533088326	-0,0107330828905106
54,976	0,0109999999999957	500	500	2	499	-8,59243070706725	-0,0360139366239309	-0,00748040154576301
54,986	0,0210000000000008	500	500	2	499	-8,58653856441379	-0,0200518546625972	-0,00158831477165222
54,997	0,0319999999999965	500	500	2	499,25	-8,57708347029984	-0,0038547720760107	0,0078667514026165
55,008	0,0429999999999993	500	500	2	499,25	-8,57440777122974	-0,00160406809300184	0,0105424784123898
55,012	0,046999999999997	500	500	2	499,25	-8,57354700565338	-0,000930046662688255	0,0114031881093979
55,026	0,0609999999999999	500	500	2	499,5	-8,58124248683452	-0,0126396352425218	0,00370770692825317
55,037	0,0719999999999956	500	500	2	499,5	-8,58921870589256	-0,0301150651648641	-0,00426845625042915
55,047	0,0820000000000007	500	500	2	499,75	-8,59408317133784	-0,0433827051892877	-0,00913292169570923
55,054	0,0889999999999986	500	500	2	499,75	-8,59562105499208	-0,0480620237067342	-0,0106707774102688
55,065	0,0999999999999943	500	500	2	500	-8,59556967392564	-0,0471320189535618	-0,0106194242835045
64,965	0	600	600	2	599	-8,59566880390048	-0,0470258668065071	-0,0107185542583466
64,976	0,0109999999999957	600	600	2	599	-8,59231361187994	-0,0351984892040491	-0,00736333429813385
64,986	0,0210000000000008	600	600	2	599	-8,58614101074636	-0,0186147820204496	-0,00119073316454887
64,997	0,0319999999999965	600	600	2	599,25	-8,5788447316736	-0,0058334693312645	0,00610549002885818
65,005	0,039999999999992	600	600	2	599,25	-8,57397777959704	-0,000738180242478848	0,0109724141657352
65,006	0,0409999999999968	600	600	2	599,25	-8,57382880523801	-0,000753882341086864	0,0111213885247707
65,008	0,0429999999999922	600	600	2	599,25	-8,57398244552314	-0,000993832945823669	0,0109677761793137
65,023	0,0579999999999927	600	600	2	599,5	-8,5792488232255	-0,0086749205365777	0,00570142641663551
65,033	0,0679999999999978	600	600	2	599,5	-8,58731291256845	-0,0252598384395242	-0,00236263498663902
65,043	0,078000000000003	600	600	2	599,75	-8,59300495125353	-0,0398648530244827	-0,00805467367172241
65,054	0,0889999999999986	600	600	2	599,75	-8,59588701277971	-0,0485395733267069	-0,010936763137579
65,057	0,0919999999999987	600	600	2	599,75	-8,5959209036082	-0,0484386272728443	-0,010970626026392
65,062	0,0969999999999942	600	600	2	599,75	-8,59587195329368	-0,0479752523824573	-0,0109216757118702
65,065	0,0999999999999943	600	600	2	600	-8,59569291584194	-0,0470571732148528	-0,0107426382601261
74,965	0	700	700	2	699	-8,59589740633965	-0,0471979705616832	-0,0109471008181572
74,975	0,0100000000000051	700	700	2	699	-8,5930837970227	-0,0369095616042614	-0,00813351944088936
74,986	0,0210000000000008	700	700	2	699	-8,58709696680307	-0,0204537622630596	-0,00214671716094017
75	0,0349999999999966	700	700	2	699,25	-8,57612550258636	-0,0022604689002037	0,00882474705576897
75,004	0,0390000000000015	700	700	2	699,25	-8,57458784244955	-0,00112523324787617	0,0103623792529106
75,005	0,039999999999992	700	700	2	699,25	-8,57451017014682	-0,00114582944661379	0,0104400515556335
75,007	0,0420000000000016	700	700	2	699,25	-8,57458935119212	-0,00130108091980219	0,0103608705103397
75,018	0,0529999999999973	700	700	2	699,5	-8,57669438235462	-0,00413935631513596	0,00825583934783936
75,028	0,0630000000000024	700	700	2	699,5	-8,58460930176079	-0,0183659419417381	0,000340919941663742
75,039	0,0739999999999981	700	700	2	699,5	-8,59121840447187	-0,034657483920455	-0,00626809895038605
75,049	0,0840000000000032	700	700	2	699,75	-8,59559962525964	-0,0474116345867515	-0,0106493197381496
75,052	0,0870000000000033	700	700	2	699,75	-8,59602288343012	-0,048865475691855	-0,0110726058483124
75,057	0,0919999999999987	700	700	2	699,75	-8,59606711193919	-0,0485614594072104	-0,0111168064177036
75,06	0,0949999999999989	700	700	2	699,75	-8,5960081871599	-0,0481164548546076	-0,0110579095780849
75,065	0,0999999999999943	700	700	2	700	-8,59581710770726	-0,0468718819320202	-0,0108668580651283
84,965	0	800	800	2	799	-8,59596516005695	-0,0470474688336253	-0,0110148824751377
84,975	0,0100000000000051	800	800	2	799	-8,59302861616015	-0,036274972371757	-0,00807836651802063
84,986	0,0210000000000008	800	800	2	799	-8,58665144070983	-0,019162273965776	-0,00170119106769562
84,997	0,0319999999999965	800	800	2	799,25	-8,57821983285248	-0,00427776016294956	0,00673038884997368
85,004	0,0390000000000015	800	800	2	799,25	-8,57518983073532	-0,00113462563604116	0,00976039096713066
85,005	0,039999999999992	800	800	2	799,25	-8,57513680122793	-0,00116187147796154	0,00981342047452927
85,007	0,0420000000000016	800	800	2	799,25	-8,57526591047645	-0,0014564162120223	0,00968428328633308
85,018	0,0529999999999973	800	800	2	799,5	-8,57643445953727	-0,00330552458763123	0,00851573422551155
85,028	0,0630000000000024	800	800	2	799,5	-8,58359693549573	-0,0159950647503138	0,00135328620672226
85,039	0,0739999999999981	800	800	2	799,5	-8,59125522896647	-0,0345175573602319	-0,00630497932434082
85,049	0,0840000000000032	800	800	2	799,75	-8,59604425728321	-0,0487410230562091	-0,0110939517617226
85,057	0,0919999999999987	800	800	2	799,75	-8,5961823631078	-0,048317788168788	-0,0112320855259895
85,064	0,0990000000000038	800	800	2	799,75	-8,59600726515055	-0,0471978727728128	-0,0110569596290588
85,065	0,0999999999999943	800	800	2	800	-8,59598108567297	-0,0470843445509672	-0,0110308080911636
94,965	0	900	900	2	899	-8,59584717079997	-0,0464550033211708	-0,0108969211578369
94,975	0,0100000000000051	900	900	2	899	-8,59315009787679	-0,0366605864837766	-0,008199792355299
94,986	0,0210000000000008	900	900	2	899	-8,5874333884567	-0,0206664530560374	-0,00248311087489128
94,997	0,0319999999999965	900	900	2	899,25	-8,57914924621582	-0,00537440180778503	0,00580094754695892
95,007	0,0420000000000016	900	900	2	899,25	-8,57539409771561	-0,00145675148814917	0,00955609604716301
95,01	0,0450000000000017	900	900	2	899,25	-8,57475774362683	-0,00105477869510651	0,0101924501359463
95,011	0,0459999999999923	900	900	2	899,25	-8,57475109398365	-0,00113374553620815	0,010199099779129
95,012	0,046999999999997	900	900	2	899,25	-8,57481803745031	-0,00132189597934484	0,0101322121918201
95,022	0,0570000000000022	900	900	2	899,5	-8,57939290814102	-0,00790710095316172	0,00555731356143951
95,033	0,0679999999999978	900	900	2	899,5	-8,58702410012484	-0,0231817783787847	-0,00207379460334778
95,043	0,078000000000003	900	900	2	899,75	-8,59346184879541	-0,0401660799980164	-0,00851159915328026
95,054	0,0889999999999986	900	900	2	899,75	-8,59612438827753	-0,048219240270555	-0,0111740827560425
95,057	0,0919999999999987	900	900	2	899,75	-8,59633119776845	-0,0488494569435716	-0,0113809481263161
95,065	0,0999999999999943	900	900	2	900	-8,59601813368499	-0,047072465531528	-0,0110678561031818
104,965	0	1000	1000	2	999	-8,59615157358348	-0,0472754007205367	-0,0112012960016727
104,975	0,0100000000000051	1000	1000	2	999	-8,59357905574143	-0,037807896733284	-0,00862877815961838
104,986	0,0210000000000008	1000	1000	2	999	-8,58821145258844	-0,0220832461491227	-0,00326117500662804
104,997	0,0319999999999965	1000	1000	2	999,25	-8,57883788645267	-0,00462522730231285	0,00611230731010437
105,007	0,0420000000000016	1000	1000	2	999,25	-8,57623438350856	-0,00206697266548872	0,00871583819389343
105,011	0,0459999999999923	1000	1000	2	999,25	-8,57497612014413	-0,00111527740955353	0,00997412949800491
105,017	0,0519999999999925	1000	1000	2	999,5	-8,57627609744668	-0,00272904057055712	0,00867409631609917
105,027	0,0619999999999976	1000	1000	2	999,5	-8,58328331261873	-0,0148004619404674	0,00166688114404678
105,037	0,0720000000000027	1000	1000	2	999,5	-8,5908367484808	-0,0325715262442827	-0,00588644295930862
105,048	0,0829999999999984	1000	1000	2	999,75	-8,59534436836839	-0,0453694723546505	-0,0103941187262535
105,054	0,0889999999999986	1000	1000	2	999,75	-8,59629778191447	-0,0486116483807564	-0,0113474763929844
105,06	0,0949999999999989	1000	1000	2	999,75	-8,59631130471826	-0,0480725057423115	-0,0113609991967678
105,062	0,0969999999999942	1000	1000	2	999,75	-8,59629685990512	-0,0479438807815313	-0,0113465823233128
105,065	0,0999999999999943	1000	1000	2	1000	-8,59611402265728	-0,0470345886424184	-0,0111637450754642
155,288	0	1501	1	3	1500	-8,58934205956757	-0,0258400430902839	-0,00439178198575973
155,299	0,0109999999999957	1501	1	3	1500	-8,58921862207353	-0,0253031402826309	-0,0042683444917202
155,31	0,0219999999999914	1501	1	3	1500	-8,58896384015679	-0,0246371841058135	-0,00401359051465988
155,312	0,0240000000000009	1501	1	3	1500	-8,5888968128711	-0,0243655033409595	-0,00394653528928757
155,314	0,025999999999982	1501	1	3	1500	-8,58903472311795	-0,0248777633532882	-0,00408444553613663
155,324	0,0360000000000014	1501	1	3	1500	-8,58907330781221	-0,0249907048419118	-0,00412305817008018
155,335	0,046999999999997	1501	1	3	1500	-8,5891549475491	-0,0252989865839481	-0,00420469790697098
155,348	0,0600000000000023	1501	1	3	1500	-8,58916534110904	-0,0250280881300569	-0,00421503558754921
155,359	0,070999999999998	1501	1	3	1500	-8,58900284394622	-0,0246483040973544	-0,00405259430408478
155,37	0,0819999999999936	1501	1	3	1500	-8,58909158036113	-0,0250792084261775	-0,00414133071899414
155,381	0,0929999999999893	1501	1	3	1500	-8,58913603238761	-0,0250976206734777	-0,0041857548058033
155,392	0,103999999999985	1501	1	3	1500	-8,58910705894232	-0,0251999590545893	-0,00415675342082977
155,402	0,114000000000004	1501	1	3	1500	-8,58917674049735	-0,0251533277332783	-0,0042264349758625
155,413	0,125	1501	1	3	1500	-8,58933325856924	-0,0257462915033102	-0,00438300892710686
155,424	0,135999999999996	1501	1	3	1500	-8,58937114477158	-0,0258226366713643	-0,00442083925008774
155,435	0,146999999999991	1501	1	3	1500	-8,5896398127079	-0,0266975956037641	-0,00468950718641281
155,446	0,157999999999987	1501	1	3	1500	-8,5892810113728	-0,0253498321399093	-0,00433076173067093
155,456	0,168000000000006	1501	1	3	1500	-8,58925871551037	-0,0253694504499435	-0,00430840998888016
155,467	0,179000000000002	1501	1	3	1500	-8,589285062626	-0,0254304008558393	-0,00433478504419327
155,478	0,189999999999998	1501	1	3	1500	-8,5894868709147	-0,0261084269732237	-0,00453656539320946
155,489	0,200999999999993	1501	1	3	1500	-8,58948103152215	-0,0262829288840294	-0,00453075394034386
155,5	0,211999999999989	1501	1	3	1500	-8,58954194001853	-0,0261486927047372	-0,00459166243672371
155,511	0,222999999999985	1501	1	3	1500	-8,58955062925816	-0,0262151286005974	-0,00460032373666763
155,521	0,233000000000004	1501	1	3	1500	-8,58955289237201	-0,0262685725465417	-0,00460261479020119
155,532	0,244	1501	1	3	1500	-8,58935214579105	-0,0256328331306577	-0,00440184026956558
155,543	0,254999999999995	1501	1	3	1500	-8,58928400091827	-0,0256660720333457	-0,00433372333645821
155,554	0,265999999999991	1501	1	3	1500	-8,58963442035019	-0,0263585662469268	-0,00468414276838303
155,566	0,277999999999992	1501	1	3	1500	-8,58958773314953	-0,0263247545808554	-0,00463748350739479
155,577	0,288999999999987	1501	1	3	1500	-8,58979496173561	-0,0270165549591184	-0,00484468415379524
155,588	0,299999999999983	1501	1	3	1500	-8,5895608831197	-0,0263636093586683	-0,00461060553789139
155,598	0,310000000000002	1501	1	3	1500	-8,58961905352771	-0,0264415238052607	-0,00466877594590187
155,609	0,320999999999998	1501	1	3	1500	-8,58953258022666	-0,02599420491606	-0,00458227470517158
155,62	0,331999999999994	1501	1	3	1500	-8,58965571038425	-0,026479228399694	-0,00470543280243874
155,631	0,342999999999989	1501	1	3	1500	-8,58963503502309	-0,0265872525051236	-0,00468475744128227
155,647	0,35899999999998	1501	1	3	1500	-8,58964584767818	-0,0265102460980415	-0,0046955980360508
155,657	0,369	1501	1	3	1500	-8,58959086239338	-0,0260756723582745	-0,00464055687189102
155,668	0,379999999999995	1501	1	3	1500	-8,58963503502309	-0,0263002421706915	-0,00468475744128227
155,679	0,390999999999991	1501	1	3	1500	-8,59007279388607	-0,0277748890221119	-0,00512251630425453
155,69	0,401999999999987	1501	1	3	1500	-8,58982765115797	-0,0270128296688199	-0,00487737357616425
155,7	0,412000000000006	1501	1	3	1500	-8,59009578824043	-0,0276937708258629	-0,00514553859829903
155,711	0,423000000000002	1501	1	3	1500	-8,58983678743243	-0,0268706399947405	-0,00488653779029846
155,722	0,433999999999998	1501	1	3	1500	-8,58976179733872	-0,0266775488853455	-0,00481154769659042
155,733	0,444999999999993	1501	1	3	1500	-8,58979532495141	-0,0267706299200654	-0,00484507530927658
155,744	0,455999999999989	1501	1	3	1500	-8,58989803120494	-0,0271047651767731	-0,00494778156280517
155,755	0,466999999999985	1501	1	3	1500	-8,58988031744957	-0,0268278596922755	-0,00493006780743599
155,765	0,477000000000004	1501	1	3	1500	-8,58990982174873	-0,0270502455532551	-0,00495957210659981
155,776	0,488	1501	1	3	1500	-8,58997757546604	-0,0272976420819759	-0,00502729788422584
155,787	0,498999999999995	1501	1	3	1500	-8,59000160358846	-0,0275452248752117	-0,00505132600665092
155,798	0,509999999999991	1501	1	3	1500	-8,59021757729351	-0,0281596835702658	-0,00526729971170425
155,811	0,522999999999996	1501	1	3	1500	-8,59000062569976	-0,0272992113605142	-0,00505037605762482
155,831	0,543000000000006	1501	1	3	1500	-8,59013825654983	-0,0276276748627424	-0,00518800690770149
155,842	0,554000000000002	1501	1	3	1500	-8,59015169553459	-0,0278817722573876	-0,00520141795277596
155,853	0,564999999999998	1501	1	3	1500	-8,59005002304912	-0,0273743271827698	-0,00509977340698242
155,864	0,575999999999993	1501	1	3	1500	-8,59013987705111	-0,0276328856125474	-0,00518957152962685
155,875	0,586999999999989	1501	1	3	1500	-8,59024937264621	-0,0280825840309262	-0,00529909506440163
155,886	0,597999999999985	1501	1	3	1500	-8,59009137377143	-0,0275487685576081	-0,00514112412929535
155,896	0,608000000000004	1501	1	3	1500	-8,59024314209819	-0,0281914044171572	-0,00529289245605469
155,907	0,619	1501	1	3	1500	-8,59019349329174	-0,027680741623044	-0,0052432157099247
155,918	0,629999999999995	1501	1	3	1500	-8,5902096144855	-0,0277253473177552	-0,00525930896401405
155,929	0,640999999999991	1501	1	3	1500	-8,59049054794014	-0,0287351943552494	-0,00554027035832405
155,94	0,651999999999987	1501	1	3	1500	-8,59028181061149	-0,0281117437407374	-0,00533150508999825
155,95	0,662000000000006	1501	1	3	1500	-8,59016915783286	-0,0278005842119455	-0,00521890819072723
155,961	0,673000000000002	1501	1	3	1500	-8,59045400284231	-0,028458652086556	-0,00550372526049614
155,972	0,683999999999998	1501	1	3	1500	-8,59032701700926	-0,0280281202867627	-0,00537676736712456
155,983	0,694999999999993	1501	1	3	1500	-8,59035747125745	-0,0281680794432759	-0,00540716573596001
155,994	0,705999999999989	1501	1	3	1500	-8,59052351675927	-0,0286870822310448	-0,00557323917746544
156,005	0,716999999999985	1501	1	3	1500	-8,59038406983018	-0,0281266774982214	-0,0054338201880455
156,015	0,727000000000004	1501	1	3	1500	-8,59045729972422	-0,0283846957609057	-0,00550702214241028
156,026	0,738	1501	1	3	1500	-8,59036610461771	-0,0280749564990401	-0,00541582703590393
156,037	0,748999999999995	1501	1	3	1500	-8,59058235771954	-0,0288354838266969	-0,00563208013772964
156,048	0,759999999999991	1501	1	3	1500	-8,59044707380235	-0,0285168876871467	-0,005496796220541
156,059	0,770999999999987	1501	1	3	1500	-8,5905493889004	-0,0285507226362824	-0,00559911131858826
156,069	0,781000000000006	1501	1	3	1500	-8,59045570716262	-0,0282471720129251	-0,00550545752048492
156,08	0,792000000000002	1501	1	3	1500	-8,59048582613468	-0,0284703774377704	-0,00553552061319351
156,091	0,802999999999997	1501	1	3	1500	-8,59059730544686	-0,0288583990186453	-0,00564705580472946
156,102	0,813999999999993	1501	1	3	1500	-8,59075491316617	-0,0294308876618743	-0,0058046355843544
156,113	0,824999999999989	1501	1	3	1500	-8,59077852219343	-0,0291476445272565	-0,00582821667194366
156,124	0,835999999999984	1501	1	3	1500	-8,59070389531553	-0,0291000260040164	-0,00575361773371696
156,134	0,846000000000004	1501	1	3	1500	-8,59077290631831	-0,02921296749264	-0,00582262873649597
156,145	0,856999999999999	1501	1	3	1500	-8,59080718830228	-0,0294056115671992	-0,00585693866014481
156,156	0,867999999999995	1501	1	3	1500	-8,59085854142904	-0,0296706613153219	-0,0059082917869091
156,167	0,878999999999991	1501	1	3	1500	-8,59079883433878	-0,0292102666571736	-0,00584855675697327
156,178	0,889999999999986	1501	1	3	1500	-8,59094182960689	-0,029669557698071	-0,00599155202507973
156,188	0,900000000000006	1501	1	3	1500	-8,59081758186221	-0,0293958187103271	-0,00586733222007751
156,199	0,911000000000001	1501	1	3	1500	-8,59099932946265	-0,0298888608813286	-0,00604905188083649
156,21	0,921999999999997	1501	1	3	1500	-8,59085996635258	-0,0292113749310374	-0,00590968877077103
156,221	0,932999999999993	1501	1	3	1500	-8,5908626485616	-0,0292391423135996	-0,00591237097978592
156,232	0,943999999999988	1501	1	3	1500	-8,59086725860834	-0,0294063473120332	-0,0059170089662075
156,243	0,954999999999984	1501	1	3	1500	-8,59083426184952	-0,0293440511450171	-0,00588398426771164
156,253	0,965000000000003	1501	1	3	1500	-8,59087826684117	-0,029485234990716	-0,00592796131968498
156,264	0,975999999999999	1501	1	3	1500	-8,59100681729615	-0,0297145545482636	-0,0060565397143364
156,275	0,986999999999995	1501	1	3	1500	-8,59104780480266	-0,0298021407797933	-0,00609755516052246
156,286	0,99799999999999	1501	1	3	1500	-8,59104204922915	-0,0297140190377831	-0,00609179958701134
156,297	1,00899999999999	1501	1	3	1500	-8,59099673107266	-0,0296787917613983	-0,00604648143053055
156,307	1,01900000000001	1501	1	3	1500	-8,59105333685875	-0,029939659871161	-0,00610308721661568
156,318	1,03	1501	1	3	1500	-8,59135067090392	-0,0307234190404415	-0,00640042126178741
156,336	1,048	1501	1	3	1500	-8,59121245332062	-0,030247108079493	-0,00626217573881149
156,347	1,059	1501	1	3	1500	-8,59115137718618	-0,0300758937373757	-0,00620109960436821
156,358	1,06999999999999	1501	1	3	1500	-8,59121253713965	-0,0304383365437388	-0,00626223161816597
156,369	1,08099999999999	1501	1	3	1500	-8,5911616589874	-0,0301795452833176	-0,00621138140559196
156,38	1,09199999999998	1501	1	3	1500	-8,59117814339697	-0,0300724059343338	-0,00622786581516266
156,39	1,102	1501	1	3	1500	-8,59117384068668	-0,0301500549539924	-0,00622356310486794
156,401	1,113	1501	1	3	1500	-8,59125425107777	-0,0304627837613225	-0,00630397349596024
156,412	1,124	1501	1	3	1500	-8,59129473567009	-0,0304451026022434	-0,00634448602795601
156,423	1,13499999999999	1501	1	3	1500	-8,59126104041934	-0,0302145257592201	-0,00631073489785194
156,434	1,14599999999999	1501	1	3	1500	-8,59128601849079	-0,0304051348939538	-0,00633576884865761
156,444	1,15600000000001	1501	1	3	1500	-8,59135374426842	-0,030593634583056	-0,00640343874692917
156,455	1,167	1501	1	3	1500	-8,59147408045828	-0,0310846464708447	-0,00652380287647247
156,466	1,178	1501	1	3	1500	-8,59147279523313	-0,0307216588407755	-0,0065225176513195
156,477	1,18899999999999	1501	1	3	1500	-8,59160014428198	-0,0311820488423109	-0,00664986670017242
156,488	1,19999999999999	1501	1	3	1500	-8,59149305149913	-0,0308989314362407	-0,00654280185699463
156,499	1,21099999999998	1501	1	3	1500	-8,59159455634654	-0,0313216680660844	-0,00664427876472473
156,509	1,221	1501	1	3	1500	-8,59150785952806	-0,0310696195811033	-0,00655760988593101
156,52	1,232	1501	1	3	1500	-8,59148383140564	-0,0308042438700795	-0,00653358176350594
156,531	1,243	1501	1	3	1500	-8,5914589650929	-0,0306575233116746	-0,0065087154507637
156,542	1,25399999999999	1501	1	3	1500	-8,59146972186863	-0,030791163444519	-0,00651944428682327
156,553	1,26499999999999	1501	1	3	1500	-8,59155736863613	-0,0311284977942705	-0,00660711899399757
156,563	1,27500000000001	1501	1	3	1500	-8,5915388725698	-0,0311099831014872	-0,00658856704831123
156,574	1,286	1501	1	3	1500	-8,59162299893796	-0,0311433617025614	-0,00667272135615349
156,592	1,304	1501	1	3	1500	-8,59173830598593	-0,031480249017477	-0,00678805634379387
156,603	1,315	1501	1	3	1500	-8,59170072712004	-0,0314606167376041	-0,0067504495382309
156,614	1,32599999999999	1501	1	3	1500	-8,59168603084981	-0,0315770832821727	-0,00673575326800346
156,625	1,33699999999999	1501	1	3	1500	-8,59175599180162	-0,0315789552405477	-0,00680571421980858
156,636	1,34799999999998	1501	1	3	1500	-8,59180592000484	-0,0315850367769599	-0,00685567036271095
156,646	1,358	1501	1	3	1500	-8,59173003584146	-0,0315227918326855	-0,00677978619933128
156,657	1,369	1501	1	3	1500	-8,59173730015755	-0,0315048638731241	-0,00678699463605881
156,668	1,38	1501	1	3	1500	-8,59184442088008	-0,0315809529274702	-0,00689417123794556
156,679	1,39099999999999	1501	1	3	1500	-8,59218265861273	-0,0327822519466281	-0,00723235309123993
156,69	1,40199999999999	1501	1	3	1500	-8,5919529106468	-0,0320797506719828	-0,00700263306498527
156,7	1,41200000000001	1501	1	3	1500	-8,59205173328519	-0,0325167924165726	-0,00710148364305496
156,711	1,423	1501	1	3	1500	-8,59186923131347	-0,0318682519719005	-0,00691898167133331
156,722	1,434	1501	1	3	1500	-8,59187498688698	-0,0316211208701134	-0,00692468136548996
156,733	1,44499999999999	1501	1	3	1500	-8,5919488593936	-0,0319402618333697	-0,00699860975146294
156,744	1,45599999999999	1501	1	3	1500	-8,59206349588931	-0,0323379877954721	-0,00711321830749512
156,755	1,46699999999998	1501	1	3	1500	-8,59213977120817	-0,0326178595423698	-0,00718949362635612
156,765	1,477	1501	1	3	1500	-8,591971937567	-0,0320995831862092	-0,00702168792486191
156,776	1,488	1501	1	3	1500	-8,59201362356543	-0,0320865260437131	-0,0070633739233017
156,787	1,499	1501	1	3	1500	-8,59198990277946	-0,0320178596302867	-0,007039625197649
156,798	1,50999999999999	1501	1	3	1500	-8,59198688529432	-0,031981160864234	-0,00703660771250725
156,809	1,52099999999999	1501	1	3	1500	-8,59216581098735	-0,0327093759551644	-0,00721553340554237
156,819	1,53100000000001	1501	1	3	1500	-8,5923822876066	-0,0330525124445558	-0,00743201002478599
156,83	1,542	1501	1	3	1500	-8,59224412590265	-0,0326313078403473	-0,00729387626051903
156,841	1,553	1501	1	3	1500	-8,59231682494283	-0,0330455787479877	-0,00736657530069351
156,852	1,56399999999999	1501	1	3	1500	-8,59222711063921	-0,0327400118112564	-0,00727683305740356
156,863	1,57499999999999	1501	1	3	1500	-8,59221247024834	-0,032706381753087	-0,00726219266653061
156,874	1,58599999999998	1501	1	3	1500	-8,5922325309366	-0,0325811607763171	-0,00728225335478783
156,884	1,596	1501	1	3	1500	-8,59226798638701	-0,032651755027473	-0,00731773674488068
156,895	1,607	1501	1	3	1500	-8,59226200729609	-0,0327161280438304	-0,00731175765395164
156,91	1,62199999999999	1501	1	3	1500	-8,59231411479414	-0,0329169677570462	-0,00736383721232414
156,92	1,63200000000001	1501	1	3	1500	-8,59228547662497	-0,0326278293505311	-0,00733517110347748
156,931	1,643	1501	1	3	1500	-8,59240343794227	-0,0331024639308453	-0,00745318830013275
156,942	1,654	1501	1	3	1500	-8,59250295907259	-0,0334034720435739	-0,00755270943045616
156,953	1,66499999999999	1501	1	3	1500	-8,59249879606068	-0,0334863364696503	-0,00754851847887039
156,964	1,67599999999999	1501	1	3	1500	-8,59247337095439	-0,033391616307199	-0,00752309337258339
156,975	1,68699999999998	1501	1	3	1500	-8,59237879514694	-0,0328282359987497	-0,00742854550480843
156,985	1,697	1501	1	3	1500	-8,59245607629418	-0,0331253232434392	-0,00750577077269554
156,996	1,708	1501	1	3	1500	-8,59262061305344	-0,0337524432688951	-0,0076703354716301
157,007	1,71899999999999	1501	1	3	1500	-8,59252997674048	-0,0333957374095917	-0,00757969915866852
157,018	1,72999999999999	1501	1	3	1500	-8,59259250573814	-0,0337242893874645	-0,0076422281563282
157,029	1,74099999999999	1501	1	3	1500	-8,59248756431043	-0,0331635912880301	-0,00753728672862053
157,039	1,751	1501	1	3	1500	-8,5926191881299	-0,0335481623187661	-0,00766893848776817
157,05	1,762	1501	1	3	1500	-8,59262111596763	-0,033727316185832	-0,00767083838582039
157,061	1,773	1501	1	3	1500	-8,59292688779533	-0,0347563484683633	-0,00797661021351814
157,072	1,78399999999999	1501	1	3	1500	-8,59276011586189	-0,0339104468002915	-0,00780986621975899
157,083	1,79499999999999	1501	1	3	1500	-8,59271102584898	-0,0337171647697687	-0,00776074826717377
157,094	1,80599999999998	1501	1	3	1500	-8,59267403371632	-0,0335418526083231	-0,00772375613451004
157,104	1,816	1501	1	3	1500	-8,59279495663941	-0,0341238081455231	-0,00784467905759811
157,115	1,827	1501	1	3	1500	-8,5927979182452	-0,0342703610658646	-0,00784764066338539
157,126	1,83799999999999	1501	1	3	1500	-8,59269551932812	-0,0336194178089499	-0,00774521380662918
157,137	1,84899999999999	1501	1	3	1500	-8,59273631125689	-0,0338068883866072	-0,00778600573539734
157,148	1,85999999999999	1501	1	3	1500	-8,59273390844464	-0,0338871590793133	-0,00778365880250931
157,158	1,87	1501	1	3	1500	-8,59297388233244	-0,0347330514341593	-0,00802360475063324
157,17	1,88200000000001	1501	1	3	1500	-8,59290925785899	-0,0344983721151948	-0,00795900821685791
157,181	1,893	1501	1	3	1500	-8,59284804202616	-0,0340208224952221	-0,0078977644443512
157,192	1,904	1501	1	3	1500	-8,59292222186923	-0,0343833258375525	-0,00797191634774208
157,21	1,922	1501	1	3	1500	-8,59307390637696	-0,0348440883681178	-0,00812362879514694
157,221	1,93299999999999	1501	1	3	1500	-8,59306904487312	-0,0348881352692842	-0,00811876729130745
157,232	1,94399999999999	1501	1	3	1500	-8,59283446334302	-0,0337370997294784	-0,0078841857612133
157,243	1,95499999999998	1501	1	3	1500	-8,59340468421578	-0,0359649350866675	-0,00845437869429588
157,253	1,965	1501	1	3	1500	-8,59303602017462	-0,0345360999926925	-0,00808574259281158
157,264	1,976	1501	1	3	1500	-8,59300394542515	-0,0344204204156995	-0,00805366784334183
157,275	1,98699999999999	1501	1	3	1500	-8,5931461583823	-0,0350484065711498	-0,00819588080048561
157,286	1,99799999999999	1501	1	3	1500	-8,59312609769404	-0,0346963759511709	-0,00817582011222839
157,297	2,00899999999999	1501	1	3	1500	-8,59306038357317	-0,0345884868875146	-0,00811010599136353
157,307	2,01900000000001	1501	1	3	1500	-8,59308667480946	-0,0347992032766342	-0,00813636928796768
157,318	2,03	1501	1	3	1500	-8,59314981848001	-0,0350043689832091	-0,00819956883788109
157,329	2,041	1501	1	3	1500	-8,59310695901513	-0,0345797929912806	-0,00815665349364281
157,34	2,05199999999999	1501	1	3	1500	-8,59322788193822	-0,0350370863452554	-0,00827757641673088
157,351	2,06299999999999	1501	1	3	1500	-8,59323271550238	-0,0351777952164412	-0,00828243792057037
157,362	2,07399999999998	1501	1	3	1500	-8,59324011951685	-0,0351262418553233	-0,00828986987471581
157,372	2,084	1501	1	3	1500	-8,59328730963171	-0,0354468077421188	-0,00833703204989433
157,383	2,095	1501	1	3	1500	-8,59342611394823	-0,0356343016028404	-0,00847583636641502
157,394	2,10599999999999	1501	1	3	1500	-8,59345349483192	-0,0356770725920796	-0,00850321725010872
157,405	2,11699999999999	1501	1	3	1500	-8,59339172020555	-0,0356366392225027	-0,00844147056341171
157,416	2,12799999999999	1501	1	3	1500	-8,59341896139085	-0,0356855429708958	-0,00846868380904198
157,426	2,13800000000001	1501	1	3	1500	-8,59341211616993	-0,0357205048203468	-0,00846186652779579
157,437	2,149	1501	1	3	1500	-8,59361884184182	-0,0360392918810248	-0,00866856426000595
157,448	2,16	1501	1	3	1500	-8,59345307573676	-0,0357473734766245	-0,00850282609462738
157,459	2,17099999999999	1501	1	3	1500	-8,59345648437738	-0,0357909267768264	-0,00850623473525047
157,47	2,18199999999999	1501	1	3	1500	-8,59342460520566	-0,0356688490137458	-0,00847432762384415
157,481	2,19299999999998	1501	1	3	1500	-8,59342549927533	-0,0353794544935226	-0,00847522169351578
157,491	2,203	1501	1	3	1500	-8,59351993538439	-0,0358743034303188	-0,00856965780258179
157,502	2,214	1501	1	3	1500	-8,59344209544361	-0,0356012722477317	-0,00849181786179543
157,513	2,22499999999999	1501	1	3	1500	-8,59353259205818	-0,0359439896419644	-0,00858234241604805
157,524	2,23599999999999	1501	1	3	1500	-8,59368835575879	-0,036526108160615	-0,00873807817697525
157,535	2,24699999999999	1501	1	3	1500	-8,59380492009223	-0,0365893775597215	-0,00885464251041412
157,545	2,25700000000001	1501	1	3	1500	-8,59376426786184	-0,0364558305591345	-0,0088140182197094
157,556	2,268	1501	1	3	1500	-8,59367614611983	-0,0362036377191544	-0,00872589647769928
157,567	2,279	1501	1	3	1500	-8,59360129572451	-0,0359718734398484	-0,0086510181427002
157,578	2,28999999999999	1501	1	3	1500	-8,5936632938683	-0,0362897384911776	-0,00871298834681511
157,589	2,30099999999999	1501	1	3	1500	-8,59363471157849	-0,0358949834480882	-0,0086844339966774
157,6	2,31199999999998	1501	1	3	1500	-8,59392494894564	-0,0369684211909771	-0,00897467136383057
157,61	2,322	1501	1	3	1500	-8,59388111159205	-0,0368253933265805	-0,00893086194992065
157,621	2,333	1501	1	3	1500	-8,5938882920891	-0,0370249664410949	-0,0089380145072937
157,632	2,34399999999999	1501	1	3	1500	-8,59383118338883	-0,0366646610200405	-0,00888090580701828
157,643	2,35499999999999	1501	1	3	1500	-8,5937097016722	-0,0360688753426075	-0,00875942409038544
157,654	2,36599999999999	1501	1	3	1500	-8,59384744428098	-0,0366332707926631	-0,00889716669917107
157,664	2,376	1501	1	3	1500	-8,59386390075088	-0,036750128492713	-0,00891359522938728
157,675	2,387	1501	1	3	1500	-8,59394651837647	-0,0369886215776205	-0,00899624079465866
157,695	2,40699999999998	1501	1	3	1500	-8,59389569610357	-0,0365923251956701	-0,00894539058208465
157,705	2,417	1501	1	3	1500	-8,59398074448109	-0,0369576876983047	-0,00903043895959854
157,716	2,428	1501	1	3	1500	-8,59406252391636	-0,0374344969168305	-0,00911224633455276
157,727	2,43899999999999	1501	1	3	1500	-8,59404782764614	-0,0372822023928165	-0,00909755006432533
157,738	2,44999999999999	1501	1	3	1500	-8,59407967887819	-0,0371049484238029	-0,00912940129637718
157,749	2,46099999999998	1501	1	3	1500	-8,5940585564822	-0,0372629519551992	-0,0091082789003849
157,759	2,471	1501	1	3	1500	-8,5940716881305	-0,0372257130220532	-0,00912141054868698
157,77	2,482	1501	1	3	1500	-8,59406115487218	-0,0373807130381465	-0,00911084935069084
157,781	2,493	1501	1	3	1500	-8,59401659108698	-0,0372399855405092	-0,00906631350517273
157,792	2,50399999999999	1501	1	3	1500	-8,59406026080251	-0,0370956119149923	-0,00911001116037369
157,803	2,51499999999999	1501	1	3	1500	-8,59425427392125	-0,0377374235540628	-0,00930396839976311
157,813	2,52500000000001	1501	1	3	1500	-8,59430316835642	-0,0379313202574849	-0,0093529187142849
157,824	2,536	1501	1	3	1500	-8,59419875778258	-0,037657325156033	-0,00924848020076752
157,835	2,547	1501	1	3	1500	-8,59409029595554	-0,0371597334742546	-0,0091400183737278
157,846	2,55799999999999	1501	1	3	1500	-8,59418822452426	-0,0373999774456024	-0,00923797488212585
157,857	2,56899999999999	1501	1	3	1500	-8,59428925439715	-0,0377709092572331	-0,00933900475502014
157,868	2,57999999999998	1501	1	3	1500	-8,59430649317801	-0,0379620306193829	-0,00935621559619904
157,878	2,59	1501	1	3	1500	-8,59459418803453	-0,0390375591814518	-0,00964393839240074
157,89	2,602	1501	1	3	1500	-8,59434949234128	-0,0378059269860387	-0,00939918681979179
157,901	2,613	1501	1	3	1500	-8,59446217305958	-0,0383235001936555	-0,00951189547777176
157,912	2,624	1501	1	3	1500	-8,59435862861574	-0,037979818880558	-0,00940835103392601
157,923	2,63499999999999	1501	1	3	1500	-8,59438288025558	-0,038079209625721	-0,009432602673769
157,934	2,64599999999999	1501	1	3	1500	-8,59438475221395	-0,0380774913355708	-0,00943444669246674
157,944	2,65600000000001	1501	1	3	1500	-8,59437245875597	-0,0377837382256985	-0,00942220911383629
157,955	2,667	1501	1	3	1500	-8,59447237104177	-0,0383169064298272	-0,00952212139964104
157,966	2,678	1501	1	3	1500	-8,59445217065513	-0,0381648587062955	-0,00950189307332039
157,977	2,68899999999999	1501	1	3	1500	-8,59464925713837	-0,0389967113733292	-0,00969897955656051
157,988	2,69999999999999	1501	1	3	1500	-8,59453830868006	-0,0382450968027115	-0,00958800315856933
157,999	2,71099999999998	1501	1	3	1500	-8,59456275589764	-0,0385099463164806	-0,00961247831583023
158,009	2,721	1501	1	3	1500	-8,59451453201473	-0,0383401196449995	-0,00956425443291664
158,02	2,732	1501	1	3	1500	-8,59449584037065	-0,0382080348208547	-0,00954559072852135
158,031	2,743	1501	1	3	1500	-8,59453084878623	-0,0384796969592571	-0,0095805712044239
158,042	2,75399999999999	1501	1	3	1500	-8,59454744495451	-0,0382408360019326	-0,00959716737270355
158,053	2,76499999999999	1501	1	3	1500	-8,59458337537944	-0,038467706181109	-0,00963309779763222
158,063	2,77500000000001	1501	1	3	1500	-8,59467222355306	-0,0388130405917764	-0,00972194597125053
158,074	2,786	1501	1	3	1500	-8,59467093832791	-0,0388449896126986	-0,00972066074609756
158,085	2,797	1501	1	3	1500	-8,59467630274594	-0,0389329018071294	-0,00972602516412735
158,096	2,80799999999999	1501	1	3	1500	-8,59465814195573	-0,0385564193129539	-0,00970786437392235
158,107	2,81899999999999	1501	1	3	1500	-8,59484919346869	-0,0393469911068678	-0,00989891588687897
158,118	2,82999999999998	1501	1	3	1500	-8,59489043243229	-0,0395091064274311	-0,00994015485048294
158,128	2,84	1501	1	3	1500	-8,5948737245053	-0,0394051149487495	-0,00992344692349434
158,139	2,851	1501	1	3	1500	-8,59485042281449	-0,0392316933721304	-0,00990014523267746
158,15	2,86199999999999	1501	1	3	1500	-8,59481605701148	-0,0391194131225348	-0,00986577942967415
158,161	2,87299999999999	1501	1	3	1500	-8,5948440246284	-0,0391876650974154	-0,00989371910691261
158,172	2,88399999999999	1501	1	3	1500	-8,59477984718978	-0,0389238307252526	-0,0098295696079731
158,182	2,89400000000001	1501	1	3	1500	-8,59484332613647	-0,0392208388075233	-0,00989304855465889
158,193	2,905	1501	1	3	1500	-8,59484307467937	-0,0389502476900816	-0,0098927691578865
158,207	2,91899999999998	1501	1	3	1500	-8,59497271478176	-0,0395722640678287	-0,0100224651396275
158,217	2,929	1501	1	3	1500	-8,59504764899611	-0,0399845093488693	-0,010097399353981
158,228	2,94	1501	1	3	1500	-8,59495673328638	-0,0395204965025187	-0,0100064836442471
158,239	2,95099999999999	1501	1	3	1500	-8,59503468498587	-0,0397873530164361	-0,0100843794643879
158,25	2,96199999999999	1501	1	3	1500	-8,59502683393657	-0,0396351236850023	-0,0100765563547611
158,261	2,97299999999998	1501	1	3	1500	-8,59504980035126	-0,0398064451292157	-0,0100995227694511
158,271	2,983	1501	1	3	1500	-8,59504798427224	-0,0397175177931786	-0,0100977346301079
158,282	2,994	1501	1	3	1500	-8,59503496438265	-0,0397117948159575	-0,0100847147405148
158,293	3,005	1501	1	3	1500	-8,59507354907691	-0,0396061176434159	-0,0101232714951038
158,304	3,01599999999999	1501	1	3	1500	-8,59511082060635	-0,0397791108116508	-0,0101605430245399
158,315	3,02699999999999	1501	1	3	1500	-8,59511719085276	-0,0398062262684107	-0,0101669132709503
158,325	3,03700000000001	1501	1	3	1500	-8,59513102099299	-0,039991894736886	-0,0101807713508606
158,336	3,048	1501	1	3	1500	-8,59528851695359	-0,0406260043382645	-0,0103382393717766
158,347	3,059	1501	1	3	1500	-8,59524104744196	-0,0401904154568911	-0,0102907977998257
158,358	3,06999999999999	1501	1	3	1500	-8,59524993225932	-0,0401934888213873	-0,010299626737833
158,369	3,08099999999999	1501	1	3	1500	-8,59522962011397	-0,0400956440716982	-0,0102793425321579
158,38	3,09199999999998	1501	1	3	1500	-8,59529469162226	-0,0405800668522716	-0,010344386100769
158,39	3,102	1501	1	3	1500	-8,59527672640979	-0,0404529785737395	-0,0103264488279819
158,401	3,113	1501	1	3	1500	-8,59527834691107	-0,0403016991913319	-0,0103280693292618
158,412	3,124	1501	1	3	1500	-8,59529027715325	-0,0403131823986769	-0,0103399716317654
158,423	3,13499999999999	1501	1	3	1500	-8,59536171890795	-0,0406521651893854	-0,0104114413261414
158,434	3,14599999999999	1501	1	3	1500	-8,59542304649949	-0,0410155719146132	-0,0104727409780025
158,444	3,15600000000001	1501	1	3	1500	-8,59537722542882	-0,0404750090092421	-0,0104269757866859
158,455	3,167	1501	1	3	1500	-8,59545157290995	-0,0407317606732249	-0,0105012953281403
158,466	3,178	1501	1	3	1500	-8,59552103094757	-0,0410331878811121	-0,0105707533657551
158,477	3,18899999999999	1501	1	3	1500	-8,59562245197594	-0,0415838416665792	-0,0106721743941307
158,488	3,19999999999999	1501	1	3	1500	-8,59551826491952	-0,0411576172336936	-0,0105679593980312
158,499	3,21099999999998	1501	1	3	1500	-8,59563387930393	-0,0412922631949186	-0,0106836296617985
158,509	3,221	1501	1	3	1500	-8,59544858336448	-0,0406989734619856	-0,010498333722353
158,52	3,232	1501	1	3	1500	-8,59548356384039	-0,040978929027915	-0,0105333141982555
158,531	3,243	1501	1	3	1500	-8,59551256522536	-0,0409913202747703	-0,0105623155832291
158,542	3,25399999999999	1501	1	3	1500	-8,59564810059965	-0,0415663002058864	-0,0106978230178356
158,553	3,26499999999999	1501	1	3	1500	-8,59555095434189	-0,0409364327788353	-0,0106007046997547
158,563	3,27500000000001	1501	1	3	1500	-8,59548029489815	-0,0406524213030934	-0,0105300173163414
158,574	3,286	1501	1	3	1500	-8,59577869065106	-0,0419729063287377	-0,0108284130692482
158,585	3,297	1501	1	3	1500	-8,59570358879864	-0,0415996555238962	-0,0107533112168312
158,596	3,30799999999999	1501	1	3	1500	-8,59573672525585	-0,0414895638823509	-0,010786447674036
158,607	3,31899999999999	1501	1	3	1500	-8,59570791944861	-0,0415096990764141	-0,0107576698064804
158,618	3,32999999999998	1501	1	3	1500	-8,59574566595256	-0,0417331419885159	-0,0107953883707523
158,628	3,34	1501	1	3	1500	-8,59565047547221	-0,0412871968001127	-0,0107002258300781
158,639	3,351	1501	1	3	1500	-8,5956971347332	-0,0416253879666328	-0,0107468850910664
158,65	3,36199999999999	1501	1	3	1500	-8,5957062151283	-0,0413889996707439	-0,0107559375464916
158,661	3,37299999999999	1501	1	3	1500	-8,59570836648345	-0,0413357280194759	-0,0107580609619617
158,672	3,38399999999999	1501	1	3	1500	-8,59577374532819	-0,0416866922751069	-0,0108234398066998
158,682	3,39400000000001	1501	1	3	1500	-8,5957710351795	-0,0416747247800231	-0,0108207575976849
158,693	3,405	1501	1	3	1500	-8,59581657685339	-0,0419282307848334	-0,0108662992715836
158,704	3,416	1501	1	3	1500	-8,59598055481911	-0,0422844244167209	-0,0110303051769733
158,715	3,42699999999999	1501	1	3	1500	-8,59597189351916	-0,0423534726724029	-0,0110216438770294
158,726	3,43799999999999	1501	1	3	1500	-8,59611446969211	-0,0429530628025532	-0,0111641921103001
158,737	3,44899999999998	1501	1	3	1500	-8,59610879793763	-0,0428652204573154	-0,0111585482954979
158,747	3,459	1501	1	3	1500	-8,59596884809434	-0,0419949274510145	-0,0110185705125332
158,758	3,47	1501	1	3	1500	-8,59595848247409	-0,0422018766403198	-0,0110081769526005
158,769	3,48099999999999	1501	1	3	1500	-8,59596591442823	-0,0421661278232932	-0,0110156647861004
158,78	3,49199999999999	1501	1	3	1500	-8,59597275964916	-0,0422320049256086	-0,0110224820673466
158,791	3,50299999999999	1501	1	3	1500	-8,59597032889724	-0,0423901854082942	-0,0110200792551041
158,801	3,51300000000001	1501	1	3	1500	-8,59595756046474	-0,0419691158458591	-0,0110072828829288
158,812	3,524	1501	1	3	1500	-8,59600690193474	-0,0422818539664149	-0,011056624352932
158,823	3,535	1501	1	3	1500	-8,59604042954743	-0,0424449378624558	-0,0110901519656181
158,834	3,54599999999999	1501	1	3	1500	-8,59606266953051	-0,0425886083394289	-0,0111123919487
158,845	3,55699999999999	1501	1	3	1500	-8,59614338725805	-0,0429367600008845	-0,0111931376159191
158,856	3,56799999999998	1501	1	3	1500	-8,59616903588176	-0,0427851546555758	-0,011218786239624
158,866	3,578	1501	1	3	1500	-8,5960700456053	-0,042291865684092	-0,0111197680234909
158,877	3,589	1501	1	3	1500	-8,59616599045694	-0,0427957437932491	-0,0112157128751278
158,888	3,59999999999999	1501	1	3	1500	-8,59625922515988	-0,0432776194065809	-0,0113089196383953
158,899	3,61099999999999	1501	1	3	1500	-8,5960953310132	-0,0423126015812159	-0,011145081371069
158,91	3,62199999999999	1501	1	3	1500	-8,5961355920881	-0,0425694463774562	-0,0111853145062923
158,92	3,63200000000001	1501	1	3	1500	-8,59628691338003	-0,0432387553155422	-0,0113366357982159
158,931	3,643	1501	1	3	1500	-8,59626187942922	-0,0431570922955871	-0,0113116018474102
158,942	3,654	1501	1	3	1500	-8,59628529287875	-0,0432942342013121	-0,011335015296936
158,953	3,66499999999999	1501	1	3	1500	-8,59628872945905	-0,0430955784395337	-0,0113384239375591
158,964	3,67599999999999	1501	1	3	1500	-8,59633421525359	-0,0432285852730274	-0,0113839097321033
158,975	3,68699999999998	1501	1	3	1500	-8,596395207569	-0,0436074007302523	-0,0114449299871922
158,985	3,697	1501	1	3	1500	-8,59636805020273	-0,0434851041063666	-0,0114177726209164
158,996	3,708	1501	1	3	1500	-8,59637651592493	-0,0436588330194354	-0,0114262662827969
159,007	3,71899999999999	1501	1	3	1500	-8,59633438289166	-0,0430870102718472	-0,0113841332495213
159,018	3,72999999999999	1501	1	3	1500	-8,59641585499048	-0,0435995031148195	-0,0114656053483486
159,029	3,74099999999999	1501	1	3	1500	-8,59641674906015	-0,0436578737571836	-0,0114664994180202
159,039	3,751	1501	1	3	1500	-8,59640481881797	-0,0435614073649049	-0,0114545412361622
159,05	3,762	1501	1	3	1500	-8,59640040434897	-0,0433610193431377	-0,0114501267671585
159,061	3,773	1501	1	3	1500	-8,59644600190222	-0,0435644155368209	-0,0114957243204117
159,072	3,78399999999999	1501	1	3	1500	-8,59645656310022	-0,0436522858217359	-0,0115062855184078
159,083	3,79499999999999	1501	1	3	1500	-8,59645930118859	-0,0436563417315483	-0,0115090236067772
159,094	3,80599999999998	1501	1	3	1500	-8,59649741090834	-0,0439989613369107	-0,0115471333265305
159,104	3,816	1501	1	3	1500	-8,59661830589175	-0,0441711954772472	-0,0116680562496185
159,115	3,827	1501	1	3	1500	-8,59658938832581	-0,0441370205953717	-0,0116391107439995
159,126	3,83799999999999	1501	1	3	1500	-8,59655563719571	-0,0439642695710063	-0,0116053596138954
159,137	3,84899999999999	1501	1	3	1500	-8,59658606350422	-0,0442354567348957	-0,0116358138620853
159,148	3,85999999999999	1501	1	3	1500	-8,59655639156699	-0,0440908409655094	-0,0116061419248581
159,158	3,87	1501	1	3	1500	-8,59663085080683	-0,0441446900367737	-0,0116805732250214
159,169	3,881	1501	1	3	1500	-8,59662475995719	-0,0441832700744271	-0,0116744823753834
159,18	3,892	1501	1	3	1500	-8,59665906988084	-0,0444112112745643	-0,0117087922990322
159,191	3,90299999999999	1501	1	3	1500	-8,59663730487227	-0,0443598814308643	-0,0116870552301407
159,202	3,91399999999999	1501	1	3	1500	-8,59663216397166	-0,0440965918824077	-0,0116819143295288
159,212	3,92400000000001	1501	1	3	1500	-8,59666057862341	-0,0442258408293128	-0,0117103010416031
159,229	3,941	1501	1	3	1500	-8,596793403849	-0,044862418435514	-0,0118431262671947
159,24	3,952	1501	1	3	1500	-8,59684939496219	-0,0450605619698763	-0,0118991173803806
159,251	3,96299999999999	1501	1	3	1500	-8,5967774502933	-0,0448279222473502	-0,0118272006511688
159,262	3,97399999999999	1501	1	3	1500	-8,59676415100694	-0,0445380341261625	-0,0118139013648033
159,273	3,98499999999999	1501	1	3	1500	-8,59681653790176	-0,044773225672543	-0,0118662603199482
159,283	3,995	1501	1	3	1500	-8,59691622667015	-0,045337793417275	-0,011965949088335
159,294	4,006	1501	1	3	1500	-8,59680469147861	-0,0448750518262386	-0,0118544138967991
159,305	4,017	1501	1	3	1500	-8,59687121585011	-0,0448950473219156	-0,0119209103286266
159,316	4,02799999999999	1501	1	3	1500	-8,59686297364533	-0,0447797635570169	-0,0119126960635185
159,327	4,03899999999999	1501	1	3	1500	-8,59688546508551	-0,0450335163623095	-0,0119352154433727
159,337	4,04900000000001	1501	1	3	1500	-8,5969346947968	-0,0453882059082389	-0,0119844451546669
159,348	4,06	1501	1	3	1500	-8,59686498530209	-0,0450280355289578	-0,0119147077202797
159,359	4,071	1501	1	3	1500	-8,59690530225635	-0,0450318492949009	-0,011955052614212
159,37	4,08199999999999	1501	1	3	1500	-8,59691393561661	-0,0450951838865876	-0,0119636580348015
159,381	4,09299999999999	1501	1	3	1500	-8,59692751429975	-0,0451767817139626	-0,0119772367179394
159,392	4,10399999999999	1501	1	3	1500	-8,59697598963976	-0,0454120384529233	-0,0120257399976253
159,402	4,114	1501	1	3	1500	-8,59695634804666	-0,0452692992985249	-0,0120060704648495
159,413	4,125	1501	1	3	1500	-8,59693614766002	-0,0449684215709567	-0,0119858980178833
159,424	4,136	1501	1	3	1500	-8,5970470122993	-0,0455357832834125	-0,0120967626571655
159,435	4,14699999999999	1501	1	3	1500	-8,59703742899001	-0,0455694738775492	-0,0120871514081955
159,446	4,15799999999999	1501	1	3	1500	-8,59702211804688	-0,0454934267327189	-0,0120718404650688
159,456	4,16800000000001	1501	1	3	1500	-8,59708079136908	-0,0455606169998646	-0,0121305137872696
159,475	4,18699999999998	1501	1	3	1500	-8,59728430397809	-0,046457969583571	-0,0123340263962746
159,485	4,197	1501	1	3	1500	-8,59720515087247	-0,0460423808544874	-0,0122549012303352
159,496	4,208	1501	1	3	1500	-8,59720297157764	-0,0460648303851485	-0,0122526660561562
159,507	4,21899999999999	1501	1	3	1500	-8,59715256839991	-0,045637646690011	-0,0122023187577724
159,518	4,22999999999999	1501	1	3	1500	-8,59722680412233	-0,0459418818354607	-0,0122765265405178
159,529	4,24099999999999	1501	1	3	1500	-8,59722920693457	-0,0461224047467113	-0,0122789293527603
159,539	4,251	1501	1	3	1500	-8,59744101762772	-0,0469727395102382	-0,0124907679855824
159,55	4,262	1501	1	3	1500	-8,5973207373172	-0,0465089781209826	-0,0123704597353935
159,561	4,273	1501	1	3	1500	-8,59735113568604	-0,0462025450542569	-0,012400858104229
159,572	4,28399999999999	1501	1	3	1500	-8,59733481891453	-0,0462846178561449	-0,0123845413327217
159,583	4,29499999999999	1501	1	3	1500	-8,59732040204108	-0,0462938286364079	-0,0123701244592667
159,594	4,30599999999998	1501	1	3	1500	-8,59737178310752	-0,0465732580050826	-0,0124215334653854
159,604	4,316	1501	1	3	1500	-8,59734121710062	-0,046508046798408	-0,0123909115791321
159,615	4,327	1501	1	3	1500	-8,59733504243195	-0,0460521830245852	-0,0123847648501396
159,626	4,33799999999999	1501	1	3	1500	-8,59735325910151	-0,0463317567482591	-0,0124029815196991
159,637	4,34899999999999	1501	1	3	1500	-8,5974148940295	-0,0466542085632682	-0,0124646164476871
159,648	4,35999999999999	1501	1	3	1500	-8,59741975553334	-0,0466217659413815	-0,0124694779515266
159,658	4,37	1501	1	3	1500	-8,59747513197362	-0,0466635450720787	-0,0125248543918133
159,669	4,381	1501	1	3	1500	-8,59739824198186	-0,0463092233985662	-0,012447964400053
159,68	4,392	1501	1	3	1500	-8,59745403751731	-0,0466252071782947	-0,0125037878751755
159,691	4,40299999999999	1501	1	3	1500	-8,5974935721606	-0,0468633230775595	-0,0125432945787907
159,702	4,41399999999999	1501	1	3	1500	-8,5975759383291	-0,0471765641123056	-0,0126256607472897
159,712	4,42400000000001	1501	1	3	1500	-8,59761592000723	-0,0470107095316052	-0,0126656144857407
159,728	4,44	1501	1	3	1500	-8,59771468676627	-0,047363368794322	-0,0127644091844559
159,739	4,45099999999999	1501	1	3	1500	-8,59772086143494	-0,0473913038149476	-0,0127705559134483
159,75	4,46199999999999	1501	1	3	1500	-8,59773988835514	-0,04747424274683	-0,012789610773325
159,761	4,47299999999998	1501	1	3	1500	-8,59775802120566	-0,0472545810043812	-0,01280777156353
159,771	4,483	1501	1	3	1500	-8,59772424213588	-0,0472842575982213	-0,0127739645540714
159,782	4,494	1501	1	3	1500	-8,59771518968046	-0,0472045689821243	-0,0127649120986462
159,793	4,505	1501	1	3	1500	-8,59777294099331	-0,0475173210725188	-0,0128226913511753
159,804	4,51599999999999	1501	1	3	1500	-8,59784636646509	-0,0478626880794764	-0,0128960609436035
159,815	4,52699999999999	1501	1	3	1500	-8,59780224971473	-0,0474180700257421	-0,0128519721329212
159,825	4,53700000000001	1501	1	3	1500	-8,59781926497817	-0,0474342750385404	-0,0128690153360367
159,836	4,548	1501	1	3	1500	-8,59784960746765	-0,0477769132703543	-0,0128993578255177
159,847	4,559	1501	1	3	1500	-8,59778970479965	-0,0474653067067266	-0,0128394551575184
159,858	4,56999999999999	1501	1	3	1500	-8,59780655242503	-0,0476273009553552	-0,0128562748432159
159,869	4,58099999999999	1501	1	3	1500	-8,59782706014812	-0,0473828474059701	-0,012876782566309
159,88	4,59199999999998	1501	1	3	1500	-8,59799447469413	-0,0481428671628237	-0,0130441971123219
159,89	4,602	1501	1	3	1500	-8,59793719835579	-0,0478745345026255	-0,012986920773983
159,901	4,613	1501	1	3	1500	-8,59803699888289	-0,0484462501481175	-0,0130867213010788
159,912	4,624	1501	1	3	1500	-8,59796485863626	-0,0477929599583149	-0,0130145810544491
159,923	4,63499999999999	1501	1	3	1500	-8,59800173901021	-0,0479339156299829	-0,0130514614284039
159,934	4,64599999999999	1501	1	3	1500	-8,59796552918851	-0,047882073558867	-0,0130152516067028
159,944	4,65600000000001	1501	1	3	1500	-8,59800922684371	-0,0481742061674595	-0,0130589492619038
159,955	4,667	1501	1	3	1500	-8,59809695743024	-0,04854632075876	-0,0131466798484325
159,966	4,678	1501	1	3	1500	-8,59810148365796	-0,0483503099530935	-0,0131512060761452
159,977	4,68899999999999	1501	1	3	1500	-8,59817468561232	-0,0484870420768857	-0,0132244080305099
159,993	4,70499999999998	1501	1	3	1500	-8,59819320961833	-0,048635951243341	-0,0132429599761963
160,003	4,715	1501	1	3	1500	-8,59816404059529	-0,0485152937471867	-0,0132137350738049
160,014	4,726	1501	1	3	1500	-8,59817328862846	-0,0482981838285923	-0,013223011046648
160,025	4,73699999999999	1501	1	3	1500	-8,59816328622401	-0,0482964236289263	-0,0132130086421967
160,036	4,74799999999999	1501	1	3	1500	-8,59823766164481	-0,0486634066328406	-0,0132873840630054
160,047	4,75899999999999	1501	1	3	1500	-8,59821354970336	-0,048629124648869	-0,0132633000612259
160,057	4,76900000000001	1501	1	3	1500	-8,59823992475867	-0,0487558310851455	-0,013289675116539
160,068	4,78	1501	1	3	1500	-8,59822972677648	-0,0484931236132979	-0,0132794491946697
160,079	4,791	1501	1	3	1500	-8,59839051961899	-0,049297297373414	-0,0134402699768543
160,09	4,80199999999999	1501	1	3	1500	-8,59834626317024	-0,0490277726203203	-0,0133960135281086
160,101	4,81299999999999	1501	1	3	1500	-8,59846757724881	-0,0495511945337057	-0,0135172717273235
160,112	4,82399999999998	1501	1	3	1500	-8,59837613068521	-0,0491221621632576	-0,0134258531033993
160,122	4,834	1501	1	3	1500	-8,59840457327664	-0,0489986501634121	-0,013454295694828
160,133	4,845	1501	1	3	1500	-8,59835313633084	-0,0487711932510138	-0,0134028866887093
160,144	4,85599999999999	1501	1	3	1500	-8,5983946826309	-0,048923259600997	-0,0134444050490856
160,155	4,86699999999999	1501	1	3	1500	-8,59843843616545	-0,0492350896820426	-0,0134881585836411
160,166	4,87799999999999	1501	1	3	1500	-8,5983990970999	-0,0487667182460427	-0,0134488195180893
160,176	4,88800000000001	1501	1	3	1500	-8,59853480011225	-0,0495398603379726	-0,0135845504701138
160,187	4,899	1501	1	3	1500	-8,59847690910101	-0,0493131019175053	-0,0135266594588757
160,198	4,91	1501	1	3	1500	-8,5985267534852	-0,049455757252872	-0,0135765038430691
160,209	4,92099999999999	1501	1	3	1500	-8,59862817451358	-0,0500470912083983	-0,0136779248714447
160,22	4,93199999999999	1501	1	3	1500	-8,59863331541419	-0,0496131973341107	-0,0136830657720566
160,231	4,94299999999998	1501	1	3	1500	-8,59861856326461	-0,0495969457551837	-0,0136683136224747
160,241	4,953	1501	1	3	1500	-8,59858380630612	-0,0494561437517405	-0,01363355666399
160,252	4,964	1501	1	3	1500	-8,59862308949232	-0,0496744830161333	-0,0136728398501873
160,263	4,97499999999999	1501	1	3	1500	-8,59867969527841	-0,0500798504799604	-0,013729389756918
160,274	4,98599999999999	1501	1	3	1500	-8,59864482656121	-0,0495285354554653	-0,0136945769190788
160,282	4,994	1501	1	3	1500	-8,59887957572937	-0,0505394022911787	-0,0139293260872364
160,283	4,995	1501	1	3	1500	-8,59887748025358	-0,0505799148231745	-0,0139272026717663
160,288	5	1501	1	3	1500	-8,59882411547005	-0,0505011202767491	-0,0138738378882408
160,299	5,011	1501	1	3	1500	-8,59880307689309	-0,050097880885005	-0,013852771371603
160,31	5,02199999999999	1501	1	3	1500	-8,59877396374941	-0,0501786125823855	-0,0138236582279205
160,321	5,03299999999999	1501	1	3	1500	-8,59885149635375	-0,0502307247370481	-0,0139012187719345
160,331	5,04300000000001	1501	1	3	1500	-8,5987782664597	-0,0499659078195691	-0,0138280168175697
160,342	5,054	1501	1	3	1500	-8,59880190342665	-0,0501386821269989	-0,0138516537845135
160,353	5,065	1501	1	3	1500	-8,59879019670188	-0,0500779179856181	-0,0138399191200733
160,356	5,06799999999998	1501	1	4	1500	-8,5988096985966	-0,050111198797822	-0,0138594210147858
160,356	0	1501	1	4	1500	-8,5988096985966	-0,050111198797822	-0,0138594210147858
160,366	0,0100000000000193	1501	1	4	1500	-8,59883224591613	-0,0502093741670251	-0,0138819962739944
160,377	0,021000000000015	1501	1	4	1500	-8,59884006902575	-0,050074178725481	-0,0138897635042667
160,388	0,0320000000000107	1501	1	4	1500,25	-8,59853954985738	-0,0487657496705651	-0,0135893002152443
160,399	0,0430000000000064	1501	1	4	1500,25	-8,5979328956455	-0,04622389562428	-0,0129826180636883
160,405	0,0490000000000066	1501	1	4	1500,25	-8,59759650193155	-0,0450652604922652	-0,0126462243497372
160,416	0,0600000000000023	1501	1	4	1500,5	-8,59772580675781	-0,0456832675263286	-0,0127755291759968
160,426	0,0700000000000216	1501	1	4	1500,5	-8,59871269203722	-0,0496388925239444	-0,0137624144554138
160,437	0,0810000000000173	1501	1	4	1500,75	-8,60089936293662	-0,0579409673810005	-0,015949085354805
160,448	0,092000000000013	1501	1	4	1500,75	-8,60379061661661	-0,0665415404364467	-0,0188403390347958
160,45	0,0940000000000225	1501	1	4	1500,75	-8,60400787554681	-0,0672250054776669	-0,0190575979650021
160,456	0,100000000000023	1501	1	4	1500,75	-8,60416070558131	-0,0670234905555844	-0,0192104279994965
160,457	0,100999999999999	1501	1	4	1501	-8,60413072630763	-0,06685771048069	-0,0191804207861423
160,467	0,0100000000000193	1502	2	4	1501	-8,60290733166039	-0,0611653551459312	-0,0179570540785789
160,478	0,021000000000015	1502	2	4	1501	-8,59992150217295	-0,0496919173747301	-0,0149712525308132
160,489	0,0320000000000107	1502	2	4	1501,25	-8,59428288415074	-0,0321017391979694	-0,00933257862925529
160,5	0,0430000000000064	1502	2	4	1501,25	-8,59145667403936	-0,0249773589894176	-0,00650642439723015
160,503	0,0460000000000207	1502	2	4	1501,25	-8,59092629514635	-0,0236603245139122	-0,00597601756453514
160,511	0,054000000000002	1502	2	4	1501,5	-8,59222082421184	-0,0281686475500464	-0,00727051869034767
160,521	0,0640000000000214	1502	2	4	1501,5	-8,59668214805424	-0,0424308655783534	-0,0117318704724312
160,532	0,0750000000000171	1502	2	4	1501,75	-8,60355240292847	-0,0657377019524574	-0,0186021253466606
160,543	0,0860000000000127	1502	2	4	1501,75	-8,6085638590157	-0,0826689088717103	-0,023613553494215
160,552	0,0949999999999989	1502	2	4	1501,75	-8,60995254479349	-0,0860835891216993	-0,0250022672116756
160,556	0,099000000000018	1502	2	4	1501,75	-8,60996950417757	-0,0855144625529647	-0,0250192545354366
160,557	0,100000000000023	1502	2	4	1502	-8,60996198840439	-0,0852853432297707	-0,0250117108225822
160,568	0,0109999999999957	1503	3	4	1502	-8,60564220696688	-0,0661801313981414	-0,0206919573247433
160,579	0,0219999999999914	1503	3	4	1502	-8,59734878875315	-0,0386483408510685	-0,0123985111713409
160,59	0,032999999999987	1503	3	4	1502,25	-8,58732394874096	-0,0138356583192945	-0,00237369909882545
160,6	0,0429999999999779	1503	3	4	1502,25	-8,58370802365243	-0,00788983423262835	0,00124219805002213
160,61	0,0529999999999973	1503	3	4	1502,5	-8,58694469556212	-0,0161869451403618	-0,00199439004063606
160,621	0,063999999999993	1503	3	4	1502,5	-8,59671950340271	-0,0428206054493785	-0,0117691978812218
160,632	0,0749999999999886	1503	3	4	1502,75	-8,60491021536291	-0,0691518140956759	-0,0199599377810955
160,643	0,0859999999999843	1503	3	4	1502,75	-8,60981385223567	-0,0856894394382834	-0,0248635746538639
160,654	0,09699999999998	1503	3	4	1502,75	-8,61128116026521	-0,089947828091681	-0,0263308547437191
160,657	0,0999999999999943	1503	3	4	1503	-8,61107591539621	-0,088287154212594	-0,0261256657540798
160,668	0,0109999999999957	1504	4	4	1503	-8,60605577006936	-0,0664420751854777	-0,021105520427227
160,679	0,0219999999999914	1504	4	4	1503	-8,59722789376974	-0,0375806773081422	-0,0122776441276073
160,69	0,032999999999987	1504	4	4	1503,25	-8,58768498525023	-0,0145755428820848	-0,00273473560810089
160,7	0,0430000000000064	1504	4	4	1503,25	-8,58411940746009	-0,00846234150230885	0,000830814242362976
160,711	0,054000000000002	1504	4	4	1503,5	-8,5877753701061	-0,0181037513539195	-0,00282509252429008
160,722	0,0649999999999977	1504	4	4	1503,5	-8,59679781831801	-0,0424461485818028	-0,0118475407361984
160,733	0,0759999999999934	1504	4	4	1503,75	-8,60656642355025	-0,0741824274882674	-0,0216161459684372
160,744	0,0869999999999891	1504	4	4	1503,75	-8,61072141677141	-0,0880336947739124	-0,0257711671292782
160,751	0,0939999999999941	1504	4	4	1503,75	-8,6114589124918	-0,0902631878852844	-0,0265086628496647
160,757	0,0999999999999943	1504	4	4	1504	-8,61137179657817	-0,0887469854205847	-0,0264215469360352
160,768	0,0109999999999957	1505	5	4	1504	-8,60649433918297	-0,0674898363649845	-0,021544061601162
160,779	0,0219999999999914	1505	5	4	1504	-8,5979968495667	-0,0394878536462784	-0,0130465999245644
160,789	0,0320000000000107	1505	5	4	1504,25	-8,58874096535146	-0,0166937755420804	-0,00379068776965141
160,796	0,0389999999999873	1505	5	4	1504,25	-8,58484547585249	-0,00943072140216827	0,000104717910289764
160,803	0,0459999999999923	1505	5	4	1504,25	-8,5845485329628	-0,00962638296186924	0,000401660799980164
160,806	0,0490000000000066	1505	5	4	1504,25	-8,58518024906516	-0,0111521547660232	-0,000229999423027039
160,817	0,0600000000000023	1505	5	4	1504,5	-8,59247485175729	-0,0301744136959314	-0,00752454623579979
160,828	0,070999999999998	1505	5	4	1504,5	-8,60247940756381	-0,0599340070039034	-0,0175291299819946
160,839	0,0819999999999936	1505	5	4	1504,75	-8,60971223562956	-0,0842124130576849	-0,0247619859874249
160,85	0,0929999999999893	1505	5	4	1504,75	-8,61144888214767	-0,0897250324487686	-0,0264986045658588
160,852	0,0949999999999989	1505	5	4	1504,75	-8,61161084845662	-0,0901857856661081	-0,0266605988144875
160,853	0,0960000000000036	1505	5	4	1504,75	-8,61162931658328	-0,0900693982839584	-0,0266790390014648
160,856	0,0989999999999895	1505	5	4	1504,75	-8,61159743741155	-0,0894062360748649	-0,026647187769413
160,857	0,0999999999999943	1505	5	4	1505	-8,61157190054655	-0,089136678725481	-0,0266215950250626
160,868	0,0109999999999957	1506	6	4	1505	-8,60673889517784	-0,0678256200626493	-0,021788589656353
160,878	0,021000000000015	1506	6	4	1505	-8,59813808463514	-0,0393376965075731	-0,0131878070533276
160,889	0,0320000000000107	1506	6	4	1505,25	-8,58787975274026	-0,0145654613152146	-0,00292947515845299
160,9	0,0430000000000064	1506	6	4	1505,25	-8,58416478149593	-0,00859241001307964	0,00078544020652771
160,902	0,0450000000000159	1506	6	4	1505,25	-8,58389544300735	-0,00826476607471704	0,00105477869510651
160,905	0,0480000000000018	1506	6	4	1505,25	-8,58425198122859	-0,00938479322940111	0,000698212534189224
160,916	0,0589999999999975	1506	6	4	1505,5	-8,59112279489636	-0,0264556240290403	-0,00617248937487602
160,926	0,0690000000000168	1506	6	4	1505,5	-8,6010086350143	-0,0548142194747925	-0,0160583853721619
160,937	0,0800000000000125	1506	6	4	1505,75	-8,60958997160196	-0,0837167771533132	-0,0246397219598293
160,948	0,0910000000000082	1506	6	4	1505,75	-8,61156863160431	-0,0898402556777	-0,0266183540225029
160,954	0,0970000000000084	1506	6	4	1505,75	-8,61193849705159	-0,0907839741557837	-0,0269882194697857
160,957	0,0999999999999943	1506	6	4	1506	-8,61185615882277	-0,0897250790148973	-0,0269059091806412
160,967	0,0100000000000193	1507	7	4	1506	-8,60762849450111	-0,0707599567249417	-0,0226781889796257
160,978	0,021000000000015	1507	7	4	1506	-8,59884294681251	-0,0411968119442463	-0,0138926692306995
160,989	0,0320000000000107	1507	7	4	1506,25	-8,58782074414194	-0,0142928306013346	-0,00287046656012535
160,999	0,0420000000000016	1507	7	4	1506,25	-8,58354695141315	-0,00737596303224564	0,00140329822897911
161	0,0430000000000064	1507	7	4	1506,25	-8,58346841298044	-0,00739449169486761	0,0014818087220192
161,003	0,0460000000000207	1507	7	4	1506,25	-8,58361981809139	-0,00803121831268072	0,00133037567138672
161,018	0,061000000000007	1507	7	4	1506,5	-8,59374722465873	-0,0333439745008945	-0,00879691913723945
161,029	0,0720000000000027	1507	7	4	1506,5	-8,6038335878402	-0,0637446856126189	-0,0188833102583885
161,039	0,0820000000000221	1507	7	4	1506,75	-8,61113430932164	-0,0891833938658237	-0,0261840596795082
161,05	0,0930000000000177	1507	7	4	1506,75	-8,61216735094786	-0,0915861781686544	-0,0272171013057232
161,052	0,0949999999999989	1507	7	4	1506,75	-8,61237667500973	-0,092267612926662	-0,0274263694882393
161,053	0,0960000000000036	1507	7	4	1506,75	-8,61241391859949	-0,0922419037669897	-0,0274636410176754
161,055	0,0980000000000132	1507	7	4	1506,75	-8,61237279139459	-0,0917607825249434	-0,0274225138127804
161,057	0,100000000000023	1507	7	4	1507	-8,61226360313594	-0,0908719655126333	-0,0273133255541325
161,068	0,0109999999999957	1508	8	4	1507	-8,60687571577728	-0,0672272685915232	-0,021925438195467
161,079	0,0219999999999914	1508	8	4	1507	-8,5971271712333	-0,035818163305521	-0,0121768936514854
161,09	0,032999999999987	1508	8	4	1507,25	-8,58738290145993	-0,0134014850482345	-0,00243265181779861
161,099	0,0419999999999732	1508	8	4	1507,25	-8,58223258517683	-0,00514285173267126	0,00271763652563095
161,1	0,0429999999999779	1508	8	4	1507,25	-8,58216399326921	-0,00527453143149614	0,00278620049357414
161,101	0,0439999999999827	1508	8	4	1507,25	-8,58223618939519	-0,00560401938855648	0,00271406024694443
161,112	0,0549999999999784	1508	8	4	1507,5	-8,58754542656243	-0,0175407575443387	-0,00259514898061752
161,122	0,0649999999999977	1508	8	4	1507,5	-8,59790774993598	-0,0451648887246847	-0,0129574723541737
161,133	0,0759999999999934	1508	8	4	1507,75	-8,60776889137924	-0,0767822237685323	-0,0228186137974262
161,144	0,0869999999999891	1508	8	4	1507,75	-8,61140057444572	-0,0884946202859282	-0,0264502689242363
161,15	0,0929999999999893	1508	8	4	1507,75	-8,61240715719759	-0,0922552682459354	-0,0274568796157837
161,157	0,0999999999999943	1508	8	4	1508	-8,61230595968664	-0,0907230004668236	-0,027355682104826
161,168	0,0109999999999957	1509	9	4	1508	-8,60720277763903	-0,0681906845420599	-0,0222525000572205
161,179	0,0219999999999914	1509	9	4	1508	-8,59795329160988	-0,0378972478210926	-0,0130030140280724
161,19	0,032999999999987	1509	9	4	1508,25	-8,58741084113717	-0,0134027516469359	-0,0024605356156826
161,2	0,0430000000000064	1509	9	4	1508,25	-8,58350730501115	-0,00741584226489067	0,00144291669130325
161,202	0,0449999999999875	1509	9	4	1508,25	-8,58305345289409	-0,00675106886774302	0,00189676880836487
161,205	0,0480000000000018	1509	9	4	1508,25	-8,5836209077388	-0,00811631325632334	0,00132931396365166
161,216	0,0589999999999975	1509	9	4	1508,5	-8,59109066426754	-0,0258270604535937	-0,00614035874605179
161,227	0,0699999999999932	1509	9	4	1508,5	-8,60236088745296	-0,058181588537991	-0,0174106098711491
161,238	0,0809999999999889	1509	9	4	1508,75	-8,6098953243345	-0,0833288487046957	-0,0249450467526913
161,249	0,0919999999999845	1509	9	4	1508,75	-8,612549174577	-0,092623052187264	-0,0275988690555096
161,251	0,0939999999999941	1509	9	4	1508,75	-8,61292663961649	-0,0941592222079635	-0,0279763340950012
161,252	0,0949999999999989	1509	9	4	1508,75	-8,61293541267514	-0,0939940521493554	-0,0279851630330086
161,253	0,0960000000000036	1509	9	4	1508,75	-8,61290831118822	-0,0935607869178057	-0,0279580056667328
161,257	0,0999999999999943	1509	9	4	1509	-8,61271686851978	-0,0918924296274781	-0,0277666188776493
161,268	0,0109999999999957	1510	10	4	1509	-8,60733202658593	-0,0681153405457735	-0,0223817490041256
161,279	0,0219999999999914	1510	10	4	1509	-8,59753240831196	-0,0363276386633515	-0,0125821307301521
161,289	0,0320000000000107	1510	10	4	1509,25	-8,5880359634757	-0,0143518066033721	-0,003085657954216
161,3	0,0430000000000064	1510	10	4	1509,25	-8,5831371601671	-0,00667654443532228	0,00181306153535843
161,302	0,0449999999999875	1510	10	4	1509,25	-8,58281658031046	-0,00631887000054121	0,00213364139199257
161,304	0,046999999999997	1510	10	4	1509,25	-8,58339546248317	-0,00765393488109112	0,00155478715896606
161,315	0,0579999999999927	1510	10	4	1509,5	-8,58962628990412	-0,0222691893577576	-0,00467604026198387
161,325	0,0680000000000121	1510	10	4	1509,5	-8,59976104460657	-0,0500392820686102	-0,0148107670247555
161,336	0,0790000000000077	1510	10	4	1509,75	-8,61009498126805	-0,0843684608116746	-0,0251447036862373
161,347	0,0900000000000034	1510	10	4	1509,75	-8,61272586509585	-0,0930631952360272	-0,0277755595743656
161,352	0,0949999999999989	1510	10	4	1509,75	-8,61324621364474	-0,0947128608822823	-0,0282959081232548
161,353	0,0960000000000036	1510	10	4	1509,75	-8,61328940838575	-0,0946752680465579	-0,0283391587436199
161,355	0,0979999999999848	1510	10	4	1509,75	-8,61322266049683	-0,0938529428094625	-0,02827238291502
161,357	0,0999999999999943	1510	10	4	1510	-8,61310570500791	-0,0931094726547599	-0,0281554274260998
162,257	0	1520	20	4	1519	-8,61398736946285	-0,0939776422455907	-0,0290370918810368
162,268	0,0109999999999957	1520	20	4	1519	-8,60900527797639	-0,071284999139607	-0,0240550003945827
162,279	0,0219999999999914	1520	20	4	1519	-8,5973088350147	-0,0336576299741864	-0,0123585574328899
162,293	0,0360000000000014	1520	20	4	1519,25	-8,5832526627928	-0,00525834504514933	0,00169755890965462
162,297	0,039999999999992	1520	20	4	1519,25	-8,58168231323361	-0,00361524522304535	0,00326788052916527
162,307	0,0500000000000114	1520	20	4	1519,5	-8,58264354988933	-0,00646147411316633	0,00230664387345314
162,318	0,061000000000007	1520	20	4	1519,5	-8,59425195492804	-0,0327606825158	-0,00930167734622955
162,329	0,0720000000000027	1520	20	4	1519,5	-8,60514412634075	-0,0652622943744063	-0,0201938487589359
162,34	0,0829999999999984	1520	20	4	1519,75	-8,61241947859526	-0,0897980248555541	-0,0274692289531231
162,349	0,0919999999999845	1520	20	4	1519,75	-8,61434197984636	-0,096645774319768	-0,0293917022645473
162,354	0,0970000000000084	1520	20	4	1519,75	-8,6143581289798	-0,0957663590088487	-0,0294078513979912
162,355	0,0979999999999848	1520	20	4	1519,75	-8,61433736979961	-0,0955506088212132	-0,0293870642781258
162,357	0,0999999999999943	1520	20	4	1520	-8,61421030014753	-0,0946067925542593	-0,0292599946260452
163,257	0	1530	30	4	1529	-8,61496774479747	-0,0955889141187072	-0,0300174951553345
163,268	0,0109999999999957	1530	30	4	1529	-8,60903612338007	-0,0693075358867645	-0,024085845798254
163,279	0,0219999999999914	1530	30	4	1529	-8,59885554760695	-0,0365120358765125	-0,0139052979648113
163,289	0,0320000000000107	1530	30	4	1529,25	-8,58657144941389	-0,00946289394050837	-0,00162117183208466
163,299	0,0420000000000016	1530	30	4	1529,25	-8,57907649129629	-0,000689993612468243	0,00587370246648788
163,318	0,061000000000007	1530	30	4	1529,5	-8,59472486190498	-0,0325881084427238	-0,0097745843231678
163,329	0,0720000000000027	1530	30	4	1529,5	-8,60620298422873	-0,0671838037669659	-0,0212527066469193
163,34	0,0829999999999984	1530	30	4	1529,75	-8,61314957030118	-0,0908317090943456	-0,0281992927193642
163,348	0,0910000000000082	1530	30	4	1529,75	-8,6152256000787	-0,0985665479674935	-0,030275322496891
163,349	0,0919999999999845	1530	30	4	1529,75	-8,61525200307369	-0,0983296940103173	-0,0303016975522041
163,352	0,0949999999999989	1530	30	4	1529,75	-8,61522551625967	-0,0973370112478733	-0,0302752666175365
163,357	0,0999999999999943	1530	30	4	1530	-8,61501652747393	-0,0957073085010052	-0,0300662219524384
164,257	0	1540	40	4	1539	-8,6154876742512	-0,0963918678462505	-0,0305373966693878
164,268	0,0109999999999957	1540	40	4	1539	-8,60988490283489	-0,0709072686731815	-0,0249346531927586
164,279	0,0219999999999914	1540	40	4	1539	-8,59956482425332	-0,0370622333139181	-0,014614574611187
164,289	0,0320000000000107	1540	40	4	1539,25	-8,58640386722982	-0,00820579938590527	-0,00145358964800835
164,299	0,0420000000000016	1540	40	4	1539,25	-8,57996117323637	-0,00132122542709112	0,00498902052640915
164,301	0,0440000000000111	1540	40	4	1539,25	-8,57981071807444	-0,00143053010106087	0,00513950362801552
164,303	0,0459999999999923	1540	40	4	1539,25	-8,58007133938372	-0,00187317375093699	0,00487888231873512
164,313	0,0560000000000116	1540	40	4	1539,5	-8,58753363601863	-0,0147172203287482	-0,00258335843682289
164,324	0,0670000000000073	1540	40	4	1539,5	-8,60132027417421	-0,0499120028689504	-0,0163700245320797
164,342	0,085000000000008	1540	40	4	1539,75	-8,61424919217825	-0,0933508248999715	-0,0292988866567612
164,351	0,0939999999999941	1540	40	4	1539,75	-8,61581655219197	-0,0987429311499	-0,030866302549839
164,352	0,0949999999999989	1540	40	4	1539,75	-8,61583870835602	-0,0986789306625724	-0,0308884307742119
164,353	0,0960000000000036	1540	40	4	1539,75	-8,61578774638474	-0,0981842773035169	-0,0308374688029289
164,357	0,0999999999999943	1540	40	4	1540	-8,61546454019845	-0,0960230221971869	-0,0305142626166344
165,257	0	1550	50	4	1549	-8,61594325862825	-0,0970997521653771	-0,0309929810464382
165,268	0,0109999999999957	1550	50	4	1549	-8,60955566167831	-0,0683894520625472	-0,024605356156826
165,279	0,0219999999999914	1550	50	4	1549	-8,59892433509231	-0,0338810309767723	-0,0139740854501724
165,289	0,0320000000000107	1550	50	4	1549,25	-8,58705159276724	-0,00873180106282234	-0,0021013431251049
165,298	0,0409999999999968	1550	50	4	1549,25	-8,58057548291981	-0,00127980951219797	0,00437473878264427
165,299	0,0420000000000016	1550	50	4	1549,25	-8,58056168071926	-0,00138505827635527	0,00438854098320007
165,302	0,0449999999999875	1550	50	4	1549,25	-8,58059752732515	-0,00182647723704576	0,00435266643762588
165,312	0,0550000000000068	1550	50	4	1549,5	-8,58701406978071	-0,0131320673972368	-0,00206379219889641
165,323	0,0660000000000025	1550	50	4	1549,5	-8,60099969431758	-0,0477180117741227	-0,0160493887960911
165,334	0,0769999999999982	1550	50	4	1549,75	-8,61132415942848	-0,0821817759424448	-0,0263738818466663
165,345	0,0879999999999939	1550	50	4	1549,75	-8,61500996164978	-0,0947960140183568	-0,0300596840679646
165,35	0,0929999999999893	1550	50	4	1549,75	-8,61598159186542	-0,0985738961026073	-0,0310313142836094
165,352	0,0949999999999989	1550	50	4	1549,75	-8,6160109564662	-0,0981229078024626	-0,0310607068240643
165,355	0,0979999999999848	1550	50	4	1549,75	-8,61593808978796	-0,0972976628690958	-0,0309877842664719
165,357	0,0999999999999943	1550	50	4	1550	-8,61578959040344	-0,0962896319106221	-0,0308393128216267
166,257	0	1560	60	4	1559	-8,61595935188234	-0,0959497224539518	-0,0310090743005276
166,268	0,0109999999999957	1560	60	4	1559	-8,6101464740932	-0,0695214886218309	-0,0251961685717106
166,279	0,0219999999999914	1560	60	4	1559	-8,5995118226856	-0,0345748383551836	-0,0145615451037884
166,289	0,0320000000000107	1560	60	4	1559,25	-8,58706776984036	-0,00783582683652639	-0,00211749225854874
166,3	0,0430000000000064	1560	60	4	1559,25	-8,5818716045469	-0,00230225268751383	0,00307861715555191
166,303	0,0459999999999923	1560	60	4	1559,25	-8,58117951080203	-0,00185789074748755	0,00377073884010315
166,306	0,0490000000000066	1560	60	4	1559,25	-8,5819873586297	-0,00312679912894964	0,00296283513307571
166,317	0,0600000000000023	1560	60	4	1559,5	-8,59317742288113	-0,0254547642543912	-0,00822717323899269
166,328	0,070999999999998	1560	60	4	1559,5	-8,60613279975951	-0,0631126528605819	-0,0211825221776962
166,339	0,0819999999999936	1560	60	4	1559,75	-8,61401972360909	-0,0904079247266054	-0,0290694460272789
166,348	0,0910000000000082	1560	60	4	1559,75	-8,61612405627966	-0,0980288488790393	-0,0311738066375256
166,352	0,0949999999999989	1560	60	4	1559,75	-8,61624279990792	-0,0977339688688517	-0,0312924943864346
166,356	0,0989999999999895	1560	60	4	1559,75	-8,61606074497104	-0,0964135909453034	-0,0311104394495487
166,357	0,0999999999999943	1560	60	4	1560	-8,61587399616838	-0,095273363403976	-0,0309237465262413
167,257	0	1570	70	4	1569	-8,61649406142533	-0,0971415545791388	-0,0315437838435173
167,268	0,0109999999999957	1570	70	4	1569	-8,6106170900166	-0,0701440777629614	-0,0256667844951153
167,279	0,0219999999999914	1570	70	4	1569	-8,59929534606636	-0,0329872034490108	-0,0143450684845448
167,289	0,0320000000000107	1570	70	4	1569,25	-8,58838104642928	-0,00966140534728765	-0,00343076884746551
167,298	0,0409999999999968	1570	70	4	1569,25	-8,58036523684859	-0,000484529882669449	0,00458501279354095
167,299	0,0420000000000016	1570	70	4	1569,25	-8,58021492138505	-0,000536679290235043	0,00473527237772942
167,301	0,0440000000000111	1570	70	4	1569,25	-8,58043195679784	-0,000945138745009899	0,00451823696494102
167,312	0,0550000000000068	1570	70	4	1569,5	-8,58795516192913	-0,0132343545556068	-0,00300485640764236
167,323	0,0660000000000025	1570	70	4	1569,5	-8,60096032731235	-0,0453774072229862	-0,0160100497305393
167,334	0,0769999999999982	1570	70	4	1569,75	-8,61222594045103	-0,0835066474974155	-0,027275662869215
167,345	0,0879999999999939	1570	70	4	1569,75	-8,61580953933298	-0,0957299955189228	-0,0308592617511749
167,351	0,0939999999999941	1570	70	4	1569,75	-8,61672098748386	-0,0991061376407743	-0,0317707099020481
167,357	0,0999999999999943	1570	70	4	1570	-8,61627959646285	-0,0956837926059961	-0,0313293188810349
168,257	0	1580	80	4	1579	-8,61651392653584	-0,0960318418219686	-0,0315636768937111
168,268	0,0109999999999957	1580	80	4	1579	-8,61039865761995	-0,0681277038529515	-0,0254484079778194
168,279	0,0219999999999914	1580	80	4	1579	-8,59943090938032	-0,0322781037539244	-0,0144806317985058
168,289	0,0320000000000107	1580	80	4	1579,25	-8,58845352195203	-0,00914627686142921	-0,00350324437022209
168,3	0,0430000000000064	1580	80	4	1579,25	-8,58164604753256	-0,00155047047883272	0,00330420210957527
168,301	0,0440000000000111	1580	80	4	1579,25	-8,58150400221348	-0,00150507315993309	0,00344619154930115
168,302	0,0449999999999875	1580	80	4	1579,25	-8,58147846534848	-0,00156317837536335	0,0034717284142971
168,303	0,0459999999999923	1580	80	4	1579,25	-8,58157597482204	-0,00174322631210089	0,00337427482008934
168,313	0,0560000000000116	1580	80	4	1579,5	-8,58844178728759	-0,0134490849450231	-0,00349150970578194
168,324	0,0670000000000073	1580	80	4	1579,5	-8,60250572673976	-0,0491329608485103	-0,0175554491579533
168,335	0,078000000000003	1580	80	4	1579,75	-8,61240897327661	-0,0827636616304517	-0,0274587236344814
168,346	0,0889999999999986	1580	80	4	1579,75	-8,61625481396914	-0,0966815976426005	-0,0313045643270016
168,348	0,0910000000000082	1580	80	4	1579,75	-8,61670654267073	-0,0986313493922353	-0,0317562930285931
168,353	0,0960000000000036	1580	80	4	1579,75	-8,61674551852047	-0,0977082876488566	-0,0317952409386635
168,355	0,0979999999999848	1580	80	4	1579,75	-8,6167043633759	-0,0972634833306074	-0,0317541137337685
168,357	0,0999999999999943	1580	80	4	1580	-8,61654080450535	-0,0961227621883154	-0,0315905548632145
169,257	0	1590	90	4	1589	-8,61667938530445	-0,0958888931199908	-0,0317291356623173
169,268	0,0109999999999957	1590	90	4	1589	-8,6113465949893	-0,0713894609361887	-0,0263963453471661
169,279	0,0219999999999914	1590	90	4	1589	-8,60052701085806	-0,0347727071493864	-0,0155767053365707
169,289	0,0320000000000107	1590	90	4	1589,25	-8,58860517852008	-0,00881068874150515	-0,00365490093827248
169,299	0,0420000000000016	1590	90	4	1589,25	-8,58195556327701	-0,00145499594509602	0,00299463048577309
169,3	0,0430000000000064	1590	90	4	1589,25	-8,58186830766499	-0,00148043967783451	0,00308191403746605
169,303	0,0459999999999923	1590	90	4	1589,25	-8,5820011049509	-0,00192306935787201	0,00294908881187439
169,313	0,0560000000000116	1590	90	4	1589,5	-8,58955414965749	-0,0152759253978729	-0,00460390001535416
169,324	0,0670000000000073	1590	90	4	1589,5	-8,60246082767844	-0,0483715487644076	-0,0175105780363083
169,335	0,078000000000003	1590	90	4	1589,75	-8,61307128332555	-0,0848596543073654	-0,028121005743742
169,346	0,0889999999999986	1590	90	4	1589,75	-8,61675549298525	-0,0981486681848764	-0,0318052433431148
169,35	0,0929999999999893	1590	90	4	1589,75	-8,61749343574047	-0,101017933338881	-0,0325431860983372
169,351	0,0939999999999941	1590	90	4	1589,75	-8,6175231076777	-0,100849303416908	-0,0325728580355644
169,354	0,0970000000000084	1590	90	4	1589,75	-8,61745591275394	-0,0999265350401402	-0,0325056351721287
169,357	0,0999999999999943	1590	90	4	1590	-8,61704383045435	-0,0972271012142301	-0,0320935249328613
170,257	0	1600	100	4	1599	-8,61691268160939	-0,0961356796324253	-0,0319624319672585
170,268	0,0109999999999957	1600	100	4	1599	-8,61127221956849	-0,0701993843540549	-0,0263219699263573
170,279	0,0219999999999914	1600	100	4	1599	-8,60077254474163	-0,0349101284518838	-0,0158222950994968
170,289	0,0320000000000107	1600	100	4	1599,25	-8,5890999622643	-0,00900902319699526	-0,00414971262216568
170,299	0,0420000000000016	1600	100	4	1599,25	-8,58200713992119	-0,00111336819827557	0,00294305384159088
170,31	0,0529999999999973	1600	100	4	1599,5	-8,58611298725009	-0,00816293992102146	-0,00116268172860146
170,321	0,063999999999993	1600	100	4	1599,5	-8,59934658743441	-0,038353824056685	-0,0143963098526001
170,331	0,0740000000000123	1600	100	4	1599,5	-8,61038477160037	-0,0744150998070836	-0,0254344940185547
170,342	0,085000000000008	1600	100	4	1599,75	-8,61540849320591	-0,0917564099654555	-0,030458215624094
170,353	0,0960000000000036	1600	100	4	1599,75	-8,61719347536564	-0,0978513527661562	-0,032243225723505
170,354	0,0970000000000084	1600	100	4	1599,75	-8,61722448840737	-0,0979671301320195	-0,0322742387652397
170,355	0,0979999999999848	1600	100	4	1599,75	-8,61714600585401	-0,0974555686116219	-0,0321957282721996
170,357	0,0999999999999943	1600	100	4	1600	-8,61673551611602	-0,0951529433950782	-0,0317852385342121
180,257	0	1700	200	4	1699	-8,61811665818095	-0,0961797498166561	-0,0331663526594639
180,268	0,0109999999999957	1700	200	4	1699	-8,61242475919425	-0,0691464869305491	-0,0274744816124439
180,279	0,0219999999999914	1700	200	4	1699	-8,60208280384541	-0,0337177980691195	-0,0171324983239174
180,289	0,0320000000000107	1700	200	4	1699,25	-8,5905076470226	-0,00841219909489155	-0,00555736944079399
180,3	0,0430000000000064	1700	200	4	1699,25	-8,58298955485225	-0,000605084933340549	0,001960638910532
180,311	0,054000000000002	1700	200	4	1699,5	-8,58891433104873	-0,00995827373117208	-0,00396408140659332
180,322	0,0649999999999977	1700	200	4	1699,5	-8,60267157666385	-0,0428095413371921	-0,0177212990820408
180,333	0,0759999999999934	1700	200	4	1699,75	-8,6132600158453	-0,079556480050087	-0,0283097103238106
180,343	0,0860000000000127	1700	200	4	1699,75	-8,61727964133024	-0,0943190697580576	-0,032329335808754
180,346	0,0889999999999986	1700	200	4	1699,75	-8,61846107058227	-0,0998311070725322	-0,0335107930004597
180,357	0,0999999999999943	1700	200	4	1700	-8,61814130097628	-0,0963345309719443	-0,0331909954547882
190,257	0	1800	300	4	1799	-8,61858565360308	-0,0947447679936886	-0,0336354039609432
190,268	0,0109999999999957	1800	300	4	1799	-8,61317102797329	-0,0692860735580325	-0,0282207503914833
190,279	0,0219999999999914	1800	300	4	1799	-8,60235546715558	-0,031900480389595	-0,0174051895737648
190,289	0,0320000000000107	1800	300	4	1799,25	-8,59187909401953	-0,00886080786585808	-0,00692881643772125
190,3	0,0430000000000064	1800	300	4	1799,25	-8,58571755699813	-0,00156916212290525	-0,000767279416322708
190,301	0,0440000000000111	1800	300	4	1799,25	-8,58560716733336	-0,0015912065282464	-0,000656861811876297
190,304	0,046999999999997	1800	300	4	1799,25	-8,58586971648037	-0,00220177229493856	-0,000919438898563385
190,315	0,0579999999999927	1800	300	4	1799,5	-8,59588623046875	-0,0215408252552152	-0,0109359249472618
190,325	0,0680000000000121	1800	300	4	1799,5	-8,60722848214209	-0,0549505557864904	-0,0222782045602798
190,336	0,0790000000000077	1800	300	4	1799,75	-8,61647835932672	-0,0894825719296932	-0,0315280817449093
190,347	0,0900000000000034	1800	300	4	1799,75	-8,61865539103746	-0,0969788990914822	-0,033705085515976
190,353	0,0960000000000036	1800	300	4	1799,75	-8,61906431615353	-0,0979900127276778	-0,0341140665113926
190,354	0,0970000000000084	1800	300	4	1799,75	-8,61907278187573	-0,0979081401601434	-0,0341225042939186
190,355	0,0979999999999848	1800	300	4	1799,75	-8,61901558935642	-0,0974578969180584	-0,0340653397142887
190,357	0,0999999999999943	1800	300	4	1800	-8,61864482983947	-0,0952753284946084	-0,0336945801973343
200,257	0	1900	400	4	1899	-8,61916984431446	-0,0953695271164179	-0,034219566732645
200,268	0,0109999999999957	1900	400	4	1899	-8,61387563869357	-0,0700676254928112	-0,0289253890514374
200,279	0,0219999999999914	1900	400	4	1899	-8,60337710939348	-0,0330743752419949	-0,0184268318116665
200,289	0,0320000000000107	1900	400	4	1899,25	-8,59209143556654	-0,00785396434366703	-0,00714115798473358
200,3	0,0430000000000064	1900	400	4	1899,25	-8,58503554947674	-0,000358335673809052	-8,52718949317932E-05
200,301	0,0440000000000111	1900	400	4	1899,25	-8,58499397523701	-0,00040033832192421	-4,36976552009583E-05
200,302	0,0449999999999875	1900	400	4	1899,25	-8,58512104488909	-0,000639571808278561	-0,000170767307281494
200,312	0,0550000000000068	1900	400	4	1899,5	-8,59278738498688	-0,0131760211661458	-0,00783707946538925
200,323	0,0660000000000025	1900	400	4	1899,5	-8,60597717575729	-0,0486437091603875	-0,021026898175478
200,334	0,0769999999999982	1900	400	4	1899,75	-8,61575768329203	-0,0845847232267261	-0,0308074057102203
200,345	0,0879999999999939	1900	400	4	1899,75	-8,61923575401306	-0,0975877745077014	-0,0342855043709278
200,351	0,0939999999999941	1900	400	4	1899,75	-8,61958064138889	-0,0984162837266922	-0,0346303917467594
200,352	0,0949999999999989	1900	400	4	1899,75	-8,61960740759969	-0,0983804790303111	-0,0346571579575539
200,354	0,0970000000000084	1900	400	4	1899,75	-8,6195591557771	-0,0978662027046084	-0,0346088781952858
200,357	0,0999999999999943	1900	400	4	1900	-8,61940096132457	-0,0966693740338087	-0,0344506837427616
210,257	0	2000	500	4	1999	-8,61967203207314	-0,0962442299351096	-0,0347217544913292
210,268	0,0109999999999957	2000	500	4	1999	-8,614003630355	-0,0687866704538465	-0,0290533527731895
210,279	0,0219999999999914	2000	500	4	1999	-8,60392288304865	-0,0328346295282245	-0,0189726054668427
210,289	0,0320000000000107	2000	500	4	1999,25	-8,59270063228905	-0,00764184165745974	-0,00775035470724106
210,299	0,0420000000000016	2000	500	4	1999,25	-8,58709076419473	-0,00157633796334267	-0,00214051455259323
210,3	0,0430000000000064	2000	500	4	1999,25	-8,58697853051126	-0,00161369331181049	-0,00202825292944908
210,302	0,0449999999999875	2000	500	4	1999,25	-8,58731799758971	-0,00211520120501518	-0,00236772000789642
210,312	0,0550000000000068	2000	500	4	1999,5	-8,59264377504587	-0,0116619747132063	-0,00769352540373802
210,323	0,0660000000000025	2000	500	4	1999,5	-8,60565366223454	-0,0458665192127228	-0,020703412592411
210,334	0,0769999999999982	2000	500	4	1999,75	-8,61557713709772	-0,0816451339051127	-0,0306268595159054
210,345	0,0879999999999939	2000	500	4	1999,75	-8,61944806762039	-0,0968452449887991	-0,0344977900385857
210,348	0,0910000000000082	2000	500	4	1999,75	-8,62000512890518	-0,0992676010355353	-0,0350548513233662
210,352	0,0949999999999989	2000	500	4	1999,75	-8,62012311816215	-0,099256718531251	-0,035172812640667
210,355	0,0980000000000132	2000	500	4	1999,75	-8,61994969658554	-0,0979361543431878	-0,0349994190037251
210,357	0,0999999999999943	2000	500	4	2000	-8,61968021839857	-0,0960329454392195	-0,0347299128770828
220,257	0	2100	600	4	2099	-8,6200775206089	-0,096566122956574	-0,0351272709667683
220,268	0,0109999999999957	2100	600	4	2099	-8,61478169448674	-0,070578302256763	-0,0298314169049263
220,279	0,0219999999999914	2100	600	4	2099	-8,60445854254067	-0,0333648407831788	-0,0195082649588585
220,289	0,0320000000000107	2100	600	4	2099,25	-8,59298022463918	-0,00748437363654375	-0,00802997499704361
220,3	0,0430000000000064	2100	600	4	2099,25	-8,58725611120462	-0,00110131222754717	-0,00230586156249046
220,311	0,054000000000002	2100	600	4	2099,5	-8,59176719561219	-0,00888513866811991	-0,00681694597005844
220,322	0,0649999999999977	2100	600	4	2099,5	-8,60508983954787	-0,0423355167731643	-0,0201395899057388
220,333	0,0759999999999934	2100	600	4	2099,75	-8,61522182822227	-0,0789188873022795	-0,0302715785801411
220,343	0,0860000000000127	2100	600	4	2099,75	-8,61928154714406	-0,094835557974875	-0,0343312695622444
220,346	0,0889999999999986	2100	600	4	2099,75	-8,62004273571074	-0,0981955043971539	-0,0350924581289291
220,352	0,0949999999999989	2100	600	4	2099,75	-8,62019422464073	-0,0977258011698723	-0,0352439470589161
220,356	0,0989999999999895	2100	600	4	2099,75	-8,61998842097819	-0,096069760620594	-0,0350381433963776
220,357	0,0999999999999943	2100	600	4	2100	-8,61983276903629	-0,0951050501316786	-0,0348825193941593
230,257	0	2200	700	4	2199	-8,62006522715092	-0,0951276393607259	-0,0351149216294289
230,268	0,0109999999999957	2200	700	4	2199	-8,61493349075317	-0,070215524174273	-0,0299832411110401
230,279	0,0219999999999914	2200	700	4	2199	-8,6048324033618	-0,0332729564979672	-0,0198820978403091
230,289	0,0320000000000107	2200	700	4	2199,25	-8,59290062449872	-0,00654889736324549	-0,00795034691691398
230,3	0,0430000000000064	2200	700	4	2199,25	-8,58690214343369	-0,000734743662178516	-0,00195186585187912
230,301	0,0440000000000111	2200	700	4	2199,25	-8,58687289059162	-0,000850837677717209	-0,00192264094948769
230,302	0,0449999999999875	2200	700	4	2199,25	-8,58693030662834	-0,000961595214903355	-0,00198002904653549
230,312	0,0550000000000068	2200	700	4	2199,5	-8,59331829473376	-0,0111420033499599	-0,00836798921227455
230,323	0,0660000000000025	2200	700	4	2199,5	-8,60615459270775	-0,0447143334895372	-0,0212043151259422
230,334	0,0769999999999982	2200	700	4	2199,75	-8,6172572337091	-0,0861035147681832	-0,0323069281876087
230,345	0,0879999999999939	2200	700	4	2199,75	-8,61979337409139	-0,0956515455618501	-0,0348431244492531
230,35	0,0929999999999893	2200	700	4	2199,75	-8,62044188193977	-0,0981764029711485	-0,0354916043579578
230,351	0,0939999999999941	2200	700	4	2199,75	-8,62047566100955	-0,0981755275279284	-0,0355254113674164
230,353	0,0960000000000036	2200	700	4	2199,75	-8,62043380737305	-0,0975664146244526	-0,0354835577309132
230,357	0,0999999999999943	2200	700	4	2200	-8,62024960108101	-0,0963010033592582	-0,0352993234992027
240,257	0	2300	800	4	2299	-8,62031838856637	-0,0949597917497158	-0,0353681109845638
240,268	0,0109999999999957	2300	800	4	2299	-8,61517813056707	-0,0698745809495449	-0,0302278809249401
240,279	0,0219999999999914	2300	800	4	2299	-8,60429140739143	-0,0306603591889143	-0,019341129809618
240,289	0,0320000000000107	2300	800	4	2299,25	-8,59429067932069	-0,00829573255032301	-0,00934040173888206
240,295	0,0380000000000109	2300	800	4	2299,25	-8,58863677829504	-0,00147566199302673	-0,00368652865290642
240,297	0,039999999999992	2300	800	4	2299,25	-8,58837612904608	-0,00164267607033253	-0,00342585146427155
240,306	0,0490000000000066	2300	800	4	2299,25	-8,58878284692764	-0,00243032351136208	-0,00383254140615463
240,317	0,0600000000000023	2300	800	4	2299,5	-8,60062510706484	-0,0269502680748701	-0,0156748294830322
240,328	0,070999999999998	2300	800	4	2299,5	-8,61169793643057	-0,063299173489213	-0,0267476588487625
240,339	0,0819999999999936	2300	800	4	2299,75	-8,61863088794053	-0,089993616566062	-0,0336806103587151
240,346	0,0889999999999986	2300	800	4	2299,75	-8,62067157402635	-0,0989055167883635	-0,035721268504858
240,352	0,0949999999999989	2300	800	4	2299,75	-8,62075972370803	-0,0981819909065962	-0,0358094461262226
240,355	0,0980000000000132	2300	800	4	2299,75	-8,62059278413653	-0,0966168474406004	-0,0356425344944
240,357	0,0999999999999943	2300	800	4	2300	-8,62030941992998	-0,0949323130771518	-0,0353591702878475
250,257	0	2400	900	4	2399	-8,62056137993932	-0,0954435579478741	-0,035611130297184
250,268	0,0109999999999957	2400	900	4	2399	-8,61516960896552	-0,0690050702542067	-0,0302193313837051
250,279	0,0219999999999914	2400	900	4	2399	-8,60454984940588	-0,030526164919138	-0,0195995718240738
250,289	0,0320000000000107	2400	900	4	2399,25	-8,59411105513573	-0,00725293066352606	-0,00916080549359322
250,3	0,0430000000000064	2400	900	4	2399,25	-8,58882288448513	-0,00163859222084284	-0,00387260690331459
250,311	0,054000000000002	2400	900	4	2399,5	-8,59270948916674	-0,0084772240370512	-0,00775918364524841
250,322	0,0649999999999977	2400	900	4	2399,5	-8,60529150813818	-0,0398827530443668	-0,0203412584960461
250,333	0,0759999999999934	2400	900	4	2399,75	-8,61579978838563	-0,0776100065559149	-0,0308495387434959
250,343	0,0860000000000127	2400	900	4	2399,75	-8,61956153064966	-0,0925870891660452	-0,0346112810075283
250,351	0,0939999999999941	2400	900	4	2399,75	-8,62069750204682	-0,0970479287207127	-0,0357472524046898
250,355	0,0980000000000132	2400	900	4	2399,75	-8,62076779827476	-0,0969657301902771	-0,0358175486326218
250,357	0,0999999999999943	2400	900	4	2400	-8,62061661668122	-0,0958471512421966	-0,0356663390994072
260,257	0	2500	1000	4	2499	-8,62065201625228	-0,0946539267897606	-0,0357017107307911
260,268	0,0110000000000241	2500	1000	4	2499	-8,61560560762882	-0,0696441764011979	-0,0306553021073341
260,279	0,0219999999999914	2500	1000	4	2499	-8,60469379462302	-0,030217906460166	-0,0197435170412064
260,29	0,0330000000000155	2500	1000	4	2499,25	-8,59410172328353	-0,00685836654156446	-0,00915141776204109
260,301	0,0439999999999827	2500	1000	4	2499,25	-8,58957557938993	-0,00198110472410917	-0,00462530180811882
260,312	0,0550000000000068	2500	1000	4	2499,5	-8,59488031826913	-0,0116556230932474	-0,00993004068732262
260,323	0,0659999999999741	2500	1000	4	2499,5	-8,60767710953951	-0,0466784741729498	-0,0227268040180206
260,343	0,0860000000000127	2500	1000	4	2499,75	-8,61978764645755	-0,0925475498661399	-0,034837368875742
260,347	0,089999999999975	2500	1000	4	2499,75	-8,62105001695454	-0,0986709119752049	-0,0360997393727302
260,352	0,0950000000000273	2500	1000	4	2499,75	-8,62112481147051	-0,097619560547173	-0,0361745618283749
260,356	0,0989999999999895	2500	1000	4	2499,75	-8,62100003287196	-0,0964740104973316	-0,0360497832298279
260,357	0,100000000000023	2500	1000	4	2500	-8,62088972702622	-0,0958436727523804	-0,0359394773840904
310,588	0	3001	1	5	3000	-8,61079738475382	-0,0499087944626808	-0,0258471071720123
310,599	0,0109999999999673	3001	1	5	3000	-8,61087600700557	-0,0503783486783504	-0,0259257294237614
310,61	0,0219999999999914	3001	1	5	3000	-8,61073619686067	-0,0499396026134491	-0,0257859192788601
310,621	0,0329999999999586	3001	1	5	3000	-8,61079366877675	-0,0502145988866687	-0,0258433632552624
310,626	0,0380000000000109	3001	1	5	3000	-8,61060935072601	-0,0495313899591565	-0,0256590731441975
310,631	0,0430000000000064	3001	1	5	3000	-8,61068462021649	-0,0494820857420564	-0,0257343426346779
310,642	0,0539999999999736	3001	1	5	3000	-8,61120228655636	-0,0518783880397677	-0,0262520089745522
310,653	0,0649999999999977	3001	1	5	3000	-8,61095915548503	-0,0508433906361461	-0,026008877903223
310,664	0,075999999999965	3001	1	5	3000	-8,61082602292299	-0,0502237724140286	-0,025875773280859
310,675	0,0869999999999891	3001	1	5	3000	-8,61076600849628	-0,0500717386603355	-0,0258157029747963
310,686	0,0979999999999563	3001	1	5	3000	-8,61094172112644	-0,0505960639566183	-0,0259914435446262
310,696	0,108000000000004	3001	1	5	3000	-8,61088908277452	-0,0504410173743963	-0,025938805192709
310,707	0,118999999999971	3001	1	5	3000	-8,61096857115626	-0,0509404763579369	-0,0260183215141296
310,718	0,129999999999995	3001	1	5	3000	-8,6111905798316	-0,0517949648201466	-0,0262403301894665
310,735	0,146999999999991	3001	1	5	3000	-8,61114691011608	-0,0513298809528351	-0,0261966325342655
310,746	0,157999999999959	3001	1	5	3000	-8,61107935197651	-0,0511323288083076	-0,0261290743947029
310,756	0,168000000000006	3001	1	5	3000	-8,61100078560412	-0,0508139980956912	-0,0260505080223084
310,767	0,178999999999974	3001	1	5	3000	-8,61122701317072	-0,0518911797553301	-0,026276707649231
310,778	0,189999999999998	3001	1	5	3000	-8,61110270954668	-0,0515313865616918	-0,0261524319648743
310,789	0,200999999999965	3001	1	5	3000	-8,61116800457239	-0,0514304358512163	-0,0262177549302578
310,8	0,211999999999989	3001	1	5	3000	-8,61122567206621	-0,0517776841297746	-0,026275422424078
310,811	0,222999999999956	3001	1	5	3000	-8,61120804212987	-0,0518952030688524	-0,0262577645480633
310,821	0,233000000000004	3001	1	5	3000	-8,61136338673532	-0,0524898618459702	-0,0264131091535091
310,832	0,243999999999971	3001	1	5	3000	-8,61134793609381	-0,0520957913249731	-0,0263976864516735
310,843	0,254999999999995	3001	1	5	3000	-8,61130527220666	-0,0520368292927742	-0,0263549946248531
310,854	0,265999999999963	3001	1	5	3000	-8,61130437813699	-0,0520219374448061	-0,0263541005551815
310,864	0,27600000000001	3001	1	5	3000	-8,61137953586876	-0,0524175027385354	-0,026429258286953
310,875	0,286999999999978	3001	1	5	3000	-8,61140124499798	-0,0526485731825233	-0,02645093947649
310,886	0,298000000000002	3001	1	5	3000	-8,61172252334654	-0,0538003444671631	-0,0267722457647324
310,897	0,308999999999969	3001	1	5	3000	-8,61142530106008	-0,0523020513355732	-0,0264750234782696
310,908	0,319999999999993	3001	1	5	3000	-8,61141068860888	-0,0525476923212409	-0,0264604389667511
310,919	0,33099999999996	3001	1	5	3000	-8,61163018271327	-0,053425463847816	-0,0266799330711365
310,929	0,341000000000008	3001	1	5	3000	-8,61154929734766	-0,0533398659899831	-0,0265990197658539
310,94	0,351999999999975	3001	1	5	3000	-8,61181986518204	-0,054126875475049	-0,0268695876002312
310,951	0,363	3001	1	5	3000	-8,61166745424271	-0,05326631013304	-0,0267172046005726
310,962	0,373999999999967	3001	1	5	3000	-8,61173476092517	-0,0539053324609995	-0,0267844833433628
310,973	0,384999999999991	3001	1	5	3000	-8,61169050447643	-0,0537216290831566	-0,0267402268946171
310,984	0,395999999999958	3001	1	5	3000	-8,6117447912693	-0,0535396579653025	-0,0267945416271687
310,994	0,406000000000006	3001	1	5	3000	-8,6116748303175	-0,0532727316021919	-0,0267245247960091
311,005	0,416999999999973	3001	1	5	3000	-8,6118439771235	-0,0542228575795889	-0,0268936716020107
311,016	0,427999999999997	3001	1	5	3000	-8,6117802746594	-0,0537936575710773	-0,026829969137907
311,032	0,44399999999996	3001	1	5	3000	-8,61186247318983	-0,0542159657925367	-0,0269121676683426
311,042	0,454000000000008	3001	1	5	3000	-8,61197085119784	-0,0545099936425686	-0,0270205736160278
311,053	0,464999999999975	3001	1	5	3000	-8,61186479218304	-0,0542257539927959	-0,0269145146012306
311,064	0,475999999999999	3001	1	5	3000	-8,61190410330892	-0,0544079998508096	-0,0269538536667824
311,075	0,486999999999966	3001	1	5	3000	-8,61187278293073	-0,0541991973295808	-0,0269225053489208
311,086	0,49799999999999	3001	1	5	3000	-8,6120052728802	-0,0545696960762143	-0,0270549952983856
311,097	0,508999999999958	3001	1	5	3000	-8,612001221627	-0,0546932267025113	-0,0270509719848633
311,107	0,519000000000005	3001	1	5	3000	-8,61211233772337	-0,0552124204114079	-0,0271620601415634
311,118	0,529999999999973	3001	1	5	3000	-8,61214715056121	-0,0553259998559952	-0,0271968729794025
311,129	0,540999999999997	3001	1	5	3000	-8,61226659268141	-0,0559962447732687	-0,0273163430392742
311,14	0,551999999999964	3001	1	5	3000	-8,61218498088419	-0,0552536360919476	-0,0272347033023834
311,15	0,562000000000012	3001	1	5	3000	-8,61207003705204	-0,0547763984650373	-0,0271197594702244
311,161	0,572999999999979	3001	1	5	3000	-8,61212968826294	-0,0551517587155104	-0,0271794386208057
311,172	0,584000000000003	3001	1	5	3000	-8,61209783703089	-0,0548481801524758	-0,0271475315093994
311,183	0,59499999999997	3001	1	5	3000	-8,61236918717623	-0,0562446331605315	-0,0274189375340939
311,194	0,605999999999995	3001	1	5	3000	-8,61228849738836	-0,0556499417871237	-0,0273382477462292
311,205	0,616999999999962	3001	1	5	3000	-8,61232168972492	-0,0558964069932699	-0,027371384203434
311,215	0,62700000000001	3001	1	5	3000	-8,61234119161963	-0,056085498072207	-0,0273909419775009
311,226	0,637999999999977	3001	1	5	3000	-8,61229352653027	-0,0557685596868396	-0,0273432210087776
311,237	0,649000000000001	3001	1	5	3000	-8,61239265650511	-0,05594486836344	-0,0274424068629742
311,248	0,659999999999968	3001	1	5	3000	-8,61257208511233	-0,0567478220909834	-0,0276217795908451
311,259	0,670999999999992	3001	1	5	3000	-8,61267495900393	-0,0573286879807711	-0,0277247093617916
311,272	0,683999999999969	3001	1	5	3000	-8,61260214820504	-0,0569658540189266	-0,0276518985629082
311,283	0,694999999999993	3001	1	5	3000	-8,61249558627605	-0,0566921522840858	-0,0275453366339207
311,294	0,70599999999996	3001	1	5	3000	-8,61258577555418	-0,0567402131855488	-0,0276355259120464
311,304	0,716000000000008	3001	1	5	3000	-8,61270468682051	-0,0573388719931245	-0,0277543812990189
311,315	0,726999999999975	3001	1	5	3000	-8,6124767549336	-0,0563550740480423	-0,0275265052914619
311,326	0,738	3001	1	5	3000	-8,61272843554616	-0,0575341423973441	-0,0277781300246716
311,337	0,748999999999967	3001	1	5	3000	-8,61274184659123	-0,0571939954534173	-0,0277915969491005
311,348	0,759999999999991	3001	1	5	3000	-8,61256945878267	-0,0564722437411547	-0,0276191532611847
311,359	0,770999999999958	3001	1	5	3000	-8,61270043998957	-0,0572393322363496	-0,0277501344680786
311,369	0,781000000000006	3001	1	5	3000	-8,61267213709652	-0,057143853046	-0,0277218595147133
311,38	0,791999999999973	3001	1	5	3000	-8,61286131665111	-0,0581197720021009	-0,0279110111296177
311,391	0,802999999999997	3001	1	5	3000	-8,61289395019412	-0,0578585965558887	-0,0279437005519867
311,402	0,813999999999965	3001	1	5	3000	-8,61308908089995	-0,0589356943964958	-0,0281387753784657
311,412	0,824000000000012	3001	1	5	3000	-8,61296203918755	-0,0582171371206641	-0,0280117616057396
311,423	0,83499999999998	3001	1	5	3000	-8,61291649751365	-0,0579741364344954	-0,0279662199318409
311,434	0,846000000000004	3001	1	5	3000	-8,61290599219501	-0,0579851167276502	-0,0279557146131992
311,445	0,856999999999971	3001	1	5	3000	-8,61302811652422	-0,0583356013521552	-0,0280778668820858
311,456	0,867999999999995	3001	1	5	3000	-8,61299528740346	-0,0580846937373281	-0,0280450098216534
311,467	0,878999999999962	3001	1	5	3000	-8,61310914158821	-0,0588058168068528	-0,0281588919460773
311,477	0,88900000000001	3001	1	5	3000	-8,61303596757352	-0,0584118347615004	-0,0280856899917126
311,488	0,899999999999977	3001	1	5	3000	-8,61307843588292	-0,0582649325951934	-0,028128158301115
311,499	0,911000000000001	3001	1	5	3000	-8,61321629025042	-0,0590471364557743	-0,0282660126686096
311,51	0,921999999999969	3001	1	5	3000	-8,61315079964697	-0,0586859742179513	-0,0282005220651627
311,53	0,942000000000007	3001	1	5	3000	-8,61327946186066	-0,0594788184389472	-0,028329212218523
311,541	0,952999999999975	3001	1	5	3000	-8,6133121792227	-0,0592962745577097	-0,028361901640892
311,552	0,963999999999999	3001	1	5	3000	-8,61328876577318	-0,0591835658997297	-0,0283384881913662
311,563	0,974999999999966	3001	1	5	3000	-8,6135323997587	-0,0603974051773548	-0,0285821221768856
311,574	0,98599999999999	3001	1	5	3000	-8,61339784227312	-0,0598103133961558	-0,0284475646913052
311,585	0,996999999999957	3001	1	5	3000	-8,61342600546777	-0,0598776619881392	-0,0284757278859615
311,595	1,00700000000001	3001	1	5	3000	-8,61349948681891	-0,0599734159186482	-0,0285492092370987
311,606	1,01799999999997	3001	1	5	3000	-8,61340762116015	-0,0595078757032752	-0,0284573435783386
311,617	1,029	3001	1	5	3000	-8,61344360746443	-0,0597927486523986	-0,0284933298826218
311,628	1,03999999999996	3001	1	5	3000	-8,61355095170438	-0,0603552768006921	-0,0286006741225719
311,638	1,05000000000001	3001	1	5	3000	-8,61367190256715	-0,0607287185266614	-0,02872159704566
311,649	1,06099999999998	3001	1	5	3000	-8,61359185539186	-0,060177268460393	-0,0286415778100491
311,66	1,072	3001	1	5	3000	-8,6137274466455	-0,0608938420191407	-0,0287771970033646
311,671	1,08299999999997	3001	1	5	3000	-8,61380486749112	-0,0612220913171768	-0,0288545899093151
311,682	1,09399999999999	3001	1	5	3000	-8,61379983834922	-0,0610329164192081	-0,0288495607674122
311,693	1,10499999999996	3001	1	5	3000	-8,61365346238017	-0,0602150522172451	-0,0287032127380371
311,703	1,11500000000001	3001	1	5	3000	-8,61372384242713	-0,0607380364090204	-0,0287735648453236
311,714	1,12599999999998	3001	1	5	3000	-8,61372258514166	-0,0607015425339341	-0,0287723354995251
311,725	1,137	3001	1	5	3000	-8,61372297629714	-0,0607565604150295	-0,0287727266550064
311,736	1,14799999999997	3001	1	5	3000	-8,61375569365919	-0,0609673094004393	-0,0288054160773754
311,747	1,15899999999999	3001	1	5	3000	-8,61384423449636	-0,0610026437789202	-0,0288939848542213
311,758	1,16999999999996	3001	1	5	3000	-8,61401142552495	-0,0618998985737562	-0,0290611200034618
311,768	1,18000000000001	3001	1	5	3000	-8,61401421949267	-0,0618502032011747	-0,0290639698505402
311,779	1,19099999999997	3001	1	5	3000	-8,61409387551248	-0,0622267788276076	-0,0291435979306698
311,792	1,20400000000001	3001	1	5	3000	-8,61398097127676	-0,0612431298941374	-0,0290307216346264
311,803	1,21499999999997	3001	1	5	3000	-8,61412899568677	-0,0622306950390339	-0,0291787460446358
311,814	1,226	3001	1	5	3000	-8,61405646428466	-0,0618703104555607	-0,0291061587631702
311,825	1,23699999999997	3001	1	5	3000	-8,61411175690591	-0,0621239515021443	-0,0291614793241024
311,836	1,24799999999999	3001	1	5	3000	-8,6141574382782	-0,0623515760526061	-0,0292071886360645
311,847	1,25899999999996	3001	1	5	3000	-8,6141505651176	-0,0621156115084887	-0,0292002595961094
311,857	1,26900000000001	3001	1	5	3000	-8,61422426998615	-0,0624590832740068	-0,0292739644646645
311,868	1,27999999999997	3001	1	5	3000	-8,61437447369099	-0,063148308545351	-0,0294241681694984
311,879	1,291	3001	1	5	3000	-8,61431183293462	-0,0629350356757641	-0,0293615274131298
311,89	1,30199999999996	3001	1	5	3000	-8,61434167250991	-0,0629534292966127	-0,029391422867775
311,9	1,31200000000001	3001	1	5	3000	-8,61437589861453	-0,0628138100728393	-0,0294256210327148
311,911	1,32299999999998	3001	1	5	3000	-8,61440914683044	-0,0631524808704853	-0,0294588692486286
311,922	1,334	3001	1	5	3000	-8,61442624591291	-0,0631555169820786	-0,0294759683310986
311,933	1,34499999999997	3001	1	5	3000	-8,61442264169454	-0,0632342416793108	-0,029472392052412
311,944	1,35599999999999	3001	1	5	3000	-8,61450291238725	-0,0631608022376895	-0,0295526348054409
311,955	1,36699999999996	3001	1	5	3000	-8,61452084966004	-0,0633468292653561	-0,029570572078228
311,965	1,37700000000001	3001	1	5	3000	-8,61452501267195	-0,0635255733504891	-0,0295747071504593
311,976	1,38799999999998	3001	1	5	3000	-8,61455063335598	-0,063760788179934	-0,0296003557741642
311,987	1,399	3001	1	5	3000	-8,61455557867885	-0,0636852579191327	-0,0296052731573582
311,998	1,40999999999997	3001	1	5	3000	-8,61469541676342	-0,064087207429111	-0,0297451391816139
312,009	1,42099999999999	3001	1	5	3000	-8,61465557478368	-0,0639785453677177	-0,0297052972018719
312,02	1,43199999999996	3001	1	5	3000	-8,61479493789375	-0,0645726127550006	-0,0298446603119373
312,035	1,447	3001	1	5	3000	-8,6147974524647	-0,0646163849160075	-0,0298471748828888
312,046	1,45799999999997	3001	1	5	3000	-8,61482290551066	-0,0643915217369795	-0,0298726558685303
312,057	1,46899999999999	3001	1	5	3000	-8,61470988951623	-0,0639934884384274	-0,0297596119344234
312,068	1,47999999999996	3001	1	5	3000	-8,61472620628774	-0,0640277424827218	-0,0297759287059307
312,078	1,49000000000001	3001	1	5	3000	-8,6148377135396	-0,0646258611232042	-0,0298874080181122
312,089	1,50099999999998	3001	1	5	3000	-8,61497213132679	-0,0653508864343166	-0,0300218537449837
312,1	1,512	3001	1	5	3000	-8,61500406637788	-0,0651821866631508	-0,0300538167357445
312,111	1,52299999999997	3001	1	5	3000	-8,61496450379491	-0,0650725373998284	-0,0300141982734203
312,122	1,53399999999999	3001	1	5	3000	-8,61508492380381	-0,0655676936730742	-0,0301346741616726
312,133	1,54499999999996	3001	1	5	3000	-8,61498062498868	-0,0651142233982682	-0,0300303474068642
312,143	1,55500000000001	3001	1	5	3000	-8,6149799823761	-0,0650391494855285	-0,0300297327339649
312,154	1,56599999999997	3001	1	5	3000	-8,61498855985701	-0,0649661477655172	-0,0300382822751999
312,165	1,577	3001	1	5	3000	-8,61506346613169	-0,0652898196130991	-0,030113160610199
312,176	1,58799999999997	3001	1	5	3000	-8,61508847214282	-0,0654210709035397	-0,0301381945610046
312,187	1,59899999999999	3001	1	5	3000	-8,6151147633791	-0,0656982371583581	-0,0301644578576088
312,198	1,60999999999996	3001	1	5	3000	-8,61521495506167	-0,0658540660515428	-0,0302647054195404
312,208	1,62	3001	1	5	3000	-8,61516787670553	-0,0657319417223334	-0,0302175991237164
312,219	1,63099999999997	3001	1	5	3000	-8,61528002656996	-0,0660711759701371	-0,0303297489881516
312,23	1,642	3001	1	5	3000	-8,61527469009161	-0,0661392323672771	-0,0303244404494762
312,241	1,65299999999996	3001	1	5	3000	-8,61530212685466	-0,0663811434060335	-0,0303518213331699
312,251	1,66300000000001	3001	1	5	3000	-8,61536216922104	-0,0662985676899552	-0,0304118916392326
312,262	1,67399999999998	3001	1	5	3000	-8,61554073169827	-0,0672333128750324	-0,0305904261767864
312,273	1,685	3001	1	5	3000	-8,61561519093812	-0,0675879092887044	-0,0306649133563042
312,279	1,69099999999997	3001	1	5	3000	-8,61553958617151	-0,067126858048141	-0,0305893085896969
312,29	1,702	3001	1	5	3000	-8,61551882699132	-0,0670418422669172	-0,0305685214698315
312,301	1,71299999999997	3001	1	5	3000	-8,61550368368625	-0,066650127992034	-0,0305533781647682
312,312	1,72399999999999	3001	1	5	3000	-8,61546372994781	-0,0665889354422688	-0,0305134803056717
312,323	1,73499999999996	3001	1	5	3000	-8,61555526033044	-0,0671568745747209	-0,0306050106883049
312,333	1,745	3001	1	5	3000	-8,61556962132454	-0,0672476412728429	-0,030619315803051
312,344	1,75599999999997	3001	1	5	3000	-8,61573323607445	-0,0678835297003388	-0,0307829864323139
312,355	1,767	3001	1	5	3000	-8,61567836254835	-0,0673343613743782	-0,0307281129062176
312,366	1,77799999999996	3001	1	5	3000	-8,61568548716605	-0,0674982229247689	-0,0307352095842361
312,376	1,78800000000001	3001	1	5	3000	-8,61579797230661	-0,0680644111707807	-0,0308476947247982
312,387	1,79899999999998	3001	1	5	3000	-8,61575332470238	-0,0679136114194989	-0,0308030471205711
312,398	1,81	3001	1	5	3000	-8,61575648188591	-0,0676068989560008	-0,0308062322437763
312,409	1,82099999999997	3001	1	5	3000	-8,61573907546699	-0,0675387680530548	-0,0307887978851795
312,42	1,83199999999999	3001	1	5	3000	-8,6158490460366	-0,068013877607882	-0,0308987684547901
312,431	1,84299999999996	3001	1	5	3000	-8,61597013659775	-0,0688013527542353	-0,0310198590159416
312,441	1,85300000000001	3001	1	5	3000	-8,61595488153398	-0,0686554703861475	-0,0310046039521694
312,452	1,86399999999998	3001	1	5	3000	-8,61595778726041	-0,068426076322794	-0,0310075096786022
312,463	1,875	3001	1	5	3000	-8,61599363386631	-0,0685488153249025	-0,0310433283448219
312,474	1,88599999999997	3001	1	5	3000	-8,61603780649602	-0,0687575340270996	-0,0310875289142132
312,485	1,89699999999999	3001	1	5	3000	-8,61610131338239	-0,0690578809008002	-0,031151007860899
312,496	1,90799999999996	3001	1	5	3000	-8,61604020930827	-0,068694413639605	-0,0310899317264557
312,506	1,91800000000001	3001	1	5	3000	-8,61611656844616	-0,0690059503540397	-0,0311663188040257
312,517	1,92899999999997	3001	1	5	3000	-8,61605873331428	-0,0687865447252989	-0,031108483672142
312,528	1,94	3001	1	5	3000	-8,61604227684438	-0,0685904826968908	-0,0310919992625713
312,539	1,95099999999996	3001	1	5	3000	-8,61622206866741	-0,0697256857529283	-0,0312717631459236
312,55	1,96199999999999	3001	1	5	3000	-8,61626129597425	-0,0695030950009823	-0,0313109904527664
312,561	1,97299999999996	3001	1	5	3000	-8,61623268574476	-0,0694134552031755	-0,0312824361026287
312,571	1,983	3001	1	5	3000	-8,61635014414787	-0,0698785576969385	-0,0313998945057392
312,582	1,99399999999997	3001	1	5	3000	-8,61631846055388	-0,0698878383263946	-0,0313682109117508
312,593	2,005	3001	1	5	3000	-8,61637559719384	-0,0700440770015121	-0,0314253196120262
312,604	2,01599999999996	3001	1	5	3000	-8,61646408215165	-0,0702321203425527	-0,0315137766301632
312,614	2,02600000000001	3001	1	5	3000	-8,61648249439895	-0,0703761959448457	-0,0315322168171406
312,625	2,03699999999998	3001	1	5	3000	-8,61649931408465	-0,0703961029648781	-0,0315490365028381
312,636	2,048	3001	1	5	3000	-8,61647964455187	-0,0704442337155342	-0,0315293669700623
312,647	2,05899999999997	3001	1	5	3000	-8,61645799130201	-0,0700892740860581	-0,0315077416598797
312,658	2,06999999999999	3001	1	5	3000	-8,61654815264046	-0,0704637542366982	-0,031597875058651
312,669	2,08099999999996	3001	1	5	3000	-8,61654371023178	-0,0704853143543005	-0,0315934047102928
312,679	2,09100000000001	3001	1	5	3000	-8,6165317799896	-0,070500448346138	-0,0315815024077892
312,69	2,10199999999998	3001	1	5	3000	-8,61653778702021	-0,0705853803083301	-0,0315875373780727
312,701	2,113	3001	1	5	3000	-8,61671573482454	-0,0709962379187346	-0,0317654572427273
312,712	2,12399999999997	3001	1	5	3000	-8,61674023792147	-0,0711777154356241	-0,0317899323999882
312,723	2,13499999999999	3001	1	5	3000	-8,61693114973605	-0,0721410848200321	-0,0319808721542358
312,734	2,14599999999996	3001	1	5	3000	-8,61682525835931	-0,0715398928150535	-0,0318749807775021
312,744	2,15600000000001	3001	1	5	3000	-8,61684269271791	-0,0717125926166773	-0,0318924151360989
312,755	2,16699999999997	3001	1	5	3000	-8,61669475212693	-0,0707488227635622	-0,0317445024847984
312,766	2,178	3001	1	5	3000	-8,61677454784512	-0,071172546595335	-0,0318242982029915
312,777	2,18899999999996	3001	1	5	3000	-8,61690354533494	-0,0718373944982886	-0,0319532677531242
312,787	2,19900000000001	3001	1	5	3000	-8,6168937664479	-0,0717368442565203	-0,0319434888660908
312,798	2,20999999999998	3001	1	5	3000	-8,61693819053471	-0,0719677191227674	-0,0319879129528999
312,809	2,221	3001	1	5	3000	-8,61695473082364	-0,0718867219984531	-0,0320044532418251
312,827	2,23899999999998	3001	1	5	3000	-8,61699362285435	-0,0721324095502496	-0,032043345272541
312,838	2,25	3001	1	5	3000	-8,6171655356884	-0,0728602614253759	-0,0322152860462666
312,849	2,26099999999997	3001	1	5	3000	-8,61715022474527	-0,0727557204663754	-0,0321999751031399
312,86	2,27199999999999	3001	1	5	3000	-8,61715614795685	-0,0726604694500566	-0,0322058983147144
312,871	2,28299999999996	3001	1	5	3000	-8,61709996126592	-0,0724756577983499	-0,0321496836841106
312,881	2,29300000000001	3001	1	5	3000	-8,61713709309697	-0,0726103316992521	-0,0321868434548378
312,892	2,30399999999997	3001	1	5	3000	-8,61707688309252	-0,0723197869956493	-0,0321266055107117
312,903	2,315	3001	1	5	3000	-8,61722566187382	-0,0727285537868738	-0,0322754122316837
312,914	2,32599999999997	3001	1	5	3000	-8,61722216941416	-0,0727837812155485	-0,0322718918323517
312,925	2,33699999999999	3001	1	5	3000	-8,61742749810219	-0,0737929064780474	-0,0324771925806999
312,936	2,34799999999996	3001	1	5	3000	-8,61738000065088	-0,0735488627105951	-0,0324296951293945
312,946	2,358	3001	1	5	3000	-8,61739930696785	-0,0737057812511921	-0,0324490293860435
312,957	2,36899999999997	3001	1	5	3000	-8,61744940280914	-0,0736345630139112	-0,0324991531670094
312,968	2,38	3001	1	5	3000	-8,61736354418099	-0,073279170319438	-0,0324132665991783
312,979	2,39099999999996	3001	1	5	3000	-8,61740383319557	-0,0734276697039604	-0,0324535556137562
312,989	2,40100000000001	3001	1	5	3000	-8,61741601489484	-0,073518711142242	-0,0324657373130322
313	2,41199999999998	3001	1	5	3000	-8,61747161485255	-0,073667517863214	-0,0325213372707367
313,011	2,423	3001	1	5	3000	-8,61745856702328	-0,0735422363504767	-0,0325083173811436
313,022	2,43399999999997	3001	1	5	3000	-8,61758884973824	-0,0741176633164287	-0,0326385721564293
313,033	2,44499999999999	3001	1	5	3000	-8,6175924539566	-0,0742064183577895	-0,0326422043144703
313,044	2,45599999999996	3001	1	5	3000	-8,61797517165541	-0,0762999011203647	-0,0330249220132828
313,054	2,46600000000001	3001	1	5	3000	-8,61773771233857	-0,0745891127735376	-0,0327874347567558
313,065	2,47699999999998	3001	1	5	3000	-8,61780043691397	-0,0749179581180215	-0,0328501872718334
313,076	2,488	3001	1	5	3000	-8,61779917962849	-0,0749125983566046	-0,0328489020466805
313,087	2,49899999999997	3001	1	5	3000	-8,61782301217318	-0,0750126270577312	-0,0328727066516876
313,098	2,50999999999999	3001	1	5	3000	-8,61782379448414	-0,0750807812437415	-0,0328735448420048
313,109	2,52099999999996	3001	1	5	3000	-8,61781130544841	-0,0748663442209363	-0,0328610278666019
313,119	2,53100000000001	3001	1	5	3000	-8,61785849556327	-0,0751031376421452	-0,0329081900417805
313,13	2,54199999999997	3001	1	5	3000	-8,61776880919933	-0,0747567228972912	-0,032818503677845
313,141	2,553	3001	1	5	3000	-8,61795181408524	-0,0756587274372578	-0,0330015085637569
313,152	2,56399999999996	3001	1	5	3000	-8,6178695037961	-0,0752215506508946	-0,0329192541539669
313,162	2,57400000000001	3001	1	5	3000	-8,61802630126476	-0,0756427040323615	-0,0330760516226292
313,173	2,58499999999998	3001	1	5	3000	-8,61816530115902	-0,0764160975813866	-0,0332150235772133
313,184	2,596	3001	1	5	3000	-8,61808391287923	-0,0759433209896088	-0,0331336073577404
313,195	2,60699999999997	3001	1	5	3000	-8,61815381795168	-0,0763424159958959	-0,0332035683095455
313,206	2,618	3001	1	5	3000	-8,61815320327878	-0,0761218089610338	-0,0332028977572918
313,217	2,62899999999996	3001	1	5	3000	-8,6180455237627	-0,075526749715209	-0,0330952741205692
313,227	2,63900000000001	3001	1	5	3000	-8,61812140792608	-0,0759406993165612	-0,0331711024045944
313,238	2,64999999999998	3001	1	5	3000	-8,61820248886943	-0,076356022618711	-0,0332521833479404
313,249	2,661	3001	1	5	3000	-8,61830024980009	-0,0769053632393479	-0,0333499722182751
313,26	2,67199999999997	3001	1	5	3000	-8,6183419637382	-0,0767524447292089	-0,0333916582167149
313,271	2,68299999999999	3001	1	5	3000	-8,61822162754834	-0,0762433372437954	-0,033271349966526
313,282	2,69399999999996	3001	1	5	3000	-8,61837009899318	-0,0770094245672226	-0,0334198214113712
313,292	2,70400000000001	3001	1	5	3000	-8,61840896308422	-0,0772834708914161	-0,0334587134420872
313,311	2,72299999999996	3001	1	5	3000	-8,61849037930369	-0,0772674381732941	-0,0335401296615601
313,321	2,733	3001	1	5	3000	-8,6184652056545	-0,0771913258358836	-0,033514928072691
313,332	2,74399999999997	3001	1	5	3000	-8,61832634545863	-0,0765143055468798	-0,0333760678768158
313,343	2,755	3001	1	5	3000	-8,6184891499579	-0,0774141913279891	-0,0335389003157616
313,354	2,76599999999996	3001	1	5	3000	-8,61856671050191	-0,0779037829488516	-0,0336164608597755
313,364	2,77600000000001	3001	1	5	3000	-8,61864513717592	-0,0778987817466259	-0,0336948595941067
313,375	2,78699999999998	3001	1	5	3000	-8,61844615079463	-0,0769044179469347	-0,0334958732128143
313,386	2,798	3001	1	5	3000	-8,6185743380338	-0,0775423739105463	-0,0336240604519844
313,397	2,80899999999997	3001	1	5	3000	-8,61865960992873	-0,0781256658956409	-0,0337093323469162
313,408	2,81999999999999	3001	1	5	3000	-8,61864784732461	-0,0776625424623489	-0,033697597682476
313,419	2,83099999999996	3001	1	5	3000	-8,61866215243936	-0,0778424786403775	-0,0337119027972221
313,429	2,84100000000001	3001	1	5	3000	-8,61870428547263	-0,0781154306605458	-0,0337539799511433
313,44	2,85199999999998	3001	1	5	3000	-8,618821548298	-0,0786925107240677	-0,0338712707161903
313,451	2,863	3001	1	5	3000	-8,61881984397769	-0,0785325607284904	-0,033869594335556
313,462	2,87399999999997	3001	1	5	3000	-8,6189010925591	-0,0788174662739038	-0,0339508429169655
313,473	2,88499999999999	3001	1	5	3000	-8,61895794980228	-0,0790049834176898	-0,0340076722204685
313,484	2,89599999999996	3001	1	5	3000	-8,61890503205359	-0,0787417590618134	-0,0339547544717789
313,494	2,90600000000001	3001	1	5	3000	-8,61879182048142	-0,0782967824488878	-0,0338415428996086
313,505	2,91699999999997	3001	1	5	3000	-8,61892017535865	-0,0790597265586257	-0,0339698977768421
313,516	2,928	3001	1	5	3000	-8,61893674358726	-0,0787704437971115	-0,0339864939451218
313,527	2,93899999999996	3001	1	5	3000	-8,61903816461563	-0,0792313693091273	-0,0340879149734974
313,537	2,94900000000001	3001	1	5	3000	-8,619085829705	-0,0794095499441028	-0,0341355241835117
313,548	2,95999999999998	3001	1	5	3000	-8,61908144317567	-0,0795894209295511	-0,0341311655938625
313,559	2,971	3001	1	5	3000	-8,61920437775552	-0,0800104578956962	-0,0342541001737118
313,57	2,98199999999997	3001	1	5	3000	-8,619031207636	-0,0789686059579253	-0,0340809300541878
313,581	2,993	3001	1	5	3000	-8,61914631910622	-0,0795549340546131	-0,0341960415244102
313,592	3,00399999999996	3001	1	5	3000	-8,61908666789532	-0,0793097401037812	-0,0341364182531834
313,602	3,01400000000001	3001	1	5	3000	-8,61938118003309	-0,0808842200785875	-0,0344309024512768
313,613	3,02499999999998	3001	1	5	3000	-8,6192278470844	-0,0797287048771977	-0,0342775695025921
313,624	3,036	3001	1	5	3000	-8,61921281553805	-0,0797499483451247	-0,0342625379562378
313,635	3,04699999999997	3001	1	5	3000	-8,61927788704634	-0,0799774751067162	-0,0343276374042034
313,646	3,05799999999999	3001	1	5	3000	-8,61945644952357	-0,0810056738555431	-0,0345061719417572
313,657	3,06899999999996	3001	1	5	3000	-8,61942990683019	-0,0807988410815597	-0,0344796292483807
313,667	3,07900000000001	3001	1	5	3000	-8,61940266564488	-0,0803850311785936	-0,0344524160027504
313,678	3,08999999999998	3001	1	5	3000	-8,61947737634182	-0,0807914650067687	-0,0345271266996861
313,689	3,101	3001	1	5	3000	-8,61951014958322	-0,0810784054920077	-0,0345598720014095
313,7	3,11199999999997	3001	1	5	3000	-8,619493721053	-0,0809031398966908	-0,0345434434711933
313,711	3,12299999999999	3001	1	5	3000	-8,61945533193648	-0,0806210422888398	-0,0345050543546677
313,722	3,13399999999996	3001	1	5	3000	-8,61971279606223	-0,0816896138712764	-0,0347625464200974
313,732	3,14400000000001	3001	1	5	3000	-8,61962241120636	-0,0813491456210613	-0,0346721336245537
313,743	3,15499999999997	3001	1	5	3000	-8,61972134560347	-0,0818339828401804	-0,0347710400819778
313,754	3,166	3001	1	5	3000	-8,61956421285868	-0,0810263864696026	-0,0346139073371887
313,765	3,17699999999996	3001	1	5	3000	-8,61961847171187	-0,0810391362756491	-0,0346682220697403
313,775	3,18700000000001	3001	1	5	3000	-8,61964738927782	-0,0811997102573514	-0,0346971116960049
313,786	3,19799999999998	3001	1	5	3000	-8,61981639638543	-0,0820993119850755	-0,0348660908639431
313,797	3,209	3001	1	5	3000	-8,61986333504319	-0,0823117094114423	-0,0349130854010582
313,808	3,21999999999997	3001	1	5	3000	-8,61970315687358	-0,0815585115924478	-0,0347528792917728
313,819	3,23099999999999	3001	1	5	3000	-8,61975509673357	-0,0815916946157813	-0,0348047912120819
313,83	3,24199999999996	3001	1	5	3000	-8,61979627981782	-0,081926784478128	-0,0348459742963314
313,84	3,25200000000001	3001	1	5	3000	-8,62004631198943	-0,0831169588491321	-0,0350960344076157
313,851	3,26299999999998	3001	1	5	3000	-8,61995640210807	-0,0825657928362489	-0,0350061245262623
313,862	3,274	3001	1	5	3000	-8,62000054679811	-0,0829056836664677	-0,0350502692162991
313,873	3,28499999999997	3001	1	5	3000	-8,62005488947034	-0,082776015624404	-0,0351046398282051
313,884	3,29599999999999	3001	1	5	3000	-8,6200540792197	-0,0828601233661175	-0,035103801637888
313,895	3,30699999999996	3001	1	5	3000	-8,61999565735459	-0,082744499668479	-0,0350454077124596
313,905	3,31700000000001	3001	1	5	3000	-8,62002630718052	-0,0827405275776982	-0,0350760295987129
313,916	3,32799999999997	3001	1	5	3000	-8,62006436102092	-0,0826644198969007	-0,0351140834391117
313,927	3,339	3001	1	5	3000	-8,62003636546433	-0,0825277855619788	-0,0350860878825188
313,938	3,34999999999997	3001	1	5	3000	-8,62009786069393	-0,0829893443733454	-0,0351476110517979
313,949	3,36099999999999	3001	1	5	3000	-8,6201848089695	-0,0833404716104269	-0,0352345034480095
313,96	3,37199999999996	3001	1	5	3000	-8,6203365214169	-0,0842642690986395	-0,0353862158954143
313,97	3,38200000000001	3001	1	5	3000	-8,62029860727489	-0,0836996221914887	-0,035348329693079
313,981	3,39299999999997	3001	1	5	3000	-8,62037301063538	-0,0841461308300495	-0,0354227609932423
313,992	3,404	3001	1	5	3000	-8,62031964585185	-0,0837697181850672	-0,0353693962097168
314,003	3,41499999999996	3001	1	5	3000	-8,62044210545719	-0,0844509340822697	-0,0354918278753757
314,013	3,42500000000001	3001	1	5	3000	-8,6203255970031	-0,0838683638721704	-0,0353753194212914
314,024	3,43599999999998	3001	1	5	3000	-8,62033956684172	-0,0837022997438908	-0,0353892892599106
314,035	3,447	3001	1	5	3000	-8,62047507427633	-0,0844347383826971	-0,0355247966945171
314,046	3,45799999999997	3001	1	5	3000	-8,62045805901289	-0,084378020837903	-0,0355078093707561
314,057	3,46899999999999	3001	1	5	3000	-8,62060007639229	-0,085072317160666	-0,035649798810482
[truncated: 1,193 more rows]
