# Supplementary material for: Mechanical Behaviour of Dental Luting Cements: Static, Dynamic, and Finite Element Studies
Source: Dent J (Basel). 2025 Dec 15;13(12):601. doi: 10.3390/dj13120601 (PMC12731645; doi:10.3390/dj13120601)
Supplement: Supplementary file 1 [file dentistry-13-00601-s001.zip › File S1/dynamic/CaC/2021,01,27 farasztas karboxilat 4/Test1/Test1.steps.trends.csv]

Total Cycles	Elapsed Cycles	Step	PC:Cycle Start Time (s)	PC:Frequency (Hz)	Position(Linear:Position):Maximum (mm)	Position(Linear:Position):Minimum (mm)	Load(Linear:Load):Maximum (kN)	Load(Linear:Load):Minimum (kN)	Displacement(Linear:Digital Position):Maximum (mm)	Displacement(Linear:Digital Position):Minimum (mm)
1	1	1	0	0,197472	-8,57922532595694	-8,58478873036802	-0,0242240121588111	-0,0384853780269623	0,00572489574551582	0,000161491334438324
1	1	2	5,064	10	-8,5782921127975	-8,58214954845607	-0,021737739443779	-0,0334246177226305	0,00665808096528053	0,00280067324638367
2	2	2	5,165	10	-8,5736396536231	-8,58528552576899	-0,0124511634930968	-0,0432690372690558	0,0113105401396751	-0,000335276126861572
3	3	2	5,265	10	-8,56785412877798	-8,5855966899544	-0,00361415557563305	-0,0445803767070174	0,0170960649847984	-0,000646412372589111
4	4	2	5,365	10	-8,56862294487655	-8,58600486069918	-0,00466477125883102	-0,0459151901304722	0,0163272768259048	-0,00105461105704308
5	5	2	5,465	10	-8,56851828284562	-8,58589433133602	-0,00435115769505501	-0,0450178794562817	0,0164319388568401	-0,000944025814533234
6	6	2	5,565	10	-8,56828724965453	-8,58599516563118	-0,0041550537571311	-0,0452823285013437	0,0166629999876022	-0,00104488804936409
7	7	2	5,665	10	-8,56844929978251	-8,58641305938363	-0,0044229906052351	-0,0466556381434202	0,0165008939802647	-0,00146280974149704
8	8	2	5,765	10	-8,56809178367257	-8,58652965165675	-0,00378087628632784	-0,0464803306385875	0,0168584659695625	-0,00157937407493591
9	9	2	5,865	10	-8,56838252395391	-8,58656720258296	-0,00406235456466675	-0,0464640045538545	0,0165677256882191	-0,00161692500114441
10	10	2	5,965	10	-8,5681083239615	-8,58679854311049	-0,00338274985551834	-0,0467248633503914	0,0168419256806374	-0,00184826552867889
20	20	2	6,965	10	-8,56753469444811	-8,58872601762414	-0,00193823594599962	-0,04955287091434	0,017415527254343	-0,00377576798200607
30	30	2	7,965	10	-8,56876311823726	-8,5895720589906	-0,00242158770561218	-0,0493345642462373	0,0161870755255222	-0,00462178140878677
40	40	2	8,965	10	-8,56977643445134	-8,59014191664755	-0,0024815509095788	-0,0474508851766586	0,0151737593114376	-0,00519163906574249
50	50	2	9,965	10	-8,57022793963552	-8,59076019376516	-0,00194864347577095	-0,0470278458669782	0,014722254127264	-0,00580988824367523
60	60	2	10,965	10	-8,56998112052679	-8,59209126792848	-0,00170333776623011	-0,0495218764990568	0,0149691291153431	-0,00714099034667015
70	70	2	11,965	10	-8,56980339623988	-8,59266537241638	-0,000913604162633419	-0,0493751466274261	0,0151468254625797	-0,00771509483456612
80	80	2	12,965	10	-8,57188646681607	-8,59310042113066	-0,00209731515496969	-0,048103122971952	0,0130637548863888	-0,008150115609169
90	90	2	13,965	10	-8,57154775410891	-8,5937665309757	-0,00164848752319813	-0,049431431107223	0,0134024396538734	-0,00881625339388847
100	100	2	14,965	10	-8,57156611047685	-8,59360629692674	-0,00140269752591848	-0,0474767852574587	0,013384111225605	-0,00865604728460312
200	200	2	24,965	10	-8,57411054894328	-8,5951831843704	-0,00235245563089848	-0,0486223259940743	0,0108397006988525	-0,0102329067885876
300	300	2	34,965	10	-8,57350073754787	-8,59541776590049	-0,00108125619590282	-0,0485507724806666	0,0114495120942593	-0,0104674883186817
400	400	2	44,965	10	-8,57327353209257	-8,59573077410459	-0,000853296369314194	-0,0487822247669101	0,011676661670208	-0,0107805244624615
500	500	2	54,965	10	-8,57354700565338	-8,59568336047232	-0,000930046662688255	-0,0480620237067342	0,0114031881093979	-0,0107330828905106
600	600	2	64,965	10	-8,57382880523801	-8,5959209036082	-0,000738180242478848	-0,0485395733267069	0,0111213885247707	-0,010970626026392
700	700	2	74,965	10	-8,57451017014682	-8,59606711193919	-0,00112523324787617	-0,048865475691855	0,0104400515556335	-0,0111168064177036
800	800	2	84,965	10	-8,57513680122793	-8,5961823631078	-0,00113462563604116	-0,0487410230562091	0,00981342047452927	-0,0112320855259895
900	900	2	94,965	10	-8,57475109398365	-8,59633119776845	-0,00105477869510651	-0,0488494569435716	0,010199099779129	-0,0113809481263161
1000	1000	2	104,965	10	-8,57497612014413	-8,59631130471826	-0,00111527740955353	-0,0486116483807564	0,00997412949800491	-0,0113609991967678
1501	1	3	155,288	0,197316	-8,5888968128711	-8,59887957572937	-0,0243655033409595	-0,0505799148231745	-0,00394653528928757	-0,0139293260872364
1501	1	4	160,356	10	-8,59759650193155	-8,60416070558131	-0,0450652604922652	-0,0672250054776669	-0,0126462243497372	-0,0192104279994965
1502	2	4	160,457	10	-8,59092629514635	-8,60996950417757	-0,0236603245139122	-0,0860835891216993	-0,00597601756453514	-0,0250192545354366
1503	3	4	160,557	10	-8,58370802365243	-8,61128116026521	-0,00788983423262835	-0,089947828091681	0,00124219805002213	-0,0263308547437191
1504	4	4	160,657	10	-8,58411940746009	-8,6114589124918	-0,00846234150230885	-0,0902631878852844	0,000830814242362976	-0,0265086628496647
1505	5	4	160,757	10	-8,5845485329628	-8,61162931658328	-0,00943072140216827	-0,0901857856661081	0,000401660799980164	-0,0266790390014648
1506	6	4	160,857	10	-8,58389544300735	-8,61193849705159	-0,00826476607471704	-0,0907839741557837	0,00105477869510651	-0,0269882194697857
1507	7	4	160,957	10	-8,58346841298044	-8,61241391859949	-0,00737596303224564	-0,092267612926662	0,0014818087220192	-0,0274636410176754
1508	8	4	161,057	10	-8,58216399326921	-8,61240715719759	-0,00514285173267126	-0,0922552682459354	0,00278620049357414	-0,0274568796157837
1509	9	4	161,157	10	-8,58305345289409	-8,61293541267514	-0,00675106886774302	-0,0941592222079635	0,00189676880836487	-0,0279851630330086
1510	10	4	161,257	10	-8,58281658031046	-8,61328940838575	-0,00631887000054121	-0,0947128608822823	0,00213364139199257	-0,0283391587436199
1520	20	4	162,257	10	-8,58168231323361	-8,6143581289798	-0,00361524522304535	-0,096645774319768	0,00326788052916527	-0,0294078513979912
1530	30	4	163,257	10	-8,57907649129629	-8,61525200307369	-0,000689993612468243	-0,0985665479674935	0,00587370246648788	-0,0303016975522041
1540	40	4	164,257	10	-8,57981071807444	-8,61583870835602	-0,00132122542709112	-0,0987429311499	0,00513950362801552	-0,0308884307742119
1550	50	4	165,257	10	-8,58056168071926	-8,6160109564662	-0,00127980951219797	-0,0985738961026073	0,00438854098320007	-0,0310607068240643
1560	60	4	166,257	10	-8,58117951080203	-8,61624279990792	-0,00185789074748755	-0,0980288488790393	0,00377073884010315	-0,0312924943864346
1570	70	4	167,257	10	-8,58021492138505	-8,61672098748386	-0,000484529882669449	-0,0991061376407743	0,00473527237772942	-0,0317707099020481
1580	80	4	168,257	10	-8,58147846534848	-8,61674551852047	-0,00150507315993309	-0,0986313493922353	0,0034717284142971	-0,0317952409386635
1590	90	4	169,257	10	-8,58186830766499	-8,6175231076777	-0,00145499594509602	-0,101017933338881	0,00308191403746605	-0,0325728580355644
1600	100	4	170,257	10	-8,58200713992119	-8,61722448840737	-0,00111336819827557	-0,0979671301320195	0,00294305384159088	-0,0322742387652397
1700	200	4	180,257	10	-8,58298955485225	-8,61846107058227	-0,000605084933340549	-0,0998311070725322	0,001960638910532	-0,0335107930004597
1800	300	4	190,257	10	-8,58560716733336	-8,61907278187573	-0,00156916212290525	-0,0979900127276778	-0,000656861811876297	-0,0341225042939186
1900	400	4	200,257	10	-8,58499397523701	-8,61960740759969	-0,000358335673809052	-0,0984162837266922	-4,36976552009583E-05	-0,0346571579575539
2000	500	4	210,257	10	-8,58697853051126	-8,62012311816215	-0,00157633796334267	-0,0992676010355353	-0,00202825292944908	-0,035172812640667
2100	600	4	220,257	10	-8,58725611120462	-8,62019422464073	-0,00110131222754717	-0,0981955043971539	-0,00230586156249046	-0,0352439470589161
2200	700	4	230,257	10	-8,58687289059162	-8,62047566100955	-0,000734743662178516	-0,0981764029711485	-0,00192264094948769	-0,0355254113674164
2300	800	4	240,257	10	-8,58837612904608	-8,62075972370803	-0,00147566199302673	-0,0989055167883635	-0,00342585146427155	-0,0358094461262226
2400	900	4	250,257	10	-8,58882288448513	-8,62076779827476	-0,00163859222084284	-0,0970479287207127	-0,00387260690331459	-0,0358175486326218
2500	1000	4	260,257	10	-8,58957557938993	-8,62112481147051	-0,00198110472410917	-0,0986709119752049	-0,00462530180811882	-0,0361745618283749
3001	1	5	310,588	0,196773	-8,61060935072601	-8,62505011260509	-0,0494820857420564	-0,101173995062709	-0,0256590731441975	-0,0400998629629612
3001	1	6	315,67	10	-8,62302887253463	-8,63247823901474	-0,0900534400716424	-0,133087723515928	-0,0380785949528217	-0,0475279614329338
3002	2	6	315,771	10	-8,61303593963385	-8,64193657413125	-0,0458977278321981	-0,172549774870276	-0,0280856899917126	-0,0569863244891167
3003	3	6	315,871	10	-8,60394948162138	-8,64450012333691	-0,0166482152417302	-0,181179544888437	-0,0189992040395737	-0,0595498457551002
3004	4	6	315,971	10	-8,6040492542088	-8,64522309042513	-0,0162634067237377	-0,184793258085847	-0,019098948687315	-0,0602728128433227
3005	5	6	316,071	10	-8,60361375845969	-8,64554906263947	-0,0154090765863657	-0,182981551624835	-0,0186634808778763	-0,0605987571179867
3006	6	6	316,171	10	-8,60317650251091	-8,64623791538179	-0,0138287898153067	-0,184958856552839	-0,0182262249290943	-0,0612876377999782
3007	7	6	316,271	10	-8,603276303038	-8,64675426855683	-0,0136438710615039	-0,186889204196632	-0,0183260254561901	-0,0618040189146996
3008	8	6	316,371	10	-8,6032931227237	-8,64711094647646	-0,0125290080904961	-0,186411966569722	-0,0183428451418877	-0,0621606968343258
3009	9	6	316,471	10	-8,60315968282521	-8,64788280799985	-0,0121872872114182	-0,188019326888025	-0,0182094052433968	-0,0629325024783611
3010	10	6	316,571	10	-8,60301584936678	-8,6481006257236	-0,0104407873004675	-0,190133862197399	-0,0180655717849731	-0,0631503760814667
3020	20	6	317,571	10	-8,60259926877916	-8,65146076306701	-0,00625967979431152	-0,195516995154321	-0,0176489911973476	-0,0665105134248734
3030	30	6	318,571	10	-8,60267931595445	-8,65313454531133	-0,00305159483104944	-0,19664878025651	-0,0177290104329586	-0,0681842677295208
3040	40	6	319,571	10	-8,60261829569936	-8,65456262603402	-0,00217968132346869	-0,199614404700696	-0,0176680460572243	-0,0696123763918877
3050	50	6	320,571	10	-8,60282982699573	-8,65531275048852	-0,00126040540635586	-0,19861307926476	-0,0178795494139194	-0,070362500846386
3060	60	6	321,571	10	-8,60311450436711	-8,6561231687665	-0,000969278626143932	-0,200488804839551	-0,0181641988456249	-0,0711728632450104
3070	70	6	322,571	10	-8,60373264178634	-8,65656235255301	-0,000577704049646854	-0,199961909092963	-0,0187823921442032	-0,071612074971199
3080	80	6	323,571	10	-8,60551999881864	-8,65667654201388	-0,00191817060112953	-0,19720540381968	-0,0205696932971478	-0,0717262923717499
3090	90	6	324,571	10	-8,60517430119216	-8,65727098658681	-0,000866656191647053	-0,197843201458454	-0,0202240236103535	-0,072320681065321
3100	100	6	325,571	10	-8,60636855475605	-8,65754912607372	-0,00153251923620701	-0,197523231618106	-0,0214182771742344	-0,0725988484919071
3200	200	6	335,571	10	-8,60962266102433	-8,66048586554825	-0,00100140925496817	-0,200081476941705	-0,0246723555028439	-0,0755355879664421
3300	300	6	345,571	10	-8,61179206520319	-8,66184311918914	-0,00150249339640141	-0,198639705777168	-0,0268418155610561	-0,0768928416073322
3400	400	6	355,571	10	-8,6124291177839	-8,66291985847056	-0,000761011615395546	-0,199735341593623	-0,0274788402020931	-0,0779695808887482
3500	500	6	365,571	10	-8,61480217427015	-8,66382870823145	-0,00194546766579151	-0,199778596870601	-0,0298518687486649	-0,0788784027099609
3600	600	6	375,571	10	-8,61480848863721	-8,66446011699736	-0,000780019909143448	-0,19916717428714	-0,0298581831157207	-0,0795098394155502
3700	700	6	385,571	10	-8,61707319505513	-8,66533591412008	-0,00195987988263369	-0,199945978820324	-0,0321229174733162	-0,0803856365382671
3800	800	6	395,571	10	-8,61547040753067	-8,66575674153864	-0,000344528816640377	-0,199485681951046	-0,0305201299488544	-0,0808064639568329
3900	900	6	405,571	10	-8,61688829027116	-8,66595821455121	-0,000856439583003521	-0,197994546033442	-0,031938012689352	-0,0810079649090767
4000	1000	6	415,571	10	-8,61784773878753	-8,66652837954462	-0,000874530524015427	-0,199775067158043	-0,0328974612057209	-0,0815781019628048
4501	1	7	465,891	0,197161	-8,65169623866677	-8,67327371612191	-0,0993851758539677	-0,2012456394732	-0,0667459331452847	-0,0883234106004238
4501	1	8	470,963	10	-8,67003011517227	-8,68408282287419	-0,177680421620607	-0,262977909296751	-0,085079837590456	-0,0991325452923775
4502	2	8	471,064	10	-8,65556552074849	-8,70024293661117	-0,0936867110431194	-0,343904620967805	-0,0706152431666851	-0,115292631089687
4503	3	8	471,164	10	-8,64378953352571	-9,55962765030563	0,0170952454209328	-0,349380783736706	-0,0588392280042171	-0,974677372723818
