# Supplementary material for: Mechanical Behaviour of Dental Luting Cements: Static, Dynamic, and Finite Element Studies
Source: Dent J (Basel). 2025 Dec 15;13(12):601. doi: 10.3390/dj13120601 (PMC12731645; doi:10.3390/dj13120601)
Supplement: Supplementary file 1 [file dentistry-13-00601-s001.zip › File S1/dynamic/CaC/2021,01,27 farasztas karboxilat 4/Test1/Test1.Stop.csv]

Total Time (s)	Cycle Elapsed Time (s)	Total Cycles	Elapsed Cycles	Step	Total Cycle Count(Linear Waveform)	Position(Linear:Position) (mm)	Load(Linear:Load) (kN)	Displacement(Linear:Digital Position) (mm)
465,171	0	4496	1496	6	4495	-8,6674031149596	-0,184408565983176	-0,0824528373777866
465,182	0,0110000000000241	4496	1496	6	4495	-8,6600058618933	-0,138487480580807	-0,0750555843114853
465,193	0,0219999999999914	4496	1496	6	4495	-8,64488996565342	-0,0625453656539321	-0,0599397160112858
465,203	0,0320000000000391	4496	1496	6	4495,25	-8,63105138763785	-0,0160125363618135	-0,0461011379957199
465,211	0,0400000000000205	4496	1496	6	4495,25	-8,62001831643283	-0,000551482662558556	-0,0350680388510227
465,212	0,0409999999999968	4496	1496	6	4495,25	-8,61991728655994	-0,000602719374001026	-0,0349670089781284
465,214	0,0430000000000064	4496	1496	6	4495,25	-8,62006668001413	-0,000980137847363949	-0,0351163744926453
465,225	0,0540000000000305	4496	1496	6	4495,5	-8,63060401752591	-0,0222612405195832	-0,0456537120044231
465,236	0,0649999999999977	4496	1496	6	4495,5	-8,64917119033635	-0,0953840836882591	-0,0642209127545357
465,246	0,0750000000000455	4496	1496	6	4495,75	-8,66115219891071	-0,157112842425704	-0,0762019492685795
465,257	0,0860000000000127	4496	1496	6	4495,75	-8,66811200045049	-0,194363747723401	-0,083161722868681
465,263	0,0920000000000414	4496	1496	6	4495,75	-8,66883519105613	-0,197482267394662	-0,0838849134743214
465,264	0,0930000000000177	4496	1496	6	4495,75	-8,66886592470109	-0,197326107881963	-0,0839156471192837
465,266	0,0950000000000273	4496	1496	6	4495,75	-8,66879981942475	-0,196239575743675	-0,0838495418429375
465,271	0,100000000000023	4496	1496	6	4496	-8,66749254986644	-0,185374510474503	-0,0825423002243042
465,282	0,0109999999999673	4497	1497	6	4496	-8,65983791649342	-0,137386615388095	-0,0748876668512821
465,292	0,021000000000015	4497	1497	6	4496	-8,64630231633782	-0,0686735287308693	-0,0613520108163357
465,303	0,0319999999999823	4497	1497	6	4496,25	-8,62944044172764	-0,0119593273848295	-0,0444901920855045
465,314	0,0430000000000064	4497	1497	6	4496,25	-8,62114174291491	-0,00154714565724134	-0,0361914932727814
465,315	0,0439999999999827	4497	1497	6	4496,25	-8,62091333605349	-0,00142358243465424	-0,0359630584716797
465,317	0,0459999999999923	4497	1497	6	4496,25	-8,62138643860817	-0,00225836876779795	-0,0364361330866814
465,328	0,0570000000000164	4497	1497	6	4496,5	-8,63424978218973	-0,0335122039541602	-0,0492995046079159
465,339	0,0679999999999836	4497	1497	6	4496,5	-8,65259463898838	-0,112047721631825	-0,0676443614065647
465,35	0,0790000000000077	4497	1497	6	4496,75	-8,66457092575729	-0,175265856087208	-0,079620648175478
465,36	0,0889999999999986	4497	1497	6	4496,75	-8,66876757703722	-0,197910061106086	-0,0838172994554043
465,364	0,0930000000000177	4497	1497	6	4496,75	-8,66877034306526	-0,196612607687712	-0,0838200375437737
465,365	0,0939999999999941	4497	1497	6	4496,75	-8,66876679472625	-0,196212027221918	-0,0838165171444416
465,371	0,100000000000023	4497	1497	6	4497	-8,66760266013443	-0,186258316971362	-0,0826523825526237
465,382	0,0109999999999673	4498	1498	6	4497	-8,65985258482397	-0,137377129867673	-0,0749023072421551
465,393	0,0219999999999914	4498	1498	6	4497	-8,64480460993946	-0,0620947638526559	-0,059854332357645
465,407	0,0359999999999445	4498	1498	6	4497,25	-8,62452182918787	-0,00414419453591108	-0,0395715795457363
465,412	0,0409999999999968	4498	1498	6	4497,25	-8,62128669396043	-0,00151668675243855	-0,0363364443182945
465,413	0,0419999999999732	4498	1498	6	4497,25	-8,62126431427896	-0,00154032371938229	-0,0363140366971493
465,414	0,0429999999999495	4498	1498	6	4497,25	-8,62132346257567	-0,00174433924257755	-0,0363732129335403
465,424	0,0529999999999973	4498	1498	6	4497,5	-8,62897424027324	-0,017673741094768	-0,0440239906311035
465,435	0,0639999999999645	4498	1498	6	4497,5	-8,6480431817472	-0,0899584824219346	-0,0630929321050644
465,446	0,0749999999999886	4498	1498	6	4497,75	-8,66083592176437	-0,155215254053473	-0,0758856162428856
465,457	0,0859999999999559	4498	1498	6	4497,75	-8,66803790442646	-0,193690261803567	-0,0830876268446445
465,46	0,0889999999999986	4498	1498	6	4497,75	-8,66892510093749	-0,199317745864391	-0,0839748233556747
465,461	0,089999999999975	4498	1498	6	4497,75	-8,66897757165134	-0,199243579991162	-0,0840272940695286
465,463	0,0919999999999845	4498	1498	6	4497,75	-8,66891389712691	-0,197798078879714	-0,0839636474847794
465,471	0,0999999999999659	4498	1498	6	4498	-8,66769516840577	-0,186911188066006	-0,0827449187636375
465,482	0,0110000000000241	4499	1499	6	4498	-8,65974339656532	-0,136770228855312	-0,0747931189835072
465,493	0,0219999999999914	4499	1499	6	4498	-8,64442261867225	-0,0603323243558407	-0,0594723410904407
465,504	0,0330000000000155	4499	1499	6	4498,25	-8,62896837294102	-0,0112740276381373	-0,044018067419529
465,513	0,04200000000003	4499	1499	6	4498,25	-8,62020447850227	-0,000664582476019859	-0,0352542288601398
465,524	0,0529999999999973	4499	1499	6	4498,5	-8,62909574992955	-0,0181868998333812	-0,0441454723477364
465,535	0,0640000000000214	4499	1499	6	4498,5	-8,64795422181487	-0,0895211147144437	-0,0630039162933826
465,546	0,0749999999999886	4499	1499	6	4498,75	-8,6607338860631	-0,154520948417485	-0,0757836364209652
465,557	0,0860000000000127	4499	1499	6	4498,75	-8,66831582039595	-0,195568888448179	-0,0833655707538128
465,56	0,0889999999999986	4499	1499	6	4498,75	-8,66879255510866	-0,198091752827168	-0,0838422775268555
465,564	0,0930000000000177	4499	1499	6	4498,75	-8,66888179443777	-0,197338731959462	-0,0839315168559551
465,566	0,0950000000000273	4499	1499	6	4498,75	-8,66873178631067	-0,195636209100485	-0,083781536668539
465,571	0,100000000000023	4499	1499	6	4499	-8,66780910640955	-0,187730342149734	-0,082858856767416
465,582	0,0109999999999673	4500	1500	6	4499	-8,66011102683842	-0,138901411555707	-0,0751607492566109
465,593	0,0219999999999914	4500	1500	6	4499	-8,64480184391141	-0,0620302837342024	-0,0598515942692757
465,604	0,0329999999999586	4500	1500	6	4499,25	-8,62860859371722	-0,0105102173984051	-0,0436583161354065
465,612	0,0409999999999968	4500	1500	6	4499,25	-8,62094493582845	-0,00121232122182846	-0,0359946861863136
465,613	0,0419999999999732	4500	1500	6	4499,25	-8,62092887051403	-0,00140594784170389	-0,0359785929322243
465,614	0,0430000000000064	4500	1500	6	4499,25	-8,62105666659772	-0,00170437153428793	-0,036106389015913
465,625	0,0539999999999736	4500	1500	6	4499,5	-8,63092420622706	-0,0232569361105561	-0,0459739565849304
465,636	0,0649999999999977	4500	1500	6	4499,5	-8,65040274336934	-0,101753566414118	-0,0654524378478527
465,657	0,0859999999999559	4500	1500	6	4499,75	-8,66829637438059	-0,195450820028782	-0,0833461247384548
465,663	0,0919999999999845	4500	1500	6	4499,75	-8,66893990896642	-0,198071836493909	-0,0839896313846111
465,67	0,0989999999999895	4500	1500	6	4499,75	-8,66819417104125	-0,190622713416815	-0,0832439213991165
465,671	0,0999999999999659	4500	1500	6	4500	-8,66791815496981	-0,188518986105919	-0,0829678773880005
465,682	0,0110000000000241	4501	1501	6	4500	-8,65989854559302	-0,137541852891445	-0,0749482400715351
465,693	0,0219999999999914	4501	1501	6	4500	-8,64525740034878	-0,0639853719621897	-0,0603071227669716
465,703	0,0320000000000391	4501	1501	6	4500	-8,63303669728339	-0,0207619788125157	-0,0480864197015762
465,712	0,0409999999999968	4501	1501	6	4500	-8,62929945811629	-0,0135016953572631	-0,0443491525948048
465,713	0,04200000000003	4501	1501	6	4500	-8,62923544831574	-0,0135963736101985	-0,0442851707339287
465,715	0,0440000000000396	4501	1501	6	4500	-8,62933770753443	-0,0143079599365592	-0,0443874299526215
465,726	0,0550000000000068	4501	1501	6	4500	-8,63644268363714	-0,0395807577297091	-0,0514924339950085
465,737	0,0660000000000309	4501	1501	6	4500	-8,65001983009279	-0,0984064862132072	-0,0650695525109768
465,748	0,0769999999999982	4501	1501	6	4500	-8,65870197303593	-0,142049673013389	-0,0737516954541206
465,759	0,0880000000000223	4501	1501	6	4500	-8,66281226277351	-0,162900583818555	-0,0778620131313801
465,77	0,0989999999999895	4501	1501	6	4500	-8,66197376511991	-0,155241671018302	-0,0770234875380993
465,78	0,109000000000037	4501	1501	6	4500	-8,65765032358468	-0,127588836476207	-0,0727000460028648
465,791	0,120000000000005	4501	1501	6	4500	-8,65130580961704	-0,0941745238378644	-0,0663555040955544
465,802	0,131000000000029	4501	1501	6	4500	-8,64587900228798	-0,0690463837236166	-0,0609287247061729
465,813	0,141999999999996	4501	1501	6	4500	-8,64398902282119	-0,0622254284098744	-0,0590387731790543
465,823	0,152000000000044	4501	1501	6	4500	-8,64548491314054	-0,0707789417356253	-0,0605346634984016
465,834	0,163000000000011	4501	1501	6	4500	-8,64925366826355	-0,0906321732327342	-0,0643033906817436
465,845	0,174000000000035	4501	1501	6	4500	-8,65221225656569	-0,105564654804766	-0,0672619789838791
465,856	0,185000000000002	4501	1501	6	4500	-8,65388765931129	-0,113691790029407	-0,0689374096691608
465,867	0,196000000000026	4501	1501	6	4500	-8,65367869846523	-0,111560453660786	-0,0687284208834171
465,878	0,206999999999994	4501	1501	6	4500	-8,65291538648307	-0,10645947419107	-0,0679651089012623
465,888	0,217000000000041	4501	1501	6	4500	-8,65206339396536	-0,101405587047338	-0,0671131163835526
465,891	0,220000000000027	4501	1501	7	4500	-8,65193917416036	-0,100838160142303	-0,0669888965785503
465,891	0	4501	1	7	4500	-8,65193917416036	-0,100838160142303	-0,0669888965785503
465,902	0,0109999999999673	4501	1	7	4500	-8,65201586857438	-0,101293530315161	-0,0670656189322472
465,917	0,0260000000000105	4501	1	7	4500	-8,65183694288135	-0,100389202125371	-0,066886693239212
465,928	0,0369999999999777	4501	1	7	4500	-8,65169959142804	-0,0994698330760002	-0,0667493417859077
465,929	0,0380000000000109	4501	1	7	4500	-8,65169623866677	-0,0993851758539677	-0,0667459331452847
465,93	0,0389999999999873	4501	1	7	4500	-8,65170772187412	-0,099507262930274	-0,0667574442923069
465,941	0,0500000000000114	4501	1	7	4500	-8,65181079134345	-0,100182709284127	-0,0668605417013168
465,952	0,0609999999999786	4501	1	7	4500	-8,65184297785163	-0,10048306081444	-0,0668926723301411
465,963	0,0720000000000027	4501	1	7	4500	-8,65197309292853	-0,101316021755338	-0,0670228153467178
465,974	0,08299999999997	4501	1	7	4500	-8,65199393592775	-0,101437959820032	-0,0670436583459377
465,984	0,0930000000000177	4501	1	7	4500	-8,65202098153532	-0,10123664047569	-0,0670707039535046
465,995	0,103999999999985	4501	1	7	4500	-8,65202751941979	-0,101378578692675	-0,0670772418379784
466,006	0,115000000000009	4501	1	7	4500	-8,65215880796313	-0,102196033112705	-0,0672085583209991
466,017	0,125999999999976	4501	1	7	4500	-8,65213265642524	-0,102053512819111	-0,0671824067831039
466,028	0,137	4501	1	7	4500	-8,65213229320943	-0,101906498894095	-0,0671820156276226
466,039	0,147999999999968	4501	1	7	4500	-8,65235840901732	-0,103212213143706	-0,0674081593751907
466,049	0,158000000000015	4501	1	7	4500	-8,65230702795088	-0,102829136885703	-0,067356750369072
466,06	0,168999999999983	4501	1	7	4500	-8,65230549126863	-0,102856238372624	-0,0673552416265011
466,071	0,180000000000007	4501	1	7	4500	-8,65232890471816	-0,103094652295113	-0,0673786550760269
466,082	0,190999999999974	4501	1	7	4500	-8,65234759636223	-0,102963936515152	-0,0673973187804222
466,093	0,201999999999998	4501	1	7	4500	-8,65240174345672	-0,103400135412812	-0,0674514658749103
466,104	0,212999999999965	4501	1	7	4500	-8,65241716615856	-0,103405308909714	-0,067466888576746
466,114	0,223000000000013	4501	1	7	4500	-8,65247254259884	-0,103897233493626	-0,0675222650170326
466,125	0,23399999999998	4501	1	7	4500	-8,65255412645638	-0,104251434095204	-0,0676038488745689
466,136	0,245000000000005	4501	1	7	4500	-8,65264940075576	-0,104560470208526	-0,0676991231739521
466,152	0,260999999999967	4501	1	7	4500	-8,65278563462198	-0,105429431423545	-0,0678353570401669
466,162	0,271000000000015	4501	1	7	4500	-8,652731962502	-0,105059840716422	-0,0677816569805145
466,173	0,281999999999982	4501	1	7	4500	-8,65281206555664	-0,105641232803464	-0,0678617879748344
466,184	0,293000000000006	4501	1	7	4500	-8,6528608482331	-0,105785010382533	-0,0679105706512928
466,195	0,303999999999974	4501	1	7	4500	-8,65284461528063	-0,105675896629691	-0,0678943656384945
466,206	0,314999999999998	4501	1	7	4500	-8,65282441489398	-0,105403484776616	-0,0678741373121738
466,217	0,325999999999965	4501	1	7	4500	-8,65291211754083	-0,106055424548686	-0,0679618678987026
466,227	0,336000000000013	4501	1	7	4500	-8,65300613455474	-0,106571461074054	-0,0680558569729328
466,238	0,34699999999998	4501	1	7	4500	-8,65302203223109	-0,106397923082113	-0,0680717825889587
466,249	0,358000000000004	4501	1	7	4500	-8,65306947380304	-0,10685246437788	-0,0681192241609096
466,26	0,368999999999971	4501	1	7	4500	-8,65298439748585	-0,10633256752044	-0,0680341199040413
466,271	0,379999999999995	4501	1	7	4500	-8,65303387865424	-0,106653976254165	-0,0680836290121078
466,282	0,390999999999963	4501	1	7	4500	-8,65338041447103	-0,108341732993722	-0,0684301368892193
466,292	0,40100000000001	4501	1	7	4500	-8,6532568372786	-0,107713229954243	-0,0683065876364708
466,303	0,411999999999978	4501	1	7	4500	-8,6533070448786	-0,10792376473546	-0,0683567672967911
466,314	0,423000000000002	4501	1	7	4500	-8,65320880897343	-0,107420049607754	-0,0682585313916206
466,325	0,433999999999969	4501	1	7	4500	-8,65331743843853	-0,108099766075611	-0,0683671608567238
466,335	0,444000000000017	4501	1	7	4500	-8,65334979258478	-0,107950158417225	-0,0683995150029659
466,346	0,454999999999984	4501	1	7	4500	-8,65341338329017	-0,108456844463944	-0,0684631057083607
466,357	0,466000000000008	4501	1	7	4500	-8,65343316458166	-0,10870155878365	-0,0684828869998455
466,368	0,476999999999975	4501	1	7	4500	-8,653470184654	-0,108844097703695	-0,0685199350118637
466,379	0,488	4501	1	7	4500	-8,6536125652492	-0,109622860327363	-0,0686622597277164
466,39	0,498999999999967	4501	1	7	4500	-8,65358278155327	-0,109237413853407	-0,0686325319111347
466,4	0,509000000000015	4501	1	7	4500	-8,6537753418088	-0,110400645062327	-0,0688250921666622
466,416	0,524999999999977	4501	1	7	4500	-8,65373820997775	-0,110165593214333	-0,0687879323959351
466,431	0,539999999999964	4501	1	7	4500	-8,6537507828325	-0,110139870084822	-0,0688005052506924
466,441	0,550000000000011	4501	1	7	4500	-8,65379023365676	-0,110213994048536	-0,0688399560749531
466,452	0,560999999999979	4501	1	7	4500	-8,65382697433233	-0,110381641425192	-0,0688767246901989
466,463	0,572000000000003	4501	1	7	4500	-8,65391383878887	-0,111154108308256	-0,068963561207056
466,474	0,58299999999997	4501	1	7	4500	-8,65393261425197	-0,111204376444221	-0,0689823366701603
466,484	0,593000000000018	4501	1	7	4500	-8,65406599827111	-0,111656817607582	-0,0691157206892967
466,495	0,603999999999985	4501	1	7	4500	-8,65410195663571	-0,11181119363755	-0,0691516511142254
466,506	0,615000000000009	4501	1	7	4500	-8,65405138581991	-0,111627904698253	-0,0691011361777782
466,517	0,625999999999976	4501	1	7	4500	-8,65421659313142	-0,112677002325654	-0,069266315549612
466,528	0,637	4501	1	7	4500	-8,65417591296136	-0,112465098500252	-0,0692256353795528
466,539	0,647999999999968	4501	1	7	4500	-8,65420712158084	-0,11216395534575	-0,0692568719387054
466,549	0,658000000000015	4501	1	7	4500	-8,65429518744349	-0,112832235172391	-0,0693449378013611
466,56	0,668999999999983	4501	1	7	4500	-8,6544640827924	-0,113780433312058	-0,0695138052105903
466,571	0,680000000000007	4501	1	7	4500	-8,65445667877793	-0,11367289815098	-0,0695064291357994
466,582	0,690999999999974	4501	1	7	4500	-8,65448012016714	-0,113895949907601	-0,0695298425853252
466,593	0,701999999999998	4501	1	7	4500	-8,65439258515835	-0,113009917549789	-0,0694422796368599
466,604	0,712999999999965	4501	1	7	4500	-8,65453440696001	-0,113939377479255	-0,0695841014385223
466,614	0,723000000000013	4501	1	7	4500	-8,65447766147554	-0,1136060571298	-0,0695273838937282
466,625	0,73399999999998	4501	1	7	4500	-8,65459565073252	-0,114411460235715	-0,0696454010903835
466,636	0,745000000000005	4501	1	7	4500	-8,65467798896134	-0,114528685808182	-0,069727711379528
466,647	0,755999999999972	4501	1	7	4500	-8,65475024096668	-0,114848357625306	-0,0697999633848667
466,658	0,766999999999996	4501	1	7	4500	-8,65478049963713	-0,115202902816236	-0,0698302499949932
466,669	0,777999999999963	4501	1	7	4500	-8,65473012439906	-0,114766624756157	-0,069779846817255
466,679	0,788000000000011	4501	1	7	4500	-8,65499616600573	-0,11645192746073	-0,0700458884239197
466,69	0,798999999999978	4501	1	7	4500	-8,65483193658292	-0,115106515586376	-0,069881659001112
466,701	0,810000000000002	4501	1	7	4500	-8,65489030256867	-0,115320268087089	-0,0699400529265404
466,712	0,82099999999997	4501	1	7	4500	-8,65493296645582	-0,115774497389793	-0,0699826888740063
466,722	0,831000000000017	4501	1	7	4500	-8,65500985644758	-0,116215590387583	-0,0700595788657665
466,733	0,841999999999985	4501	1	7	4500	-8,6551065556705	-0,116715705953538	-0,0701563060283661
466,744	0,853000000000009	4501	1	7	4500	-8,65520135499537	-0,117093785665929	-0,070251077413559
466,755	0,863999999999976	4501	1	7	4500	-8,65532507188618	-0,117632364854217	-0,0703747943043709
466,766	0,875	4501	1	7	4500	-8,65525293163955	-0,117253107018769	-0,0703026540577412
466,777	0,885999999999967	4501	1	7	4500	-8,65520850755274	-0,116911055520177	-0,070258229970932
466,787	0,896000000000015	4501	1	7	4500	-8,65521289408207	-0,116732539609075	-0,0702626444399357
466,798	0,906999999999982	4501	1	7	4500	-8,65543755702674	-0,118140829727054	-0,0704872794449329
466,809	0,918000000000006	4501	1	7	4500	-8,65542671643198	-0,117973666638136	-0,0704764388501644
466,82	0,928999999999974	4501	1	7	4500	-8,65556532517076	-0,118924616836011	-0,0706150755286217
466,831	0,939999999999998	4501	1	7	4500	-8,65553149022162	-0,118750184774399	-0,0705812126398087
466,842	0,950999999999965	4501	1	7	4500	-8,65560030564666	-0,1187748555094	-0,0706500560045242
466,852	0,961000000000013	4501	1	7	4500	-8,65553341805935	-0,1183259813115	-0,0705831125378609
466,863	0,97199999999998	4501	1	7	4500	-8,65568859502673	-0,119233848527074	-0,0707382895052433
466,874	0,983000000000004	4501	1	7	4500	-8,65580641664565	-0,11997798923403	-0,0708561390638351
466,885	0,993999999999971	4501	1	7	4500	-8,65570739842951	-0,119383614510298	-0,070757120847702
466,896	1,005	4501	1	7	4500	-8,65581996738911	-0,119682396762073	-0,070869717746973
466,907	1,01599999999996	4501	1	7	4500	-8,65581597201526	-0,119697591289878	-0,0708656944334507
466,917	1,02600000000001	4501	1	7	4500	-8,65580476820469	-0,11965153273195	-0,0708545185625553
466,928	1,03699999999998	4501	1	7	4500	-8,65584701299667	-0,119863715954125	-0,0708967633545399
466,943	1,05199999999996	4501	1	7	4500	-8,65606999956071	-0,12108844704926	-0,0711197219789028
466,953	1,06200000000001	4501	1	7	4500	-8,65600179880857	-0,120464414358139	-0,0710514932870865
466,964	1,07299999999998	4501	1	7	4500	-8,65617390722036	-0,121636893600225	-0,0712236016988754
466,975	1,084	4501	1	7	4500	-8,65615652874112	-0,12147543951869	-0,0712062232196331
466,986	1,09499999999997	4501	1	7	4500	-8,65615591406822	-0,121501167304814	-0,0712056644260883
466,996	1,10500000000002	4501	1	7	4500	-8,65617016330361	-0,121212978847325	-0,07121991366148
467,007	1,11599999999999	4501	1	7	4500	-8,65624730475247	-0,121756251901388	-0,0712970271706581
467,018	1,12700000000001	4501	1	7	4500	-8,65639985539019	-0,122681055217981	-0,0714495778083801
467,029	1,13799999999998	4501	1	7	4500	-8,65647540427744	-0,123090636916459	-0,0715251266956329
467,04	1,149	4501	1	7	4500	-8,65643695928156	-0,122662959620357	-0,0714866816997528
467,051	1,15999999999997	4501	1	7	4500	-8,65647406317294	-0,122744278050959	-0,0715237855911255
467,061	1,17000000000002	4501	1	7	4500	-8,65650887601077	-0,122876083478332	-0,0715585984289646
467,072	1,18099999999998	4501	1	7	4500	-8,65677667781711	-0,124639682471752	-0,0718263722956181
467,083	1,19200000000001	4501	1	7	4500	-8,65670777857304	-0,124186780303717	-0,0717575289309025
467,094	1,20299999999997	4501	1	7	4500	-8,65651225671172	-0,122484732419252	-0,0715619511902332
467,105	1,214	4501	1	7	4500	-8,65676184184849	-0,124266487546265	-0,0718115642666817
467,116	1,22499999999997	4501	1	7	4500	-8,65674111060798	-0,124087720178068	-0,0717908330261707
467,126	1,23500000000001	4501	1	7	4500	-8,65681109949946	-0,124391689896584	-0,0718607939779758
467,137	1,24599999999998	4501	1	7	4500	-8,65681551396847	-0,124448300339282	-0,0718652084469795
467,148	1,25700000000001	4501	1	7	4500	-8,65679321810603	-0,124062960967422	-0,0718429684638977
467,159	1,26799999999997	4501	1	7	4500	-8,65687773562968	-0,124600939452648	-0,0719274580478668
467,17	1,279	4501	1	7	4500	-8,65690506063402	-0,124841472133994	-0,071954783052206
467,189	1,298	4501	1	7	4500	-8,65705554373562	-0,125720864161849	-0,0721052661538124
467,2	1,30899999999997	4501	1	7	4500	-8,65710658952594	-0,125624719075859	-0,0721562840044498
467,21	1,31900000000002	4501	1	7	4500	-8,65715760737658	-0,125956856645644	-0,0722073018550873
467,221	1,32999999999998	4501	1	7	4500	-8,65727749653161	-0,126704885624349	-0,0723272189497948
467,232	1,34100000000001	4501	1	7	4500	-8,65726495161652	-0,126650766469538	-0,0723147019743919
467,243	1,35199999999998	4501	1	7	4500	-8,65727565251291	-0,126438047736883	-0,072325374931097
467,254	1,363	4501	1	7	4500	-8,65732094272971	-0,126528805121779	-0,0723706930875778
467,265	1,37399999999997	4501	1	7	4500	-8,65748941898346	-0,127732986584306	-0,0725391693413258
467,275	1,38400000000001	4501	1	7	4500	-8,65743985399604	-0,127275828272104	-0,0724895484745502
467,286	1,39499999999998	4501	1	7	4500	-8,65751850418746	-0,127659859135747	-0,0725682266056538
467,297	1,40600000000001	4501	1	7	4500	-8,6576016806066	-0,127882403321564	-0,0726514309644699
467,308	1,41699999999997	4501	1	7	4500	-8,65757147781551	-0,127745917998254	-0,0726212002336979
467,319	1,428	4501	1	7	4500	-8,65777814760804	-0,128832776099443	-0,0728278420865536
467,33	1,43899999999996	4501	1	7	4500	-8,65771950222552	-0,128606967628002	-0,0727692246437073
467,34	1,44900000000001	4501	1	7	4500	-8,6577376909554	-0,128710460849106	-0,0727874413132668
467,351	1,45999999999998	4501	1	7	4500	-8,65769907832146	-0,128178540617228	-0,0727487727999687
467,362	1,471	4501	1	7	4500	-8,65789515897631	-0,129457013681531	-0,0729449093341827
467,373	1,48199999999997	4501	1	7	4500	-8,65792245604098	-0,129626160487533	-0,0729721784591675
467,384	1,493	4501	1	7	4500	-8,65788669325411	-0,12923177331686	-0,0729364156723022
467,395	1,50399999999996	4501	1	7	4500	-8,65794525481761	-0,12958318926394	-0,0729949772357941
467,405	1,51400000000001	4501	1	7	4500	-8,6579299159348	-0,129348435439169	-0,0729796662926674
467,416	1,52499999999998	4501	1	7	4500	-8,65800750441849	-0,129812937229872	-0,0730572268366814
467,427	1,536	4501	1	7	4500	-8,65808319300413	-0,130315874703228	-0,0731329433619976
467,438	1,54699999999997	4501	1	7	4500	-8,65817684680223	-0,130834402516484	-0,0732265971601009
467,455	1,56399999999996	4501	1	7	4500	-8,65821179933846	-0,130652044899762	-0,073261521756649
467,465	1,57400000000001	4501	1	7	4500	-8,65839678794146	-0,131870075128973	-0,0734464824199677
467,476	1,58499999999998	4501	1	7	4500	-8,65837091580033	-0,13171024620533	-0,0734206661581993
467,487	1,596	4501	1	7	4500	-8,65843428298831	-0,131906778551638	-0,0734840333461761
467,498	1,60699999999997	4501	1	7	4500	-8,65838005207479	-0,131381116807461	-0,0734297744929791
467,509	1,618	4501	1	7	4500	-8,65843975916505	-0,131881949491799	-0,0734895095229149
467,52	1,62899999999996	4501	1	7	4500	-8,65841226652264	-0,131412236951292	-0,0734620168805122
467,53	1,63900000000001	4501	1	7	4500	-8,65846962668001	-0,131916627287865	-0,0735193490982056
467,541	1,64999999999998	4501	1	7	4500	-8,65859359502792	-0,132681271061301	-0,0736433453857899
467,552	1,661	4501	1	7	4500	-8,65870767273009	-0,133270281367004	-0,0737573951482773
467,563	1,67199999999997	4501	1	7	4500	-8,65869512781501	-0,132916383445263	-0,0737448781728744
467,573	1,68200000000002	4501	1	7	4500	-8,65876170806587	-0,133434035815299	-0,0738114304840565
467,584	1,69299999999998	4501	1	7	4500	-8,65876936353743	-0,133382380008698	-0,0738190859556198
467,595	1,70400000000001	4501	1	7	4500	-8,65878378041089	-0,133524728007615	-0,0738335028290749
467,606	1,71499999999997	4501	1	7	4500	-8,65885793231428	-0,133567871525884	-0,0739076547324657
467,617	1,726	4501	1	7	4500	-8,65893630310893	-0,134171172976494	-0,0739860534667969
467,628	1,73699999999997	4501	1	7	4500	-8,65895477123558	-0,134256943129003	-0,0740044936537743
467,638	1,74700000000001	4501	1	7	4500	-8,65900120697916	-0,134489005431533	-0,0740509293973446
467,649	1,75799999999998	4501	1	7	4500	-8,65908821113408	-0,13493946287781	-0,0741379335522652
467,66	1,76900000000001	4501	1	7	4500	-8,65913861431181	-0,135146980173886	-0,0741883367300034
467,671	1,77999999999997	4501	1	7	4500	-8,65915071219206	-0,13515496160835	-0,0742004625499249
467,682	1,791	4501	1	7	4500	-8,65918225608766	-0,135431331582367	-0,0742319785058498
467,693	1,80199999999996	4501	1	7	4500	-8,65924400277436	-0,135787599720061	-0,0742937251925468
467,703	1,81200000000001	4501	1	7	4500	-8,65939761511981	-0,136348381638527	-0,0744473375380039
467,714	1,82299999999998	4501	1	7	4500	-8,65938515402377	-0,136197432875633	-0,0744348764419556
467,725	1,834	4501	1	7	4500	-8,65943142212927	-0,136526897549629	-0,0744811445474625
467,736	1,84499999999997	4501	1	7	4500	-8,65945410914719	-0,136585929431021	-0,0745038315653801
467,746	1,85500000000002	4501	1	7	4500	-8,6594392452389	-0,136555815115571	-0,0744889676570892
467,757	1,86599999999999	4501	1	7	4500	-8,65950889885425	-0,136630656197667	-0,0745585933327675
467,768	1,87700000000001	4501	1	7	4500	-8,65955712273717	-0,136930299922824	-0,0746068730950356
467,779	1,88799999999998	4501	1	7	4500	-8,65959411486983	-0,137213906273246	-0,0746438652276993
467,79	1,899	4501	1	7	4500	-8,65958880633116	-0,137143158353865	-0,0746385008096695
467,801	1,90999999999997	4501	1	7	4500	-8,65971855819225	-0,137843615375459	-0,0747683085501194
467,811	1,92000000000002	4501	1	7	4500	-8,65973730571568	-0,137867704033852	-0,0747870281338692
467,822	1,93099999999998	4501	1	7	4500	-8,65978681482375	-0,138076622970402	-0,0748365372419357
467,833	1,94200000000001	4501	1	7	4500	-8,65999024361372	-0,139311938546598	-0,0750399380922318
467,844	1,95299999999997	4501	1	7	4500	-8,65998239256442	-0,139244091697037	-0,075032114982605
467,855	1,964	4501	1	7	4500	-8,65998795256019	-0,138980816118419	-0,0750376470386982
467,866	1,97499999999997	4501	1	7	4500	-8,65995520725846	-0,138679300434887	-0,0750049017369747
467,876	1,98500000000001	4501	1	7	4500	-8,66001728922129	-0,139088896103203	-0,0750669836997986
467,887	1,99599999999998	4501	1	7	4500	-8,66004011593759	-0,139305056072772	-0,0750898383557796
467,898	2,00700000000001	4501	1	7	4500	-8,66012192331254	-0,139717264100909	-0,0751716457307339
467,909	2,01799999999997	4501	1	7	4500	-8,66022102534771	-0,140090091153979	-0,0752707757055759
467,92	2,029	4501	1	7	4500	-8,66015813313425	-0,139649752527475	-0,0752078555524349
467,931	2,03999999999996	4501	1	7	4500	-8,66028098389506	-0,140470755286515	-0,0753306783735752
467,941	2,05000000000001	4501	1	7	4500	-8,6604024656117	-0,141293201595545	-0,0754522159695625
467,952	2,06099999999998	4501	1	7	4500	-8,66035186685622	-0,14084670227021	-0,0754015892744064
467,963	2,072	4501	1	7	4500	-8,66038525477052	-0,14079375192523	-0,0754350051283836
467,974	2,08299999999997	4501	1	7	4500	-8,66040176711977	-0,140912397764623	-0,0754514895379543
467,984	2,09300000000002	4501	1	7	4500	-8,6606462392956	-0,142418392933905	-0,0756959617137909
467,995	2,10399999999999	4501	1	7	4500	-8,66053319536149	-0,141701055690646	-0,0755829177796841
468,006	2,11500000000001	4501	1	7	4500	-8,66065604612231	-0,142083405517042	-0,0757057964801788
468,017	2,12599999999998	4501	1	7	4500	-8,6606262344867	-0,141914207488298	-0,0756759569048882
468,028	2,137	4501	1	7	4500	-8,66068764589727	-0,142186819575727	-0,0757373683154583
468,039	2,14799999999997	4501	1	7	4500	-8,66070304065943	-0,142386015504599	-0,0757527910172939
468,049	2,15800000000002	4501	1	7	4500	-8,66074486635625	-0,142679521813989	-0,0757945887744427
468,06	2,16899999999998	4501	1	7	4500	-8,6607972253114	-0,142528461292386	-0,0758469477295876
468,071	2,18000000000001	4501	1	7	4500	-8,66081991232932	-0,142710548825562	-0,0758696347475052
468,082	2,19099999999997	4501	1	7	4500	-8,66099579259753	-0,14393868856132	-0,0760454870760441
468,093	2,202	4501	1	7	4500	-8,66108338348567	-0,144503568299115	-0,0761331059038639
468,104	2,21299999999997	4501	1	7	4500	-8,66102758795023	-0,143933901563287	-0,0760773383080959
468,114	2,22300000000001	4501	1	7	4500	-8,66103644482791	-0,143719832412899	-0,0760861672461033
468,125	2,23399999999998	4501	1	7	4500	-8,66102825850248	-0,143696782179177	-0,0760780088603497
468,136	2,245	4501	1	7	4500	-8,66108830086887	-0,144202178344131	-0,0761380232870579
468,147	2,25599999999997	4501	1	7	4500	-8,66122073493898	-0,144995637238026	-0,0762704573571682
468,158	2,267	4501	1	7	4500	-8,66134760901332	-0,145518034696579	-0,0763973593711853
468,169	2,27799999999996	4501	1	7	4500	-8,66137269884348	-0,145621220581234	-0,076422393321991
468,179	2,28800000000001	4501	1	7	4500	-8,66137493401766	-0,14553559012711	-0,07642462849617
468,19	2,29899999999998	4501	1	7	4500	-8,66132930852473	-0,145356203429401	-0,0763790309429169
468,201	2,31	4501	1	7	4500	-8,66137356497347	-0,145577052608132	-0,0764232873916626
468,215	2,32400000000001	4501	1	7	4500	-8,66153525188565	-0,146277700550854	-0,0765849463641643
468,226	2,33499999999998	4501	1	7	4500	-8,66152997128665	-0,146181238815188	-0,0765796937048435
468,237	2,346	4501	1	7	4500	-8,6616578232497	-0,14690347481519	-0,0767075456678867
468,248	2,35699999999997	4501	1	7	4500	-8,66164650768042	-0,146982502192259	-0,0766962580382824
468,259	2,368	4501	1	7	4500	-8,66163929924369	-0,146594913676381	-0,0766889937222004
468,27	2,37899999999996	4501	1	7	4500	-8,66167793981731	-0,146710863336921	-0,0767276622354984
468,28	2,38900000000001	4501	1	7	4500	-8,66173619404435	-0,147102437913418	-0,0767859444022179
468,291	2,39999999999998	4501	1	7	4500	-8,66178033873439	-0,147278108634055	-0,0768300890922546
468,302	2,411	4501	1	7	4500	-8,66202961653471	-0,148961674422026	-0,0770793110132217
468,313	2,42199999999997	4501	1	7	4500	-8,66196068935096	-0,14808299485594	-0,0770104117691517
468,323	2,43200000000002	4501	1	7	4500	-8,66196664050221	-0,148133989423513	-0,0770163908600807
468,334	2,44299999999998	4501	1	7	4500	-8,66195644252002	-0,148117789067328	-0,0770061649382114
468,345	2,45400000000001	4501	1	7	4500	-8,66206800565124	-0,148872528225183	-0,0771177001297474
468,356	2,46499999999998	4501	1	7	4500	-8,66201212629676	-0,148480185307562	-0,0770618766546249
468,367	2,476	4501	1	7	4500	-8,66217847913504	-0,149280522018671	-0,0772282294929028
468,378	2,48699999999997	4501	1	7	4500	-8,66222505457699	-0,149613032117486	-0,077274776995182
468,388	2,49700000000001	4501	1	7	4500	-8,6621452588588	-0,148950992152095	-0,077194981276989
468,399	2,50799999999998	4501	1	7	4500	-8,66225956007838	-0,149711328558624	-0,0773093104362488
468,41	2,51900000000001	4501	1	7	4500	-8,66233496926725	-0,150049766525626	-0,0773846916854382
468,421	2,52999999999997	4501	1	7	4500	-8,66231856867671	-0,149713372811675	-0,0773682631552219
468,432	2,541	4501	1	7	4500	-8,66249238140881	-0,150850722566247	-0,0775421038269997
468,443	2,55199999999996	4501	1	7	4500	-8,66252518258989	-0,151100377552211	-0,0775749050080776
468,453	2,56200000000001	4501	1	7	4500	-8,66252205334604	-0,151029429398477	-0,0775717757642269
468,467	2,57599999999997	4501	1	7	4500	-8,66257298737764	-0,150893121026456	-0,0776227377355099
468,479	2,58799999999997	4501	1	7	4500	-8,66255583241582	-0,150859323330224	-0,077605526894331
468,489	2,59800000000001	4501	1	7	4500	-8,6626782361418	-0,151666314341128	-0,0777279585599899
468,5	2,60899999999998	4501	1	7	4500	-8,66273626685143	-0,152064724825323	-0,077785961329937
468,511	2,62	4501	1	7	4500	-8,66277669556439	-0,152058922685683	-0,0778264179825783
468,522	2,63099999999997	4501	1	7	4500	-8,66287909448147	-0,152687225490808	-0,0779288448393345
468,533	2,642	4501	1	7	4500	-8,66285146214068	-0,152429481968284	-0,0779011845588684
468,544	2,65299999999996	4501	1	7	4500	-8,66285428404808	-0,152466921135783	-0,0779040344059467
468,554	2,66300000000001	4501	1	7	4500	-8,66290966048837	-0,152816758491099	-0,0779594108462334
468,565	2,67399999999998	4501	1	7	4500	-8,66287691518664	-0,1522905100137	-0,0779266096651554
468,576	2,685	4501	1	7	4500	-8,66322317160666	-0,154585302807391	-0,0782728940248489
468,587	2,69599999999997	4501	1	7	4500	-8,66316329687834	-0,15409636311233	-0,0782130472362041
468,597	2,70600000000002	4501	1	7	4500	-8,66313309408724	-0,153853059746325	-0,0781828165054321
468,608	2,71699999999998	4501	1	7	4500	-8,663171203807	-0,154111282899976	-0,0782209262251854
468,619	2,72800000000001	4501	1	7	4500	-8,6632202938199	-0,15394517686218	-0,0782700441777706
468,63	2,73899999999998	4501	1	7	4500	-8,66324415430427	-0,154336616396904	-0,0782939046621323
468,641	2,75	4501	1	7	4500	-8,66328503005206	-0,15440777875483	-0,0783347524702549
468,652	2,76099999999997	4501	1	7	4500	-8,66340287961066	-0,155218103900552	-0,0784526020288467
468,662	2,77100000000002	4501	1	7	4500	-8,6634287238121	-0,155324735678732	-0,0784784182906151
468,673	2,78199999999998	4501	1	7	4500	-8,6634963657707	-0,155434072948992	-0,0785460881888866
468,684	2,79300000000001	4501	1	7	4500	-8,66351357661188	-0,155493430793285	-0,0785632990300655
468,695	2,80399999999997	4501	1	7	4500	-8,66351181641221	-0,155657613649964	-0,0785615667700768
468,706	2,815	4501	1	7	4500	-8,663550009951	-0,155727011151612	-0,0785997323691845
468,717	2,82599999999997	4501	1	7	4500	-8,66364827379584	-0,15602177940309	-0,0786980241537094
468,727	2,83600000000001	4501	1	7	4500	-8,66373100318015	-0,156662799417973	-0,0787807255983353
468,738	2,84699999999998	4501	1	7	4500	-8,66370806470513	-0,156388841569424	-0,0787578150629997
468,749	2,858	4501	1	7	4500	-8,66377042606473	-0,156779387034476	-0,078820176422596
468,76	2,86899999999997	4501	1	7	4500	-8,66383999586105	-0,157333491370082	-0,0788897462189198
468,771	2,88	4501	1	7	4500	-8,66381895728409	-0,156882870942354	-0,0788686797022819
468,782	2,89099999999996	4501	1	7	4500	-8,66390635259449	-0,157392770051956	-0,0789560750126839
468,792	2,90100000000001	4501	1	7	4500	-8,66387757472694	-0,15716209076345	-0,0789272971451283
468,803	2,91199999999998	4501	1	7	4500	-8,66390431299806	-0,157249751500785	-0,0789540074765682
468,814	2,923	4501	1	7	4500	-8,66407535970211	-0,158476484939456	-0,0791251100599766
468,825	2,93399999999997	4501	1	7	4500	-8,66415845230222	-0,158567754551768	-0,0792082026600838
468,835	2,94400000000002	4501	1	7	4500	-8,66423995234072	-0,159195028245449	-0,0792896747589111
468,846	2,95499999999998	4501	1	7	4500	-8,66418155841529	-0,158616448752582	-0,0792312808334827
468,857	2,96600000000001	4501	1	7	4500	-8,6642405949533	-0,15905246604234	-0,0792903453111649
468,868	2,97699999999998	4501	1	7	4500	-8,66426928900182	-0,158992330543697	-0,0793190114200115
468,879	2,988	4501	1	7	4500	-8,66419334895909	-0,158268203958869	-0,0792430713772774
468,89	2,99899999999997	4501	1	7	4500	-8,66435844451189	-0,159585541114211	-0,0794081948697567
468,9	3,00900000000001	4501	1	7	4500	-8,6643810197711	-0,159730431623757	-0,0794307701289654
468,911	3,01999999999998	4501	1	7	4500	-8,66441046819091	-0,159905920736492	-0,0794602185487747
468,922	3,03100000000001	4501	1	7	4500	-8,66460819728672	-0,160908531397581	-0,0796579197049141
468,933	3,04199999999997	4501	1	7	4500	-8,66461579687893	-0,160862021148205	-0,079665519297123
468,944	3,053	4501	1	7	4500	-8,6645988933742	-0,160890119150281	-0,0796486437320709
468,955	3,06399999999996	4501	1	7	4500	-8,66455441340804	-0,160445771180093	-0,0796041078865528
468,965	3,07400000000001	4501	1	7	4500	-8,66461825557053	-0,160899301990867	-0,0796679779887199
468,976	3,08499999999998	4501	1	7	4500	-8,66467229090631	-0,16100097913295	-0,0797220133244991
468,987	3,096	4501	1	7	4500	-8,66482176817954	-0,161918005906045	-0,0798714905977249
468,998	3,10699999999997	4501	1	7	4500	-8,66478393785656	-0,161791797727346	-0,079833660274744
469,009	3,118	4501	1	7	4500	-8,66487085819244	-0,16216968651861	-0,0799205526709557
469,02	3,12899999999996	4501	1	7	4500	-8,664883794263	-0,162056786939502	-0,0799335166811943
469,03	3,13900000000001	4501	1	7	4500	-8,6649811360985	-0,162570527754724	-0,0800308585166931
469,041	3,14999999999998	4501	1	7	4500	-8,66497493349016	-0,162506862543523	-0,0800246559083462
469,052	3,161	4501	1	7	4500	-8,66496141068637	-0,162449548952281	-0,0800111331045628
469,063	3,17199999999997	4501	1	7	4500	-8,6650678049773	-0,163006540387869	-0,0801175273954868
469,073	3,18200000000002	4501	1	7	4500	-8,66526964120567	-0,164061882533133	-0,0803193636238575
469,084	3,19299999999998	4501	1	7	4500	-8,66517213173211	-0,163453393615782	-0,0802218541502953
469,095	3,20400000000001	4501	1	7	4500	-8,66517657414079	-0,163402399048209	-0,0802263244986534
469,106	3,21499999999998	4501	1	7	4500	-8,66518786177039	-0,163443740457296	-0,0802376121282578
469,117	3,226	4501	1	7	4500	-8,66531143896282	-0,164363626390696	-0,0803611613810062
469,128	3,23699999999997	4501	1	7	4500	-8,66536036133766	-0,164285460487008	-0,080410111695528
469,138	3,24700000000001	4501	1	7	4500	-8,66531495936215	-0,163928740657866	-0,0803646817803383
469,149	3,25799999999998	4501	1	7	4500	-8,66543529555201	-0,164686641655862	-0,0804849900305271
469,16	3,26900000000001	4501	1	7	4500	-8,66556242108345	-0,165579551830888	-0,0806121714413166
469,171	3,27999999999997	4501	1	7	4500	-8,66555666550994	-0,165438647381961	-0,0806064158678055
469,182	3,291	4501	1	7	4500	-8,66560782305896	-0,165466889739037	-0,0806575454771519
469,193	3,30199999999996	4501	1	7	4500	-8,66565853357315	-0,165903945453465	-0,0807082839310169
469,203	3,31200000000001	4501	1	7	4500	-8,66565951146185	-0,165747017599642	-0,080709233880043
469,214	3,32299999999998	4501	1	7	4500	-8,66568434983492	-0,165857784450054	-0,0807341001927853
469,225	3,334	4501	1	7	4500	-8,66573830135167	-0,165909673087299	-0,0807880237698555
469,236	3,34499999999997	4501	1	7	4500	-8,66575763560832	-0,166074000298977	-0,0808073580265045
469,246	3,35500000000002	4501	1	7	4500	-8,66587456315756	-0,166792739182711	-0,0809243135154247
469,257	3,36599999999999	4501	1	7	4500	-8,66600448265672	-0,167642789892852	-0,0810542330145836
469,268	3,37700000000001	4501	1	7	4500	-8,66593904793262	-0,167162423022091	-0,0809887982904911
469,279	3,38799999999998	4501	1	7	4500	-8,66599216125906	-0,167088392190635	-0,0810418836772442
469,29	3,399	4501	1	7	4500	-8,66594237275422	-0,166749558411539	-0,0809920951724052
469,301	3,40999999999997	4501	1	7	4500	-8,66609333083034	-0,16778560820967	-0,0811430253088474
469,311	3,42000000000002	4501	1	7	4500	-8,66617069579661	-0,16827514860779	-0,081220418214798
469,322	3,43099999999998	4501	1	7	4500	-8,66628840565681	-0,168979945592582	-0,0813381560146809
469,333	3,44200000000001	4501	1	7	4500	-8,66627060808241	-0,168573134578764	-0,0813203305006027
469,344	3,45299999999997	4501	1	7	4500	-8,66624034941196	-0,168340089730918	-0,0812900438904762
469,355	3,464	4501	1	7	4500	-8,66637554951012	-0,169256529770792	-0,0814252719283104
469,366	3,47499999999997	4501	1	7	4500	-8,66638205945492	-0,169148496352136	-0,0814318098127842
469,376	3,48500000000001	4501	1	7	4500	-8,6664273776114	-0,169193097390234	-0,081477127969265
469,387	3,49599999999998	4501	1	7	4500	-8,66644109599292	-0,169279789552093	-0,0814908184111118
469,398	3,50700000000001	4501	1	7	4500	-8,66649281233549	-0,169594092294574	-0,081542506814003
469,409	3,51799999999997	4501	1	7	4500	-8,66654436104	-0,169850876554847	-0,0815940834581852
469,42	3,529	4501	1	7	4500	-8,66655115038157	-0,170002817176282	-0,0816009007394314
469,431	3,53999999999996	4501	1	7	4500	-8,66668140515685	-0,170535207726061	-0,0817310996353626
469,441	3,55000000000001	4501	1	7	4500	-8,66683373227715	-0,171444732695818	-0,0818834826350212
469,452	3,56099999999998	4501	1	7	4500	-8,66688606329262	-0,171734113246202	-0,0819357857108116
469,463	3,572	4501	1	7	4500	-8,66679601371288	-0,171141163446009	-0,0818457081913948
469,474	3,58299999999997	4501	1	7	4500	-8,66691285744309	-0,171967688947916	-0,0819626078009605
469,484	3,59300000000002	4501	1	7	4500	-8,66686139255762	-0,171201745979488	-0,0819111429154873
469,495	3,60399999999999	4501	1	7	4500	-8,66699041798711	-0,172169767320156	-0,08204011246562
469,506	3,61500000000001	4501	1	7	4500	-8,66689584217965	-0,171319041401148	-0,0819455645978451
469,517	3,62599999999998	4501	1	7	4500	-8,66698259487748	-0,171921541914344	-0,0820323452353477
469,528	3,637	4501	1	7	4500	-8,66700790822506	-0,171867837198079	-0,0820576585829258
469,539	3,64799999999997	4501	1	7	4500	-8,66710944101214	-0,17253814265132	-0,0821591913700104
469,549	3,65800000000002	4501	1	7	4500	-8,66705141030252	-0,17200734000653	-0,0821011327207088
469,56	3,66899999999998	4501	1	7	4500	-8,66728822700679	-0,17362822778523	-0,0823379494249821
469,571	3,68000000000001	4501	1	7	4500	-8,66733762435615	-0,174085702747107	-0,0823873467743397
469,582	3,69099999999997	4501	1	7	4500	-8,66733809933066	-0,173495095223188	-0,0823877938091755
469,593	3,702	4501	1	7	4500	-8,66747570224106	-0,174520458094776	-0,0825254246592522
469,604	3,71299999999997	4501	1	7	4500	-8,66739897988737	-0,173854208551347	-0,0824487023055553
469,614	3,72300000000001	4501	1	7	4500	-8,66753711365163	-0,174846076406538	-0,0825868360698223
469,625	3,73399999999998	4501	1	7	4500	-8,66741124540567	-0,173962241970003	-0,0824609957635403
469,636	3,745	4501	1	7	4500	-8,66750221699476	-0,174134438857436	-0,0825519114732742
469,647	3,75599999999997	4501	1	7	4500	-8,66748506203294	-0,174076771363616	-0,0825348123908043
469,658	3,767	4501	1	7	4500	-8,66764269769192	-0,175152644515038	-0,0826923921704292
469,669	3,77799999999996	4501	1	7	4500	-8,66770539432764	-0,175560638308525	-0,0827550888061523
469,679	3,78800000000001	4501	1	7	4500	-8,66773076355457	-0,175526752136648	-0,0827805139124393
469,69	3,79899999999998	4501	1	7	4500	-8,66766666993499	-0,174970938824117	-0,0827164202928543
469,701	3,81	4501	1	7	4500	-8,6678272113204	-0,176055845804513	-0,0828769616782665
469,712	3,82099999999997	4501	1	7	4500	-8,6678933724761	-0,176551504991949	-0,0829430669546127
469,722	3,83100000000002	4501	1	7	4500	-8,66778720170259	-0,175605677068233	-0,082836952060461
469,733	3,84199999999998	4501	1	7	4500	-8,66785802878439	-0,175759112462401	-0,0829077512025833
469,744	3,85300000000001	4501	1	7	4500	-8,66790535859764	-0,176223833113909	-0,0829550810158253
469,759	3,868	4501	1	7	4500	-8,66794894449413	-0,176256988197565	-0,0829986669123173
469,77	3,87899999999996	4501	1	7	4500	-8,66812862455845	-0,177705185487866	-0,0831783749163151
469,78	3,88900000000001	4501	1	7	4500	-8,66806735284626	-0,176999350078404	-0,0831170752644539
469,791	3,89999999999998	4501	1	7	4500	-8,66809853352606	-0,177053469233215	-0,083148255944252
469,802	3,911	4501	1	7	4500	-8,66815522313118	-0,177439926192164	-0,0832049734890461
469,813	3,92199999999997	4501	1	7	4500	-8,66835317574441	-0,178832979872823	-0,0834028981626034
469,823	3,93200000000002	4501	1	7	4500	-8,66830632090569	-0,178418904542923	-0,0833560712635517
469,834	3,94299999999998	4501	1	7	4500	-8,66830629296601	-0,177877340465784	-0,0833560153841972
469,845	3,95400000000001	4501	1	7	4500	-8,66843330673873	-0,179056152701378	-0,0834830291569233
469,856	3,96499999999998	4501	1	7	4500	-8,66851690225303	-0,179729852825403	-0,0835666246712208
469,867	3,976	4501	1	7	4500	-8,66841134615242	-0,178842344321311	-0,0834610685706139
469,878	3,98699999999997	4501	1	7	4500	-8,66848893463612	-0,179351754486561	-0,0835386849939823
469,888	3,99700000000001	4501	1	7	4500	-8,66846649907529	-0,178902721963823	-0,0835162214934826
469,899	4,00799999999998	4501	1	7	4500	-8,66850689984858	-0,179108045995235	-0,0835566222667694
469,91	4,01900000000001	4501	1	7	4500	-8,66865875199437	-0,180271165445447	-0,0837085023522377
469,921	4,02999999999997	4501	1	7	4500	-8,66866612806916	-0,180310634896159	-0,0837158784270286
469,932	4,041	4501	1	7	4500	-8,66869093850255	-0,180395031347871	-0,0837406329810619
469,943	4,05199999999996	4501	1	7	4500	-8,66868180222809	-0,180066283792257	-0,0837315246462822
469,953	4,06200000000001	4501	1	7	4500	-8,66877296939492	-0,18074746709317	-0,0838226638734341
469,964	4,07299999999998	4501	1	7	4500	-8,66886978037655	-0,181349655613303	-0,0839195027947426
469,977	4,08600000000001	4501	1	7	4500	-8,66885656490922	-0,181168080307543	-0,0839062593877316
469,988	4,09699999999998	4501	1	7	4500	-8,66887939162552	-0,181102496571839	-0,0839291140437126
469,999	4,108	4501	1	7	4500	-8,66894968785346	-0,181659078225493	-0,0839994102716446
470,01	4,11899999999997	4501	1	7	4500	-8,6689587123692	-0,181874423287809	-0,0840084627270699
470,021	4,13	4501	1	7	4500	-8,66902736015618	-0,182371335104108	-0,0840770825743675
470,032	4,14099999999996	4501	1	7	4500	-8,66900900378823	-0,18205005209893	-0,0840586982667446
470,042	4,15100000000001	4501	1	7	4500	-8,66908052936196	-0,182273322716355	-0,0841302797198296
470,053	4,16199999999998	4501	1	7	4500	-8,66917884908617	-0,182981537654996	-0,0842285715043545
470,064	4,173	4501	1	7	4500	-8,66919675841927	-0,182916978374124	-0,0842464528977871
470,075	4,18399999999997	4501	1	7	4500	-8,66924590431154	-0,183291621506214	-0,0842956267297268
470,085	4,19400000000002	4501	1	7	4500	-8,6692681722343	-0,183260757476091	-0,0843179225921631
470,096	4,20499999999998	4501	1	7	4500	-8,66933262906969	-0,183469164185226	-0,084382351487875
470,107	4,21600000000001	4501	1	7	4500	-8,6693820822984	-0,183839160017669	-0,0844318047165871
470,118	4,22699999999998	4501	1	7	4500	-8,66955768316984	-0,185068408027291	-0,0846073776483536
470,129	4,238	4501	1	7	4500	-8,66953130811453	-0,184667906723917	-0,0845810025930405
470,14	4,24899999999997	4501	1	7	4500	-8,66951116360724	-0,184141276404262	-0,0845608860254288
470,15	4,25900000000001	4501	1	7	4500	-8,6695755366236	-0,184518964961171	-0,0846252590417862
470,161	4,26999999999998	4501	1	7	4500	-8,66964714601636	-0,184993725270033	-0,0846968963742256
470,172	4,28100000000001	4501	1	7	4500	-8,66969425231218	-0,185450306162238	-0,0847440026700497
470,183	4,29199999999997	4501	1	7	4500	-8,66972780786455	-0,185539340600371	-0,0847775302827358
470,194	4,303	4501	1	7	4500	-8,66989698261023	-0,186334168538451	-0,084946732968092
470,205	4,31399999999996	4501	1	7	4500	-8,6698473058641	-0,18576187081635	-0,084897056221962
470,215	4,32400000000001	4501	1	7	4500	-8,66991648450494	-0,186456758528948	-0,0849662348628044
470,226	4,33499999999998	4501	1	7	4500	-8,6700321547687	-0,187212009914219	-0,0850819051265717
470,237	4,346	4501	1	7	4500	-8,66997334174812	-0,186343714594841	-0,0850230641663074
470,248	4,35699999999997	4501	1	7	4500	-8,66999412886798	-0,186256747692823	-0,0850438512861729
470,258	4,36700000000002	4501	1	7	4500	-8,6700196377933	-0,186455226503313	-0,0850693881511688
470,269	4,37799999999999	4501	1	7	4500	-8,6701634991914	-0,187683929689229	-0,0852132216095924
470,28	4,38900000000001	4501	1	7	4500	-8,67020993493497	-0,187782440334558	-0,0852596573531628
470,291	4,39999999999998	4501	1	7	4500	-8,67039986886084	-0,188921792432666	-0,0854495912790298
470,302	4,411	4501	1	7	4500	-8,67025380022824	-0,187419061549008	-0,0853035226464271
470,313	4,42199999999997	4501	1	7	4500	-8,67032985202968	-0,188114233314991	-0,0853795744478703
470,323	4,43200000000002	4501	1	7	4500	-8,67037142626941	-0,188123378902674	-0,0854211486876011
470,334	4,44299999999998	4501	1	7	4500	-8,67044026963413	-0,18874189350754	-0,0854899920523167
470,345	4,45400000000001	4501	1	7	4500	-8,670490141958	-0,188791491091251	-0,0855398364365101
470,356	4,46499999999998	4501	1	7	4500	-8,67052341811359	-0,188806275837123	-0,0855731405317783
470,367	4,476	4501	1	7	4500	-8,67055479437113	-0,189139163121581	-0,0856045447289944
470,378	4,48699999999997	4501	1	7	4500	-8,67062799632549	-0,189526388421655	-0,0856777466833591
470,388	4,49700000000001	4501	1	7	4500	-8,67067934945226	-0,189650892280042	-0,0857290998101234
470,399	4,50799999999998	4501	1	7	4500	-8,6706643179059	-0,189269268885255	-0,0857140682637692
470,41	4,51900000000001	4501	1	7	4500	-8,67074162699282	-0,189775503240526	-0,0857913494110107
470,421	4,52999999999997	4501	1	7	4500	-8,67075341753662	-0,189885250292718	-0,0858031399548054
470,432	4,541	4501	1	7	4500	-8,67083578370512	-0,190313342027366	-0,0858855061233044
470,443	4,55199999999996	4501	1	7	4500	-8,67086838930845	-0,190354632213712	-0,0859181396663189
470,453	4,56200000000001	4501	1	7	4500	-8,67091773077846	-0,190550438128412	-0,085967481136322
470,464	4,57299999999998	4501	1	7	4500	-8,67096768692136	-0,190866547636688	-0,0860174372792244
470,475	4,584	4501	1	7	4500	-8,67104885168374	-0,191383343189955	-0,0860985741019249
470,486	4,59499999999997	4501	1	7	4500	-8,67110651917756	-0,19156820140779	-0,0861562415957451
470,496	4,60500000000002	4501	1	7	4500	-8,67132565006614	-0,193104073405266	-0,0863753445446491
470,507	4,61599999999999	4501	1	7	4500	-8,67122322320938	-0,192006416618824	-0,0862729176878929
470,525	4,63400000000001	4501	1	7	4500	-8,67133545689285	-0,192628926597536	-0,0863851793110371
470,536	4,64499999999998	4501	1	7	4500	-8,67133375257253	-0,19261856097728	-0,0863835029304028
470,547	4,65600000000001	4501	1	7	4500	-8,67132162675262	-0,192123702727258	-0,0863713212311268
470,558	4,66699999999997	4501	1	7	4500	-8,67132570594549	-0,191996218636632	-0,0863754563033581
470,569	4,678	4501	1	7	4500	-8,67142866365611	-0,192726138047874	-0,0864783860743046
470,58	4,68899999999996	4501	1	7	4500	-8,67147551849484	-0,193151892162859	-0,0865252688527107
470,59	4,69900000000001	4501	1	7	4500	-8,67154223844409	-0,19339113496244	-0,0865919888019562
470,601	4,70999999999998	4501	1	7	4500	-8,67155212908983	-0,193197750486434	-0,0866018794476986
470,612	4,721	4501	1	7	4500	-8,67164812982082	-0,193912163376808	-0,08669788017869
470,623	4,73199999999997	4501	1	7	4500	-8,67173510603607	-0,194458006881177	-0,0867848284542561
470,633	4,74200000000002	4501	1	7	4500	-8,67183610796928	-0,195047077722847	-0,0868858583271503
470,644	4,75299999999999	4501	1	7	4500	-8,67179749533534	-0,194306555204093	-0,0868472456932068
470,655	4,76400000000001	4501	1	7	4500	-8,67182023823261	-0,194399012252688	-0,0868699885904789
470,666	4,77499999999998	4501	1	7	4500	-8,6718678753823	-0,194730516523123	-0,0869175978004932
470,677	4,786	4501	1	7	4500	-8,6720556858927	-0,196100906468928	-0,0871054083108902
470,688	4,79699999999997	4501	1	7	4500	-8,67207750678062	-0,195958469994366	-0,0871272012591362
470,698	4,80700000000002	4501	1	7	4500	-8,672053841874	-0,195397040806711	-0,0871035642921924
470,709	4,81799999999998	4501	1	7	4500	-8,67211729288101	-0,195902017876506	-0,0871670432388783
470,72	4,82900000000001	4501	1	7	4500	-8,67217767052352	-0,196224837563932	-0,0872273929417133
470,731	4,83999999999998	4501	1	7	4500	-8,67222854867578	-0,196530069224536	-0,0872782990336418
470,742	4,851	4501	1	7	4500	-8,67225277237594	-0,196433775126934	-0,0873024947941303
470,763	4,87200000000001	4501	1	7	4500	-8,67236517369747	-0,196972321718931	-0,0874149240553379
470,774	4,88299999999998	4501	1	7	4500	-8,67246206849813	-0,197571078315377	-0,0875117629766464
470,785	4,89400000000001	4501	1	7	4500	-8,67247883230448	-0,197584093548357	-0,087528582662344
470,796	4,90499999999997	4501	1	7	4500	-8,67247360758483	-0,197295136749744	-0,0875233300030231
470,807	4,916	4501	1	7	4500	-8,67251294665039	-0,197378867305815	-0,0875626690685749
470,818	4,92699999999996	4501	1	7	4500	-8,67258888669312	-0,197858512401581	-0,087638609111309
470,828	4,93700000000001	4501	1	7	4500	-8,67263157851994	-0,198115780949593	-0,0876813009381294
470,839	4,94799999999998	4501	1	7	4500	-8,67267921566963	-0,19838557112962	-0,0877289660274982
470,85	4,959	4501	1	7	4500	-8,6727333907038	-0,198412905447185	-0,0877831131219864
470,861	4,96999999999997	4501	1	7	4500	-8,6727942712605	-0,198832545429468	-0,0878439657390118
470,871	4,98000000000002	4501	1	7	4500	-8,67292502894998	-0,199834471568465	-0,0879747793078423
470,882	4,99099999999999	4501	1	7	4500	-8,67289510555565	-0,199381266720593	-0,0879448279738426
470,891	5	4501	1	7	4500	-8,67298409342766	-0,200002817437053	-0,0880337879061699
470,902	5,01099999999997	4501	1	7	4500	-8,67298783734441	-0,199537938460708	-0,0880375318229198
470,912	5,02100000000002	4501	1	7	4500	-8,67307702079415	-0,200250702910125	-0,0881267711520195
470,923	5,03199999999998	4501	1	7	4500	-8,67305997759104	-0,199953829869628	-0,0881096720695496
470,934	5,04300000000001	4501	1	7	4500	-8,67310803383589	-0,200191680341959	-0,0881577283143997
470,945	5,05399999999997	4501	1	7	4500	-8,67303960956633	-0,199367636814713	-0,08808933198452
470,951	5,06	4501	1	7	4500	-8,67327371612191	-0,2012456394732	-0,0883234106004238
470,962	5,07099999999997	4501	1	7	4500	-8,67315695621073	-0,200197896920145	-0,0882066786289215
470,963	5,072	4501	1	8	4500	-8,67313910275698	-0,200080582872033	-0,0881888531148434
470,963	0	4501	1	8	4500	-8,67313910275698	-0,200080582872033	-0,0881888531148434
470,974	0,0109999999999673	4501	1	8	4500	-8,67324194870889	-0,200641895644367	-0,0882916711270809
470,984	0,021000000000015	4501	1	8	4500	-8,67309554480016	-0,199530338868499	-0,0881452672183514
470,995	0,0319999999999823	4501	1	8	4500,25	-8,67189332842827	-0,190328978933394	-0,0869430787861347
471,006	0,0430000000000064	4501	1	8	4500,25	-8,67041543126106	-0,180268753319979	-0,0854651257395744
471,01	0,0469999999999686	4501	1	8	4500,25	-8,67003011517227	-0,177680421620607	-0,085079837590456
471,021	0,0579999999999927	4501	1	8	4500,5	-8,67048421874642	-0,181296169757843	-0,08553396910429
471,032	0,06899999999996	4501	1	8	4500,5	-8,6740233656019	-0,207525785081089	-0,0890730880200863
471,042	0,0790000000000077	4501	1	8	4500,75	-8,6790033057332	-0,237797317095101	-0,0940530002117157
471,053	0,089999999999975	4501	1	8	4500,75	-8,68345060385764	-0,261834785342216	-0,0985003262758255
471,058	0,0949999999999704	4501	1	8	4500,75	-8,68396310135722	-0,262977909296751	-0,0990128517150879
471,062	0,0989999999999895	4501	1	8	4500,75	-8,68408282287419	-0,262491176836193	-0,0991325452923775
471,064	0,100999999999999	4501	1	8	4501	-8,68372354656458	-0,259172460064292	-0,0987732410430908
471,075	0,0109999999999673	4502	2	8	4501	-8,67912987247109	-0,225503602996469	-0,0941795669496059
471,085	0,021000000000015	4502	2	8	4501	-8,67122040130198	-0,176289519295096	-0,0862701237201691
471,096	0,0319999999999823	4502	2	8	4501,25	-8,66056267172098	-0,116738597862422	-0,0756123661994934
471,107	0,0430000000000064	4502	2	8	4501,25	-8,65571519359946	-0,094282915815711	-0,0707648880779743
471,108	0,0439999999999827	4502	2	8	4501,25	-8,65556552074849	-0,0936867110431194	-0,0706152431666851
471,11	0,0459999999999923	4502	2	8	4501,25	-8,65578920580447	-0,0956203974783421	-0,0708389282226563
471,121	0,0570000000000164	4502	2	8	4501,5	-8,66235857829452	-0,136709623038769	-0,0774082727730274
471,132	0,0679999999999836	4502	2	8	4501,5	-8,67665709927678	-0,22176836617291	-0,0917068496346474
471,143	0,0790000000000077	4502	2	8	4501,75	-8,69014224037528	-0,302594746463001	-0,105191990733147
471,154	0,089999999999975	4502	2	8	4501,75	-8,69957283139229	-0,343880453146994	-0,114622581750154
471,155	0,0910000000000082	4502	2	8	4501,75	-8,6998903658241	-0,343904620967805	-0,114940088242292
471,159	0,0949999999999704	4502	2	8	4501,75	-8,70024293661117	-0,339726656675339	-0,115292631089687
471,162	0,0980000000000132	4502	2	8	4501,75	-8,699861029163	-0,333082978613675	-0,114910751581192
471,163	0,0989999999999895	4502	2	8	4501,75	-8,69957135058939	-0,329482252709568	-0,114621073007584
471,164	0,0999999999999659	4502	2	8	4502	-8,6992244515568	-0,324985920451581	-0,114274173974991
471,174	0,0100000000000477	4503	3	8	4502	-8,69122403673828	-0,253287302330136	-0,106273759156466
471,185	0,021000000000015	4503	3	8	4502	-8,67447610013187	-0,157970115542412	-0,0895258225500584
471,196	0,0320000000000391	4503	3	8	4502,25	-8,65334764122963	-0,0621265033259988	-0,0683973915874958
471,207	0,0430000000000064	4503	3	8	4502,25	-8,64378953352571	-0,0324092200025916	-0,0588392280042171
471,218	0,0540000000000305	4503	3	8	4502,5	-8,65370250307024	-0,0798784196376801	-0,0687522254884243
471,229	0,0649999999999977	4503	3	8	4502,5	-8,67716995999217	-0,199174634180963	-0,0922197103500366
471,239	0,0750000000000455	4503	3	8	4502,75	-8,69434157386422	-0,288771982304752	-0,109391268342733
471,249	0,0850000000000364	4503	3	8	4502,75	-8,71072361245751	-0,349380783736706	-0,12577336281538
471,255	0,0910000000000082	4503	3	8	4502,75	-8,79266817122698	-0,270763281732798	-0,207717921584845
471,257	0,0930000000000177	4503	3	8	4502,75	-8,8732082862407	-0,284483628347516	-0,288258008658886
471,259	0,0950000000000273	4503	3	8	4502,75	-8,9753504935652	-0,178973996080458	-0,390400215983391
471,26	0,0960000000000036	4503	3	8	4502,75	-9,04297568835318	-0,077565498650074	-0,45802541077137
471,261	0,0970000000000368	4503	3	8	4502,75	-9,13241668604314	-0,00134831294417381	-0,547466408461332
471,262	0,0980000000000132	4503	3	8	4502,75	-9,24957940354943	0,0170952454209328	-0,664629098027944
471,263	0,0990000000000464	4503	3	8	4502,75	-9,39358360134065	-0,000493437983095646	-0,80863332375884
471,264	0,100000000000023	4503	3	8	4503	-9,55962765030563	-0,0173641368746758	-0,974677372723818
471,265	0,000999999999976353	4504	4	8	4503	-9,74381047300994	-0,0158903561532497	-1,15886019542813
471,266	0,00200000000000955	4504	4	8	4503	-9,94488048367202	-0,00468743499368429	-1,35993020609021
471,267	0,0029999999999859	4504	4	8	4503	-10,1632160693407	0,00284397508949041	-1,57826581969857
471,268	0,0040000000000191	4504	4	8	4503	-10,3994787298143	0,00300685409456491	-1,81452848017216
471,269	0,00499999999999545	4504	4	8	4503	-10,6534772180021	0,000263471156358719	-2,06852696835995
471,27	0,00599999999997181	4504	4	8	4503	-10,9243763890117	-0,00083540566265583	-2,33942611142993
471,271	0,007000000000005	4504	4	8	4503	-11,2114815507084	-0,000107507221400738	-2,6265312731266
471,272	0,00799999999998136	4504	4	8	4503	-11,5143177006394	0,000422587618231773	-2,92936742305756
471,273	0,00900000000001455	4504	4	8	4503	-11,8325172923505	0,000465558841824532	-3,24756698682904
471,274	0,00999999999999091	4504	4	8	4503	-12,1654642559588	0,000599469058215618	-3,58051400631666
471,275	0,0110000000000241	4504	4	8	4503	-12,5089430250227	0,000969949178397655	-3,92399277538061
471,276	0,0120000000000005	4504	4	8	4503	-12,8519005235285	0,00196484848856926	-4,26695024594664
471,277	0,0129999999999768	4504	4	8	4503	-13,1800667289644	0,00298100523650646	-4,59511645138264
471,278	0,01400000000001	4504	4	8	4503	-13,4820682369173	0,00292479991912842	-4,89711798727512
471,279	0,0149999999999864	4504	4	8	4503	-13,7520082388073	0,0024278461933136	-5,16705796122551
471,28	0,0160000000000196	4504	4	8	4503	-13,9887260086834	0,00236347783356905	-5,40377575904131
471,281	0,0169999999999959	4504	4	8	4503	-14,1933452803642	0,00197566114366055	-5,60839500278234
471,282	0,0179999999999723	4504	4	8	4503	-14,3670183978975	0,00135610811412334	-5,78206814825535
471,283	0,0190000000000055	4504	4	8	4503	-14,5108694024384	0,00120502896606922	-5,92591915279627
471,284	0,0199999999999818	4504	4	8	4503	-14,6266414504498	0,000919126905500889	-6,04169117286801
471,285	0,021000000000015	4504	4	8	4503	-14,7167459875345	0,000220146030187607	-6,13179568201303
471,286	0,0219999999999914	4504	4	8	4503	-14,7847637627274	-0,000228919088840485	-6,19981348514557
471,288	0,0240000000000009	4504	4	8	4503	-14,8748875502497	-0,00134823843836784	-6,28993727266788
471,291	0,0269999999999868	4504	4	8	4503	-14,9540775083005	-0,00191761646419764	-6,36912725865841
471,293	0,0289999999999964	4504	4	8	4503	-14,9715888127685	-0,00213784631341696	-6,38663850724697
471,296	0,0319999999999823	4504	4	8	4503	-14,9460212420672	-0,00260821543633938	-6,36107096448541
471,3	0,0360000000000014	4504	4	8	4503	-14,8747136816382	-0,00158835668116808	-6,28976337611675
471,303	0,0389999999999873	4504	4	8	4503	-14,7882914822549	-0,000557987950742245	-6,20334120467305
471,305	0,0409999999999968	4504	4	8	4503	-14,7055502794683	-0,000301091931760311	-6,12060002982616
471,307	0,0430000000000064	4504	4	8	4503	-14,600546490401	5,85196539759636E-05	-6,01559618487954
471,309	0,0450000000000159	4504	4	8	4503	-14,4783430639654	0,000428338535130024	-5,89339278638363
471,31	0,0459999999999923	4504	4	8	4503	-14,4122780486941	0,000517778098583221	-5,827327799052
471,311	0,0470000000000255	4504	4	8	4503	-14,3431316781789	0,000546080991625786	-5,7581814005971
471,312	0,0480000000000018	4504	4	8	4503	-14,271006854251	0,000801379792392254	-5,68605657666922
471,313	0,0489999999999782	4504	4	8	4503	-14,1963405814022	0,000904249027371407	-5,61139030382037
471,314	0,0500000000000114	4504	4	8	4503	-14,1196503583342	0,000807614997029305	-5,53470008075237
471,315	0,0509999999999877	4504	4	8	4503	-14,0414457488805	0,000887122005224228	-5,45649547129869
471,316	0,0520000000000209	4504	4	8	4503	-13,9622018113732	0,000934591516852379	-5,37725150585175
471,317	0,0529999999999973	4504	4	8	4503	-13,8819717429578	0,000802897848188877	-5,29702143743634
471,318	0,0539999999999736	4504	4	8	4503	-13,80041917786	0,000812090002000332	-5,21546892821789
471,319	0,0550000000000068	4504	4	8	4503	-13,7174299545586	0,000804644078016281	-5,13247964903712
471,32	0,0559999999999832	4504	4	8	4503	-13,6332616489381	0,000602281652390957	-5,04831137135625
471,321	0,0570000000000164	4504	4	8	4503	-13,548384597525	0,000529857352375984	-4,96343431994319
471,322	0,0579999999999927	4504	4	8	4503	-13,4634561650455	0,000587711110711098	-4,87850591540337
471,323	0,0590000000000259	4504	4	8	4503	-13,3790285792202	0,000361637212336063	-4,79407830163836
471,324	0,0600000000000023	4504	4	8	4503	-13,2951782550663	0,00013330951333046	-4,71022797748446
471,325	0,0609999999999786	4504	4	8	4503	-13,2118474971503	8,31438228487968E-05	-4,62689721956849
471,326	0,0620000000000118	4504	4	8	4503	-13,12913171947	-0,000142250210046768	-4,54418141394854
471,327	0,0629999999999882	4504	4	8	4503	-13,0471946205944	-0,000332854688167572	-4,46224434301257
471,328	0,0640000000000214	4504	4	8	4503	-12,9664623085409	-0,000326260924339294	-4,38151203095913
471,329	0,0649999999999977	4504	4	8	4503	-12,8875709697604	-0,000406457111239433	-4,30262066423893
471,33	0,0659999999999741	4504	4	8	4503	-12,8108630888164	-0,00070751179009676	-4,22591278329492
471,331	0,0670000000000073	4504	4	8	4503	-12,7362221572548	-0,000703954137861729	-4,151271879673
471,332	0,0679999999999836	4504	4	8	4503	-12,6635496597737	-0,000581569038331509	-4,0785993821919
471,333	0,0690000000000168	4504	4	8	4503	-12,5929093826562	-0,000755330547690392	-4,00795910507441
471,334	0,0699999999999932	4504	4	8	4503	-12,5243810378015	-0,000764601863920689	-3,93943078815937
471,335	0,0710000000000264	4504	4	8	4503	-12,4581780005246	-0,000563086941838264	-3,87322772294283
471,336	0,0720000000000027	4504	4	8	4503	-12,3946075513959	-0,000598058104515076	-3,80965730175376
471,337	0,0729999999999791	4504	4	8	4503	-12,3337319958955	-0,000694510526955128	-3,74878171831369
471,339	0,0749999999999886	4504	4	8	4503	-12,2192418761551	-0,000288737937808037	-3,634291626513
471,341	0,0769999999999982	4504	4	8	4503	-12,1145215351135	-0,000165142118930817	-3,52957125753164
471,343	0,0790000000000077	4504	4	8	4503	-12,0219750143588	0,00025460496544838	-3,43702470883727
471,345	0,0810000000000173	4504	4	8	4503	-11,9375379290432	0,000426438637077808	-3,35258765146136
471,347	0,0830000000000268	4504	4	8	4503	-11,8592896219343	0,000593354925513268	-3,27433934435248
471,349	0,0849999999999795	4504	4	8	4503	-11,7909264843911	0,000933022238314152	-3,20597620680928
471,352	0,0880000000000223	4504	4	8	4503	-11,7144783306867	0,000999942421913147	-3,12952805310488
471,358	0,0939999999999941	4504	4	8	4503	-11,6536385938525	0,000458867289125919	-3,06868834421039
471,366	0,101999999999975	4504	4	8	4503	-11,7180265299976	-0,00093274749815464	-3,1330762244761
471,37	0,105999999999995	4504	4	8	4503	-11,7973662726581	-0,001487722620368	-3,21241602301598
471,373	0,10899999999998	4504	4	8	4503	-11,8744518980384	-0,0015827314928174	-3,28950164839625
471,376	0,112000000000023	4504	4	8	4503	-11,9583273399621	-0,00148577149957418	-3,37337706238031
471,379	0,115000000000009	4504	4	8	4503	-12,0456020627171	-0,0010923994705081	-3,46065178513527
471,382	0,117999999999995	4504	4	8	4503	-12,1302075404674	-0,000566728413105011	-3,54525726288557
471,385	0,120999999999981	4504	4	8	4503	-12,2120122890919	-0,000131209380924702	-3,62706201151013
471,388	0,124000000000024	4504	4	8	4503	-12,2892175242305	0,000425991602241993	-3,70426727458835
471,391	0,12700000000001	4504	4	8	4503	-12,3618987109512	0,000799903646111488	-3,7769484333694
471,394	0,129999999999995	4504	4	8	4503	-12,4288667365909	0,0010225223377347	-3,84391643106937
471,397	0,132999999999981	4504	4	8	4503	-12,4890424311161	0,00106424558907747	-3,90409212559462
471,401	0,137	4504	4	8	4503	-12,5596553832293	0,00123529229313135	-3,97470513358712
471,406	0,141999999999996	4504	4	8	4503	-12,6271078549325	0,000324784778058529	-4,04215760529041
471,414	0,149999999999977	4504	4	8	4503	-12,6903405971825	-0,000852295197546482	-4,10539034754038
471,424	0,160000000000025	4504	4	8	4503	-12,7004345040768	-0,000793146900832653	-4,11548422649503
471,434	0,170000000000016	4504	4	8	4503	-12,6385207939893	-1,10873952507973E-05	-4,05357051640749
471,44	0,175999999999988	4504	4	8	4503	-12,571131857112	0,000331527553498745	-3,98618157953024
471,445	0,180999999999983	4504	4	8	4503	-12,5078192353249	6,38747587800026E-05	-3,92286898568273
471,45	0,185999999999979	4504	4	8	4503	-12,447106372565	-3,74624505639076E-05	-3,8621561229229
471,456	0,192000000000007	4504	4	8	4503	-12,3794367816299	-0,000150371342897415	-3,79448650404811
471,463	0,199000000000012	4504	4	8	4503	-12,3147250246257	-5,69038093090057E-05	-3,72977474704385
471,471	0,206999999999994	4504	4	8	4503	-12,2507969755679	0,000340286642313004	-3,66584669798613
471,482	0,218000000000018	4504	4	8	4503	-12,1889778133482	-0,000195978209376335	-3,60402753576636
471,493	0,228999999999985	4504	4	8	4503	-12,1824756916612	-0,00101087614893913	-3,59752541407943
471,504	0,240000000000009	4504	4	8	4503	-12,1968903578818	-0,000311951152980328	-3,6119400523603
471,515	0,250999999999976	4504	4	8	4503	-12,1964080072939	0,000508138909935951	-3,61145770177245
471,525	0,261000000000024	4504	4	8	4503	-12,1902207378298	0,00037729274481535	-3,60527046024799
471,529	0,264999999999986	4504	4	8	4503	-12,2527480311692	-0,000150087289512157	-3,66779778152704
471,531	0,266999999999996	4504	4	8	4503	-12,347399443388	-0,000440450385212898	-3,7624491378665
471,532	0,267999999999972	4504	4	8	4503	-12,4095096811652	-0,000453623943030834	-3,82455937564373
471,533	0,269000000000005	4504	4	8	4503	-12,4814910907298	-0,000527044758200645	-3,89654081314802
471,534	0,269999999999982	4504	4	8	4503	-12,5632908660918	-0,000580335035920143	-3,97834058851004
471,535	0,271000000000015	4504	4	8	4503	-12,6545726973563	-0,000425763428211212	-4,06962241977453
471,536	0,271999999999991	4504	4	8	4503	-12,7548744622618	-0,000388999469578266	-4,16992418467999
471,537	0,273000000000025	4504	4	8	4503	-12,8636830486357	-0,000507594086229801	-4,27873279899359
471,538	0,274000000000001	4504	4	8	4503	-12,9807094763964	-0,000538663007318974	-4,39575919881463
471,539	0,274999999999977	4504	4	8	4503	-13,1060307752341	-0,000503510236740112	-4,52108049765229
471,54	0,27600000000001	4504	4	8	4503	-13,2394252438098	-0,000549419783055782	-4,65447496622801
471,541	0,276999999999987	4504	4	8	4503	-13,3785911556333	-0,000254684127867222	-4,79364087805152
471,542	0,27800000000002	4504	4	8	4503	-13,5178771521896	0,000390536151826382	-4,9329268746078
471,543	0,278999999999996	4504	4	8	4503	-13,649375801906	0,000821547582745552	-5,06442552432418
471,544	0,279999999999973	4504	4	8	4503	-13,766131773591	0,000870260410010815	-5,18118146806955
471,545	0,281000000000006	4504	4	8	4503	-13,8648341875523	0,00070380512624979	-5,27988390997052
471,546	0,281999999999982	4504	4	8	4503	-13,9454206265509	0,00055109616369009	-5,36047037690878
471,547	0,283000000000015	4504	4	8	4503	-14,0084974095225	0,000493219122290611	-5,42354710400104
471,549	0,285000000000025	4504	4	8	4503	-14,0791909676045	0,000642365776002407	-5,49424069002271
471,553	0,288999999999987	4504	4	8	4503	-13,9986189454794	-0,000200597569346428	-5,4136686399579
471,555	0,290999999999997	4504	4	8	4503	-13,8778136484325	-0,000637993216514587	-5,29286334291101
471,556	0,291999999999973	4504	4	8	4503	-13,8054661732167	-0,000876202248036861	-5,22051589563489
471,557	0,293000000000006	4504	4	8	4503	-13,7286823242903	-0,00116092618554831	-5,14373201876879
471,558	0,293999999999983	4504	4	8	4503	-13,6511959321797	-0,0015172129496932	-5,06624568253756
471,559	0,295000000000016	4504	4	8	4503	-13,5794534627348	-0,00217640306800604	-4,99450318515301
471,561	0,297000000000025	4504	4	8	4503	-13,4843248408288	-0,00257989857345819	-4,89937456324697
471,566	0,302000000000021	4504	4	8	4503	-13,578167008236	-0,00058202538639307	-4,99321673065424
471,568	0,303999999999974	4504	4	8	4503	-13,6593796592206	0,000178474001586437	-5,07442938163877
471,571	0,307000000000016	4504	4	8	4503	-13,728360850364	0,000984314829111099	-5,14341060072184
471,576	0,312000000000012	4504	4	8	4503	-13,6483336798847	0,000437046401202679	-5,06338343024254
471,587	0,322999999999979	4504	4	8	4503	-13,6537610180676	0,000496385619044304	-5,06881071254611
471,597	0,333000000000027	4504	4	8	4503	-13,647945933044	-0,00046625267714262	-5,06299562752247
471,608	0,343999999999994	4504	4	8	4503	-13,6346292681992	0,00010934192687273	-5,04967901855707
471,619	0,355000000000018	4504	4	8	4503	-13,6302558146417	0,000203498639166355	-5,04530556499958
471,63	0,365999999999985	4504	4	8	4503	-13,6307627521455	-0,000450336374342442	-5,0458125025034
471,641	0,37700000000001	4504	4	8	4503	-13,6301166191697	-0,000375867821276188	-5,04516631364822
471,652	0,387999999999977	4504	4	8	4503	-13,6281244643033	0,000379248522222042	-5,04317415878177
471,662	0,398000000000025	4504	4	8	4503	-13,6280097160488	0,000368407927453518	-5,04305943846703
471,673	0,408999999999992	4504	4	8	4503	-13,6296741385013	-0,000452222302556038	-5,04472386091948
471,684	0,420000000000016	4504	4	8	4503	-13,6301831714809	-0,00056966207921505	-5,04523286595941
471,695	0,430999999999983	4504	4	8	4503	-13,628790602088	1,02445483207703E-07	-5,04384035244584
471,706	0,442000000000007	4504	4	8	4503	-13,6286912765354	0,000262339599430561	-5,04374099895358
471,717	0,452999999999975	4504	4	8	4503	-13,6290491279215	-1,25402584671974E-05	-5,04409885033965
471,727	0,463000000000022	4504	4	8	4503	-13,629387198016	-0,000262665562331676	-5,04443692043424
471,738	0,47399999999999	4504	4	8	4503	-13,6291750520468	-0,000207312405109406	-5,04422480240464
471,749	0,485000000000014	4504	4	8	4503	-13,6292441748083	-0,000353599898517132	-5,04429392516613
471,76	0,495999999999981	4504	4	8	4503	-13,629721077159	-0,00013343058526516	-5,04477079957724
471,771	0,507000000000005	4504	4	8	4503	-13,6289794463664	9,73977148532867E-05	-5,04402916878462
471,782	0,517999999999972	4504	4	8	4503	-13,6286067869514	0,000167712569236755	-5,04365650936961
471,792	0,52800000000002	4504	4	8	4503	-13,6293260660022	-0,000354312360286713	-5,04437578842044
471,803	0,538999999999987	4504	4	8	4503	-13,6297401599586	-0,000536725856363773	-5,04478991031647
471,807	0,543000000000006	4504	4	8	4503	-13,6297102924436	-8,88202339410782E-05	-5,04476001486182
