# Supplementary material for: Mechanical Behaviour of Dental Luting Cements: Static, Dynamic, and Finite Element Studies
Source: Dent J (Basel). 2025 Dec 15;13(12):601. doi: 10.3390/dj13120601 (PMC12731645; doi:10.3390/dj13120601)
Supplement: Supplementary file 1 [file dentistry-13-00601-s001.zip › File S1/dynamic/CaC/2021,01,27 farasztas karboxilat 5/Test1/ResumeData.im_res.bak]

<?xml version="1.0"?>
<InstronFile xmlns:xsi="http://www.w3.org/2001/XMLSchema-instance" xmlns:xsd="http://www.w3.org/2001/XMLSchema" FileSections="3" Version="1.0.0">
  <Section index="0">
    <Node name="SystemMap">
      <Item name="VirtualHosts">
        <Value xsi:type="ArrayOfString">
          <string>PC</string>
          <string>Linear</string>
        </Value>
      </Item>
      <Item name="PhysicalHosts">
        <Value xsi:type="ArrayOfString">
          <string>PC</string>
          <string>Linear</string>
        </Value>
      </Item>
    </Node>
  </Section>
  <Section index="1">
    <Node name="TestData">
      <Item name="Time">
        <Value xsi:type="xsd:double">450.047</Value>
      </Item>
      <Item name="TransferCount">
        <Value xsi:type="xsd:long">6</Value>
      </Item>
      <Item name="Vectors">
        <Value xsi:type="xsd:long">450048</Value>
      </Item>
      <Item name="ColumnNames">
        <Value xsi:type="ArrayOfString">
          <string>Vector</string>
          <string>Total Time</string>
          <string>Step</string>
          <string>Linear:Transfer</string>
          <string>Linear:WaveformStatus</string>
          <string>Total Cycle Count(Linear Waveform)</string>
          <string>Position(Linear:Position)</string>
          <string>Load(Linear:Load)</string>
          <string>Displacement(Linear:Digital Position)</string>
        </Value>
      </Item>
      <Item name="ColumnValues">
        <Value xsi:type="ArrayOfDouble">
          <double>450047</double>
          <double>450.047</double>
          <double>6</double>
          <double>6</double>
          <double>1</double>
          <double>4343.75</double>
          <double>-0.0087498795054852963</double>
          <double>-167.88945998996496</double>
          <double>-6.0635693371295924E-05</double>
        </Value>
      </Item>
    </Node>
  </Section>
  <Section index="2">
    <Node name="TestSystem">
      <Item name="TestStopReason">
        <Value xsi:type="xsd:int">0</Value>
      </Item>
    </Node>
    <Node name="Sequencer">
      <Item name="CompletedStepCount">
        <Value xsi:type="xsd:int">5</Value>
      </Item>
      <Item name="Step0">
        <Value xsi:type="Node" name="Step0">
          <Item name="StepAcquisitionFilter - PC:Acquisition Filter">
            <Value xsi:type="Node" name="StepAcquisitionFilter - PC:Acquisition Filter">
              <Item name="ChunkerActive">
                <Value xsi:type="xsd:boolean">false</Value>
              </Item>
            </Value>
          </Item>
        </Value>
      </Item>
      <Item name="Step1">
        <Value xsi:type="Node" name="Step1">
          <Item name="SimpleCyclic - Linear:WaveformGenerator">
            <Value xsi:type="Node" name="SimpleCyclic - Linear:WaveformGenerator">
              <Item name="ElapsedQuarterCycleCount">
                <Value xsi:type="xsd:long">6000</Value>
              </Item>
            </Value>
          </Item>
          <Item name="StepAcquisitionFilter - PC:Acquisition Filter">
            <Value xsi:type="Node" name="StepAcquisitionFilter - PC:Acquisition Filter">
              <Item name="ChunkerActive">
                <Value xsi:type="xsd:boolean">false</Value>
              </Item>
            </Value>
          </Item>
        </Value>
      </Item>
      <Item name="Step2">
        <Value xsi:type="Node" name="Step2">
          <Item name="StepAcquisitionFilter - PC:Acquisition Filter">
            <Value xsi:type="Node" name="StepAcquisitionFilter - PC:Acquisition Filter">
              <Item name="ChunkerActive">
                <Value xsi:type="xsd:boolean">false</Value>
              </Item>
            </Value>
          </Item>
        </Value>
      </Item>
      <Item name="Step3">
        <Value xsi:type="Node" name="Step3">
          <Item name="SimpleCyclic - Linear:WaveformGenerator">
            <Value xsi:type="Node" name="SimpleCyclic - Linear:WaveformGenerator">
              <Item name="ElapsedQuarterCycleCount">
                <Value xsi:type="xsd:long">6000</Value>
              </Item>
            </Value>
          </Item>
          <Item name="StepAcquisitionFilter - PC:Acquisition Filter">
            <Value xsi:type="Node" name="StepAcquisitionFilter - PC:Acquisition Filter">
              <Item name="ChunkerActive">
                <Value xsi:type="xsd:boolean">false</Value>
              </Item>
            </Value>
          </Item>
        </Value>
      </Item>
      <Item name="Step4">
        <Value xsi:type="Node" name="Step4">
          <Item name="StepAcquisitionFilter - PC:Acquisition Filter">
            <Value xsi:type="Node" name="StepAcquisitionFilter - PC:Acquisition Filter">
              <Item name="ChunkerActive">
                <Value xsi:type="xsd:boolean">false</Value>
              </Item>
            </Value>
          </Item>
        </Value>
      </Item>
      <Item name="Step5">
        <Value xsi:type="Node" name="Step5">
          <Item name="SimpleCyclic - Linear:WaveformGenerator">
            <Value xsi:type="Node" name="SimpleCyclic - Linear:WaveformGenerator">
              <Item name="ElapsedQuarterCycleCount">
                <Value xsi:type="xsd:long">5371</Value>
              </Item>
            </Value>
          </Item>
          <Item name="StepAcquisitionFilter - PC:Acquisition Filter">
            <Value xsi:type="Node" name="StepAcquisitionFilter - PC:Acquisition Filter">
              <Item name="Total Cycles">
                <Value xsi:type="ArrayOfDouble">
                  <double>3001</double>
                  <double>3002</double>
                  <double>3003</double>
                  <double>3004</double>
                  <double>3005</double>
                  <double>3006</double>
                  <double>3007</double>
                  <double>3008</double>
                  <double>3009</double>
                  <double>3010</double>
                  <double>3020</double>
                  <double>3030</double>
                  <double>3040</double>
                  <double>3050</double>
                  <double>3060</double>
                  <double>3070</double>
                  <double>3080</double>
                  <double>3090</double>
                  <double>3100</double>
                  <double>3200</double>
                  <double>3300</double>
                  <double>3400</double>
                  <double>3500</double>
                  <double>3600</double>
                  <double>3700</double>
                  <double>3800</double>
                  <double>3900</double>
                  <double>4000</double>
                  <double>4343</double>
                </Value>
              </Item>
              <Item name="Elapsed Cycles">
                <Value xsi:type="ArrayOfDouble">
                  <double>1</double>
                  <double>2</double>
                  <double>3</double>
                  <double>4</double>
                  <double>5</double>
                  <double>6</double>
                  <double>7</double>
                  <double>8</double>
                  <double>9</double>
                  <double>10</double>
                  <double>20</double>
                  <double>30</double>
                  <double>40</double>
                  <double>50</double>
                  <double>60</double>
                  <double>70</double>
                  <double>80</double>
                  <double>90</double>
                  <double>100</double>
                  <double>200</double>
                  <double>300</double>
                  <double>400</double>
                  <double>500</double>
                  <double>600</double>
                  <double>700</double>
                  <double>800</double>
                  <double>900</double>
                  <double>1000</double>
                  <double>1343</double>
                </Value>
              </Item>
              <Item name="Step">
                <Value xsi:type="ArrayOfDouble">
                  <double>6</double>
                  <double>6</double>
                  <double>6</double>
                  <double>6</double>
                  <double>6</double>
                  <double>6</double>
                  <double>6</double>
                  <double>6</double>
                  <double>6</double>
                  <double>6</double>
                  <double>6</double>
                  <double>6</double>
                  <double>6</double>
                  <double>6</double>
                  <double>6</double>
                  <double>6</double>
                  <double>6</double>
                  <double>6</double>
                  <double>6</double>
                  <double>6</double>
                  <double>6</double>
                  <double>6</double>
                  <double>6</double>
                  <double>6</double>
                  <double>6</double>
                  <double>6</double>
                  <double>6</double>
                  <double>6</double>
                  <double>6</double>
                </Value>
              </Item>
              <Item name="PC:Cycle Start Time">
                <Value xsi:type="ArrayOfDouble">
                  <double>315.668</double>
                  <double>315.769</double>
                  <double>315.869</double>
                  <double>315.969</double>
                  <double>316.069</double>
                  <double>316.169</double>
                  <double>316.269</double>
                  <double>316.369</double>
                  <double>316.469</double>
                  <double>316.569</double>
                  <double>317.569</double>
                  <double>318.569</double>
                  <double>319.569</double>
                  <double>320.569</double>
                  <double>321.569</double>
                  <double>322.569</double>
                  <double>323.569</double>
                  <double>324.569</double>
                  <double>325.569</double>
                  <double>335.569</double>
                  <double>345.569</double>
                  <double>355.569</double>
                  <double>365.569</double>
                  <double>375.569</double>
                  <double>385.569</double>
                  <double>395.569</double>
                  <double>405.569</double>
                  <double>415.569</double>
                  <double>449.869</double>
                </Value>
              </Item>
              <Item name="PC:Frequency">
                <Value xsi:type="ArrayOfDouble">
                  <double>10</double>
                  <double>10</double>
                  <double>10</double>
                  <double>10</double>
                  <double>10</double>
                  <double>10</double>
                  <double>10</double>
                  <double>10</double>
                  <double>10</double>
                  <double>10</double>
                  <double>10</double>
                  <double>10</double>
                  <double>10</double>
                  <double>10</double>
                  <double>10</double>
                  <double>10</double>
                  <double>10</double>
                  <double>10</double>
                  <double>10</double>
                  <double>10</double>
                  <double>10</double>
                  <double>10</double>
                  <double>10</double>
                  <double>10</double>
                  <double>10</double>
                  <double>10</double>
                  <double>10</double>
                  <double>10</double>
                  <double>10</double>
                </Value>
              </Item>
              <Item name="Position(Linear:Position):Maximum">
                <Value xsi:type="ArrayOfDouble">
                  <double>-0.0087065856903791421</double>
                  <double>-0.0086971010360866775</double>
                  <double>-0.00868810943327844</double>
                  <double>-0.0086879059206694358</double>
                  <double>-0.0086881871894001952</double>
                  <double>-0.0086879921983927487</double>
                  <double>-0.0086881619319319724</double>
                  <double>-0.0086878070142120123</double>
                  <double>-0.0086875425931066275</double>
                  <double>-0.00868777527473867</double>
                  <double>-0.0086874929163604977</double>
                  <double>-0.0086883695516735311</double>
                  <double>-0.0086890617012977591</double>
                  <double>-0.0086894475761801</double>
                  <double>-0.0086908711586147543</double>
                  <double>-0.0086912913434207435</double>
                  <double>-0.00869226903654635</double>
                  <double>-0.00869329676963389</double>
                  <double>-0.0086931949015706771</double>
                  <double>-0.0086958073172718284</double>
                  <double>-0.0086980575509369371</double>
                  <double>-0.0087003009673208</double>
                  <double>-0.0087007766682654624</double>
                  <double>-0.008702369118109345</double>
                  <double>-0.0087024177890270941</double>
                  <double>-0.0087044923380017285</double>
                  <double>-0.0087047874648123972</double>
                  <double>-0.00870411423034966</double>
                  <double>-0.0087074966076761476</double>
                </Value>
              </Item>
              <Item name="Position(Linear:Position):Minimum">
                <Value xsi:type="ArrayOfDouble">
                  <double>-0.00871641755104065</double>
                  <double>-0.008726438507437706</double>
                  <double>-0.0087288364022970188</double>
                  <double>-0.0087297791149467223</double>
                  <double>-0.0087305557262152434</double>
                  <double>-0.00873120347969234</double>
                  <double>-0.0087316680885851372</double>
                  <double>-0.0087324933428317309</double>
                  <double>-0.0087328199576586479</double>
                  <double>-0.0087334525119513277</double>
                  <double>-0.008736876966431736</double>
                  <double>-0.00873935074545443</double>
                  <double>-0.0087411981448531142</double>
                  <double>-0.008742070170119404</double>
                  <double>-0.0087429503537714472</double>
                  <double>-0.0087435297388583424</double>
                  <double>-0.0087441992014646534</double>
                  <double>-0.0087447141855955118</double>
                  <double>-0.00874497908167541</double>
                  <double>-0.0087476620730012646</double>
                  <double>-0.00874901189468801</double>
                  <double>-0.0087502936832606782</double>
                  <double>-0.0087511963304132221</double>
                  <double>-0.0087518820259720083</double>
                  <double>-0.0087525328528136014</double>
                  <double>-0.0087530824262648816</double>
                  <double>-0.0087537490669637921</double>
                  <double>-0.0087543838005512947</double>
                  <double>-0.0087557781860232355</double>
                </Value>
              </Item>
              <Item name="Load(Linear:Load):Maximum">
                <Value xsi:type="ArrayOfDouble">
                  <double>-88.8324761763215</double>
                  <double>-46.489797532558441</double>
                  <double>-16.440502367913723</double>
                  <double>-15.595946460962296</double>
                  <double>-15.502148307859898</double>
                  <double>-14.234017580747604</double>
                  <double>-13.937298208475113</double>
                  <double>-12.847036123275757</double>
                  <double>-11.515696533024311</double>
                  <double>-11.308053508400917</double>
                  <double>-5.24942297488451</double>
                  <double>-3.2982183620333672</double>
                  <double>-1.6874214634299278</double>
                  <double>-0.93258451670408249</double>
                  <double>-1.256982795894146</double>
                  <double>-0.67282002419233322</double>
                  <double>-1.3785623013973236</double>
                  <double>-1.5563657507300377</double>
                  <double>-0.94701070338487625</double>
                  <double>-0.36580953747034073</double>
                  <double>-0.88412314653396606</double>
                  <double>-1.4868983998894692</double>
                  <double>-0.882251188158989</double>
                  <double>-1.2882472947239876</double>
                  <double>-0.58450270444154739</double>
                  <double>-1.8702354282140732</double>
                  <double>-1.5409151092171669</double>
                  <double>-0.45987311750650406</double>
                  <double>-1.6820104792714119</double>
                </Value>
              </Item>
              <Item name="Load(Linear:Load):Minimum">
                <Value xsi:type="ArrayOfDouble">
                  <double>-133.84793419390917</double>
                  <double>-173.79123251885176</double>
                  <double>-181.59477971494198</double>
                  <double>-183.00584983080626</double>
                  <double>-184.59965009242296</double>
                  <double>-186.38244830071926</double>
                  <double>-186.00283190608025</double>
                  <double>-188.62336874008179</double>
                  <double>-190.00829663127661</double>
                  <double>-191.04170147329569</double>
                  <double>-193.65303218364716</double>
                  <double>-196.87995314598084</double>
                  <double>-199.96814429759979</double>
                  <double>-198.76689650118351</double>
                  <double>-199.34196956455708</double>
                  <double>-197.90946040302515</double>
                  <double>-198.67712166160345</double>
                  <double>-200.85952710360289</double>
                  <double>-197.82275892794132</double>
                  <double>-199.97798837721348</double>
                  <double>-197.84258678555489</double>
                  <double>-199.16290882974863</double>
                  <double>-198.07406235486269</double>
                  <double>-198.64021334797144</double>
                  <double>-197.76411354541779</double>
                  <double>-197.43786659091711</double>
                  <double>-198.98329861462116</double>
                  <double>-199.69806540757418</double>
                  <double>-199.41552542150021</double>
                </Value>
              </Item>
              <Item name="Displacement(Linear:Digital Position):Maximum">
                <Value xsi:type="ArrayOfDouble">
                  <double>-1.7341878265142441E-05</double>
                  <double>-7.8571960330009464E-06</double>
                  <double>1.1343508958816528E-06</double>
                  <double>1.3378635048866272E-06</double>
                  <double>1.0565668344497681E-06</double>
                  <double>1.2515857815742492E-06</double>
                  <double>1.0818243026733398E-06</double>
                  <double>1.436769962310791E-06</double>
                  <double>1.7011910676956176E-06</double>
                  <double>1.4685094356536865E-06</double>
                  <double>1.7508678138256073E-06</double>
                  <double>8.7423250079154962E-07</double>
                  <double>1.8211081624031066E-07</double>
                  <double>-2.0373612642288207E-07</double>
                  <double>-1.6273185610771179E-06</double>
                  <double>-2.0475313067436218E-06</double>
                  <double>-3.0251964926719663E-06</double>
                  <double>-4.0529295802116396E-06</double>
                  <double>-3.9510615170001984E-06</double>
                  <double>-6.5634772181510921E-06</double>
                  <double>-8.813738822937012E-06</double>
                  <double>-1.1057127267122269E-05</double>
                  <double>-1.1532828211784362E-05</double>
                  <double>-1.3125278055667877E-05</double>
                  <double>-1.3173948973417282E-05</double>
                  <double>-1.5248525887727737E-05</double>
                  <double>-1.5543624758720398E-05</double>
                  <double>-1.487039029598236E-05</double>
                  <double>-1.8252767622470854E-05</double>
                </Value>
              </Item>
              <Item name="Displacement(Linear:Digital Position):Minimum">
                <Value xsi:type="ArrayOfDouble">
                  <double>-2.7173738926649092E-05</double>
                  <double>-3.7194695323705673E-05</double>
                  <double>-3.9592590183019639E-05</double>
                  <double>-4.0535274893045424E-05</double>
                  <double>-4.1311886161565777E-05</double>
                  <double>-4.1959639638662338E-05</double>
                  <double>-4.242422059178352E-05</double>
                  <double>-4.324950277805328E-05</double>
                  <double>-4.3576117604970932E-05</double>
                  <double>-4.4208671897649762E-05</double>
                  <double>-4.7633126378059387E-05</double>
                  <double>-5.0106905400753019E-05</double>
                  <double>-5.1954332739114762E-05</double>
                  <double>-5.2826330065727231E-05</double>
                  <double>-5.3706541657447814E-05</double>
                  <double>-5.4285898804664613E-05</double>
                  <double>-5.4955389350652689E-05</double>
                  <double>-5.5470317602157589E-05</double>
                  <double>-5.5735241621732707E-05</double>
                  <double>-5.8418232947587966E-05</double>
                  <double>-5.9768054634332656E-05</double>
                  <double>-6.1049871146678927E-05</double>
                  <double>-6.195249035954475E-05</double>
                  <double>-6.2638185918331138E-05</double>
                  <double>-6.3289012759923933E-05</double>
                  <double>-6.3838586211204532E-05</double>
                  <double>-6.4505226910114281E-05</double>
                  <double>-6.5139960497617722E-05</double>
                  <double>-6.6534373909234992E-05</double>
                </Value>
              </Item>
              <Item name="ChunkerActive">
                <Value xsi:type="xsd:boolean">true</Value>
              </Item>
              <Item name="TotalCycleCount">
                <Value xsi:type="xsd:long">4344</Value>
              </Item>
              <Item name="ElapsedCycleCount">
                <Value xsi:type="xsd:long">1344</Value>
              </Item>
            </Value>
          </Item>
        </Value>
      </Item>
      <Item name="Step6">
        <Value xsi:type="Node" name="Step6">
          <Item name="StepAcquisitionFilter - PC:Acquisition Filter">
            <Value xsi:type="Node" name="StepAcquisitionFilter - PC:Acquisition Filter">
              <Item name="ChunkerActive">
                <Value xsi:type="xsd:boolean">false</Value>
              </Item>
            </Value>
          </Item>
        </Value>
      </Item>
      <Item name="Step7">
        <Value xsi:type="Node" name="Step7">
          <Item name="SimpleCyclic - Linear:WaveformGenerator">
            <Value xsi:type="Node" name="SimpleCyclic - Linear:WaveformGenerator">
              <Item name="ElapsedQuarterCycleCount">
                <Value xsi:type="xsd:long">0</Value>
              </Item>
            </Value>
          </Item>
          <Item name="StepAcquisitionFilter - PC:Acquisition Filter">
            <Value xsi:type="Node" name="StepAcquisitionFilter - PC:Acquisition Filter">
              <Item name="ChunkerActive">
                <Value xsi:type="xsd:boolean">false</Value>
              </Item>
            </Value>
          </Item>
        </Value>
      </Item>
      <Item name="Step8">
        <Value xsi:type="Node" name="Step8">
          <Item name="StepAcquisitionFilter - PC:Acquisition Filter">
            <Value xsi:type="Node" name="StepAcquisitionFilter - PC:Acquisition Filter">
              <Item name="ChunkerActive">
                <Value xsi:type="xsd:boolean">false</Value>
              </Item>
            </Value>
          </Item>
        </Value>
      </Item>
      <Item name="Step9">
        <Value xsi:type="Node" name="Step9">
          <Item name="SimpleCyclic - Linear:WaveformGenerator">
            <Value xsi:type="Node" name="SimpleCyclic - Linear:WaveformGenerator">
              <Item name="ElapsedQuarterCycleCount">
                <Value xsi:type="xsd:long">0</Value>
              </Item>
            </Value>
          </Item>
          <Item name="StepAcquisitionFilter - PC:Acquisition Filter">
            <Value xsi:type="Node" name="StepAcquisitionFilter - PC:Acquisition Filter">
              <Item name="ChunkerActive">
                <Value xsi:type="xsd:boolean">false</Value>
              </Item>
            </Value>
          </Item>
        </Value>
      </Item>
      <Item name="Step10">
        <Value xsi:type="Node" name="Step10">
          <Item name="StepAcquisitionFilter - PC:Acquisition Filter">
            <Value xsi:type="Node" name="StepAcquisitionFilter - PC:Acquisition Filter">
              <Item name="ChunkerActive">
                <Value xsi:type="xsd:boolean">false</Value>
              </Item>
            </Value>
          </Item>
        </Value>
      </Item>
      <Item name="Step11">
        <Value xsi:type="Node" name="Step11">
          <Item name="SimpleCyclic - Linear:WaveformGenerator">
            <Value xsi:type="Node" name="SimpleCyclic - Linear:WaveformGenerator">
              <Item name="ElapsedQuarterCycleCount">
                <Value xsi:type="xsd:long">0</Value>
              </Item>
            </Value>
          </Item>
          <Item name="StepAcquisitionFilter - PC:Acquisition Filter">
            <Value xsi:type="Node" name="StepAcquisitionFilter - PC:Acquisition Filter">
              <Item name="ChunkerActive">
                <Value xsi:type="xsd:boolean">false</Value>
              </Item>
            </Value>
          </Item>
        </Value>
      </Item>
      <Item name="Step12">
        <Value xsi:type="Node" name="Step12">
          <Item name="StepAcquisitionFilter - PC:Acquisition Filter">
            <Value xsi:type="Node" name="StepAcquisitionFilter - PC:Acquisition Filter">
              <Item name="ChunkerActive">
                <Value xsi:type="xsd:boolean">false</Value>
              </Item>
            </Value>
          </Item>
        </Value>
      </Item>
      <Item name="Step13">
        <Value xsi:type="Node" name="Step13">
          <Item name="SimpleCyclic - Linear:WaveformGenerator">
            <Value xsi:type="Node" name="SimpleCyclic - Linear:WaveformGenerator">
              <Item name="ElapsedQuarterCycleCount">
                <Value xsi:type="xsd:long">0</Value>
              </Item>
            </Value>
          </Item>
          <Item name="StepAcquisitionFilter - PC:Acquisition Filter">
            <Value xsi:type="Node" name="StepAcquisitionFilter - PC:Acquisition Filter">
              <Item name="ChunkerActive">
                <Value xsi:type="xsd:boolean">false</Value>
              </Item>
            </Value>
          </Item>
        </Value>
      </Item>
      <Item name="Step14">
        <Value xsi:type="Node" name="Step14">
          <Item name="StepAcquisitionFilter - PC:Acquisition Filter">
            <Value xsi:type="Node" name="StepAcquisitionFilter - PC:Acquisition Filter">
              <Item name="ChunkerActive">
                <Value xsi:type="xsd:boolean">false</Value>
              </Item>
            </Value>
          </Item>
        </Value>
      </Item>
      <Item name="FinishedActions">
        <Value xsi:type="ArrayOfString" />
      </Item>
    </Node>
  </Section>
</InstronFile>
