# Supplementary material for: Mechanical Behaviour of Dental Luting Cements: Static, Dynamic, and Finite Element Studies
Source: Dent J (Basel). 2025 Dec 15;13(12):601. doi: 10.3390/dj13120601 (PMC12731645; doi:10.3390/dj13120601)
Supplement: Supplementary file 1 [file dentistry-13-00601-s001.zip › File S1/dynamic/CaC/2021,01,27 farasztas karboxilat 5/Test1/Test1.log]

2021. 01. 27.;13:50:45;2021,01,27 farasztas karboxilat 5;Test1;60101;Log File Created
2021. 01. 27.;13:50:45;2021,01,27 farasztas karboxilat 5;Test1;60104;Software Version;1.9.413.0
2021. 01. 27.;13:50:45;2021,01,27 farasztas karboxilat 5;Test1;60105;Console Version;9.1.17291.2
2021. 01. 27.;13:50:45;2021,01,27 farasztas karboxilat 5;Test1;60106;Controller Version;88.161900
2021. 01. 27.;13:50:45;2021,01,27 farasztas karboxilat 5;Test1;60107;User Name;SZTE FOK INSTRON
2021. 01. 27.;13:50:45;2021,01,27 farasztas karboxilat 5;Test1;60108;Computer Name;DESKTOP-ADS8NIA
2021. 01. 27.;13:50:45;2021,01,27 farasztas karboxilat 5;Test1;60109;System Name;
2021. 01. 27.;13:50:45;2021,01,27 farasztas karboxilat 5;Test1;60110;Frame Serial Number (System ID);E3LMTB16259
2021. 01. 27.;13:50:45;2021,01,27 farasztas karboxilat 5;Test1;60110;Test Started
2021. 01. 27.;13:58:36;2021,01,27 farasztas karboxilat 5;Test1;8800120;A limit has been tripped (Console)
2021. 01. 27.;13:58:36;2021,01,27 farasztas karboxilat 5;Test1;880014;Device is not at full (high) power
2021. 01. 27.;13:58:37;2021,01,27 farasztas karboxilat 5;Test1;60201;Test Status;Test Paused Unexpectedly
2021. 01. 27.;13:58:37;2021,01,27 farasztas karboxilat 5;Test1;60120;Total Time;471,807
2021. 01. 27.;13:58:37;2021,01,27 farasztas karboxilat 5;Test1;60121;Total Cycle Count(Linear Waveform);4503,75
2021. 01. 27.;13:58:37;2021,01,27 farasztas karboxilat 5;Test1;60122;Step;8;Step 8
2021. 01. 27.;13:58:37;2021,01,27 farasztas karboxilat 5;Test1;60111;Test Paused
2021. 01. 27.;14:00:11;2021,01,27 farasztas karboxilat 5;Test1;62000;SHA-256,Test1.steps.tracking.csv,BCA61C0D69902DB998EA8ACC117AB22BDD5481B00C909F6A8B493736D7563902
2021. 01. 27.;14:00:11;2021,01,27 farasztas karboxilat 5;Test1;62000;SHA-256,Test1.steps.trends.csv,1726DAEB0BBB710EAD295E8501F041097F513D1589E867A9A659D3480817C543
2021. 01. 27.;14:00:11;2021,01,27 farasztas karboxilat 5;Test1;62000;SHA-256,Test1.Stop.csv,FCD89B044DA1B3D58D35DA8C29897CB6E390EBAC3EAC2E085909DEA365500F34
2021. 01. 27.;14:00:11;2021,01,27 farasztas karboxilat 5;Test1;60103;Closed
