# Supplementary material for: Mechanical Behaviour of Dental Luting Cements: Static, Dynamic, and Finite Element Studies
Source: Dent J (Basel). 2025 Dec 15;13(12):601. doi: 10.3390/dj13120601 (PMC12731645; doi:10.3390/dj13120601)
Supplement: Supplementary file 1 [file dentistry-13-00601-s001.zip › File S1/dynamic/CaC/2021,01,27 farasztas karboxilat 5/Test1/Test1.steps.tracking.csv]

Total Time (s)	Cycle Elapsed Time (s)	Total Cycles	Elapsed Cycles	Step	Total Cycle Count(Linear Waveform)	Position(Linear:Position) (mm)	Load(Linear:Load) (kN)	Displacement(Linear:Digital Position) (mm)
0	0	1	1	1	0	-8,68890102021396	-0,047772959806025	0,000342763960361481
0,01	0,01	1	1	1	0	-8,68900629691779	-0,0483857048675418	0,000237487256526947
0,014	0,014	1	1	1	0	-8,68923615664244	-0,0493780476972461	7,5995922088623E-06
0,015	0,015	1	1	1	0	-8,68923341855407	-0,0494401156902313	1,03935599327087E-05
0,025	0,025	1	1	1	0	-8,68882508017123	-0,0475375773385167	0,000418704003095627
0,035	0,035	1	1	1	0	-8,68883611634374	-0,0477223470807076	0,000407695770263672
0,046	0,046	1	1	1	0	-8,68868278339505	-0,0468585267663002	0,000560972839593887
0,056	0,056	1	1	1	0	-8,68886137381196	-0,0476294150575995	0,0003824383020401
0,066	0,066	1	1	1	0	-8,68880239315331	-0,0474226521328092	0,00044139102101326
0,077	0,077	1	1	1	0	-8,68882614187896	-0,0476045114919543	0,000417642295360565
0,087	0,087	1	1	1	0	-8,68877626955509	-0,0475100567564368	0,000467486679553986
0,098	0,098	1	1	1	0	-8,68884282186627	-0,0475137587636709	0,000400934368371964
0,109	0,109	1	1	1	0	-8,68868540972471	-0,046758851967752	0,000558346509933472
0,119	0,119	1	1	1	0	-8,68872935883701	-0,0472465576604009	0,000514425337314606
0,13	0,13	1	1	1	0	-8,68862525559962	-0,0467506190761924	0,000618528574705124
0,14	0,14	1	1	1	0	-8,68871153332293	-0,0471746921539307	0,000532250851392746
0,151	0,151	1	1	1	0	-8,68861757218838	-0,0464926939457655	0,000626184046268463
0,161	0,161	1	1	1	0	-8,68868236429989	-0,0468538841232657	0,000561419874429703
0,171	0,171	1	1	1	0	-8,68869130499661	-0,0469989329576492	0,000552479177713394
0,182	0,182	1	1	1	0	-8,68873623199761	-0,0473636481910944	0,000507552176713943
0,192	0,192	1	1	1	0	-8,68883885443211	-0,0478565925732255	0,000404957681894302
0,202	0,202	1	1	1	0	-8,68856915272772	-0,0462038163095713	0,00067463144659996
0,213	0,213	1	1	1	0	-8,68869988247752	-0,0470395246520638	0,000543873757123947
0,223	0,223	1	1	1	0	-8,68858711794019	-0,0465038837864995	0,000656638294458389
0,233	0,233	1	1	1	0	-8,68856177665293	-0,0464419322088361	0,000682007521390915
0,245	0,245	1	1	1	0	-8,6885667219758	-0,0465925503522158	0,000677090138196945
0,255	0,255	1	1	1	0	-8,68856155313551	-0,0462832115590572	0,000682231038808823
0,265	0,265	1	1	1	0	-8,68857879191637	-0,046479576267302	0,000665020197629929
0,275	0,275	1	1	1	0	-8,68877107277513	-0,0474208360537887	0,00047268345952034
0,285	0,285	1	1	1	0	-8,68860566988587	-0,0466728443279862	0,000638086348772049
0,296	0,296	1	1	1	0	-8,68859332054853	-0,0468461681157351	0,000650491565465927
0,306	0,306	1	1	1	0	-8,68828900158405	-0,0452504539862275	0,000954754650592804
0,316	0,316	1	1	1	0	-8,68833895772696	-0,0454757921397686	0,00090479850769043
0,326	0,326	1	1	1	0	-8,6886506807059	-0,0467962026596069	0,000593103468418121
0,336	0,336	1	1	1	0	-8,68855705484748	-0,0465415231883526	0,000686701387166977
0,346	0,346	1	1	1	0	-8,68837374262512	-0,0457086367532611	0,00087004154920578
0,357	0,357	1	1	1	0	-8,6884285043925	-0,0458283256739378	0,00081527978181839
0,367	0,367	1	1	1	0	-8,68847418576479	-0,0461277971044183	0,000769626349210739
0,377	0,377	1	1	1	0	-8,68841629475355	-0,0458742398768663	0,00082746148109436
0,387	0,387	1	1	1	0	-8,68839642964303	-0,0458523584529758	0,000847354531288147
0,397	0,397	1	1	1	0	-8,68857236579061	-0,046798256225884	0,000671390444040298
0,407	0,407	1	1	1	0	-8,68856208398938	-0,0464901654049754	0,000681672245264053
0,418	0,418	1	1	1	0	-8,68843210861087	-0,0459269061684608	0,000811703503131866
0,428	0,428	1	1	1	0	-8,68838681839406	-0,0458270544186234	0,000856965780258179
0,438	0,438	1	1	1	0	-8,68831761181355	-0,0455450126901269	0,000926144421100616
0,448	0,448	1	1	1	0	-8,6881828866899	-0,0450972188264132	0,00106086954474449
0,458	0,458	1	1	1	0	-8,68814933113754	-0,0446901516988873	0,00109445303678513
0,468	0,468	1	1	1	0	-8,68837949819863	-0,0457025924697518	0,000864285975694656
0,478	0,478	1	1	1	0	-8,68846141733229	-0,0461555691435933	0,000782366842031479
0,489	0,489	1	1	1	0	-8,68829769082367	-0,0454933801665902	0,00094609335064888
0,499	0,499	1	1	1	0	-8,68816148489714	-0,0448846165090799	0,00108227133750916
0,511	0,511	1	1	1	0	-8,68812477216125	-0,0446988362818956	0,0011189840734005
0,521	0,521	1	1	1	0	-8,68816360831261	-0,0450073555111885	0,00108014792203903
0,531	0,531	1	1	1	0	-8,68828953243792	-0,045444262214005	0,000954251736402511
0,541	0,541	1	1	1	0	-8,68826975114644	-0,045461137779057	0,000974033027887344
0,551	0,551	1	1	1	0	-8,68818794377148	-0,0452861562371254	0,00105584040284157
0,561	0,561	1	1	1	0	-8,68833647109568	-0,0455299997702241	0,000907313078641891
0,571	0,571	1	1	1	0	-8,68832079693675	-0,0455417716875672	0,000922959297895432
0,582	0,582	1	1	1	0	-8,68818308226764	-0,0450628018006682	0,00106070190668106
0,592	0,592	1	1	1	0	-8,68829933926463	-0,0456761242821813	0,000944416970014572
0,602	0,602	1	1	1	0	-8,68813463486731	-0,0450148805975914	0,00110914930701256
0,612	0,612	1	1	1	0	-8,6881407815963	-0,0446800887584686	0,0011030025780201
0,622	0,622	1	1	1	0	-8,68815117515624	-0,0447708647698164	0,00109260901808739
0,632	0,632	1	1	1	0	-8,68829257786274	-0,0455643003806472	0,00095117837190628
0,642	0,642	1	1	1	0	-8,68806475773454	-0,0447334069758654	0,00117899850010872
0,652	0,652	1	1	1	0	-8,68812228552997	-0,0448846770450473	0,00112149864435196
0,67	0,67	1	1	1	0	-8,6881626304239	-0,0450451485812664	0,00108115375041962
0,68	0,68	1	1	1	0	-8,68802796117961	-0,0443690409883857	0,00121582299470901
0,69	0,69	1	1	1	0	-8,68816366419196	-0,0450688786804676	0,00108014792203903
0,7	0,7	1	1	1	0	-8,68802326731384	-0,0445475289598107	0,00122051686048508
0,711	0,711	1	1	1	0	-8,68815125897527	-0,0447986740618944	0,00109249725937843
0,721	0,721	1	1	1	0	-8,68792514316738	-0,0439598737284541	0,00131864100694656
0,731	0,731	1	1	1	0	-8,68815807625651	-0,0449698232114315	0,00108573585748672
0,741	0,741	1	1	1	0	-8,687947941944	-0,0442436896264553	0,00129584223031998
0,751	0,751	1	1	1	0	-8,68804846890271	-0,0446496997028589	0,00119531527161598
0,767	0,767	1	1	1	0	-8,68794313631952	-0,0439729960635304	0,00130064785480499
0,777	0,777	1	1	1	0	-8,68807506747544	-0,0446758233010769	0,00116871669888496
0,787	0,787	1	1	1	0	-8,68770810775459	-0,0430772313848138	0,00153567641973495
0,797	0,797	1	1	1	0	-8,68779678829014	-0,0436576036736369	0,00144699588418007
0,807	0,807	1	1	1	0	-8,687824588269	-0,0438015908002853	0,00141916796565056
0,817	0,817	1	1	1	0	-8,68780782446265	-0,0435839872807264	0,00143593177199364
0,827	0,827	1	1	1	0	-8,68789044208825	-0,0440174527466297	0,00135334208607674
0,838	0,838	1	1	1	0	-8,68789382278919	-0,0440459419041872	0,00134993344545364
0,848	0,848	1	1	1	0	-8,68791187182069	-0,0442247418686748	0,00133194029331207
0,858	0,858	1	1	1	0	-8,68791100569069	-0,0442099617794156	0,00133277848362923
0,868	0,868	1	1	1	0	-8,68787395767867	-0,0437831599265337	0,00136982649564743
0,878	0,878	1	1	1	0	-8,68786934763193	-0,0439882790669799	0,00137440860271454
0,888	0,888	1	1	1	0	-8,68777753785253	-0,0435402803122997	0,00146621838212013
0,898	0,898	1	1	1	0	-8,68776792660356	-0,0436314707621932	0,00147582963109016
0,908	0,908	1	1	1	0	-8,6877543758601	-0,0435282336547971	0,00148940831422806
0,918	0,918	1	1	1	0	-8,6878599319607	-0,0438011297956109	0,00138385221362114
0,928	0,928	1	1	1	0	-8,68786948733032	-0,0437582703307271	0,00137429684400558
0,938	0,938	1	1	1	0	-8,68784660473466	-0,0438977684825659	0,00139715149998665
0,957	0,957	1	1	1	0	-8,68756720796227	-0,0429273396730423	0,00167660415172577
0,968	0,968	1	1	1	0	-8,68782590143383	-0,0437672296538949	0,00141788274049759
0,978	0,978	1	1	1	0	-8,6878866981715	-0,0440884940326214	0,00135708600282669
0,988	0,988	1	1	1	0	-8,68754477240145	-0,0426780479028821	0,00169901177287102
0,998	0,998	1	1	1	0	-8,68759048171341	-0,0429342268034816	0,00165330246090889
1,008	1,008	1	1	1	0	-8,68773152120411	-0,0436511822044849	0,00151226297020912
1,018	1,018	1	1	1	0	-8,68782081641257	-0,0437308708205819	0,00142296776175499
1,028	1,028	1	1	1	0	-8,68768815882504	-0,0433021783828735	0,00155562534928322
1,038	1,038	1	1	1	0	-8,6876071896404	-0,0430452078580856	0,00163659453392029
1,048	1,048	1	1	1	0	-8,68764940649271	-0,0432378239929676	0,00159440562129021
1,058	1,058	1	1	1	0	-8,68761191144586	-0,0429796939715743	0,00163190066814423
1,068	1,068	1	1	1	0	-8,68769958615303	-0,0431392807513475	0,00154417008161545
1,078	1,078	1	1	1	0	-8,68745472282171	-0,0422958051785827	0,00178903341293335
1,088	1,088	1	1	1	0	-8,68749506771564	-0,0424802908673882	0,00174874439835548
1,098	1,098	1	1	1	0	-8,68734925054014	-0,0418408121913671	0,00189453363418579
1,108	1,108	1	1	1	0	-8,68742904625833	-0,0423686997964978	0,00181473791599274
1,118	1,118	1	1	1	0	-8,68741921149194	-0,042152195237577	0,00182457268238068
1,128	1,128	1	1	1	0	-8,68762090802193	-0,0430277828127146	0,00162290409207344
1,138	1,138	1	1	1	0	-8,68758117780089	-0,0429094256833196	0,00166263431310654
1,148	1,148	1	1	1	0	-8,68749660439789	-0,0426366087049246	0,00174717977643013
1,159	1,159	1	1	1	0	-8,68763498961926	-0,043381261639297	0,00160876661539078
1,169	1,169	1	1	1	0	-8,68749065324664	-0,0423987582325935	0,00175315886735916
1,179	1,179	1	1	1	0	-8,68740479461849	-0,0422348873689771	0,00183898955583572
1,189	1,189	1	1	1	0	-8,68752155452967	-0,0427568284794688	0,00172220170497894
1,199	1,199	1	1	1	0	-8,68741753511131	-0,0423376867547631	0,00182624906301498
1,209	1,209	1	1	1	0	-8,68736078962684	-0,0421707984060049	0,00188296660780907
1,219	1,219	1	1	1	0	-8,68732924573123	-0,0420549837872386	0,00191453844308853
1,229	1,229	1	1	1	0	-8,6875760089606	-0,0429462362080812	0,00166777521371841
1,239	1,239	1	1	1	0	-8,68734751828015	-0,0419751368463039	0,00189626589417458
1,249	1,249	1	1	1	0	-8,68739543482661	-0,0423158472403884	0,00184832140803337
1,259	1,259	1	1	1	0	-8,68741362355649	-0,0424342602491379	0,00183016061782837
1,274	1,274	1	1	1	0	-8,68736039847136	-0,0420025363564491	0,00188341364264488
1,284	1,284	1	1	1	0	-8,68726504035294	-0,0417148135602474	0,00197874382138252
1,294	1,294	1	1	1	0	-8,68717705830932	-0,0412862282246351	0,00206669792532921
1,304	1,304	1	1	1	0	-8,68714987300336	-0,041355318389833	0,00209391117095947
1,314	1,314	1	1	1	0	-8,68738073855639	-0,042310724966228	0,0018630176782608
1,324	1,324	1	1	1	0	-8,68719667196274	-0,0412838067859411	0,00204708427190781
1,334	1,334	1	1	1	0	-8,68748179636895	-0,0426630536094308	0,00176198780536652
1,344	1,344	1	1	1	0	-8,68707999587059	-0,0410144031047821	0,00216376036405563
1,354	1,354	1	1	1	0	-8,68712045252323	-0,0412893900647759	0,00212330371141434
1,364	1,364	1	1	1	0	-8,68741630576551	-0,0425920449197292	0,00182747840881348
1,374	1,374	1	1	1	0	-8,68724084459245	-0,041615548543632	0,00200293958187103
1,384	1,384	1	1	1	0	-8,68700779974461	-0,0406512850895524	0,00223595649003983
1,394	1,394	1	1	1	0	-8,68699768558145	-0,0406721606850624	0,00224612653255463
1,404	1,404	1	1	1	0	-8,68704515509307	-0,0410604989156127	0,00219862908124924
1,415	1,415	1	1	1	0	-8,6874380428344	-0,0429054675623775	0,00180574133992195
1,425	1,425	1	1	1	0	-8,6869946680963	-0,0406098924577236	0,0022490881383419
1,435	1,435	1	1	1	0	-8,68713062256575	-0,0413314672186971	0,00211313366889954
1,445	1,445	1	1	1	0	-8,68705423548817	-0,0410552136600018	0,0021895207464695
1,455	1,455	1	1	1	0	-8,68722427636385	-0,0418778648599982	0,00201953575015068
1,465	1,465	1	1	1	0	-8,68697578087449	-0,040853782556951	0,00226797536015511
1,475	1,475	1	1	1	0	-8,68718015961349	-0,0416534394025803	0,00206362456083298
1,485	1,485	1	1	1	0	-8,68704367429018	-0,0409726053476334	0,00220008194446564
1,499	1,499	1	1	1	0	-8,68694904260337	-0,0406999746337533	0,00229474157094955
1,509	1,509	1	1	1	0	-8,68693772703409	-0,0406808126717806	0,00230602920055389
1,519	1,519	1	1	1	0	-8,68696365505457	-0,0408421875908971	0,0022801011800766
1,529	1,529	1	1	1	0	-8,68701143190265	-0,0409166794270277	0,00223232433199883
1,54	1,54	1	1	1	0	-8,68697198107838	-0,0407129386439919	0,00227177515625954
1,55	1,55	1	1	1	0	-8,68688746355474	-0,0404855469241738	0,00235632061958313
1,56	1,56	1	1	1	0	-8,68689799681306	-0,0405549723654985	0,00234575942158699
1,57	1,57	1	1	1	0	-8,68688902817667	-0,0405539758503437	0,00235475599765778
1,58	1,58	1	1	1	0	-8,68698447011411	-0,0408799154683948	0,00225931406021118
1,59	1,59	1	1	1	0	-8,68707315064967	-0,0414415914565325	0,0021706335246563
1,6	1,6	1	1	1	0	-8,68681476451457	-0,0401251576840878	0,00242901965975761
1,61	1,61	1	1	1	0	-8,68696684017777	-0,0409119855612516	0,00227691605687141
1,62	1,62	1	1	1	0	-8,68687813170254	-0,0406070053577423	0,00236565247178078
1,63	1,63	1	1	1	0	-8,6870770342648	-0,0412380415946245	0,00216672196984291
1,64	1,64	1	1	1	0	-8,6867955699563	-0,0400302931666374	0,00244824215769768
1,65	1,65	1	1	1	0	-8,68683549575508	-0,0404960010200739	0,00240828841924667
1,66	1,66	1	1	1	0	-8,68657451122999	-0,0393452867865562	0,00266924500465393
1,671	1,671	1	1	1	0	-8,68701852858067	-0,0413523148745298	0,00222528353333473
1,681	1,681	1	1	1	0	-8,686597449705	-0,0392789486795664	0,00264633446931839
1,691	1,691	1	1	1	0	-8,68706951849163	-0,0415227375924587	0,0021742656826973
1,701	1,701	1	1	1	0	-8,68673924356699	-0,0400577904656529	0,00250451266765594
1,711	1,711	1	1	1	0	-8,68649577721953	-0,0391149194911122	0,00274797901511192
1,721	1,721	1	1	1	0	-8,68670336902141	-0,0400949455797672	0,00254044309258461
1,731	1,731	1	1	1	0	-8,68675092235208	-0,0401634210720658	0,00249288976192474
1,741	1,741	1	1	1	0	-8,68680031970143	-0,0403565866872668	0,00244349241256714
1,751	1,751	1	1	1	0	-8,68683482520282	-0,0405829958617687	0,0024089589715004
1,761	1,761	1	1	1	0	-8,68641846813262	-0,0388420326635242	0,00282531604170799
1,775	1,775	1	1	1	0	-8,68679730221629	-0,0405421713367105	0,00244645401835442
1,785	1,785	1	1	1	0	-8,68650376796722	-0,0390188116580248	0,00273998826742172
1,796	1,796	1	1	1	0	-8,6865549813956	-0,0394230708479881	0,00268880277872086
1,806	1,806	1	1	1	0	-8,68636605329812	-0,0387319596484303	0,00287773087620735
1,816	1,816	1	1	1	0	-8,68640511296689	-0,0390054937452078	0,00283867120742798
1,826	1,826	1	1	1	0	-8,68644847534597	-0,0393357360735536	0,00279530882835388
1,836	1,836	1	1	1	0	-8,68639346212148	-0,0387783441692591	0,00285034999251366
1,846	1,846	1	1	1	0	-8,68649113923311	-0,0392770022153854	0,00275261700153351
1,856	1,856	1	1	1	0	-8,68669182993472	-0,0402324041351676	0,00255195423960686
1,866	1,866	1	1	1	0	-8,68640678934753	-0,0390780344605446	0,00283699482679367
1,876	1,876	1	1	1	0	-8,68656425736845	-0,0397827057167888	0,00267952680587769
1,886	1,886	1	1	1	0	-8,68638139218092	-0,0386933423578739	0,00286241993308067
1,896	1,896	1	1	1	0	-8,68631352670491	-0,0384824490174651	0,00293025746941566
1,906	1,906	1	1	1	0	-8,68639170192182	-0,038924366235733	0,00285208225250244
1,916	1,916	1	1	1	0	-8,6864710226655	-0,0393684068694711	0,0027727335691452
1,927	1,927	1	1	1	0	-8,68665070272982	-0,0402623135596514	0,00259308144450188
1,937	1,937	1	1	1	0	-8,6864691786468	-0,0390879809856415	0,00277463346719742
1,947	1,947	1	1	1	0	-8,68646976538002	-0,0392134254798293	0,00277401879429817
1,957	1,957	1	1	1	0	-8,68630673736334	-0,0387186463922262	0,00293701887130737
1,967	1,967	1	1	1	0	-8,68611230514944	-0,0379845080897212	0,00313147902488709
1,977	1,977	1	1	1	0	-8,68622314184904	-0,0384721299633384	0,00302061438560486
2,003	2,003	1	1	1	0	-8,68622579611838	-0,0385187100619078	0,00301798805594444
2,014	2,014	1	1	1	0	-8,68662614375353	-0,0403024395927787	0,00261761248111725
2,025	2,025	1	1	1	0	-8,68622627109289	-0,0385793717578053	0,00301748514175415
2,035	2,035	1	1	1	0	-8,68624451570213	-0,0386615050956607	0,00299926847219467
2,046	2,046	1	1	1	0	-8,68613270111382	-0,0380530906841159	0,00311108306050301
2,057	2,057	1	1	1	0	-8,68613300845027	-0,0381865119561553	0,00311074778437614
2,067	2,067	1	1	1	0	-8,68623350746929	-0,0386483408510685	0,00301027670502663
2,078	2,078	1	1	1	0	-8,68605692870915	-0,038029127754271	0,00318685546517372
2,088	2,088	1	1	1	0	-8,68610990233719	-0,0383108155801892	0,00313388183712959
2,099	2,099	1	1	1	0	-8,68608917109668	-0,0379546079784632	0,00315461307764053
2,11	2,11	1	1	1	0	-8,68604611605406	-0,0379205867648125	0,00319764018058777
2,12	2,12	1	1	1	0	-8,68602314963937	-0,0378638738766313	0,00322066247463226
2,131	2,131	1	1	1	0	-8,68601663969457	-0,0380561221390963	0,00322714447975159
2,142	2,142	1	1	1	0	-8,6860472895205	-0,0378158316016197	0,00319646671414375
2,152	2,152	1	1	1	0	-8,68627617135644	-0,0388225354254246	0,00296758487820625
2,163	2,163	1	1	1	0	-8,68598721921444	-0,0377306900918484	0,00325659289956093
2,174	2,174	1	1	1	0	-8,68622850626707	-0,0388226890936494	0,00301524996757507
2,184	2,184	1	1	1	0	-8,68593734689057	-0,0376403378322721	0,00330643728375435
2,195	2,195	1	1	1	0	-8,68578443303704	-0,0368804950267076	0,00345932319760323
2,205	2,205	1	1	1	0	-8,68583472445607	-0,0371715147048235	0,00340903177857399
2,216	2,216	1	1	1	0	-8,68611006997526	-0,0384377501904964	0,00313371419906616
2,227	2,227	1	1	1	0	-8,68580446578562	-0,0373307103291154	0,00343931838870049
2,237	2,237	1	1	1	0	-8,68587378412485	-0,0375187210738659	0,00337002798914909
2,248	2,248	1	1	1	0	-8,68602809496224	-0,0381233170628548	0,00321568921208382
2,259	2,259	1	1	1	0	-8,68573573417962	-0,0368206901475787	0,00350804999470711
2,269	2,269	1	1	1	0	-8,68642087094486	-0,0396963069215417	0,00282291322946548
2,28	2,28	1	1	1	0	-8,68554370477796	-0,0362385390326381	0,00370010733604431
2,291	2,291	1	1	1	0	-8,68583997711539	-0,0376494508236647	0,00340377911925316
2,301	2,301	1	1	1	0	-8,68566717021167	-0,0366403954103589	0,0035766139626503
2,312	2,312	1	1	1	0	-8,6859090719372	-0,0376632949337363	0,00333471223711967
2,322	2,322	1	1	1	0	-8,68573768995702	-0,0370633183047175	0,00350609421730042
2,333	2,333	1	1	1	0	-8,68590247817338	-0,0378158269450068	0,00334130600094795
2,344	2,344	1	1	1	0	-8,68553146719933	-0,0361394323408604	0,00371234491467476
2,354	2,354	1	1	1	0	-8,68559690192342	-0,0364359561353922	0,00364691019058228
2,365	2,365	1	1	1	0	-8,68582746013999	-0,0374438520520926	0,00341635197401047
2,376	2,376	1	1	1	0	-8,68602052330971	-0,0383653817698359	0,0032232329249382
2,386	2,386	1	1	1	0	-8,68554091081023	-0,0364174926653504	0,00370290130376816
2,397	2,397	1	1	1	0	-8,68582701310515	-0,0373905710875988	0,00341679900884628
2,408	2,408	1	1	1	0	-8,68556963279843	-0,0364516815170646	0,00367417931556702
2,418	2,418	1	1	1	0	-8,68561017327011	-0,0367114879190922	0,00363361090421677
2,429	2,429	1	1	1	0	-8,68551598861814	-0,0362322852015495	0,00372776761651039
2,44	2,44	1	1	1	0	-8,68545225821435	-0,0363305909559131	0,00379152595996857
2,45	2,45	1	1	1	0	-8,68569851852953	-0,0370366591960192	0,00354526564478874
2,461	2,461	1	1	1	0	-8,6857873108238	-0,037381686270237	0,0034564733505249
2,471	2,471	1	1	1	0	-8,68576188571751	-0,037446659989655	0,0034818984568119
2,482	2,482	1	1	1	0	-8,68532096967101	-0,0356737012043595	0,00392278656363487
2,493	2,493	1	1	1	0	-8,68530937470496	-0,0356891425326467	0,00393440946936607
2,503	2,503	1	1	1	0	-8,68540643714368	-0,0359641667455435	0,00383734703063965
2,514	2,514	1	1	1	0	-8,68534463457763	-0,0356516242027283	0,00389914959669113
2,525	2,525	1	1	1	0	-8,68545678444207	-0,0362772075459361	0,00378699973225594
2,535	2,535	1	1	1	0	-8,68571816012263	-0,0375164858996868	0,00352559611201286
2,553	2,553	1	1	1	0	-8,68520837277174	-0,0351560022681952	0,00403538346290588
2,563	2,563	1	1	1	0	-8,68530554696918	-0,0356279266998172	0,0039382092654705
2,574	2,574	1	1	1	0	-8,68532348424196	-0,03585169557482	0,00392027199268341
2,584	2,584	1	1	1	0	-8,68558214977384	-0,0369431590661407	0,00366166234016418
2,595	2,595	1	1	1	0	-8,68520035408437	-0,0355579238384962	0,00404343008995056
2,606	2,606	1	1	1	0	-8,68533885106444	-0,0358885480090976	0,00390490517020225
2,616	2,616	1	1	1	0	-8,68512698449194	-0,0348720792680979	0,00411679968237877
2,627	2,627	1	1	1	0	-8,68531635962427	-0,0359385972842574	0,00392742455005646
2,638	2,638	1	1	1	0	-8,68522195145488	-0,0356586696580052	0,00402180477976799
2,648	2,648	1	1	1	0	-8,68520479649305	-0,03554399125278	0,00403901562094688
2,659	2,659	1	1	1	0	-8,68527607060969	-0,0356117496266961	0,00396771356463432
2,67	2,67	1	1	1	0	-8,68536005727947	-0,03601741977036	0,0038837268948555
2,68	2,68	1	1	1	0	-8,6853904556483	-0,0362684251740575	0,00385332852602005
2,691	2,691	1	1	1	0	-8,68535173125565	-0,0362316193059087	0,00389205291867256
2,701	2,701	1	1	1	0	-8,68515771813691	-0,0351885426789522	0,00408606603741646
2,712	2,712	1	1	1	0	-8,68505998514593	-0,0347971962764859	0,00418379902839661
2,723	2,723	1	1	1	0	-8,68510077707469	-0,0351655809208751	0,00414300709962845
2,733	2,733	1	1	1	0	-8,68514738045633	-0,0354427564889193	0,00409640371799469
2,744	2,744	1	1	1	0	-8,68504869751632	-0,0350589584559202	0,00419508665800095
2,755	2,755	1	1	1	0	-8,6851080134511	-0,0350925512611866	0,00413579866290092
2,765	2,765	1	1	1	0	-8,68503685109317	-0,0348688382655382	0,00420693308115005
2,776	2,776	1	1	1	0	-8,68534818291664	-0,0362136960029602	0,00389557331800461
2,787	2,787	1	1	1	0	-8,68499726057052	-0,0348809361457825	0,00424649566411972
2,803	2,803	1	1	1	0	-8,68492011912167	-0,0344429258257151	0,00432366505265236
2,815	2,815	1	1	1	0	-8,68492282927036	-0,0345735717564821	0,00432092696428299
2,825	2,825	1	1	1	0	-8,68497915565968	-0,03482845146209	0,00426460057497025
2,836	2,836	1	1	1	0	-8,6853738874197	-0,0365531770512462	0,0038699246942997
2,846	2,846	1	1	1	0	-8,68484602309763	-0,0344505161046982	0,00439776107668877
2,857	2,857	1	1	1	0	-8,68481704965234	-0,0341071281582117	0,00442670658230781
2,868	2,868	1	1	1	0	-8,68488913401961	-0,0345764681696892	0,00435462221503258
2,878	2,878	1	1	1	0	-8,68487206287682	-0,0346149783581495	0,00437172129750252
2,889	2,889	1	1	1	0	-8,68504718877375	-0,0352899683639407	0,00419659540057182
2,9	2,9	1	1	1	0	-8,68474312126637	-0,0341257080435753	0,00450063496828079
2,91	2,91	1	1	1	0	-8,68502916768193	-0,0351381907239556	0,00421458855271339
2,921	2,921	1	1	1	0	-8,68475242517889	-0,0340500567108393	0,00449135899543762
2,932	2,932	1	1	1	0	-8,68466162122786	-0,0338281039148569	0,00458216294646263
2,942	2,942	1	1	1	0	-8,68477139621973	-0,0343037070706487	0,00447236001491547
2,953	2,953	1	1	1	0	-8,68516590446234	-0,0360920699313283	0,00407785177230835
2,963	2,963	1	1	1	0	-8,68476385250688	-0,034088771790266	0,00447995960712433
2,974	2,974	1	1	1	0	-8,68490229360759	-0,0348009634763002	0,0043414905667305
2,985	2,985	1	1	1	0	-8,68482389487326	-0,0344553589820862	0,00441988930106163
2,995	2,995	1	1	1	0	-8,68455952964723	-0,0335519481450319	0,00468425452709198
3,006	3,006	1	1	1	0	-8,68451440706849	-0,0332627817988396	0,00472934916615486
3,022	3,022	1	1	1	0	-8,68462409824133	-0,033826450817287	0,00461965799331665
3,033	3,033	1	1	1	0	-8,68461362086236	-0,0337800709530711	0,00463016331195831
3,043	3,043	1	1	1	0	-8,68463499471545	-0,0339646264910698	0,00460881739854813
3,054	3,054	1	1	1	0	-8,68464823812246	-0,0340367713943124	0,00459557399153709
3,065	3,065	1	1	1	0	-8,68463544175029	-0,0337466830387712	0,00460831448435783
3,075	3,075	1	1	1	0	-8,68460238911211	-0,0337642664089799	0,00464139506220818
3,086	3,086	1	1	1	0	-8,68463890627027	-0,0340725108981133	0,00460484996438026
3,096	3,096	1	1	1	0	-8,68460300378501	-0,0340145733207464	0,00464078038930893
3,107	3,107	1	1	1	0	-8,68461032398045	-0,0338596571236849	0,00463346019387245
3,118	3,118	1	1	1	0	-8,68449842557311	-0,0334112299606204	0,00474533066153526
3,128	3,128	1	1	1	0	-8,68442136794329	-0,0332244578748941	0,00482238829135895
3,139	3,139	1	1	1	0	-8,6844983138144	-0,0336118508130312	0,00474544242024422
3,15	3,15	1	1	1	0	-8,68484004400671	-0,0350356381386518	0,0044037401676178
3,16	3,16	1	1	1	0	-8,68414216674864	-0,0318960100412369	0,00510161742568016
3,171	3,171	1	1	1	0	-8,68430145084858	-0,0327439466491342	0,00494230538606644
3,182	3,182	1	1	1	0	-8,68428032845259	-0,0326524255797267	0,00496342778205872
3,192	3,192	1	1	1	0	-8,68492087349296	-0,0354930898174644	0,00432288274168968
3,203	3,203	1	1	1	0	-8,68435026146472	-0,0331288948655128	0,00489352270960808
3,213	3,213	1	1	1	0	-8,68428664281964	-0,0326218549162149	0,00495711341500282
3,224	3,224	1	1	1	0	-8,68438954465091	-0,0332448212429881	0,0048542395234108
3,235	3,235	1	1	1	0	-8,68425297550857	-0,0327037135139108	0,00499080866575241
3,245	3,245	1	1	1	0	-8,68444318883121	-0,0336210941895843	0,00480059534311294
3,256	3,256	1	1	1	0	-8,68431896902621	-0,0331295793876052	0,00492481514811516
3,267	3,267	1	1	1	0	-8,68432925082743	-0,032880287617445	0,0049145333468914
3,277	3,277	1	1	1	0	-8,68421237915754	-0,0326207187026739	0,00503137707710266
3,288	3,288	1	1	1	0	-8,68436655029655	-0,0332334265112877	0,00487726181745529
3,299	3,299	1	1	1	0	-8,68403261527419	-0,0319696450605989	0,00521119683980942
3,309	3,309	1	1	1	0	-8,6842545401305	-0,032948637381196	0,00498924404382706
3,32	3,32	1	1	1	0	-8,6842255666852	-0,0326719600707293	0,00501818954944611
3,331	3,331	1	1	1	0	-8,68396542035043	-0,0318063097074628	0,00527836382389069
3,341	3,341	1	1	1	0	-8,68411210365593	-0,0324945710599422	0,00513168051838875
3,352	3,352	1	1	1	0	-8,68409673683345	-0,0324767269194126	0,0051470473408699
3,362	3,362	1	1	1	0	-8,68415040895343	-0,0325010251253843	0,00509340316057205
3,373	3,373	1	1	1	0	-8,68415423668921	-0,0325733935460448	0,00508954748511314
3,384	3,384	1	1	1	0	-8,68437149561941	-0,0335805211216211	0,00487228855490685
3,394	3,394	1	1	1	0	-8,68429102934897	-0,033219987526536	0,00495275482535362
3,405	3,405	1	1	1	0	-8,68377579376101	-0,0312190409749746	0,0054679624736309
3,416	3,416	1	1	1	0	-8,68406421504915	-0,032261717133224	0,00517956912517548
3,426	3,426	1	1	1	0	-8,68393558077514	-0,0318034458905458	0,00530820339918137
3,437	3,437	1	1	1	0	-8,68392119184136	-0,031853998079896	0,00532256439328194
3,448	3,448	1	1	1	0	-8,68411601521075	-0,0327307218685746	0,00512776896357536
3,458	3,458	1	1	1	0	-8,68431687355042	-0,0335657550022006	0,0049268826842308
3,469	3,469	1	1	1	0	-8,68393303826451	-0,031763594597578	0,00531071797013283
3,479	3,479	1	1	1	0	-8,68402839638293	-0,0322727300226688	0,00521538779139519
3,49	3,49	1	1	1	0	-8,68392647244036	-0,0318358791992068	0,00531731173396111
3,501	3,501	1	1	1	0	-8,6841401271522	-0,0328578567132354	0,00510362908244133
3,519	3,519	1	1	1	0	-8,68370781652629	-0,0312194181606174	0,00553596764802933
3,53	3,53	1	1	1	0	-8,68366029113531	-0,0309420516714454	0,00558346509933472
3,541	3,541	1	1	1	0	-8,68373215198517	-0,0313665578141809	0,00551160424947739
3,551	3,551	1	1	1	0	-8,68402096442878	-0,0325042987242341	0,00522281974554062
3,562	3,562	1	1	1	0	-8,68377800099552	-0,0316987978294492	0,0054657831788063
3,573	3,573	1	1	1	0	-8,68367979303002	-0,0309923756867647	0,00556396320462227
3,583	3,583	1	1	1	0	-8,68374086916447	-0,0314186466857791	0,00550288707017898
3,594	3,594	1	1	1	0	-8,68380937725306	-0,0318210106343031	0,00543443486094475
3,604	3,604	1	1	1	0	-8,68358340114355	-0,0309987040236592	0,00566035509109497
3,615	3,615	1	1	1	0	-8,68363855406642	-0,0312006892636418	0,00560525804758072
3,626	3,626	1	1	1	0	-8,6837209481746	-0,0314324675127864	0,00552283599972725
3,636	3,636	1	1	1	0	-8,68379677645862	-0,0317070540040731	0,00544700771570206
3,647	3,647	1	1	1	0	-8,68368663825095	-0,0313531048595905	0,00555714592337608
3,658	3,658	1	1	1	0	-8,68368068709969	-0,0314032565802336	0,00556312501430511
3,668	3,668	1	1	1	0	-8,68355800397694	-0,0306079396978021	0,00568578019738197
3,679	3,679	1	1	1	0	-8,68365056812763	-0,0313217751681805	0,00559324398636818
3,69	3,69	1	1	1	0	-8,68366353213787	-0,0311471242457628	0,00558022409677505
3,7	3,7	1	1	1	0	-8,68358155712485	-0,0310937501490116	0,00566219910979271
3,711	3,711	1	1	1	0	-8,68379990570247	-0,0319184036925435	0,00544387847185135
3,722	3,722	1	1	1	0	-8,6835883744061	-0,0309274857863784	0,00565538182854652
3,732	3,732	1	1	1	0	-8,68357177823782	-0,0310054235160351	0,00567197799682617
3,743	3,743	1	1	1	0	-8,68330514989793	-0,0300174951553345	0,00593863427639007
3,753	3,753	1	1	1	0	-8,68339293636382	-0,0304854987189174	0,00585084781050682
3,775	3,775	1	1	1	0	-8,68337052874267	-0,0302841374650598	0,00587325543165207
3,785	3,785	1	1	1	0	-8,68334608152509	-0,0301906699314713	0,00589767470955849
3,796	3,796	1	1	1	0	-8,68340388871729	-0,0305763585492969	0,00583989545702934
3,807	3,807	1	1	1	0	-8,68326771073043	-0,0300937984138727	0,00597607344388962
3,817	3,817	1	1	1	0	-8,68337094783783	-0,0306825898587704	0,00587280839681625
3,828	3,828	1	1	1	0	-8,68332264013588	-0,030137961730361	0,0059211440384388
3,839	3,839	1	1	1	0	-8,68334395810962	-0,0304272538051009	0,00589979812502861
3,849	3,849	1	1	1	0	-8,68371723219752	-0,0320111168548465	0,00552652403712273
3,86	3,86	1	1	1	0	-8,68328391574323	-0,0302911316975951	0,00595986843109131
3,87	3,87	1	1	1	0	-8,68348552845418	-0,0311761861667037	0,00575825572013855
3,881	3,881	1	1	1	0	-8,68316986598074	-0,0297183264046907	0,00607391819357872
3,892	3,892	1	1	1	0	-8,68334295228124	-0,0304606324061751	0,00590080395340919
3,902	3,902	1	1	1	0	-8,68305592797697	-0,0294211599975824	0,00618785619735718
3,913	3,913	1	1	1	0	-8,68319610133767	-0,0300291599705815	0,00604765489697456
3,924	3,924	1	1	1	0	-8,68314226157963	-0,0296977022662759	0,00610152259469032
3,934	3,934	1	1	1	0	-8,68315589614213	-0,0298879807814956	0,00608788803219795
3,945	3,945	1	1	1	0	-8,68320752866566	-0,0300332345068455	0,00603625550866127
3,956	3,956	1	1	1	0	-8,68332962505519	-0,0305591523647308	0,00591415911912918
3,966	3,966	1	1	1	0	-8,68294042535126	-0,0292380573228002	0,00630335882306099
3,977	3,977	1	1	1	0	-8,68299175053835	-0,0292296847328544	0,00625206157565117
3,987	3,987	1	1	1	0	-8,68295481428504	-0,0291817961260676	0,00628894194960594
3,998	3,998	1	1	1	0	-8,6829992942512	-0,029439702630043	0,00624451786279678
4,009	4,009	1	1	1	0	-8,68302835151553	-0,0296509591862559	0,0062154047191143
4,02	4,02	1	1	1	0	-8,68299541063607	-0,0296207191422582	0,00624837353825569
4,031	4,031	1	1	1	0	-8,68300345726311	-0,0293899141252041	0,00624032691121101
4,041	4,041	1	1	1	0	-8,68291659280658	-0,029133902862668	0,00632721930742264
4,052	4,052	1	1	1	0	-8,68290072306991	-0,0291617074981332	0,00634303316473961
4,063	4,063	1	1	1	0	-8,68292427621782	-0,0293048052117229	0,00631950795650482
4,073	4,073	1	1	1	0	-8,68338586762547	-0,0311982072889805	0,00585788860917091
4,092	4,092	1	1	1	0	-8,68311770260334	-0,0299323629587889	0,00612605363130569
4,103	4,103	1	1	1	0	-8,68287107907236	-0,0291654467582703	0,00637270510196686
4,113	4,113	1	1	1	0	-8,68272844702005	-0,0288088014349341	0,00651530921459198
4,124	4,124	1	1	1	0	-8,68273272179067	-0,0287977838888764	0,00651106238365173
4,134	4,134	1	1	1	0	-8,68307548575103	-0,0297899311408401	0,00616829842329025
4,145	4,145	1	1	1	0	-8,68268824182451	-0,0285143125802279	0,00655554234981537
4,156	4,156	1	1	1	0	-8,68263415060937	-0,0283369701355696	0,00660963356494904
4,166	4,166	1	1	1	0	-8,68262534961104	-0,0283812778070569	0,00661840662360191
4,177	4,177	1	1	1	0	-8,6826498247683	-0,0284420279785991	0,00659393146634102
4,188	4,188	1	1	1	0	-8,68264546617866	-0,0283991638571024	0,00659829005599022
4,198	4,198	1	1	1	0	-8,68273825384676	-0,0287648430094123	0,00650553032755852
4,209	4,209	1	1	1	0	-8,68272338993847	-0,0289397919550538	0,00652039423584938
4,22	4,22	1	1	1	0	-8,68270615115762	-0,0289425300434232	0,00653760507702827
4,23	4,23	1	1	1	0	-8,68288686499	-0,0292697222903371	0,00635689124464989
4,241	4,241	1	1	1	0	-8,68242491036654	-0,0276793586090207	0,00681884586811066
4,251	4,251	1	1	1	0	-8,68251906707883	-0,0280813779681921	0,00672468915581703
4,262	4,262	1	1	1	0	-8,68253471329808	-0,0283294916152954	0,00670909881591797
4,273	4,273	1	1	1	0	-8,68238973431289	-0,0278282072395086	0,00685404986143112
4,283	4,283	1	1	1	0	-8,6827443446964	-0,0288687087595463	0,00649943947792053
4,294	4,294	1	1	1	0	-8,68262473493814	-0,0284931855276227	0,00661907717585564
4,305	4,305	1	1	1	0	-8,68263116106391	-0,0285410322248936	0,00661259517073631
4,315	4,315	1	1	1	0	-8,68266742676497	-0,0288424594327807	0,00657632946968079
4,326	4,326	1	1	1	0	-8,68249408900738	-0,0282848626375198	0,00674966722726822
4,337	4,337	1	1	1	0	-8,68249548599124	-0,0280763581395149	0,0067482702434063
4,349	4,349	1	1	1	0	-8,68255893699825	-0,0284096505492926	0,00668484717607498
4,36	4,36	1	1	1	0	-8,68251537904143	-0,0283442065119743	0,00672843307256699
4,371	4,371	1	1	1	0	-8,6827053129673	-0,0291193556040525	0,00653849914669991
4,382	4,382	1	1	1	0	-8,68221265263855	-0,0269645499065518	0,00703113153576851
4,392	4,392	1	1	1	0	-8,68223827332258	-0,0272720446810126	0,00700553879141807
4,403	4,403	1	1	1	0	-8,68230745196342	-0,0276740407571197	0,00693630427122116
4,414	4,414	1	1	1	0	-8,68251507170498	-0,0285351742058992	0,00672871246933937
4,424	4,424	1	1	1	0	-8,682242911309	-0,0275438651442528	0,00700084492564201
4,435	4,435	1	1	1	0	-8,68218856863678	-0,0271391496062279	0,00705521553754807
4,446	4,446	1	1	1	0	-8,68223592638969	-0,0274613499641418	0,00700782984495163
4,456	4,456	1	1	1	0	-8,68213215842843	-0,0271368678659201	0,00711159780621529
4,467	4,467	1	1	1	0	-8,68218163959682	-0,0274596503004432	0,0070621445775032
4,478	4,478	1	1	1	0	-8,68246642872691	-0,0284767709672451	0,00677738338708878
4,488	4,488	1	1	1	0	-8,68231189437211	-0,0277057616040111	0,00693188980221748
4,499	4,499	1	1	1	0	-8,68193792179227	-0,0263219233602285	0,00730589032173157
4,509	4,509	1	1	1	0	-8,68202492594719	-0,026910537853837	0,00721883028745651
4,52	4,52	1	1	1	0	-8,68181655183434	-0,0261474354192615	0,00742720440030098
4,531	4,531	1	1	1	0	-8,68215565569699	-0,027520009316504	0,00708812847733498
4,541	4,541	1	1	1	0	-8,68208155967295	-0,0269592879340053	0,00716222450137138
4,552	4,552	1	1	1	0	-8,6823471263051	-0,0281159393489361	0,00689668580889702
4,563	4,563	1	1	1	0	-8,68189735338092	-0,026492727920413	0,00734645873308182
4,575	4,575	1	1	1	0	-8,68197815492749	-0,0268894108012319	0,0072656013071537
4,586	4,586	1	1	1	0	-8,68209175765514	-0,0271186651661992	0,00715199857950211
4,597	4,597	1	1	1	0	-8,68209066800773	-0,0272243889048696	0,00715311616659164
4,608	4,608	1	1	1	0	-8,68206733837724	-0,0272715091705322	0,007176473736763
4,619	4,619	1	1	1	0	-8,68182149715722	-0,0263475440442562	0,00742228701710701
4,629	4,629	1	1	1	0	-8,68174144998193	-0,0263527315109968	0,00750236213207245
4,64	4,64	1	1	1	0	-8,68179752491415	-0,0261464528739452	0,00744625926017761
4,65	4,65	1	1	1	0	-8,68219331838191	-0,0277731660753489	0,00705046579241753
4,661	4,661	1	1	1	0	-8,68192233145237	-0,0267932051792741	0,00732142478227615
4,672	4,672	1	1	1	0	-8,68179936893284	-0,026356759481132	0,00744441524147987
4,682	4,682	1	1	1	0	-8,68174494244158	-0,0263042515143752	0,0074988417327404
4,693	4,693	1	1	1	0	-8,68172666989267	-0,0261583505198359	0,00751711428165436
4,704	4,704	1	1	1	0	-8,68172365240753	-0,0260662473738194	0,00752013176679611
4,714	4,714	1	1	1	0	-8,68180350400507	-0,0265348702669144	0,00744028016924858
4,725	4,725	1	1	1	0	-8,68183261714876	-0,0266662240028381	0,0074111670255661
4,736	4,736	1	1	1	0	-8,68170579895377	-0,0259919697418809	0,00753795728087425
4,746	4,746	1	1	1	0	-8,68183988146484	-0,0265595968812704	0,0074039027094841
4,757	4,757	1	1	1	0	-8,68172619491816	-0,02618960570544	0,00751756131649017
4,767	4,767	1	1	1	0	-8,68192448280752	-0,0270409882068634	0,00731930136680603
4,778	4,778	1	1	1	0	-8,68179936893284	-0,0267176516354084	0,00744441524147987
4,789	4,789	1	1	1	0	-8,6813248693943	-0,0247498555108905	0,00791894271969795
4,799	4,799	1	1	1	0	-8,68169956840575	-0,0263289455324411	0,00754421576857567
4,81	4,81	1	1	1	0	-8,68157224729657	-0,025855228304863	0,00767156481742859
4,821	4,821	1	1	1	0	-8,68151209317148	-0,0256762467324734	0,00773169100284576
4,831	4,831	1	1	1	0	-8,68147325702012	-0,0257427478209138	0,00777052715420723
4,842	4,842	1	1	1	0	-8,68153436109424	-0,025625079870224	0,00770939514040947
4,853	4,853	1	1	1	0	-8,68175589479506	-0,02663753926754	0,00748788937926292
4,863	4,863	1	1	1	0	-8,68127320893109	-0,0248988112434745	0,00797057524323463
4,874	4,874	1	1	1	0	-8,68139952421188	-0,0254709459841251	0,00784428790211678
4,884	4,884	1	1	1	0	-8,68142489343882	-0,0256102811545134	0,00781886279582977
4,895	4,895	1	1	1	0	-8,68141883052886	-0,0254722591489553	0,00782495364546776
4,906	4,906	1	1	1	0	-8,68140536360443	-0,0255943601951003	0,0078384205698967
4,916	4,916	1	1	1	0	-8,68156774900853	-0,0262144254520535	0,00767603516578674
4,927	4,927	1	1	1	0	-8,68142033927143	-0,025755250826478	0,00782344490289688
4,938	4,938	1	1	1	0	-8,68127111345529	-0,0251552136614919	0,00797269865870476
4,948	4,948	1	1	1	0	-8,68124923668802	-0,0248008407652378	0,00799454748630524
4,959	4,959	1	1	1	0	-8,68131324648857	-0,0252082524821162	0,00793050974607468
4,97	4,97	1	1	1	0	-8,68136342614889	-0,0255504809319973	0,00788033008575439
4,98	4,98	1	1	1	0	-8,68126661516726	-0,025291983038187	0,00797716900706291
4,991	4,991	1	1	1	0	-8,68123297579587	-0,0249153189361095	0,00801080837845802
5	5	1	1	1	0	-8,68115320801735	-0,0247743399813771	0,00809060409665108
5,011	5,011	1	1	1	0	-8,68159859441221	-0,0264952331781387	0,00764518976211548
5,022	5,022	1	1	1	0	-8,68145979009569	-0,0260359747335315	0,00778399407863617
5,033	5,033	1	1	1	0	-8,68118749000132	-0,0248980708420277	0,00805629417300224
5,044	5,044	1	1	1	0	-8,68104508146644	-0,0243762880563736	0,00819873064756393
5,054	5,054	1	1	1	0	-8,68085514754057	-0,0236142287030816	0,00838860869407654
5,061	5,061	1	1	2	0	-8,68098668754101	-0,0243818014860153	0,00825706869363785
5,061	0	1	1	2	0	-8,68098668754101	-0,0243818014860153	0,00825706869363785
5,072	0,0110000000000001	1	1	2	0	-8,68102638982236	-0,0245233159512281	0,00821739435195923
5,083	0,0220000000000002	1	1	2	0	-8,6810230370611	-0,0246276706457138	0,00822074711322784
5,095	0,0339999999999998	1	1	2	0,25	-8,68099736049771	-0,0242607202380896	0,00824639573693275
5,105	0,0440000000000005	1	1	2	0,25	-8,68023427203298	-0,0219738949090242	0,00900948420166969
5,108	0,0470000000000006	1	1	2	0,25	-8,6800832580775	-0,0216455431655049	0,00916052609682083
5,109	0,048	1	1	2	0,25	-8,6800860799849	-0,0216162204742432	0,00915767624974251
5,12	0,0590000000000002	1	1	2	0,5	-8,6802504491061	-0,0223837560042739	0,00899333506822586
5,131	0,0700000000000003	1	1	2	0,5	-8,68146755732596	-0,0267648743465543	0,00777622684836388
5,142	0,0810000000000004	1	1	2	0,75	-8,68195747956634	-0,0281958561390638	0,00728633254766464
5,153	0,0920000000000005	1	1	2	0,75	-8,68278382346034	-0,031198556534946	0,00645998865365982
5,16	0,0990000000000002	1	1	2	0,75	-8,68296043016016	-0,0318030500784516	0,00628335401415825
5,162	0,101	1	1	2	1	-8,68291052989662	-0,0315918354317546	0,00633325427770615
5,173	0,0110000000000001	2	2	2	1	-8,68238484486938	-0,029542613774538	0,00685891136527061
5,184	0,0220000000000002	2	2	2	1	-8,68034770712256	-0,0223996303975582	0,00889604911208153
5,195	0,0330000000000004	2	2	2	1,25	-8,6779691465199	-0,0157019263133407	0,0112746097147465
5,206	0,0440000000000005	2	2	2	1,25	-8,67644710466266	-0,0126354862004519	0,0127966515719891
5,209	0,0470000000000006	2	2	2	1,25	-8,67630899883807	-0,0123201683163643	0,012934785336256
5,212	0,0499999999999998	2	2	2	1,5	-8,67653824388981	-0,0131826614961028	0,0127055123448372
5,222	0,0600000000000005	2	2	2	1,5	-8,67800015956163	-0,0177358137443662	0,0112435966730118
5,233	0,0710000000000006	2	2	2	1,5	-8,68092943914235	-0,0268774665892124	0,0083143450319767
5,244	0,0819999999999999	2	2	2	1,75	-8,68391619063914	-0,0364355882629752	0,00532759353518486
5,254	0,0920000000000005	2	2	2	1,75	-8,68600683286786	-0,0434139557182789	0,00323692336678505
5,261	0,0990000000000002	2	2	2	1,75	-8,68559028021991	-0,0413387222215533	0,00365350395441055
5,262	0,100000000000001	2	2	2	2	-8,68539693765342	-0,0404872186481953	0,00384684652090073
5,273	0,0109999999999992	3	3	2	2	-8,68339436128736	-0,0324333319440484	0,00584939494729042
5,283	0,0209999999999999	3	3	2	2	-8,6801107507199	-0,0217309361323714	0,00913303345441818
5,294	0,032	3	3	2	2,25	-8,67598213255405	-0,0115547515451908	0,0132616236805916
5,3	0,0379999999999994	3	3	2	2,25	-8,6721979547292	-0,00482804141938686	0,0170458294451237
5,309	0,0469999999999997	3	3	2	2,25	-8,67200598120689	-0,0051323976367712	0,0172377750277519
5,311	0,0489999999999995	3	3	2	2,25	-8,67225978523493	-0,00580104999244213	0,0169839709997177
5,322	0,0599999999999996	3	3	2	2,5	-8,67576722055674	-0,0137545680627227	0,0134765356779099
5,333	0,0709999999999997	3	3	2	2,5	-8,68094927631319	-0,027889646589756	0,00829450786113739
5,344	0,0819999999999999	3	3	2	2,75	-8,68487128056586	-0,0404583569616079	0,00437250360846519
5,355	0,093	3	3	2	2,75	-8,68581385351717	-0,0429093325510621	0,00342993065714836
5,359	0,0969999999999995	3	3	2	2,75	-8,68583265691995	-0,0428281771019101	0,00341109931468964
5,361	0,0989999999999993	3	3	2	2,75	-8,68579370900989	-0,0425856048241258	0,00345004722476006
5,362	0,0999999999999996	3	3	2	3	-8,68574037216604	-0,0422927457839251	0,00350341200828552
5,373	0,0110000000000001	4	4	2	3	-8,68361555971205	-0,0338523974642158	0,00562822446227074
5,384	0,0220000000000002	4	4	2	3	-8,67932489141822	-0,0197981437668204	0,00991886481642723
5,395	0,0330000000000004	4	4	2	3,25	-8,67445942014456	-0,00890566036105156	0,0147843919694424
5,406	0,0439999999999996	4	4	2	3,25	-8,67261612787843	-0,00592236407101154	0,0166276283562183
5,408	0,0460000000000003	4	4	2	3,25	-8,67247751913965	-0,00574081670492888	0,0167662650346756
5,409	0,0469999999999997	4	4	2	3,25	-8,67244812659919	-0,00582861714065075	0,0167956575751305
5,41	0,048	4	4	2	3,25	-8,67250705137849	-0,00600161962211132	0,0167367048561573
5,421	0,0590000000000002	4	4	2	3,5	-8,67582349106669	-0,0138024287298322	0,0134202651679516
5,432	0,0700000000000003	4	4	2	3,5	-8,68151133880019	-0,0297925621271133	0,00773247331380844
5,443	0,0810000000000004	4	4	2	3,75	-8,68433310650289	-0,0386787578463554	0,0049106776714325
5,454	0,0919999999999996	4	4	2	3,75	-8,68670434691012	-0,0463774939998984	0,00253943726420403
5,455	0,093	4	4	2	3,75	-8,68671697564423	-0,0462774652987719	0,00252680853009224
5,456	0,0940000000000003	4	4	2	3,75	-8,68667221628129	-0,0460173888131976	0,00257156789302826
5,462	0,0999999999999996	4	4	2	4	-8,6863346491009	-0,0443074479699135	0,00290913507342339
5,472	0,0100000000000007	5	5	2	4	-8,68393085896969	-0,0345394853502512	0,00531289726495743
5,483	0,0210000000000008	5	5	2	4	-8,67942698299885	-0,0202022399753332	0,00981677323579788
5,494	0,032	5	5	2	4,25	-8,67540341801941	-0,0107847293838859	0,0138403661549091
5,501	0,0390000000000006	5	5	2	4,25	-8,67146699689329	-0,00409080646932125	0,0177767872810364
5,502	0,04	5	5	2	4,25	-8,67144813761115	-0,00420027878135443	0,0177956186234951
5,503	0,0410000000000004	5	5	2	4,25	-8,67148247547448	-0,00431098509579897	0,0177613086998463
5,514	0,0520000000000005	5	5	2	4,5	-8,6727018468082	-0,00701253768056631	0,0165419094264507
5,525	0,0630000000000006	5	5	2	4,5	-8,67692235857248	-0,0169842364266515	0,0123213976621628
5,536	0,0740000000000007	5	5	2	4,5	-8,68258296512067	-0,0332408817484975	0,0066608190536499
5,547	0,085	5	5	2	4,75	-8,68586073629558	-0,0441270181909204	0,00338304787874222
5,55	0,0880000000000001	5	5	2	4,75	-8,68674712255597	-0,0470619415864348	0,0024966336786747
5,56	0,0980000000000008	5	5	2	4,75	-8,68631866760552	-0,0444732047617435	0,00292511656880379
5,562	0,100000000000001	5	5	2	5	-8,68620615452528	-0,0439405022189021	0,00303760170936584
5,573	0,0110000000000001	6	6	2	5	-8,68411760777235	-0,0354309752583504	0,00512620434165001
5,584	0,0220000000000002	6	6	2	5	-8,67906024679542	-0,0193576561287045	0,01018350943923
5,595	0,0329999999999995	6	6	2	5,25	-8,67424816824496	-0,00862045213580132	0,0149956159293652
5,604	0,0419999999999998	6	6	2	5,25	-8,67102141492069	-0,00369984656572342	0,0182223692536354
5,623	0,0609999999999999	6	6	2	5,5	-8,67579518817365	-0,0141673814505339	0,0134485960006714
5,634	0,0720000000000001	6	6	2	5,5	-8,68188925087452	-0,0308930221945047	0,00735456123948097
5,645	0,0830000000000002	6	6	2	5,75	-8,68470288813114	-0,0400535017251968	0,00454086810350418
5,656	0,0939999999999994	6	6	2	5,75	-8,68634104728699	-0,0451075425371528	0,00290270894765854
5,657	0,0949999999999998	6	6	2	5,75	-8,68638633750379	-0,045255278237164	0,00285744667053223
5,659	0,0969999999999995	6	6	2	5,75	-8,68625513277948	-0,0446909246966243	0,00298865139484406
5,662	0,0999999999999996	6	6	2	6	-8,68610587902367	-0,0437677325680852	0,00313790515065193
5,673	0,0110000000000001	7	7	2	6	-8,68373709730804	-0,0342231243848801	0,00550668686628342
5,684	0,0220000000000002	7	7	2	6	-8,67906865663826	-0,0194846885278821	0,0101751275360584
5,695	0,0330000000000004	7	7	2	6,25	-8,67439923807979	-0,00893646851181984	0,014844574034214
5,704	0,0419999999999998	7	7	2	6,25	-8,67174136452377	-0,00459915027022362	0,0175024196505547
5,714	0,0520000000000005	7	7	2	6,5	-8,67274831049144	-0,00717351213097572	0,0164954736828804
5,725	0,0630000000000006	7	7	2	6,5	-8,67701780050993	-0,0172920292243361	0,0122259557247162
5,736	0,0739999999999998	7	7	2	6,5	-8,68182362057268	-0,0307141290977597	0,00742016360163689
5,746	0,0840000000000005	7	7	2	6,75	-8,68529780767858	-0,0423269579187036	0,0039459764957428
5,756	0,0940000000000003	7	7	2	6,75	-8,68654676713049	-0,0458912644535303	0,00269701704382896
5,762	0,100000000000001	7	7	2	7	-8,68630746379495	-0,0445423042401671	0,00293629243969917
5,773	0,0109999999999992	8	8	2	7	-8,68373511359096	-0,0341913988813758	0,00550864264369011
5,783	0,0209999999999999	8	8	2	7	-8,67948045954108	-0,0206527067348361	0,00976335257291794
5,794	0,032	8	8	2	7,25	-8,67458847351372	-0,00934236217290163	0,0146553106606007
5,805	0,0429999999999993	8	8	2	7,25	-8,67185354232788	-0,0048928614705801	0,017390213906765
5,815	0,0529999999999999	8	8	2	7,5	-8,67292804643512	-0,00736566260457039	0,0163157097995281
5,826	0,0640000000000001	8	8	2	7,5	-8,6768121086061	-0,0166685646399856	0,0124316476285458
5,837	0,0749999999999993	8	8	2	7,75	-8,68284495547414	-0,0342801958322525	0,00639880076050758
5,847	0,085	8	8	2	7,75	-8,68574076332152	-0,0438455957919359	0,00350302085280418
5,852	0,0899999999999999	8	8	2	7,75	-8,68681062944233	-0,0474961288273335	0,00243315473198891
5,853	0,0909999999999993	8	8	2	7,75	-8,68684303946793	-0,047451569698751	0,00240074470639229
5,855	0,093	8	8	2	7,75	-8,68679408915341	-0,0468118581920862	0,00244969502091408
5,862	0,0999999999999996	8	8	2	8	-8,68622895330191	-0,044224844314158	0,00301480293273926
5,873	0,0110000000000001	9	9	2	8	-8,68400582112372	-0,0350983580574393	0,00523796305060387
5,884	0,0220000000000002	9	9	2	8	-8,67888945154846	-0,0191883463412523	0,0103543326258659
5,895	0,0330000000000004	9	9	2	8,25	-8,67365442216396	-0,0076364679262042	0,015589389950037
5,906	0,0439999999999996	9	9	2	8,25	-8,67143880575895	-0,00464222859591246	0,0178049504756927
5,908	0,0460000000000003	9	9	2	8,25	-8,67136331275105	-0,00440581701695919	0,0178804434835911
5,909	0,0469999999999997	9	9	2	8,25	-8,67133336141705	-0,00442799180746078	0,0179104506969452
5,91	0,048	9	9	2	8,25	-8,67136518470943	-0,00452161766588688	0,0178785994648933
5,921	0,0590000000000002	9	9	2	8,5	-8,67491844110191	-0,0121708121150732	0,0143253430724144
5,932	0,0700000000000003	9	9	2	8,5	-8,68056569248438	-0,0272444682195783	0,00867811962962151
5,943	0,0810000000000004	9	9	2	8,75	-8,68451150134206	-0,0397551851347089	0,00473225489258766
5,951	0,0890000000000004	9	9	2	8,75	-8,6870015412569	-0,0483471481129527	0,00224221497774124
5,962	0,0999999999999996	9	9	2	9	-8,68633816950023	-0,0444769160822034	0,00290561467409134
5,972	0,0100000000000007	10	10	2	9	-8,68465363048017	-0,037666279822588	0,00459015369415283
5,983	0,0210000000000008	10	10	2	9	-8,67887592874467	-0,0190850766375661	0,0103678554296494
5,994	0,032	10	10	2	9,25	-8,67374500259757	-0,00780380796641111	0,0154987536370754
6,004	0,0420000000000007	10	10	2	9,25	-8,67105963639915	-0,00414148438721895	0,0181841477751732
6,005	0,0430000000000001	10	10	2	9,25	-8,67101635783911	-0,0042260717600584	0,0182273983955383
6,007	0,0450000000000008	10	10	2	9,25	-8,6710983607918	-0,00419219024479389	0,0181454233825207
6,018	0,0560000000000001	10	10	2	9,5	-8,67413730360568	-0,0104995444417	0,0151064805686474
6,028	0,0660000000000007	10	10	2	9,5	-8,67843336425722	-0,021291715092957	0,0108104199171066
6,039	0,077	10	10	2	9,75	-8,68330730125308	-0,0357470801100135	0,00593645498156547
6,049	0,0870000000000006	10	10	2	9,75	-8,68638941086829	-0,0461536599323154	0,002854373306036
6,055	0,093	10	10	2	9,75	-8,68699866347015	-0,0481371488422155	0,00224512070417404
6,062	0,100000000000001	10	10	2	10	-8,68632825091481	-0,0446037575602531	0,00291550531983376
6,962	0	20	20	2	19	-8,68653941899538	-0,0462439050897956	0,00270433723926544
6,972	0,0100000000000007	20	20	2	19	-8,6841047834605	-0,0362362014129758	0,00513900071382523
6,983	0,0210000000000008	20	20	2	19	-8,67819135077298	-0,0175735261291265	0,0110524334013462
6,994	0,032	20	20	2	19,25	-8,67284626699984	-0,00651242677122355	0,0163975171744823
7,003	0,0410000000000004	20	20	2	19,25	-8,66963108070195	-0,00241818837821484	0,0196127034723759
7,014	0,0520000000000005	20	20	2	19,5	-8,6708393599838	-0,00475755892693996	0,0184044241905212
7,025	0,0630000000000006	20	20	2	19,5	-8,6762775387615	-0,0164672452956438	0,0129662454128265
7,036	0,0740000000000007	20	20	2	19,5	-8,68236609734595	-0,0334382755681872	0,00687768682837486
7,047	0,085	20	20	2	19,75	-8,68615868501365	-0,0460560387000442	0,00308509916067123
7,053	0,0910000000000002	20	20	2	19,75	-8,68687391281128	-0,0482810102403164	0,00236984342336655
7,054	0,0920000000000005	20	20	2	19,75	-8,68688391521573	-0,0482607679441571	0,00235984101891518
7,055	0,093	20	20	2	19,75	-8,68684432469308	-0,0479752290993929	0,00239945948123932
7,062	0,100000000000001	20	20	2	20	-8,68629824370146	-0,0451563857495785	0,00294551253318787
7,962	0	30	30	2	29	-8,68638088926673	-0,0459981290623546	0,00286292284727097
7,972	0,0100000000000007	30	30	2	29	-8,68389967828989	-0,0357722816988826	0,00534413382411003
7,983	0,0210000000000008	30	30	2	29	-8,67859208956361	-0,0192959187552333	0,0106517225503921
7,994	0,032	30	30	2	29,25	-8,67242099717259	-0,00599201768636703	0,0168228149414063
8,003	0,0410000000000004	30	30	2	29,25	-8,66929421201348	-0,00191314145922661	0,0199496001005173
8,004	0,0419999999999998	30	30	2	29,25	-8,66927532479167	-0,00200077425688505	0,019968431442976
8,005	0,043000000000001	30	30	2	29,25	-8,66932231932878	-0,00214055180549622	0,0199214927852154
8,016	0,0540000000000003	30	30	2	29,5	-8,67113194428384	-0,00561503693461418	0,01811183989048
8,027	0,0650000000000013	30	30	2	29,5	-8,67778639309108	-0,0207183649763465	0,0114573910832405
8,038	0,0760000000000005	30	30	2	29,75	-8,68234746158123	-0,0337118562310934	0,00689635053277016
8,049	0,0869999999999997	30	30	2	29,75	-8,68624247610569	-0,0464454991742969	0,00300128012895584
8,054	0,0920000000000005	30	30	2	29,75	-8,6869147606194	-0,0486708618700504	0,00232905149459839
8,062	0,0999999999999996	30	30	2	30	-8,68631841614842	-0,0457015400752425	0,00292539596557617
8,962	0	40	40	2	39	-8,68621724657714	-0,0459257466718555	0,00302653759717941
8,973	0,011000000000001	40	40	2	39	-8,68348446674645	-0,0346485711634159	0,00575931742787361
8,984	0,0220000000000002	40	40	2	39	-8,67766429670155	-0,0169434957206249	0,0115794874727726
8,995	0,0330000000000013	40	40	2	39,25	-8,67180587723851	-0,00524777453392744	0,0174378789961338
9,003	0,0410000000000004	40	40	2	39,25	-8,66864785552025	-0,00150916632264853	0,0205959565937519
9,006	0,0440000000000005	40	40	2	39,25	-8,66862064227462	-0,00170824583619833	0,0206231139600277
9,008	0,0460000000000012	40	40	2	39,25	-8,66864922456443	-0,00174839049577713	0,02059455960989
9,019	0,0570000000000004	40	40	2	39,5	-8,67207887582481	-0,00761356204748154	0,017164908349514
9,03	0,0679999999999996	40	40	2	39,5	-8,67851212620735	-0,0226335925981402	0,0107316300272942
9,04	0,0780000000000012	40	40	2	39,75	-8,68369507603347	-0,038482747040689	0,00554870814085007
9,051	0,0890000000000004	40	40	2	39,75	-8,686593901366	-0,0481528742238879	0,00264985486865044
9,053	0,0910000000000011	40	40	2	39,75	-8,6867365334183	-0,0484993681311607	0,00250725075602531
9,054	0,0920000000000005	40	40	2	39,75	-8,68675072677433	-0,0484962109476328	0,00249305739998817
9,055	0,093	40	40	2	39,75	-8,68668235838413	-0,0481861922889948	0,00256145372986793
9,062	0,0999999999999996	40	40	2	40	-8,68609735742211	-0,0453236838802695	0,0031464546918869
9,962	0	50	50	2	49	-8,68638700805604	-0,047369790263474	0,0028567761182785
9,973	0,011000000000001	50	50	2	49	-8,68312412872911	-0,0338942836970091	0,00611962750554085
9,984	0,0220000000000002	50	50	2	49	-8,67732309736311	-0,0164972664788365	0,0119206868112087
9,995	0,0330000000000013	50	50	2	49,25	-8,67182923480868	-0,00528198201209307	0,0174145773053169
10,004	0,0419999999999998	50	50	2	49,25	-8,66895639337599	-0,00166356097906828	0,0202873907983303
10,015	0,0530000000000008	50	50	2	49,5	-8,67040573619306	-0,00459673814475536	0,0188380479812622
10,026	0,0640000000000001	50	50	2	49,5	-8,67616217583418	-0,0170789519324899	0,0130815804004669
10,037	0,0750000000000011	50	50	2	49,75	-8,68239509873092	-0,0349184917286038	0,00684868544340134
10,048	0,0860000000000003	50	50	2	49,75	-8,68584366515279	-0,046239928342402	0,00340009108185768
10,057	0,0950000000000006	50	50	2	49,75	-8,68646037764847	-0,047861416824162	0,0027834065258503
10,062	0,0999999999999996	50	50	2	50	-8,68616706691682	-0,0463652331382036	0,00307671725749969
10,962	0	60	60	2	59	-8,685760544613	-0,0445593800395727	0,00348323956131935
10,973	0,011000000000001	60	60	2	59	-8,68338340893388	-0,0348912319168448	0,00586040318012237
10,984	0,0220000000000002	60	60	2	59	-8,67833205498755	-0,0191749725490808	0,0109117291867733
10,998	0,0360000000000014	60	60	2	59,25	-8,67018839344382	-0,003080521710217	0,019055362790823
11,001	0,0389999999999997	60	60	2	59,25	-8,66926766932011	-0,00215633772313595	0,0199761427938938
11,007	0,0449999999999999	60	60	2	59,25	-8,66921380162239	-0,00247028656303883	0,0200299546122551
11,01	0,048	60	60	2	59,25	-8,66926873102784	-0,00246085692197084	0,0199750252068043
11,021	0,0590000000000011	60	60	2	59,5	-8,67383256554603	-0,0115780532360077	0,0154111906886101
11,032	0,0700000000000003	60	60	2	59,5	-8,68041484616697	-0,0285973818972707	0,00882893800735474
11,043	0,0810000000000013	60	60	2	59,75	-8,68443567305803	-0,0415339367464185	0,00480808317661285
11,054	0,0920000000000005	60	60	2	59,75	-8,68620213121176	-0,0472168857231736	0,00304168090224266
11,057	0,0950000000000006	60	60	2	59,75	-8,68666936643421	-0,0489808851853013	0,00257441774010658
11,058	0,0960000000000001	60	60	2	59,75	-8,68666953407228	-0,0489348638802767	0,00257425010204315
11,059	0,0970000000000013	60	60	2	59,75	-8,68656336329877	-0,0483988644555211	0,00268042087554932
11,062	0,0999999999999996	60	60	2	60	-8,68620140478015	-0,0463255308568478	0,00304240733385086
11,962	0	70	70	2	69	-8,68592161685228	-0,045330049470067	0,00332213938236237
11,973	0,011000000000001	70	70	2	69	-8,68378803133965	-0,0368475075811148	0,00545572489500046
11,984	0,0220000000000002	70	70	2	69	-8,67717077024281	-0,0161334779113531	0,0120730139315128
11,995	0,0330000000000013	70	70	2	69,25	-8,67192828096449	-0,00550620723515749	0,0173155032098293
12,001	0,0389999999999997	70	70	2	69,25	-8,66745678707957	-0,000236928462982178	0,0217869691550732
12,002	0,0400000000000009	70	70	2	69,25	-8,66732351481915	-0,000243345275521278	0,0219202414155006
12,004	0,0419999999999998	70	70	2	69,25	-8,66746120154858	-0,000549606047570705	0,0217825546860695
12,023	0,0609999999999999	70	70	2	69,5	-8,67455371655524	-0,0134666869416833	0,0146900676190853
12,034	0,072000000000001	70	70	2	69,5	-8,6815860774368	-0,032335352152586	0,00765770673751831
12,045	0,0830000000000002	70	70	2	69,75	-8,68467670865357	-0,0422441866248846	0,00456707552075386
12,053	0,0910000000000011	70	70	2	69,75	-8,68630366399884	-0,047927051782608	0,0029400922358036
12,054	0,0920000000000005	70	70	2	69,75	-8,68635278195143	-0,0479223532602191	0,00289103016257286
12,059	0,0970000000000013	70	70	2	69,75	-8,68627765215933	-0,0474229687824845	0,00296613201498985
12,062	0,0999999999999996	70	70	2	70	-8,68606352247298	-0,0461061485111713	0,00318026170134544
12,962	0	80	80	2	79	-8,68579563684761	-0,0449702609330416	0,00344814732670784
12,973	0,011000000000001	80	80	2	79	-8,68283299729228	-0,0331024779006839	0,00641081482172012
12,984	0,0220000000000002	80	80	2	79	-8,6775092035532	-0,0171543145552278	0,0117346085608006
12,995	0,0330000000000013	80	80	2	79,25	-8,67227355949581	-0,00634755473583937	0,0169702246785164
13,005	0,043000000000001	80	80	2	79,25	-8,66889109835029	-0,00151212327182293	0,0203526578843594
13,006	0,0440000000000005	80	80	2	79,25	-8,66887330077589	-0,00152394641190767	0,0203704833984375
13,007	0,0449999999999999	80	80	2	79,25	-8,66890216246247	-0,00172185245901346	0,0203415937721729
13,018	0,0560000000000009	80	80	2	79,5	-8,67197399027646	-0,00766232144087553	0,0172697938978672
13,029	0,0670000000000002	80	80	2	79,5	-8,67948688566685	-0,0262368749827147	0,00975687056779861
13,048	0,0860000000000003	80	80	2	79,75	-8,68581379763782	-0,0465228268876672	0,00342998653650284
13,053	0,0910000000000011	80	80	2	79,75	-8,68635440245271	-0,0482850940898061	0,00288935378193855
13,062	0,0999999999999996	80	80	2	80	-8,68601116351783	-0,0459792045876384	0,00323262065649033
13,962	0	90	90	2	89	-8,68603851646185	-0,046046432107687	0,00320523977279663
13,973	0,011000000000001	90	90	2	89	-8,68318045511842	-0,0347455497831106	0,0060633011162281
13,984	0,0220000000000002	90	90	2	89	-8,67682973854244	-0,0153101980686188	0,0124140456318855
13,995	0,0330000000000013	90	90	2	89,25	-8,67205839604139	-0,00603044871240854	0,0171853601932526
14,002	0,0400000000000009	90	90	2	89,25	-8,66903979331255	-0,00189459417015314	0,0202040188014507
14,013	0,0510000000000002	90	90	2	89,5	-8,66946782916784	-0,00312295276671648	0,019775927066803
14,024	0,0620000000000012	90	90	2	89,5	-8,67529386654496	-0,0151241570711136	0,0139499455690384
14,035	0,0730000000000004	90	90	2	89,5	-8,68109721690416	-0,0304935267195106	0,00814659520983696
14,046	0,0840000000000014	90	90	2	89,75	-8,68563964962959	-0,0459789717569947	0,00360416248440742
14,048	0,0860000000000003	90	90	2	89,75	-8,68594726547599	-0,0469603296369314	0,00329649075865746
14,059	0,0970000000000013	90	90	2	89,75	-8,68585151620209	-0,0458930106833577	0,00339226797223091
14,062	0,100000000000001	90	90	2	90	-8,68559399619699	-0,0446040276437998	0,0036497600376606
14,962	0	100	100	2	99	-8,68609545752406	-0,0465328991413116	0,00314829871058464
14,973	0,011000000000001	100	100	2	99	-8,68291449733078	-0,0336811458691955	0,00632928684353828
14,984	0,0220000000000002	100	100	2	99	-8,67712223902345	-0,0162763660773635	0,0121215730905533
14,995	0,0330000000000013	100	100	2	99,25	-8,67120858281851	-0,00456736423075199	0,0180352292954922
15,005	0,043000000000001	100	100	2	99,25	-8,66853514686227	-0,00137267634272575	0,0207086093723774
15,016	0,0540000000000003	100	100	2	99,5	-8,6701594479382	-0,00449435319751501	0,019084308296442
15,027	0,0650000000000013	100	100	2	99,5	-8,67740104906261	-0,020389249548316	0,0118427351117134
15,038	0,0760000000000005	100	100	2	99,75	-8,68315377272666	-0,0378609588369727	0,00609001144766807
15,049	0,0869999999999997	100	100	2	99,75	-8,68585702031851	-0,0465222494676709	0,0033867359161377
15,058	0,0960000000000001	100	100	2	99,75	-8,68631637655199	-0,0476555712521076	0,00292740762233734
15,062	0,100000000000001	100	100	2	100	-8,68609967641532	-0,0465661287307739	0,00314410775899887
24,962	0	200	200	2	199	-8,68598612956703	-0,0464591244235635	0,00325765460729599
24,972	0,0100000000000016	200	200	2	199	-8,68360622785985	-0,0362436147406697	0,00563755631446838
24,983	0,0210000000000008	200	200	2	199	-8,67688282392919	-0,0157873332500458	0,0123609602451324
24,993	0,0310000000000024	200	200	2	199,25	-8,67200849577784	-0,00598672311753035	0,0172352604568005
25,004	0,0420000000000016	200	200	2	199,25	-8,66949065588414	-0,00291325151920319	0,0197531282901764
25,01	0,0480000000000018	200	200	2	199,25	-8,66880694404244	-0,00210757832974195	0,0204368680715561
25,014	0,0519999999999996	200	200	2	199,5	-8,66955653764308	-0,00352425500750542	0,0196872465312481
25,024	0,0620000000000012	200	200	2	199,5	-8,67525039240718	-0,0151222571730614	0,0139934197068214
25,035	0,0730000000000004	200	200	2	199,5	-8,68107321672141	-0,0310477009043098	0,00817056745290756
25,045	0,083000000000002	200	200	2	199,75	-8,68567152880132	-0,0466537149623036	0,0035722553730011
25,049	0,0869999999999997	200	200	2	199,75	-8,68635191582143	-0,0487972656264901	0,00289186835289001
25,059	0,0970000000000013	200	200	2	199,75	-8,68618609383702	-0,0474891113117337	0,00305766239762306
25,062	0,100000000000001	200	200	2	200	-8,68601591326296	-0,0466738129034638	0,00322787091135979
34,962	0	300	300	2	299	-8,68595846928656	-0,0464480742812157	0,00328531488776207
34,973	0,0109999999999957	300	300	2	299	-8,68246234953403	-0,0321354297921062	0,00678140670061111
34,983	0,0210000000000008	300	300	2	299	-8,67849751375616	-0,0200224248692393	0,0107462704181671
34,994	0,0319999999999965	300	300	2	299,25	-8,67093069478869	-0,00412928406149149	0,0183130614459515
35,005	0,0429999999999993	300	300	2	299,25	-8,66771869361401	-0,000749505124986172	0,0215250626206398
35,006	0,0439999999999969	300	300	2	299,25	-8,66764280945063	-0,000731945037841797	0,0216009467840195
35,009	0,046999999999997	300	300	2	299,25	-8,6678160354495	-0,00111137516796589	0,0214277766644955
35,02	0,0579999999999998	300	300	2	299,5	-8,67152533493936	-0,007083835080266	0,0177184492349625
35,031	0,0689999999999955	300	300	2	299,5	-8,67870250716805	-0,023875399492681	0,0105413049459457
35,041	0,0790000000000006	300	300	2	299,75	-8,68403764441609	-0,0406432105228305	0,00520611181855202
35,052	0,0899999999999963	300	300	2	299,75	-8,68649390526116	-0,0491737481206656	0,00274987891316414
35,062	0,0999999999999943	300	300	2	300	-8,68598797358572	-0,0463946163654327	0,00325581058859825
44,962	0	400	400	2	399	-8,68590284138918	-0,0458636227995157	0,00334091484546661
44,973	0,0109999999999957	400	400	2	399	-8,68359239771962	-0,0363318528980017	0,00565135851502418
44,983	0,0210000000000008	400	400	2	399	-8,67816874757409	-0,0188482692465186	0,0110750086605549
44,994	0,0319999999999965	400	400	2	399,25	-8,67154981009662	-0,00493849627673626	0,0176939740777016
45,001	0,0389999999999944	400	400	2	399,25	-8,66812152788043	-0,000894232653081417	0,0211222283542156
45,008	0,0459999999999994	400	400	2	399,25	-8,66804863326252	-0,00113974791020155	0,021195150911808
45,01	0,0479999999999947	400	400	2	399,25	-8,66812292486429	-0,00137378927320242	0,0211208313703537
45,02	0,0579999999999998	400	400	2	399,5	-8,67233019322157	-0,00882756896317005	0,0169136188924313
45,031	0,0689999999999955	400	400	2	399,5	-8,67933659814298	-0,0256033288314939	0,00990718603134155
45,047	0,0850000000000009	400	400	2	399,75	-8,68564819917083	-0,0459353113546968	0,00359555706381798
45,053	0,0910000000000011	400	400	2	399,75	-8,6865165643394	-0,049055740237236	0,00272719189524651
45,054	0,0919999999999987	400	400	2	399,75	-8,6865262594074	-0,0490316050127149	0,002717524766922
45,055	0,0929999999999964	400	400	2	399,75	-8,68651483207941	-0,0488572986796498	0,00272892415523529
45,062	0,0999999999999943	400	400	2	400	-8,68615547195077	-0,0469794403761625	0,0030883401632309
54,962	0	500	500	2	499	-8,68580907583237	-0,0451673986390233	0,00343473628163338
54,973	0,0109999999999957	500	500	2	499	-8,68278636597097	-0,0331422919407487	0,00645741820335388
54,983	0,0210000000000008	500	500	2	499	-8,67776465602219	-0,0177399255335331	0,011479128152132
54,994	0,0319999999999965	500	500	2	499,25	-8,67166503332555	-0,00484132673591375	0,0175787508487701
55,004	0,0419999999999945	500	500	2	499,25	-8,66773989982903	-0,000503081828355789	0,021503884345293
55,005	0,0429999999999993	500	500	2	499,25	-8,66765311919153	-0,000507272779941559	0,0215906649827957
55,006	0,0439999999999969	500	500	2	499,25	-8,66774247027934	-0,000695940107107162	0,0215013138949871
55,017	0,0549999999999997	500	500	2	499,5	-8,67073050700128	-0,00534916762262583	0,0185132771730423
55,028	0,0659999999999954	500	500	2	499,5	-8,67788529954851	-0,021568788215518	0,0113584846258163
55,039	0,0769999999999982	500	500	2	499,75	-8,68300317786634	-0,0370446080341935	0,0062406063079834
55,05	0,088000000000001	500	500	2	499,75	-8,6859773285687	-0,0467748427763581	0,00326648354530334
55,054	0,0919999999999987	500	500	2	499,75	-8,68657045997679	-0,0489961542189121	0,00267332419753075
55,062	0,0999999999999943	500	500	2	500	-8,68598668836057	-0,0458797393366694	0,00325709581375122
64,962	0	600	600	2	599	-8,68606572970748	-0,046089650131762	0,00317802652716637
64,972	0,0100000000000051	600	600	2	599	-8,68331048637628	-0,0347248977050185	0,00593326985836029
64,983	0,0210000000000008	600	600	2	599	-8,67791226133704	-0,0175974844023585	0,011331494897604
64,994	0,0319999999999965	600	600	2	599,25	-8,67127656005323	-0,00416992697864771	0,0179672241210938
65,002	0,039999999999992	600	600	2	599,25	-8,6688335146755	-0,00128702726215124	0,0204102694988251
65,003	0,0409999999999968	600	600	2	599,25	-8,66881066001952	-0,00130127184092999	0,0204331241548061
65,004	0,0420000000000016	600	600	2	599,25	-8,66891291923821	-0,00152569729834795	0,0203308649361134
65,022	0,0600000000000023	600	600	2	599,5	-8,67373458109796	-0,011246744543314	0,0155092030763626
65,033	0,070999999999998	600	600	2	599,5	-8,68108537048101	-0,0305789476260543	0,00815844163298607
65,043	0,0810000000000031	600	600	2	599,75	-8,68480671197176	-0,0427512032911181	0,00443704426288605
65,053	0,090999999999994	600	600	2	599,75	-8,68632221594453	-0,0477574206888676	0,00292154029011726
65,055	0,0930000000000035	600	600	2	599,75	-8,68633565492928	-0,0476347701624036	0,0029081292450428
65,057	0,0949999999999989	600	600	2	599,75	-8,68631838820875	-0,0475234352052212	0,00292539596557617
65,062	0,0999999999999943	600	600	2	600	-8,68615983054042	-0,0464474037289619	0,00308392569422722
74,962	0	700	700	2	699	-8,68616941384971	-0,0462142145261168	0,00307437032461166
74,972	0,0100000000000051	700	700	2	699	-8,6836617719382	-0,035850522108376	0,00558201223611832
74,983	0,0210000000000008	700	700	2	699	-8,67834222503006	-0,0189005304127932	0,0109015591442585
74,997	0,0349999999999966	700	700	2	699,25	-8,67083176039159	-0,00377120450139046	0,0184120237827301
75,003	0,0409999999999968	700	700	2	699,25	-8,66928239353001	-0,00196659937500954	0,0199613906443119
75,013	0,0510000000000019	700	700	2	699,5	-8,66974610835314	-0,00277063343673944	0,0194976478815079
75,024	0,0619999999999976	700	700	2	699,5	-8,67538668215275	-0,0146540300920606	0,0138571299612522
75,034	0,0720000000000027	700	700	2	699,5	-8,68109654635191	-0,0303221493959427	0,00814720988273621
75,045	0,0829999999999984	700	700	2	699,75	-8,68579273112118	-0,0463136099278927	0,00345105305314064
75,055	0,0930000000000035	700	700	2	699,75	-8,68633487261832	-0,047371038235724	0,00290891155600548
75,059	0,0969999999999942	700	700	2	699,75	-8,68656906299293	-0,0480186147615314	0,00267472118139267
75,062	0,0999999999999943	700	700	2	700	-8,68625882081687	-0,0466091511771083	0,00298496335744858
84,962	0	800	800	2	799	-8,68603019043803	-0,0454777851700783	0,00321356579661369
84,972	0,0100000000000051	800	800	2	799	-8,68359823711216	-0,0354849919676781	0,00564554706215858
84,983	0,0210000000000008	800	800	2	799	-8,678457448259	-0,019138571806252	0,0107863359153271
84,994	0,0319999999999965	800	800	2	799,25	-8,67199382744729	-0,00531426630914211	0,0172499567270279
85,004	0,0420000000000016	800	800	2	799,25	-8,66811915300787	-0,000597937032580376	0,0211246311664581
85,006	0,0439999999999969	800	800	2	799,25	-8,66791952401399	-0,000436194241046906	0,0213242322206497
85,009	0,046999999999997	800	800	2	799,25	-8,66827287711203	-0,00109650194644928	0,0209709070622921
85,019	0,0570000000000022	800	800	2	799,5	-8,67250288836658	-0,00816731248050928	0,0167408958077431
85,03	0,0679999999999978	800	800	2	799,5	-8,67980366572738	-0,0264050997793674	0,00944014638662338
85,04	0,078000000000003	800	800	2	799,75	-8,68372678756714	-0,0388998398557305	0,00551696866750717
85,048	0,0859999999999985	800	800	2	799,75	-8,68623577058315	-0,0475496333092451	0,00300798565149307
85,055	0,0930000000000035	800	800	2	799,75	-8,6863330565393	-0,0471497187390924	0,00291075557470322
85,061	0,0990000000000038	800	800	2	799,75	-8,68616312742233	-0,0461384141817689	0,00308062881231308
85,062	0,0999999999999943	800	800	2	800	-8,68604765273631	-0,0456068385392427	0,00319613143801689
94,962	0	900	900	2	899	-8,68621984496713	-0,0460352376103401	0,003023911267519
94,972	0,0100000000000051	900	900	2	899	-8,68431410752237	-0,0380420172587037	0,00492967665195465
94,983	0,0210000000000008	900	900	2	899	-8,67846451699734	-0,018702014349401	0,0107792392373085
94,994	0,0319999999999965	900	900	2	899,25	-8,67249006405473	-0,00592675991356373	0,0167537480592728
95,004	0,0420000000000016	900	900	2	899,25	-8,66873712278903	-0,000893245451152325	0,0205066613852978
95,005	0,0429999999999922	900	900	2	899,25	-8,6684668622911	-0,000607757829129696	0,0207768939435482
95,006	0,0439999999999969	900	900	2	899,25	-8,66843928582966	-0,000684191472828388	0,0208044983446598
95,007	0,0450000000000017	900	900	2	899,25	-8,66860005073249	-0,000996743328869343	0,0206437334418297
95,018	0,0559999999999974	900	900	2	899,5	-8,67151144891977	-0,0057394290342927	0,0177323073148727
95,028	0,0660000000000025	900	900	2	899,5	-8,67828818969429	-0,0215890118852258	0,0109555944800377
95,039	0,0769999999999982	900	900	2	899,75	-8,68366881273687	-0,0383233465254307	0,00557497143745422
95,049	0,0870000000000033	900	900	2	899,75	-8,68615354411304	-0,0469789141789079	0,00309024006128311
95,053	0,090999999999994	900	900	2	899,75	-8,68662376888096	-0,0485131284222007	0,00262001529335976
95,054	0,0919999999999987	900	900	2	899,75	-8,68663117289543	-0,0482862256467342	0,00261258333921433
95,055	0,0930000000000035	900	900	2	899,75	-8,68660278618336	-0,0478459987789392	0,0026409700512886
95,062	0,0999999999999943	900	900	2	900	-8,68611660785973	-0,0455559184774756	0,00312717631459236
104,962	0	1000	1000	2	999	-8,68638846091926	-0,0464174896478653	0,0028553232550621
104,972	0,0100000000000051	1000	1000	2	999	-8,68360865861177	-0,0348975276574492	0,00563515350222588
104,983	0,0210000000000008	1000	1000	2	999	-8,67858147248626	-0,0187591277062893	0,0106622837483883
104,993	0,0310000000000059	1000	1000	2	999,25	-8,67239789105952	-0,00545557122677565	0,0168458931148052
105,004	0,0420000000000016	1000	1000	2	999,25	-8,67067515850067	-0,00320061109960079	0,0185685977339745
105,008	0,0459999999999923	1000	1000	2	999,25	-8,67007956840098	-0,0025859335437417	0,019164215773344
105,009	0,046999999999997	1000	1000	2	999,25	-8,67005970329046	-0,00259446911513805	0,0191840529441833
105,01	0,0480000000000018	1000	1000	2	999,25	-8,67021543905139	-0,00286905094981194	0,0190283171832561
105,021	0,0589999999999975	1000	1000	2	999,5	-8,67329380474985	-0,00914065167307854	0,0159499794244766
105,031	0,0690000000000026	1000	1000	2	999,5	-8,67925593629479	-0,0237385835498571	0,00998787581920624
105,042	0,0799999999999983	1000	1000	2	999,75	-8,68472845293581	-0,0416554696857929	0,00451533123850822
105,052	0,0900000000000034	1000	1000	2	999,75	-8,6871241685003	-0,0503070279955864	0,00211961567401886
105,053	0,090999999999994	1000	1000	2	999,75	-8,68717521429062	-0,0503706466406584	0,00206854194402695
105,054	0,0919999999999987	1000	1000	2	999,75	-8,68710075505078	-0,0499415630474687	0,00214302912354469
105,062	0,0999999999999943	1000	1000	2	1000	-8,68639508262277	-0,0463489256799221	0,00284867361187935
155,302	0	1501	1	3	1500	-8,68045940995216	-0,0248620333150029	0,00878434628248215
155,312	0,0100000000000193	1501	1	3	1500	-8,68050805293023	-0,0250493595376611	0,00873573124408722
155,323	0,021000000000015	1501	1	3	1500	-8,68056940846145	-0,0254347827285528	0,00867437571287155
155,334	0,0320000000000107	1501	1	3	1500	-8,68042859248817	-0,0248903734609485	0,00881519168615341
155,345	0,0430000000000064	1501	1	3	1500	-8,68042132817209	-0,0245759589597583	0,00882245600223541
155,347	0,0450000000000159	1501	1	3	1500	-8,68021574802697	-0,0238679023459554	0,00902803614735603
155,348	0,0460000000000207	1501	1	3	1500	-8,68020119145513	-0,0238767499104142	0,00904256477952003
155,349	0,046999999999997	1501	1	3	1500	-8,68027050979435	-0,0241311965510249	0,00897327437996864
155,359	0,0570000000000164	1501	1	3	1500	-8,68042294867337	-0,0247332267463207	0,00882083550095558
155,377	0,0750000000000171	1501	1	3	1500	-8,68060721084476	-0,0254954490810633	0,00863654538989067
155,388	0,0860000000000127	1501	1	3	1500	-8,68069569580257	-0,025933044962585	0,00854808837175369
155,399	0,0970000000000084	1501	1	3	1500	-8,68055705912411	-0,0251049967482686	0,00868672505021095
155,41	0,108000000000004	1501	1	3	1500	-8,68064149282873	-0,025536292232573	0,00860229134559631
155,42	0,118000000000023	1501	1	3	1500	-8,68048665113747	-0,0249806558713317	0,00875713303685188
155,431	0,129000000000019	1501	1	3	1500	-8,68060897104442	-0,0255679711699486	0,00863481312990189
155,442	0,140000000000015	1501	1	3	1500	-8,68062140420079	-0,0256629474461079	0,00862235203385353
155,453	0,15100000000001	1501	1	3	1500	-8,68066957220435	-0,025482103228569	0,00857418403029442
155,464	0,162000000000006	1501	1	3	1500	-8,68067831732333	-0,0255967909470201	0,00856546685099602
155,475	0,173000000000002	1501	1	3	1500	-8,68088968098164	-0,0262693455442786	0,00835407525300979
155,485	0,183000000000021	1501	1	3	1500	-8,68081253953278	-0,0262565771117806	0,00843124464154243
155,496	0,194000000000017	1501	1	3	1500	-8,68075959384441	-0,0259267026558518	0,00848416239023209
155,507	0,205000000000013	1501	1	3	1500	-8,68075495585799	-0,0257816445082426	0,00848880037665367
155,518	0,216000000000008	1501	1	3	1500	-8,68097841739655	-0,0266978656873107	0,00826533883810043
155,529	0,227000000000004	1501	1	3	1500	-8,68064856156707	-0,0254383916035295	0,00859525054693222
155,539	0,237000000000023	1501	1	3	1500	-8,68075358681381	-0,0259971199557185	0,00849019736051559
155,55	0,248000000000019	1501	1	3	1500	-8,68071494624019	-0,0254360865801573	0,00852880999445915
155,561	0,259000000000015	1501	1	3	1500	-8,68083986453712	-0,0260937912389636	0,00840391963720322
155,572	0,27000000000001	1501	1	3	1500	-8,68082843720913	-0,0261385925114155	0,00841531902551651
155,592	0,29000000000002	1501	1	3	1500	-8,68093365803361	-0,0264659943059087	0,00831009820103645
155,603	0,301000000000016	1501	1	3	1500	-8,68097461760044	-0,0264142593368888	0,00826919451355934
155,614	0,312000000000012	1501	1	3	1500	-8,68079787120223	-0,0256875669583678	0,00844594091176987
155,625	0,323000000000008	1501	1	3	1500	-8,68089172057807	-0,0262599624693394	0,00835206359624863
155,636	0,334000000000003	1501	1	3	1500	-8,68093692697584	-0,02650145906955	0,00830685719847679
155,646	0,344000000000023	1501	1	3	1500	-8,68091379292309	-0,0265618693083525	0,00832999125123024
155,657	0,355000000000018	1501	1	3	1500	-8,68109392002225	-0,0269010988995433	0,00814983621239662
155,668	0,366000000000014	1501	1	3	1500	-8,68109171278775	-0,0269181095063686	0,0081520713865757
155,679	0,37700000000001	1501	1	3	1500	-8,68110978975892	-0,0270078238099813	0,00813396647572517
155,69	0,388000000000005	1501	1	3	1500	-8,68101672269404	-0,0266821449622512	0,00822706148028374
155,7	0,398000000000025	1501	1	3	1500	-8,68098635226488	-0,0265805842354894	0,00825745984911919
155,711	0,40900000000002	1501	1	3	1500	-8,68107092566788	-0,0267259404063225	0,00817285850644111
155,722	0,420000000000016	1501	1	3	1500	-8,68131950497627	-0,0276561640202999	0,00792425125837326
155,733	0,431000000000012	1501	1	3	1500	-8,68100484833121	-0,0266477838158607	0,00823890790343285
155,744	0,442000000000007	1501	1	3	1500	-8,68105108849704	-0,0267270021140575	0,00819269567728043
155,755	0,453000000000003	1501	1	3	1500	-8,68112342432141	-0,0267981085926294	0,00812038779258728
155,765	0,463000000000022	1501	1	3	1500	-8,68114225566387	-0,0269251223653555	0,00810150057077408
155,776	0,474000000000018	1501	1	3	1500	-8,68113099597394	-0,0269547803327441	0,00811278820037842
155,787	0,485000000000014	1501	1	3	1500	-8,68139136582613	-0,0279597053304315	0,00785239040851593
155,798	0,496000000000009	1501	1	3	1500	-8,68128078058362	-0,0276676192879677	0,00796297565102577
155,809	0,507000000000005	1501	1	3	1500	-8,68115019053221	-0,0269192131236196	0,00809362158179283
155,819	0,517000000000024	1501	1	3	1500	-8,68155646137893	-0,0283845141530037	0,00768732279539108
155,83	0,52800000000002	1501	1	3	1500	-8,68143606930971	-0,0279653025791049	0,00780768692493439
155,841	0,539000000000016	1501	1	3	1500	-8,68145165964961	-0,0281012058258057	0,0077921524643898
155,852	0,550000000000011	1501	1	3	1500	-8,68137527257204	-0,0277965981513262	0,00786853954195976
155,863	0,561000000000007	1501	1	3	1500	-8,68125753477216	-0,0271191028878093	0,00798622146248817
155,874	0,572000000000003	1501	1	3	1500	-8,68132551200688	-0,0274228444322944	0,00791827216744423
155,884	0,582000000000022	1501	1	3	1500	-8,68128505535424	-0,027280580252409	0,00795872882008552
155,895	0,593000000000018	1501	1	3	1500	-8,68140259757638	-0,0278203142806888	0,00784115865826607
155,906	0,604000000000013	1501	1	3	1500	-8,68155875243247	-0,0285722408443689	0,00768503174185753
155,917	0,615000000000009	1501	1	3	1500	-8,68125610984862	-0,0271065393462777	0,00798767432570457
155,928	0,626000000000005	1501	1	3	1500	-8,68152245879173	-0,0281269662082195	0,00772129744291306
155,938	0,636000000000024	1501	1	3	1500	-8,68145984597504	-0,028063072822988	0,00778393819928169
155,949	0,64700000000002	1501	1	3	1500	-8,68145847693086	-0,0280253542587161	0,00778533518314362
155,96	0,658000000000015	1501	1	3	1500	-8,68163086473942	-0,0286874221637845	0,00761294737458229
155,971	0,669000000000011	1501	1	3	1500	-8,68150508031249	-0,0280750170350075	0,00773867592215538
155,982	0,680000000000007	1501	1	3	1500	-8,68145096115768	-0,0278154807165265	0,00779282301664352
155,993	0,691000000000003	1501	1	3	1500	-8,68153950199485	-0,0283021666109562	0,00770425423979759
156,003	0,701000000000022	1501	1	3	1500	-8,68171672336757	-0,028975959867239	0,00752706080675125
156,014	0,712000000000018	1501	1	3	1500	-8,68165799416602	-0,0284082861617208	0,0075857900083065
156,025	0,723000000000013	1501	1	3	1500	-8,68165888823569	-0,0285005150362849	0,00758489593863487
156,036	0,734000000000009	1501	1	3	1500	-8,68167621083558	-0,0286645488813519	0,00756757333874702
156,047	0,745000000000005	1501	1	3	1500	-8,68170557543635	-0,0288588413968682	0,00753818079829216
156,057	0,755000000000024	1501	1	3	1500	-8,68173820897937	-0,0288398982957006	0,00750554725527763
156,068	0,76600000000002	1501	1	3	1500	-8,68168758228421	-0,0285128457471728	0,00755617395043373
156,079	0,777000000000015	1501	1	3	1500	-8,68185418657959	-0,0291745644062757	0,00738959759473801
156,09	0,788000000000011	1501	1	3	1500	-8,68179112672806	-0,0290214456617832	0,00745262950658798
156,101	0,799000000000007	1501	1	3	1500	-8,68181529454887	-0,0292277103289962	0,00742848962545395
156,112	0,810000000000002	1501	1	3	1500	-8,68163921870291	-0,0285621825605631	0,00760456547141075
156,122	0,820000000000022	1501	1	3	1500	-8,68173027411103	-0,0286545511335135	0,00751353800296783
156,133	0,831000000000017	1501	1	3	1500	-8,68184661492705	-0,0290962588042021	0,00739714130759239
156,149	0,847000000000008	1501	1	3	1500	-8,68176084011793	-0,0287394877523184	0,00748291611671448
156,16	0,858000000000004	1501	1	3	1500	-8,68178685195744	-0,0290662935003638	0,00745693221688271
156,17	0,868000000000023	1501	1	3	1500	-8,68183803744614	-0,0290496461093426	0,00740574672818184
156,181	0,879000000000019	1501	1	3	1500	-8,6822188552469	-0,0304116029292345	0,00702492892742157
156,192	0,890000000000015	1501	1	3	1500	-8,68201391771436	-0,0296858046203852	0,00722983852028847
156,203	0,90100000000001	1501	1	3	1500	-8,68201511912048	-0,0297706294804811	0,00722866505384445
156,214	0,912000000000006	1501	1	3	1500	-8,68193199858069	-0,0294941477477551	0,00731181353330612
156,225	0,923000000000002	1501	1	3	1500	-8,6819629278034	-0,0292603531852365	0,0072808563709259
156,235	0,933000000000021	1501	1	3	1500	-8,68201330304146	-0,0295310420915484	0,00723045319318771
156,246	0,944000000000017	1501	1	3	1500	-8,68196122348308	-0,0294348085299134	0,00728258863091469
156,257	0,955000000000013	1501	1	3	1500	-8,68202850222588	-0,029697516001761	0,00721525400876999
156,268	0,966000000000008	1501	1	3	1500	-8,6819804739207	-0,0296219578012824	0,00726331025362015
156,279	0,977000000000004	1501	1	3	1500	-8,68217820301652	-0,0301129184663296	0,0070655532181263
156,289	0,987000000000023	1501	1	3	1500	-8,68211916647851	-0,0298569910228252	0,00712461769580841
156,3	0,998000000000019	1501	1	3	1500	-8,68205971084535	-0,0296878023073077	0,00718407332897186
156,311	1,00900000000001	1501	1	3	1500	-8,68202609941363	-0,029687755741179	0,0072176568210125
156,322	1,02000000000001	1501	1	3	1500	-8,68220821022987	-0,0300990138202906	0,00703554600477219
156,333	1,03100000000001	1501	1	3	1500	-8,68207546882331	-0,0296730920672417	0,00716831535100937
156,344	1,042	1501	1	3	1500	-8,68224682286382	-0,0302879884839058	0,00699693337082863
156,354	1,05200000000002	1501	1	3	1500	-8,6823055241257	-0,0306252622976899	0,00693826004862785
156,365	1,06300000000002	1501	1	3	1500	-8,68224595673382	-0,0303464103490114	0,00699782744050026
156,376	1,07400000000001	1501	1	3	1500	-8,68247321806848	-0,0310443667694926	0,00677056610584259
156,387	1,08500000000001	1501	1	3	1500	-8,68227057158947	-0,0301416078582406	0,00697324052453041
156,398	1,096	1501	1	3	1500	-8,68234869092703	-0,0305469473823905	0,00689506530761719
156,408	1,10600000000002	1501	1	3	1500	-8,68230560794473	-0,030438145622611	0,0069381482899189
156,419	1,11700000000002	1501	1	3	1500	-8,68234329856932	-0,0306786503642797	0,00690048560500145
156,43	1,12800000000001	1501	1	3	1500	-8,68228750303387	-0,0302037457004189	0,00695625320076942
156,441	1,13900000000001	1501	1	3	1500	-8,68234067223966	-0,0304115284234285	0,00690311193466187
156,452	1,15000000000001	1501	1	3	1500	-8,68235293775797	-0,0306037766858935	0,00689081847667694
156,463	1,161	1501	1	3	1500	-8,68249294348061	-0,0309976004064083	0,00675084069371223
156,473	1,17100000000002	1501	1	3	1500	-8,6823305580765	-0,0304377824068069	0,00691322609782219
156,484	1,18200000000002	1501	1	3	1500	-8,68236584588885	-0,0303295161575079	0,00687796622514725
156,495	1,19300000000001	1501	1	3	1500	-8,68247047998011	-0,0308726308867335	0,00677330419421196
156,506	1,20400000000001	1501	1	3	1500	-8,68234237655997	-0,0304617127403617	0,00690137967467308
156,517	1,215	1501	1	3	1500	-8,68239747360349	-0,030688657425344	0,00684628263115883
156,527	1,22500000000002	1501	1	3	1500	-8,68252580054104	-0,0310823088511825	0,0067179836332798
156,538	1,23600000000002	1501	1	3	1500	-8,68248967453837	-0,0308696692809463	0,0067540816962719
156,549	1,24700000000001	1501	1	3	1500	-8,68253049440682	-0,0310821365565062	0,00671328976750374
156,56	1,25800000000001	1501	1	3	1500	-8,68255625478923	-0,0312118697911501	0,00668752938508987
156,571	1,26900000000001	1501	1	3	1500	-8,68256189860404	-0,0313754612579942	0,0066818855702877
156,581	1,27900000000002	1501	1	3	1500	-8,68249232880771	-0,0307648070156574	0,00675145536661148
156,592	1,29000000000002	1501	1	3	1500	-8,68258480913937	-0,0311625329777598	0,00665897503495216
156,603	1,30100000000002	1501	1	3	1500	-8,68274180218577	-0,0317889545112848	0,00650195404887199
156,614	1,31200000000001	1501	1	3	1500	-8,68263627402484	-0,0313715124502778	0,00660751014947891
156,625	1,32300000000001	1501	1	3	1500	-8,68262970820069	-0,0315011804923415	0,00661404803395271
156,636	1,334	1501	1	3	1500	-8,68280293419957	-0,0318570854142308	0,00644082203507423
156,654	1,352	1501	1	3	1500	-8,68272573687136	-0,0315604824572802	0,00651804730296135
156,668	1,36600000000001	1501	1	3	1500	-8,68271604180336	-0,0316069647669792	0,00652777031064033
156,679	1,37700000000001	1501	1	3	1500	-8,68278063833713	-0,03200629260391	0,00646317377686501
156,69	1,38800000000001	1501	1	3	1500	-8,68279994465411	-0,0318188406527042	0,00644383952021599
156,7	1,39800000000002	1501	1	3	1500	-8,68273207917809	-0,0314620556309819	0,00651167705655098
156,711	1,40900000000002	1501	1	3	1500	-8,6827838793397	-0,0318356137722731	0,00645987689495087
156,722	1,42000000000002	1501	1	3	1500	-8,68286032229662	-0,0321237090975046	0,0063834898173809
156,733	1,43100000000001	1501	1	3	1500	-8,68286163546145	-0,0320002064108849	0,00638214871287346
156,744	1,44200000000001	1501	1	3	1500	-8,68281444534659	-0,0317551242187619	0,00642936676740646
156,755	1,453	1501	1	3	1500	-8,6829849332571	-0,032358355820179	0,00625882297754288
156,765	1,46300000000002	1501	1	3	1500	-8,6830469314009	-0,0327713275328279	0,00619685277342796
156,776	1,47400000000002	1501	1	3	1500	-8,68299960158765	-0,0325347483158112	0,00624418258666992
156,787	1,48500000000001	1501	1	3	1500	-8,68302952498197	-0,0323806470260024	0,00621423125267029
156,798	1,49600000000001	1501	1	3	1500	-8,68290899321437	-0,0319524714723229	0,00633476302027702
156,809	1,50700000000001	1501	1	3	1500	-8,68291229009628	-0,0321015296503901	0,00633146613836288
156,819	1,51700000000002	1501	1	3	1500	-8,68312041275203	-0,0329805770888925	0,0061233714222908
156,83	1,52800000000002	1501	1	3	1500	-8,68283696472645	-0,0318061513826251	0,00640679150819778
156,841	1,53900000000002	1501	1	3	1500	-8,68304550647736	-0,0323874223977327	0,00619824975728989
156,852	1,55000000000001	1501	1	3	1500	-8,68305947631598	-0,0325432699173689	0,00618427991867065
156,863	1,56100000000001	1501	1	3	1500	-8,68304681964219	-0,0324638653546572	0,00619696453213692
156,874	1,572	1501	1	3	1500	-8,68325740098953	-0,033421004191041	0,00598641112446785
156,888	1,58600000000001	1501	1	3	1500	-8,683180231601	-0,032918406650424	0,00606358051300049
156,899	1,59700000000001	1501	1	3	1500	-8,68326491676271	-0,033254474401474	0,00597886741161346
156,91	1,608	1501	1	3	1500	-8,68312644772232	-0,0328003941103816	0,00611733645200729
156,92	1,61800000000002	1501	1	3	1500	-8,68313474580646	-0,0328550999984145	0,00610901042819023
156,931	1,62900000000002	1501	1	3	1500	-8,68313617072999	-0,0328636215999722	0,00610761344432831
156,942	1,64000000000001	1501	1	3	1500	-8,68343470618129	-0,0337411323562264	0,00580905005335808
156,953	1,65100000000001	1501	1	3	1500	-8,68316972628236	-0,0327053712680936	0,00607402995228767
156,964	1,66200000000001	1501	1	3	1500	-8,68325480259955	-0,0330041209235787	0,00598898157477379
156,975	1,673	1501	1	3	1500	-8,68317880667746	-0,0329300435259938	0,00606497749686241
156,985	1,68300000000002	1501	1	3	1500	-8,68313320912421	-0,0327885989099741	0,00611057505011558
156,996	1,69400000000002	1501	1	3	1500	-8,68336139246821	-0,0334054091945291	0,00588236376643181
157,009	1,70700000000002	1501	1	3	1500	-8,68343487381935	-0,0337541056796908	0,00580888241529465
157,02	1,71800000000002	1501	1	3	1500	-8,68341171182692	-0,0336538534611464	0,00583207234740257
157,031	1,72900000000001	1501	1	3	1500	-8,68339581415057	-0,0336528057232499	0,00584794208407402
157,042	1,74000000000001	1501	1	3	1500	-8,68348583579063	-0,0338238757103682	0,00575792044401169
157,053	1,751	1501	1	3	1500	-8,68329724296927	-0,0329698715358973	0,00594651326537132
157,063	1,76100000000002	1501	1	3	1500	-8,68333448655903	-0,0333312712609768	0,00590929761528969
157,074	1,77200000000002	1501	1	3	1500	-8,68346652947366	-0,0338157964870334	0,00577725470066071
157,085	1,78300000000002	1501	1	3	1500	-8,68344096466899	-0,0338117312639952	0,00580279156565666
157,096	1,79400000000001	1501	1	3	1500	-8,68349466472864	-0,0338429771363735	0,00574909150600433
157,107	1,80500000000001	1501	1	3	1500	-8,6835616081953	-0,034099081531167	0,00568220391869545
157,118	1,816	1501	1	3	1500	-8,68351765908301	-0,0339834904298186	0,00572612509131432
157,128	1,82600000000002	1501	1	3	1500	-8,68352623656392	-0,0340669928118587	0,00571757555007935
157,139	1,83700000000002	1501	1	3	1500	-8,6835171841085	-0,0340867042541504	0,00572657212615013
157,15	1,84800000000001	1501	1	3	1500	-8,68354395031929	-0,0339625449851155	0,00569980591535568
157,169	1,86700000000002	1501	1	3	1500	-8,68358694948256	-0,0340529810637236	0,00565683469176292
157,18	1,87800000000001	1501	1	3	1500	-8,68355884216726	-0,0340962177142501	0,00568494200706482
157,191	1,88900000000001	1501	1	3	1500	-8,68360849097371	-0,0343993818387389	0,00563532114028931
157,202	1,90000000000001	1501	1	3	1500	-8,68385016918182	-0,0350056122988462	0,00539358705282211
157,213	1,911	1501	1	3	1500	-8,68376676924527	-0,0347746396437287	0,00547701492905617
157,223	1,92100000000002	1501	1	3	1500	-8,68361220695078	-0,0340757938101888	0,00563157722353935
157,234	1,93200000000002	1501	1	3	1500	-8,68365556932986	-0,0343869719654322	0,00558821484446526
157,245	1,94300000000001	1501	1	3	1500	-8,68388746865094	-0,0352881522849202	0,005356315523386
157,256	1,95400000000001	1501	1	3	1500	-8,68377436883748	-0,0346359796822071	0,00546941533684731
157,267	1,965	1501	1	3	1500	-8,68378054350615	-0,0346309971064329	0,00546321272850037
157,277	1,97500000000002	1501	1	3	1500	-8,68384586647153	-0,035049500875175	0,00539788976311684
157,288	1,98600000000002	1501	1	3	1500	-8,68378233164549	-0,0346142612397671	0,0054614245891571
157,299	1,99700000000001	1501	1	3	1500	-8,6837793700397	-0,0345504796132445	0,00546444207429886
157,31	2,00800000000001	1501	1	3	1500	-8,68379658088088	-0,0346698891371489	0,00544717535376549
157,321	2,01900000000001	1501	1	3	1500	-8,6839983612299	-0,0354961352422833	0,00524545088410378
157,331	2,02900000000002	1501	1	3	1500	-8,68393876589835	-0,0352785782888532	0,00530501827597618
157,342	2,04000000000002	1501	1	3	1500	-8,68389987386763	-0,0352129060775042	0,00534391030669212
157,353	2,05100000000002	1501	1	3	1500	-8,68391800671816	-0,034949854016304	0,00532574951648712
157,364	2,06200000000001	1501	1	3	1500	-8,6840146780014	-0,035412129946053	0,00522907823324203
157,375	2,07300000000001	1501	1	3	1500	-8,68403160944581	-0,03555360250175	0,00521220266819
157,386	2,084	1501	1	3	1500	-8,68386690504849	-0,0349496258422732	0,00537687912583351
157,396	2,09400000000002	1501	1	3	1500	-8,68400271981955	-0,0356617569923401	0,0052410364151001
157,407	2,10500000000002	1501	1	3	1500	-8,68395374156535	-0,0350165646523237	0,00529004260897636
157,418	2,11600000000001	1501	1	3	1500	-8,68391669355333	-0,0350489979609847	0,00532709062099457
157,429	2,12700000000001	1501	1	3	1500	-8,68415649980307	-0,0360266305506229	0,00508725643157959
157,44	2,13800000000001	1501	1	3	1500	-8,68413895368576	-0,0360129773616791	0,00510480254888535
157,45	2,14800000000002	1501	1	3	1500	-8,68408871814609	-0,0358552485704422	0,0051550380885601
157,461	2,15900000000002	1501	1	3	1500	-8,68403063155711	-0,0352745782583952	0,00521315261721611
157,472	2,17000000000002	1501	1	3	1500	-8,68407779373229	-0,0356347905471921	0,00516599044203758
157,483	2,18100000000001	1501	1	3	1500	-8,68411028757691	-0,035729999653995	0,00513346865773201
157,494	2,19200000000001	1501	1	3	1500	-8,68418631143868	-0,0361330155283213	0,00505747273564339
157,505	2,203	1501	1	3	1500	-8,68417938239872	-0,0358148431405425	0,00506440177559853
157,515	2,21300000000002	1501	1	3	1500	-8,68427937850356	-0,0362069439142942	0,00496437773108482
157,526	2,22400000000002	1501	1	3	1500	-8,68422643281519	-0,035948152653873	0,00501735135912895
157,537	2,23500000000001	1501	1	3	1500	-8,68429997004569	-0,0363878067582846	0,00494381412863731
157,548	2,24600000000001	1501	1	3	1500	-8,68410081602633	-0,0357078108936548	0,00514296814799309
157,559	2,25700000000001	1501	1	3	1500	-8,68435051292181	-0,0363204069435596	0,00489329919219017
157,569	2,26700000000002	1501	1	3	1500	-8,68429385125637	-0,0361923221498728	0,0049499049782753
157,58	2,27800000000002	1501	1	3	1500	-8,68426540866494	-0,0361537002027035	0,00497834756970406
157,591	2,28900000000002	1501	1	3	1500	-8,68427901528776	-0,0362318148836493	0,00496476888656616
157,602	2,30000000000001	1501	1	3	1500	-8,68443623185158	-0,036939000710845	0,00480752438306808
157,613	2,31100000000001	1501	1	3	1500	-8,68443033657968	-0,0365872634574771	0,00481344759464264
157,624	2,322	1501	1	3	1500	-8,68437808938324	-0,0364774186164141	0,00486569479107857
157,634	2,33200000000002	1501	1	3	1500	-8,68430533446372	-0,0362531142309308	0,00493844971060753
157,645	2,34300000000002	1501	1	3	1500	-8,68436811491847	-0,0365354353561997	0,00487564131617546
157,656	2,35400000000001	1501	1	3	1500	-8,68447688408196	-0,0370906619355083	0,00476690009236336
157,667	2,36500000000001	1501	1	3	1500	-8,68448188528419	-0,0366672547534108	0,00476192682981491
157,678	2,376	1501	1	3	1500	-8,6845691408962	-0,0372961210086942	0,00467464327812195
157,692	2,39000000000001	1501	1	3	1500	-8,68447414599359	-0,0368367321789265	0,00476963818073273
157,703	2,40100000000001	1501	1	3	1500	-8,68449146859348	-0,0370238814502954	0,00475231558084488
157,714	2,41200000000001	1501	1	3	1500	-8,68450789712369	-0,0367169501259923	0,00473588705062866
157,725	2,423	1501	1	3	1500	-8,68458271957934	-0,0371399894356728	0,00466106459498405
157,735	2,43300000000002	1501	1	3	1500	-8,68459540419281	-0,0372028863057494	0,00464837998151779
157,746	2,44400000000002	1501	1	3	1500	-8,68465731851757	-0,0375641183927655	0,00458646565675735
157,757	2,45500000000001	1501	1	3	1500	-8,68460177443922	-0,0372532475739717	0,00464200973510742
157,768	2,46600000000001	1501	1	3	1500	-8,68459492921829	-0,0370720680803061	0,00464882701635361
157,779	2,477	1501	1	3	1500	-8,68463560938835	-0,0371949234977365	0,0046081468462944
157,789	2,48700000000002	1501	1	3	1500	-8,68457869626582	-0,036905100569129	0,00466508790850639
157,8	2,49800000000002	1501	1	3	1500	-8,68464608676732	-0,0374802947044373	0,00459769740700722
157,811	2,50900000000001	1501	1	3	1500	-8,6846343241632	-0,0372868543490767	0,00460943207144737
157,822	2,52000000000001	1501	1	3	1500	-8,68486868217587	-0,0380281591787934	0,00437507405877113
157,833	2,53100000000001	1501	1	3	1500	-8,68490612134337	-0,0382243329659104	0,00433763489127159
157,844	2,542	1501	1	3	1500	-8,68463206104934	-0,0371499871835113	0,00461172312498093
157,854	2,55200000000002	1501	1	3	1500	-8,68467316031456	-0,0373675534501672	0,00457059592008591
157,865	2,56300000000002	1501	1	3	1500	-8,68471518158913	-0,0372951803728938	0,00452857464551926
157,876	2,57400000000001	1501	1	3	1500	-8,68509415537119	-0,0389232067391276	0,00414960086345673
157,887	2,58500000000001	1501	1	3	1500	-8,68491020053625	-0,0383049063384533	0,00433355569839478
157,898	2,596	1501	1	3	1500	-8,68477863259613	-0,0376132363453507	0,00446515157818794
157,908	2,60600000000002	1501	1	3	1500	-8,68480305187404	-0,0377678638324142	0,00444073230028152
157,919	2,61700000000002	1501	1	3	1500	-8,68487077765167	-0,0378038501366973	0,00437300652265549
157,93	2,62800000000001	1501	1	3	1500	-8,68489463813603	-0,0380422733724117	0,00434914603829384
157,941	2,63900000000001	1501	1	3	1500	-8,68517395108938	-0,0391871714964509	0,00406980514526367
157,952	2,65000000000001	1501	1	3	1500	-8,68481607176363	-0,0376634253188968	0,0044277124106884
157,963	2,661	1501	1	3	1500	-8,68486932478845	-0,0380114978179336	0,00437445938587189
157,973	2,67100000000002	1501	1	3	1500	-8,68487580679357	-0,0377976009622216	0,00436797738075256
157,984	2,68200000000002	1501	1	3	1500	-8,684963285923	-0,0382810831069946	0,00428047031164169
157,995	2,69300000000001	1501	1	3	1500	-8,68512868881226	-0,0389753887429833	0,00411506742238998
158,006	2,70400000000001	1501	1	3	1500	-8,68508325889706	-0,0386530766263604	0,00416049733757973
158,017	2,715	1501	1	3	1500	-8,68502053432167	-0,0381324486806989	0,00422324985265732
158,027	2,72500000000002	1501	1	3	1500	-8,68497633375227	-0,0380255561321974	0,00426745042204857
158,038	2,73600000000002	1501	1	3	1500	-8,68508205749094	-0,038779960013926	0,00416172668337822
158,049	2,74700000000001	1501	1	3	1500	-8,68505124002695	-0,0384918414056301	0,00419257208704948
158,06	2,75800000000001	1501	1	3	1500	-8,68505353108048	-0,0385833811014891	0,00419022515416145
158,071	2,76900000000001	1501	1	3	1500	-8,68507473729551	-0,0385406520217657	0,0041690468788147
158,081	2,77900000000002	1501	1	3	1500	-8,68504917249084	-0,0383063359186053	0,00419458374381065
158,092	2,79000000000002	1501	1	3	1500	-8,68515567854047	-0,0389199331402779	0,00408807769417763
158,103	2,80100000000002	1501	1	3	1500	-8,6851242184639	-0,0387194426730275	0,00411953777074814
158,114	2,81200000000001	1501	1	3	1500	-8,68514707311988	-0,0389551185071468	0,00409668311476707
158,125	2,82300000000001	1501	1	3	1500	-8,68511158972979	-0,0385367078706622	0,0041322223842144
158,136	2,834	1501	1	3	1500	-8,68537690490484	-0,0397076644003391	0,00386685132980347
158,15	2,84800000000001	1501	1	3	1500	-8,68538891896605	-0,0397086283192039	0,00385483726859093
158,161	2,85900000000001	1501	1	3	1500	-8,68533678352833	-0,0396589934825897	0,0039069727063179
158,172	2,87	1501	1	3	1500	-8,68532747961581	-0,0392503151670098	0,00391630455851555
158,182	2,88000000000002	1501	1	3	1500	-8,68524136953056	-0,038912701420486	0,0040024146437645
158,193	2,89100000000002	1501	1	3	1500	-8,68530345149338	-0,0392631627619267	0,00394033268094063
158,204	2,90200000000002	1501	1	3	1500	-8,68534080684185	-0,0394390011206269	0,00390294939279556
158,215	2,91300000000001	1501	1	3	1500	-8,68535863235593	-0,0396161712706089	0,00388512387871742
158,226	2,92400000000001	1501	1	3	1500	-8,68536092340946	-0,039243777282536	0,00388283282518387
158,237	2,935	1501	1	3	1500	-8,68543532676995	-0,0397875672206283	0,00380845740437508
158,247	2,94500000000002	1501	1	3	1500	-8,6853785533458	-0,0396354589611292	0,00386523082852364
158,258	2,95600000000002	1501	1	3	1500	-8,68544611148536	-0,0399262830615044	0,00379767268896103
158,269	2,96700000000001	1501	1	3	1500	-8,68541744537651	-0,039687966927886	0,00382633879780769
158,28	2,97800000000001	1501	1	3	1500	-8,68538145907223	-0,0392873538658023	0,00386232510209084
158,291	2,989	1501	1	3	1500	-8,68542454205453	-0,0396241573616862	0,00381924211978912
158,301	2,99900000000002	1501	1	3	1500	-8,6854066606611	-0,0396151002496481	0,00383712351322174
158,312	3,01000000000002	1501	1	3	1500	-8,68546706624329	-0,0398961082100868	0,00377671793103218
158,323	3,02100000000002	1501	1	3	1500	-8,68563590571284	-0,0403032125905156	0,00360790640115738
158,334	3,03200000000001	1501	1	3	1500	-8,68554828688502	-0,0399498315528035	0,00369546934962273
158,345	3,04300000000001	1501	1	3	1500	-8,68561643175781	-0,040291496552527	0,00362735241651535
158,356	3,054	1501	1	3	1500	-8,68577236309648	-0,0410415139049292	0,00347139313817024
158,368	3,066	1501	1	3	1500	-8,68555451743305	-0,0402280176058412	0,00368926674127579
158,378	3,07600000000002	1501	1	3	1500	-8,68562668561935	-0,0403211871162057	0,0036170706152916
158,389	3,08700000000002	1501	1	3	1500	-8,68550486862659	-0,0396789191290736	0,0037388876080513
158,4	3,09800000000001	1501	1	3	1500	-8,68561662733555	-0,040265996940434	0,00362712889909744
158,411	3,10900000000001	1501	1	3	1500	-8,68563333526254	-0,0403645727783442	0,00361042097210884
158,422	3,12	1501	1	3	1500	-8,68564755655825	-0,0404702080413699	0,0035962276160717
158,432	3,13000000000002	1501	1	3	1500	-8,6856547370553	-0,0402754498645663	0,00358901917934418
158,443	3,14100000000002	1501	1	3	1500	-8,68573380634189	-0,0406619207933545	0,00350994989275932
158,454	3,15200000000002	1501	1	3	1500	-8,68578471243382	-0,040949285030365	0,00345909968018532
158,465	3,16300000000001	1501	1	3	1500	-8,68576194159687	-0,0407474860548973	0,00348184257745743
158,476	3,17400000000001	1501	1	3	1500	-8,68581055663526	-0,0409117294475436	0,0034332275390625
158,487	3,185	1501	1	3	1500	-8,68579535745084	-0,0407301634550095	0,00344842672348022
158,497	3,19500000000002	1501	1	3	1500	-8,68588252924383	-0,0411040475592017	0,00336125493049622
158,508	3,20600000000002	1501	1	3	1500	-8,68582438677549	-0,0409840932115912	0,00341936945915222
158,519	3,21700000000001	1501	1	3	1500	-8,68592745624483	-0,0413561519235373	0,00331632792949676
158,53	3,22800000000001	1501	1	3	1500	-8,68582279421389	-0,0408088322728872	0,00342098996043205
158,541	3,239	1501	1	3	1500	-8,68579717352986	-0,0406778883188963	0,00344658270478249
158,551	3,24900000000002	1501	1	3	1500	-8,68583341129124	-0,0408738991245627	0,00341037288308144
158,562	3,26000000000002	1501	1	3	1500	-8,68591295555234	-0,0412757322192192	0,00333080068230629
158,573	3,27100000000002	1501	1	3	1500	-8,68590543977916	-0,0412100227549672	0,00333834439516068
158,584	3,28200000000001	1501	1	3	1500	-8,68591887876391	-0,0410798983648419	0,00332487747073174
158,595	3,29300000000001	1501	1	3	1500	-8,68599987588823	-0,0412953412160277	0,00324390828609467
158,606	3,304	1501	1	3	1500	-8,6860974971205	-0,0419514207169414	0,00314628705382347
158,616	3,31400000000002	1501	1	3	1500	-8,68603561073541	-0,0417353492230177	0,00320814549922943
158,627	3,32500000000002	1501	1	3	1500	-8,68605226278305	-0,0417896173894405	0,00319149345159531
158,638	3,33600000000001	1501	1	3	1500	-8,68608995340765	-0,041709216311574	0,00315383076667786
158,649	3,34700000000001	1501	1	3	1500	-8,68597165681422	-0,041179321706295	0,00327212736010551
158,66	3,358	1501	1	3	1500	-8,68628226220608	-0,0426076725125313	0,00296149402856827
158,673	3,37100000000001	1501	1	3	1500	-8,68611311540008	-0,0417709304019809	0,00313064083456993
158,684	3,38200000000001	1501	1	3	1500	-8,68618455715477	-0,0419159047305584	0,00305922701954842
158,694	3,39200000000002	1501	1	3	1500	-8,6860582139343	-0,0414486508816481	0,00318557024002075
158,705	3,40300000000002	1501	1	3	1500	-8,68606952950358	-0,0414938200265169	0,00317422673106194
158,716	3,41400000000002	1501	1	3	1500	-8,68613133206964	-0,0418519321829081	0,00311242416501045
158,727	3,42500000000001	1501	1	3	1500	-8,68612596765161	-0,0418191310018301	0,00311784446239471
158,738	3,43600000000001	1501	1	3	1500	-8,68617427535355	-0,0418412080034614	0,00306950882077217
158,749	3,447	1501	1	3	1500	-8,68616994470358	-0,0418607331812382	0,00307386741042137
158,759	3,45700000000002	1501	1	3	1500	-8,68631581775844	-0,0425469921901822	0,00292796641588211
158,77	3,46800000000002	1501	1	3	1500	-8,68620559573174	-0,0422035390511155	0,00303816050291061
158,781	3,47900000000001	1501	1	3	1500	-8,68622015230358	-0,0421969592571259	0,00302363187074661
158,792	3,49000000000001	1501	1	3	1500	-8,68622185662389	-0,0419650180265307	0,0030219554901123
158,803	3,501	1501	1	3	1500	-8,68633400648832	-0,0425056042149663	0,00290974974632263
158,813	3,51100000000002	1501	1	3	1500	-8,68636412546038	-0,0426590815186501	0,00287968665361404
158,824	3,52200000000002	1501	1	3	1500	-8,68633749894798	-0,042575141415	0,00290628522634506
158,835	3,53300000000002	1501	1	3	1500	-8,686309363693	-0,0423343665897846	0,00293439254164696
158,846	3,54400000000001	1501	1	3	1500	-8,6864085495472	-0,0426522642374039	0,00283526256680489
158,857	3,55500000000001	1501	1	3	1500	-8,68662128224969	-0,0436360202729702	0,00262252986431122
158,868	3,566	1501	1	3	1500	-8,68636929430068	-0,0425156205892563	0,00287448987364769
158,878	3,57600000000002	1501	1	3	1500	-8,68650499731302	-0,0432995893061161	0,00273875892162323
158,889	3,58700000000002	1501	1	3	1500	-8,68652857840061	-0,0429774634540081	0,00271517783403397
158,9	3,59800000000001	1501	1	3	1500	-8,68644934147596	-0,0426969723775983	0,00279447063803673
158,911	3,60900000000001	1501	1	3	1500	-8,68641975335777	-0,0426118774339557	0,00282403081655502
158,922	3,62	1501	1	3	1500	-8,68647250346839	-0,0429023709148169	0,0027712807059288
158,932	3,63000000000002	1501	1	3	1500	-8,68637457489967	-0,0425535161048174	0,00286918133497238
158,943	3,64100000000002	1501	1	3	1500	-8,68647976778447	-0,0427659042179585	0,0027640163898468
158,954	3,65200000000002	1501	1	3	1500	-8,68665950372815	-0,0436584232375026	0,00258425250649452
158,965	3,66300000000001	1501	1	3	1500	-8,68652156554163	-0,0429756613448262	0,00272221863269806
158,976	3,67400000000001	1501	1	3	1500	-8,6866579670459	-0,0437137251719832	0,00258581712841988
158,987	3,685	1501	1	3	1500	-8,6867437697947	-0,044055636972189	0,00249998643994331
158,997	3,69500000000002	1501	1	3	1500	-8,68667584843934	-0,0435706460848451	0,00256793573498726
159,008	3,70600000000002	1501	1	3	1500	-8,68657185696065	-0,042969947680831	0,00267192721366882
159,019	3,71700000000001	1501	1	3	1500	-8,68665486574173	-0,0434601539745927	0,00258889049291611
159,03	3,72800000000001	1501	1	3	1500	-8,68662418797612	-0,0433759903535247	0,00261956825852394
159,041	3,739	1501	1	3	1500	-8,68662144988775	-0,0434815185144544	0,00262230634689331
159,051	3,74900000000002	1501	1	3	1500	-8,68668599054217	-0,043439120054245	0,00255782157182693
159,062	3,76000000000002	1501	1	3	1500	-8,68674125522375	-0,0436799926683307	0,00250255689024925
159,073	3,77100000000002	1501	1	3	1500	-8,6867124773562	-0,0436427723616362	0,00253127887845039
159,084	3,78200000000001	1501	1	3	1500	-8,68682065978646	-0,0442147441208363	0,00242309644818306
159,095	3,79300000000001	1501	1	3	1500	-8,6868114117533	-0,043758456595242	0,00243237242102623
159,106	3,804	1501	1	3	1500	-8,68684315122664	-0,0440049730241299	0,00240063294768333
159,116	3,81400000000002	1501	1	3	1500	-8,68686527945101	-0,0442035729065537	0,00237850472331047
159,127	3,82500000000002	1501	1	3	1500	-8,68685323745012	-0,0442096404731274	0,00239057466387749
159,138	3,83600000000001	1501	1	3	1500	-8,6869054287672	-0,0444996217265725	0,00233838334679604
159,149	3,84700000000001	1501	1	3	1500	-8,68682990781963	-0,0437621492892504	0,00241387635469437
159,16	3,858	1501	1	3	1500	-8,68685784749687	-0,0439901789650321	0,0023859366774559
159,17	3,86800000000002	1501	1	3	1500	-8,68685077875853	-0,0440046470612288	0,00239297747612
159,181	3,87900000000002	1501	1	3	1500	-8,68689249269664	-0,04426843021065	0,00235129147768021
159,192	3,89000000000001	1501	1	3	1500	-8,68687433190644	-0,0442936737090349	0,00236945226788521
159,203	3,90100000000001	1501	1	3	1500	-8,68689539842308	-0,0440861703827977	0,00234838575124741
159,214	3,91200000000001	1501	1	3	1500	-8,68690520524979	-0,0442217150703073	0,00233855098485947
159,229	3,92700000000002	1501	1	3	1500	-8,6869687680155	-0,0445869844406843	0,0022750161588192
159,24	3,93800000000002	1501	1	3	1500	-8,68712679482996	-0,0452140951529145	0,00211698934435844
159,251	3,94900000000001	1501	1	3	1500	-8,68708558380604	-0,0447856541723013	0,00215817242860794
159,262	3,96000000000001	1501	1	3	1500	-8,6871038004756	-0,0448618503287435	0,00213995575904846
159,273	3,971	1501	1	3	1500	-8,68704297579825	-0,0446947477757931	0,00220080837607384
159,283	3,98100000000002	1501	1	3	1500	-8,68710366077721	-0,0450522359460592	0,00214012339711189
159,294	3,99200000000002	1501	1	3	1500	-8,6870667245239	-0,0447824504226446	0,00217705965042114
159,305	4,00300000000001	1501	1	3	1500	-8,68699899874628	-0,0443260697647929	0,00224478542804718
159,316	4,01400000000001	1501	1	3	1500	-8,68704923428595	-0,0444952305406332	0,00219454988837242
159,327	4,02500000000001	1501	1	3	1500	-8,6870446242392	-0,044658062979579	0,00219913199543953
159,337	4,03500000000003	1501	1	3	1500	-8,68717552162707	-0,045163375325501	0,00206826254725456
159,348	4,04600000000002	1501	1	3	1500	-8,68715926073492	-0,0452351570129395	0,00208452343940735
159,359	4,05700000000002	1501	1	3	1500	-8,68735564872622	-0,045766793191433	0,00188810750842094
159,37	4,06800000000001	1501	1	3	1500	-8,68739887140691	-0,0459809927269816	0,00184491276741028
159,381	4,07900000000001	1501	1	3	1500	-8,68723883293569	-0,045295818708837	0,0020049512386322
159,392	4,09	1501	1	3	1500	-8,68718661367893	-0,045166932977736	0,00205719843506813
159,402	4,10000000000002	1501	1	3	1500	-8,68719764985144	-0,0451083015650511	0,0020461343228817
159,413	4,11100000000002	1501	1	3	1500	-8,68720628321171	-0,0449559930711985	0,00203747302293777
159,424	4,12200000000001	1501	1	3	1500	-8,68729228153825	-0,0454534031450748	0,00195147469639778
159,435	4,13300000000001	1501	1	3	1500	-8,68726023472846	-0,0453773001208901	0,00198354944586754
159,446	4,14400000000001	1501	1	3	1500	-8,68727199733257	-0,0453527504578233	0,00197175890207291
159,461	4,15900000000002	1501	1	3	1500	-8,68740733712912	-0,0458907568827271	0,00183647498488426
159,472	4,17000000000002	1501	1	3	1500	-8,68735335767269	-0,0456596445292234	0,0018903985619545
159,487	4,185	1501	1	3	1500	-8,68742770515382	-0,0459850113838911	0,00181607902050018
159,497	4,19500000000002	1501	1	3	1500	-8,68745469488204	-0,0461258739233017	0,00178908929228783
159,508	4,20600000000002	1501	1	3	1500	-8,6873983964324	-0,0456188386306167	0,00184541568160057
159,519	4,21700000000001	1501	1	3	1500	-8,68752105161548	-0,0462379213422537	0,00172276049852371
159,53	4,22800000000001	1501	1	3	1500	-8,68745159357786	-0,0459771463647485	0,00179216265678406
159,541	4,239	1501	1	3	1500	-8,68755899369717	-0,0465227570384741	0,0016847625374794
159,551	4,24900000000002	1501	1	3	1500	-8,68747514672577	-0,0461560161784291	0,00176863744854927
159,562	4,26000000000002	1501	1	3	1500	-8,6874791700393	-0,0458234548568726	0,00176461413502693
159,573	4,27100000000002	1501	1	3	1500	-8,6874857917428	-0,0458969129249454	0,00175796449184418
159,584	4,28200000000001	1501	1	3	1500	-8,68748104199767	-0,046006846241653	0,00176277011632919
159,595	4,29300000000001	1501	1	3	1500	-8,68765228427947	-0,0468768551945686	0,00159149989485741
159,606	4,304	1501	1	3	1500	-8,68765482679009	-0,046900394372642	0,00158892944455147
159,616	4,31400000000002	1501	1	3	1500	-8,68767759762704	-0,0466754706576467	0,00156618654727936
159,627	4,32500000000002	1501	1	3	1500	-8,68761283345521	-0,046463324688375	0,00163095071911812
159,638	4,33600000000001	1501	1	3	1500	-8,68768824264407	-0,0467359879985452	0,00155556946992874
159,649	4,34700000000001	1501	1	3	1500	-8,68764577433467	-0,0466987956315279	0,00159798189997673
159,66	4,358	1501	1	3	1500	-8,68761696852744	-0,0460573565214872	0,00162681564688683
159,67	4,36800000000002	1501	1	3	1500	-8,68769913911819	-0,0466817244887352	0,00154467299580574
159,681	4,37900000000002	1501	1	3	1500	-8,68773716501892	-0,046906303614378	0,00150661915540695
159,692	4,39000000000001	1501	1	3	1500	-8,68769036605954	-0,0467571150511503	0,00155344605445862
159,703	4,40100000000001	1501	1	3	1500	-8,68776921182871	-0,04722042940557	0,00147454440593719
159,714	4,41200000000001	1501	1	3	1500	-8,68787211365998	-0,0473689800128341	0,00137167051434517
159,721	4,41900000000001	1501	1	3	1500	-8,68774465285242	-0,0467732874676585	0,00149913132190704
159,732	4,43000000000001	1501	1	3	1500	-8,68770676665008	-0,0465988833457232	0,0015370175242424
159,743	4,441	1501	1	3	1500	-8,68778424337506	-0,0469781085848808	0,0014595128595829
159,753	4,45100000000002	1501	1	3	1500	-8,68781908415258	-0,0473088026046753	0,00142470002174377
159,764	4,46200000000002	1501	1	3	1500	-8,68784143589437	-0,0471287872642279	0,001402348279953
159,775	4,47300000000001	1501	1	3	1500	-8,68791991844773	-0,0475590629503131	0,00132383778691292
159,786	4,48400000000001	1501	1	3	1500	-8,68789044208825	-0,0474473787471652	0,00135334208607674
159,797	4,495	1501	1	3	1500	-8,68786881677806	-0,0472938502207398	0,00137496739625931
159,807	4,50500000000002	1501	1	3	1500	-8,6879248637706	-0,0475477613508701	0,00131892040371895
159,818	4,51600000000002	1501	1	3	1500	-8,68801019154489	-0,0476867007091641	0,00123359262943268
159,829	4,52700000000002	1501	1	3	1500	-8,68792723864317	-0,0473526492714882	0,00131657347083092
159,84	4,53800000000001	1501	1	3	1500	-8,68793807923794	-0,0474825548008084	0,00130573287606239
159,851	4,54900000000001	1501	1	3	1500	-8,68793553672731	-0,0476164417341352	0,00130824744701385
159,862	4,56	1501	1	3	1500	-8,6879956908524	-0,0476919626817107	0,00124812126159668
159,872	4,57000000000002	1501	1	3	1500	-8,68796101771295	-0,0473584840074182	0,00128276646137238
159,883	4,58100000000002	1501	1	3	1500	-8,68801432661712	-0,047621289268136	0,00122945755720139
159,894	4,59200000000001	1501	1	3	1500	-8,68806201964617	-0,0478965137153864	0,00118173658847809
159,905	4,60300000000001	1501	1	3	1500	-8,68805782869458	-0,0480135669931769	0,00118592754006386
159,916	4,614	1501	1	3	1500	-8,68807406164706	-0,0477025471627712	0,00116972252726555
159,926	4,62400000000002	1501	1	3	1500	-8,68810345418751	-0,0479539437219501	0,00114032998681068
159,937	4,63500000000002	1501	1	3	1500	-8,68821593932807	-0,0484862318262458	0,00102784484624863
159,948	4,64600000000002	1501	1	3	1500	-8,68810814805329	-0,0478853425011039	0,00113563612103462
159,959	4,65700000000001	1501	1	3	1500	-8,68825893849134	-0,0487328879535198	0,000984817743301392
159,97	4,66800000000001	1501	1	3	1500	-8,68822479620576	-0,0482885260134935	0,0010189600288868
159,981	4,679	1501	1	3	1500	-8,68820691481232	-0,0483081536367536	0,00103684142231941
159,991	4,68900000000002	1501	1	3	1500	-8,6882150452584	-0,0483318837359548	0,00102873891592026
160,002	4,70000000000002	1501	1	3	1500	-8,6882247403264	-0,0484449882060289	0,00101901590824127
160,013	4,71100000000001	1501	1	3	1500	-8,68825142271817	-0,0486849481239915	0,000992361456155777
160,024	4,72200000000001	1501	1	3	1500	-8,68829593062401	-0,0486022001132369	0,000947825610637665
160,035	4,733	1501	1	3	1500	-8,68828738108277	-0,0485503254458308	0,000956375151872635
160,045	4,74300000000002	1501	1	3	1500	-8,6883741337806	-0,0489491783082485	0,000869650393724442
160,056	4,75400000000002	1501	1	3	1500	-8,6883188970387	-0,0486919656395912	0,000924859195947647
160,067	4,76500000000001	1501	1	3	1500	-8,68830372579396	-0,0484632886946201	0,000940058380365372
160,078	4,77600000000001	1501	1	3	1500	-8,68839042261243	-0,0487023126333952	0,000853333622217178
160,089	4,78700000000001	1501	1	3	1500	-8,68835580535233	-0,0487005291506648	0,000887978821992874
160,1	4,798	1501	1	3	1500	-8,68844197131693	-0,0491363042965531	0,00080181285738945
160,11	4,80800000000002	1501	1	3	1500	-8,68845152668655	-0,0492049613967538	0,000792257487773895
160,121	4,81900000000002	1501	1	3	1500	-8,68844848126173	-0,048909978941083	0,000795330852270126
160,132	4,83000000000001	1501	1	3	1500	-8,68842045776546	-0,0488558225333691	0,000823326408863068
160,143	4,84100000000001	1501	1	3	1500	-8,68846085853875	-0,049075847491622	0,000782925635576248
160,154	4,852	1501	1	3	1500	-8,68847818113863	-0,0492315553128719	0,0007656030356884
160,164	4,86200000000002	1501	1	3	1500	-8,68841808289289	-0,0490144453942776	0,000825673341751099
160,175	4,87300000000002	1501	1	3	1500	-8,68842403404415	-0,0488013448193669	0,000819750130176544
160,186	4,88400000000001	1501	1	3	1500	-8,68846474215388	-0,0489726895466447	0,00077906996011734
160,197	4,89500000000001	1501	1	3	1500	-8,68872547522187	-0,0503180222585797	0,000518336892127991
160,199	4,89700000000002	1501	1	3	1500	-8,68881569243968	-0,0506736431270838	0,000428091734647751
160,209	4,90700000000001	1501	1	3	1500	-8,68870871141553	-0,0501015176996589	0,000535044819116592
160,22	4,91800000000001	1501	1	3	1500	-8,68865082040429	-0,0495763635262847	0,000592935830354691
160,231	4,929	1501	1	3	1500	-8,68857588618994	-0,0493334233760834	0,000667870044708252
160,241	4,93900000000002	1501	1	3	1500	-8,68856616318226	-0,0493195280432701	0,000677648931741714
160,252	4,95000000000002	1501	1	3	1500	-8,6886177957058	-0,0495604565367103	0,000625960528850555
160,263	4,96100000000001	1501	1	3	1500	-8,68866208009422	-0,0497963419184089	0,000581704080104828
160,274	4,97200000000001	1501	1	3	1500	-8,68863358162344	-0,0494781602174044	0,000610202550888061
160,285	4,983	1501	1	3	1500	-8,68870784528553	-0,0498541397973895	0,000535938888788223
160,295	4,99300000000002	1501	1	3	1500	-8,68874380365014	-0,0501092849299312	0,000499952584505081
160,302	5	1501	1	3	1500	-8,68864643387496	-0,0495762983337045	0,000597350299358368
160,312	5,01000000000002	1501	1	3	1500	-8,68864584714174	-0,0496904458850622	0,000597964972257614
160,323	5,02100000000002	1501	1	3	1500	-8,68873693048954	-0,0499068852514029	0,00050688162446022
160,334	5,03200000000001	1501	1	3	1500	-8,68876646272838	-0,0499665085226297	0,000477321445941925
160,345	5,04300000000001	1501	1	3	1500	-8,68880230933428	-0,0502164848148823	0,000441446900367737
160,356	5,054	1501	1	3	1500	-8,68887917138636	-0,0506002642214298	0,00036461278796196
160,358	5,05600000000001	1501	1	3	1500	-8,68879674933851	-0,0502052064985037	0,00044703483581543
160,363	5,06100000000001	1501	1	4	1500	-8,688755761832	-0,050073922611773	0,000487994402647018
160,363	0	1501	1	4	1500	-8,688755761832	-0,050073922611773	0,000487994402647018
160,374	0,0109999999999957	1501	1	4	1500	-8,68881049565971	-0,0499359657987952	0,000433288514614105
160,384	0,021000000000015	1501	1	4	1500	-8,6888053547591	-0,0501515017822385	0,000438429415225983
160,395	0,0320000000000107	1501	1	4	1500,25	-8,68809775449336	-0,046984669752419	0,00114602968096733
160,406	0,0430000000000064	1501	1	4	1500,25	-8,68767351843417	-0,0452538626268506	0,00157026574015617
160,411	0,0480000000000018	1501	1	4	1500,25	-8,68759014643729	-0,0449082255363464	0,00165363773703575
160,418	0,0550000000000068	1501	1	4	1500,5	-8,68768198415637	-0,0453609554097056	0,00156177207827568
160,429	0,0660000000000025	1501	1	4	1500,5	-8,68830487132072	-0,048038219101727	0,000938940793275833
160,44	0,0769999999999982	1501	1	4	1500,75	-8,69019960053265	-0,0561059173196554	-0,000955760478973389
160,45	0,0870000000000175	1501	1	4	1500,75	-8,69193750433624	-0,0629128981381655	-0,00269366428256035
160,458	0,0949999999999989	1501	1	4	1500,75	-8,69325041770935	-0,0678433338180184	-0,00400660559535026
160,459	0,0960000000000036	1501	1	4	1500,75	-8,69325670413673	-0,067736622877419	-0,00401286408305168
160,46	0,0970000000000084	1501	1	4	1500,75	-8,6932339053601	-0,0675564026460052	-0,00399006530642509
160,464	0,100999999999999	1501	1	4	1501	-8,69312312453985	-0,0669050496071577	-0,00387931242585182
160,475	0,0109999999999957	1502	2	4	1501	-8,69131956249475	-0,057991873472929	-0,00207575038075447
160,485	0,021000000000015	1502	2	4	1501	-8,68831629864872	-0,0452423840761185	0,000927485525608063
160,5	0,0360000000000014	1502	2	4	1501,25	-8,68337745778262	-0,0279801525175571	0,00586632639169693
160,504	0,039999999999992	1502	2	4	1501,25	-8,68171694688499	-0,022699162364006	0,00752683728933334
160,505	0,0409999999999968	1502	2	4	1501,25	-8,68170202709734	-0,0228271959349513	0,00754175707697868
160,506	0,0420000000000016	1502	2	4	1501,25	-8,68175016716123	-0,0231553381308913	0,00749358907341957
160,517	0,0529999999999973	1502	2	4	1501,5	-8,68329931050539	-0,0294686201959848	0,00594444572925568
160,527	0,0630000000000166	1502	2	4	1501,5	-8,6865362059325	-0,0420278077945113	0,0027075782418251
160,538	0,0740000000000123	1502	2	4	1501,5	-8,69221332482994	-0,0645685754716396	-0,00296948477625847
160,549	0,085000000000008	1502	2	4	1501,75	-8,69636974297464	-0,0805633189156652	-0,00712590292096138
160,559	0,0949999999999989	1502	2	4	1501,75	-8,69819437153637	-0,0871246261522174	-0,00895053148269653
160,563	0,099000000000018	1502	2	4	1501,75	-8,6977956444025	-0,0846015196293592	-0,00855183228850365
160,564	0,0999999999999943	1502	2	4	1502	-8,6977321933955	-0,0842195004224777	-0,00848835334181786
160,574	0,0100000000000193	1503	3	4	1502	-8,69456168264151	-0,0689543038606644	-0,00531787052750587
160,585	0,021000000000015	1503	3	4	1502	-8,68694985285401	-0,0386425526812673	0,00229395925998688
160,596	0,0320000000000107	1503	3	4	1502,25	-8,68043666705489	-0,0182758271694183	0,00880708917975426
160,603	0,0390000000000157	1503	3	4	1502,25	-8,67585059255361	-0,00771083869040012	0,0133931636810303
160,614	0,0500000000000114	1503	3	4	1502,5	-8,6774377617985	-0,0128301233053207	0,0118060223758221
160,625	0,061000000000007	1503	3	4	1502,5	-8,68439683690667	-0,0350187858566642	0,0048469752073288
160,636	0,0720000000000027	1503	3	4	1502,5	-8,69190414436162	-0,0631466554477811	-0,00266030430793762
160,646	0,0820000000000221	1503	3	4	1502,75	-8,69739496149123	-0,0847126124426723	-0,00815112143754959
160,654	0,0900000000000034	1503	3	4	1502,75	-8,69906410574913	-0,0907730963081121	-0,00982023775577545
160,66	0,0960000000000036	1503	3	4	1502,75	-8,69922573678195	-0,0904659042134881	-0,00998189672827721
160,663	0,099000000000018	1503	3	4	1502,75	-8,69898182339966	-0,0889461487531662	-0,00973798334598541
160,664	0,100000000000023	1503	3	4	1503	-8,69879633188248	-0,0879685347899795	-0,00955251976847649
160,675	0,0109999999999957	1504	4	4	1503	-8,69454422034323	-0,0678067933768034	-0,0053003802895546
160,686	0,0219999999999914	1504	4	4	1503	-8,68669286370277	-0,0373772718012333	0,0025508925318718
160,697	0,032999999999987	1504	4	4	1503,25	-8,67996281012893	-0,0171342445537448	0,00928094610571861
160,705	0,0409999999999968	1504	4	4	1503,25	-8,67557664401829	-0,00742492265999317	0,0136671401560307
160,716	0,0519999999999925	1504	4	4	1503,5	-8,67782232351601	-0,0140099553391337	0,0114214606583118
160,727	0,0629999999999882	1504	4	4	1503,5	-8,68562210351229	-0,039280722849071	0,00362170860171318
160,738	0,0739999999999839	1504	4	4	1503,5	-8,69391412474215	-0,0706376880407333	-0,00467028468847275
160,749	0,0849999999999795	1504	4	4	1503,75	-8,69829459115863	-0,0874962983652949	-0,00905077904462814
160,759	0,0949999999999989	1504	4	4	1503,75	-8,69957691058517	-0,0916862394660711	-0,0103330984711647
160,76	0,0959999999999752	1504	4	4	1503,75	-8,69962491095066	-0,0918120192363858	-0,0103810988366604
160,762	0,0979999999999848	1504	4	4	1503,75	-8,69946090504527	-0,0907481694594026	-0,0102170929312706
160,764	0,0999999999999943	1504	4	4	1504	-8,69904113933444	-0,0884579494595528	-0,00979732722043991
160,775	0,0109999999999957	1505	5	4	1504	-8,69464511051774	-0,0678965309634805	-0,00540129840373993
160,786	0,0219999999999914	1505	5	4	1504	-8,68608380667865	-0,0348978536203504	0,00315997749567032
160,797	0,032999999999987	1505	5	4	1504,25	-8,67927250452339	-0,0152493128553033	0,00997127965092659
160,804	0,039999999999992	1505	5	4	1504,25	-8,67597534321249	-0,00829633325338364	0,0132684409618378
160,809	0,0449999999999875	1505	5	4	1504,25	-8,67595260031521	-0,00867223832756281	0,0132911838591099
160,81	0,0459999999999923	1505	5	4	1504,25	-8,6760610062629	-0,00903418753296137	0,0131827779114246
160,821	0,0569999999999879	1505	5	4	1504,5	-8,68149569258094	-0,0252019241452217	0,0077480636537075
160,831	0,0670000000000073	1505	5	4	1504,5	-8,68831221945584	-0,0487164687365294	0,000931564718484879
160,842	0,078000000000003	1505	5	4	1504,75	-8,69602365419268	-0,078535913489759	-0,00677984207868576
160,853	0,0889999999999986	1505	5	4	1504,75	-8,69927641935647	-0,0907644303515553	-0,0100325793027878
160,856	0,0919999999999845	1505	5	4	1504,75	-8,69964460842311	-0,0921589089557529	-0,0104007683694363
160,857	0,0929999999999893	1505	5	4	1504,75	-8,6996494140476	-0,0919576082378626	-0,0104055739939213
160,858	0,0939999999999941	1505	5	4	1504,75	-8,69963510893285	-0,0916379829868674	-0,0103912688791752
160,864	0,0999999999999943	1505	5	4	1505	-8,6991564463824	-0,0886224862188101	-0,00991260632872581
160,875	0,0109999999999957	1506	6	4	1505	-8,69494364596903	-0,0687577622011304	-0,00569980591535568
160,886	0,0219999999999914	1506	6	4	1505	-8,68574263527989	-0,0335207721218467	0,00350117683410644
160,896	0,0320000000000107	1506	6	4	1505,25	-8,67920516990125	-0,0149311264976859	0,0100386142730713
160,904	0,039999999999992	1506	6	4	1505,25	-8,67625303566456	-0,00873743090778589	0,0129907205700874
160,909	0,0449999999999875	1506	6	4	1505,25	-8,67613445967436	-0,00900561921298504	0,0131092965602875
160,912	0,0480000000000018	1506	6	4	1505,25	-8,67639133706689	-0,00985672231763601	0,012852419167757
160,923	0,0589999999999975	1506	6	4	1505,5	-8,68198988959193	-0,0265964912250638	0,00725386664271355
160,934	0,0699999999999932	1506	6	4	1505,5	-8,69076135568321	-0,057727568782866	-0,00151751562952995
160,944	0,0800000000000125	1506	6	4	1505,75	-8,6976239271462	-0,0847626104950905	-0,00838011503219604
160,955	0,0910000000000082	1506	6	4	1505,75	-8,69943584315479	-0,0909820012748241	-0,0101920031011105
160,961	0,0970000000000084	1506	6	4	1505,75	-8,69973002001643	-0,0915125012397766	-0,010486152023077
160,964	0,0999999999999943	1506	6	4	1506	-8,6993851326406	-0,0895980698987842	-0,0101413205265999
160,975	0,0109999999999957	1507	7	4	1506	-8,69505017995834	-0,0689381454139948	-0,00580631196498871
160,985	0,021000000000015	1507	7	4	1506	-8,68675648234785	-0,0370449153706431	0,00248730182647705
160,996	0,0320000000000107	1507	7	4	1506,25	-8,67897128686309	-0,0141297606751323	0,0102724693715572
161,004	0,039999999999992	1507	7	4	1506,25	-8,67567555047572	-0,00743041280657053	0,0135682336986065
161,007	0,0430000000000064	1507	7	4	1506,25	-8,67565646767616	-0,0077356630936265	0,0135872885584831
161,009	0,0450000000000159	1507	7	4	1506,25	-8,67572757415473	-0,00809256918728352	0,0135162100195885
161,023	0,0589999999999975	1507	7	4	1506,5	-8,68183339945972	-0,0261523434892297	0,00741038471460342
161,033	0,0690000000000168	1507	7	4	1506,5	-8,69001589715481	-0,0548433233052492	-0,000772085040807724
161,044	0,0800000000000125	1507	7	4	1506,75	-8,69735598564148	-0,0833621853962541	-0,00811217352747917
161,052	0,0879999999999939	1507	7	4	1506,75	-8,70000516995788	-0,0939044915139675	-0,0107613578438759
161,058	0,0939999999999941	1507	7	4	1506,75	-8,70013883337379	-0,0934391235932708	-0,0108950212597847
161,063	0,099000000000018	1507	7	4	1506,75	-8,69988997466862	-0,0915996124967933	-0,0106461346149445
161,064	0,0999999999999943	1507	7	4	1507	-8,69964318349957	-0,0903199566528201	-0,0103993713855743
161,074	0,0100000000000193	1508	8	4	1507	-8,69587948545814	-0,0721912737935781	-0,00663567334413528
161,085	0,021000000000015	1508	8	4	1507	-8,68656244128942	-0,0361833302304149	0,00268131494522095
161,096	0,0320000000000107	1508	8	4	1507,25	-8,67902275174856	-0,0141939288005233	0,0102210603654385
161,104	0,0400000000000205	1508	8	4	1507,25	-8,6749504879117	-0,00601885840296745	0,0142933242022991
161,105	0,0409999999999968	1508	8	4	1507,25	-8,67495020851493	-0,00607226509600878	0,014293547719717
161,106	0,0420000000000016	1508	8	4	1507,25	-8,67503779940307	-0,00637670047581196	0,0142059847712517
161,116	0,0520000000000209	1508	8	4	1507,5	-8,67821007035673	-0,0153468083590269	0,0110337138175964
161,127	0,0630000000000166	1508	8	4	1507,5	-8,68547120131552	-0,0384273007512093	0,00377258285880089
161,138	0,0740000000000123	1508	8	4	1507,5	-8,6941663082689	-0,0707465037703514	-0,00492246821522713
161,149	0,085000000000008	1508	8	4	1507,75	-8,69871131144464	-0,0881994934752584	-0,0094674713909626
161,16	0,0960000000000036	1508	8	4	1507,75	-8,70003660209477	-0,0926222838461399	-0,0107927620410919
161,164	0,100000000000023	1508	8	4	1508	-8,69975572451949	-0,0908011943101883	-0,0105119124054909
161,175	0,0109999999999957	1509	9	4	1508	-8,69489885866642	-0,0675966264680028	-0,00565504655241966
161,186	0,0219999999999914	1509	9	4	1508	-8,68616608902812	-0,0349111808463931	0,00307772308588028
161,197	0,032999999999987	1509	9	4	1508,25	-8,67779485881329	-0,0112530821934342	0,01144889742136
161,205	0,0409999999999968	1509	9	4	1508,25	-8,67470109835267	-0,00569377094507217	0,0145426578819752
161,216	0,0519999999999925	1509	9	4	1508,5	-8,67741764523089	-0,0131171429529786	0,0118261389434338
161,227	0,0629999999999882	1509	9	4	1508,5	-8,68539185263217	-0,0378927821293473	0,00385193154215813
161,238	0,0739999999999839	1509	9	4	1508,5	-8,69497278705239	-0,0742321508005261	-0,00572897493839264
161,249	0,0849999999999795	1509	9	4	1508,75	-8,69967961683869	-0,0923874415457249	-0,0104358047246933
161,256	0,0919999999999845	1509	9	4	1508,75	-8,70014263316989	-0,0933133531361818	-0,0108988210558891
161,257	0,0929999999999893	1509	9	4	1508,75	-8,7001524399966	-0,093227936886251	-0,0109085999429226
161,258	0,0939999999999941	1509	9	4	1508,75	-8,70011614635587	-0,0928566232323647	-0,0108723342418671
161,264	0,0999999999999943	1509	9	4	1509	-8,69970085099339	-0,0902231503278017	-0,0104570388793945
161,275	0,0109999999999957	1510	10	4	1509	-8,69531683623791	-0,0694195786491036	-0,00607302412390709
161,286	0,0219999999999914	1510	10	4	1509	-8,68632087484002	-0,0354995066300035	0,00292293727397919
161,297	0,032999999999987	1510	10	4	1509,25	-8,6774527374655	-0,0104090524837375	0,0117910467088222
161,307	0,0430000000000064	1510	10	4	1509,25	-8,6748169362545	-0,00609817449003458	0,0144268199801445
161,318	0,054000000000002	1510	10	4	1509,5	-8,67812057957053	-0,0150072434917092	0,011123176664114
161,329	0,0649999999999977	1510	10	4	1509,5	-8,68671828880906	-0,042311348952353	0,00252546742558479
161,34	0,0759999999999934	1510	10	4	1509,75	-8,69523832574487	-0,0747132254764438	-0,00599445775151253
161,351	0,0869999999999891	1510	10	4	1509,75	-8,69970152154565	-0,091652674600482	-0,0104576535522938
161,355	0,0909999999999798	1510	10	4	1509,75	-8,70042010210454	-0,094510680064559	-0,0111762620508671
161,356	0,0919999999999845	1510	10	4	1509,75	-8,70042365044355	-0,0942458631470799	-0,0111797824501991
161,357	0,0929999999999893	1510	10	4	1509,75	-8,7003973312676	-0,0939433882012963	-0,011153519153595
161,364	0,0999999999999943	1510	10	4	1510	-8,70022958144545	-0,0924149341881275	-0,0109857134521008
162,264	0	1520	20	4	1519	-8,70084274560213	-0,0941564934328198	-0,0115989334881306
162,275	0,0109999999999957	1520	20	4	1519	-8,69591689668596	-0,0699106464162469	-0,00667305663228035
162,286	0,0219999999999914	1520	20	4	1519	-8,68601731024683	-0,0331279262900352	0,00322647392749786
162,3	0,0360000000000014	1520	20	4	1519,25	-8,67559910751879	-0,00687556806951761	0,0136446766555309
162,306	0,0420000000000016	1520	20	4	1519,25	-8,67318165488541	-0,00341573264449835	0,0160621292889118
162,315	0,0509999999999877	1520	20	4	1519,5	-8,67570608854294	-0,00938535667955875	0,0135377235710621
162,325	0,061000000000007	1520	20	4	1519,5	-8,68293089792132	-0,0289556197822094	0,00631291419267654
162,336	0,0720000000000027	1520	20	4	1519,5	-8,69333532638848	-0,0661144591867924	-0,00409148633480072
162,347	0,0829999999999984	1520	20	4	1519,75	-8,69990997947752	-0,092083103954792	-0,0106661394238472
162,355	0,0909999999999798	1520	20	4	1519,75	-8,70118509046733	-0,0967857427895069	-0,0119412504136562
162,356	0,0919999999999845	1520	20	4	1519,75	-8,70119051076472	-0,0966887921094894	-0,0119466707110405
162,357	0,0929999999999893	1520	20	4	1519,75	-8,70116899721324	-0,0964267551898956	-0,0119251571595669
162,364	0,0999999999999943	1520	20	4	1520	-8,70091413147748	-0,0943057145923376	-0,0116702914237976
163,264	0	1530	30	4	1529	-8,70132585056126	-0,0952968187630177	-0,0120820105075836
163,275	0,0109999999999957	1530	30	4	1529	-8,69611968286335	-0,0696195941418409	-0,00687584280967712
163,286	0,0219999999999914	1530	30	4	1529	-8,68602680973709	-0,0325677590444684	0,00321697443723679
163,297	0,032999999999987	1530	30	4	1529,25	-8,67676600813866	-0,00863435678184032	0,0124777480959892
163,303	0,0389999999999873	1530	30	4	1529,25	-8,6728641204536	-0,00230347272008657	0,0163796916604042
163,304	0,039999999999992	1530	30	4	1529,25	-8,67275202646852	-0,002350271679461	0,0164917856454849
163,307	0,0430000000000064	1530	30	4	1529,25	-8,67286912165582	-0,00289645977318287	0,0163746625185013
163,324	0,0600000000000023	1530	30	4	1529,5	-8,68282992392778	-0,0284479605033994	0,00641383230686188
163,335	0,070999999999998	1530	30	4	1529,5	-8,69283204898238	-0,063263732008636	-0,0035882368683815
163,346	0,0819999999999936	1530	30	4	1529,75	-8,70023891329765	-0,0928277103230357	-0,0109950453042984
163,357	0,0929999999999893	1530	30	4	1529,75	-8,70139310136437	-0,0963821820914745	-0,0121492892503738
163,361	0,09699999999998	1530	30	4	1529,75	-8,70159046724439	-0,0970348948612809	-0,0123466551303864
163,364	0,0999999999999943	1530	30	4	1530	-8,7014624197036	-0,0959476875141263	-0,0122185796499252
164,264	0	1540	40	4	1539	-8,70169892907143	-0,0963581865653396	-0,0124551169574261
164,275	0,0109999999999957	1540	40	4	1539	-8,69635130278766	-0,069701592437923	-0,00710746273398399
164,286	0,0219999999999914	1540	40	4	1539	-8,68627734482288	-0,0325057562440634	0,00296641141176224
164,297	0,032999999999987	1540	40	4	1539,25	-8,67649178020656	-0,00773291103541851	0,012752003967762
164,306	0,0420000000000016	1540	40	4	1539,25	-8,67162007838488	-0,00120783224701881	0,0176236778497696
164,317	0,0529999999999973	1540	40	4	1539,5	-8,67564531974494	-0,00927011482417583	0,0135984644293785
164,328	0,063999999999993	1540	40	4	1539,5	-8,68682948872447	-0,0407150946557522	0,0024142675101757
164,339	0,0749999999999886	1540	40	4	1539,75	-8,69671205990016	-0,0776087446138263	-0,00746821984648705
164,35	0,0859999999999843	1540	40	4	1539,75	-8,70105039328337	-0,0949019612744451	-0,0118065252900124
164,358	0,0939999999999941	1540	40	4	1539,75	-8,70189811103046	-0,0982641335576773	-0,0126542709767818
164,359	0,0949999999999989	1540	40	4	1539,75	-8,70190417394042	-0,0982293765991926	-0,0126603618264198
164,36	0,0960000000000036	1540	40	4	1539,75	-8,70183706283569	-0,0977147463709116	-0,012593250721693
164,364	0,0999999999999943	1540	40	4	1540	-8,70168118737638	-0,0963420188054442	-0,0124373473227024
165,264	0	1550	50	4	1549	-8,70176048018038	-0,0960396230220795	-0,0125166401267052
165,275	0,0109999999999957	1550	50	4	1549	-8,69717451743782	-0,0728134484961629	-0,00793067738413811
165,286	0,0219999999999914	1550	50	4	1549	-8,68611029349267	-0,0316341407597065	0,00313349068164825
165,297	0,032999999999987	1550	50	4	1549,25	-8,67655277252197	-0,00755058601498604	0,0126909837126732
165,306	0,0420000000000016	1550	50	4	1549,25	-8,67196250706911	-0,00116109848022461	0,017281249165535
165,307	0,0430000000000064	1550	50	4	1549,25	-8,67184585891664	-0,00129831023514271	0,0173979252576828
165,309	0,0449999999999875	1550	50	4	1549,25	-8,67211603559554	-0,00199442729353905	0,0171277485787869
165,319	0,0550000000000068	1550	50	4	1549,5	-8,67783679626882	-0,0138990161940455	0,0114069879055023
165,33	0,0660000000000025	1550	50	4	1549,5	-8,68880468420684	-0,047279498539865	0,000439099967479706
165,341	0,0769999999999982	1550	50	4	1549,75	-8,69850539602339	-0,0845518847927451	-0,00926155596971512
165,352	0,0879999999999939	1550	50	4	1549,75	-8,70134280994534	-0,0950787914916873	-0,0120989978313446
165,359	0,0949999999999989	1550	50	4	1549,75	-8,70214085094631	-0,0985940126702189	-0,0128970108926296
165,36	0,0960000000000036	1550	50	4	1549,75	-8,70214794762432	-0,0984690664336085	-0,0129041075706482
165,361	0,09699999999998	1550	50	4	1549,75	-8,70209338143468	-0,0979552697390318	-0,0128495134413242
165,364	0,0999999999999943	1550	50	4	1550	-8,70176707394421	-0,0957679701969028	-0,0125232338905334
166,264	0	1560	60	4	1559	-8,70197460986674	-0,0964090321213007	-0,0127307698130608
166,275	0,0109999999999957	1560	60	4	1559	-8,69700967334211	-0,0712026702240109	-0,00776583328843117
166,286	0,0219999999999914	1560	60	4	1559	-8,68631944991648	-0,0316315563395619	0,00292433425784111
166,297	0,032999999999987	1560	60	4	1559,25	-8,67618083953857	-0,00665565486997366	0,0130629725754261
166,307	0,0430000000000064	1560	60	4	1559,25	-8,67285252548754	-0,00271651428192854	0,0163912586867809
166,309	0,0449999999999875	1560	60	4	1559,25	-8,67276957258582	-0,00256195664405823	0,0164741836488247
166,31	0,0459999999999923	1560	60	4	1559,25	-8,6729029007256	-0,00282393302768469	0,0163408555090427
166,321	0,0569999999999879	1560	60	4	1559,5	-8,67947953753173	-0,0179003458470106	0,00976424664258957
166,331	0,0670000000000073	1560	60	4	1559,5	-8,6893585883081	-0,0484528671950102	-0,000114776194095612
166,342	0,078000000000003	1560	60	4	1559,75	-8,69882709346711	-0,0850385939702392	-0,0095832534134388
166,353	0,0889999999999986	1560	60	4	1559,75	-8,70207988657057	-0,0984291825443506	-0,0128360465168953
166,36	0,0960000000000036	1560	60	4	1559,75	-8,70237582363188	-0,0991998193785548	-0,0131319835782051
166,364	0,0999999999999943	1560	60	4	1560	-8,70220265351236	-0,0975849200040102	-0,0129588134586811
167,264	0	1570	70	4	1569	-8,70201333425939	-0,0955715728923678	-0,0127694942057133
167,275	0,0109999999999957	1570	70	4	1569	-8,69716244749725	-0,0718474481254816	-0,00791860744357109
167,286	0,0219999999999914	1570	70	4	1569	-8,68709133937955	-0,0342077249661088	0,00215241685509682
167,297	0,032999999999987	1570	70	4	1569,25	-8,67757994681597	-0,00928968656808138	0,0116638094186783
167,306	0,0420000000000016	1570	70	4	1569,25	-8,67055146954954	-8,95746052265167E-05	0,0186923146247864
167,317	0,0529999999999973	1570	70	4	1569,5	-8,6762074381113	-0,00984485261142254	0,0130363181233406
167,328	0,063999999999993	1570	70	4	1569,5	-8,68745916523039	-0,0419627642259002	0,00178461894392967
167,339	0,0749999999999886	1570	70	4	1569,75	-8,69729130528867	-0,0786556536331773	-0,00804746523499489
167,35	0,0859999999999843	1570	70	4	1569,75	-8,70171228423715	-0,0961144827306271	-0,0124684162437916
167,357	0,0929999999999893	1570	70	4	1569,75	-8,70234626345336	-0,0985464081168175	-0,0131024233996868
167,361	0,09699999999998	1570	70	4	1569,75	-8,70242239907384	-0,0982629973441362	-0,0131785310804844
167,363	0,0989999999999895	1570	70	4	1569,75	-8,70227510109544	-0,0972355576232076	-0,0130312889814377
167,364	0,0999999999999943	1570	70	4	1570	-8,70217018760741	-0,0965057266876101	-0,01292634755373
168,264	0	1580	80	4	1579	-8,70203861966729	-0,0957207521423697	-0,0127947516739368
168,275	0,0109999999999957	1580	80	4	1579	-8,69716607965529	-0,0712186330929399	-0,00792223960161209
168,286	0,0219999999999914	1580	80	4	1579	-8,68679794482887	-0,0325948651880026	0,00244583934545517
168,297	0,032999999999987	1580	80	4	1579,25	-8,67670339532197	-0,00748887192457914	0,0125403888523579
168,302	0,0379999999999825	1580	80	4	1579,25	-8,67307746782899	-0,00228266231715679	0,0161662884056568
168,307	0,0430000000000064	1580	80	4	1579,25	-8,67291617207229	-0,00263572204858065	0,0163276121020317
168,311	0,046999999999997	1580	80	4	1579,25	-8,67308721877635	-0,0031322194263339	0,0161565653979778
168,322	0,0579999999999927	1580	80	4	1579,5	-8,68153598159552	-0,0227247085422277	0,00770777463912964
168,333	0,0689999999999884	1580	80	4	1579,5	-8,69195094332099	-0,0573312537744641	-0,00270713120698929
168,344	0,0799999999999841	1580	80	4	1579,75	-8,70013064704835	-0,0892916228622198	-0,0108868069946766
168,354	0,0900000000000034	1580	80	4	1579,75	-8,70228923857212	-0,0982051715254784	-0,0130454264581203
168,356	0,0919999999999845	1580	80	4	1579,75	-8,70250806212425	-0,099278106354177	-0,013264250010252
168,364	0,0999999999999943	1580	80	4	1580	-8,70223578996956	-0,0965312123298645	-0,0129919499158859
169,264	0	1590	90	4	1589	-8,70227286592126	-0,0962801044806838	-0,0130289979279041
169,275	0,0109999999999957	1590	90	4	1589	-8,69686868973076	-0,0696727726608515	-0,00762484967708588
169,286	0,0219999999999914	1590	90	4	1589	-8,68678235448897	-0,0326150842010975	0,00246142968535423
169,297	0,032999999999987	1590	90	4	1589,25	-8,67603577673435	-0,00582103617489338	0,0132080353796482
169,306	0,0420000000000016	1590	90	4	1589,25	-8,67296397686005	-0,00222270842641592	0,0162797793745995
169,317	0,0529999999999973	1590	90	4	1589,5	-8,67613893002272	-0,00887826085090637	0,0131048262119293
169,328	0,063999999999993	1590	90	4	1589,5	-8,68680132552981	-0,0389316491782665	0,00244248658418655
169,339	0,0749999999999886	1590	90	4	1589,75	-8,69670778512955	-0,0754061387851834	-0,0074639730155468
169,35	0,0859999999999843	1590	90	4	1589,75	-8,70170172303915	-0,0951442588120699	-0,0124579109251499
169,359	0,0949999999999989	1590	90	4	1589,75	-8,70263633318245	-0,0990307098254561	-0,0133924931287766
169,36	0,0960000000000036	1590	90	4	1589,75	-8,70265320874751	-0,0989581411704421	-0,0134093686938286
169,361	0,09699999999998	1590	90	4	1589,75	-8,70260171592236	-0,0984958279877901	-0,0133579038083553
169,364	0,0999999999999943	1590	90	4	1590	-8,70229342952371	-0,0963226472958922	-0,0130496174097061
170,264	0	1600	100	4	1599	-8,70232396759093	-0,0963545916602016	-0,0130801275372505
170,275	0,0109999999999957	1600	100	4	1599	-8,69721695780754	-0,0705887144431472	-0,00797314569354057
170,286	0,0219999999999914	1600	100	4	1599	-8,68652251549065	-0,0313009833917022	0,00272126868367195
170,297	0,032999999999987	1600	100	4	1599,25	-8,67760324850678	-0,00882826279848814	0,0116405077278614
170,307	0,0430000000000064	1600	100	4	1599,25	-8,67145847529173	-0,000708452425897121	0,0177852809429169
170,308	0,0439999999999827	1600	100	4	1599,25	-8,67142857983708	-0,000805272720754147	0,017815176397562
170,309	0,0449999999999875	1600	100	4	1599,25	-8,67154721170664	-0,00107966363430023	0,0176965445280075
170,319	0,0550000000000068	1600	100	4	1599,5	-8,67860334925353	-0,0147802522405982	0,0106404349207878
170,33	0,0660000000000025	1600	100	4	1599,5	-8,68890241719782	-0,0456212135031819	0,000341366976499557
170,341	0,0769999999999982	1600	100	4	1599,75	-8,69877093471587	-0,0834801560267806	-0,00952709466218948
170,352	0,0879999999999939	1600	100	4	1599,75	-8,7021542340517	-0,0970748625695705	-0,0129104219377041
170,359	0,0949999999999989	1600	100	4	1599,75	-8,70275770314038	-0,0993804913014174	-0,0135138630867004
170,364	0,0999999999999943	1600	100	4	1600	-8,70241530239582	-0,0967827625572681	-0,0131714344024658
180,264	0	1700	200	4	1699	-8,70289332233369	-0,0960971042513847	-0,0136494822800159
180,275	0,0109999999999957	1700	200	4	1699	-8,69811317883432	-0,0718779489398003	-0,00886933878064156
180,286	0,0219999999999914	1700	200	4	1699	-8,68763314560056	-0,032741860486567	0,00161061063408852
180,297	0,032999999999987	1700	200	4	1699,25	-8,67772495374083	-0,00787620432674885	0,0115188024938107
180,307	0,0430000000000064	1700	200	4	1699,25	-8,67273179814219	-0,0013122521340847	0,0165119580924511
180,308	0,0439999999999827	1700	200	4	1699,25	-8,67254476994276	-0,00123081263154745	0,0166989862918854
180,311	0,046999999999997	1700	200	4	1699,25	-8,67298563010991	-0,00200237147510052	0,0162581540644169
180,322	0,0579999999999927	1700	200	4	1699,5	-8,6817714292556	-0,0210649985820055	0,00747235491871834
180,333	0,0689999999999884	1700	200	4	1699,5	-8,6926750279963	-0,0568816810846329	-0,00343121588230133
180,343	0,0790000000000077	1700	200	4	1699,75	-8,70038506574929	-0,0873180944472551	-0,01114122569561
180,354	0,0900000000000034	1700	200	4	1699,75	-8,70274247601628	-0,0964169995859265	-0,0134986639022827
180,358	0,0939999999999941	1700	200	4	1699,75	-8,70328771881759	-0,0991143705323339	-0,0140438787639141
180,364	0,0999999999999943	1700	200	4	1700	-8,70296713896096	-0,0964550068601966	-0,01372329890728
190,264	0	1800	300	4	1799	-8,70344001799822	-0,096653294749558	-0,0141962058842182
190,275	0,0109999999999957	1800	300	4	1799	-8,69795073755085	-0,069265877828002	-0,00870689749717712
190,286	0,0219999999999914	1800	300	4	1799	-8,68800071999431	-0,0326491519808769	0,00124309211969376
190,297	0,032999999999987	1800	300	4	1799,25	-8,67860798723996	-0,00873087905347347	0,0106357969343662
190,307	0,0430000000000064	1800	300	4	1799,25	-8,67272322066128	-0,000657080672681332	0,0165205635130405
190,318	0,054000000000002	1800	300	4	1799,5	-8,6784328892827	-0,0115404836833477	0,0108108669519424
190,329	0,0649999999999977	1800	300	4	1799,5	-8,68883304297924	-0,041550612077117	0,000410769134759903
190,34	0,0759999999999934	1800	300	4	1799,75	-8,69903010316193	-0,0801196834072471	-0,00978626310825348
190,351	0,0869999999999891	1800	300	4	1799,75	-8,70304254814982	-0,0964832631871104	-0,0137987360358238
190,356	0,0919999999999845	1800	300	4	1799,75	-8,70351428166032	-0,0982999335974455	-0,0142704695463181
190,357	0,0929999999999893	1800	300	4	1799,75	-8,70354465208948	-0,0982522405683994	-0,014300812035799
190,36	0,0960000000000036	1800	300	4	1799,75	-8,70351425372064	-0,0974820973351598	-0,0142704136669636
190,364	0,0999999999999943	1800	300	4	1800	-8,70333317667246	-0,0960512273013592	-0,0140893645584583
200,264	0	1900	400	4	1899	-8,70361883193254	-0,0959974247962236	-0,0143750198185444
200,275	0,0109999999999957	1900	400	4	1899	-8,69839003309608	-0,0699744420126081	-0,00914616510272026
200,286	0,0219999999999914	1900	400	4	1899	-8,68809652514756	-0,0315911462530494	0,00114725902676582
200,297	0,032999999999987	1900	400	4	1899,25	-8,677948275581	-0,00658337026834488	0,0112955085933208
200,307	0,0430000000000064	1900	400	4	1899,25	-8,67352874949574	-0,00120047014206648	0,0157150067389011
200,318	0,054000000000002	1900	400	4	1899,5	-8,67796612903476	-0,00985573511570692	0,0112776271998882
200,329	0,0649999999999977	1900	400	4	1899,5	-8,68964231573045	-0,0431130127981305	-0,000398475676774979
200,34	0,0759999999999934	1900	400	4	1899,75	-8,69918907992542	-0,0790945906192064	-0,00994523987174034
200,351	0,0869999999999891	1900	400	4	1899,75	-8,70313541963696	-0,0947838881984353	-0,0138916075229645
200,36	0,0960000000000036	1900	400	4	1899,75	-8,70373087003827	-0,0970788719132543	-0,0144870020449162
200,361	0,09699999999998	1900	400	4	1899,75	-8,70374383404851	-0,0970285199582577	-0,0145000219345093
200,362	0,0979999999999848	1900	400	4	1899,75	-8,70370122604072	-0,0966863334178925	-0,0144573859870434
200,364	0,0999999999999943	1900	400	4	1900	-8,70353621430695	-0,0956109585240483	-0,014292374253273
210,264	0	2000	500	4	1999	-8,70401434600353	-0,0964808138087392	-0,0147704780101776
210,275	0,0109999999999957	2000	500	4	1999	-8,69846731424332	-0,0686365505680442	-0,00922350212931633
210,286	0,0219999999999914	2000	500	4	1999	-8,6889095697552	-0,0331082427874208	0,000334214419126511
210,297	0,032999999999987	2000	500	4	1999,25	-8,67740454152226	-0,00473803840577602	0,0118392705917358
210,305	0,0409999999999968	2000	500	4	1999,25	-8,6744846496731	-0,0016587832942605	0,0147591345012188
210,316	0,0519999999999925	2000	500	4	1999,5	-8,67731438018382	-0,0074786739423871	0,0119294039905071
210,327	0,0629999999999882	2000	500	4	1999,5	-8,6881385743618	-0,0369243649765849	0,00110523775219917
210,337	0,0730000000000075	2000	500	4	1999,5	-8,69715532287955	-0,0698744552209973	-0,00791151076555252
210,348	0,0840000000000032	2000	500	4	1999,75	-8,70335572399199	-0,0952013023197651	-0,0141118839383125
210,356	0,0919999999999845	2000	500	4	1999,75	-8,70455900207162	-0,10074351914227	-0,0153151899576187
210,364	0,0999999999999943	2000	500	4	2000	-8,70409933850169	-0,0969973625615239	-0,014855470508337
220,264	0	2100	600	4	2099	-8,70421537198126	-0,0962810451164842	-0,0149715319275856
220,275	0,0109999999999957	2100	600	4	2099	-8,69893779046834	-0,0697603123262525	-0,00969395041465759
220,286	0,0219999999999914	2100	600	4	2099	-8,68896656669676	-0,0324946781620383	0,000277217477560043
220,297	0,032999999999987	2100	600	4	2099,25	-8,67906021885574	-0,00718495342880487	0,0101835653185844
220,305	0,0409999999999968	2100	600	4	2099,25	-8,67456461302936	-0,00135207548737526	0,0146791711449623
220,316	0,0519999999999925	2100	600	4	2099,5	-8,6769309360534	-0,00616380013525486	0,0123128481209278
220,327	0,0629999999999882	2100	600	4	2099,5	-8,68763851001859	-0,0342901516705751	0,00160524621605873
220,337	0,0730000000000075	2100	600	4	2099,5	-8,69758327491581	-0,0707447621971369	-0,00833943486213684
220,348	0,0840000000000032	2100	600	4	2099,75	-8,70346119627356	-0,0942800426855683	-0,014217384159565
220,354	0,0900000000000034	2100	600	4	2099,75	-8,70437937788665	-0,0984679954126477	-0,0151355378329754
220,358	0,0939999999999941	2100	600	4	2099,75	-8,70439393445849	-0,0977549469098449	-0,0151501223444939
220,36	0,0960000000000036	2100	600	4	2099,75	-8,7043631169945	-0,097480290569365	-0,0151192769408226
220,364	0,0999999999999943	2100	600	4	2100	-8,70424574241042	-0,0964899081736803	-0,015001930296421
230,264	0	2200	700	4	2199	-8,70466779917478	-0,097368136048317	-0,0154239870607853
230,275	0,0109999999999957	2200	700	4	2199	-8,69935981929302	-0,0704007316380739	-0,0101160071790218
230,286	0,0219999999999914	2200	700	4	2199	-8,68954019621015	-0,0332828471437097	-0,00029638409614563
230,297	0,032999999999987	2200	700	4	2199,25	-8,67870116606355	-0,00626757275313139	0,0105425901710987
230,307	0,0430000000000064	2200	700	4	2199,25	-8,67442446760833	-0,00123840291053057	0,0148193165659904
230,308	0,0439999999999827	2200	700	4	2199,25	-8,67417259141803	-0,00112422276288271	0,0150712206959724
230,309	0,0449999999999875	2200	700	4	2199,25	-8,67410128936172	-0,00118387397378683	0,0151424668729305
230,31	0,0459999999999923	2200	700	4	2199,25	-8,67422053590417	-0,00138859730213881	0,0150232203304768
230,321	0,0569999999999879	2200	700	4	2199,5	-8,68228658102453	-0,0177216483280063	0,00695720314979553
230,331	0,0670000000000073	2200	700	4	2199,5	-8,69214515201747	-0,0487737497314811	-0,00290131196379662
230,342	0,078000000000003	2200	700	4	2199,75	-8,70181786827743	-0,0870916713029146	-0,012574028223753
230,353	0,0889999999999986	2200	700	4	2199,75	-8,7044529709965	-0,0978056341409683	-0,0152091309428215
230,358	0,0939999999999941	2200	700	4	2199,75	-8,70499452576041	-0,100201480090618	-0,0157507136464119
230,364	0,0999999999999943	2200	700	4	2200	-8,70448406785727	-0,0960498489439487	-0,0152401998639107
240,264	0	2300	800	4	2299	-8,7047319766134	-0,0967879546806216	-0,0154881365597248
240,275	0,0109999999999957	2300	800	4	2299	-8,69902459904552	-0,068222344852984	-0,00978073105216026
240,286	0,0219999999999914	2300	800	4	2299	-8,6887976154685	-0,0302484165877104	0,000446140766143799
240,297	0,032999999999987	2300	800	4	2299,25	-8,67917248047888	-0,00666414387524128	0,0100713036954403
240,307	0,0430000000000064	2300	800	4	2299,25	-8,67502712644637	-0,00143852084875107	0,0142166577279568
240,308	0,0439999999999827	2300	800	4	2299,25	-8,67487312294543	-0,0013165595009923	0,0143706612288952
240,309	0,0449999999999875	2300	800	4	2299,25	-8,67483674548566	-0,0013813329860568	0,0144070386886597
240,31	0,0459999999999923	2300	800	4	2299,25	-8,67493906058371	-0,00155303627252579	0,0143047235906124
240,321	0,0569999999999879	2300	800	4	2299,5	-8,68278491310775	-0,0184456026181579	0,00645887106657028
240,331	0,0670000000000073	2300	800	4	2299,5	-8,69235905818641	-0,0486791506409645	-0,0031152181327343
240,342	0,078000000000003	2300	800	4	2299,75	-8,70156277902424	-0,0851626554504037	-0,0123189389705658
240,353	0,0889999999999986	2300	800	4	2299,75	-8,70457411743701	-0,0969938095659018	-0,0153302773833275
240,356	0,0919999999999845	2300	800	4	2299,75	-8,70504157617688	-0,0994733022525907	-0,0157977640628815
240,357	0,0929999999999893	2300	800	4	2299,75	-8,70505789294839	-0,0994608551263809	-0,0158140808343887
240,358	0,0939999999999941	2300	800	4	2299,75	-8,70499491691589	-0,0988794723525643	-0,0157511048018932
240,364	0,0999999999999943	2300	800	4	2300	-8,70472141541541	-0,0965263787657022	-0,0154775753617287
250,264	0	2400	900	4	2399	-8,70486404746771	-0,0964045524597168	-0,0156202353537083
250,275	0,0109999999999957	2400	900	4	2399	-8,69976804591715	-0,0706910109147429	-0,0105242058634758
250,286	0,0219999999999914	2400	900	4	2399	-8,6904024425894	-0,0348875438794494	-0,00115860253572464
250,297	0,032999999999987	2400	900	4	2399,25	-8,67986770346761	-0,00758056528866291	0,00937605276703835
250,305	0,0409999999999968	2400	900	4	2399,25	-8,67482411675155	-0,000940174795687199	0,0144196674227715
250,316	0,0519999999999925	2400	900	4	2399,5	-8,67816721089184	-0,00710357446223497	0,0110765732824802
250,327	0,0629999999999882	2400	900	4	2399,5	-8,68967413902283	-0,0386434746906161	-0,000430326908826828
250,337	0,0730000000000075	2400	900	4	2399,5	-8,69851394556463	-0,0717605650424957	-0,00927010551095009
250,348	0,0840000000000032	2400	900	4	2399,75	-8,70388912037015	-0,0935834227129817	-0,0146452523767948
250,358	0,0939999999999941	2400	900	4	2399,75	-8,70506496168673	-0,0983068253844976	-0,0158211216330528
250,364	0,0999999999999943	2400	900	4	2400	-8,70487008243799	-0,0964598683640361	-0,0156262703239918
260,264	0	2500	1000	4	2499	-8,70494940318167	-0,0960137275978923	-0,0157055631279945
260,275	0,0109999999999673	2500	1000	4	2499	-8,69964667595923	-0,0691901613026857	-0,0104028359055519
260,285	0,021000000000015	2500	1000	4	2499	-8,69137468747795	-0,0373021652922034	-0,00213084742426872
260,296	0,0319999999999823	2500	1000	4	2499,25	-8,68039238266647	-0,00794596038758755	0,00885140150785446
260,307	0,0430000000000064	2500	1000	4	2499,25	-8,67566680535674	-0,00175490044057369	0,0135770067572594
260,308	0,0439999999999827	2500	1000	4	2499,25	-8,67561858147383	-0,00176577363163233	0,0136251747608185
260,31	0,0459999999999923	2500	1000	4	2499,25	-8,67573198862374	-0,00211223494261503	0,0135117955505848
260,321	0,0570000000000164	2500	1000	4	2499,5	-8,68344135582447	-0,0189115013927221	0,00580240041017532
260,332	0,0679999999999836	2500	1000	4	2499,5	-8,69322094134986	-0,0502110831439495	-0,00397710129618645
260,35	0,0860000000000127	2500	1000	4	2499,75	-8,7045496981591	-0,0956590753048658	-0,0153058581054211
260,357	0,0930000000000177	2500	1000	4	2499,75	-8,70537277311087	-0,0993910618126392	-0,0161289609968662
260,358	0,0939999999999941	2500	1000	4	2499,75	-8,70537878014147	-0,0993820792064071	-0,0161349400877953
260,359	0,0949999999999704	2500	1000	4	2499,75	-8,70535047724843	-0,0990836089476943	-0,0161066651344299
260,364	0,100000000000023	2500	1000	4	2500	-8,70528006926179	-0,0980831775814295	-0,016036257147789
310,595	0	3001	1	5	3000	-8,69502036832273	-0,0510013615712523	-0,00577652826905251
310,606	0,0109999999999673	3001	1	5	3000	-8,69452094659209	-0,0484040938317776	-0,00527707859873772
310,607	0,0120000000000005	3001	1	5	3000	-8,6945172585547	-0,0484134675934911	-0,00527344644069672
310,608	0,0129999999999768	3001	1	5	3000	-8,69458043016493	-0,0487991236150265	-0,00533659011125565
310,619	0,0240000000000009	3001	1	5	3000	-8,69501975364983	-0,0508286384865642	-0,00577591359615326
310,63	0,0349999999999682	3001	1	5	3000	-8,69474893435836	-0,0496844993904233	-0,00550512224435806
310,641	0,0459999999999923	3001	1	5	3000	-8,69483202695846	-0,0501205492764711	-0,00558821484446526
310,652	0,0569999999999595	3001	1	5	3000	-8,69486591778696	-0,0500380806624889	-0,00562207773327827
310,662	0,0670000000000073	3001	1	5	3000	-8,69490349665284	-0,0502542313188314	-0,00565968453884125
310,673	0,0779999999999745	3001	1	5	3000	-8,69484747759998	-0,0501365400850773	-0,00560363754630089
310,684	0,0889999999999986	3001	1	5	3000	-8,69496289640665	-0,0506820902228355	-0,00571902841329575
310,695	0,0999999999999659	3001	1	5	3000	-8,69511846452951	-0,0513800187036395	-0,00587465241551399
310,706	0,11099999999999	3001	1	5	3000	-8,69499606080353	-0,050457245670259	-0,00575222074985504
310,717	0,121999999999957	3001	1	5	3000	-8,69507691822946	-0,0509009091183543	-0,00583307817578316
310,727	0,132000000000005	3001	1	5	3000	-8,69511941447854	-0,0512399664148688	-0,00587554648518562
310,738	0,142999999999972	3001	1	5	3000	-8,69525819085538	-0,0519557064399123	-0,00601435080170631
310,749	0,153999999999996	3001	1	5	3000	-8,69510441087186	-0,0512761482968926	-0,00586057081818581
310,767	0,171999999999969	3001	1	5	3000	-8,6951410677284	-0,0512643670663238	-0,00589722767472267
310,778	0,182999999999993	3001	1	5	3000	-8,69510807096958	-0,0510606355965137	-0,00586425885558128
310,789	0,19399999999996	3001	1	5	3000	-8,69517132639885	-0,0514941243454814	-0,00592745840549469
310,8	0,204999999999984	3001	1	5	3000	-8,69537718594074	-0,0523646362125874	-0,00613337382674217
310,811	0,215999999999951	3001	1	5	3000	-8,69523354806006	-0,0514731369912624	-0,00598970800638199
310,821	0,225999999999999	3001	1	5	3000	-8,69526076130569	-0,0516976974904537	-0,00601692125201225
310,832	0,236999999999966	3001	1	5	3000	-8,69534628465772	-0,0520327780395746	-0,00610247254371643
310,843	0,24799999999999	3001	1	5	3000	-8,69535092264414	-0,0521038984879851	-0,00610711053013802
310,854	0,258999999999958	3001	1	5	3000	-8,69546134024858	-0,0524326087906957	-0,00621752813458443
310,864	0,269000000000005	3001	1	5	3000	-8,69544988498092	-0,0524610374122858	-0,00620607286691666
310,875	0,279999999999973	3001	1	5	3000	-8,69541104882956	-0,052183298394084	-0,00616723671555519
310,886	0,290999999999997	3001	1	5	3000	-8,69554381817579	-0,0529601844027638	-0,0062999501824379
310,897	0,301999999999964	3001	1	5	3000	-8,69561260566115	-0,0533265061676502	-0,00636879354715347
310,908	0,312999999999988	3001	1	5	3000	-8,69550000876188	-0,0526084052398801	-0,00625619664788246
310,919	0,323999999999955	3001	1	5	3000	-8,69573830626905	-0,053718276321888	-0,00649446621537209
310,929	0,334000000000003	3001	1	5	3000	-8,69549056515098	-0,0526355532929301	-0,00624675303697586
310,94	0,34499999999997	3001	1	5	3000	-8,6957542039454	-0,05385372787714	-0,00651033595204353
310,951	0,355999999999995	3001	1	5	3000	-8,6956481449306	-0,0534733664244413	-0,00640427693724632
310,962	0,366999999999962	3001	1	5	3000	-8,69551029056311	-0,0524000404402614	-0,00626647844910622
310,973	0,377999999999986	3001	1	5	3000	-8,6958072334528	-0,0539104780182242	-0,00656336545944214
310,987	0,391999999999996	3001	1	5	3000	-8,69590803980827	-0,054340329952538	-0,006664227694273
310,998	0,402999999999963	3001	1	5	3000	-8,69574959389865	-0,053637595847249	-0,00650575384497643
311,009	0,413999999999987	3001	1	5	3000	-8,69569944217801	-0,0531605118885636	-0,00645557418465614
311,02	0,424999999999955	3001	1	5	3000	-8,69579091668129	-0,0536056142300367	-0,00654710456728935
311,03	0,435000000000002	3001	1	5	3000	-8,69588297791779	-0,0541369244456291	-0,00663913786411285
311,041	0,44599999999997	3001	1	5	3000	-8,69592550210655	-0,0544202700257301	-0,0066816620528698
311,052	0,456999999999994	3001	1	5	3000	-8,69589063338935	-0,054243067279458	-0,00664679333567619
311,063	0,467999999999961	3001	1	5	3000	-8,69604488834739	-0,0548637891188264	-0,00680107623338699
311,074	0,478999999999985	3001	1	5	3000	-8,69597475975752	-0,0545131135731936	-0,00673094764351845
311,085	0,489999999999952	3001	1	5	3000	-8,69592024944723	-0,0541329057887197	-0,00667640939354897
311,095	0,5	3001	1	5	3000	-8,69613443501294	-0,0551980594173074	-0,00689059495925903
311,106	0,510999999999967	3001	1	5	3000	-8,69604502804577	-0,0546986050903797	-0,00680118799209595
311,117	0,521999999999991	3001	1	5	3000	-8,69625566527247	-0,0557168945670128	-0,00701185315847397
311,128	0,532999999999959	3001	1	5	3000	-8,69611797854304	-0,0550000229850411	-0,00687411054968834
311,138	0,543000000000006	3001	1	5	3000	-8,69619419798255	-0,0554679939523339	-0,00695038586854935
311,149	0,553999999999974	3001	1	5	3000	-8,6960962973535	-0,0550620444118977	-0,00685248523950577
311,16	0,564999999999998	3001	1	5	3000	-8,69638103060424	-0,0561160920187831	-0,00713719055056572
311,171	0,575999999999965	3001	1	5	3000	-8,69619911536574	-0,0553297949954867	-0,00695530325174332
311,182	0,586999999999989	3001	1	5	3000	-8,69631785899401	-0,0558555172756314	-0,00707399100065231
311,193	0,597999999999956	3001	1	5	3000	-8,69632663205266	-0,0559294642880559	-0,00708281993865967
311,203	0,608000000000004	3001	1	5	3000	-8,69629251770675	-0,0558527605608106	-0,00704867765307426
311,214	0,618999999999971	3001	1	5	3000	-8,69631154462695	-0,0555871333926916	-0,0070677325129509
311,225	0,629999999999995	3001	1	5	3000	-8,69633629918098	-0,0558596570044756	-0,0070924311876297
311,236	0,640999999999963	3001	1	5	3000	-8,69642509147525	-0,05634605884552	-0,00718127936124802
311,247	0,651999999999987	3001	1	5	3000	-8,69635317474604	-0,0559331523254514	-0,00710936263203621
311,258	0,662999999999954	3001	1	5	3000	-8,69640821591019	-0,0562010938301682	-0,00716434791684151
311,268	0,673000000000002	3001	1	5	3000	-8,69644802995026	-0,0562409078702331	-0,00720418989658356
311,279	0,683999999999969	3001	1	5	3000	-8,69648706167936	-0,0563697330653667	-0,00724324956536293
311,29	0,694999999999993	3001	1	5	3000	-8,69673564098775	-0,0576921505853534	-0,00749180093407631
311,301	0,70599999999996	3001	1	5	3000	-8,69671421125531	-0,0574945751577616	-0,00747034326195717
311,312	0,716999999999985	3001	1	5	3000	-8,69665492326021	-0,0568768754601479	-0,00741105526685715
311,323	0,727999999999952	3001	1	5	3000	-8,6966582480818	-0,0569902313873172	-0,00741440802812576
311,333	0,738	3001	1	5	3000	-8,69670029729605	-0,0571414269506931	-0,00745642930269241
311,344	0,748999999999967	3001	1	5	3000	-8,6967343557626	-0,0573611911386251	-0,00749051570892334
311,355	0,759999999999991	3001	1	5	3000	-8,69672728702426	-0,0572996446862817	-0,00748347491025925
311,366	0,770999999999958	3001	1	5	3000	-8,69673516601324	-0,0572148710489273	-0,00749135389924049
311,376	0,781000000000006	3001	1	5	3000	-8,69677254930139	-0,0574022345244884	-0,00752873718738556
311,387	0,791999999999973	3001	1	5	3000	-8,69681275449693	-0,0575668970122933	-0,00756891444325447
311,398	0,802999999999997	3001	1	5	3000	-8,69685181416571	-0,057799550704658	-0,00760797411203384
311,409	0,813999999999965	3001	1	5	3000	-8,69675997644663	-0,0572244264185429	-0,00751616433262825
311,42	0,824999999999989	3001	1	5	3000	-8,6969081684947	-0,0578766549006104	-0,00766430050134659
311,431	0,835999999999956	3001	1	5	3000	-8,69702165946364	-0,0583550287410617	-0,00777784734964371
311,441	0,846000000000004	3001	1	5	3000	-8,69707625359297	-0,0585619220510125	-0,00783244147896767
311,452	0,856999999999971	3001	1	5	3000	-8,69709203951061	-0,0586878973990679	-0,00784819945693016
311,463	0,867999999999995	3001	1	5	3000	-8,69699721224606	-0,0579585740342736	-0,00775337219238281
311,474	0,878999999999962	3001	1	5	3000	-8,69704375974834	-0,05827272310853	-0,00779991969466209
311,485	0,889999999999986	3001	1	5	3000	-8,69708052836359	-0,0584123935550451	-0,00783668830990791
311,506	0,911000000000001	3001	1	5	3000	-8,69721843861043	-0,0590196624398232	-0,00797459855675697
311,517	0,921999999999969	3001	1	5	3000	-8,69728893041611	-0,0592102808877826	-0,00804511830210686
311,528	0,932999999999993	3001	1	5	3000	-8,69715222157538	-0,0584769668057561	-0,00790838152170181
311,539	0,94399999999996	3001	1	5	3000	-8,69744064286351	-0,0598802650347352	-0,00819683074951172
311,55	0,954999999999984	3001	1	5	3000	-8,69729191996157	-0,0592307606711984	-0,00804807990789413
311,561	0,965999999999951	3001	1	5	3000	-8,69726532138884	-0,0591414188966155	-0,00802148133516312
311,571	0,975999999999999	3001	1	5	3000	-8,69722120463848	-0,0586361717432737	-0,00797739252448082
311,582	0,986999999999966	3001	1	5	3000	-8,69742706418037	-0,059714438393712	-0,00818325206637382
311,593	0,99799999999999	3001	1	5	3000	-8,69744301773608	-0,0598359666764736	-0,00819917768239975
311,604	1,00899999999996	3001	1	5	3000	-8,69750319980085	-0,0600946834310889	-0,0082593597471714
311,614	1,01900000000001	3001	1	5	3000	-8,69743634015322	-0,0595532450824976	-0,00819247215986252
311,625	1,02999999999997	3001	1	5	3000	-8,69749051518738	-0,0599113944917917	-0,00824667513370514
311,636	1,041	3001	1	5	3000	-8,69757953099906	-0,0603734469041228	-0,00833569094538689
311,647	1,05199999999996	3001	1	5	3000	-8,69762733578682	-0,0604445673525333	-0,00838352367281914
311,658	1,06299999999999	3001	1	5	3000	-8,69776683859527	-0,061093969270587	-0,00852299854159355
311,669	1,07399999999996	3001	1	5	3000	-8,69770305231214	-0,0607086112722754	-0,00845924019813537
311,679	1,084	3001	1	5	3000	-8,69764186441898	-0,0603110203519464	-0,00839799642562866
311,69	1,09499999999997	3001	1	5	3000	-8,6976973246783	-0,0606780545786023	-0,00845348462462425
311,701	1,10599999999999	3001	1	5	3000	-8,69763406924903	-0,060405801050365	-0,00839022919535637
311,712	1,11699999999996	3001	1	5	3000	-8,69762853719294	-0,0604683952406049	-0,00838469713926315
311,723	1,12799999999999	3001	1	5	3000	-8,69782112538815	-0,0610514217987657	-0,00857725739479065
311,734	1,13899999999995	3001	1	5	3000	-8,69789818301797	-0,0614641141146421	-0,00865431502461433
311,744	1,149	3001	1	5	3000	-8,69794062338769	-0,0616549467667937	-0,0086967833340168
311,755	1,15999999999997	3001	1	5	3000	-8,69789460673928	-0,061354897916317	-0,00865079462528229
311,766	1,17099999999999	3001	1	5	3000	-8,69789223186672	-0,0612748833373189	-0,00864839181303978
311,777	1,18199999999996	3001	1	5	3000	-8,6978389788419	-0,0609095022082329	-0,00859513878822327
311,787	1,19200000000001	3001	1	5	3000	-8,69794584810734	-0,0614328822121024	-0,00870203599333763
311,798	1,20299999999997	3001	1	5	3000	-8,69813404977322	-0,062507651746273	-0,00889023765921593
311,809	1,214	3001	1	5	3000	-8,69807414710522	-0,0621466990560293	-0,00883033499121666
311,82	1,22499999999997	3001	1	5	3000	-8,69806800037622	-0,0619294168427587	-0,0088241882622242
311,831	1,23599999999999	3001	1	5	3000	-8,69832188822329	-0,0631054071709514	-0,00907804816961288
311,842	1,24699999999996	3001	1	5	3000	-8,69814497418701	-0,0621439283713698	-0,00890113413333893
311,852	1,25700000000001	3001	1	5	3000	-8,69808160699904	-0,0619319221004844	-0,00883776694536209
311,863	1,26799999999997	3001	1	5	3000	-8,69817391969263	-0,0624626083299518	-0,00893007963895798
311,874	1,279	3001	1	5	3000	-8,69821339845657	-0,0623914459720254	-0,00896953046321869
311,885	1,28999999999996	3001	1	5	3000	-8,69833521544933	-0,0629492150619626	-0,00909140333533287
311,896	1,30099999999999	3001	1	5	3000	-8,69834644719958	-0,0630462588742375	-0,00910263508558273
311,907	1,31199999999995	3001	1	5	3000	-8,69836608879268	-0,0632148515433073	-0,00912224873900414
311,917	1,322	3001	1	5	3000	-8,69844420813024	-0,0634294282644987	-0,00920036807656288
311,928	1,33299999999997	3001	1	5	3000	-8,69835298508406	-0,0628875941038132	-0,00910917297005653
311,939	1,34399999999999	3001	1	5	3000	-8,69851165451109	-0,0635546818375587	-0,00926781445741653
311,95	1,35499999999996	3001	1	5	3000	-8,69843828491867	-0,0633430294692516	-0,00919444486498833
311,961	1,36599999999999	3001	1	5	3000	-8,69861581362784	-0,0641539692878723	-0,00937197357416153
311,972	1,37699999999995	3001	1	5	3000	-8,69851699098945	-0,0633821962401271	-0,00927317887544632
311,982	1,387	3001	1	5	3000	-8,69869706220925	-0,0643303990364075	-0,00945322215557098
311,993	1,39799999999997	3001	1	5	3000	-8,69849483482539	-0,0633131247013807	-0,00925099477171898
312,004	1,40899999999999	3001	1	5	3000	-8,69857197627425	-0,0637212116271257	-0,00932816416025162
312,015	1,41999999999996	3001	1	5	3000	-8,69859086349607	-0,0638978881761432	-0,00934699550271034
312,025	1,43000000000001	3001	1	5	3000	-8,69865152053535	-0,0638827029615641	-0,00940768048167229
312,036	1,44099999999997	3001	1	5	3000	-8,69876096025109	-0,0643844902515411	-0,00951714813709259
312,047	1,452	3001	1	5	3000	-8,69872701354325	-0,0642469245940447	-0,00948317348957062
312,058	1,46299999999997	3001	1	5	3000	-8,69895262643695	-0,0656154146417975	-0,00970881432294846
312,069	1,47399999999999	3001	1	5	3000	-8,69879915378988	-0,0646414933726192	-0,00955531373620033
312,08	1,48499999999996	3001	1	5	3000	-8,69879418052733	-0,0643729791045189	-0,00955034047365189
312,09	1,495	3001	1	5	3000	-8,69883108884096	-0,064649716950953	-0,00958727672696114
312,101	1,50599999999997	3001	1	5	3000	-8,69891912676394	-0,0649670325219631	-0,0096752867102623
312,112	1,517	3001	1	5	3000	-8,69893278926611	-0,0650918390601873	-0,00968897715210915
312,123	1,52799999999996	3001	1	5	3000	-8,69901521131396	-0,0651435321196914	-0,00977134332060814
312,134	1,53899999999999	3001	1	5	3000	-8,69889406487346	-0,0647577363997698	-0,00965025275945663
312,145	1,54999999999995	3001	1	5	3000	-8,69891778565943	-0,064749401062727	-0,00967394560575485
312,155	1,56	3001	1	5	3000	-8,69907522574067	-0,0656878529116511	-0,00983141362667084
312,166	1,57099999999997	3001	1	5	3000	-8,69903854094446	-0,0655880756676197	-0,0097947008907795
312,177	1,58199999999999	3001	1	5	3000	-8,69903594255447	-0,0652688229456544	-0,00979213044047356
312,188	1,59299999999996	3001	1	5	3000	-8,69902839884162	-0,0652047106996179	-0,00978458672761917
312,199	1,60399999999998	3001	1	5	3000	-8,69907226413488	-0,065349955111742	-0,00982839614152908
312,21	1,61499999999995	3001	1	5	3000	-8,69915781542659	-0,0659619411453605	-0,00991400331258774
312,22	1,625	3001	1	5	3000	-8,69913683272898	-0,0658280355855823	-0,00989299267530441
312,231	1,63599999999997	3001	1	5	3000	-8,69919774122536	-0,0658143451437354	-0,00995390117168427
312,249	1,654	3001	1	5	3000	-8,69938633404672	-0,0668089604005218	-0,0101424939930439
312,26	1,66499999999996	3001	1	5	3000	-8,69942206889391	-0,0669342512264848	-0,0101782567799091
312,271	1,67599999999999	3001	1	5	3000	-8,69940200820565	-0,0668528350070119	-0,0101581402122974
312,282	1,68699999999995	3001	1	5	3000	-8,69949149899185	-0,0668964488431811	-0,0102476589381695
312,292	1,697	3001	1	5	3000	-8,69945752434432	-0,0668721972033381	-0,0102136842906475
312,303	1,70799999999997	3001	1	5	3000	-8,69943173602223	-0,0668301526457071	-0,0101878680288792
312,319	1,72399999999999	3001	1	5	3000	-8,69950281456113	-0,0671728979796171	-0,0102590024471283
312,33	1,73499999999996	3001	1	5	3000	-8,69948741979897	-0,0667461007833481	-0,0102435797452927
312,34	1,745	3001	1	5	3000	-8,69960236363113	-0,067471363581717	-0,0103585235774517
312,351	1,75599999999997	3001	1	5	3000	-8,6995688918978	-0,0672353338450193	-0,01032505184412
312,362	1,767	3001	1	5	3000	-8,69954648427665	-0,067262751981616	-0,0103026442229748
312,373	1,77799999999996	3001	1	5	3000	-8,69954656809568	-0,0672429986298084	-0,0103027559816837
312,384	1,78899999999999	3001	1	5	3000	-8,6995533015579	-0,0670206546783447	-0,010309461504221
312,395	1,79999999999995	3001	1	5	3000	-8,69970797561109	-0,0677371816709638	-0,0104641355574131
312,405	1,81	3001	1	5	3000	-8,69991397485137	-0,0686861481517553	-0,0106701627373695
312,416	1,82099999999997	3001	1	5	3000	-8,69989019818604	-0,0685949996113777	-0,0106463581323624
312,427	1,83199999999999	3001	1	5	3000	-8,70002986863256	-0,0690496107563376	-0,0107860565185547
312,438	1,84299999999996	3001	1	5	3000	-8,69989084079862	-0,0682955980300903	-0,0106470286846161
312,449	1,85399999999998	3001	1	5	3000	-8,69980950839818	-0,0679445220157504	-0,0105656683444977
312,46	1,86499999999995	3001	1	5	3000	-8,69983996264637	-0,0681421300396323	-0,0105961225926876
312,47	1,875	3001	1	5	3000	-8,69983554817736	-0,0681735202670097	-0,0105917081236839
312,481	1,88599999999997	3001	1	5	3000	-8,69997574947774	-0,0685791345313191	-0,0107319094240665
312,492	1,89699999999999	3001	1	5	3000	-8,6999543197453	-0,0685824221000075	-0,0107105076313019
312,503	1,90799999999996	3001	1	5	3000	-8,69997628033161	-0,0686443829908967	-0,0107324682176113
312,513	1,91800000000001	3001	1	5	3000	-8,69997851550579	-0,0686835218220949	-0,0107347033917904
312,524	1,92899999999997	3001	1	5	3000	-8,70009899139404	-0,0693177431821823	-0,0108551234006882
312,535	1,94	3001	1	5	3000	-8,70007680729032	-0,0689544435590506	-0,0108329392969608
312,546	1,95099999999996	3001	1	5	3000	-8,70011184364557	-0,0691635580733418	-0,0108679756522179
312,566	1,971	3001	1	5	3000	-8,70022508315742	-0,0698554096743464	-0,0109812431037426
312,577	1,98199999999997	3001	1	5	3000	-8,70023888535798	-0,0697387661784887	-0,0109950453042984
312,588	1,993	3001	1	5	3000	-8,70026129297912	-0,069626490585506	-0,0110174529254436
312,599	2,00399999999996	3001	1	5	3000	-8,70026397518814	-0,0697633670642972	-0,0110201351344585
312,61	2,01499999999999	3001	1	5	3000	-8,70022569783032	-0,0695336330682039	-0,0109818577766418
312,621	2,02599999999995	3001	1	5	3000	-8,70028367266059	-0,069872047752142	-0,0110398046672344
312,631	2,036	3001	1	5	3000	-8,70032169856131	-0,0697333365678787	-0,0110778585076332
312,642	2,04699999999997	3001	1	5	3000	-8,70048880577087	-0,0706752901896834	-0,0112449936568737
312,653	2,05799999999999	3001	1	5	3000	-8,70038232766092	-0,0700771156698465	-0,0111384876072407
312,664	2,06899999999996	3001	1	5	3000	-8,70051249861717	-0,0707110110670328	-0,0112686865031719
312,675	2,07999999999998	3001	1	5	3000	-8,70047695934772	-0,0705819111317396	-0,0112331472337246
312,686	2,09099999999995	3001	1	5	3000	-8,70045491494238	-0,0702090328559279	-0,0112110748887062
312,696	2,101	3001	1	5	3000	-8,70059064589441	-0,0710944179445505	-0,0113468058407307
312,707	2,11199999999997	3001	1	5	3000	-8,70066376402974	-0,0713901408016682	-0,011419951915741
312,718	2,12299999999999	3001	1	5	3000	-8,70067851617932	-0,0713304104283452	-0,0114347040653229
312,729	2,13399999999996	3001	1	5	3000	-8,7005998659879	-0,0708567863330245	-0,0113560259342194
312,739	2,14400000000001	3001	1	5	3000	-8,70083048008382	-0,0718199601396918	-0,0115866400301456
312,75	2,15499999999997	3001	1	5	3000	-8,70066225528717	-0,070991194806993	-0,0114183872938156
312,761	2,166	3001	1	5	3000	-8,70069690048695	-0,0713083799928427	-0,0114530883729458
312,772	2,17699999999996	3001	1	5	3000	-8,70069868862629	-0,0712885893881321	-0,0114548206329346
312,783	2,18799999999999	3001	1	5	3000	-8,700719056651	-0,0711765559390187	-0,0114752165973186
312,794	2,19899999999996	3001	1	5	3000	-8,70093525387347	-0,0722653046250343	-0,0116914138197899
312,809	2,214	3001	1	5	3000	-8,70091273449361	-0,0720923859626055	-0,0116688944399357
312,82	2,22499999999997	3001	1	5	3000	-8,70088923722506	-0,0721152825281024	-0,0116453692317009
312,831	2,23599999999999	3001	1	5	3000	-8,70088767260313	-0,0718086259439588	-0,01164386048913
312,842	2,24699999999996	3001	1	5	3000	-8,70094374753535	-0,0720354914665222	-0,0116999074816704
312,852	2,25700000000001	3001	1	5	3000	-8,70093480683863	-0,0721152871847153	-0,0116909667849541
312,863	2,26799999999997	3001	1	5	3000	-8,70099644176662	-0,0723885558545589	-0,0117526017129421
312,874	2,279	3001	1	5	3000	-8,7010502256453	-0,0728063005954027	-0,0118063576519489
312,885	2,28999999999996	3001	1	5	3000	-8,70113214477897	-0,0728811509907246	-0,0118882767856121
312,896	2,30099999999999	3001	1	5	3000	-8,70116787962615	-0,0729116471484303	-0,0119240395724773
312,907	2,31199999999996	3001	1	5	3000	-8,70114871300757	-0,072922664694488	-0,0119048729538918
312,917	2,322	3001	1	5	3000	-8,70136326178908	-0,0739952409639955	-0,0121194496750832
312,928	2,33299999999997	3001	1	5	3000	-8,70112367905676	-0,0726546160876751	-0,0118798390030861
312,939	2,34399999999999	3001	1	5	3000	-8,70125038549304	-0,0731938797980547	-0,0120065733790398
312,95	2,35499999999996	3001	1	5	3000	-8,70131160132587	-0,0734966015443206	-0,012067761272192
312,961	2,36599999999999	3001	1	5	3000	-8,70131813921034	-0,0735682062804699	-0,0120742991566658
312,972	2,37699999999995	3001	1	5	3000	-8,70131439529359	-0,0735436705872417	-0,0120705552399158
312,982	2,387	3001	1	5	3000	-8,70135932229459	-0,0735438941046596	-0,0121154822409153
312,993	2,39799999999997	3001	1	5	3000	-8,70133850723505	-0,073422659188509	-0,0120946951210499
313,004	2,40899999999999	3001	1	5	3000	-8,70134350843728	-0,0735066691413522	-0,0120996683835983
313,015	2,41999999999996	3001	1	5	3000	-8,70142227038741	-0,0739051820710301	-0,0121784023940563
313,025	2,43000000000001	3001	1	5	3000	-8,70147136040032	-0,0742613291367888	-0,0122275203466415
313,036	2,44099999999997	3001	1	5	3000	-8,70157409459352	-0,0743833417072892	-0,0123302824795246
313,056	2,46099999999996	3001	1	5	3000	-8,70157021097839	-0,0744574191048741	-0,0123263709247112
313,066	2,471	3001	1	5	3000	-8,7015763297677	-0,0744187505915761	-0,0123325176537037
313,077	2,48199999999997	3001	1	5	3000	-8,70159284211695	-0,0745127024129033	-0,0123490020632744
313,088	2,493	3001	1	5	3000	-8,70157040655613	-0,0741825019940734	-0,0123265944421291
313,099	2,50399999999996	3001	1	5	3000	-8,70193518698215	-0,0762195512652397	-0,0126913189888
313,11	2,51499999999999	3001	1	5	3000	-8,70177534408867	-0,0752585753798485	-0,012531504034996
313,121	2,52599999999995	3001	1	5	3000	-8,70173650793731	-0,0750457029789686	-0,0124926678836346
313,131	2,536	3001	1	5	3000	-8,7017032597214	-0,0749863823875785	-0,0124594196677208
313,142	2,54699999999997	3001	1	5	3000	-8,70171220041811	-0,0747655425220728	-0,0124683603644371
313,153	2,55799999999999	3001	1	5	3000	-8,70185751467943	-0,0754553265869617	-0,0126136466860771
313,164	2,56899999999996	3001	1	5	3000	-8,70195834897458	-0,0759875075891614	-0,012714508920908
313,175	2,57999999999998	3001	1	5	3000	-8,70201174169779	-0,0762050878256559	-0,0127679295837879
313,186	2,59099999999995	3001	1	5	3000	-8,70191521011293	-0,0754464650526643	-0,0126713700592518
313,196	2,601	3001	1	5	3000	-8,70209385640919	-0,0764835439622402	-0,0128500163555145
313,207	2,61199999999997	3001	1	5	3000	-8,70197832584381	-0,0758027145639062	-0,0127345137298107
313,218	2,62299999999999	3001	1	5	3000	-8,70194636285305	-0,075766434893012	-0,0127025507390499
313,229	2,63399999999996	3001	1	5	3000	-8,70191180147231	-0,0755105633288622	-0,0126679614186287
313,239	2,64400000000001	3001	1	5	3000	-8,70211383327842	-0,07628433406353	-0,0128699652850628
313,25	2,65499999999997	3001	1	5	3000	-8,70199469849467	-0,0757051724940538	-0,012750830501318
313,261	2,666	3001	1	5	3000	-8,70206474326551	-0,0762243941426277	-0,012820903211832
313,272	2,67699999999996	3001	1	5	3000	-8,70210665278137	-0,0763586675748229	-0,0128628127276897
313,283	2,68799999999999	3001	1	5	3000	-8,7022761348635	-0,0772706465795636	-0,0130322948098183
313,294	2,69899999999996	3001	1	5	3000	-8,70217929594219	-0,076463152654469	-0,0129354558885098
313,304	2,709	3001	1	5	3000	-8,7023991253227	-0,0774774746969342	-0,013155285269022
313,315	2,71999999999997	3001	1	5	3000	-8,70224554091692	-0,0768361240625381	-0,0130016729235649
313,326	2,73099999999999	3001	1	5	3000	-8,70232041925192	-0,0772988190874457	-0,013076551258564
313,339	2,74399999999997	3001	1	5	3000	-8,70231597684324	-0,0769405066967011	-0,0130721367895603
313,35	2,755	3001	1	5	3000	-8,70229731313884	-0,0768757238984108	-0,013053473085165
313,361	2,76599999999996	3001	1	5	3000	-8,70239839889109	-0,0774466479197145	-0,0131545588374138
313,372	2,77699999999999	3001	1	5	3000	-8,70237263850868	-0,07728585973382	-0,0131287984549999
313,383	2,78799999999995	3001	1	5	3000	-8,70242002420127	-0,0776905054226518	-0,0131761841475964
313,393	2,798	3001	1	5	3000	-8,70245455764234	-0,0774774560704827	-0,0132107175886631
313,404	2,80899999999997	3001	1	5	3000	-8,70246212929487	-0,0775081012398005	-0,013218317180872
313,415	2,81999999999999	3001	1	5	3000	-8,7024802621454	-0,0776453409343958	-0,0132364220917225
313,426	2,83099999999996	3001	1	5	3000	-8,70268380269408	-0,078676245175302	-0,0134399905800819
313,437	2,84199999999998	3001	1	5	3000	-8,70274297893047	-0,0788291450589895	-0,013499166816473
313,448	2,85299999999995	3001	1	5	3000	-8,70264245197177	-0,0781670585274696	-0,0133985839784145
313,458	2,863	3001	1	5	3000	-8,70265885256231	-0,078309727832675	-0,0134150125086308
313,469	2,87399999999997	3001	1	5	3000	-8,70269218459725	-0,0785625213757157	-0,013448316603899
313,48	2,88499999999999	3001	1	5	3000	-8,70284071192145	-0,0792253902181983	-0,0135968998074532
313,491	2,89599999999996	3001	1	5	3000	-8,70279600843787	-0,078697744756937	-0,0135521963238716
313,501	2,90600000000001	3001	1	5	3000	-8,70282562449574	-0,0788912177085876	-0,0135818123817444
313,512	2,91699999999997	3001	1	5	3000	-8,70278617367148	-0,0786543125286698	-0,0135423615574837
313,523	2,928	3001	1	5	3000	-8,70294992811978	-0,0796381430700421	-0,0137060880661011
313,534	2,93899999999996	3001	1	5	3000	-8,70288731530309	-0,0792735302820802	-0,0136435031890869
313,545	2,94999999999999	3001	1	5	3000	-8,70276873931289	-0,0785490078851581	-0,0135249271988869
313,556	2,96099999999996	3001	1	5	3000	-8,7030884809792	-0,0800711894407868	-0,0138446688652039
313,566	2,971	3001	1	5	3000	-8,70294202119112	-0,0792682496830821	-0,0136982090771198
313,577	2,98199999999997	3001	1	5	3000	-8,70306615717709	-0,0799414934590459	-0,0138223171234131
313,592	2,99699999999996	3001	1	5	3000	-8,70313639752567	-0,0800728611648083	-0,0138925574719906
313,602	3,00700000000001	3001	1	5	3000	-8,70314254425466	-0,0799760082736611	-0,013898704200983
313,613	3,01799999999997	3001	1	5	3000	-8,70318593457341	-0,0803401786834002	-0,0139420665800571
313,624	3,029	3001	1	5	3000	-8,70309775695205	-0,0798397045582533	-0,013853944838047
313,635	3,03999999999996	3001	1	5	3000	-8,70318093337119	-0,0804919051006436	-0,0139370933175087
313,646	3,05099999999999	3001	1	5	3000	-8,70317151769996	-0,0799932843074203	-0,0139276497066021
313,657	3,06199999999996	3001	1	5	3000	-8,70319599285722	-0,0801940821111202	-0,0139521807432175
313,667	3,072	3001	1	5	3000	-8,70315751992166	-0,0799869373440742	-0,0139136798679829
313,678	3,08299999999997	3001	1	5	3000	-8,7032170034945	-0,080319163389504	-0,0139731913805008
313,689	3,09399999999999	3001	1	5	3000	-8,70321996510029	-0,0803600670769811	-0,0139761529862881
313,7	3,10499999999996	3001	1	5	3000	-8,70343018323183	-0,0812954967841506	-0,0141863711178303
313,711	3,11599999999999	3001	1	5	3000	-8,7033904530108	-0,0809716060757637	-0,0141466408967972
313,722	3,12699999999995	3001	1	5	3000	-8,7034987192601	-0,081548010930419	-0,014254879206419
313,732	3,137	3001	1	5	3000	-8,70343638584018	-0,0812489073723555	-0,0141925178468227
313,743	3,14799999999997	3001	1	5	3000	-8,703468516469	-0,0810435740277171	-0,014224648475647
313,754	3,15899999999999	3001	1	5	3000	-8,70351975783706	-0,0812034262344241	-0,0142759457230568
313,765	3,16999999999996	3001	1	5	3000	-8,70362707413733	-0,0819159392267466	-0,0143832340836525
313,775	3,18000000000001	3001	1	5	3000	-8,70362710207701	-0,0819350918754935	-0,014383289963007
313,786	3,19099999999997	3001	1	5	3000	-8,70349818840623	-0,0813674833625555	-0,0142543204128742
313,797	3,202	3001	1	5	3000	-8,70370656251907	-0,0821564113721251	-0,0144627504050732
313,808	3,21299999999997	3001	1	5	3000	-8,70355359278619	-0,0812486000359058	-0,0143097527325153
313,819	3,22399999999999	3001	1	5	3000	-8,70364917442202	-0,0819960609078407	-0,0144053623080254
313,83	3,23499999999996	3001	1	5	3000	-8,70372517034411	-0,0823057582601905	-0,014481358230114
313,84	3,245	3001	1	5	3000	-8,70387252420187	-0,0830601900815964	-0,0146286562085152
313,855	3,25999999999999	3001	1	5	3000	-8,70373866520822	-0,0821088440716267	-0,0144948251545429
313,866	3,27099999999996	3001	1	5	3000	-8,70374293997884	-0,0821398384869099	-0,0144990719854832
313,876	3,28100000000001	3001	1	5	3000	-8,70398400351405	-0,083402837626636	-0,0147401914000511
313,887	3,29199999999997	3001	1	5	3000	-8,70384335517883	-0,0826859427616	-0,0145995430648327
313,898	3,303	3001	1	5	3000	-8,70395852252841	-0,083038154989481	-0,0147147104144096
313,909	3,31399999999996	3001	1	5	3000	-8,70383539237082	-0,08243752643466	-0,0145915523171425
313,92	3,32499999999999	3001	1	5	3000	-8,70404119603336	-0,0833842623978853	-0,014797355979681
313,931	3,33599999999996	3001	1	5	3000	-8,70393047109246	-0,0829067779704928	-0,0146866030991077
313,941	3,346	3001	1	5	3000	-8,70405041612685	-0,0836211908608675	-0,0148065760731697
313,952	3,35699999999997	3001	1	5	3000	-8,70397145859897	-0,0827703392133117	-0,0147276185452938
313,963	3,368	3001	1	5	3000	-8,704151250422	-0,0837678322568536	-0,0149074383080006
313,974	3,37899999999996	3001	1	5	3000	-8,70424884371459	-0,0843614991754293	-0,0150050036609173
313,985	3,38999999999999	3001	1	5	3000	-8,70394410565495	-0,082717970944941	-0,0147002935409546
313,996	3,40099999999995	3001	1	5	3000	-8,70427876710892	-0,0842218101024628	-0,0150348991155624
314,006	3,411	3001	1	5	3000	-8,7040454428643	-0,0830598827451468	-0,0148016028106213
314,017	3,42199999999997	3001	1	5	3000	-8,70427030138671	-0,0843028770759702	-0,0150264613330364
314,028	3,43299999999999	3001	1	5	3000	-8,70428737252951	-0,0842747837305069	-0,0150435604155064
314,039	3,44399999999996	3001	1	5	3000	-8,70433953590691	-0,0845615100115538	-0,0150956958532333
314,05	3,45499999999998	3001	1	5	3000	-8,7042248994112	-0,0838126894086599	-0,0149810314178467
314,061	3,46599999999995	3001	1	5	3000	-8,70439169928432	-0,0846513966098428	-0,0151478871703148
314,076	3,48099999999999	3001	1	5	3000	-8,70439295656979	-0,084681105799973	-0,0151491165161133
314,087	3,49199999999996	3001	1	5	3000	-8,70437630452215	-0,0846669124439359	-0,0151324644684792
314,107	3,512	3001	1	5	3000	-8,70438968762755	-0,0844769831746817	-0,0151458755135536
314,118	3,52299999999997	3001	1	5	3000	-8,70451868511736	-0,085095502436161	-0,0152748450636864
314,129	3,53399999999999	3001	1	5	3000	-8,70442665182054	-0,0846824236214161	-0,0151828117668629
314,14	3,54499999999996	3001	1	5	3000	-8,70464824140072	-0,0858733942732215	-0,0154044292867184
314,15	3,55500000000001	3001	1	5	3000	-8,70466316118836	-0,0855657272040844	-0,0154193490743637
314,161	3,56599999999997	3001	1	5	3000	-8,70475329458714	-0,0860802177339792	-0,015509482473135
314,172	3,577	3001	1	5	3000	-8,70477980934083	-0,0864040898159146	-0,0155359692871571
314,183	3,58799999999997	3001	1	5	3000	-8,70464251376688	-0,0856607314199209	-0,0153986737132072
314,194	3,59899999999999	3001	1	5	3000	-8,70478011667728	-0,0862617138773203	-0,0155363045632839
314,205	3,60999999999996	3001	1	5	3000	-8,70464687235653	-0,0854730233550072	-0,0154030323028564
[truncated: 1,183 more rows]
