# Supplementary material for: Mechanical Behaviour of Dental Luting Cements: Static, Dynamic, and Finite Element Studies
Source: Dent J (Basel). 2025 Dec 15;13(12):601. doi: 10.3390/dj13120601 (PMC12731645; doi:10.3390/dj13120601)
Supplement: Supplementary file 1 [file dentistry-13-00601-s001.zip › File S1/dynamic/CaC/2021,01,27 farasztas karboxilat 5/Test1/Test1.steps.trends.csv]

Total Cycles	Elapsed Cycles	Step	PC:Cycle Start Time (s)	PC:Frequency (Hz)	Position(Linear:Position):Maximum (mm)	Position(Linear:Position):Minimum (mm)	Load(Linear:Load):Maximum (kN)	Load(Linear:Load):Minimum (kN)	Displacement(Linear:Digital Position):Maximum (mm)	Displacement(Linear:Digital Position):Minimum (mm)
1	1	1	0	0,197589	-8,68085514754057	-8,68923615664244	-0,0236142287030816	-0,0494401156902313	0,00838860869407654	7,5995922088623E-06
1	1	2	5,061	10	-8,6800832580775	-8,68296043016016	-0,0216162204742432	-0,0318030500784516	0,00916052609682083	0,00628335401415825
2	2	2	5,162	10	-8,67630899883807	-8,68600683286786	-0,0123201683163643	-0,0434139557182789	0,012934785336256	0,00323692336678505
3	3	2	5,262	10	-8,67200598120689	-8,68583265691995	-0,00482804141938686	-0,0429093325510621	0,0172377750277519	0,00341109931468964
4	4	2	5,362	10	-8,67244812659919	-8,68671697564423	-0,00574081670492888	-0,0463774939998984	0,0167956575751305	0,00252680853009224
5	5	2	5,462	10	-8,67144813761115	-8,68674712255597	-0,00409080646932125	-0,0470619415864348	0,0177956186234951	0,0024966336786747
6	6	2	5,562	10	-8,67102141492069	-8,68638633750379	-0,00369984656572342	-0,045255278237164	0,0182223692536354	0,00285744667053223
7	7	2	5,662	10	-8,67174136452377	-8,68654676713049	-0,00459915027022362	-0,0458912644535303	0,0175024196505547	0,00269701704382896
8	8	2	5,762	10	-8,67185354232788	-8,68684303946793	-0,0048928614705801	-0,0474961288273335	0,017390213906765	0,00240074470639229
9	9	2	5,862	10	-8,67133336141705	-8,6870015412569	-0,00440581701695919	-0,0483471481129527	0,0179104506969452	0,00224221497774124
10	10	2	5,962	10	-8,67101635783911	-8,68699866347015	-0,00414148438721895	-0,0481371488422155	0,0182273983955383	0,00224512070417404
20	20	2	6,962	10	-8,66963108070195	-8,68688391521573	-0,00241818837821484	-0,0482810102403164	0,0196127034723759	0,00235984101891518
30	30	2	7,962	10	-8,66927532479167	-8,6869147606194	-0,00191314145922661	-0,0486708618700504	0,019968431442976	0,00232905149459839
40	40	2	8,962	10	-8,66862064227462	-8,68675072677433	-0,00150916632264853	-0,0484993681311607	0,0206231139600277	0,00249305739998817
50	50	2	9,962	10	-8,66895639337599	-8,68646037764847	-0,00166356097906828	-0,047861416824162	0,0202873907983303	0,0027834065258503
60	60	2	10,962	10	-8,66921380162239	-8,68666953407228	-0,00215633772313595	-0,0489808851853013	0,0200299546122551	0,00257425010204315
70	70	2	11,962	10	-8,66732351481915	-8,68635278195143	-0,000236928462982178	-0,047927051782608	0,0219202414155006	0,00289103016257286
80	80	2	12,962	10	-8,66887330077589	-8,68635440245271	-0,00151212327182293	-0,0482850940898061	0,0203704833984375	0,00288935378193855
90	90	2	13,962	10	-8,66903979331255	-8,68603851646185	-0,00189459417015314	-0,0469603296369314	0,0202040188014507	0,00320523977279663
100	100	2	14,962	10	-8,66853514686227	-8,68631637655199	-0,00137267634272575	-0,0476555712521076	0,0207086093723774	0,00292740762233734
200	200	2	24,962	10	-8,66880694404244	-8,68635191582143	-0,00210757832974195	-0,0487972656264901	0,0204368680715561	0,00289186835289001
300	300	2	34,962	10	-8,66764280945063	-8,68649390526116	-0,000731945037841797	-0,0491737481206656	0,0216009467840195	0,00274987891316414
400	400	2	44,962	10	-8,66804863326252	-8,6865262594074	-0,000894232653081417	-0,049055740237236	0,021195150911808	0,002717524766922
500	500	2	54,962	10	-8,66765311919153	-8,68657045997679	-0,000503081828355789	-0,0489961542189121	0,0215906649827957	0,00267332419753075
600	600	2	64,962	10	-8,66881066001952	-8,68633565492928	-0,00128702726215124	-0,0477574206888676	0,0204331241548061	0,0029081292450428
700	700	2	74,962	10	-8,66928239353001	-8,68656906299293	-0,00196659937500954	-0,0480186147615314	0,0199613906443119	0,00267472118139267
800	800	2	84,962	10	-8,66791952401399	-8,6863330565393	-0,000436194241046906	-0,0475496333092451	0,0213242322206497	0,00291075557470322
900	900	2	94,962	10	-8,66843928582966	-8,68663117289543	-0,000607757829129696	-0,0485131284222007	0,0208044983446598	0,00261258333921433
1000	1000	2	104,962	10	-8,67005970329046	-8,68717521429062	-0,0025859335437417	-0,0503706466406584	0,0191840529441833	0,00206854194402695
1501	1	3	155,302	0,197589	-8,68020119145513	-8,68887917138636	-0,0238679023459554	-0,0506736431270838	0,00904256477952003	0,00036461278796196
1501	1	4	160,363	10	-8,68759014643729	-8,69325670413673	-0,0449082255363464	-0,0678433338180184	0,00165363773703575	-0,00401286408305168
1502	2	4	160,464	10	-8,68170202709734	-8,69819437153637	-0,022699162364006	-0,0871246261522174	0,00754175707697868	-0,00895053148269653
1503	3	4	160,564	10	-8,67585059255361	-8,69922573678195	-0,00771083869040012	-0,0907730963081121	0,0133931636810303	-0,00998189672827721
1504	4	4	160,664	10	-8,67557664401829	-8,69962491095066	-0,00742492265999317	-0,0918120192363858	0,0136671401560307	-0,0103810988366604
1505	5	4	160,764	10	-8,67595260031521	-8,6996494140476	-0,00829633325338364	-0,0921589089557529	0,0132911838591099	-0,0104055739939213
1506	6	4	160,864	10	-8,67613445967436	-8,69973002001643	-0,00873743090778589	-0,0915125012397766	0,0131092965602875	-0,010486152023077
1507	7	4	160,964	10	-8,67565646767616	-8,70013883337379	-0,00743041280657053	-0,0939044915139675	0,0135872885584831	-0,0108950212597847
1508	8	4	161,064	10	-8,67495020851493	-8,70003660209477	-0,00601885840296745	-0,0926222838461399	0,014293547719717	-0,0107927620410919
1509	9	4	161,164	10	-8,67470109835267	-8,7001524399966	-0,00569377094507217	-0,0933133531361818	0,0145426578819752	-0,0109085999429226
1510	10	4	161,264	10	-8,6748169362545	-8,70042365044355	-0,00609817449003458	-0,094510680064559	0,0144268199801445	-0,0111797824501991
1520	20	4	162,264	10	-8,67318165488541	-8,70119051076472	-0,00341573264449835	-0,0967857427895069	0,0160621292889118	-0,0119466707110405
1530	30	4	163,264	10	-8,67275202646852	-8,70159046724439	-0,00230347272008657	-0,0970348948612809	0,0164917856454849	-0,0123466551303864
1540	40	4	164,264	10	-8,67162007838488	-8,70190417394042	-0,00120783224701881	-0,0982641335576773	0,0176236778497696	-0,0126603618264198
1550	50	4	165,264	10	-8,67184585891664	-8,70214794762432	-0,00116109848022461	-0,0985940126702189	0,0173979252576828	-0,0129041075706482
1560	60	4	166,264	10	-8,67276957258582	-8,70237582363188	-0,00256195664405823	-0,0991998193785548	0,0164741836488247	-0,0131319835782051
1570	70	4	167,264	10	-8,67055146954954	-8,70242239907384	-8,95746052265167E-05	-0,0985464081168175	0,0186923146247864	-0,0131785310804844
1580	80	4	168,264	10	-8,67291617207229	-8,70250806212425	-0,00228266231715679	-0,099278106354177	0,0163276121020317	-0,013264250010252
1590	90	4	169,264	10	-8,67296397686005	-8,70265320874751	-0,00222270842641592	-0,0990307098254561	0,0162797793745995	-0,0134093686938286
1600	100	4	170,264	10	-8,67142857983708	-8,70275770314038	-0,000708452425897121	-0,0993804913014174	0,017815176397562	-0,0135138630867004
1700	200	4	180,264	10	-8,67254476994276	-8,70328771881759	-0,00123081263154745	-0,0991143705323339	0,0166989862918854	-0,0140438787639141
1800	300	4	190,264	10	-8,67272322066128	-8,70354465208948	-0,000657080672681332	-0,0982999335974455	0,0165205635130405	-0,014300812035799
1900	400	4	200,264	10	-8,67352874949574	-8,70374383404851	-0,00120047014206648	-0,0970788719132543	0,0157150067389011	-0,0145000219345093
2000	500	4	210,264	10	-8,6744846496731	-8,70455900207162	-0,0016587832942605	-0,10074351914227	0,0147591345012188	-0,0153151899576187
2100	600	4	220,264	10	-8,67456461302936	-8,70439393445849	-0,00135207548737526	-0,0984679954126477	0,0146791711449623	-0,0151501223444939
2200	700	4	230,264	10	-8,67410128936172	-8,70499452576041	-0,00112422276288271	-0,100201480090618	0,0151424668729305	-0,0157507136464119
2300	800	4	240,264	10	-8,67483674548566	-8,70505789294839	-0,0013165595009923	-0,0994733022525907	0,0144070386886597	-0,0158140808343887
2400	900	4	250,264	10	-8,67482411675155	-8,70506496168673	-0,000940174795687199	-0,0983068253844976	0,0144196674227715	-0,0158211216330528
2500	1000	4	260,264	10	-8,67561858147383	-8,70537878014147	-0,00175490044057369	-0,0993910618126392	0,0136251747608185	-0,0161349400877953
3001	1	5	310,595	0,197122	-8,6945172585547	-8,70866909623146	-0,0484040938317776	-0,100844507105649	-0,00527344644069672	-0,0194252841174602
3001	1	6	315,668	10	-8,70658569037914	-8,71641755104065	-0,0888324761763215	-0,133847934193909	-0,0173418782651424	-0,0271737389266491
3002	2	6	315,769	10	-8,69710103608668	-8,72643850743771	-0,0464897975325584	-0,173791232518852	-0,00785719603300095	-0,0371946953237057
3003	3	6	315,869	10	-8,68810943327844	-8,72883640229702	-0,0164405023679137	-0,181594779714942	0,00113435089588165	-0,0395925901830196
3004	4	6	315,969	10	-8,68790592066944	-8,72977911494672	-0,0155959464609623	-0,183005849830806	0,00133786350488663	-0,0405352748930454
3005	5	6	316,069	10	-8,68818718940019	-8,73055572621524	-0,0155021483078599	-0,184599650092423	0,00105656683444977	-0,0413118861615658
3006	6	6	316,169	10	-8,68799219839275	-8,73120347969234	-0,0142340175807476	-0,186382448300719	0,00125158578157425	-0,0419596396386623
3007	7	6	316,269	10	-8,68816193193197	-8,73166808858514	-0,0139372982084751	-0,18600283190608	0,00108182430267334	-0,0424242205917835
3008	8	6	316,369	10	-8,68780701421201	-8,73249334283173	-0,0128470361232758	-0,188623368740082	0,00143676996231079	-0,0432495027780533
3009	9	6	316,469	10	-8,68754259310663	-8,73281995765865	-0,0115156965330243	-0,190008296631277	0,00170119106769562	-0,0435761176049709
3010	10	6	316,569	10	-8,68777527473867	-8,73345251195133	-0,0113080535084009	-0,191041701473296	0,00146850943565369	-0,0442086718976498
3020	20	6	317,569	10	-8,6874929163605	-8,73687696643174	-0,00524942297488451	-0,193653032183647	0,00175086781382561	-0,0476331263780594
3030	30	6	318,569	10	-8,68836955167353	-8,73935074545443	-0,00329821836203337	-0,196879953145981	0,00087423250079155	-0,050106905400753
3040	40	6	319,569	10	-8,68906170129776	-8,74119814485312	-0,00168742146342993	-0,1999681442976	0,000182110816240311	-0,0519543327391148
3050	50	6	320,569	10	-8,6894475761801	-8,7420701701194	-0,000932584516704082	-0,198766896501184	-0,000203736126422882	-0,0528263300657272
3060	60	6	321,569	10	-8,69087115861475	-8,74295035377145	-0,00125698279589415	-0,199341969564557	-0,00162731856107712	-0,0537065416574478
3070	70	6	322,569	10	-8,69129134342074	-8,74352973885834	-0,000672820024192333	-0,197909460403025	-0,00204753130674362	-0,0542858988046646
3080	80	6	323,569	10	-8,69226903654635	-8,74419920146465	-0,00137856230139732	-0,198677121661603	-0,00302519649267197	-0,0549553893506527
3090	90	6	324,569	10	-8,69329676963389	-8,74471418559551	-0,00155636575073004	-0,200859527103603	-0,00405292958021164	-0,0554703176021576
3100	100	6	325,569	10	-8,69319490157068	-8,74497908167541	-0,000947010703384876	-0,197822758927941	-0,0039510615170002	-0,0557352416217327
3200	200	6	335,569	10	-8,69580731727183	-8,74766207300126	-0,000365809537470341	-0,199977988377213	-0,00656347721815109	-0,058418232947588
3300	300	6	345,569	10	-8,69805755093694	-8,74901189468801	-0,000884123146533966	-0,197842586785555	-0,00881373882293701	-0,0597680546343327
3400	400	6	355,569	10	-8,7003009673208	-8,75029368326068	-0,00148689839988947	-0,199162908829749	-0,0110571272671223	-0,0610498711466789
3500	500	6	365,569	10	-8,70077666826546	-8,75119633041322	-0,000882251188158989	-0,198074062354863	-0,0115328282117844	-0,0619524903595447
3600	600	6	375,569	10	-8,70236911810935	-8,75188202597201	-0,00128824729472399	-0,198640213347971	-0,0131252780556679	-0,0626381859183311
3700	700	6	385,569	10	-8,70241778902709	-8,7525328528136	-0,000584502704441547	-0,197764113545418	-0,0131739489734173	-0,0632890127599239
3800	800	6	395,569	10	-8,70449233800173	-8,75308242626488	-0,00187023542821407	-0,197437866590917	-0,0152485258877277	-0,0638385862112045
3900	900	6	405,569	10	-8,7047874648124	-8,75374906696379	-0,00154091510921717	-0,198983298614621	-0,0155436247587204	-0,0645052269101143
4000	1000	6	415,569	10	-8,70411423034966	-8,7543838005513	-0,000459873117506504	-0,199698065407574	-0,0148703902959824	-0,0651399604976177
4501	1	7	465,913	0,198098	-8,73848369345069	-8,76095700077713	-0,0989627558737993	-0,201172376982868	-0,0492398254573345	-0,0717131607234478
4501	1	8	470,961	10	-8,75759879127145	-8,77211376093328	-0,178007413633168	-0,262902737595141	-0,0683549791574478	-0,0828699208796024
4502	2	8	471,062	10	-8,74256945215165	-8,78863683901727	-0,0930874096229672	-0,343252019956708	-0,0533256120979786	-0,0993929989635944
4503	3	8	471,162	10	-8,72907964512706	-8,79508769139647	-0,0330023095011711	-0,361155308783054	-0,0398358330130577	-0,10584382340312
