# Supplementary material for: Mechanical Behaviour of Dental Luting Cements: Static, Dynamic, and Finite Element Studies
Source: Dent J (Basel). 2025 Dec 15;13(12):601. doi: 10.3390/dj13120601 (PMC12731645; doi:10.3390/dj13120601)
Supplement: Supplementary file 1 [file dentistry-13-00601-s001.zip › File S1/dynamic/CaC/2021,01,27 farasztas karboxilat 5/Test1/Test1.Stop.csv]

Total Time (s)	Cycle Elapsed Time (s)	Total Cycles	Elapsed Cycles	Step	Total Cycle Count(Linear Waveform)	Position(Linear:Position) (mm)	Load(Linear:Load) (kN)	Displacement(Linear:Digital Position) (mm)
465,169	0	4496	1496	6	4495	-8,75486061908305	-0,185699840076268	-0,0656167790293694
465,179	0,0100000000000477	4496	1496	6	4495	-8,74800986610353	-0,143609964288771	-0,0587660260498524
465,19	0,021000000000015	4496	1496	6	4495	-8,73272971250117	-0,0672663981094956	-0,0434858724474907
465,201	0,0320000000000391	4496	1496	6	4495,25	-8,71638433076441	-0,012750425375998	-0,0271404907107353
465,209	0,0400000000000205	4496	1496	6	4495,25	-8,70922937057912	-0,00228670425713062	-0,0199855305254459
465,213	0,0440000000000396	4496	1496	6	4495,25	-8,70902831666172	-0,00249931123107672	-0,0197844766080379
465,215	0,0460000000000491	4496	1496	6	4495,25	-8,70924099348485	-0,00296329148113728	-0,0199971534311771
465,226	0,0570000000000164	4496	1496	6	4495,5	-8,72199922800064	-0,0373881030827761	-0,0327554158866405
465,237	0,0680000000000405	4496	1496	6	4495,5	-8,739710804075	-0,11325107421726	-0,0504669919610024
465,248	0,0790000000000077	4496	1496	6	4495,75	-8,75156935304403	-0,173671175725758	-0,0623254850506782
465,258	0,0889999999999986	4496	1496	6	4495,75	-8,75617263838649	-0,197907136753201	-0,0669288262724876
465,263	0,0940000000000509	4496	1496	6	4495,75	-8,75638615339994	-0,197797506116331	-0,067142341285944
465,266	0,0970000000000368	4496	1496	6	4495,75	-8,75590464100242	-0,193543890491128	-0,0666607730090618
465,269	0,100000000000023	4496	1496	6	4496	-8,7548837531358	-0,185636226087809	-0,0656399130821228
465,28	0,0110000000000241	4497	1497	6	4496	-8,74652026221156	-0,135440141893923	-0,0572763942182064
465,291	0,0219999999999914	4497	1497	6	4496	-8,73145530000329	-0,0620522443205118	-0,0422114878892899
465,302	0,0330000000000155	4497	1497	6	4496,25	-8,71511050499976	-0,0100689986720681	-0,0258666649460793
465,31	0,0409999999999968	4497	1497	6	4496,25	-8,70733690448105	-0,000676838681101799	-0,0180930644273758
465,311	0,04200000000003	4497	1497	6	4496,25	-8,70720818638802	-0,000746031291782856	-0,0179643742740154
465,313	0,0439999999999827	4497	1497	6	4496,25	-8,70759808458388	-0,00119122210890055	-0,018354244530201
465,323	0,0540000000000305	4497	1497	6	4496,5	-8,71750166639685	-0,0228389957919717	-0,028257854282856
465,334	0,0649999999999977	4497	1497	6	4496,5	-8,73627844266593	-0,0966258579865098	-0,047034602612257
465,345	0,0760000000000218	4497	1497	6	4496,75	-8,74951363541186	-0,163378589786589	-0,060269795358181
465,356	0,0869999999999891	4497	1497	6	4496,75	-8,75583669170737	-0,196328368037939	-0,0665928795933723
465,362	0,0930000000000177	4497	1497	6	4496,75	-8,75643627718091	-0,198551435023546	-0,0671924091875553
465,363	0,0939999999999941	4497	1497	6	4496,75	-8,75644085928798	-0,198312234133482	-0,0671970471739769
465,364	0,0950000000000273	4497	1497	6	4496,75	-8,75637089833617	-0,197436581365764	-0,0671270862221718
465,369	0,100000000000023	4497	1497	6	4497	-8,75505938194692	-0,186903588473797	-0,0658155418932438
465,38	0,0109999999999673	4498	1498	6	4497	-8,74649316072464	-0,135152614675462	-0,0572493486106396
465,391	0,0219999999999914	4498	1498	6	4497	-8,73124533332884	-0,0609164964407682	-0,0420014932751656
465,405	0,0360000000000014	4498	1498	6	4497,25	-8,71151640079916	-0,00426600221544504	-0,0222725607454777
465,411	0,0419999999999732	4498	1498	6	4497,25	-8,70718678459525	-0,000668331049382687	-0,0179429724812508
465,412	0,0430000000000064	4498	1498	6	4497,25	-8,70712844654918	-0,000749812461435795	-0,0178845785558224
465,413	0,0439999999999827	4498	1498	6	4497,25	-8,70725269429385	-0,000980040058493614	-0,0180088542401791
465,424	0,0550000000000068	4498	1498	6	4497,5	-8,71909123845398	-0,0277728168293834	-0,0298473984003067
465,435	0,0659999999999741	4498	1498	6	4497,5	-8,73788684606552	-0,10461253579706	-0,0486430339515209
465,446	0,0769999999999982	4498	1498	6	4497,75	-8,74966409057379	-0,163518018089235	-0,0604202784597874
465,457	0,0879999999999654	4498	1498	6	4497,75	-8,75625539571047	-0,198855879716575	-0,067011583596468
465,458	0,0889999999999986	4498	1498	6	4497,75	-8,7563596945256	-0,199281936511397	-0,0671158544719219
465,465	0,0960000000000036	4498	1498	6	4497,75	-8,75622874125838	-0,19603022839874	-0,0669849291443825
465,469	0,0999999999999659	4498	1498	6	4498	-8,75480116344988	-0,184991476126015	-0,0655573233962059
465,48	0,0110000000000241	4499	1499	6	4498	-8,74668817967176	-0,136086181737483	-0,0574443675577641
465,491	0,0219999999999914	4499	1499	6	4498	-8,73173145577312	-0,0632753549143672	-0,0424876436591148
465,501	0,0320000000000391	4499	1499	6	4498,25	-8,71671069413424	-0,01346655189991	-0,0274668820202351
465,509	0,0400000000000205	4499	1499	6	4498,25	-8,7084339838475	-0,00150932930409908	-0,0191901437938213
465,511	0,04200000000003	4499	1499	6	4498,25	-8,70827794075012	-0,00160543248057365	-0,0190341286361217
465,515	0,0459999999999923	4499	1499	6	4498,25	-8,70861726813018	-0,00238632783293724	-0,0193734280765057
465,525	0,05600000000004	4499	1499	6	4498,5	-8,72047808021307	-0,0322017632424831	-0,0312342680990696
465,536	0,0670000000000073	4499	1499	6	4498,5	-8,73866946436465	-0,108149945735931	-0,0494256243109703
465,547	0,0780000000000314	4499	1499	6	4498,75	-8,75033738091588	-0,166896795853972	-0,0610935688018799
465,558	0,0889999999999986	4499	1499	6	4498,75	-8,75615841709077	-0,197569937445223	-0,066914577037096
465,56	0,0910000000000082	4499	1499	6	4498,75	-8,75638411380351	-0,198742509819567	-0,0671402737498283
465,563	0,0939999999999941	4499	1499	6	4498,75	-8,75640247017145	-0,197803135961294	-0,0671586580574512
465,564	0,0950000000000273	4499	1499	6	4498,75	-8,756366930902	-0,197311025112867	-0,0671231187880039
465,569	0,100000000000023	4499	1499	6	4499	-8,75511688180268	-0,187165546230972	-0,0658730417490005
465,58	0,0109999999999673	4500	1500	6	4499	-8,74659156426787	-0,135689880698919	-0,0573477521538734
465,59	0,021000000000015	4500	1500	6	4499	-8,73307923786342	-0,0687694409862161	-0,0438353978097439
465,601	0,0319999999999823	4500	1500	6	4499,25	-8,71607744134962	-0,0118718156591058	-0,026833601295948
465,611	0,0419999999999732	4500	1500	6	4499,25	-8,70720405131578	-0,000716443173587322	-0,0179602392017841
465,612	0,0430000000000064	4500	1500	6	4499,25	-8,70714565739035	-0,000847061164677143	-0,0179018452763557
465,613	0,0439999999999827	4500	1500	6	4499,25	-8,70730902068317	-0,00105510465800762	-0,0180651806294918
465,624	0,0550000000000068	4500	1500	6	4499,5	-8,71913398616016	-0,0277864979580045	-0,0298901461064816
465,635	0,0659999999999741	4500	1500	6	4499,5	-8,73752469196916	-0,102673890069127	-0,0482808798551559
465,655	0,0860000000000127	4500	1500	6	4499,75	-8,75568819232285	-0,195463569834828	-0,0664443522691727
465,66	0,0910000000000082	4500	1500	6	4499,75	-8,75641336664557	-0,198725303635001	-0,0671695545315742
465,661	0,0919999999999845	4500	1500	6	4499,75	-8,75641507096589	-0,198417161591351	-0,0671712309122086
465,662	0,0930000000000177	4500	1500	6	4499,75	-8,75638989731669	-0,197858987376094	-0,0671460852026939
465,669	0,0999999999999659	4500	1500	6	4500	-8,75484994612634	-0,185096836648881	-0,0656061060726643
465,679	0,0100000000000477	4501	1501	6	4500	-8,74815115705132	-0,144233303144574	-0,05890728905797
465,69	0,021000000000015	4501	1501	6	4500	-8,73478224501014	-0,0766932545229793	-0,0455384328961372
465,701	0,0320000000000391	4501	1501	6	4500	-8,71972960419953	-0,0211392436176538	-0,0304857641458511
465,706	0,0370000000000346	4501	1501	6	4500	-8,71582402847707	-0,0122718652710319	-0,0265801884233952
465,708	0,0390000000000441	4501	1501	6	4500	-8,71572227217257	-0,0126592023298144	-0,0264784321188927
465,711	0,04200000000003	4501	1501	6	4500	-8,71585568413138	-0,0137588148936629	-0,0266118720173836
465,722	0,0530000000000541	4501	1501	6	4500	-8,72112952172756	-0,0327573018148541	-0,0318857096135616
465,733	0,0640000000000214	4501	1501	6	4500	-8,73431939631701	-0,0863144500181079	-0,0450755842030048
465,744	0,0750000000000455	4501	1501	6	4500	-8,74426089227199	-0,134435021318495	-0,0550170801579952
465,755	0,0860000000000127	4501	1501	6	4500	-8,74959195032716	-0,160836074501276	-0,0603480823338032
465,766	0,0970000000000368	4501	1501	6	4500	-8,74971399083734	-0,159212131984532	-0,0604701787233353
465,777	0,108000000000004	4501	1501	6	4500	-8,74567514285445	-0,133639862760901	-0,0564312748610973
465,787	0,118000000000052	4501	1501	6	4500	-8,73908928595483	-0,0985267292708158	-0,0498454459011555
465,798	0,129000000000019	4501	1501	6	4500	-8,7329740729183	-0,070338249206543	-0,0437302328646183
465,809	0,140000000000043	4501	1501	6	4500	-8,73086965642869	-0,0627715606242418	-0,0416258163750172
465,82	0,15100000000001	4501	1501	6	4500	-8,73221844434738	-0,0705996854230762	-0,0429746322333813
465,831	0,162000000000035	4501	1501	6	4500	-8,73549864627421	-0,0878096418455243	-0,0462548062205315
465,842	0,173000000000002	4501	1501	6	4500	-8,738565556705	-0,102764680050313	-0,0493216887116432
465,852	0,18300000000005	4501	1501	6	4500	-8,74077108688653	-0,113442819565535	-0,0515272468328476
465,863	0,194000000000017	4501	1501	6	4500	-8,74067184515297	-0,111907017417252	-0,0514280050992966
465,874	0,205000000000041	4501	1501	6	4500	-8,73965129256248	-0,105532868765295	-0,0504074804484844
465,885	0,216000000000008	4501	1501	6	4500	-8,73922674916685	-0,103321745991707	-0,0499829091131687
465,896	0,227000000000032	4501	1501	6	4500	-8,73889770358801	-0,101051037199795	-0,0496538914740086
465,907	0,238	4501	1501	6	4500	-8,73862847685814	-0,099728018976748	-0,0493846647441387
465,913	0,244000000000028	4501	1501	7	4500	-8,73856631107628	-0,0995155703276396	-0,0493224710226059
465,913	0	4501	1	7	4500	-8,73856631107628	-0,0995155703276396	-0,0493224710226059
465,924	0,0110000000000241	4501	1	7	4500	-8,73858748935163	-0,0997712882235646	-0,0493436492979527
465,926	0,0129999999999768	4501	1	7	4500	-8,73848369345069	-0,0989627558737993	-0,0492398254573345
465,928	0,0149999999999864	4501	1	7	4500	-8,73865211382508	-0,100010698661208	-0,0494083017110825
465,939	0,0260000000000105	4501	1	7	4500	-8,73861925676465	-0,10005013551563	-0,04937544465065
465,95	0,0369999999999777	4501	1	7	4500	-8,73879519291222	-0,100670922547579	-0,0495513528585434
465,96	0,0470000000000255	4501	1	7	4500	-8,7387814745307	-0,100801261141896	-0,0495376624166965
465,971	0,0579999999999927	4501	1	7	4500	-8,73875071294606	-0,100468001328409	-0,0495068728923798
465,982	0,0690000000000168	4501	1	7	4500	-8,73878854326904	-0,100846751593053	-0,0495447032153606
465,993	0,0799999999999841	4501	1	7	4500	-8,73877714388072	-0,100587354972959	-0,0495333038270473
466,004	0,0910000000000082	4501	1	7	4500	-8,73879851773381	-0,10062366258353	-0,0495546497404575
466,015	0,101999999999975	4501	1	7	4500	-8,73888739384711	-0,101284640841186	-0,0496435537934303
466,025	0,112000000000023	4501	1	7	4500	-8,73895562253892	-0,101657500490546	-0,0497117824852467
466,036	0,12299999999999	4501	1	7	4500	-8,73909926041961	-0,102496072649956	-0,0498554483056068
466,047	0,134000000000015	4501	1	7	4500	-8,73912745155394	-0,102455909363925	-0,0498836115002632
466,058	0,144999999999982	4501	1	7	4500	-8,73913602903485	-0,102397780865431	-0,0498922169208527
466,069	0,156000000000006	4501	1	7	4500	-8,73918218538165	-0,102918012998998	-0,0499383173882961
466,08	0,166999999999973	4501	1	7	4500	-8,73916441574693	-0,102591752074659	-0,0499206036329269
466,09	0,177000000000021	4501	1	7	4500	-8,73918687924743	-0,102920327335596	-0,0499430671334267
466,101	0,187999999999988	4501	1	7	4500	-8,73924636282027	-0,103021333925426	-0,0500025227665901
466,112	0,199000000000012	4501	1	7	4500	-8,73939025215805	-0,103834294714034	-0,0501464121043682
466,123	0,20999999999998	4501	1	7	4500	-8,73937862925231	-0,103682265616953	-0,050134789198637
466,141	0,228000000000009	4501	1	7	4500	-8,7394730374217	-0,104288095608354	-0,050229225307703
466,152	0,238999999999976	4501	1	7	4500	-8,7395145278424	-0,104352328926325	-0,0502706877887249
466,162	0,249000000000024	4501	1	7	4500	-8,73960404656827	-0,104901776649058	-0,0503602065145969
466,175	0,262	4501	1	7	4500	-8,73961511068046	-0,105016133747995	-0,0503712706267834
466,186	0,273000000000025	4501	1	7	4500	-8,73957728035748	-0,104824807494879	-0,0503334403038025
466,197	0,283999999999992	4501	1	7	4500	-8,73966945335269	-0,105197541415691	-0,0504255853593349
466,208	0,295000000000016	4501	1	7	4500	-8,73967372812331	-0,105200354009867	-0,0504298880696297
466,219	0,305999999999983	4501	1	7	4500	-8,73970281332731	-0,105233946815133	-0,0504590012133121
466,23	0,317000000000007	4501	1	7	4500	-8,73990311287344	-0,106637049466372	-0,0506592728197575
466,241	0,327999999999975	4501	1	7	4500	-8,73984471894801	-0,106063848361373	-0,0506008788943291
466,251	0,338000000000022	4501	1	7	4500	-8,73993094079196	-0,106358239427209	-0,050687100738287
466,262	0,34899999999999	4501	1	7	4500	-8,73986894264817	-0,106131928041577	-0,0506251305341721
466,273	0,360000000000014	4501	1	7	4500	-8,73995387926698	-0,106640178710222	-0,050710067152977
466,284	0,370999999999981	4501	1	7	4500	-8,74002420343459	-0,107211843132973	-0,050780363380909
466,295	0,382000000000005	4501	1	7	4500	-8,73996497131884	-0,106392470188439	-0,0507211312651634
466,306	0,392999999999972	4501	1	7	4500	-8,74001786112785	-0,106831383891404	-0,0507740490138531
466,316	0,40300000000002	4501	1	7	4500	-8,74003722332418	-0,106831295415759	-0,0507933832705021
466,327	0,413999999999987	4501	1	7	4500	-8,74025973491371	-0,108247846364975	-0,0510158948600292
466,338	0,425000000000011	4501	1	7	4500	-8,74036621302366	-0,108899436891079	-0,0511224009096622
466,349	0,435999999999979	4501	1	7	4500	-8,74038490466774	-0,108684436418116	-0,0511410646140575
466,359	0,446000000000026	4501	1	7	4500	-8,74037532135844	-0,108764972537756	-0,051131509244442
466,37	0,456999999999994	4501	1	7	4500	-8,74029231257737	-0,108162998221815	-0,0510484725236893
466,381	0,468000000000018	4501	1	7	4500	-8,74039669521153	-0,108863855712116	-0,0511528551578522
466,392	0,478999999999985	4501	1	7	4500	-8,74044547788799	-0,109146106988192	-0,0512016378343105
466,403	0,490000000000009	4501	1	7	4500	-8,74041044153273	-0,108511988073587	-0,0511666014790535
466,414	0,500999999999976	4501	1	7	4500	-8,74069704674184	-0,110366065055132	-0,0514532066881657
466,426	0,512999999999977	4501	1	7	4500	-8,74068682081997	-0,110226958058774	-0,0514429807662964
466,436	0,523000000000025	4501	1	7	4500	-8,74063331633806	-0,109996311366558	-0,051389504224062
466,447	0,533999999999992	4501	1	7	4500	-8,74071389436722	-0,110162566415966	-0,0514700822532177
466,458	0,545000000000016	4501	1	7	4500	-8,74069372192025	-0,110036293044686	-0,0514499098062515
466,469	0,555999999999983	4501	1	7	4500	-8,74072311446071	-0,11027435772121	-0,0514793023467064
466,48	0,567000000000007	4501	1	7	4500	-8,7408207077533	-0,111000961624086	-0,0515768676996231
466,491	0,577999999999975	4501	1	7	4500	-8,74087303876877	-0,111214937642217	-0,051629226654768
466,501	0,588000000000022	4501	1	7	4500	-8,74097370542586	-0,111558986827731	-0,0517298653721809
466,512	0,59899999999999	4501	1	7	4500	-8,74095956794918	-0,111492550931871	-0,0517157278954983
466,523	0,610000000000014	4501	1	7	4500	-8,74102874659002	-0,111982761882246	-0,0517849065363407
466,534	0,620999999999981	4501	1	7	4500	-8,74116327613592	-0,112675968557596	-0,0519194640219212
466,545	0,632000000000005	4501	1	7	4500	-8,7411280721426	-0,112381675280631	-0,0518842600286007
466,556	0,642999999999972	4501	1	7	4500	-8,7411826942116	-0,112410755828023	-0,0519388541579247
466,566	0,65300000000002	4501	1	7	4500	-8,74122278764844	-0,112705794163048	-0,0519789755344391
466,577	0,663999999999987	4501	1	7	4500	-8,74122608453035	-0,112760844640434	-0,0519822724163532
466,588	0,675000000000011	4501	1	7	4500	-8,74127713032067	-0,113064628094435	-0,0520332902669907
466,599	0,685999999999979	4501	1	7	4500	-8,74135195277631	-0,113239889033139	-0,0521081127226353
466,609	0,696000000000026	4501	1	7	4500	-8,74135281890631	-0,113167865201831	-0,0521089509129524
466,62	0,706999999999994	4501	1	7	4500	-8,74132792465389	-0,113084521144629	-0,0520840846002102
466,631	0,718000000000018	4501	1	7	4500	-8,74158234335482	-0,1146768219769	-0,0523385033011436
466,642	0,728999999999985	4501	1	7	4500	-8,74154417775571	-0,114327915944159	-0,0523003377020359
466,653	0,740000000000009	4501	1	7	4500	-8,74158293008804	-0,114243915304542	-0,0523391179740429
466,664	0,750999999999976	4501	1	7	4500	-8,74162087216973	-0,114533491432667	-0,0523770600557327
466,679	0,76600000000002	4501	1	7	4500	-8,74169415794313	-0,114889568649232	-0,052450317889452
466,69	0,776999999999987	4501	1	7	4500	-8,74183226376772	-0,115715651772916	-0,0525884516537189
466,701	0,788000000000011	4501	1	7	4500	-8,74176333658397	-0,114901321940124	-0,0525194965302944
466,712	0,798999999999978	4501	1	7	4500	-8,74188255518675	-0,115587972104549	-0,0526387430727482
466,722	0,809000000000026	4501	1	7	4500	-8,74190490692854	-0,115827955305576	-0,0526610389351845
466,733	0,819999999999993	4501	1	7	4500	-8,74188998714089	-0,115796946920455	-0,0526461750268936
466,744	0,831000000000017	4501	1	7	4500	-8,74202057719231	-0,116438381373882	-0,0527767091989517
466,755	0,841999999999985	4501	1	7	4500	-8,74192248098552	-0,115629276260734	-0,0526786409318447
466,766	0,853000000000009	4501	1	7	4500	-8,74211763963103	-0,116778905503452	-0,0528738275170326
466,777	0,863999999999976	4501	1	7	4500	-8,7422052025795	-0,117265083827078	-0,052961390465498
466,787	0,874000000000024	4501	1	7	4500	-8,74226189218462	-0,117618544027209	-0,0530180521309376
466,798	0,884999999999991	4501	1	7	4500	-8,74217846430838	-0,11672499589622	-0,0529346242547035
466,809	0,896000000000015	4501	1	7	4500	-8,74253852292895	-0,118885431438684	-0,0532947108149528
466,82	0,906999999999982	4501	1	7	4500	-8,74235205352306	-0,117619214579463	-0,0531082414090633
466,831	0,918000000000006	4501	1	7	4500	-8,74239572323859	-0,117922178469598	-0,0531518831849098
466,842	0,928999999999974	4501	1	7	4500	-8,74236180447042	-0,117756575345993	-0,0531179644167423
466,852	0,939000000000021	4501	1	7	4500	-8,74252636916935	-0,118408589623868	-0,0532825291156769
466,863	0,949999999999989	4501	1	7	4500	-8,74253458343446	-0,118551910854876	-0,053290743380785
466,874	0,961000000000013	4501	1	7	4500	-8,7427216116339	-0,119847641326487	-0,0534777715802193
466,885	0,97199999999998	4501	1	7	4500	-8,74261354096234	-0,119069158099592	-0,0533697009086609
466,896	0,983000000000004	4501	1	7	4500	-8,74262723140419	-0,118854250758886	-0,0533833913505077
466,907	0,993999999999971	4501	1	7	4500	-8,74263742938638	-0,118806841783226	-0,0533935613930225
466,917	1,00400000000002	4501	1	7	4500	-8,74269803054631	-0,119289932772517	-0,05345419049263
466,928	1,01499999999999	4501	1	7	4500	-8,74274466186762	-0,11961136944592	-0,0535007938742638
466,943	1,02999999999997	4501	1	7	4500	-8,74287603422999	-0,120438374578953	-0,0536322221159935
466,953	1,04000000000002	4501	1	7	4500	-8,74295669607818	-0,120434574782848	-0,0537128560245037
466,964	1,05099999999999	4501	1	7	4500	-8,74295244924724	-0,120452344417572	-0,0537086091935635
466,975	1,06200000000001	4501	1	7	4500	-8,7431479152292	-0,121642220765352	-0,0539040751755238
466,986	1,07299999999998	4501	1	7	4500	-8,74307996593416	-0,121180042624474	-0,0538361258804798
466,996	1,08300000000003	4501	1	7	4500	-8,74319267459214	-0,12151122558862	-0,0539488345384598
467,007	1,09399999999999	4501	1	7	4500	-8,74314947985113	-0,12119245249778	-0,0539056397974491
467,018	1,10500000000002	4501	1	7	4500	-8,74318331480026	-0,121389594860375	-0,0539395026862621
467,029	1,11599999999999	4501	1	7	4500	-8,74322011135519	-0,121673853136599	-0,0539762713015079
467,04	1,12700000000001	4501	1	7	4500	-8,74328769743443	-0,122083919122815	-0,0540438294410706
467,051	1,13799999999998	4501	1	7	4500	-8,74339884147048	-0,122439931146801	-0,0541549734771252
467,061	1,14800000000002	4501	1	7	4500	-8,74337481334805	-0,1222058897838	-0,0541310012340546
467,072	1,15899999999999	4501	1	7	4500	-8,74348369427025	-0,122988121584058	-0,0542398542165756
467,083	1,17000000000002	4501	1	7	4500	-8,74349755235016	-0,122992708347738	-0,0542537122964859
467,094	1,18099999999998	4501	1	7	4500	-8,74360975809395	-0,12358982115984	-0,0543659180402756
467,105	1,19200000000001	4501	1	7	4500	-8,7435267213732	-0,122849028557539	-0,0542828813195229
467,116	1,20299999999997	4501	1	7	4500	-8,74373573809862	-0,12408041395247	-0,054491925984621
467,126	1,21300000000002	4501	1	7	4500	-8,74377309344709	-0,124337584711611	-0,0545292533934116
467,137	1,22399999999999	4501	1	7	4500	-8,74376541003585	-0,124201877042651	-0,0545215979218483
467,148	1,23500000000001	4501	1	7	4500	-8,74392787925899	-0,1248635398224	-0,0546840392053127
467,159	1,24599999999998	4501	1	7	4500	-8,74384635128081	-0,124271037057042	-0,0546025112271309
467,17	1,25700000000001	4501	1	7	4500	-8,74397431500256	-0,125183500349522	-0,0547304749488831
467,181	1,26799999999997	4501	1	7	4500	-8,74387169256806	-0,124414190649986	-0,0546278804540634
467,199	1,286	4501	1	7	4500	-8,7439545057714	-0,124683994799852	-0,0547106936573982
467,21	1,29700000000003	4501	1	7	4500	-8,74413748271763	-0,125925987958908	-0,0548936426639557
467,221	1,30799999999999	4501	1	7	4500	-8,74411465600133	-0,125782452523708	-0,0548708438873291
467,232	1,31900000000002	4501	1	7	4500	-8,74415287747979	-0,12598333414644	-0,0549090094864368
467,243	1,32999999999998	4501	1	7	4500	-8,74415187165141	-0,125892166979611	-0,0549080036580563
467,254	1,34100000000001	4501	1	7	4500	-8,74434540979564	-0,126711623743176	-0,0551015697419643
467,265	1,35199999999998	4501	1	7	4500	-8,74432546086609	-0,126775344833732	-0,0550816208124161
467,275	1,36200000000002	4501	1	7	4500	-8,74431096017361	-0,126426336355507	-0,0550671480596065
467,286	1,37299999999999	4501	1	7	4500	-8,74439273960888	-0,127047337591648	-0,0551488995552063
467,297	1,38400000000001	4501	1	7	4500	-8,74469202943146	-0,128354025073349	-0,0554481893777847
467,308	1,39499999999998	4501	1	7	4500	-8,7447065860033	-0,128380451351404	-0,0554627738893032
467,319	1,40600000000001	4501	1	7	4500	-8,74454864300787	-0,127443918026984	-0,0553048029541969
467,33	1,41699999999997	4501	1	7	4500	-8,74474223703146	-0,128614585846663	-0,055498369038105
467,34	1,42700000000002	4501	1	7	4500	-8,74470960348845	-0,128325400874019	-0,055465791374445
467,351	1,43799999999999	4501	1	7	4500	-8,74472751282156	-0,128282406367362	-0,0554836727678776
467,362	1,44900000000001	4501	1	7	4500	-8,7447096593678	-0,128279370255768	-0,0554658472537994
467,373	1,45999999999998	4501	1	7	4500	-8,74483508057892	-0,129022244364023	-0,0555912405252457
467,384	1,471	4501	1	7	4500	-8,74477649107575	-0,128597738221288	-0,0555326789617538
467,395	1,48199999999997	4501	1	7	4500	-8,74496349133551	-0,12970729265362	-0,0557196512818336
467,405	1,49200000000002	4501	1	7	4500	-8,74499017372727	-0,129546150565147	-0,0557463616132736
467,416	1,50299999999999	4501	1	7	4500	-8,74492485076189	-0,129126561805606	-0,0556810386478901
467,427	1,51400000000001	4501	1	7	4500	-8,74511025846004	-0,130325853824615	-0,0558663904666901
467,438	1,52499999999998	4501	1	7	4500	-8,74505921266973	-0,129932668060064	-0,0558153726160526
467,448	1,53500000000003	4501	1	7	4500	-8,745111906901	-0,129965133965015	-0,0558680668473244
467,459	1,54599999999999	4501	1	7	4500	-8,74516985379159	-0,13026065658778	-0,0559260137379169
467,47	1,55700000000002	4501	1	7	4500	-8,74524006620049	-0,130678443238139	-0,05599619820714
467,481	1,56799999999998	4501	1	7	4500	-8,74533383175731	-0,131359589286149	-0,0560900196433067
467,492	1,57900000000001	4501	1	7	4500	-8,7452938221395	-0,130844698287547	-0,0560500100255013
467,503	1,58999999999997	4501	1	7	4500	-8,74549023807049	-0,131983701139688	-0,0562464259564877
467,513	1,60000000000002	4501	1	7	4500	-8,74545880593359	-0,131571153178811	-0,0562149658799171
467,524	1,61099999999999	4501	1	7	4500	-8,7454589176923	-0,131693421863019	-0,0562150776386261
467,535	1,62200000000001	4501	1	7	4500	-8,74564899131656	-0,132817788980901	-0,0564051233232021
467,546	1,63299999999998	4501	1	7	4500	-8,74557701870799	-0,132169458083808	-0,0563332065939903
467,557	1,64400000000001	4501	1	7	4500	-8,74565089121461	-0,132424398325384	-0,0564070791006088
467,568	1,65499999999997	4501	1	7	4500	-8,74563535675406	-0,132374037057161	-0,0563915446400642
467,578	1,66500000000002	4501	1	7	4500	-8,7456669844687	-0,132533004507422	-0,0564231164753437
467,589	1,67599999999999	4501	1	7	4500	-8,74572294764221	-0,132837793789804	-0,0564791075885296
467,6	1,68700000000001	4501	1	7	4500	-8,74584822915494	-0,133333406411111	-0,0566043891012669
467,611	1,69799999999998	4501	1	7	4500	-8,74597714282572	-0,134164313785732	-0,0567333027720451
467,621	1,70800000000003	4501	1	7	4500	-8,74593232758343	-0,133773889392614	-0,0566884875297546
467,632	1,71899999999999	4501	1	7	4500	-8,7459880951792	-0,134184090420604	-0,0567442551255226
467,643	1,73000000000002	4501	1	7	4500	-8,74600681476295	-0,134261907078326	-0,0567629747092724
467,654	1,74099999999999	4501	1	7	4500	-8,74600578099489	-0,133867487311363	-0,0567619688808918
467,665	1,75200000000001	4501	1	7	4500	-8,74622457660734	-0,135312476195395	-0,056980736553669
467,676	1,76299999999998	4501	1	7	4500	-8,7461603153497	-0,134801501408219	-0,0569164752960205
467,686	1,77300000000002	4501	1	7	4500	-8,74619772657752	-0,135091124102473	-0,0569538585841656
467,702	1,78899999999999	4501	1	7	4500	-8,7462701741606	-0,135196913033724	-0,0570263341069222
467,713	1,80000000000001	4501	1	7	4500	-8,74630962498486	-0,135380728170276	-0,0570657849311829
467,724	1,81099999999998	4501	1	7	4500	-8,74644077382982	-0,136220059357584	-0,0571969337761402
467,734	1,82100000000003	4501	1	7	4500	-8,74645016156137	-0,136355920694768	-0,0572063215076923
467,745	1,83199999999999	4501	1	7	4500	-8,74647829681635	-0,136461528018117	-0,0572344288229942
467,756	1,84300000000002	4501	1	7	4500	-8,74646038748324	-0,135987754911184	-0,0572165474295616
467,767	1,85399999999998	4501	1	7	4500	-8,74674285762012	-0,137902703136206	-0,0574990175664425
467,778	1,86500000000001	4501	1	7	4500	-8,74672377482056	-0,137523361481726	-0,0574799627065659
467,789	1,87599999999998	4501	1	7	4500	-8,74670670367777	-0,137407793663442	-0,0574628636240959
467,799	1,88600000000002	4501	1	7	4500	-8,74668675474822	-0,1368821086362	-0,0574429146945477
467,81	1,89699999999999	4501	1	7	4500	-8,74679644592106	-0,137713444419205	-0,0575526058673859
467,821	1,90800000000002	4501	1	7	4500	-8,74673117883503	-0,137223349884152	-0,0574873387813568
467,832	1,91899999999998	4501	1	7	4500	-8,74689571559429	-0,138322203420103	-0,0576519034802914
467,843	1,93000000000001	4501	1	7	4500	-8,7468655128032	-0,138065661303699	-0,0576216727495193
467,854	1,94099999999997	4501	1	7	4500	-8,74691102653742	-0,138115482404828	-0,057667214423418
467,864	1,95100000000002	4501	1	7	4500	-8,74692851677537	-0,138237560167909	-0,0576847046613693
467,875	1,96199999999999	4501	1	7	4500	-8,74696215614676	-0,138487224467099	-0,05771828815341
467,886	1,97300000000001	4501	1	7	4500	-8,74711856245995	-0,139329112134874	-0,0578747503459454
467,897	1,98399999999998	4501	1	7	4500	-8,74725256115198	-0,139807304367423	-0,0580086931586266
467,908	1,995	4501	1	7	4500	-8,74732629396021	-0,140139064751565	-0,0580824539065361
467,919	2,00599999999997	4501	1	7	4500	-8,74727630987763	-0,139851002022624	-0,0580324977636337
467,929	2,01600000000002	4501	1	7	4500	-8,74734087847173	-0,140247950330377	-0,0580970384180546
467,943	2,02999999999997	4501	1	7	4500	-8,74731883406639	-0,140091911889613	-0,0580749660730362
467,953	2,04000000000002	4501	1	7	4500	-8,74734180048108	-0,140025168657303	-0,0580979883670807
467,964	2,05099999999999	4501	1	7	4500	-8,74739365652204	-0,140311089344323	-0,0581497885286808
467,975	2,06200000000001	4501	1	7	4500	-8,74735998921096	-0,140138952992857	-0,0581161491572857
467,986	2,07299999999998	4501	1	7	4500	-8,7474421877414	-0,140563761815429	-0,0581983476877213
467,996	2,08300000000003	4501	1	7	4500	-8,74774899333715	-0,142257809638977	-0,0585051253437996
468,007	2,09399999999999	4501	1	7	4500	-8,74772778712213	-0,141980824992061	-0,0584839470684528
468,018	2,10500000000002	4501	1	7	4500	-8,74775466509163	-0,142064704559743	-0,0585108250379562
468,029	2,11599999999999	4501	1	7	4500	-8,7477333471179	-0,14202437363565	-0,0584895350039005
468,04	2,12700000000001	4501	1	7	4500	-8,74774703755975	-0,142085803672671	-0,0585032254457474
468,051	2,13799999999998	4501	1	7	4500	-8,74781588092446	-0,142126851715147	-0,0585720129311085
468,061	2,14800000000002	4501	1	7	4500	-8,74782406724989	-0,142188142053783	-0,0585802271962166
468,072	2,15899999999999	4501	1	7	4500	-8,74794602394104	-0,142864822410047	-0,0587022118270397
468,083	2,17000000000002	4501	1	7	4500	-8,74803235754371	-0,143441525287926	-0,0587885454297066
468,094	2,18099999999998	4501	1	7	4500	-8,7481657974422	-0,144297298975289	-0,058921929448843
468,105	2,19200000000001	4501	1	7	4500	-8,74801109544933	-0,1429453631863	-0,0587672553956509
468,116	2,20299999999997	4501	1	7	4500	-8,74812559224665	-0,143659473396838	-0,0588817521929741
468,126	2,21300000000002	4501	1	7	4500	-8,74814221635461	-0,143721802160144	-0,0588983483612537
468,137	2,22399999999999	4501	1	7	4500	-8,74818552285433	-0,14401834923774	-0,0589416548609734
468,148	2,23500000000001	4501	1	7	4500	-8,74821958132088	-0,14386588241905	-0,0589757412672043
468,159	2,24599999999998	4501	1	7	4500	-8,74839244410396	-0,145078883506358	-0,0591486319899559
468,17	2,25700000000001	4501	1	7	4500	-8,7483911588788	-0,145112285390496	-0,0591472908854485
468,181	2,26799999999997	4501	1	7	4500	-8,74843619763851	-0,145266209729016	-0,0591923855245113
468,191	2,27800000000002	4501	1	7	4500	-8,74845234677196	-0,145427072420716	-0,0592085346579552
468,202	2,28899999999999	4501	1	7	4500	-8,74850297346711	-0,145266437903047	-0,0592591054737568
468,219	2,30599999999998	4501	1	7	4500	-8,74848076142371	-0,145084941759706	-0,0592369213700294
468,23	2,31700000000001	4501	1	7	4500	-8,74859039671719	-0,145761924795806	-0,0593465566635132
468,241	2,32799999999997	4501	1	7	4500	-8,74861171469092	-0,145876272581518	-0,0593679025769234
468,251	2,33800000000002	4501	1	7	4500	-8,74868148006499	-0,146057354286313	-0,0594376400113106
468,262	2,34899999999999	4501	1	7	4500	-8,74881343916059	-0,146796591579914	-0,0595696270465851
468,273	2,36000000000001	4501	1	7	4500	-8,74883922748268	-0,146919977851212	-0,0595953874289989
468,284	2,37099999999998	4501	1	7	4500	-8,74892022460699	-0,147407809272408	-0,059676356613636
468,295	2,38200000000001	4501	1	7	4500	-8,74906662851572	-0,148050445131958	-0,0598227605223656
468,306	2,39299999999997	4501	1	7	4500	-8,74904463998973	-0,147753772325814	-0,0598007999360561
468,316	2,40300000000002	4501	1	7	4500	-8,74912787228823	-0,148285641334951	-0,0598840601742268
468,327	2,41399999999999	4501	1	7	4500	-8,74910208396614	-0,148209412582219	-0,0598582439124584
468,338	2,42500000000001	4501	1	7	4500	-8,74902480281889	-0,147604676894844	-0,0597809627652168
468,349	2,43599999999998	4501	1	7	4500	-8,74902606010437	-0,147347995080054	-0,0597822479903698
468,359	2,44600000000003	4501	1	7	4500	-8,74909940175712	-0,147766210138798	-0,0598555617034435
468,37	2,45699999999999	4501	1	7	4500	-8,74918973073363	-0,148381511680782	-0,0599458627402782
468,381	2,46800000000002	4501	1	7	4500	-8,7492442689836	-0,148683292791247	-0,0600004009902477
468,392	2,47899999999999	4501	1	7	4500	-8,74949072487652	-0,150186475366354	-0,0602468848228455
468,403	2,49000000000001	4501	1	7	4500	-8,74951698817313	-0,150047210045159	-0,0602731481194496
468,414	2,50099999999998	4501	1	7	4500	-8,74953059479594	-0,149997798725963	-0,0602867268025875
468,424	2,51100000000002	4501	1	7	4500	-8,74958074651659	-0,150250671431422	-0,0603369064629078
468,435	2,52199999999999	4501	1	7	4500	-8,74952732585371	-0,149924731813371	-0,0602834858000278
468,446	2,53300000000002	4501	1	7	4500	-8,74952754937112	-0,149568072520196	-0,0602837093174458
468,457	2,54399999999998	4501	1	7	4500	-8,74964059330523	-0,150447469204664	-0,0603967532515526
468,468	2,55500000000001	4501	1	7	4500	-8,7496639508754	-0,150479464791715	-0,0604201108217239
468,479	2,56599999999997	4501	1	7	4500	-8,74966666102409	-0,150502342730761	-0,0604227930307388
468,489	2,57600000000002	4501	1	7	4500	-8,7497946806252	-0,151278837583959	-0,0605508685112
468,5	2,58699999999999	4501	1	7	4500	-8,74988405965268	-0,151515156030655	-0,0606402195990086
468,511	2,59800000000001	4501	1	7	4500	-8,7498907931149	-0,151496790349483	-0,0606469810009003
468,522	2,60899999999998	4501	1	7	4500	-8,74984374269843	-0,151142925024033	-0,0605999305844307
468,533	2,62	4501	1	7	4500	-8,75001490116119	-0,152347842231393	-0,0607710890471935
468,544	2,63099999999997	4501	1	7	4500	-8,75011059455573	-0,152758429758251	-0,060866754502058
468,554	2,64100000000002	4501	1	7	4500	-8,75014110468328	-0,15276285354048	-0,0608972646296024
468,565	2,65199999999999	4501	1	7	4500	-8,75012104399502	-0,15247733797878	-0,0608772039413452
468,576	2,66300000000001	4501	1	7	4500	-8,75021634623408	-0,153255988843739	-0,0609725341200828
468,587	2,67399999999998	4501	1	7	4500	-8,75011707656085	-0,152479400858283	-0,0608732365071774
468,597	2,68400000000003	4501	1	7	4500	-8,75016365200281	-0,15247127506882	-0,0609198398888111
468,608	2,69499999999999	4501	1	7	4500	-8,75028370879591	-0,153368064202368	-0,0610398687422276
468,619	2,70600000000002	4501	1	7	4500	-8,75029650516808	-0,153273418545723	-0,0610526651144028
468,63	2,71699999999998	4501	1	7	4500	-8,75041988678277	-0,154126421548426	-0,0611760467290878
468,641	2,72800000000001	4501	1	7	4500	-8,75047917477786	-0,154443848878145	-0,0612353347241879
468,652	2,73899999999998	4501	1	7	4500	-8,75050040893257	-0,154269635677338	-0,0612565688788891
468,662	2,74900000000002	4501	1	7	4500	-8,75062596984208	-0,155064738355577	-0,0613821297883987
468,673	2,75999999999999	4501	1	7	4500	-8,75064628198743	-0,155014228075743	-0,0614024139940739
468,684	2,77100000000002	4501	1	7	4500	-8,75061755999923	-0,154877579770982	-0,0613737478852272
468,695	2,78199999999998	4501	1	7	4500	-8,75067888759077	-0,155003685504198	-0,0614350475370884
468,706	2,79300000000001	4501	1	7	4500	-8,75073054805398	-0,15531491022557	-0,0614866800606251
468,722	2,80900000000003	4501	1	7	4500	-8,75088357366621	-0,156200765632093	-0,0616397336125374
468,733	2,81999999999999	4501	1	7	4500	-8,75090804882347	-0,156307267025113	-0,0616642087697983
468,744	2,83100000000002	4501	1	7	4500	-8,75094272196293	-0,15647932421416	-0,0616989098489285
468,755	2,84199999999998	4501	1	7	4500	-8,75096409581602	-0,156379053369164	-0,0617202557623386
468,766	2,85300000000001	4501	1	7	4500	-8,75093040056526	-0,156199517659843	-0,0616865605115891
468,777	2,86399999999998	4501	1	7	4500	-8,75094604678452	-0,15625118277967	-0,0617022067308426
468,787	2,87400000000002	4501	1	7	4500	-8,75129129737616	-0,158467898145318	-0,0620474293828011
468,798	2,88499999999999	4501	1	7	4500	-8,75118311494589	-0,157307521440089	-0,0619392469525337
468,809	2,89600000000002	4501	1	7	4500	-8,75106071121991	-0,156471985392272	-0,0618168711662292
468,82	2,90699999999998	4501	1	7	4500	-8,75117098912597	-0,157112893648446	-0,0619271770119667
468,831	2,91800000000001	4501	1	7	4500	-8,75136441551149	-0,158522496931255	-0,0621205754578113
468,842	2,92899999999997	4501	1	7	4500	-8,75136693008244	-0,158458910882473	-0,0621230900287628
468,852	2,93900000000002	4501	1	7	4500	-8,75140850432217	-0,158363981172442	-0,0621646642684937
468,863	2,94999999999999	4501	1	7	4500	-8,75138215720654	-0,158125865273178	-0,0621382892131805
468,874	2,96100000000001	4501	1	7	4500	-8,7514341250062	-0,158427460119128	-0,0621903128921986
468,885	2,97199999999998	4501	1	7	4500	-8,75153426080942	-0,159082808531821	-0,0622904486954212
468,896	2,983	4501	1	7	4500	-8,75162567943335	-0,159455672837794	-0,0623818673193455
468,907	2,99399999999997	4501	1	7	4500	-8,75168778933585	-0,159683446399868	-0,0624439492821693
468,917	3,00400000000002	4501	1	7	4500	-8,75179999507964	-0,16035417560488	-0,062556155025959
468,928	3,01499999999999	4501	1	7	4500	-8,75176722183824	-0,160122257657349	-0,0625234097242355
468,939	3,02600000000001	4501	1	7	4500	-8,75178859569132	-0,160289560444653	-0,0625447556376457
468,95	3,03699999999998	4501	1	7	4500	-8,75177725218236	-0,159859526902437	-0,0625334121286869
468,96	3,04700000000003	4501	1	7	4500	-8,75186121091247	-0,160407940857112	-0,0626173987984657
468,971	3,05799999999999	4501	1	7	4500	-8,75183522701263	-0,160240367986262	-0,062591414898634
468,982	3,06900000000002	4501	1	7	4500	-8,752033514902	-0,161547162570059	-0,0627896748483181
468,993	3,07999999999998	4501	1	7	4500	-8,7520632147789	-0,161576243117452	-0,0628194026648998
469,004	3,09100000000001	4501	1	7	4500	-8,75207385979593	-0,161367021501064	-0,0628300197422504
469,015	3,10199999999998	4501	1	7	4500	-8,75205768272281	-0,161226186901331	-0,0628138147294521
469,025	3,11200000000002	4501	1	7	4500	-8,75225801020861	-0,162625592201948	-0,0630141980946064
469,036	3,12299999999999	4501	1	7	4500	-8,75219469889998	-0,16210850328207	-0,062950886785984
469,047	3,13400000000001	4501	1	7	4500	-8,75222657807171	-0,162010141648352	-0,0629827380180359
469,058	3,14499999999998	4501	1	7	4500	-8,75228508375585	-0,16228845808655	-0,0630412437021732
469,069	3,15600000000001	4501	1	7	4500	-8,75229681842029	-0,162366395816207	-0,0630529783666134
469,08	3,16699999999997	4501	1	7	4500	-8,75235029496253	-0,162708242423832	-0,0631064549088478
469,09	3,17700000000002	4501	1	7	4500	-8,75253908336163	-0,16395156737417	-0,0632952712476254
469,101	3,18799999999999	4501	1	7	4500	-8,75255291350186	-0,163611336611211	-0,0633090734481811
469,112	3,19900000000001	4501	1	7	4500	-8,75262890942395	-0,16410653013736	-0,0633850693702698
469,123	3,20999999999998	4501	1	7	4500	-8,75267716124654	-0,164329456165433	-0,0634333491325378
469,134	3,221	4501	1	7	4500	-8,75265257433057	-0,1642558677122	-0,063408762216568
469,145	3,23199999999997	4501	1	7	4500	-8,75273561105132	-0,1643435517326	-0,0634917989373207
469,155	3,24200000000002	4501	1	7	4500	-8,75270848162472	-0,164228226058185	-0,0634646415710449
469,166	3,25299999999999	4501	1	7	4500	-8,75277254730463	-0,164582985453308	-0,0635287351906299
469,177	3,26400000000001	4501	1	7	4500	-8,7527793366462	-0,164675242267549	-0,0635354965925217
469,188	3,27499999999998	4501	1	7	4500	-8,75284812413156	-0,165137839503586	-0,0636042840778828
469,198	3,28500000000003	4501	1	7	4500	-8,75283267349005	-0,164585285820067	-0,0635888613760471
469,209	3,29599999999999	4501	1	7	4500	-8,75288774259388	-0,165082584135234	-0,0636439025402069
469,22	3,30700000000002	4501	1	7	4500	-8,75306929461658	-0,166182578541338	-0,0638254545629025
469,231	3,31799999999998	4501	1	7	4500	-8,75316658057272	-0,166693837381899	-0,0639227405190468
469,245	3,33199999999999	4501	1	7	4500	-8,75316683202982	-0,166253955103457	-0,0639230199158192
469,256	3,34300000000002	4501	1	7	4500	-8,75319407321513	-0,166635871864855	-0,0639502331614494
469,267	3,35399999999999	4501	1	7	4500	-8,75317633152008	-0,16636204905808	-0,0639324635267258
469,278	3,36500000000001	4501	1	7	4500	-8,75329921022057	-0,167300854809582	-0,064055398106575
469,289	3,37599999999998	4501	1	7	4500	-8,75330161303282	-0,167226898483932	-0,0640578009188175
469,299	3,38600000000002	4501	1	7	4500	-8,75330158509314	-0,166956223547459	-0,064057745039463
469,31	3,39699999999999	4501	1	7	4500	-8,75339286401868	-0,167512055486441	-0,0641490519046783
469,321	3,40800000000002	4501	1	7	4500	-8,75353893265128	-0,168249728158116	-0,0642950646579266
469,332	3,41899999999998	4501	1	7	4500	-8,75347629189491	-0,168058965355158	-0,0642324239015579
469,343	3,43000000000001	4501	1	7	4500	-8,75349076464772	-0,167753421701491	-0,0642469525337219
469,354	3,44099999999997	4501	1	7	4500	-8,75357248820364	-0,168134551495314	-0,0643286481499672
469,364	3,45100000000002	4501	1	7	4500	-8,75377175398171	-0,169502296485007	-0,0645279139280319
469,375	3,46199999999999	4501	1	7	4500	-8,75379826873541	-0,169694819487631	-0,0645544566214084
469,386	3,47300000000001	4501	1	7	4500	-8,75381109304726	-0,169779090210795	-0,0645672529935837
469,397	3,48399999999998	4501	1	7	4500	-8,75377474352717	-0,169150643050671	-0,0645309314131737
469,408	3,495	4501	1	7	4500	-8,75383475795388	-0,169610125012696	-0,0645909458398819
469,419	3,50599999999997	4501	1	7	4500	-8,75377546995878	-0,169143923558295	-0,0645316578447819
469,429	3,51600000000002	4501	1	7	4500	-8,75378731638193	-0,169176855124533	-0,0645434483885765
469,44	3,52699999999999	4501	1	7	4500	-8,75412259250879	-0,171599993482232	-0,0648787245154381
469,457	3,54399999999998	4501	1	7	4500	-8,75398803502321	-0,170037308707833	-0,0647442229092121
469,468	3,55500000000001	4501	1	7	4500	-8,75409585423768	-0,170820783823729	-0,0648520141839981
469,479	3,56599999999997	4501	1	7	4500	-8,7540873605758	-0,170674254186451	-0,0648435205221176
469,489	3,57600000000002	4501	1	7	4500	-8,75409828498959	-0,17080444842577	-0,0648544728755951
469,503	3,58999999999998	4501	1	7	4500	-8,75420842319727	-0,171069148927927	-0,0649645552039146
469,513	3,60000000000002	4501	1	7	4500	-8,75418232753873	-0,170909892767668	-0,0649385154247284
469,524	3,61099999999999	4501	1	7	4500	-8,75429240986705	-0,17165957018733	-0,0650485977530479
469,535	3,62200000000001	4501	1	7	4500	-8,75433216802776	-0,172017719596624	-0,065088327974081
469,546	3,63299999999998	4501	1	7	4500	-8,7546107545495	-0,17340908292681	-0,065366942435503
469,557	3,64400000000001	4501	1	7	4500	-8,75453841872513	-0,172808323986828	-0,0652945786714554
469,568	3,65499999999997	4501	1	7	4500	-8,7545925937593	-0,173206082545221	-0,0653487257659435
469,578	3,66500000000002	4501	1	7	4500	-8,75457303598523	-0,172952502034605	-0,0653292238712311
469,589	3,67599999999999	4501	1	7	4500	-8,75447602942586	-0,172148700803518	-0,0652322173118591
469,6	3,68700000000001	4501	1	7	4500	-8,75457588583231	-0,172622110694647	-0,0653320737183094
469,611	3,69799999999998	4501	1	7	4500	-8,75470007769763	-0,17342081759125	-0,0654562376439571
469,621	3,70800000000003	4501	1	7	4500	-8,75475606881082	-0,173865798860788	-0,065512228757143
469,632	3,71899999999999	4501	1	7	4500	-8,75488149002194	-0,17473703250289	-0,0656376220285892
469,643	3,73000000000002	4501	1	7	4500	-8,75487883575261	-0,173966945149004	-0,0656349956989288
469,654	3,74099999999999	4501	1	7	4500	-8,75490549020469	-0,174307529814541	-0,0656616501510143
469,665	3,75200000000001	4501	1	7	4500	-8,75499841757119	-0,174760757945478	-0,0657545775175095
469,676	3,76299999999998	4501	1	7	4500	-8,75505929812789	-0,175284687429667	-0,0658154860138893
469,686	3,77300000000002	4501	1	7	4500	-8,75509665347636	-0,175450793467462	-0,0658528134226799
469,697	3,78399999999999	4501	1	7	4500	-8,75500445254147	-0,174471200443804	-0,065760612487793
469,708	3,79500000000002	4501	1	7	4500	-8,75509715639055	-0,17505572643131	-0,0658533163368702
469,719	3,80599999999998	4501	1	7	4500	-8,75509718433023	-0,175037584267557	-0,0658533163368702
469,736	3,82299999999998	4501	1	7	4500	-8,75528594478965	-0,176134337671101	-0,0660421326756477
469,746	3,83300000000003	4501	1	7	4500	-8,755340622738	-0,176188298501074	-0,0660967826843262
469,757	3,84399999999999	4501	1	7	4500	-8,75536034815013	-0,176278781145811	-0,0661165080964565
469,768	3,85500000000002	4501	1	7	4500	-8,75531349331141	-0,176009177230299	-0,0660696811974049
469,779	3,86599999999999	4501	1	7	4500	-8,75534562394023	-0,176159315742552	-0,0661018118262291
469,79	3,87700000000001	4501	1	7	4500	-8,75545634888113	-0,176958125084639	-0,0662125088274479
469,801	3,88799999999998	4501	1	7	4500	-8,75549216754734	-0,176836922764778	-0,0662483274936676
469,811	3,89800000000002	4501	1	7	4500	-8,75564678572118	-0,1778912730515	-0,0664029456675053
469,822	3,90899999999999	4501	1	7	4500	-8,75563440844417	-0,177732282318175	-0,0663905404508114
469,833	3,92000000000002	4501	1	7	4500	-8,75568984076381	-0,178015669807792	-0,066446028649807
469,844	3,93099999999998	4501	1	7	4500	-8,75580171123147	-0,178602407686412	-0,0665578991174698
469,855	3,94200000000001	4501	1	7	4500	-8,75578014180064	-0,178364790044725	-0,0665363296866417
469,866	3,95299999999997	4501	1	7	4500	-8,75587424263358	-0,178954508155584	-0,0666304305195808
469,876	3,96300000000002	4501	1	7	4500	-8,75585242174566	-0,178863354958594	-0,0666085816919804
469,887	3,97399999999999	4501	1	7	4500	-8,75587580725551	-0,1789241284132	-0,0666319951415062
469,898	3,98500000000001	4501	1	7	4500	-8,75594085082412	-0,179093913175166	-0,0666969828307629
469,909	3,99599999999998	4501	1	7	4500	-8,75607188791037	-0,180003447458148	-0,0668280757963657
469,92	4,00700000000001	4501	1	7	4500	-8,75598751008511	-0,179308978840709	-0,0667436979711056
469,931	4,01799999999997	4501	1	7	4500	-8,75604657456279	-0,179716609418392	-0,0668027065694332
469,941	4,02800000000002	4501	1	7	4500	-8,75606554560363	-0,179764395579696	-0,0668217055499554
469,952	4,03899999999999	4501	1	7	4500	-8,75616274774075	-0,180284567177296	-0,0669189356267452
469,963	4,05000000000001	4501	1	7	4500	-8,7561553157866	-0,180208878591657	-0,0669114477932453
469,974	4,06099999999998	4501	1	7	4500	-8,75622913241386	-0,180663899518549	-0,0669853202998638
469,984	4,07100000000003	4501	1	7	4500	-8,75640235841274	-0,182117000222206	-0,0671585462987423
469,995	4,08199999999999	4501	1	7	4500	-8,75627774745226	-0,180568457581103	-0,0670338794589043
470,006	4,09300000000002	4501	1	7	4500	-8,75634052790701	-0,181176075711846	-0,0670966878533363
470,017	4,10399999999999	4501	1	7	4500	-8,75654395669699	-0,182781498879194	-0,0673001445829868
470,028	4,11500000000001	4501	1	7	4500	-8,75653384253383	-0,182657605037093	-0,067289974540472
470,039	4,12599999999998	4501	1	7	4500	-8,75652397982776	-0,1825196063146	-0,0672801397740841
470,049	4,13600000000002	4501	1	7	4500	-8,75654996372759	-0,182305257767439	-0,0673061236739159
470,06	4,14699999999999	4501	1	7	4500	-8,75650470145047	-0,18186045344919	-0,0672608613967896
470,071	4,15800000000002	4501	1	7	4500	-8,75665132887661	-0,182821536436677	-0,067407488822937
470,082	4,16899999999998	4501	1	7	4500	-8,75667767599225	-0,182971959002316	-0,0674338638782501
470,093	4,18000000000001	4501	1	7	4500	-8,7566925957799	-0,182789834216237	-0,067448727786541
470,104	4,19099999999997	4501	1	7	4500	-8,75679854303598	-0,183563195168972	-0,0675547309219837
470,114	4,20100000000002	4501	1	7	4500	-8,75681578181684	-0,18357380758971	-0,0675719417631626
470,125	4,21199999999999	4501	1	7	4500	-8,75691030174494	-0,184061005711555	-0,0676664337515831
470,136	4,22300000000001	4501	1	7	4500	-8,75707729719579	-0,185097926296294	-0,0678334571421146
470,147	4,23399999999998	4501	1	7	4500	-8,75701515935361	-0,184146277606487	-0,0677713192999363
470,158	4,245	4501	1	7	4500	-8,75704435631633	-0,184289370663464	-0,0678005442023277
470,169	4,25599999999997	4501	1	7	4500	-8,75710987485945	-0,184719278477132	-0,0678660348057747
470,179	4,26600000000002	4501	1	7	4500	-8,75712999142706	-0,184870669618249	-0,0678861513733864
470,19	4,27699999999999	4501	1	7	4500	-8,7572066579014	-0,185376186855137	-0,0679628178477287
470,201	4,28800000000001	4501	1	7	4500	-8,75720478594303	-0,184845542535186	-0,067960973829031
470,212	4,29899999999998	4501	1	7	4500	-8,75728047452867	-0,185237373225391	-0,0680366344749928
470,222	4,30900000000003	4501	1	7	4500	-8,75729645602405	-0,185450217686594	-0,0680526159703732
470,233	4,31999999999999	4501	1	7	4500	-8,7573529779911	-0,185702499002218	-0,0681091099977493
470,244	4,33100000000002	4501	1	7	4500	-8,75742506235838	-0,185841359198093	-0,068181250244379
470,255	4,34199999999998	4501	1	7	4500	-8,75744137912989	-0,185812171548605	-0,0681975111365318
470,266	4,35300000000001	4501	1	7	4500	-8,75773572362959	-0,187964248470962	-0,0684918835759163
470,277	4,36399999999998	4501	1	7	4500	-8,75761597417295	-0,186841073445976	-0,0683721341192722
470,287	4,37400000000002	4501	1	7	4500	-8,75765235163271	-0,187015980482101	-0,0684085115790367
470,298	4,38499999999999	4501	1	7	4500	-8,75769174657762	-0,187085056677461	-0,0684479065239429
470,309	4,39600000000002	4501	1	7	4500	-8,75782429240644	-0,187903549522161	-0,0685804523527622
470,32	4,40699999999998	4501	1	7	4500	-8,75782772898674	-0,187874562107027	-0,0685839168727398
470,331	4,41800000000001	4501	1	7	4500	-8,75771602615714	-0,186767522245646	-0,0684722140431404
470,342	4,42899999999997	4501	1	7	4500	-8,75789626501501	-0,187969305552542	-0,0686524249613285
470,352	4,43900000000002	4501	1	7	4500	-8,75795996747911	-0,188138480298221	-0,0687161274254322
470,363	4,44999999999999	4501	1	7	4500	-8,75805918127298	-0,188838830217719	-0,0688153691589832
470,374	4,46100000000001	4501	1	7	4500	-8,75815317034721	-0,189304766245186	-0,0689093582332134
470,385	4,47199999999998	4501	1	7	4500	-8,75811592675745	-0,188977406360209	-0,0688720867037773
470,396	4,483	4501	1	7	4500	-8,75819544307888	-0,18910672981292	-0,068951603025198
470,407	4,49399999999997	4501	1	7	4500	-8,75825308263302	-0,189601154997945	-0,0690092146396637
470,417	4,50400000000002	4501	1	7	4500	-8,75828110612929	-0,189601676538587	-0,0690372660756111
470,428	4,51499999999999	4501	1	7	4500	-8,75833352096379	-0,189988669008017	-0,0690896809101105
470,439	4,52600000000001	4501	1	7	4500	-8,75829689204693	-0,189681989140809	-0,0690530799329281
470,45	4,53699999999998	4501	1	7	4500	-8,75832145102322	-0,189414946362376	-0,0690776109695435
470,46	4,54700000000003	4501	1	7	4500	-8,7584428768605	-0,190482023172081	-0,0691990368068218
470,471	4,55799999999999	4501	1	7	4500	-8,75863876193762	-0,191562091931701	-0,0693949498236179
470,482	4,56900000000002	4501	1	7	4500	-8,75862199813128	-0,191335375420749	-0,0693781860172749
470,493	4,57999999999998	4501	1	7	4500	-8,75863940455019	-0,190975079312921	-0,0693955644965172
470,513	4,60000000000002	4501	1	7	4500	-8,75878136605024	-0,191913531161845	-0,069537553936243
470,524	4,61099999999999	4501	1	7	4500	-8,75874630175531	-0,191373396664858	-0,0695024617016315
470,535	4,62200000000001	4501	1	7	4500	-8,75883867032826	-0,192164261825383	-0,0695948302745819
470,546	4,63299999999998	4501	1	7	4500	-8,75891835428774	-0,192443109117448	-0,069674514234066
470,557	4,64400000000001	4501	1	7	4500	-8,75891796313226	-0,192256225273013	-0,0696741230785847
470,568	4,65499999999997	4501	1	7	4500	-8,75903961248696	-0,192988757044077	-0,0697957724332809
470,578	4,66500000000002	4501	1	7	4500	-8,75898144207895	-0,192441414110363	-0,0697376020252705
470,589	4,67599999999999	4501	1	7	4500	-8,75906872563064	-0,193204977549613	-0,0698248855769634
470,6	4,68700000000001	4501	1	7	4500	-8,75910753384233	-0,193007029592991	-0,0698637217283249
470,611	4,69799999999998	4501	1	7	4500	-8,75919640995562	-0,193510078825057	-0,0699525699019432
470,621	4,70800000000003	4501	1	7	4500	-8,75923714600503	-0,193778295069933	-0,0699933059513569
470,632	4,71899999999999	4501	1	7	4500	-8,75930811278522	-0,194164011627436	-0,0700642727315426
470,643	4,73000000000002	4501	1	7	4500	-8,75932272523642	-0,193774388171732	-0,0700789131224155
470,654	4,74099999999999	4501	1	7	4500	-8,7594679556787	-0,1948406919837	-0,0702240876853466
470,665	4,75200000000001	4501	1	7	4500	-8,75944716855884	-0,194524168036878	-0,0702033005654812
470,676	4,76299999999998	4501	1	7	4500	-8,75948407687247	-0,194766125641763	-0,0702402368187904
470,686	4,77300000000002	4501	1	7	4500	-8,75973341055214	-0,19637047778815	-0,0704895704984665
470,697	4,78399999999999	4501	1	7	4500	-8,75962587073445	-0,195123073644936	-0,0703820586204529
470,708	4,79500000000002	4501	1	7	4500	-8,75963984057307	-0,195164899341762	-0,0703960284590721
470,719	4,80599999999998	4501	1	7	4500	-8,75969736836851	-0,19540723413229	-0,0704535283148289
470,73	4,81700000000001	4501	1	7	4500	-8,75970337539911	-0,195500594563782	-0,0704595632851124
470,741	4,82799999999997	4501	1	7	4500	-8,75975919887424	-0,195827260613441	-0,0705153867602348
470,751	4,83800000000002	4501	1	7	4500	-8,75983173027635	-0,195969860069454	-0,0705879181623459
470,762	4,84899999999999	4501	1	7	4500	-8,75990032218397	-0,19636966753751	-0,0706564821302891
470,773	4,86000000000001	4501	1	7	4500	-8,75999031588435	-0,197000722400844	-0,0707465037703514
470,784	4,87099999999998	4501	1	7	4500	-8,76002906821668	-0,197256081737578	-0,0707852281630039
470,795	4,88200000000001	4501	1	7	4500	-8,76004535704851	-0,196755123324692	-0,0708015449345112
470,806	4,89299999999997	4501	1	7	4500	-8,76017239876091	-0,197663046419621	-0,0709285587072372
470,816	4,90300000000002	4501	1	7	4500	-8,76018611714244	-0,197707214392722	-0,0709423050284386
470,827	4,91399999999999	4501	1	7	4500	-8,76031042076647	-0,198523062281311	-0,0710665807127953
470,838	4,92500000000001	4501	1	7	4500	-8,76033766195178	-0,198432221077383	-0,0710937939584255
470,849	4,93599999999998	4501	1	7	4500	-8,76039658673107	-0,198473338969052	-0,0711527466773987
470,859	4,94600000000003	4501	1	7	4500	-8,76038225367665	-0,198313519358635	-0,0711384415626526
470,87	4,95699999999999	4501	1	7	4500	-8,76047174446285	-0,198951503261924	-0,0712279044091701
470,881	4,96800000000002	4501	1	7	4500	-8,76044564880431	-0,198497571982443	-0,0712018087506294
470,892	4,97899999999999	4501	1	7	4500	-8,76048428937793	-0,198584529571235	-0,071240421384573
470,903	4,99000000000001	4501	1	7	4500	-8,7605878058821	-0,199255179613829	-0,0713439658284187
470,913	5	4501	1	7	4500	-8,76066511496902	-0,199649739079177	-0,0714213028550148
470,924	5,01100000000002	4501	1	7	4500	-8,76066762953997	-0,199513942934573	-0,0714238174259662
470,935	5,02199999999999	4501	1	7	4500	-8,76080559566617	-0,200307150371373	-0,0715617835521698
470,944	5,03100000000001	4501	1	7	4500	-8,76095700077713	-0,201172376982868	-0,0717131607234478
470,955	5,04199999999997	4501	1	7	4500	-8,76083655282855	-0,200142096728086	-0,07159274071455
470,961	5,048	4501	1	8	4500	-8,76084772869945	-0,200219601392746	-0,0716038607060909
470,961	0	4501	1	8	4500	-8,76084772869945	-0,200219601392746	-0,0716038607060909
470,972	0,0110000000000241	4501	1	8	4500	-8,76081179827452	-0,199567885138094	-0,0715679861605167
470,983	0,0219999999999914	4501	1	8	4500	-8,76060864888132	-0,198069293983281	-0,0713648088276386
470,994	0,0330000000000155	4501	1	8	4500,25	-8,75921370461583	-0,188032756559551	-0,069969892501831
471,005	0,0439999999999827	4501	1	8	4500,25	-8,7579626776278	-0,180039266124368	-0,0687188655138016
471,014	0,0529999999999973	4501	1	8	4500,5	-8,75759879127145	-0,178007413633168	-0,0683549791574478
471,018	0,0570000000000164	4501	1	8	4500,5	-8,75807468779385	-0,181353027001023	-0,0688308477401733
471,029	0,0679999999999836	4501	1	8	4500,5	-8,76102056354284	-0,202140077017248	-0,0717767514288425
471,04	0,0790000000000077	4501	1	8	4500,75	-8,76661067828536	-0,235721319913864	-0,07736686617136
471,051	0,089999999999975	4501	1	8	4500,75	-8,77123701386154	-0,258972607553005	-0,0819931738078594
471,056	0,0949999999999704	4501	1	8	4500,75	-8,77211376093328	-0,262902737595141	-0,0828699208796024
471,062	0,100999999999999	4501	1	8	4501	-8,77179656177759	-0,258643440902233	-0,0825527496635914
471,073	0,0110000000000241	4502	2	8	4501	-8,76703960821033	-0,22455524187535	-0,0777957960963249
471,084	0,0219999999999914	4502	2	8	4501	-8,75799299217761	-0,171641022898257	-0,0687491521239281
471,095	0,0330000000000155	4502	2	8	4501,25	-8,74624231830239	-0,108808851800859	-0,0569985061883926
471,105	0,0430000000000064	4502	2	8	4501,25	-8,74257808551192	-0,0930874096229672	-0,0533342733979225
471,106	0,0439999999999827	4502	2	8	4501,25	-8,74256945215165	-0,0934557896107435	-0,0533256120979786
471,107	0,0450000000000159	4502	2	8	4501,25	-8,74266534112394	-0,0943739945068955	-0,053421501070261
471,118	0,0559999999999832	4502	2	8	4501,5	-8,74775561504066	-0,126040522009134	-0,0585117749869823
471,129	0,0670000000000073	4502	2	8	4501,5	-8,76365097239614	-0,217330856248736	-0,074407160282135
471,14	0,0779999999999745	4502	2	8	4501,75	-8,77670729532838	-0,291801802814007	-0,0874634832143784
471,15	0,0880000000000223	4502	2	8	4501,75	-8,78718975931406	-0,341859287582338	-0,0979459472000599
471,152	0,089999999999975	4502	2	8	4501,75	-8,78794742748141	-0,343252019956708	-0,0987036153674126
471,156	0,0939999999999941	4502	2	8	4501,75	-8,78863683901727	-0,342417592182755	-0,0993929989635944
471,16	0,0980000000000132	4502	2	8	4501,75	-8,78783072344959	-0,332417609170079	-0,0985868833959103
471,161	0,0989999999999895	4502	2	8	4501,75	-8,78745113499463	-0,328972153365612	-0,0982072949409485
471,162	0,100000000000023	4502	2	8	4502	-8,78707515075803	-0,325662773102522	-0,0978312827646732
471,173	0,0109999999999673	4503	3	8	4502	-8,77502077259123	-0,246427007950842	-0,0857769325375557
471,184	0,0219999999999914	4503	3	8	4502	-8,75685593113303	-0,146582229062915	-0,067612063139677
471,195	0,0329999999999586	4503	3	8	4502,25	-8,73560537584126	-0,0525801815092564	-0,0463615357875824
471,203	0,0409999999999968	4503	3	8	4502,25	-8,72921839356422	-0,0330023095011711	-0,0399745814502239
471,204	0,0419999999999732	4503	3	8	4502,25	-8,72907964512706	-0,0330605683848262	-0,0398358330130577
471,206	0,0439999999999827	4503	3	8	4502,25	-8,72938530519605	-0,0356271024793386	-0,0401414930820465
471,217	0,05499999999995	4503	3	8	4502,5	-8,7411748431623	-0,0923931738361716	-0,0519309751689434
471,227	0,0649999999999977	4503	3	8	4502,5	-8,761669350788	-0,19919968675822	-0,0724255107343197
471,238	0,075999999999965	4503	3	8	4502,75	-8,78003940917552	-0,297943083569407	-0,0907955691218376
471,249	0,0869999999999891	4503	3	8	4502,75	-8,79240064881742	-0,35862916149199	-0,103156808763742
471,251	0,0889999999999986	4503	3	8	4502,75	-8,79340966232121	-0,361155308783054	-0,104165822267532
471,262	0,0999999999999659	4503	3	8	4503	-8,79508769139647	-0,304108606651425	-0,10584382340312
471,273	0,0110000000000241	4504	4	8	4503	-8,86055960319936	-0,188196022063494	-0,171315763145685
471,277	0,0149999999999864	4504	4	8	4503	-8,94111114554107	-0,172672937624156	-0,251867305487394
471,28	0,0180000000000291	4504	4	8	4503	-9,0176238398999	-0,178808551281691	-0,32837999984622
471,283	0,021000000000015	4504	4	8	4503	-9,08793205395341	-0,114031848497689	-0,398688241839409
471,286	0,0240000000000009	4504	4	8	4503	-9,17263467796147	-0,123281613923609	-0,483390837907791
471,29	0,02800000000002	4504	4	8	4503,25	-9,27267836406827	-0,145109579898417	-0,583434551954269
471,301	0,0389999999999873	4504	4	8	4503,25	-9,27049635909498	-0,0455769058316946	-0,5812525190413
471,311	0,049000000000035	4504	4	8	4503,25	-9,27016957663	-0,0484683364629745	-0,580925736576319
471,322	0,0600000000000023	4504	4	8	4503,5	-9,29676247760654	-0,135594895109534	-0,607518665492535
471,33	0,0679999999999836	4504	4	8	4503,5	-9,37060930766165	-0,132692917250097	-0,681365467607975
471,332	0,0699999999999932	4504	4	8	4503,5	-9,4372234493494	-0,115600787103176	-0,747979581356049
471,334	0,0720000000000027	4504	4	8	4503,5	-9,54568695276976	-0,100193936377764	-0,856443140655756
471,335	0,0730000000000359	4504	4	8	4503,5	-9,61717927828431	-0,0850132433697581	-0,927935466170311
471,336	0,0740000000000123	4504	4	8	4503,5	-9,70102929510176	-0,0725559378042817	-1,01178545504808
471,337	0,0749999999999886	4504	4	8	4503,75	-9,79858780279756	-0,0697909714654088	-1,1093439348042
471,338	0,0760000000000218	4504	4	8	4503,75	-9,91136013530195	-0,0651093665510416	-1,22211629524827
471,339	0,0769999999999982	4504	4	8	4503,75	-10,0415069516748	-0,0388131849467754	-1,35226311162114
471,34	0,0780000000000314	4504	4	8	4503,75	-10,1920783985406	-0,00735824462026358	-1,50283455848694
471,341	0,0790000000000077	4504	4	8	4503,75	-10,3647672571242	0,00701508484780788	-1,67552338913083
471,342	0,0799999999999841	4504	4	8	4503,75	-10,5587227642536	0,00498019158840179	-1,86947895213962
471,343	0,0810000000000173	4504	4	8	4503,75	-10,772698726505	-0,000769230537116528	-2,08345491439104
471,344	0,0819999999999936	4504	4	8	4503,75	-11,0072236787528	-0,00264598522335291	-2,3179798386991
471,345	0,0830000000000268	4504	4	8	4503,75	-11,2642465531826	-0,00132108572870493	-2,57500268518925
471,346	0,0840000000000032	4504	4	8	4503,75	-11,545373769477	0,000344384461641312	-2,85612992942333
471,347	0,0850000000000364	4504	4	8	4503,75	-11,8505757674575	0,000837906263768673	-3,16133189946413
471,348	0,0860000000000127	4504	4	8	4503,75	-12,1774246450514	0,000426475889980793	-3,48818080499768
471,349	0,0869999999999891	4504	4	8	4503,75	-12,5187656935304	0,000729644671082497	-3,82952185347676
471,35	0,0880000000000223	4504	4	8	4503,75	-12,8614148776978	0,00210805796086788	-4,17217103764415
471,351	0,0889999999999986	4504	4	8	4503,75	-13,1904188543558	0,00305111054331064	-4,50117504224181
471,352	0,0900000000000318	4504	4	8	4503,75	-13,4946579113603	0,00299529172480106	-4,80541409924626
471,353	0,0910000000000082	4504	4	8	4503,75	-13,7684652395546	0,00288485549390316	-5,07922142744064
471,354	0,0919999999999845	4504	4	8	4503,75	-14,0097024198622	0,00290860887616873	-5,32045857980847
471,355	0,0930000000000177	4504	4	8	4503,75	-14,2173584271222	0,0024909432977438	-5,52811458706856
471,356	0,0939999999999941	4504	4	8	4503,75	-14,3911414034665	0,00210778787732124	-5,70189759135246
471,357	0,0950000000000273	4504	4	8	4503,75	-14,5328129455447	0,00178719405084848	-5,84356913343072
471,358	0,0960000000000036	4504	4	8	4503,75	-14,6467767097056	0,00118554569780827	-5,95753284171224
471,359	0,0970000000000368	4504	4	8	4503,75	-14,7393013257533	0,000590910203754902	-6,05005748569965
471,36	0,0980000000000132	4504	4	8	4503,75	-14,8169364687055	0,000159339979290962	-6,12769262865186
471,361	0,0989999999999895	4504	4	8	4503,75	-14,8848092369735	-0,000336752273142338	-6,19556542485952
471,362	0,100000000000023	4504	4	8	4503,75	-14,9460046458989	-0,000811042264103889	-6,25676080584526
471,364	0,102000000000032	4504	4	8	4503,75	-15,0541328173131	-0,00107590109109879	-6,3648889772594
471,366	0,103999999999985	4504	4	8	4503,75	-15,1354318298399	-0,00120360869914293	-6,44618801772594
471,368	0,105999999999995	4504	4	8	4503,75	-15,1640625391155	-0,00166482757776976	-6,47481869906187
471,371	0,109000000000037	4504	4	8	4503,75	-15,1165101025254	-0,00267364550381899	-6,42726626247168
471,377	0,115000000000009	4504	4	8	4503,75	-15,0473526678979	-0,00116521958261728	-6,35810879990458
471,38	0,117999999999995	4504	4	8	4503,75	-14,9864951893687	-0,000475617125630379	-6,29725137725472
471,382	0,120000000000005	4504	4	8	4503,75	-14,9174894113094	-6,38887286186218E-05	-6,22824557125568
471,384	0,122000000000014	4504	4	8	4503,75	-14,8268724046648	0,000268639996647835	-6,1376285366714
471,386	0,124000000000024	4504	4	8	4503,75	-14,7195392567664	0,000523109920322895	-6,03029541671276
471,388	0,126000000000033	4504	4	8	4503,75	-14,6018354315311	0,000727404840290546	-5,91259159147739
471,389	0,12700000000001	4504	4	8	4503,75	-14,5402169320732	0,000848337076604366	-5,85097309201956
471,39	0,127999999999986	4504	4	8	4503,75	-14,4771144725382	0,000731693580746651	-5,78787066042423
471,391	0,129000000000019	4504	4	8	4503,75	-14,4125112332404	0,000716224312782288	-5,72326742112637
471,392	0,129999999999995	4504	4	8	4503,75	-14,3463382590562	0,000865836627781391	-5,65709441900253
471,393	0,131000000000029	4504	4	8	4503,75	-14,2785997409374	0,00095937866717577	-5,58935590088367
471,394	0,132000000000005	4504	4	8	4503,75	-14,2093271948397	0,000984109938144684	-5,52008338272571
471,395	0,132999999999981	4504	4	8	4503,75	-14,13868364878	0,000943997874855995	-5,44943980872631
471,396	0,134000000000015	4504	4	8	4503,75	-14,0669558476657	0,000710883177816868	-5,37771200761199
471,397	0,134999999999991	4504	4	8	4503,75	-13,9942219108343	0,000439365394413471	-5,30497809872031
471,398	0,136000000000024	4504	4	8	4503,75	-13,9203858375549	0,000395546667277813	-5,23114202544093
471,399	0,137	4504	4	8	4503,75	-13,8455164711922	0,000377707183361053	-5,15627263113856
471,4	0,138000000000034	4504	4	8	4503,75	-13,7699312344193	0,000272481702268124	-5,08068742230535
471,401	0,13900000000001	4504	4	8	4503,75	-13,6942065507174	0,00020911917090416	-5,00496273860335
471,402	0,139999999999986	4504	4	8	4503,75	-13,6190699134022	9,09809023141861E-05	-4,92982607334852
471,403	0,14100000000002	4504	4	8	4503,75	-13,5449980571866	-0,000184653326869011	-4,8557542450726
471,404	0,141999999999996	4504	4	8	4503,75	-13,4719716478139	-0,000353744253516197	-4,78272780776024
471,405	0,143000000000029	4504	4	8	4503,75	-13,399766497314	-0,000381413847208023	-4,71052268519998
471,406	0,144000000000005	4504	4	8	4503,75	-13,3282790333033	-0,00056043267250061	-4,63903522118926
471,407	0,144999999999982	4504	4	8	4503,75	-13,2576568890363	-0,000706259161233902	-4,56841304898262
471,408	0,146000000000015	4504	4	8	4503,75	-13,1883336883038	-0,000603245571255684	-4,49908984825015
471,409	0,146999999999991	4504	4	8	4503,75	-13,1208046618849	-0,000490285456180573	-4,43156082183123
471,41	0,148000000000025	4504	4	8	4503,75	-13,0552497413009	-0,000509829260408878	-4,36600590124726
471,411	0,149000000000001	4504	4	8	4503,75	-12,9914088919759	-0,000446722842752934	-4,30216502398252
471,412	0,150000000000034	4504	4	8	4503,75	-12,928869780153	-0,000311494804918766	-4,23962596803904
471,413	0,15100000000001	4504	4	8	4503,75	-12,8673904202878	-0,000305674038827419	-4,17814660817385
471,414	0,151999999999987	4504	4	8	4503,75	-12,8070953395218	-0,000311108306050301	-4,11785149946809
471,416	0,153999999999996	4504	4	8	4503,75	-12,6919483020902	-4,18303534388542E-05	-4,00270443409681
471,418	0,156000000000006	4504	4	8	4503,75	-12,5861498247832	0,000210953876376152	-3,89690598472953
471,42	0,158000000000015	4504	4	8	4503,75	-12,4894199799746	0,000450392253696918	-3,80017613992095
471,422	0,160000000000025	4504	4	8	4503,75	-12,4028821103275	0,000759763643145561	-3,71363824233413
471,424	0,162000000000035	4504	4	8	4503,75	-12,3255432397127	0,000854292884469032	-3,63629937171936
471,426	0,163999999999987	4504	4	8	4503,75	-12,25481685251	0,000932062976062298	-3,56557298451662
471,428	0,165999999999997	4504	4	8	4503,75	-12,1915403567255	0,000541680492460728	-3,50229654461145
471,431	0,168999999999983	4504	4	8	4503,75	-12,1216878667474	0,000343760475516319	-3,43244405463338
471,441	0,17900000000003	4504	4	8	4503,75	-12,0760222803801	-0,000814013183116913	-3,38677844032645
471,447	0,185000000000002	4504	4	8	4503,75	-12,1465356554836	-0,0012483261525631	-3,45729181542993
471,451	0,189000000000021	4504	4	8	4503,75	-12,2220275178552	-0,00121693592518568	-3,53278364986181
471,454	0,192000000000007	4504	4	8	4503,75	-12,2860250528902	-0,000829589553177357	-3,5967812128365
471,457	0,194999999999993	4504	4	8	4503,75	-12,351740906015	-0,000336114317178726	-3,66249706596136
471,46	0,198000000000036	4504	4	8	4503,75	-12,4150167871267	7,86036252975464E-05	-3,72577294707298
471,464	0,201999999999998	4504	4	8	4503,75	-12,4927447456867	0,000807303003966808	-3,80350090563297
471,468	0,206000000000017	4504	4	8	4503,75	-12,5644529890269	0,000975742004811764	-3,87520914897323
471,472	0,210000000000036	4504	4	8	4503,75	-12,6325385179371	0,00108079053461552	-3,94329467788339
471,476	0,213999999999999	4504	4	8	4503,75	-12,6936549972743	0,000811852514743805	-4,0044111572206
471,481	0,218999999999994	4504	4	8	4503,75	-12,7549496199936	8,58074054121971E-05	-4,06570577993989
471,488	0,225999999999999	4504	4	8	4503,75	-12,8204225376248	-0,00075207557529211	-4,13117872551084
471,499	0,237000000000023	4504	4	8	4503,75	-12,8650067467242	-0,000582030043005943	-4,17576290667057
471,51	0,24799999999999	4504	4	8	4503,75	-12,8234400786459	0,000221016816794872	-4,13419626653194
471,517	0,254999999999995	4504	4	8	4503,75	-12,7610876876861	0,000152033753693104	-4,07184384763241
471,523	0,261000000000024	4504	4	8	4503,75	-12,6982326060534	6,66826963424683E-06	-4,00898873806
471,529	0,266999999999996	4504	4	8	4503,75	-12,6362855918705	-0,000288179144263268	-3,94704177975655
471,536	0,274000000000001	4504	4	8	4503,75	-12,5681121088564	-0,000155498273670673	-3,87886829674244
471,543	0,281000000000006	4504	4	8	4503,75	-12,502249320969	0,000471551902592182	-3,81300548091531
471,55	0,288000000000011	4504	4	8	4503,75	-12,4408709071577	0,00046528410166502	-3,75162709504366
471,561	0,299000000000035	4504	4	8	4503,75	-12,3802321683615	-0,000247643329203129	-3,69098832830787
471,572	0,310000000000002	4504	4	8	4503,75	-12,3723508883268	-0,000890269875526428	-3,68310704827309
471,583	0,321000000000026	4504	4	8	4503,75	-12,3737810365856	-8,52672383189201E-05	-3,68453722447157
471,594	0,331999999999994	4504	4	8	4503,75	-12,3640021495521	0,000688168220221996	-3,67475833743811
471,604	0,341999999999985	4504	4	8	4503,75	-12,4620948079973	-1,01746991276741E-05	-3,77285096794367
471,606	0,343999999999994	4504	4	8	4503,75	-12,5777178257704	-0,000115050934255123	-3,88847395777702
471,607	0,345000000000027	4504	4	8	4503,75	-12,650393396616	-0,000251485034823418	-3,96114958450198
471,608	0,346000000000004	4504	4	8	4503,75	-12,7329432405531	-0,000409246422350407	-4,04369942843914
471,609	0,347000000000037	4504	4	8	4503,75	-12,824988188222	-0,000279610976576805	-4,13574434816837
471,61	0,348000000000013	4504	4	8	4503,75	-12,9260703362525	-0,000169235281646252	-4,2368264682591
471,611	0,34899999999999	4504	4	8	4503,75	-13,0357044842094	-0,000181826762855053	-4,34646064415574
471,612	0,350000000000023	4504	4	8	4503,75	-13,1536300107837	-0,000146650709211826	-4,46438619866967
471,613	0,350999999999999	4504	4	8	4503,75	-13,2799767237157	-9,91066917777061E-05	-4,59073288366198
471,614	0,352000000000032	4504	4	8	4503,75	-13,4148946311325	-0,000219866633415222	-4,72565079107881
471,615	0,353000000000009	4504	4	8	4503,75	-13,5581402946264	-0,00020954292267561	-4,86889645457268
471,616	0,353999999999985	4504	4	8	4503,75	-13,7083699833602	2,68407166004181E-05	-5,01912614330649
471,617	0,355000000000018	4504	4	8	4503,75	-13,8612947333604	0,000414806418120861	-5,17205089330673
471,618	0,355999999999995	4504	4	8	4503,75	-14,0092301834375	0,000945175997912884	-5,31998634338379
471,619	0,357000000000028	4504	4	8	4503,75	-14,143960699439	0,00128062441945076	-5,45471688732505
471,62	0,358000000000004	4504	4	8	4503,75	-14,2603249289095	0,00113374087959528	-5,57108111679554
471,621	0,359000000000037	4504	4	8	4503,75	-14,3567613512278	0,000922475010156631	-5,66751753911376
471,622	0,360000000000014	4504	4	8	4503,75	-14,4332505762577	0,000961450859904289	-5,74400670826435
471,624	0,362000000000023	4504	4	8	4503,75	-14,5226061623543	0,000839009881019592	-5,83336232230067
471,628	0,365999999999985	4504	4	8	4503,75	-14,4406860787421	-0,000273301266133785	-5,75144223868847
471,629	0,367000000000019	4504	4	8	4503,75	-14,3779538758099	-0,000477880239486694	-5,68871006369591
471,63	0,367999999999995	4504	4	8	4503,75	-14,3036419898272	-0,000860057771205902	-5,61439817771316
471,631	0,369000000000028	4504	4	8	4503,75	-14,2205957695842	-0,00115618575364351	-5,53135190159082
471,632	0,370000000000005	4504	4	8	4503,75	-14,1321128234267	-0,00136825256049633	-5,44286901131272
471,633	0,371000000000038	4504	4	8	4503,75	-14,0428850892931	-0,00192859210073948	-5,35364124923944
471,634	0,372000000000014	4504	4	8	4503,75	-13,9606226608157	-0,00270796474069357	-5,27137884870171
471,635	0,37299999999999	4504	4	8	4503,75	-13,8944998942316	-0,0031557772308588	-5,2052560262382
471,637	0,375	4504	4	8	4503,75	-13,8324669096619	-0,00287650153040886	-5,14322306960821
471,64	0,377999999999986	4504	4	8	4503,75	-13,9030361361802	-0,0014744745567441	-5,21379232406616
471,642	0,379999999999995	4504	4	8	4503,75	-14,0053069218993	-0,000420622527599335	-5,31606310978532
471,644	0,382000000000005	4504	4	8	4503,75	-14,1037269774824	0,000714515335857868	-5,41448313742876
471,647	0,384999999999991	4504	4	8	4503,75	-14,1711664851755	0,00140809919685125	-5,48192264512181
471,651	0,38900000000001	4504	4	8	4503,75	-14,0872279554605	0,000978810712695122	-5,39798408746719
471,653	0,39100000000002	4504	4	8	4503,75	-14,0267586708069	0,000384543091058731	-5,33751480281353
471,664	0,401999999999987	4504	4	8	4503,75	-14,0686027519405	0,000304416753351688	-5,37935893982649
471,674	0,412000000000035	4504	4	8	4503,75	-14,0683916956186	-0,000470317900180817	-5,37914788350463
471,685	0,423000000000002	4504	4	8	4503,75	-14,059130391106	6,75534829497337E-05	-5,36988655105233
471,696	0,434000000000026	4504	4	8	4503,75	-14,0547994617373	0,000213379971683025	-5,3655556216836
471,707	0,444999999999993	4504	4	8	4503,75	-14,0554223768413	-0,000670691952109337	-5,36617850884795
471,718	0,456000000000017	4504	4	8	4503,75	-14,0539387799799	-0,000208974815905094	-5,36469496786594
471,729	0,466999999999985	4504	4	8	4503,75	-14,0515043120831	0,000542751513421535	-5,36226047202945
471,739	0,477000000000032	4504	4	8	4503,75	-14,051780635491	0,000261757522821426	-5,36253679543734
471,75	0,488	4504	4	8	4503,75	-14,0540407598019	-0,000491691753268242	-5,36479694768786
471,761	0,499000000000024	4504	4	8	4503,75	-14,0543121378869	-0,000410424545407295	-5,3650682978332
471,772	0,509999999999991	4504	4	8	4503,75	-14,0528764855117	-6,68223947286606E-06	-5,36363264545798
471,783	0,521000000000015	4504	4	8	4503,75	-14,0525495074689	0,00023967120796442	-5,36330569535494
471,794	0,531999999999982	4504	4	8	4503,75	-14,052933678031	0,000194343738257885	-5,36368986591697
471,804	0,54200000000003	4504	4	8	4503,75	-14,0530257672071	-6,64312392473221E-05	-5,36378189921379
471,807	0,545000000000016	4504	4	8	4503,75	-14,0529228374362	8,16397368907928E-05	-5,3636790253222
