# Supplementary material for: Mechanical Behaviour of Dental Luting Cements: Static, Dynamic, and Finite Element Studies
Source: Dent J (Basel). 2025 Dec 15;13(12):601. doi: 10.3390/dj13120601 (PMC12731645; doi:10.3390/dj13120601)
Supplement: Supplementary file 1 [file dentistry-13-00601-s001.zip › File S1/dynamic/CaC/2021,01,27 farasztas karboxilat 6/2021,01,27 farasztas karboxilat 6.log]

2021. 01. 27.;14:00:15;2021,01,27 farasztas karboxilat 6;;60101;Log File Created
2021. 01. 27.;14:00:15;2021,01,27 farasztas karboxilat 6;;60104;Software Version;1.9.413.0
2021. 01. 27.;14:00:15;2021,01,27 farasztas karboxilat 6;;60105;Console Version;9.1.17291.2
2021. 01. 27.;14:00:15;2021,01,27 farasztas karboxilat 6;;60106;Controller Version;88.161900
2021. 01. 27.;14:00:15;2021,01,27 farasztas karboxilat 6;;60107;User Name;SZTE FOK INSTRON
2021. 01. 27.;14:00:15;2021,01,27 farasztas karboxilat 6;;60108;Computer Name;DESKTOP-ADS8NIA
2021. 01. 27.;14:00:15;2021,01,27 farasztas karboxilat 6;;60109;System Name;
2021. 01. 27.;14:00:15;2021,01,27 farasztas karboxilat 6;;60110;Frame Serial Number (System ID);E3LMTB16259
2021. 01. 27.;14:00:33;2021,01,27 farasztas karboxilat 6;Test1;60110;Test Started
2021. 01. 27.;14:08:25;2021,01,27 farasztas karboxilat 6;Test1;8800120;A limit has been tripped (Console)
2021. 01. 27.;14:08:25;2021,01,27 farasztas karboxilat 6;Test1;880014;Device is not at full (high) power
2021. 01. 27.;14:08:25;2021,01,27 farasztas karboxilat 6;Test1;60201;Test Status;Test Paused Unexpectedly
2021. 01. 27.;14:08:25;2021,01,27 farasztas karboxilat 6;Test1;60120;Total Time;471,807
2021. 01. 27.;14:08:25;2021,01,27 farasztas karboxilat 6;Test1;60121;Total Cycle Count(Linear Waveform);4504,25
2021. 01. 27.;14:08:25;2021,01,27 farasztas karboxilat 6;Test1;60122;Step;8;Step 8
2021. 01. 27.;14:08:25;2021,01,27 farasztas karboxilat 6;Test1;60111;Test Paused
2021. 01. 27.;14:11:05;2021,01,27 farasztas karboxilat 6;Test1;62000;SHA-256,Test1.steps.tracking.csv,47CE968CC5CC27C5213628AD8BF63F8B5854C9C5D99CFC90341DFBD9EEBE7DD8
2021. 01. 27.;14:11:05;2021,01,27 farasztas karboxilat 6;Test1;62000;SHA-256,Test1.steps.trends.csv,B790D28A7AD35AA0F7496D1AC602621388F60C8E666C8B5833C1983EAD80F974
2021. 01. 27.;14:11:05;2021,01,27 farasztas karboxilat 6;Test1;62000;SHA-256,Test1.Stop.csv,E3672568B23886A257EB632F50E912E67EBFD250F1B288B2F63E7F134577738E
2021. 01. 27.;14:11:05;2021,01,27 farasztas karboxilat 6;Test1;60103;Closed
