# Supplementary material for: Mechanical Behaviour of Dental Luting Cements: Static, Dynamic, and Finite Element Studies
Source: Dent J (Basel). 2025 Dec 15;13(12):601. doi: 10.3390/dj13120601 (PMC12731645; doi:10.3390/dj13120601)
Supplement: Supplementary file 1 [file dentistry-13-00601-s001.zip › File S1/dynamic/CaC/2021,01,27 farasztas karboxilat 6/Test1/ResumeData.im_res]

<?xml version="1.0"?>
<InstronFile xmlns:xsi="http://www.w3.org/2001/XMLSchema-instance" xmlns:xsd="http://www.w3.org/2001/XMLSchema" FileSections="3" Version="1.0.0">
  <Section index="0">
    <Node name="SystemMap">
      <Item name="VirtualHosts">
        <Value xsi:type="ArrayOfString">
          <string>PC</string>
          <string>Linear</string>
        </Value>
      </Item>
      <Item name="PhysicalHosts">
        <Value xsi:type="ArrayOfString">
          <string>PC</string>
          <string>Linear</string>
        </Value>
      </Item>
    </Node>
  </Section>
  <Section index="1">
    <Node name="TestData">
      <Item name="Time">
        <Value xsi:type="xsd:double">471.807</Value>
      </Item>
      <Item name="TransferCount">
        <Value xsi:type="xsd:long">8</Value>
      </Item>
      <Item name="Vectors">
        <Value xsi:type="xsd:long">471808</Value>
      </Item>
      <Item name="ColumnNames">
        <Value xsi:type="ArrayOfString">
          <string>Vector</string>
          <string>Total Time</string>
          <string>Step</string>
          <string>Linear:Transfer</string>
          <string>Linear:WaveformStatus</string>
          <string>Total Cycle Count(Linear Waveform)</string>
          <string>Position(Linear:Position)</string>
          <string>Load(Linear:Load)</string>
          <string>Displacement(Linear:Digital Position)</string>
        </Value>
      </Item>
      <Item name="ColumnValues">
        <Value xsi:type="ArrayOfDouble">
          <double>471807</double>
          <double>471.807</double>
          <double>8</double>
          <double>8</double>
          <double>-1</double>
          <double>4504.25</double>
          <double>-0.01347452231682837</double>
          <double>-0.029224902391433716</double>
          <double>-0.004987290613353252</double>
        </Value>
      </Item>
    </Node>
  </Section>
  <Section index="2">
    <Node name="TestSystem">
      <Item name="TestStopReason">
        <Value xsi:type="xsd:int">5</Value>
      </Item>
    </Node>
    <Node name="Sequencer">
      <Item name="CompletedStepCount">
        <Value xsi:type="xsd:int">7</Value>
      </Item>
      <Item name="Step0">
        <Value xsi:type="Node" name="Step0">
          <Item name="StepAcquisitionFilter - PC:Acquisition Filter">
            <Value xsi:type="Node" name="StepAcquisitionFilter - PC:Acquisition Filter">
              <Item name="ChunkerActive">
                <Value xsi:type="xsd:boolean">false</Value>
              </Item>
            </Value>
          </Item>
        </Value>
      </Item>
      <Item name="Step1">
        <Value xsi:type="Node" name="Step1">
          <Item name="SimpleCyclic - Linear:WaveformGenerator">
            <Value xsi:type="Node" name="SimpleCyclic - Linear:WaveformGenerator">
              <Item name="ElapsedQuarterCycleCount">
                <Value xsi:type="xsd:long">5989</Value>
              </Item>
            </Value>
          </Item>
          <Item name="StepAcquisitionFilter - PC:Acquisition Filter">
            <Value xsi:type="Node" name="StepAcquisitionFilter - PC:Acquisition Filter">
              <Item name="ChunkerActive">
                <Value xsi:type="xsd:boolean">false</Value>
              </Item>
            </Value>
          </Item>
        </Value>
      </Item>
      <Item name="Step2">
        <Value xsi:type="Node" name="Step2">
          <Item name="StepAcquisitionFilter - PC:Acquisition Filter">
            <Value xsi:type="Node" name="StepAcquisitionFilter - PC:Acquisition Filter">
              <Item name="ChunkerActive">
                <Value xsi:type="xsd:boolean">false</Value>
              </Item>
            </Value>
          </Item>
        </Value>
      </Item>
      <Item name="Step3">
        <Value xsi:type="Node" name="Step3">
          <Item name="SimpleCyclic - Linear:WaveformGenerator">
            <Value xsi:type="Node" name="SimpleCyclic - Linear:WaveformGenerator">
              <Item name="ElapsedQuarterCycleCount">
                <Value xsi:type="xsd:long">5999</Value>
              </Item>
            </Value>
          </Item>
          <Item name="StepAcquisitionFilter - PC:Acquisition Filter">
            <Value xsi:type="Node" name="StepAcquisitionFilter - PC:Acquisition Filter">
              <Item name="ChunkerActive">
                <Value xsi:type="xsd:boolean">false</Value>
              </Item>
            </Value>
          </Item>
        </Value>
      </Item>
      <Item name="Step4">
        <Value xsi:type="Node" name="Step4">
          <Item name="StepAcquisitionFilter - PC:Acquisition Filter">
            <Value xsi:type="Node" name="StepAcquisitionFilter - PC:Acquisition Filter">
              <Item name="ChunkerActive">
                <Value xsi:type="xsd:boolean">false</Value>
              </Item>
            </Value>
          </Item>
        </Value>
      </Item>
      <Item name="Step5">
        <Value xsi:type="Node" name="Step5">
          <Item name="SimpleCyclic - Linear:WaveformGenerator">
            <Value xsi:type="Node" name="SimpleCyclic - Linear:WaveformGenerator">
              <Item name="ElapsedQuarterCycleCount">
                <Value xsi:type="xsd:long">6000</Value>
              </Item>
            </Value>
          </Item>
          <Item name="StepAcquisitionFilter - PC:Acquisition Filter">
            <Value xsi:type="Node" name="StepAcquisitionFilter - PC:Acquisition Filter">
              <Item name="ChunkerActive">
                <Value xsi:type="xsd:boolean">false</Value>
              </Item>
            </Value>
          </Item>
        </Value>
      </Item>
      <Item name="Step6">
        <Value xsi:type="Node" name="Step6">
          <Item name="StepAcquisitionFilter - PC:Acquisition Filter">
            <Value xsi:type="Node" name="StepAcquisitionFilter - PC:Acquisition Filter">
              <Item name="ChunkerActive">
                <Value xsi:type="xsd:boolean">false</Value>
              </Item>
            </Value>
          </Item>
        </Value>
      </Item>
      <Item name="Step7">
        <Value xsi:type="Node" name="Step7">
          <Item name="SimpleCyclic - Linear:WaveformGenerator">
            <Value xsi:type="Node" name="SimpleCyclic - Linear:WaveformGenerator">
              <Item name="ElapsedQuarterCycleCount">
                <Value xsi:type="xsd:long">0</Value>
              </Item>
            </Value>
          </Item>
          <Item name="StepAcquisitionFilter - PC:Acquisition Filter">
            <Value xsi:type="Node" name="StepAcquisitionFilter - PC:Acquisition Filter">
              <Item name="Total Cycles">
                <Value xsi:type="ArrayOfDouble">
                  <double>4501</double>
                  <double>4502</double>
                  <double>4503</double>
                  <double>4504</double>
                </Value>
              </Item>
              <Item name="Elapsed Cycles">
                <Value xsi:type="ArrayOfDouble">
                  <double>1</double>
                  <double>2</double>
                  <double>3</double>
                  <double>4</double>
                </Value>
              </Item>
              <Item name="Step">
                <Value xsi:type="ArrayOfDouble">
                  <double>8</double>
                  <double>8</double>
                  <double>8</double>
                  <double>8</double>
                </Value>
              </Item>
              <Item name="PC:Cycle Start Time">
                <Value xsi:type="ArrayOfDouble">
                  <double>470.959</double>
                  <double>471.06</double>
                  <double>471.16</double>
                  <double>471.26</double>
                </Value>
              </Item>
              <Item name="PC:Frequency">
                <Value xsi:type="ArrayOfDouble">
                  <double>10</double>
                  <double>10</double>
                  <double>10</double>
                  <double>10</double>
                </Value>
              </Item>
              <Item name="Position(Linear:Position):Maximum">
                <Value xsi:type="ArrayOfDouble">
                  <double>-0.0085778442118316887</double>
                  <double>-0.0085643373336642976</double>
                  <double>-0.008552616443485022</double>
                  <double>-0.00855540077202022</double>
                </Value>
              </Item>
              <Item name="Position(Linear:Position):Minimum">
                <Value xsi:type="ArrayOfDouble">
                  <double>-0.0085907379817217588</double>
                  <double>-0.0086057372018694869</double>
                  <double>-0.0086121138744056219</double>
                  <double>-0.0086796361114829784</double>
                </Value>
              </Item>
              <Item name="Load(Linear:Load):Maximum">
                <Value xsi:type="ArrayOfDouble">
                  <double>-178.57151571661234</double>
                  <double>-93.563338741660118</double>
                  <double>-32.09840040653944</double>
                  <double>-32.12823998183012</double>
                </Value>
              </Item>
              <Item name="Load(Linear:Load):Minimum">
                <Value xsi:type="ArrayOfDouble">
                  <double>-262.59609963744879</double>
                  <double>-343.44816114753485</double>
                  <double>-361.5658963099122</double>
                  <double>-360.73602735996246</double>
                </Value>
              </Item>
              <Item name="Displacement(Linear:Digital Position):Maximum">
                <Value xsi:type="ArrayOfDouble">
                  <double>-9.06125083565712E-05</double>
                  <double>-7.7105630189180368E-05</double>
                  <double>-6.5384712070226672E-05</double>
                  <double>-6.8169068545103069E-05</double>
                </Value>
              </Item>
              <Item name="Displacement(Linear:Digital Position):Minimum">
                <Value xsi:type="ArrayOfDouble">
                  <double>-0.00010350627824664115</double>
                  <double>-0.00011850547045469284</double>
                  <double>-0.00012488214299082755</double>
                  <double>-0.00019240440800786019</double>
                </Value>
              </Item>
              <Item name="ChunkerActive">
                <Value xsi:type="xsd:boolean">true</Value>
              </Item>
              <Item name="TotalCycleCount">
                <Value xsi:type="xsd:long">4505</Value>
              </Item>
              <Item name="ElapsedCycleCount">
                <Value xsi:type="xsd:long">5</Value>
              </Item>
            </Value>
          </Item>
        </Value>
      </Item>
      <Item name="Step8">
        <Value xsi:type="Node" name="Step8">
          <Item name="StepAcquisitionFilter - PC:Acquisition Filter">
            <Value xsi:type="Node" name="StepAcquisitionFilter - PC:Acquisition Filter">
              <Item name="ChunkerActive">
                <Value xsi:type="xsd:boolean">false</Value>
              </Item>
            </Value>
          </Item>
        </Value>
      </Item>
      <Item name="Step9">
        <Value xsi:type="Node" name="Step9">
          <Item name="SimpleCyclic - Linear:WaveformGenerator">
            <Value xsi:type="Node" name="SimpleCyclic - Linear:WaveformGenerator">
              <Item name="ElapsedQuarterCycleCount">
                <Value xsi:type="xsd:long">0</Value>
              </Item>
            </Value>
          </Item>
          <Item name="StepAcquisitionFilter - PC:Acquisition Filter">
            <Value xsi:type="Node" name="StepAcquisitionFilter - PC:Acquisition Filter">
              <Item name="ChunkerActive">
                <Value xsi:type="xsd:boolean">false</Value>
              </Item>
            </Value>
          </Item>
        </Value>
      </Item>
      <Item name="Step10">
        <Value xsi:type="Node" name="Step10">
          <Item name="StepAcquisitionFilter - PC:Acquisition Filter">
            <Value xsi:type="Node" name="StepAcquisitionFilter - PC:Acquisition Filter">
              <Item name="ChunkerActive">
                <Value xsi:type="xsd:boolean">false</Value>
              </Item>
            </Value>
          </Item>
        </Value>
      </Item>
      <Item name="Step11">
        <Value xsi:type="Node" name="Step11">
          <Item name="SimpleCyclic - Linear:WaveformGenerator">
            <Value xsi:type="Node" name="SimpleCyclic - Linear:WaveformGenerator">
              <Item name="ElapsedQuarterCycleCount">
                <Value xsi:type="xsd:long">0</Value>
              </Item>
            </Value>
          </Item>
          <Item name="StepAcquisitionFilter - PC:Acquisition Filter">
            <Value xsi:type="Node" name="StepAcquisitionFilter - PC:Acquisition Filter">
              <Item name="ChunkerActive">
                <Value xsi:type="xsd:boolean">false</Value>
              </Item>
            </Value>
          </Item>
        </Value>
      </Item>
      <Item name="Step12">
        <Value xsi:type="Node" name="Step12">
          <Item name="StepAcquisitionFilter - PC:Acquisition Filter">
            <Value xsi:type="Node" name="StepAcquisitionFilter - PC:Acquisition Filter">
              <Item name="ChunkerActive">
                <Value xsi:type="xsd:boolean">false</Value>
              </Item>
            </Value>
          </Item>
        </Value>
      </Item>
      <Item name="Step13">
        <Value xsi:type="Node" name="Step13">
          <Item name="SimpleCyclic - Linear:WaveformGenerator">
            <Value xsi:type="Node" name="SimpleCyclic - Linear:WaveformGenerator">
              <Item name="ElapsedQuarterCycleCount">
                <Value xsi:type="xsd:long">0</Value>
              </Item>
            </Value>
          </Item>
          <Item name="StepAcquisitionFilter - PC:Acquisition Filter">
            <Value xsi:type="Node" name="StepAcquisitionFilter - PC:Acquisition Filter">
              <Item name="ChunkerActive">
                <Value xsi:type="xsd:boolean">false</Value>
              </Item>
            </Value>
          </Item>
        </Value>
      </Item>
      <Item name="Step14">
        <Value xsi:type="Node" name="Step14">
          <Item name="StepAcquisitionFilter - PC:Acquisition Filter">
            <Value xsi:type="Node" name="StepAcquisitionFilter - PC:Acquisition Filter">
              <Item name="ChunkerActive">
                <Value xsi:type="xsd:boolean">false</Value>
              </Item>
            </Value>
          </Item>
        </Value>
      </Item>
      <Item name="FinishedActions">
        <Value xsi:type="ArrayOfString" />
      </Item>
    </Node>
  </Section>
</InstronFile>
