# Supplementary material for: Mechanical Behaviour of Dental Luting Cements: Static, Dynamic, and Finite Element Studies
Source: Dent J (Basel). 2025 Dec 15;13(12):601. doi: 10.3390/dj13120601 (PMC12731645; doi:10.3390/dj13120601)
Supplement: Supplementary file 1 [file dentistry-13-00601-s001.zip › File S1/dynamic/CaC/2021,01,27 farasztas karboxilat 6/Test1/ResumeData.im_res.bak]

<?xml version="1.0"?>
<InstronFile xmlns:xsi="http://www.w3.org/2001/XMLSchema-instance" xmlns:xsd="http://www.w3.org/2001/XMLSchema" FileSections="3" Version="1.0.0">
  <Section index="0">
    <Node name="SystemMap">
      <Item name="VirtualHosts">
        <Value xsi:type="ArrayOfString">
          <string>PC</string>
          <string>Linear</string>
        </Value>
      </Item>
      <Item name="PhysicalHosts">
        <Value xsi:type="ArrayOfString">
          <string>PC</string>
          <string>Linear</string>
        </Value>
      </Item>
    </Node>
  </Section>
  <Section index="1">
    <Node name="TestData">
      <Item name="Time">
        <Value xsi:type="xsd:double">450.047</Value>
      </Item>
      <Item name="TransferCount">
        <Value xsi:type="xsd:long">6</Value>
      </Item>
      <Item name="Vectors">
        <Value xsi:type="xsd:long">450048</Value>
      </Item>
      <Item name="ColumnNames">
        <Value xsi:type="ArrayOfString">
          <string>Vector</string>
          <string>Total Time</string>
          <string>Step</string>
          <string>Linear:Transfer</string>
          <string>Linear:WaveformStatus</string>
          <string>Total Cycle Count(Linear Waveform)</string>
          <string>Position(Linear:Position)</string>
          <string>Load(Linear:Load)</string>
          <string>Displacement(Linear:Digital Position)</string>
        </Value>
      </Item>
      <Item name="ColumnValues">
        <Value xsi:type="ArrayOfDouble">
          <double>450047</double>
          <double>450.047</double>
          <double>6</double>
          <double>6</double>
          <double>1</double>
          <double>4343.5</double>
          <double>-0.0085646259784698479</double>
          <double>-137.24140357226133</double>
          <double>-7.7394302934408188E-05</double>
        </Value>
      </Item>
    </Node>
  </Section>
  <Section index="2">
    <Node name="TestSystem">
      <Item name="TestStopReason">
        <Value xsi:type="xsd:int">0</Value>
      </Item>
    </Node>
    <Node name="Sequencer">
      <Item name="CompletedStepCount">
        <Value xsi:type="xsd:int">5</Value>
      </Item>
      <Item name="Step0">
        <Value xsi:type="Node" name="Step0">
          <Item name="StepAcquisitionFilter - PC:Acquisition Filter">
            <Value xsi:type="Node" name="StepAcquisitionFilter - PC:Acquisition Filter">
              <Item name="ChunkerActive">
                <Value xsi:type="xsd:boolean">false</Value>
              </Item>
            </Value>
          </Item>
        </Value>
      </Item>
      <Item name="Step1">
        <Value xsi:type="Node" name="Step1">
          <Item name="SimpleCyclic - Linear:WaveformGenerator">
            <Value xsi:type="Node" name="SimpleCyclic - Linear:WaveformGenerator">
              <Item name="ElapsedQuarterCycleCount">
                <Value xsi:type="xsd:long">5989</Value>
              </Item>
            </Value>
          </Item>
          <Item name="StepAcquisitionFilter - PC:Acquisition Filter">
            <Value xsi:type="Node" name="StepAcquisitionFilter - PC:Acquisition Filter">
              <Item name="ChunkerActive">
                <Value xsi:type="xsd:boolean">false</Value>
              </Item>
            </Value>
          </Item>
        </Value>
      </Item>
      <Item name="Step2">
        <Value xsi:type="Node" name="Step2">
          <Item name="StepAcquisitionFilter - PC:Acquisition Filter">
            <Value xsi:type="Node" name="StepAcquisitionFilter - PC:Acquisition Filter">
              <Item name="ChunkerActive">
                <Value xsi:type="xsd:boolean">false</Value>
              </Item>
            </Value>
          </Item>
        </Value>
      </Item>
      <Item name="Step3">
        <Value xsi:type="Node" name="Step3">
          <Item name="SimpleCyclic - Linear:WaveformGenerator">
            <Value xsi:type="Node" name="SimpleCyclic - Linear:WaveformGenerator">
              <Item name="ElapsedQuarterCycleCount">
                <Value xsi:type="xsd:long">5999</Value>
              </Item>
            </Value>
          </Item>
          <Item name="StepAcquisitionFilter - PC:Acquisition Filter">
            <Value xsi:type="Node" name="StepAcquisitionFilter - PC:Acquisition Filter">
              <Item name="ChunkerActive">
                <Value xsi:type="xsd:boolean">false</Value>
              </Item>
            </Value>
          </Item>
        </Value>
      </Item>
      <Item name="Step4">
        <Value xsi:type="Node" name="Step4">
          <Item name="StepAcquisitionFilter - PC:Acquisition Filter">
            <Value xsi:type="Node" name="StepAcquisitionFilter - PC:Acquisition Filter">
              <Item name="ChunkerActive">
                <Value xsi:type="xsd:boolean">false</Value>
              </Item>
            </Value>
          </Item>
        </Value>
      </Item>
      <Item name="Step5">
        <Value xsi:type="Node" name="Step5">
          <Item name="SimpleCyclic - Linear:WaveformGenerator">
            <Value xsi:type="Node" name="SimpleCyclic - Linear:WaveformGenerator">
              <Item name="ElapsedQuarterCycleCount">
                <Value xsi:type="xsd:long">5369</Value>
              </Item>
            </Value>
          </Item>
          <Item name="StepAcquisitionFilter - PC:Acquisition Filter">
            <Value xsi:type="Node" name="StepAcquisitionFilter - PC:Acquisition Filter">
              <Item name="Total Cycles">
                <Value xsi:type="ArrayOfDouble">
                  <double>3001</double>
                  <double>3002</double>
                  <double>3003</double>
                  <double>3004</double>
                  <double>3005</double>
                  <double>3006</double>
                  <double>3007</double>
                  <double>3008</double>
                  <double>3009</double>
                  <double>3010</double>
                  <double>3020</double>
                  <double>3030</double>
                  <double>3040</double>
                  <double>3050</double>
                  <double>3060</double>
                  <double>3070</double>
                  <double>3080</double>
                  <double>3090</double>
                  <double>3100</double>
                  <double>3200</double>
                  <double>3300</double>
                  <double>3400</double>
                  <double>3500</double>
                  <double>3600</double>
                  <double>3700</double>
                  <double>3800</double>
                  <double>3900</double>
                  <double>4000</double>
                  <double>4343</double>
                </Value>
              </Item>
              <Item name="Elapsed Cycles">
                <Value xsi:type="ArrayOfDouble">
                  <double>1</double>
                  <double>2</double>
                  <double>3</double>
                  <double>4</double>
                  <double>5</double>
                  <double>6</double>
                  <double>7</double>
                  <double>8</double>
                  <double>9</double>
                  <double>10</double>
                  <double>20</double>
                  <double>30</double>
                  <double>40</double>
                  <double>50</double>
                  <double>60</double>
                  <double>70</double>
                  <double>80</double>
                  <double>90</double>
                  <double>100</double>
                  <double>200</double>
                  <double>300</double>
                  <double>400</double>
                  <double>500</double>
                  <double>600</double>
                  <double>700</double>
                  <double>800</double>
                  <double>900</double>
                  <double>1000</double>
                  <double>1343</double>
                </Value>
              </Item>
              <Item name="Step">
                <Value xsi:type="ArrayOfDouble">
                  <double>6</double>
                  <double>6</double>
                  <double>6</double>
                  <double>6</double>
                  <double>6</double>
                  <double>6</double>
                  <double>6</double>
                  <double>6</double>
                  <double>6</double>
                  <double>6</double>
                  <double>6</double>
                  <double>6</double>
                  <double>6</double>
                  <double>6</double>
                  <double>6</double>
                  <double>6</double>
                  <double>6</double>
                  <double>6</double>
                  <double>6</double>
                  <double>6</double>
                  <double>6</double>
                  <double>6</double>
                  <double>6</double>
                  <double>6</double>
                  <double>6</double>
                  <double>6</double>
                  <double>6</double>
                  <double>6</double>
                  <double>6</double>
                </Value>
              </Item>
              <Item name="PC:Cycle Start Time">
                <Value xsi:type="ArrayOfDouble">
                  <double>315.674</double>
                  <double>315.77500000000003</double>
                  <double>315.875</double>
                  <double>315.975</double>
                  <double>316.075</double>
                  <double>316.175</double>
                  <double>316.27500000000003</double>
                  <double>316.375</double>
                  <double>316.475</double>
                  <double>316.575</double>
                  <double>317.575</double>
                  <double>318.575</double>
                  <double>319.575</double>
                  <double>320.575</double>
                  <double>321.575</double>
                  <double>322.575</double>
                  <double>323.575</double>
                  <double>324.575</double>
                  <double>325.575</double>
                  <double>335.575</double>
                  <double>345.575</double>
                  <double>355.575</double>
                  <double>365.575</double>
                  <double>375.575</double>
                  <double>385.575</double>
                  <double>395.575</double>
                  <double>405.575</double>
                  <double>415.575</double>
                  <double>449.875</double>
                </Value>
              </Item>
              <Item name="PC:Frequency">
                <Value xsi:type="ArrayOfDouble">
                  <double>10</double>
                  <double>10</double>
                  <double>10</double>
                  <double>10</double>
                  <double>10</double>
                  <double>10</double>
                  <double>10</double>
                  <double>10</double>
                  <double>10</double>
                  <double>10</double>
                  <double>10</double>
                  <double>10</double>
                  <double>10</double>
                  <double>10</double>
                  <double>10</double>
                  <double>10</double>
                  <double>10</double>
                  <double>10</double>
                  <double>10</double>
                  <double>10</double>
                  <double>10</double>
                  <double>10</double>
                  <double>10</double>
                  <double>10</double>
                  <double>10</double>
                  <double>10</double>
                  <double>10</double>
                  <double>10</double>
                  <double>10</double>
                </Value>
              </Item>
              <Item name="Position(Linear:Position):Maximum">
                <Value xsi:type="ArrayOfDouble">
                  <double>-0.0085101369023323058</double>
                  <double>-0.00850076325237751</double>
                  <double>-0.0084914884250611063</double>
                  <double>-0.0084914472978562111</double>
                  <double>-0.0084919452108442785</double>
                  <double>-0.00849206822924316</double>
                  <double>-0.00849194621667266</double>
                  <double>-0.008491896456107496</double>
                  <double>-0.0084930039569735532</double>
                  <double>-0.0084924019686877725</double>
                  <double>-0.0084929538611322637</double>
                  <double>-0.0084929463732987646</double>
                  <double>-0.0084955699089914564</double>
                  <double>-0.0084968282561749212</double>
                  <double>-0.0084967914596199984</double>
                  <double>-0.0084973609820008268</double>
                  <double>-0.0084999466035515069</double>
                  <double>-0.0085004421416670084</double>
                  <double>-0.0085022169537842269</double>
                  <double>-0.00850956511683762</double>
                  <double>-0.0085126213822513813</double>
                  <double>-0.0085147254075855</double>
                  <double>-0.0085164782032370566</double>
                  <double>-0.0085198110714554791</double>
                  <double>-0.0085227522253990169</double>
                  <double>-0.0085232832469046109</double>
                  <double>-0.0085245115030556911</double>
                  <double>-0.0085265334974974384</double>
                  <double>-0.0085277176089584832</double>
                </Value>
              </Item>
              <Item name="Position(Linear:Position):Minimum">
                <Value xsi:type="ArrayOfDouble">
                  <double>-0.0085190839692950247</double>
                  <double>-0.008528864672407507</double>
                  <double>-0.0085317310877144337</double>
                  <double>-0.008532277001067996</double>
                  <double>-0.0085334728751331572</double>
                  <double>-0.00853433453477919</double>
                  <double>-0.008535021152347326</double>
                  <double>-0.0085357814468443385</double>
                  <double>-0.00853657342493534</double>
                  <double>-0.0085371780954301354</double>
                  <double>-0.0085418514255434265</double>
                  <double>-0.0085444062855094659</double>
                  <double>-0.008546549091115593</double>
                  <double>-0.0085477686300873754</double>
                  <double>-0.0085490509495139127</double>
                  <double>-0.0085504108853638166</double>
                  <double>-0.00855144890025258</double>
                  <double>-0.008552286475896835</double>
                  <double>-0.0085534655023366216</double>
                  <double>-0.00855815707705915</double>
                  <double>-0.00856152861379087</double>
                  <double>-0.0085639576613903041</double>
                  <double>-0.0085660794842988258</double>
                  <double>-0.0085676215030252925</double>
                  <double>-0.00856919459067285</double>
                  <double>-0.00857036942616105</double>
                  <double>-0.00857170147821307</double>
                  <double>-0.0085725944302976129</double>
                  <double>-0.008575469590723514</double>
                </Value>
              </Item>
              <Item name="Load(Linear:Load):Maximum">
                <Value xsi:type="ArrayOfDouble">
                  <double>-90.469014830887318</double>
                  <double>-47.474964521825314</double>
                  <double>-15.702657401561737</double>
                  <double>-14.233477413654327</double>
                  <double>-14.368868432939053</double>
                  <double>-13.27532809227705</double>
                  <double>-11.952593922615051</double>
                  <double>-10.86255069822073</double>
                  <double>-12.39175908267498</double>
                  <double>-10.160813108086586</double>
                  <double>-5.0598662346601486</double>
                  <double>-1.7374381422996521</double>
                  <double>-2.3515801876783371</double>
                  <double>-1.6342941671609879</double>
                  <double>-0.54751522839069366</double>
                  <double>-0.1195492222905159</double>
                  <double>-0.75444579124450684</double>
                  <double>-0.40784943848848343</double>
                  <double>-0.64613763242959976</double>
                  <double>-1.8791854381561279</double>
                  <double>-1.2076087296009064</double>
                  <double>-0.4787743091583252</double>
                  <double>-0.35431236028671265</double>
                  <double>-0.97001437097787857</double>
                  <double>-1.9914843142032623</double>
                  <double>-1.749885268509388</double>
                  <double>-1.3306550681591034</double>
                  <double>-2.166316844522953</double>
                  <double>-0.39971433579921722</double>
                </Value>
              </Item>
              <Item name="Load(Linear:Load):Minimum">
                <Value xsi:type="ArrayOfDouble">
                  <double>-133.17999430000782</double>
                  <double>-173.90508204698563</double>
                  <double>-184.31802280247212</double>
                  <double>-182.19958525151014</double>
                  <double>-184.04749222099781</double>
                  <double>-184.84487198293209</double>
                  <double>-186.53067760169506</double>
                  <double>-188.1716214120388</double>
                  <double>-189.22038376331329</double>
                  <double>-188.60091920942068</double>
                  <double>-197.29664549231529</double>
                  <double>-196.40322308987379</double>
                  <double>-198.08174576610327</double>
                  <double>-197.7098174393177</double>
                  <double>-197.09905609488487</double>
                  <double>-198.50390963256359</double>
                  <double>-198.68975039571524</double>
                  <double>-198.26136529445648</double>
                  <double>-200.86701028048992</double>
                  <double>-199.22480918467045</double>
                  <double>-200.01816563308239</double>
                  <double>-198.48821219056845</double>
                  <double>-198.62253684550524</double>
                  <double>-198.64238332957029</double>
                  <double>-199.22533072531223</double>
                  <double>-197.96725362539291</double>
                  <double>-199.51642490923405</double>
                  <double>-199.18994046747685</double>
                  <double>-198.53210542351008</double>
                </Value>
              </Item>
              <Item name="Displacement(Linear:Digital Position):Maximum">
                <Value xsi:type="ArrayOfDouble">
                  <double>-2.2905170917510984E-05</double>
                  <double>-1.3531520962715148E-05</double>
                  <double>-4.2567215859889983E-06</double>
                  <double>-4.2155943810939789E-06</double>
                  <double>-4.7134794294834132E-06</double>
                  <double>-4.83652576804161E-06</double>
                  <double>-4.7144852578639979E-06</double>
                  <double>-4.6647526323795317E-06</double>
                  <double>-5.7722255587577821E-06</double>
                  <double>-5.170237272977829E-06</double>
                  <double>-5.7221576571464538E-06</double>
                  <double>-5.7146698236465453E-06</double>
                  <double>-8.3382055163383483E-06</double>
                  <double>-9.5965526998043054E-06</double>
                  <double>-9.55972820520401E-06</double>
                  <double>-1.0129250586032866E-05</double>
                  <double>-1.2714900076389312E-05</double>
                  <double>-1.3210438191890717E-05</double>
                  <double>-1.4985278248786926E-05</double>
                  <double>-2.2333413362503051E-05</double>
                  <double>-2.538967877626419E-05</double>
                  <double>-2.7493704110383987E-05</double>
                  <double>-2.924647182226181E-05</double>
                  <double>-3.2579340040683742E-05</double>
                  <double>-3.5520493984222409E-05</double>
                  <double>-3.6051515489816663E-05</double>
                  <double>-3.7279799580574033E-05</double>
                  <double>-3.93017940223217E-05</double>
                  <double>-4.0485877543687818E-05</double>
                </Value>
              </Item>
              <Item name="Displacement(Linear:Digital Position):Minimum">
                <Value xsi:type="ArrayOfDouble">
                  <double>-3.1852237880229952E-05</double>
                  <double>-4.1632968932390211E-05</double>
                  <double>-4.4499356299638748E-05</double>
                  <double>-4.5045297592878339E-05</double>
                  <double>-4.6241171658039095E-05</double>
                  <double>-4.7102831304073333E-05</double>
                  <double>-4.7789420932531357E-05</double>
                  <double>-4.8549771308898924E-05</double>
                  <double>-4.9341693520545958E-05</double>
                  <double>-4.9946364015340805E-05</double>
                  <double>-5.461972206830978E-05</double>
                  <double>-5.717458203434944E-05</double>
                  <double>-5.9317387640476225E-05</double>
                  <double>-6.0536898672580719E-05</double>
                  <double>-6.1819218099117283E-05</double>
                  <double>-6.3179209828376773E-05</double>
                  <double>-6.4217168837785724E-05</double>
                  <double>-6.50547444820404E-05</double>
                  <double>-6.62337988615036E-05</double>
                  <double>-7.0925373584032053E-05</double>
                  <double>-7.4296910315752027E-05</double>
                  <double>-7.672592997550964E-05</double>
                  <double>-7.8847780823707584E-05</double>
                  <double>-8.03898274898529E-05</double>
                  <double>-8.1962887197732922E-05</double>
                  <double>-8.3137750625610348E-05</double>
                  <double>-8.44697467982769E-05</double>
                  <double>-8.53627547621727E-05</double>
                  <double>-8.8237859308719629E-05</double>
                </Value>
              </Item>
              <Item name="ChunkerActive">
                <Value xsi:type="xsd:boolean">true</Value>
              </Item>
              <Item name="TotalCycleCount">
                <Value xsi:type="xsd:long">4344</Value>
              </Item>
              <Item name="ElapsedCycleCount">
                <Value xsi:type="xsd:long">1344</Value>
              </Item>
            </Value>
          </Item>
        </Value>
      </Item>
      <Item name="Step6">
        <Value xsi:type="Node" name="Step6">
          <Item name="StepAcquisitionFilter - PC:Acquisition Filter">
            <Value xsi:type="Node" name="StepAcquisitionFilter - PC:Acquisition Filter">
              <Item name="ChunkerActive">
                <Value xsi:type="xsd:boolean">false</Value>
              </Item>
            </Value>
          </Item>
        </Value>
      </Item>
      <Item name="Step7">
        <Value xsi:type="Node" name="Step7">
          <Item name="SimpleCyclic - Linear:WaveformGenerator">
            <Value xsi:type="Node" name="SimpleCyclic - Linear:WaveformGenerator">
              <Item name="ElapsedQuarterCycleCount">
                <Value xsi:type="xsd:long">0</Value>
              </Item>
            </Value>
          </Item>
          <Item name="StepAcquisitionFilter - PC:Acquisition Filter">
            <Value xsi:type="Node" name="StepAcquisitionFilter - PC:Acquisition Filter">
              <Item name="ChunkerActive">
                <Value xsi:type="xsd:boolean">false</Value>
              </Item>
            </Value>
          </Item>
        </Value>
      </Item>
      <Item name="Step8">
        <Value xsi:type="Node" name="Step8">
          <Item name="StepAcquisitionFilter - PC:Acquisition Filter">
            <Value xsi:type="Node" name="StepAcquisitionFilter - PC:Acquisition Filter">
              <Item name="ChunkerActive">
                <Value xsi:type="xsd:boolean">false</Value>
              </Item>
            </Value>
          </Item>
        </Value>
      </Item>
      <Item name="Step9">
        <Value xsi:type="Node" name="Step9">
          <Item name="SimpleCyclic - Linear:WaveformGenerator">
            <Value xsi:type="Node" name="SimpleCyclic - Linear:WaveformGenerator">
              <Item name="ElapsedQuarterCycleCount">
                <Value xsi:type="xsd:long">0</Value>
              </Item>
            </Value>
          </Item>
          <Item name="StepAcquisitionFilter - PC:Acquisition Filter">
            <Value xsi:type="Node" name="StepAcquisitionFilter - PC:Acquisition Filter">
              <Item name="ChunkerActive">
                <Value xsi:type="xsd:boolean">false</Value>
              </Item>
            </Value>
          </Item>
        </Value>
      </Item>
      <Item name="Step10">
        <Value xsi:type="Node" name="Step10">
          <Item name="StepAcquisitionFilter - PC:Acquisition Filter">
            <Value xsi:type="Node" name="StepAcquisitionFilter - PC:Acquisition Filter">
              <Item name="ChunkerActive">
                <Value xsi:type="xsd:boolean">false</Value>
              </Item>
            </Value>
          </Item>
        </Value>
      </Item>
      <Item name="Step11">
        <Value xsi:type="Node" name="Step11">
          <Item name="SimpleCyclic - Linear:WaveformGenerator">
            <Value xsi:type="Node" name="SimpleCyclic - Linear:WaveformGenerator">
              <Item name="ElapsedQuarterCycleCount">
                <Value xsi:type="xsd:long">0</Value>
              </Item>
            </Value>
          </Item>
          <Item name="StepAcquisitionFilter - PC:Acquisition Filter">
            <Value xsi:type="Node" name="StepAcquisitionFilter - PC:Acquisition Filter">
              <Item name="ChunkerActive">
                <Value xsi:type="xsd:boolean">false</Value>
              </Item>
            </Value>
          </Item>
        </Value>
      </Item>
      <Item name="Step12">
        <Value xsi:type="Node" name="Step12">
          <Item name="StepAcquisitionFilter - PC:Acquisition Filter">
            <Value xsi:type="Node" name="StepAcquisitionFilter - PC:Acquisition Filter">
              <Item name="ChunkerActive">
                <Value xsi:type="xsd:boolean">false</Value>
              </Item>
            </Value>
          </Item>
        </Value>
      </Item>
      <Item name="Step13">
        <Value xsi:type="Node" name="Step13">
          <Item name="SimpleCyclic - Linear:WaveformGenerator">
            <Value xsi:type="Node" name="SimpleCyclic - Linear:WaveformGenerator">
              <Item name="ElapsedQuarterCycleCount">
                <Value xsi:type="xsd:long">0</Value>
              </Item>
            </Value>
          </Item>
          <Item name="StepAcquisitionFilter - PC:Acquisition Filter">
            <Value xsi:type="Node" name="StepAcquisitionFilter - PC:Acquisition Filter">
              <Item name="ChunkerActive">
                <Value xsi:type="xsd:boolean">false</Value>
              </Item>
            </Value>
          </Item>
        </Value>
      </Item>
      <Item name="Step14">
        <Value xsi:type="Node" name="Step14">
          <Item name="StepAcquisitionFilter - PC:Acquisition Filter">
            <Value xsi:type="Node" name="StepAcquisitionFilter - PC:Acquisition Filter">
              <Item name="ChunkerActive">
                <Value xsi:type="xsd:boolean">false</Value>
              </Item>
            </Value>
          </Item>
        </Value>
      </Item>
      <Item name="FinishedActions">
        <Value xsi:type="ArrayOfString" />
      </Item>
    </Node>
  </Section>
</InstronFile>
