# Supplementary material for: Mechanical Behaviour of Dental Luting Cements: Static, Dynamic, and Finite Element Studies
Source: Dent J (Basel). 2025 Dec 15;13(12):601. doi: 10.3390/dj13120601 (PMC12731645; doi:10.3390/dj13120601)
Supplement: Supplementary file 1 [file dentistry-13-00601-s001.zip › File S1/dynamic/CaC/2021,01,27 farasztas karboxilat 6/Test1/Test1.steps.tracking.csv]

Total Time (s)	Cycle Elapsed Time (s)	Total Cycles	Elapsed Cycles	Step	Total Cycle Count(Linear Waveform)	Position(Linear:Position) (mm)	Load(Linear:Load) (kN)	Displacement(Linear:Digital Position) (mm)
0	0	1	1	1	0	-8,4873342141509	-0,0472021102905273	-0,000102482736110687
0,01	0,01	1	1	1	0	-8,48728277720511	-0,0469686789438128	-5,10737299919128E-05
0,02	0,02	1	1	1	0	-8,4872792288661	-0,047132633626461	-4,74974513053894E-05
0,031	0,031	1	1	1	0	-8,48729895427823	-0,0471722753718495	-6,72228634357452E-05
0,041	0,041	1	1	1	0	-8,48732625134289	-0,0471838656812906	-9,45478677749634E-05
0,051	0,051	1	1	1	0	-8,48735120147466	-0,0472973333671689	-0,000119470059871674
0,062	0,062	1	1	1	0	-8,48749495111406	-0,0480486452579498	-0,000263247638940811
0,072	0,072	1	1	1	0	-8,48744980059564	-0,0478697568178177	-0,000218097120523453
0,077	0,077	1	1	1	0	-8,48762682639062	-0,0486569339409471	-0,000395122915506363
0,078	0,078	1	1	1	0	-8,48762338981032	-0,0487039610743523	-0,000391658395528793
0,089	0,089	1	1	1	0	-8,48750671371818	-0,0477468688040972	-0,000274982303380966
0,099	0,099	1	1	1	0	-8,48748813383281	-0,0479768821969628	-0,000256430357694626
0,11	0,11	1	1	1	0	-8,48745189607143	-0,047766319476068	-0,000220164656639099
0,121	0,121	1	1	1	0	-8,48753632977605	-0,0482294661924243	-0,000304598361253738
0,131	0,131	1	1	1	0	-8,48747491836548	-0,0480520632117987	-0,000243242830038071
0,141	0,141	1	1	1	0	-8,48735231906176	-0,0471658073365688	-0,000120587646961212
0,152	0,152	1	1	1	0	-8,48728562705219	-0,0469840969890356	-5,39235770702362E-05
0,162	0,162	1	1	1	0	-8,4874174464494	-0,0474974047392607	-0,000185742974281311
0,172	0,172	1	1	1	0	-8,4874022193253	-0,047562881372869	-0,000170487910509109
0,183	0,183	1	1	1	0	-8,48727492615581	-0,0469307415187359	-4,31947410106659E-05
0,193	0,193	1	1	1	0	-8,48725388757884	-0,0467673409730196	-2,21841037273407E-05
0,203	0,203	1	1	1	0	-8,48724391311407	-0,0468113739043474	-1,21816992759705E-05
0,214	0,214	1	1	1	0	-8,48727883771062	-0,046963831409812	-4,71062958240509E-05
0,224	0,224	1	1	1	0	-8,48724385723472	-0,0468630762770772	-1,21258199214935E-05
0,237	0,237	1	1	1	0	-8,48720018751919	-0,0466574029996991	3,14600765705109E-05
0,248	0,248	1	1	1	0	-8,4872284065932	-0,046586305834353	3,24100255966187E-06
0,258	0,258	1	1	1	0	-8,48715048283339	-0,0463314447551966	8,11927020549774E-05
0,268	0,268	1	1	1	0	-8,48738433793187	-0,04745630081743	-0,000152606517076492
0,278	0,278	1	1	1	0	-8,4871780872345	-0,0467744935303926	5,35324215888977E-05
0,288	0,288	1	1	1	0	-8,48716545850039	-0,0465586083009839	6,62170350551605E-05
0,299	0,299	1	1	1	0	-8,48741627298296	-0,0476367492228746	-0,000184569507837296
0,309	0,309	1	1	1	0	-8,48738774657249	-0,0474444078281522	-0,000156015157699585
0,319	0,319	1	1	1	0	-8,48736578598619	-0,0475019076839089	-0,000134054571390152
0,329	0,329	1	1	1	0	-8,48693825304508	-0,0456357188522816	0,000293422490358353
0,339	0,339	1	1	1	0	-8,48698636516929	-0,0455423491075635	0,000245310366153717
0,349	0,349	1	1	1	0	-8,48700921982527	-0,0457145320251584	0,000222455710172653
0,36	0,36	1	1	1	0	-8,48735983483493	-0,0475955242291093	-0,000128131359815598
0,37	0,37	1	1	1	0	-8,48708784207702	-0,0461336225271225	0,000143833458423615
0,38	0,38	1	1	1	0	-8,4870333597064	-0,0459115719422698	0,00019831582903862
0,39	0,39	1	1	1	0	-8,4870954696089	-0,0460649142041802	0,000136177986860275
0,4	0,4	1	1	1	0	-8,48708957433701	-0,0459762429818511	0,00014210119843483
0,41	0,41	1	1	1	0	-8,48709672689438	-0,0461382232606411	0,000134948641061783
0,421	0,421	1	1	1	0	-8,48703662864864	-0,0459759868681431	0,000195018947124481
0,431	0,431	1	1	1	0	-8,48706839606166	-0,0461829407140613	0,000163279473781586
0,441	0,441	1	1	1	0	-8,48706020973623	-0,0459613231942058	0,000171437859535217
0,451	0,451	1	1	1	0	-8,48705576732755	-0,045924074947834	0,000175908207893372
0,461	0,461	1	1	1	0	-8,48729241639376	-0,0470368470996618	-6,06849789619446E-05
0,471	0,471	1	1	1	0	-8,48699237219989	-0,0458248192444444	0,000239275395870209
0,482	0,482	1	1	1	0	-8,48729616031051	-0,047209900803864	-6,44288957118988E-05
0,492	0,492	1	1	1	0	-8,48700505681336	-0,0456548947840929	0,000226590782403946
0,502	0,502	1	1	1	0	-8,48689106293022	-0,0452363444492221	0,00034058466553688
0,512	0,512	1	1	1	0	-8,48682249896228	-0,044966721907258	0,000409148633480072
0,522	0,522	1	1	1	0	-8,48683068528771	-0,0450366316363215	0,00040099024772644
0,532	0,532	1	1	1	0	-8,48689609207213	-0,0454543810337782	0,000335555523633957
0,542	0,542	1	1	1	0	-8,48710122518241	-0,04614875651896	0,000130422413349152
0,552	0,552	1	1	1	0	-8,48687639459967	-0,0451458850875497	0,000355280935764313
0,562	0,562	1	1	1	0	-8,48703246563673	-0,0460146367549896	0,000199209898710251
0,572	0,572	1	1	1	0	-8,48687988705933	-0,0453296024352312	0,000351760536432266
0,583	0,583	1	1	1	0	-8,48698385059834	-0,045749987475574	0,000247769057750702
0,593	0,593	1	1	1	0	-8,4869297593832	-0,045323739759624	0,000301916152238846
0,61	0,61	1	1	1	0	-8,48668025806546	-0,0442638993263245	0,000551417469978332
0,62	0,62	1	1	1	0	-8,48703917115927	-0,0463012233376503	0,000192448496818542
0,63	0,63	1	1	1	0	-8,48680875264108	-0,0450202496722341	0,000422894954681396
0,64	0,64	1	1	1	0	-8,48697597160935	-0,0459898402914405	0,000255703926086426
0,65	0,65	1	1	1	0	-8,48681598901749	-0,0449147308245301	0,000415686517953873
0,66	0,66	1	1	1	0	-8,48711667582393	-0,046508451923728	0,000114999711513519
0,67	0,67	1	1	1	0	-8,48677720874548	-0,0448638247326016	0,000454466789960861
0,68	0,68	1	1	1	0	-8,48672004416585	-0,0447842851281166	0,000511575490236282
0,69	0,69	1	1	1	0	-8,48662435077131	-0,0442374777048826	0,000607296824455261
0,7	0,7	1	1	1	0	-8,4867406077683	-0,0445615500211716	0,00049106776714325
0,711	0,711	1	1	1	0	-8,48669090308249	-0,0444521429017186	0,000540744513273239
0,721	0,721	1	1	1	0	-8,48690059036016	-0,045521198771894	0,000331085175275803
0,731	0,731	1	1	1	0	-8,48666933365166	-0,0444395281374455	0,000562313944101334
0,741	0,741	1	1	1	0	-8,4866476804018	-0,0443619908764958	0,000583995133638382
0,751	0,751	1	1	1	0	-8,48666947335005	-0,0444774283096194	0,00056220218539238
0,761	0,761	1	1	1	0	-8,48701022565365	-0,0460305251181126	0,000221449881792068
0,771	0,771	1	1	1	0	-8,4866695292294	-0,0445001618936658	0,000562146306037903
0,781	0,781	1	1	1	0	-8,48665039055049	-0,0445123761892319	0,000581257045269012
0,791	0,791	1	1	1	0	-8,48657693713903	-0,0441380357369781	0,000654738396406174
0,801	0,801	1	1	1	0	-8,48659867420793	-0,0441044801846147	0,000633001327514648
0,811	0,811	1	1	1	0	-8,48650261759758	-0,0436326302587986	0,000729057937860489
0,821	0,821	1	1	1	0	-8,48660862073302	-0,0442844489589334	0,000623054802417755
0,831	0,831	1	1	1	0	-8,48659532144666	-0,0441855704411864	0,000636354088783264
0,842	0,842	1	1	1	0	-8,48649110645056	-0,0437387032434344	0,000740569084882736
0,852	0,852	1	1	1	0	-8,48667522892356	-0,0445082038640976	0,000556446611881256
0,862	0,862	1	1	1	0	-8,48661529831588	-0,0441855238750577	0,000616349279880524
0,872	0,872	1	1	1	0	-8,48656201735139	-0,0441941665485501	0,000669658184051514
0,882	0,882	1	1	1	0	-8,48667751997709	-0,0445625884458423	0,000554155558347702
0,892	0,892	1	1	1	0	-8,48654706962407	-0,0440981797873974	0,000684577971696854
0,902	0,902	1	1	1	0	-8,48642463795841	-0,0433133030310273	0,000807009637355804
0,912	0,912	1	1	1	0	-8,48641147837043	-0,0434289826080203	0,00082019716501236
0,922	0,922	1	1	1	0	-8,48645512014627	-0,0436919275671244	0,000776555389165878
0,932	0,932	1	1	1	0	-8,48646213300526	-0,0439342670142651	0,000769514590501785
0,942	0,942	1	1	1	0	-8,48662340082228	-0,0444985507056117	0,000608246773481369
0,952	0,952	1	1	1	0	-8,48639384843409	-0,0432115793228149	0,000837799161672592
0,963	0,963	1	1	1	0	-8,48652703687549	-0,0439058104529977	0,000704638659954071
0,973	0,973	1	1	1	0	-8,4864058624953	-0,0434229243546724	0,000825785100460052
0,983	0,983	1	1	1	0	-8,48648088052869	-0,0438991282135248	0,000750739127397537
0,993	0,993	1	1	1	0	-8,48639376461506	-0,0432686880230904	0,000837910920381546
1,003	1,003	1	1	1	0	-8,48647026345134	-0,0436024367809296	0,000761412084102631
1,013	1,013	1	1	1	0	-8,48660219460726	-0,0444025127217174	0,000629480928182602
1,023	1,023	1	1	1	0	-8,4862276352942	-0,0427505001425743	0,00100404024124146
1,039	1,039	1	1	1	0	-8,48632785491645	-0,0433811172842979	0,000903792679309845
1,049	1,049	1	1	1	0	-8,48624291829765	-0,0428592832759023	0,000988729298114776
1,059	1,059	1	1	1	0	-8,48596726544201	-0,0417422177270055	0,00126438215374947
1,069	1,069	1	1	1	0	-8,48609805107117	-0,0424017990007997	0,00113362446427345
1,079	1,079	1	1	1	0	-8,48626264370978	-0,0431856047362089	0,000969003885984421
1,089	1,089	1	1	1	0	-8,48626619204879	-0,0432220799848437	0,000965427607297897
1,099	1,099	1	1	1	0	-8,48629234358668	-0,0431139580905437	0,000939331948757172
1,109	1,109	1	1	1	0	-8,48628398962319	-0,043141907081008	0,000947657972574234
1,119	1,119	1	1	1	0	-8,48612953908741	-0,0425739120692015	0,00110210850834846
1,129	1,129	1	1	1	0	-8,48624621517956	-0,0431813253089786	0,000985432416200638
1,139	1,139	1	1	1	0	-8,48611420020461	-0,0425688968971372	0,00111747533082962
1,149	1,149	1	1	1	0	-8,48612814210355	-0,042479420080781	0,00110350549221039
1,159	1,159	1	1	1	0	-8,48613856360316	-0,0426607765257359	0,00109311193227768
1,169	1,169	1	1	1	0	-8,48619894124568	-0,043024430051446	0,00103270635008812
1,179	1,179	1	1	1	0	-8,486208608374	-0,0431001139804721	0,00102303922176361
1,189	1,189	1	1	1	0	-8,48612881265581	-0,0428585428744555	0,00110283493995666
1,199	1,199	1	1	1	0	-8,48632701672614	-0,0433791382238269	0,000904630869626999
1,209	1,209	1	1	1	0	-8,4861053712666	-0,0425272341817617	0,00112630426883698
1,219	1,219	1	1	1	0	-8,48600869998336	-0,0420587649568915	0,00122297555208206
1,229	1,229	1	1	1	0	-8,48598570562899	-0,0421335687860847	0,00124594196677208
1,239	1,239	1	1	1	0	-8,48642597906291	-0,0442047091200948	0,000805668532848358
1,249	1,249	1	1	1	0	-8,48613535054028	-0,0425904244184494	0,00109629705548286
1,259	1,259	1	1	1	0	-8,48589833825826	-0,0415938952937722	0,001333337277174
1,269	1,269	1	1	1	0	-8,48602524027228	-0,042278035543859	0,00120643526315689
1,279	1,279	1	1	1	0	-8,48597089760005	-0,0421417085453868	0,00126074999570847
1,29	1,29	1	1	1	0	-8,48588461987674	-0,041842614300549	0,00134702771902084
1,3	1,3	1	1	1	0	-8,48601954057813	-0,0422014947980642	0,00121213495731354
1,31	1,31	1	1	1	0	-8,48615426570177	-0,0427729170769453	0,00107740983366966
1,32	1,32	1	1	1	0	-8,48576760850847	-0,0412773434072733	0,00146403908729553
1,33	1,33	1	1	1	0	-8,48599408753216	-0,0423514749854803	0,00123756006360054
1,34	1,34	1	1	1	0	-8,48581102676689	-0,0416364800184965	0,00142062082886696
1,35	1,35	1	1	1	0	-8,48597165197134	-0,0421226862818003	0,00126002356410027
1,36	1,36	1	1	1	0	-8,48568535409868	-0,0408009253442287	0,00154629349708557
1,37	1,37	1	1	1	0	-8,48579859361053	-0,0414861226454377	0,00143302604556084
1,38	1,38	1	1	1	0	-8,48604066297412	-0,0426807720214128	0,00119101256132126
1,39	1,39	1	1	1	0	-8,48577448166907	-0,0414849771186709	0,00145716592669487
1,4	1,4	1	1	1	0	-8,4857764095068	-0,0411209650337696	0,00145526602864265
1,411	1,411	1	1	1	0	-8,48578132688999	-0,0414226949214935	0,00145034864544868
1,421	1,421	1	1	1	0	-8,48601082339883	-0,04253467079252	0,00122079625725746
1,431	1,431	1	1	1	0	-8,48579901270568	-0,0415463792160153	0,0014326348900795
1,441	1,441	1	1	1	0	-8,48584167659283	-0,041889501735568	0,0013899989426136
1,451	1,451	1	1	1	0	-8,48553445190191	-0,0401847949251533	0,00169722363352776
1,462	1,462	1	1	1	0	-8,48595011048019	-0,0422042980790138	0,00128153711557388
1,472	1,472	1	1	1	0	-8,48577526398003	-0,0415268912911415	0,00145638361573219
1,487	1,487	1	1	1	0	-8,48560916259885	-0,0409025885164738	0,0016225129365921
1,497	1,497	1	1	1	0	-8,48590672016144	-0,0420083198696375	0,00132495537400246
1,507	1,507	1	1	1	0	-8,48563347011805	-0,040750689804554	0,00159820541739464
1,517	1,517	1	1	1	0	-8,48568993620574	-0,0411290861666203	0,00154171139001846
1,527	1,527	1	1	1	0	-8,48565529100597	-0,0410487456247211	0,00157635658979416
1,538	1,538	1	1	1	0	-8,48587551154196	-0,0420562410727143	0,00135613605380058
1,548	1,548	1	1	1	0	-8,48586598411202	-0,0418742094188929	0,00136569142341614
1,558	1,558	1	1	1	0	-8,48571382462978	-0,0412546517327428	0,00151785090565681
1,577	1,577	1	1	1	0	-8,48585874773562	-0,0422816770151258	0,00137289986014366
1,587	1,587	1	1	1	0	-8,48564626649022	-0,0412495480850339	0,00158540904521942
1,597	1,597	1	1	1	0	-8,48538069985807	-0,0397192919626832	0,00185094773769379
1,607	1,607	1	1	1	0	-8,48568161018193	-0,0413077045232058	0,00155003741383553
1,617	1,617	1	1	1	0	-8,48569345660508	-0,0414324598386884	0,00153819099068642
1,627	1,627	1	1	1	0	-8,48522569052875	-0,0392941804602742	0,00200595706701279
1,637	1,637	1	1	1	0	-8,48525351844728	-0,039637079462409	0,00197812914848328
1,647	1,647	1	1	1	0	-8,48529176786542	-0,0394669966772199	0,00193990767002106
1,657	1,657	1	1	1	0	-8,48532473668456	-0,039780386723578	0,00190693885087967
1,667	1,667	1	1	1	0	-8,48553478717804	-0,0408089440315962	0,00169688835740089
1,677	1,677	1	1	1	0	-8,48560061305761	-0,0411826325580478	0,00163106247782707
1,687	1,687	1	1	1	0	-8,4855112619698	-0,0407510157674551	0,00172041356563568
1,697	1,697	1	1	1	0	-8,48534566350281	-0,0398257188498974	0,00188598409295082
1,707	1,707	1	1	1	0	-8,4853221103549	-0,0396327814087272	0,00190956518054008
1,717	1,717	1	1	1	0	-8,48552763462067	-0,0407438026741147	0,00170404091477394
1,727	1,727	1	1	1	0	-8,48536209203303	-0,0401280540972948	0,0018695555627346
1,737	1,737	1	1	1	0	-8,48522217012942	-0,039602080360055	0,00200947746634483
1,747	1,747	1	1	1	0	-8,48532166332006	-0,0398821569979191	0,0019100122153759
1,757	1,757	1	1	1	0	-8,48528676666319	-0,0397360371425748	0,0019448809325695
1,767	1,767	1	1	1	0	-8,48528657108545	-0,03972586710006	0,00194510444998741
1,777	1,777	1	1	1	0	-8,48547656089067	-0,0406791735440493	0,00175511464476585
1,787	1,787	1	1	1	0	-8,48522800952196	-0,0396653404459357	0,00200366601347923
1,798	1,798	1	1	1	0	-8,48526162095368	-0,0395150063559413	0,00197002664208412
1,808	1,808	1	1	1	0	-8,48524203523993	-0,039646434597671	0,00198964029550552
1,818	1,818	1	1	1	0	-8,48530649207532	-0,0399467255920172	0,00192515552043915
1,828	1,828	1	1	1	0	-8,48523206077516	-0,0395882688462734	0,00199958682060242
1,838	1,838	1	1	1	0	-8,48535091616213	-0,0403813784942031	0,00188073143362999
1,848	1,848	1	1	1	0	-8,48519205115736	-0,0394091987982392	0,0020395964384079
1,858	1,858	1	1	1	0	-8,485043104738	-0,0386684481054544	0,00218857079744339
1,868	1,868	1	1	1	0	-8,48505131900311	-0,0388993695378304	0,00218035653233528
1,878	1,878	1	1	1	0	-8,48508104681969	-0,0391577882692218	0,00215062871575356
1,888	1,888	1	1	1	0	-8,4850936755538	-0,0392140587791801	0,00213794410228729
1,898	1,898	1	1	1	0	-8,48515072837472	-0,0392792606726289	0,00208089128136635
1,908	1,908	1	1	1	0	-8,4851282928139	-0,0393144227564335	0,00210335478186607
1,918	1,918	1	1	1	0	-8,48531727679074	-0,0400943169370294	0,0019143708050251
1,929	1,929	1	1	1	0	-8,48522384651005	-0,039820889942348	0,00200780108571053
1,939	1,939	1	1	1	0	-8,48523449152708	-0,0399327697232366	0,00199718400835991
1,958	1,958	1	1	1	0	-8,48503522574902	-0,0388784799724817	0,00219644978642464
1,968	1,968	1	1	1	0	-8,48481290973723	-0,0380182545632124	0,00241873785853386
1,978	1,978	1	1	1	0	-8,4851233754307	-0,039724363014102	0,00210827216506004
1,988	1,988	1	1	1	0	-8,48495610058308	-0,0388121698051691	0,00227557495236397
1,998	1,998	1	1	1	0	-8,48516282625496	-0,0396842742338777	0,00206882134079933
2,008	2,008	1	1	1	0	-8,48488703370094	-0,0382706476375461	0,00234464183449745
2,018	2,018	1	1	1	0	-8,48491259850562	-0,0386111158877611	0,00231904909014702
2,029	2,029	1	1	1	0	-8,48492017015815	-0,0387474568560719	0,00231150537729263
2,039	2,039	1	1	1	0	-8,4850987046957	-0,0394541583955288	0,00213297083973885
2,05	2,05	1	1	1	0	-8,48479363135993	-0,0378308538347483	0,0024380162358284
2,06	2,06	1	1	1	0	-8,48498334176838	-0,0389237562194467	0,00224830582737923
2,071	2,071	1	1	1	0	-8,48490100353956	-0,0385550688952208	0,00233061611652374
2,082	2,082	1	1	1	0	-8,48497842438519	-0,0391350220888853	0,0022532232105732
2,092	2,092	1	1	1	0	-8,4846887178719	-0,0378156220540404	0,00254290178418159
2,103	2,103	1	1	1	0	-8,48495224490762	-0,0387439597398043	0,00227943062782288
2,114	2,114	1	1	1	0	-8,48477862775326	-0,0381390424445271	0,00245304778218269
2,124	2,124	1	1	1	0	-8,48491008393466	-0,038783554919064	0,00232156366109848
2,135	2,135	1	1	1	0	-8,48475398495793	-0,0382265821099281	0,00247769057750702
2,146	2,146	1	1	1	0	-8,48461272194982	-0,0376750808209181	0,00261895358562469
2,156	2,156	1	1	1	0	-8,48459738306701	-0,037466986104846	0,00263426452875137
2,167	2,167	1	1	1	0	-8,48464225418866	-0,0375641044229269	0,0025893934071064
2,178	2,178	1	1	1	0	-8,48470525816083	-0,0380709068849683	0,0025264173746109
2,188	2,188	1	1	1	0	-8,48464390262961	-0,037756972014904	0,00258777290582657
2,199	2,199	1	1	1	0	-8,48492807708681	-0,0390362413600087	0,00230357050895691
2,209	2,209	1	1	1	0	-8,48473934456706	-0,0382018135860562	0,00249233096837997
2,22	2,22	1	1	1	0	-8,48473423160613	-0,0380422500893474	0,00249741598963737
2,231	2,231	1	1	1	0	-8,4846539888531	-0,0379355112090707	0,00257765874266624
2,241	2,241	1	1	1	0	-8,48456321284175	-0,0376174878329039	0,00266846269369125
2,252	2,252	1	1	1	0	-8,4846003446728	-0,0374819850549102	0,0026313029229641
2,268	2,268	1	1	1	0	-8,48455522209406	-0,0374448718503118	0,00267645344138145
2,279	2,279	1	1	1	0	-8,48455835133791	-0,0375428562983871	0,00267332419753075
2,289	2,289	1	1	1	0	-8,48450794816017	-0,0373522797599435	0,00272372737526894
2,3	2,3	1	1	1	0	-8,48466077819466	-0,0379636092111468	0,00257089734077454
2,311	2,311	1	1	1	0	-8,48457176238298	-0,037592900916934	0,00265991315245628
2,321	2,321	1	1	1	0	-8,48459372296929	-0,0377324782311916	0,00263795256614685
2,332	2,332	1	1	1	0	-8,48441546782851	-0,0370777724310756	0,00281620770692825
2,342	2,342	1	1	1	0	-8,48464971408248	-0,0381136871874332	0,00258196145296097
2,353	2,353	1	1	1	0	-8,48427389748394	-0,0363687612116337	0,00295775011181831
2,364	2,364	1	1	1	0	-8,48431468941271	-0,0366380345076323	0,00291695818305016
2,374	2,374	1	1	1	0	-8,48442477174103	-0,0371775077655911	0,00280687585473061
2,385	2,385	1	1	1	0	-8,48448649048805	-0,0376233784481883	0,00274518504738808
2,396	2,396	1	1	1	0	-8,48429798148572	-0,0367793487384915	0,00293366611003876
2,406	2,406	1	1	1	0	-8,48424710333347	-0,0362507905811071	0,00298457220196724
2,417	2,417	1	1	1	0	-8,48472330719233	-0,0385459000244737	0,00250836834311485
2,428	2,428	1	1	1	0	-8,4843139629811	-0,0367179792374372	0,00291768461465836
2,438	2,438	1	1	1	0	-8,48441563546658	-0,0372245023027062	0,00281604006886482
2,449	2,449	1	1	1	0	-8,48416945897043	-0,0363118434324861	0,00306218862533569
2,459	2,459	1	1	1	0	-8,4845366422087	-0,0376688502728939	0,00269500538706779
2,479	2,479	1	1	1	0	-8,48443759605289	-0,0374873075634241	0,00279407948255539
2,49	2,49	1	1	1	0	-8,48425881005824	-0,0368024315685034	0,00297283753752708
2,501	2,501	1	1	1	0	-8,48412925377488	-0,0361662264913321	0,00310242176055908
2,511	2,511	1	1	1	0	-8,4841725602746	-0,0362731050699949	0,00305911526083946
2,522	2,522	1	1	1	0	-8,48435500636697	-0,0372499460354447	0,00287666916847229
2,533	2,533	1	1	1	0	-8,48420147784054	-0,0365550676360726	0,00303016975522041
2,543	2,543	1	1	1	0	-8,4841893799603	-0,036583817563951	0,00304229557514191
2,554	2,554	1	1	1	0	-8,48408829420805	-0,0358010781928897	0,00314338132739067
2,565	2,565	1	1	1	0	-8,48414327949286	-0,0362451514229178	0,00308839604258537
2,575	2,575	1	1	1	0	-8,48425403237343	-0,036704302765429	0,0029776431620121
2,586	2,586	1	1	1	0	-8,484100503847	-0,0361762614920735	0,00313114374876022
2,596	2,596	1	1	1	0	-8,48426372744143	-0,0370537955313921	0,00296792015433311
2,607	2,607	1	1	1	0	-8,48389900289476	-0,0351273966953158	0,00333264470100403
2,618	2,618	1	1	1	0	-8,48416239023209	-0,0365469278767705	0,00306928530335426
2,628	2,628	1	1	1	0	-8,48402252420783	-0,0358587363734841	0,00320909544825554
2,639	2,639	1	1	1	0	-8,4838777128607	-0,0353564182296395	0,00335393473505974
2,65	2,65	1	1	1	0	-8,48392649553716	-0,0357465678825974	0,00330515205860138
2,66	2,66	1	1	1	0	-8,48383652977645	-0,0350369047373533	0,00339511781930923
2,671	2,671	1	1	1	0	-8,48397614434361	-0,035792076960206	0,00325553119182587
2,682	2,682	1	1	1	0	-8,48426336422563	-0,0371705088764429	0,00296831130981445
2,692	2,692	1	1	1	0	-8,48384139128029	-0,0353707000613213	0,00339025631546974
2,703	2,703	1	1	1	0	-8,4838524274528	-0,035123685374856	0,00337924808263779
2,713	2,713	1	1	1	0	-8,48393130116165	-0,0356168998405337	0,00330034643411636
2,724	2,724	1	1	1	0	-8,48378266207874	-0,0350576639175415	0,00344898551702499
2,735	2,735	1	1	1	0	-8,48381132818758	-0,0352007243782282	0,00342031940817833
2,745	2,745	1	1	1	0	-8,48389964550733	-0,0357721839100122	0,00333203002810478
2,756	2,756	1	1	1	0	-8,48385720513761	-0,0354143092408776	0,00337444245815277
2,767	2,767	1	1	1	0	-8,48379456438124	-0,0351624749600887	0,00343708321452141
2,777	2,777	1	1	1	0	-8,48395303823054	-0,0359464483335614	0,00327860936522484
2,788	2,788	1	1	1	0	-8,48366665653884	-0,0346366874873638	0,0035649910569191
2,799	2,799	1	1	1	0	-8,48391828127205	-0,0359722832217813	0,00331336632370949
2,809	2,809	1	1	1	0	-8,48400888964534	-0,0360073102638125	0,00322278589010239
2,82	2,82	1	1	1	0	-8,48383421078324	-0,0353767862543464	0,00339746475219727
2,83	2,83	1	1	1	0	-8,48345722071826	-0,0339806964620948	0,00377442687749863
2,841	2,841	1	1	1	0	-8,48381834104657	-0,0357680348679423	0,00341333448886871
2,852	2,852	1	1	1	0	-8,48361575044691	-0,0345810456201434	0,00361589714884758
2,862	2,862	1	1	1	0	-8,48387019708753	-0,0357548147439957	0,00336147844791412
2,873	2,873	1	1	1	0	-8,48361846059561	-0,0346974097192287	0,00361321493983269
2,884	2,884	1	1	1	0	-8,48383664153516	-0,0357866240665317	0,00339500606060028
2,894	2,894	1	1	1	0	-8,48365444689989	-0,0350731192156672	0,00357722863554955
2,905	2,905	1	1	1	0	-8,48355459049344	-0,0342863099649549	0,00367708504199982
2,916	2,916	1	1	1	0	-8,48350807093084	-0,0343607272952795	0,00372357666492462
2,926	2,926	1	1	1	0	-8,48361097276211	-0,0348052242770791	0,0036207027733326
2,937	2,937	1	1	1	0	-8,48339720629155	-0,0339748151600361	0,00383444130420685
2,948	2,948	1	1	1	0	-8,48343838937581	-0,034174439497292	0,00379325821995735
2,958	2,958	1	1	1	0	-8,48344168625772	-0,0339006213471293	0,00378996133804321
2,969	2,969	1	1	1	0	-8,48346607759595	-0,0341730751097202	0,00376559793949127
2,979	2,979	1	1	1	0	-8,48358806222677	-0,0348107190802693	0,00364361330866814
2,99	2,99	1	1	1	0	-8,4835806582123	-0,0348315807059407	0,00365098938345909
3,001	3,001	1	1	1	0	-8,48358543589711	-0,0348922843113542	0,00364623963832855
3,011	3,011	1	1	1	0	-8,48339058458805	-0,0338338874280453	0,0038410909473896
3,027	3,027	1	1	1	0	-8,48327379673719	-0,03338563721627	0,00395787879824638
3,038	3,038	1	1	1	0	-8,48362105898559	-0,0351538741961122	0,00361058861017227
3,049	3,049	1	1	1	0	-8,48338225856423	-0,0341613404452801	0,00384941697120666
3,059	3,059	1	1	1	0	-8,4835812728852	-0,0347575964406133	0,00365037471055985
3,07	3,07	1	1	1	0	-8,48323361948133	-0,0334292463958263	0,0039980560541153
3,081	3,081	1	1	1	0	-8,48344260826707	-0,0343483267351985	0,00378906726837158
3,091	3,091	1	1	1	0	-8,48328516818583	-0,0337963085621595	0,00394647940993309
3,102	3,102	1	1	1	0	-8,48321249708533	-0,0334014091640711	0,0040191225707531
3,112	3,112	1	1	1	0	-8,48319478332996	-0,0332691613584757	0,00403689220547676
3,123	3,123	1	1	1	0	-8,48326792940497	-0,0338095892220736	0,00396374613046646
3,134	3,134	1	1	1	0	-8,48320707678795	-0,0335860904306173	0,00402459874749184
3,144	3,144	1	1	1	0	-8,48325183615088	-0,0337611883878708	0,00397983938455582
3,155	3,155	1	1	1	0	-8,48317078314722	-0,0331664131954312	0,00406086444854736
3,166	3,166	1	1	1	0	-8,48323314450681	-0,0335703464224935	0,00399850308895111
3,176	3,176	1	1	1	0	-8,48327469080687	-0,0337853794917464	0,00395698472857475
3,187	3,187	1	1	1	0	-8,48333470523357	-0,0341827049851418	0,00389697030186653
3,198	3,198	1	1	1	0	-8,48334926180542	-0,034309159964323	0,00388238579034805
3,208	3,208	1	1	1	0	-8,48307467065752	-0,0329389655962586	0,00415697693824768
3,219	3,219	1	1	1	0	-8,48325069062412	-0,0336826592683792	0,00398095697164535
3,229	3,229	1	1	1	0	-8,48299062810838	-0,0327282957732677	0,00424101948738098
3,24	3,24	1	1	1	0	-8,48289697431028	-0,0323854526504874	0,00433467328548431
3,251	3,251	1	1	1	0	-8,48296402953565	-0,0329340901225805	0,004267618060112
3,261	3,261	1	1	1	0	-8,48299210891128	-0,0327502470463514	0,00423956662416458
3,272	3,272	1	1	1	0	-8,48287724889815	-0,0324090709909797	0,00435439869761467
3,283	3,283	1	1	1	0	-8,48300381563604	-0,0329627515748143	0,00422783195972443
3,293	3,293	1	1	1	0	-8,48293273709714	-0,032781669870019	0,00429891049861908
3,304	3,304	1	1	1	0	-8,48291046917439	-0,0323973782360554	0,00432120636105537
3,315	3,315	1	1	1	0	-8,48315441049635	-0,0334646506235003	0,0040772370994091
3,325	3,325	1	1	1	0	-8,48283860832453	-0,0322443433105946	0,0043930672109127
3,336	3,336	1	1	1	0	-8,48281893879175	-0,0323263602331281	0,00441273674368858
3,346	3,346	1	1	1	0	-8,48290247842669	-0,0327646732330322	0,00432919710874558
3,357	3,357	1	1	1	0	-8,48328086547553	-0,0341175310313702	0,00395078212022781
3,368	3,368	1	1	1	0	-8,48288389854133	-0,0325360987335444	0,00434774905443192
3,378	3,378	1	1	1	0	-8,48259282298386	-0,031454237177968	0,00463882461190224
3,389	3,389	1	1	1	0	-8,48270947113633	-0,0319711584597826	0,00452220439910889
3,4	3,4	1	1	1	0	-8,48275487311184	-0,0322906766086817	0,00447677448391914
3,41	3,41	1	1	1	0	-8,48278965801001	-0,0322653818875551	0,00444201752543449
3,421	3,421	1	1	1	0	-8,4831047616899	-0,0335422251373529	0,00412691384553909
3,432	3,432	1	1	1	0	-8,48294396884739	-0,0329585513100028	0,00428767874836922
3,442	3,442	1	1	1	0	-8,48286626860499	-0,0327595137059689	0,00436540693044662
3,453	3,453	1	1	1	0	-8,48257262259722	-0,031702471897006	0,00465905293822289
3,464	3,464	1	1	1	0	-8,48251101560891	-0,0312112830579281	0,00472063198685646
3,474	3,474	1	1	1	0	-8,48262386396527	-0,0316955056041479	0,00460781157016754
3,485	3,485	1	1	1	0	-8,48259695805609	-0,0317855225875974	0,00463468953967094
3,495	3,495	1	1	1	0	-8,48254666663706	-0,0316942948848009	0,00468498095870018
3,506	3,506	1	1	1	0	-8,4825833234936	-0,0315120350569487	0,00464832410216331
3,517	3,517	1	1	1	0	-8,4828351996839	-0,0326386233791709	0,00439641997218132
3,527	3,527	1	1	1	0	-8,48274772055447	-0,0323786493390799	0,00448392704129219
3,538	3,538	1	1	1	0	-8,48252551630139	-0,0315372413024306	0,00470615923404694
3,549	3,549	1	1	1	0	-8,4825228061527	-0,0315741915255785	0,00470884144306183
3,559	3,559	1	1	1	0	-8,48274710588157	-0,0324371596798301	0,00448454171419144
3,57	3,57	1	1	1	0	-8,48240037448704	-0,030926838517189	0,00483127310872078
3,583	3,583	1	1	1	0	-8,48234483040869	-0,0308571709319949	0,00488681718707085
3,594	3,594	1	1	1	0	-8,48247949965298	-0,0316053163260221	0,00475214794278145
3,604	3,604	1	1	1	0	-8,48285900428891	-0,0332043413072824	0,00437267124652863
3,615	3,615	1	1	1	0	-8,48242487758398	-0,0311828684061766	0,00480679795145988
3,626	3,626	1	1	1	0	-8,482466340065	-0,0314357085153461	0,004765335470438
3,636	3,636	1	1	1	0	-8,48239727318287	-0,0311185186728835	0,00483440235257149
3,647	3,647	1	1	1	0	-8,48262087441981	-0,0322756823152304	0,00461077317595482
3,658	3,658	1	1	1	0	-8,48249263130128	-0,0313664553686976	0,00473901629447937
3,668	3,668	1	1	1	0	-8,48240378312766	-0,031304438598454	0,00482786446809769
3,679	3,679	1	1	1	0	-8,48222977481782	-0,0306460121646523	0,00500187277793884
3,69	3,69	1	1	1	0	-8,4822338540107	-0,0306566059589386	0,00499779358506203
3,7	3,7	1	1	1	0	-8,48249000497162	-0,0317774526774883	0,00474164262413979
3,711	3,711	1	1	1	0	-8,48212634213269	-0,0300506176427007	0,00510530546307564
3,722	3,722	1	1	1	0	-8,48256438039243	-0,0320289144292474	0,00466726720333099
3,741	3,741	1	1	1	0	-8,48199594765901	-0,0298659782856703	0,00523572787642479
3,742	3,742	1	1	1	0	-8,48202226683497	-0,0299677019938827	0,00520940870046616
3,752	3,752	1	1	1	0	-8,48208541050553	-0,0304371630772948	0,00514620915055275
3,763	3,763	1	1	1	0	-8,48209848627448	-0,0301553262397647	0,00513313338160515
3,773	3,773	1	1	1	0	-8,48213128745556	-0,030499673448503	0,00510038807988167
3,784	3,784	1	1	1	0	-8,48231158219278	-0,0313202477991581	0,00492006540298462
3,795	3,795	1	1	1	0	-8,48211016505957	-0,0305410893633962	0,00512151047587395
3,805	3,805	1	1	1	0	-8,4821009170264	-0,0305387191474438	0,00513073056936264
3,816	3,816	1	1	1	0	-8,48215539939702	-0,0306172901764512	0,00507624819874763
3,827	3,827	1	1	1	0	-8,48216160200536	-0,0306760938838124	0,0050700455904007
3,837	3,837	1	1	1	0	-8,48234768025577	-0,0314701721072197	0,00488396733999252
3,848	3,848	1	1	1	0	-8,48205763846636	-0,0302865402773023	0,00517403706908226
3,858	3,858	1	1	1	0	-8,48186521790922	-0,0294385477900505	0,00536642968654633
3,869	3,869	1	1	1	0	-8,48196616396308	-0,0299641257151961	0,00526551157236099
3,88	3,88	1	1	1	0	-8,48197038285434	-0,0300398515537381	0,00526126474142075
3,89	3,89	1	1	1	0	-8,48191849887371	-0,0298804556950927	0,00531312078237534
3,901	3,901	1	1	1	0	-8,48180520348251	-0,0294541520997882	0,00542644411325455
3,912	3,912	1	1	1	0	-8,48199055530131	-0,0300795584917068	0,00524109229445457
3,922	3,922	1	1	1	0	-8,48225642926991	-0,0311497040092945	0,00497521832585335
3,933	3,933	1	1	1	0	-8,48206479102373	-0,0305831199511886	0,00516688451170921
3,944	3,944	1	1	1	0	-8,48183155059814	-0,0296267913654447	0,00540012493729591
3,954	3,954	1	1	1	0	-8,48186946474016	-0,0298915803432465	0,00536218285560608
3,965	3,965	1	1	1	0	-8,48178598098457	-0,029330370016396	0,00544566661119461
3,976	3,976	1	1	1	0	-8,48168268799782	-0,0290163885802031	0,00554898753762245
3,986	3,986	1	1	1	0	-8,48191810771823	-0,0301094399765134	0,00531356781721115
3,997	3,997	1	1	1	0	-8,48183303140104	-0,0298090744763613	0,00539861619472504
4,008	4,008	1	1	1	0	-8,48188988864422	-0,029808902181685	0,005341786891222
4,019	4,019	1	1	1	0	-8,48173965699971	-0,0294558703899384	0,00549199059605598
4,03	4,03	1	1	1	0	-8,48180643282831	-0,0297987787052989	0,00542521476745605
4,041	4,041	1	1	1	0	-8,48183649592102	-0,0299064023420215	0,00539515167474747
4,052	4,052	1	1	1	0	-8,48176371306181	-0,029665045440197	0,00546790659427643
4,063	4,063	1	1	1	0	-8,48191978409886	-0,0300647970288992	0,00531189143657684
4,073	4,073	1	1	1	0	-8,48150904290378	-0,0285946717485785	0,00572260469198227
4,084	4,084	1	1	1	0	-8,48169157281518	-0,0293147703632712	0,00554010272026062
4,095	4,095	1	1	1	0	-8,4815863519907	-0,0290739024057984	0,00564532354474068
4,105	4,105	1	1	1	0	-8,48155279643833	-0,0289703672751784	0,00567885115742683
4,116	4,116	1	1	1	0	-8,48157017491758	-0,0288496073335409	0,00566147267818451
4,126	4,126	1	1	1	0	-8,48157165572047	-0,0289157219231129	0,00566001981496811
4,137	4,137	1	1	1	0	-8,48158037289977	-0,0290687289088964	0,00565130263566971
4,148	4,148	1	1	1	0	-8,48148909397423	-0,0287812203168869	0,00574255362153053
4,158	4,158	1	1	1	0	-8,48179553635418	-0,0297458795830607	0,00543611124157906
4,169	4,169	1	1	1	0	-8,481529885903	-0,0288409786298871	0,00570176169276237
4,18	4,18	1	1	1	0	-8,48141983151436	-0,0283788982778788	0,00581184402108192
4,19	4,19	1	1	1	0	-8,48157509230077	-0,0291742803528905	0,00565655529499054
4,201	4,201	1	1	1	0	-8,48165673203766	-0,0294517213478684	0,00557491555809975
4,212	4,212	1	1	1	0	-8,48137672059238	-0,0282042939215899	0,00585492700338364
4,222	4,222	1	1	1	0	-8,48137356340885	-0,0282753678038716	0,00585811212658882
4,233	4,233	1	1	1	0	-8,48136998713017	-0,0283928588032722	0,00586168840527534
4,243	4,243	1	1	1	0	-8,48137593828142	-0,0285370228812099	0,00585570931434631
4,254	4,254	1	1	1	0	-8,48136459477246	-0,0285731162875891	0,00586705282330513
4,265	4,265	1	1	1	0	-8,48146914504468	-0,0287262815982103	0,0057625025510788
4,275	4,275	1	1	1	0	-8,48135308362544	-0,0283438619226217	0,00587856397032738
4,286	4,286	1	1	1	0	-8,48151415586472	-0,0291172787547112	0,00571746379137039
4,297	4,297	1	1	1	0	-8,4813433047384	-0,0284917093813419	0,00588834285736084
4,307	4,307	1	1	1	0	-8,48130966536701	-0,0282994564622641	0,00592198222875595
4,318	4,318	1	1	1	0	-8,48144598305225	-0,0286787701770663	0,00578569248318672
4,329	4,329	1	1	1	0	-8,48114591091871	-0,0276854867115617	0,00608576461672783
4,344	4,344	1	1	1	0	-8,4812047239393	-0,028064651414752	0,00602692365646362
4,355	4,355	1	1	1	0	-8,48119620233774	-0,0280352355912328	0,00603541731834412
4,366	4,366	1	1	1	0	-8,48125339485705	-0,0281045818701386	0,00597825273871422
4,376	4,376	1	1	1	0	-8,48100794479251	-0,0272820657119155	0,00622373074293137
4,387	4,387	1	1	1	0	-8,48115367814898	-0,0279281893745065	0,00607799738645554
4,398	4,398	1	1	1	0	-8,48107882775366	-0,0276885880157351	0,00615281984210014
4,408	4,408	1	1	1	0	-8,48117471672595	-0,0281817372888327	0,00605693086981773
4,419	4,419	1	1	1	0	-8,48115839995444	-0,0277972687035799	0,006073247641325
4,43	4,43	1	1	1	0	-8,48101104609668	-0,0272548105567694	0,00622060149908066
4,44	4,44	1	1	1	0	-8,48099651746452	-0,0274964142590761	0,00623513013124466
4,451	4,451	1	1	1	0	-8,48086229525506	-0,0269862543791533	0,00636935234069824
4,462	4,462	1	1	1	0	-8,48094653338194	-0,0271417805925012	0,00628514215350151
4,472	4,472	1	1	1	0	-8,48094924353063	-0,0273084919899702	0,00628240406513214
4,483	4,483	1	1	1	0	-8,48119799047709	-0,0283366627991199	0,00603368505835533
4,493	4,493	1	1	1	0	-8,48100098781287	-0,0276751071214676	0,00623065978288651
4,504	4,504	1	1	1	0	-8,48078912124038	-0,0268900441005826	0,00644255429506302
4,515	4,515	1	1	1	0	-8,4808412566781	-0,0268095824867487	0,00639041885733604
4,525	4,525	1	1	1	0	-8,48110930994153	-0,0280555011704564	0,00612236559391022
4,536	4,536	1	1	1	0	-8,48103641532362	-0,0278760399669409	0,00619523227214813
4,547	4,547	1	1	1	0	-8,48084346391261	-0,0270369928330183	0,00638818368315697
4,557	4,557	1	1	1	0	-8,48091781139374	-0,0275546358898282	0,00631386414170265
4,568	4,568	1	1	1	0	-8,48081563599408	-0,0269313808530569	0,00641601160168648
4,579	4,579	1	1	1	0	-8,48081504926085	-0,0269248662516475	0,00641662627458572
4,599	4,599	1	1	1	0	-8,48067107610404	-0,0265536922961473	0,00656057149171829
4,61	4,61	1	1	1	0	-8,48072715103626	-0,0266624893993139	0,00650452449917793
4,621	4,621	1	1	1	0	-8,48091032356024	-0,0275705428794026	0,00632135197520256
4,632	4,632	1	1	1	0	-8,4807463735342	-0,0268194265663624	0,00648530200123787
4,642	4,642	1	1	1	0	-8,48065925762057	-0,0264682900160551	0,0065724179148674
4,653	4,653	1	1	1	0	-8,48052140325308	-0,0261658942326903	0,00671027228236198
4,664	4,664	1	1	1	0	-8,48052171058953	-0,0260048918426037	0,00670993700623512
4,674	4,674	1	1	1	0	-8,48063724115491	-0,0265792058780789	0,00659443438053131
4,685	4,685	1	1	1	0	-8,48067286424339	-0,0267281802371144	0,00655878335237503
4,696	4,696	1	1	1	0	-8,48079060204327	-0,0273406784981489	0,00644104555249214
4,706	4,706	1	1	1	0	-8,48072798922658	-0,027125608175993	0,00650368630886078
4,717	4,717	1	1	1	0	-8,48078180104494	-0,0270446809008718	0,0064498744904995
4,728	4,728	1	1	1	0	-8,48042417317629	-0,0257121166214347	0,00680750235915184
4,738	4,738	1	1	1	0	-8,48047650419176	-0,0260890601202846	0,00675514340400696
4,749	4,749	1	1	1	0	-8,48042889498174	-0,0261454842984676	0,0068027526140213
4,759	4,759	1	1	1	0	-8,48060075193643	-0,0266909785568714	0,00663092359900475
4,77	4,77	1	1	1	0	-8,48050916567445	-0,0262989336624742	0,00672250986099243
4,781	4,781	1	1	1	0	-8,48051933571696	-0,0263551063835621	0,00671233981847763
4,791	4,791	1	1	1	0	-8,48050829954445	-0,026401448994875	0,00672334805130958
4,802	4,802	1	1	1	0	-8,48042847588658	-0,0262419646605849	0,00680319964885712
4,823	4,823	1	1	1	0	-8,48018260672688	-0,0251328526064754	0,0070490688085556
4,834	4,834	1	1	1	0	-8,48031101748347	-0,0257887272164226	0,00692060217261314
4,845	4,845	1	1	1	0	-8,4802664257586	-0,0256338529288769	0,00696519389748573
4,855	4,855	1	1	1	0	-8,48030341789126	-0,0259174313396215	0,00692825764417648
4,866	4,866	1	1	1	0	-8,48031263798475	-0,0257542869076133	0,00691903755068779
4,876	4,876	1	1	1	0	-8,48050452768803	-0,0266291433945298	0,00672714784741402
4,887	4,887	1	1	1	0	-8,48034767434001	-0,0261021917685866	0,00688400119543075
4,898	4,898	1	1	1	0	-8,48017693497241	-0,0254652788862586	0,00705471262335777
4,908	4,908	1	1	1	0	-8,480134466663	-0,0253846775740385	0,00709718093276024
4,919	4,919	1	1	1	0	-8,48040483891964	-0,0262122228741646	0,00682683661580086
4,93	4,93	1	1	1	0	-8,48020152188837	-0,0254969205707312	0,00703012570738792
4,94	4,94	1	1	1	0	-8,48015198484063	-0,0253813154995441	0,00707969069480896
4,951	4,951	1	1	1	0	-8,48006187938154	-0,0251695932820439	0,00716976821422577
4,962	4,962	1	1	1	0	-8,48014125600457	-0,0252320989966393	0,00709041953086853
4,972	4,972	1	1	1	0	-8,48009275272489	-0,025030099786818	0,0071389228105545
4,983	4,983	1	1	1	0	-8,48005201667547	-0,0249540712684393	0,00717965885996818
4,994	4,994	1	1	1	0	-8,479945063591	-0,0247017620131373	0,00728661194443703
5	5	1	1	1	0	-8,48031559959054	-0,0262816809117794	0,00691607594490051
5,011	5,011	1	1	1	0	-8,47995766438544	-0,0247392803430557	0,00727398321032524
5,022	5,022	1	1	1	0	-8,47992997616529	-0,0246194424107671	0,0073016993701458
5,033	5,033	1	1	1	0	-8,47996369935572	-0,0247612269595265	0,00726794824004173
5,044	5,044	1	1	1	0	-8,48033205606043	-0,0263525359332561	0,00689959153532982
5,049	5,049	1	1	1	0	-8,47985814325511	-0,0245847413316369	0,00737350434064865
5,06	5,06	1	1	1	0	-8,4800023958087	-0,0251495698466897	0,0072292797267437
5,065	5,065	1	1	2	0	-8,47986272536218	-0,0243373308330774	0,00736892223358154
5,065	0	1	1	2	0	-8,47986272536218	-0,0243373308330774	0,00736892223358154
5,076	0,0110000000000001	1	1	2	0	-8,47993567585945	-0,0247138692066073	0,00729599967598915
5,089	0,024	1	1	2	0	-8,47990100272	-0,0246578827500343	0,00733064487576485
5,1	0,0350000000000001	1	1	2	0,25	-8,47936897538602	-0,0229363283142447	0,00786267220973969
5,111	0,0459999999999994	1	1	2	0,25	-8,47906756214797	-0,0219891965389252	0,00816408544778824
5,112	0,0469999999999997	1	1	2	0,25	-8,47905987873673	-0,0218765437602997	0,00817174091935158
5,113	0,048	1	1	2	0,25	-8,47906359471381	-0,02182527910918	0,0081680528819561
5,124	0,0589999999999993	1	1	2	0,5	-8,47931200638413	-0,0230409950017929	0,00791961327195167
5,134	0,069	1	1	2	0,5	-8,47957475110888	-0,0240306602790952	0,00765692442655563
5,145	0,0800000000000001	1	1	2	0,75	-8,48100506700575	-0,0295393541455269	0,00622658059000969
5,156	0,0909999999999993	1	1	2	0,75	-8,48151546902954	-0,0314915832132101	0,00571617856621742
5,164	0,0989999999999993	1	1	2	0,75	-8,48191017284989	-0,0327020697295666	0,00532150268554688
5,166	0,101	1	1	2	1	-8,48181568086147	-0,0323006138205528	0,00541599467396736
5,177	0,0110000000000001	2	2	2	1	-8,48100126720965	-0,0290302420035005	0,00623038038611412
5,188	0,0219999999999994	2	2	2	1	-8,47931516356766	-0,022636940702796	0,00791648402810097
5,198	0,032	2	2	2	1,25	-8,47648764029145	-0,0146697089076042	0,010744035243988
5,209	0,0430000000000001	2	2	2	1,25	-8,4752759244293	-0,0123525504022837	0,0119557231664658
5,215	0,0489999999999995	2	2	2	1,25	-8,47506827674806	-0,0118010584264994	0,012163370847702
5,219	0,0529999999999999	2	2	2	1,5	-8,47537600435317	-0,0130189070478082	0,0118556432425976
5,23	0,0640000000000001	2	2	2	1,5	-8,47745281644166	-0,0199324451386929	0,00977883115410805
5,241	0,0750000000000002	2	2	2	1,75	-8,48092711530626	-0,0317532569169998	0,006304532289505
5,252	0,0859999999999994	2	2	2	1,75	-8,48395356908441	-0,0419919565320015	0,00327810645103455
5,257	0,0909999999999993	2	2	2	1,75	-8,48403945565224	-0,0420269509777427	0,00319221988320351
5,259	0,093	2	2	2	1,75	-8,48408374004066	-0,0420128460973501	0,0031479075551033
5,264	0,0979999999999999	2	2	2	1,75	-8,48402816802263	-0,0413759564980865	0,00320350751280785
5,265	0,0989999999999993	2	2	2	1,75	-8,48401931114495	-0,0411991728469729	0,0032123364508152
5,266	0,0999999999999996	2	2	2	2	-8,48400740884244	-0,0411317171528935	0,00322423875331879
5,277	0,0110000000000001	3	3	2	2	-8,4821373783052	-0,0333921378478408	0,00509429723024368
5,288	0,0220000000000002	3	3	2	2	-8,47839776426554	-0,0202782452106476	0,00883391126990318
5,299	0,0330000000000004	3	3	2	2,25	-8,4745960123837	-0,0107601704075933	0,012635663151741
5,31	0,0440000000000005	3	3	2	2,25	-8,47023932263255	-0,00333387870341539	0,0169923529028892
5,311	0,0449999999999999	3	3	2	2,25	-8,47022174857557	-0,0034953560680151	0,017009899020195
5,312	0,0460000000000003	3	3	2	2,25	-8,47034909762442	-0,00388509593904018	0,0168825499713421
5,323	0,0570000000000004	3	3	2	2,5	-8,47359616309404	-0,0116994371637702	0,0136355124413967
5,334	0,0680000000000005	3	3	2	2,5	-8,47810939885676	-0,0240145530551672	0,00912224873900414
5,345	0,0789999999999997	3	3	2	2,75	-8,48317651078105	-0,0401376001536846	0,00405516475439072
5,355	0,0890000000000004	3	3	2	2,75	-8,48455899395049	-0,0445996783673763	0,00267265364527702
5,36	0,0940000000000003	3	3	2	2,75	-8,48512552678585	-0,0464061880484223	0,00210614874958992
5,366	0,100000000000001	3	3	2	3	-8,48494665697217	-0,0449344329535961	0,00228501856327057
5,377	0,0109999999999992	4	4	2	3	-8,48245452158153	-0,0345492828637362	0,00477712601423264
5,387	0,0209999999999999	4	4	2	3	-8,47781762480736	-0,0189619325101376	0,00941405072808266
5,398	0,0319999999999991	4	4	2	3,25	-8,47392540425062	-0,00981681048870087	0,0133062712848186
5,408	0,0419999999999998	4	4	2	3,25	-8,47035082988441	-0,00369262415915728	0,0168808177113533
5,41	0,0439999999999996	4	4	2	3,25	-8,47001139074564	-0,0033177062869072	0,0172202847898006
5,415	0,0489999999999995	4	4	2	3,25	-8,47041710279882	-0,00417971983551979	0,0168145447969437
5,426	0,0599999999999996	4	4	2	3,5	-8,47425417043269	-0,0136654730886221	0,0129774771630764
5,437	0,0709999999999997	4	4	2	3,5	-8,47958908416331	-0,0285647576674819	0,00764256343245506
5,448	0,0819999999999999	4	4	2	3,75	-8,48348502069712	-0,0410367781296372	0,00374665483832359
5,459	0,093	4	4	2	3,75	-8,48498820327222	-0,0459925970062613	0,00224344432353973
5,461	0,0949999999999998	4	4	2	3,75	-8,4851942025125	-0,0467825494706631	0,00203747302293777
5,466	0,0999999999999996	4	4	2	4	-8,48490418866277	-0,0448712427169085	0,00232748687267303
5,477	0,0110000000000001	5	5	2	4	-8,4820521902293	-0,0329450378194451	0,00517945736646652
5,488	0,0220000000000002	5	5	2	4	-8,47778996452689	-0,0191055238246918	0,00944171100854874
5,499	0,0330000000000004	5	5	2	4,25	-8,4737392142415	-0,00966385938227177	0,0134924054145813
5,509	0,0430000000000001	5	5	2	4,25	-8,47011219710111	-0,0034926226362586	0,0171194784343243
5,51	0,0439999999999996	5	5	2	4,25	-8,47006584517658	-0,00356660224497318	0,0171658024191856
5,511	0,0449999999999999	5	5	2	4,25	-8,47012418322265	-0,00376312993466854	0,0171074643731117
5,522	0,0560000000000001	5	5	2	4,5	-8,47239257767797	-0,00887395348399878	0,0148390419781208
5,533	0,0670000000000002	5	5	2	4,5	-8,47792482934892	-0,0237843533977866	0,00930681824684143
5,544	0,0780000000000003	5	5	2	4,75	-8,4826279990375	-0,0385888898745179	0,00460367649793625
5,555	0,0889999999999995	5	5	2	4,75	-8,48477013409138	-0,0455078389495611	0,00246154144406319
5,558	0,0919999999999996	5	5	2	4,75	-8,48505143076181	-0,0464850757271051	0,00218024477362633
5,565	0,0990000000000002	5	5	2	4,75	-8,4847183059901	-0,044206609018147	0,0025133416056633
5,566	0,0999999999999996	5	5	2	5	-8,48463811911643	-0,0438263220712543	0,00259352847933769
5,576	0,0100000000000007	6	6	2	5	-8,48241023719311	-0,0344937201589346	0,00482143834233284
5,587	0,0209999999999999	6	6	2	5	-8,47808193415403	-0,0200069835409522	0,00914974138140678
5,597	0,0310000000000006	6	6	2	5,25	-8,47376852296293	-0,00960567500442266	0,0134631246328354
5,608	0,0420000000000007	6	6	2	5,25	-8,4712244477123	-0,00520249828696251	0,016007199883461
5,61	0,0440000000000005	6	6	2	5,25	-8,47083759494126	-0,00475828535854816	0,0163940526545048
5,611	0,0449999999999999	6	6	2	5,25	-8,47083284519613	-0,0048175361007452	0,0163988023996353
5,612	0,0460000000000003	6	6	2	5,25	-8,47086634486914	-0,0049112644046545	0,0163653306663036
5,627	0,0609999999999999	6	6	2	5,5	-8,47449045628309	-0,0142620410770178	0,0127412192523479
5,637	0,0710000000000006	6	6	2	5,5	-8,4794847574085	-0,0283531052991748	0,00774689018726349
5,648	0,0819999999999999	6	6	2	5,75	-8,48360795527697	-0,0419202540069819	0,00362372025847435
5,658	0,0920000000000005	6	6	2	5,75	-8,48524946719408	-0,0474495254456997	0,00198215246200561
5,66	0,0940000000000003	6	6	2	5,75	-8,48542800173163	-0,0480786478146911	0,0018036738038063
5,663	0,0970000000000004	6	6	2	5,75	-8,48517436534166	-0,0464378856122494	0,00205731019377708
5,666	0,100000000000001	6	6	2	6	-8,48484311252832	-0,0446839770302176	0,00238856300711632
5,677	0,0110000000000001	7	7	2	6	-8,48224975168705	-0,0340499635785818	0,00498192384839058
5,688	0,0219999999999994	7	7	2	6	-8,47856288775802	-0,0216837041079998	0,00866878777742386
5,698	0,032	7	7	2	6,25	-8,47392425872385	-0,0102048926055431	0,0133073888719082
5,709	0,0430000000000001	7	7	2	6,25	-8,46996928565204	-0,00329794827848673	0,0172623619437218
5,711	0,0449999999999999	7	7	2	6,25	-8,46912561915815	-0,00229463912546635	0,0181060284376144
5,712	0,0459999999999994	7	7	2	6,25	-8,46904149278998	-0,00233655795454979	0,0181901268661022
5,713	0,0469999999999997	7	7	2	6,25	-8,4691265411675	-0,00260708387941122	0,0181051343679428
5,724	0,0579999999999998	7	7	2	6,5	-8,47248192876577	-0,00962898135185242	0,0147497467696667
5,735	0,069	7	7	2	6,5	-8,47878911532462	-0,0265630427747965	0,00844253227114677
5,746	0,0800000000000001	7	7	2	6,75	-8,48296277225018	-0,0394842447713017	0,00426890328526497
5,757	0,0910000000000002	7	7	2	6,75	-8,48472137935459	-0,0453875446692109	0,00251026824116707
5,759	0,093	7	7	2	6,75	-8,48510826006532	-0,0469213398173451	0,00212341547012329
5,76	0,0939999999999994	7	7	2	6,75	-8,48513807170093	-0,0469126412644982	0,00209357589483261
5,761	0,0949999999999998	7	7	2	6,75	-8,48507920280099	-0,0465271435678005	0,00215247273445129
5,766	0,0999999999999996	7	7	2	7	-8,48476535640657	-0,0446407357230783	0,00246629118919373
5,777	0,0110000000000001	8	8	2	7	-8,48275101743638	-0,0360742677003145	0,00448063015937805
5,788	0,0220000000000002	8	8	2	7	-8,477892447263	-0,019870363175869	0,00933922827243805
5,799	0,0330000000000004	8	8	2	7,25	-8,47356696613133	-0,00966280698776245	0,0136646814644337
5,809	0,0430000000000001	8	8	2	7,25	-8,46881674602628	-0,00204558949917555	0,0184149295091629
5,82	0,0540000000000003	8	8	2	7,5	-8,4721833653748	-0,00915514305233955	0,0150483101606369
5,831	0,0650000000000004	8	8	2	7,5	-8,47696708515286	-0,0213588308542967	0,010264590382576
5,842	0,0760000000000005	8	8	2	7,75	-8,48164997063577	-0,0354539137333632	0,00558167695999146
5,851	0,085	8	8	2	7,75	-8,48495006561279	-0,0467329379171133	0,00228160992264748
5,862	0,0960000000000001	8	8	2	7,75	-8,48500611260533	-0,0460705021396279	0,00222556293010712
5,863	0,0970000000000004	8	8	2	7,75	-8,48504399880767	-0,0462025636807084	0,00218767672777176
5,865	0,0990000000000002	8	8	2	7,75	-8,48492360673845	-0,0456508249044418	0,00230804085731506
5,866	0,100000000000001	8	8	2	8	-8,48476409912109	-0,044824443757534	0,00246757641434669
5,877	0,0109999999999992	9	9	2	8	-8,48187695257366	-0,0326300179585814	0,00535469502210617
5,887	0,0209999999999999	9	9	2	8	-8,47805625759065	-0,020372997969389	0,00917539000511169
5,898	0,0319999999999991	9	9	2	8,25	-8,47274134866893	-0,00790747348219156	0,0144902989268303
5,908	0,0419999999999998	9	9	2	8,25	-8,47053428180516	-0,00453105196356773	0,0166973657906055
5,91	0,0439999999999996	9	9	2	8,25	-8,47033007070422	-0,0041433610022068	0,0169015489518642
5,911	0,0449999999999999	9	9	2	8,25	-8,47032976336777	-0,00422634650021791	0,0169018842279911
5,912	0,0459999999999994	9	9	2	8,25	-8,470408776775	-0,00450383871793747	0,0168228708207607
5,923	0,0569999999999995	9	9	2	8,5	-8,47297299653292	-0,0105123501271009	0,0142586790025234
5,934	0,0679999999999996	9	9	2	8,5	-8,47771162167192	-0,0233774958178401	0,00952005386352539
5,945	0,0789999999999997	9	9	2	8,75	-8,48295492120087	-0,0397758139297366	0,00427672639489174
5,956	0,0899999999999999	9	9	2	8,75	-8,48473588004708	-0,0455734087154269	0,00249579548835754
5,959	0,093	9	9	2	8,75	-8,48506238311529	-0,046761711128056	0,00216929242014885
5,966	0,0999999999999996	9	9	2	9	-8,48476527258754	-0,0449705496430397	0,00246640294790268
5,977	0,0110000000000001	10	10	2	9	-8,48187538795173	-0,0329523766413331	0,00535625964403152
5,988	0,0220000000000002	10	10	2	9	-8,4780543576926	-0,0204594386741519	0,00917728990316391
5,999	0,0330000000000004	10	10	2	9,25	-8,47289423458278	-0,00839589163661003	0,0143374130129814
6,008	0,0419999999999998	10	10	2	9,25	-8,46946466714144	-0,00275672413408756	0,0177670083940029
6,009	0,0430000000000001	10	10	2	9,25	-8,46939741633832	-0,00281131826341152	0,0178342312574387
6,011	0,0449999999999999	10	10	2	9,25	-8,4695073030889	-0,00318704172968864	0,0177243165671825
6,022	0,0560000000000001	10	10	2	9,5	-8,47327253781259	-0,0117369508370757	0,0139591097831726
6,033	0,0670000000000002	10	10	2	9,5	-8,477583238855	-0,0231308257207274	0,0096484087407589
6,044	0,0780000000000003	10	10	2	9,75	-8,48218630068004	-0,0370435090735555	0,00504534691572189
6,055	0,0889999999999995	10	10	2	9,75	-8,48477496765554	-0,0458099460229278	0,00245667994022369
6,06	0,0940000000000003	10	10	2	9,75	-8,48550830036402	-0,0485169561579823	0,00172337517142296
6,066	0,0999999999999996	10	10	2	10	-8,48509303294122	-0,0462768785655499	0,00213861465454102
6,966	0	20	20	2	19	-8,48503226414323	-0,0464009307324886	0,00219941139221191
6,977	0,0110000000000001	20	20	2	19	-8,48201553337276	-0,0336678326129913	0,00521611422300339
6,988	0,0220000000000002	20	20	2	19	-8,47709027118981	-0,0182835385203362	0,0101413764059544
6,999	0,0330000000000004	20	20	2	19,25	-8,47176128067076	-0,00645766500383615	0,0154703669250011
7,006	0,04	20	20	2	19,25	-8,46844495274127	-0,00185904558748007	0,0187866948544979
7,007	0,0410000000000004	20	20	2	19,25	-8,46837652847171	-0,00190690159797668	0,0188551470637321
7,009	0,0430000000000001	20	20	2	19,25	-8,46851963549852	-0,00225610099732876	0,0187119841575623
7,02	0,0540000000000003	20	20	2	19,5	-8,47062159329653	-0,00672340858727694	0,0166100822389126
7,031	0,0650000000000004	20	20	2	19,5	-8,47628250718117	-0,0199560867622495	0,0109491124749184
7,042	0,0759999999999996	20	20	2	19,75	-8,48187010735273	-0,0368825998157263	0,00536156818270683
7,052	0,0860000000000003	20	20	2	19,75	-8,48453066311777	-0,0456397095695138	0,00270098447799683
7,06	0,0940000000000003	20	20	2	19,75	-8,48535044118762	-0,0482676830142736	0,00188123434782028
7,066	0,0999999999999996	20	20	2	20	-8,48513600416481	-0,0469620432704687	0,00209564343094826
7,966	0	30	30	2	29	-8,48474012687802	-0,0458347797393799	0,0024915486574173
7,977	0,0110000000000001	30	30	2	29	-8,48204288631678	-0,0346903363242745	0,00518878921866417
7,988	0,0220000000000002	30	30	2	29	-8,4765656478703	-0,0168708292767406	0,0106660276651382
7,999	0,0330000000000004	30	30	2	29,25	-8,47052176482975	-0,00476624350994825	0,0167098827660084
8,009	0,0430000000000001	30	30	2	29,25	-8,46796659752727	-0,00157525297254324	0,0192650780081749
8,02	0,0539999999999994	30	30	2	29,5	-8,47103317268193	-0,00783928669989109	0,0161984749138355
8,031	0,0650000000000004	30	30	2	29,5	-8,47536823712289	-0,0182904256507754	0,0118634104728699
8,042	0,0759999999999996	30	30	2	29,75	-8,48168567754328	-0,0365343643352389	0,0055459700524807
8,053	0,0870000000000006	30	30	2	29,75	-8,48495417274535	-0,0474793091416359	0,00227747485041618
8,061	0,0949999999999998	30	30	2	29,75	-8,48560178652406	-0,0494227139279246	0,00162988901138306
8,066	0,100000000000001	30	30	2	30	-8,48526600748301	-0,04768883343786	0,00196566805243492
8,966	0	40	40	2	39	-8,48521954379976	-0,0476873340085149	0,00201210379600525
8,976	0,0100000000000016	40	40	2	39	-8,48205702379346	-0,0347662717103958	0,00517465174198151
8,987	0,0210000000000008	40	40	2	39	-8,47743772901595	-0,0199765898287296	0,00979391857981682
8,998	0,032	40	40	2	39,25	-8,47076257690787	-0,00548985786736012	0,0164690986275673
9,005	0,0390000000000015	40	40	2	39,25	-8,46771706826985	-0,00132532324641943	0,0195145793259144
9,01	0,0440000000000005	40	40	2	39,25	-8,46748544834554	-0,00138818752020597	0,0197461992502213
9,013	0,0470000000000006	40	40	2	39,25	-8,46791435033083	-0,00218710396438837	0,0193172693252563
9,024	0,0580000000000016	40	40	2	39,5	-8,47199164330959	-0,0103974621742964	0,0152400322258472
9,035	0,0690000000000008	40	40	2	39,5	-8,47822196781635	-0,0263867853209376	0,0090097077190876
9,046	0,0800000000000001	40	40	2	39,75	-8,48344121128321	-0,0428264634683728	0,00379046425223351
9,056	0,0900000000000016	40	40	2	39,75	-8,48472682759166	-0,0465029617771506	0,00250479206442833
9,066	0,100000000000001	40	40	2	40	-8,48469777032733	-0,0457875337451696	0,00253390520811081
9,966	0	50	50	2	49	-8,48487613722682	-0,046680998057127	0,00235553830862045
9,977	0,0109999999999992	50	50	2	49	-8,48189399577677	-0,0342191196978092	0,00533765181899071
9,988	0,0219999999999985	50	50	2	49	-8,47651415504515	-0,0175033276900649	0,0107174925506115
9,999	0,0329999999999995	50	50	2	49,25	-8,47082622349262	-0,00580038875341415	0,0164054520428181
10,01	0,0439999999999987	50	50	2	49,25	-8,46839072182774	-0,00257561448961496	0,018840953707695
10,012	0,0459999999999994	50	50	2	49,25	-8,46802742220461	-0,00192134641110897	0,0192042253911495
10,017	0,0509999999999984	50	50	2	49,5	-8,46856207586825	-0,00316781923174858	0,0186695717275143
10,027	0,0609999999999999	50	50	2	49,5	-8,47388156689703	-0,0148150790482759	0,0133500806987286
10,038	0,0719999999999992	50	50	2	49,5	-8,47947617992759	-0,0301789026707411	0,00775549560785294
10,049	0,0829999999999984	50	50	2	49,75	-8,48379464820027	-0,0439225975424051	0,00343702733516693
10,054	0,0879999999999992	50	50	2	49,75	-8,48494517616928	-0,0481382384896278	0,00228647142648697
10,059	0,093	50	50	2	49,75	-8,48496733233332	-0,0476149609312415	0,0022643432021141
10,063	0,0969999999999995	50	50	2	49,75	-8,48493657074869	-0,0469130417332053	0,00229507684707642
10,066	0,0999999999999996	50	50	2	50	-8,4848156478256	-0,0463511003181338	0,00241599977016449
10,966	0	60	60	2	59	-8,48462361842394	-0,0460492447018623	0,00260805711150169
10,977	0,0109999999999992	60	60	2	59	-8,48185471259058	-0,0344976829364896	0,00537693500518799
10,988	0,0219999999999985	60	60	2	59	-8,47594114020467	-0,0162439979612827	0,0112905353307724
11,002	0,0359999999999996	60	60	2	59,25	-8,4686325956136	-0,00272233970463276	0,0185990519821644
11,008	0,0419999999999998	60	60	2	59,25	-8,46702134236693	-0,00113804358989	0,0202103331685066
11,019	0,052999999999999	60	60	2	59,5	-8,46900106407702	-0,00466101802885532	0,0182305835187435
11,03	0,0639999999999983	60	60	2	59,5	-8,4754207637161	-0,0191005691885948	0,0118108838796616
11,04	0,0739999999999998	60	60	2	59,5	-8,48072136752307	-0,0341601949185133	0,00651028007268906
11,051	0,0849999999999991	60	60	2	59,75	-8,48440535366535	-0,0465250154957175	0,00282632187008858
11,059	0,093	60	60	2	59,75	-8,4847988281399	-0,0473137013614178	0,00243281945586205
11,061	0,0949999999999989	60	60	2	59,75	-8,48485182970762	-0,047280858270824	0,00237984582781792
11,065	0,0989999999999984	60	60	2	59,75	-8,48476398736238	-0,0468892697244883	0,00246763229370117
11,066	0,0999999999999996	60	60	2	60	-8,484712773934	-0,0466232420876622	0,00251887366175652
11,966	0	70	70	2	69	-8,48506512120366	-0,0477444473654032	0,00216655433177948
11,977	0,0109999999999992	70	70	2	69	-8,48145492374897	-0,0332324346527457	0,00577675178647041
11,988	0,0219999999999985	70	70	2	69	-8,47617642022669	-0,0170355523005128	0,0110552273690701
11,998	0,032	70	70	2	69,25	-8,47102914936841	-0,00643277075141668	0,0162024982273579
12,009	0,0429999999999993	70	70	2	69,25	-8,46704095602036	-0,00125156249850988	0,0201907195150852
12,012	0,0459999999999994	70	70	2	69,25	-8,46669506281614	-0,000977502204477787	0,0205366127192974
12,013	0,0469999999999988	70	70	2	69,25	-8,46669369377196	-0,00107192900031805	0,0205379538238049
12,014	0,048	70	70	2	69,25	-8,46681341528893	-0,00130429398268461	0,0204182043671608
12,027	0,0609999999999999	70	70	2	69,5	-8,47327594645321	-0,0140271475538611	0,0139557011425495
12,038	0,0719999999999992	70	70	2	69,5	-8,48006964661181	-0,0326263066381216	0,00716200098395348
12,049	0,0829999999999984	70	70	2	69,75	-8,48404817283154	-0,0453538494184613	0,00318344682455063
12,059	0,093	70	70	2	69,75	-8,48486909642816	-0,0475665228441358	0,00236257910728455
12,063	0,0969999999999995	70	70	2	69,75	-8,48521484993398	-0,0487558217719197	0,00201679766178131
12,066	0,0999999999999996	70	70	2	70	-8,48505419678986	-0,0479085044935346	0,00217745080590248
12,966	0	80	80	2	79	-8,48477798514068	-0,0471908552572131	0,00245366245508194
12,977	0,0109999999999992	80	80	2	79	-8,48162381909788	-0,0344164622947574	0,00560782849788666
12,988	0,0219999999999985	80	80	2	79	-8,47623283043504	-0,017292364500463	0,0109988451004028
12,998	0,032	80	80	2	79,25	-8,47064539790154	-0,0056409789249301	0,0165862776339054
13,009	0,0429999999999993	80	80	2	79,25	-8,46743931993842	-0,00154150649905205	0,0197923555970192
13,012	0,0459999999999994	80	80	2	79,25	-8,46648833714425	-0,000855373218655586	0,0207433104515076
13,017	0,0509999999999984	80	80	2	79,5	-8,4674611967057	-0,00246941111981869	0,0197704508900642
13,027	0,0609999999999999	80	80	2	79,5	-8,47334579564631	-0,0144013157114387	0,0138858519494534
13,038	0,0719999999999992	80	80	2	79,5	-8,47935947589576	-0,0303402496501803	0,00787217170000076
13,052	0,0859999999999985	80	80	2	79,75	-8,48426456563175	-0,0460319453850389	0,00296708196401596
13,063	0,0969999999999995	80	80	2	79,75	-8,48507327958941	-0,048471069894731	0,00215839594602585
13,066	0,0999999999999996	80	80	2	80	-8,48492399789393	-0,0476290378719568	0,00230764970183372
13,966	0	90	90	2	89	-8,4847620036453	-0,0470637856051326	0,00246964395046234
13,977	0,0109999999999992	90	90	2	89	-8,48152329213917	-0,0338928122073412	0,00570835545659065
13,988	0,0219999999999985	90	90	2	89	-8,47556141205132	-0,0156552903354168	0,0116702355444431
13,998	0,032	90	90	2	89,25	-8,47023010253906	-0,00507368706166744	0,0170015729963779
14,009	0,0429999999999993	90	90	2	89,25	-8,46790669485927	-0,00234196428209543	0,0193249806761742
14,013	0,0469999999999988	90	90	2	89,25	-8,46699594520032	-0,00130314845591784	0,0202357023954391
14,019	0,052999999999999	90	90	2	89,5	-8,46817745827138	-0,00344804022461176	0,019054189324379
14,03	0,0640000000000001	90	90	2	89,5	-8,47523753531277	-0,0191259197890759	0,0119941122829914
14,041	0,0749999999999993	90	90	2	89,75	-8,4814121760428	-0,0369944982230663	0,00581949949264526
14,052	0,0859999999999985	90	90	2	89,75	-8,48437322303653	-0,046523935161531	0,00285839661955833
14,062	0,0960000000000001	90	90	2	89,75	-8,48478536121547	-0,0473812967538834	0,00244628638029099
14,065	0,0989999999999984	90	90	2	89,75	-8,48488239571452	-0,0477447127923369	0,00234927982091904
14,066	0,0999999999999996	90	90	2	90	-8,48486538045108	-0,0476600462570786	0,00236626714468002
14,966	0	100	100	2	99	-8,48463549278677	-0,0464512268081307	0,00259615480899811
14,977	0,0109999999999992	100	100	2	99	-8,48161378875375	-0,0341991195455194	0,0056178867816925
14,988	0,0219999999999985	100	100	2	99	-8,47573497332632	-0,0163827231153846	0,0114966742694378
14,998	0,032	100	100	2	99,25	-8,46985660493374	-0,00439796596765518	0,0173750706017017
15,009	0,0429999999999993	100	100	2	99,25	-8,46683372743428	-0,00119021162390709	0,0203979201614857
15,02	0,0539999999999985	100	100	2	99,5	-8,4696233086288	-0,00611700117588043	0,0176083110272884
15,03	0,0640000000000001	100	100	2	99,5	-8,47503405064344	-0,0184324383735657	0,0121976248919964
15,041	0,0749999999999993	100	100	2	99,75	-8,48102211020887	-0,0360313896089792	0,00620953738689423
15,052	0,0859999999999985	100	100	2	99,75	-8,48473504185676	-0,0480274530127645	0,0024966336786747
15,057	0,0909999999999993	100	100	2	99,75	-8,48476074635983	-0,0476160226389766	0,00247092917561531
15,061	0,0949999999999989	100	100	2	99,75	-8,48472931422293	-0,0473221112042665	0,00250233337283134
15,066	0,0999999999999996	100	100	2	100	-8,48431938327849	-0,0452890712767839	0,00291226431727409
24,966	0	200	200	2	199	-8,48449900746346	-0,0466233352199197	0,00273266807198524
24,977	0,0109999999999992	200	200	2	199	-8,48132195882499	-0,033821715041995	0,00590968877077103
24,987	0,0210000000000008	200	200	2	199	-8,4770885668695	-0,0203990284353495	0,0101431086659431
24,998	0,032	200	200	2	199,25	-8,46887826919555	-0,00336576718837023	0,0183534063398838
25,006	0,0399999999999991	200	200	2	199,25	-8,4649954084307	-0,000360780395567417	0,0222362391650677
25,008	0,041999999999998	200	200	2	199,25	-8,4648565761745	-0,000420892611145973	0,0223750993609428
25,01	0,0440000000000005	200	200	2	199,25	-8,46518794074655	-0,000618845224380493	0,0220437347888947
25,021	0,0549999999999997	200	200	2	199,5	-8,4690953604877	-0,00590374693274498	0,0181362591683865
25,032	0,0659999999999989	200	200	2	199,5	-8,47698362544179	-0,0243054796010256	0,0102480500936508
25,042	0,0760000000000005	200	200	2	199,75	-8,48152949474752	-0,0381715781986713	0,00570215284824371
25,053	0,0869999999999997	200	200	2	199,75	-8,48476088605821	-0,0490195862948895	0,00247076153755188
25,057	0,0910000000000011	200	200	2	199,75	-8,485018434003	-0,0496788462623954	0,00221321359276772
25,064	0,097999999999999	200	200	2	199,75	-8,48466502502561	-0,0476531591266394	0,00256665050983429
25,066	0,0999999999999979	200	200	2	200	-8,48454306833446	-0,0468460051342845	0,00268857926130295
34,966	0	300	300	2	299	-8,48433304578066	-0,0467485142871737	0,00289862975478172
34,977	0,0110000000000028	300	300	2	299	-8,48173582926393	-0,0360404793173075	0,00549584627151489
34,988	0,0219999999999985	300	300	2	299	-8,47581926733255	-0,017146086320281	0,0114124082028866
34,999	0,0330000000000013	300	300	2	299,25	-8,46974738873541	-0,0048047723248601	0,0174842588603497
35,009	0,0429999999999993	300	300	2	299,25	-8,46734586171806	-0,00210728496313095	0,0198857858777046
35,011	0,0450000000000017	300	300	2	299,25	-8,46729942597449	-0,00221320427954197	0,0199322216212749
35,012	0,0459999999999994	300	300	2	299,25	-8,46737458370626	-0,0023657875135541	0,0198570638895035
35,023	0,0570000000000022	300	300	2	299,5	-8,46974509768188	-0,00678133219480515	0,0174865499138832
35,034	0,0679999999999978	300	300	2	299,5	-8,47762576304376	-0,0261054001748562	0,00960588455200195
35,044	0,078000000000003	300	300	2	299,75	-8,48152527585626	-0,0381646258756518	0,00570639967918396
35,055	0,0889999999999986	300	300	2	299,75	-8,48497233353555	-0,050063282251358	0,00225931406021118
35,056	0,0899999999999963	300	300	2	299,75	-8,48511158488691	-0,0504889292642474	0,00212006270885468
35,057	0,0910000000000011	300	300	2	299,75	-8,48511373624206	-0,0503877643495798	0,00211793929338455
35,058	0,0919999999999987	300	300	2	299,75	-8,4850521851331	-0,0500283623114228	0,00217946246266365
35,066	0,100000000000001	300	300	2	300	-8,48429898731411	-0,046160682104528	0,00293266028165817
44,966	0	400	400	2	399	-8,48443021997809	-0,04688476677984	0,00280145555734634
44,977	0,0110000000000028	400	400	2	399	-8,48116035573184	-0,0333969760686159	0,0060712918639183
44,988	0,0219999999999985	400	400	2	399	-8,47624587826431	-0,0182901509106159	0,0109857693314552
44,999	0,0330000000000013	400	400	2	399,25	-8,46957625821233	-0,00452303793281317	0,0176554173231125
45,01	0,0439999999999969	400	400	2	399,25	-8,46692366525531	-0,00140778720378876	0,0203079544007778
45,011	0,0450000000000017	400	400	2	399,25	-8,46691807731986	-0,00145489349961281	0,02031359821558
45,012	0,0459999999999994	400	400	2	399,25	-8,46693805418909	-0,00153215136379004	0,0202935934066772
45,023	0,0570000000000022	400	400	2	399,5	-8,47141007892787	-0,0101098930463195	0,0158215686678886
45,034	0,0679999999999978	400	400	2	399,5	-8,47734963521361	-0,0253599416464567	0,00988204032182693
45,052	0,0859999999999985	400	400	2	399,75	-8,48400419577956	-0,0463362876325846	0,00322742387652397
45,062	0,0959999999999965	400	400	2	399,75	-8,48457173444331	-0,0477516651153564	0,00265991315245628
45,066	0,100000000000001	400	400	2	400	-8,48427101969719	-0,0462300609797239	0,00296065583825111
54,966	0	500	500	2	499	-8,48428320139646	-0,0464054476469755	0,00294847413897514
54,977	0,0110000000000028	500	500	2	499	-8,48165893927217	-0,0353910448029637	0,00557273626327515
54,988	0,0219999999999985	500	500	2	499	-8,47506701946259	-0,0151033559814095	0,012164656072855
54,998	0,0320000000000036	500	500	2	499,25	-8,47059080377221	-0,00613579992204905	0,0166408158838749
55,007	0,0409999999999968	500	500	2	499,25	-8,46631597727537	-0,000978917814791203	0,0209156982600689
55,008	0,0420000000000016	500	500	2	499,25	-8,46630359999835	-0,00106608960777521	0,0209280475974083
55,009	0,0429999999999993	500	500	2	499,25	-8,46644813194871	-0,00135354697704315	0,020783543586731
55,026	0,0600000000000023	500	500	2	499,5	-8,47239847294986	-0,0123450392857194	0,0148331746459007
55,037	0,070999999999998	500	500	2	499,5	-8,47888246178627	-0,0296228472143412	0,0083492137491703
55,047	0,0810000000000031	500	500	2	499,75	-8,4826070163399	-0,0416100304573774	0,0046246312558651
55,055	0,0889999999999986	500	500	2	499,75	-8,48506101407111	-0,0504173152148724	0,0021706335246563
55,066	0,100000000000001	500	500	2	500	-8,48432055674493	-0,0463562458753586	0,00291109085083008
64,966	0	600	600	2	599	-8,48452476784587	-0,0472112605348229	0,00270690768957138
64,977	0,0109999999999957	600	600	2	599	-8,48184264265001	-0,0357819814234972	0,005389004945755
64,988	0,0219999999999914	600	600	2	599	-8,47539494745433	-0,0157493865117431	0,0118367001414299
64,998	0,0319999999999965	600	600	2	599,25	-8,4712949115783	-0,0073422072455287	0,0159367360174656
65,009	0,0429999999999922	600	600	2	599,25	-8,46624392084777	-0,000978265888988972	0,0209877267479897
65,01	0,0439999999999969	600	600	2	599,25	-8,46614727750421	-0,0010201707482338	0,0210843980312347
65,012	0,0459999999999923	600	600	2	599,25	-8,46631351858377	-0,00118592754006386	0,0209181569516659
65,023	0,0569999999999879	600	600	2	599,5	-8,47153312526643	-0,010404335334897	0,0156985223293304
65,033	0,0669999999999931	600	600	2	599,5	-8,47673051990569	-0,0232990831136703	0,0105011276900768
65,043	0,0769999999999982	600	600	2	599,75	-8,48217227496207	-0,0401993468403816	0,0050593726336956
65,054	0,0879999999999939	600	600	2	599,75	-8,48437716253102	-0,047700759023428	0,00285448506474495
65,056	0,0899999999999892	600	600	2	599,75	-8,48456396721303	-0,0483517954126	0,00266768038272858
65,066	0,0999999999999943	600	600	2	600	-8,48429831676185	-0,0464976532384753	0,0029333308339119
74,966	0	700	700	2	699	-8,48443516530096	-0,0468558026477695	0,0027964822947979
74,977	0,0109999999999957	700	700	2	699	-8,48149345256388	-0,0346874352544546	0,00573819503188133
74,988	0,0219999999999914	700	700	2	699	-8,47659023478627	-0,019043255597353	0,0106414407491684
75,001	0,0349999999999966	700	700	2	699,25	-8,46778004430234	-0,00210393685847521	0,0194516032934189
75,005	0,0389999999999873	700	700	2	699,25	-8,46700016409159	-0,00136550981551409	0,0202315114438534
75,006	0,039999999999992	700	700	2	699,25	-8,46701511181891	-0,0013285456225276	0,0202165357768536
75,016	0,0499999999999972	700	700	2	699,5	-8,4674958139658	-0,00240533147007227	0,019735861569643
75,027	0,0609999999999928	700	700	2	699,5	-8,47286878153682	-0,013195751234889	0,0143628939986229
75,037	0,070999999999998	700	700	2	699,5	-8,47885589115322	-0,0294678285717964	0,00837575644254684
75,048	0,0819999999999936	700	700	2	699,75	-8,48346317186951	-0,0447537191212177	0,00376850366592407
75,055	0,0889999999999986	700	700	2	699,75	-8,48509884439409	-0,0503581156954169	0,00213280320167542
75,056	0,0899999999999892	700	700	2	699,75	-8,48513631150126	-0,0502780918031931	0,00209536403417587
75,057	0,090999999999994	700	700	2	699,75	-8,48509764298796	-0,04990020301193	0,00213403254747391
75,066	0,0999999999999943	700	700	2	700	-8,48411075770855	-0,0450263079255819	0,00312091782689095
84,966	0	800	800	2	799	-8,48440605215728	-0,0466365786269307	0,00282559543848038
84,977	0,0109999999999957	800	800	2	799	-8,48171093501151	-0,0355653045699	0,00552071258425713
84,988	0,0219999999999914	800	800	2	799	-8,47628348506987	-0,0182108161970973	0,0109481625258923
84,998	0,0319999999999965	800	800	2	799,25	-8,47116834484041	-0,00650335103273392	0,0160633027553558
85,009	0,0429999999999922	800	800	2	799,25	-8,46805538982153	-0,00228221993893385	0,0191762857139111
85,01	0,0439999999999969	800	800	2	799,25	-8,46803870983422	-0,00233022961765528	0,0191929377615452
85,013	0,046999999999997	800	800	2	799,25	-8,46805999986827	-0,00274534802883863	0,0191716477274895
85,024	0,0579999999999927	800	800	2	799,5	-8,47141426987946	-0,00957875978201628	0,0158173777163029
85,034	0,0679999999999978	800	800	2	799,5	-8,47773780114949	-0,0260926969349384	0,00949384644627571
85,045	0,0789999999999935	800	800	2	799,75	-8,48224679008126	-0,0400400115177035	0,00498482957482338
85,055	0,0889999999999986	800	800	2	799,75	-8,48427143879235	-0,0468829134479165	0,0029602088034153
85,059	0,0929999999999893	800	800	2	799,75	-8,48477032966912	-0,0487775029614568	0,00246131792664528
85,06	0,0939999999999941	800	800	2	799,75	-8,48478910513222	-0,0487383687868714	0,00244254246354103
85,061	0,0949999999999989	800	800	2	799,75	-8,48472727462649	-0,0483505148440599	0,00250440090894699
85,066	0,0999999999999943	800	800	2	800	-8,48439188674092	-0,046758777461946	0,00283978879451752
94,966	0	900	900	2	899	-8,484744457528	-0,0476819649338722	0,0024871900677681
94,977	0,0109999999999957	900	900	2	899	-8,48168830387294	-0,0349886203184724	0,00554334372282028
94,987	0,0210000000000008	900	900	2	899	-8,4769787080586	-0,0197554705664516	0,0102529674768448
94,998	0,0319999999999965	900	900	2	899,25	-8,47115909680724	-0,00660572666674852	0,016072578728199
95,005	0,0389999999999873	900	900	2	899,25	-8,46784735098481	-0,00211040023714304	0,0193843245506287
95,015	0,0489999999999924	900	900	2	899,25	-8,4681683499366	-0,00265694689005613	0,0190632976591587
95,025	0,0589999999999975	900	900	2	899,5	-8,47205003723502	-0,0107415625825524	0,0151816383004189
95,036	0,0699999999999932	900	900	2	899,5	-8,47838239744306	-0,0276599265635014	0,00884927809238434
95,046	0,0799999999999983	900	900	2	899,75	-8,48288593813777	-0,0424194987863302	0,00434573739767075
95,052	0,0859999999999985	900	900	2	899,75	-8,48474655300379	-0,0489051500335336	0,00248512253165245
95,059	0,0929999999999893	900	900	2	899,75	-8,48487521521747	-0,0485813897103071	0,00235643237829208
95,065	0,0989999999999895	900	900	2	899,75	-8,48469489254057	-0,0475961808115244	0,00253675505518913
95,066	0,0999999999999943	900	900	2	900	-8,4846021886915	-0,0471474416553974	0,00262945890426636
104,966	0	1000	1000	2	999	-8,48459120839834	-0,0470172287896276	0,00264046713709831
104,977	0,0109999999999957	1000	1000	2	999	-8,48169512115419	-0,0350199872627854	0,0055365264415741
104,987	0,0210000000000008	1000	1000	2	999	-8,47603350877762	-0,0169984204694629	0,011198166757822
104,998	0,0319999999999965	1000	1000	2	999,25	-8,47120217978954	-0,00668594613671303	0,0160294957458973
105,007	0,0409999999999968	1000	1000	2	999,25	-8,46658959053457	-0,000679884105920792	0,0206420570611954
105,008	0,0419999999999874	1000	1000	2	999,25	-8,46657897345722	-0,000757616944611073	0,020652674138546
105,009	0,0429999999999922	1000	1000	2	999,25	-8,46663719974458	-0,00089054461568594	0,020594447851181
105,019	0,0529999999999973	1000	1000	2	999,5	-8,46864874474704	-0,0040615675970912	0,0185829028487205
105,03	0,063999999999993	1000	1000	2	999,5	-8,47517020069063	-0,0186660280451179	0,0120614469051361
105,04	0,0739999999999981	1000	1000	2	999,5	-8,48062799312174	-0,0348354782909155	0,00660365447402
105,051	0,0849999999999937	1000	1000	2	999,75	-8,48366134800017	-0,0446022069081664	0,00357029959559441
105,059	0,0929999999999893	1000	1000	2	999,75	-8,48517185077071	-0,0500859459862113	0,00205982476472855
105,066	0,0999999999999943	1000	1000	2	1000	-8,48466284573078	-0,0473746238276362	0,00256882980465889
155,292	0	1501	1	3	1500	-8,47842067480087	-0,0250505236908793	0,00881100073456764
155,303	0,0109999999999957	1501	1	3	1500	-8,47837722860277	-0,0248534651473165	0,00885441899299621
155,313	0,021000000000015	1501	1	3	1500	-8,47836432047188	-0,0250383606180549	0,00886732712388039
155,324	0,0320000000000107	1501	1	3	1500	-8,47846087999642	-0,025379229336977	0,00877076759934425
155,335	0,0430000000000064	1501	1	3	1500	-8,47847054712474	-0,0252065388485789	0,00876110047101974
155,346	0,054000000000002	1501	1	3	1500	-8,47853321582079	-0,0255721295252442	0,00869845971465111
155,36	0,0680000000000121	1501	1	3	1500	-8,47838200628757	-0,0248879846185446	0,00884966924786568
155,371	0,0790000000000077	1501	1	3	1500	-8,47828790545464	-0,0246588932350278	0,00894377008080482
155,378	0,0860000000000127	1501	1	3	1500	-8,47831612452865	-0,0245065754279494	0,00891555100679398
155,389	0,0970000000000084	1501	1	3	1500	-8,47839156165719	-0,0248714815825224	0,00884011387825012
155,4	0,108000000000004	1501	1	3	1500	-8,4785052202642	-0,0254712253808975	0,00872645527124405
155,411	0,119	1501	1	3	1500	-8,47840094938874	-0,0249980855733156	0,008830726146698
155,422	0,129999999999995	1501	1	3	1500	-8,47854115068913	-0,0255901273339987	0,00869046896696091
155,432	0,140000000000015	1501	1	3	1500	-8,47862849012017	-0,0257112877443433	0,00860318541526794
155,443	0,15100000000001	1501	1	3	1500	-8,47861921414733	-0,025592134334147	0,00861246138811111
155,454	0,162000000000006	1501	1	3	1500	-8,47850379534066	-0,0252583110705018	0,00872785225510597
155,465	0,173000000000002	1501	1	3	1500	-8,47858747467399	-0,0256898999214172	0,00864420086145401
155,476	0,183999999999997	1501	1	3	1500	-8,47859529778361	-0,0256808986887336	0,00863637775182724
155,487	0,194999999999993	1501	1	3	1500	-8,47858068533242	-0,0254901126027107	0,00865096226334572
155,497	0,205000000000013	1501	1	3	1500	-8,47859331406653	-0,0256934016942978	0,00863833352923393
155,508	0,216000000000008	1501	1	3	1500	-8,47891800105572	-0,026922095566988	0,0083136186003685
155,519	0,227000000000004	1501	1	3	1500	-8,47885077819228	-0,0266010966151953	0,00838084146380424
155,53	0,238	1501	1	3	1500	-8,47863150760531	-0,0256079249083996	0,00860016793012619
155,541	0,248999999999995	1501	1	3	1500	-8,47865835763514	-0,0257960660383105	0,00857328996062279
155,551	0,259000000000015	1501	1	3	1500	-8,47870736382901	-0,0259657157585025	0,00852428376674652
155,562	0,27000000000001	1501	1	3	1500	-8,47870641387999	-0,0261412607505918	0,00852523371577263
155,573	0,281000000000006	1501	1	3	1500	-8,47900218330324	-0,0272133387625217	0,00822946429252625
155,586	0,294000000000011	1501	1	3	1500	-8,47880559973419	-0,0262027187272906	0,00842604786157608
155,597	0,305000000000007	1501	1	3	1500	-8,47883281297982	-0,0262897508218884	0,00839883461594582
155,608	0,316000000000003	1501	1	3	1500	-8,47888357937336	-0,0268201064318419	0,00834809616208076
155,619	0,326999999999998	1501	1	3	1500	-8,47879182547331	-0,0263942126184702	0,0084397941827774
155,63	0,337999999999994	1501	1	3	1500	-8,47902168519795	-0,0270754285156727	0,0082099623978138
155,64	0,348000000000013	1501	1	3	1500	-8,4788725990802	-0,0265615852549672	0,00835904851555824
155,651	0,359000000000009	1501	1	3	1500	-8,47918745130301	-0,0278526544570923	0,00804422423243523
155,662	0,370000000000005	1501	1	3	1500	-8,47886050119996	-0,0265217199921608	0,00837117433547974
155,673	0,381	1501	1	3	1500	-8,47886525094509	-0,026645134203136	0,0083664245903492
155,684	0,391999999999996	1501	1	3	1500	-8,47892015241086	-0,0267200078815222	0,00831149518489838
155,694	0,402000000000015	1501	1	3	1500	-8,47890679724514	-0,0265700742602348	0,00832485035061836
155,705	0,413000000000011	1501	1	3	1500	-8,47914065234363	-0,0275991298258305	0,00809099525213242
155,716	0,424000000000007	1501	1	3	1500	-8,47900992259383	-0,0271195080131292	0,00822175294160843
155,727	0,435000000000002	1501	1	3	1500	-8,47894876264036	-0,0266581634059548	0,00828288495540619
155,738	0,445999999999998	1501	1	3	1500	-8,47920150496066	-0,0276805087924004	0,00803014263510704
155,749	0,456999999999994	1501	1	3	1500	-8,47897723317146	-0,0268148723989725	0,00825444236397743
155,759	0,467000000000013	1501	1	3	1500	-8,47905015572906	-0,0271627167239785	0,00818151980638504
155,77	0,478000000000009	1501	1	3	1500	-8,47906432114542	-0,0271828286349773	0,0081673264503479
155,781	0,489000000000004	1501	1	3	1500	-8,47908452153206	-0,0271176127716899	0,00814715400338173
155,792	0,5	1501	1	3	1500	-8,47915059886873	-0,0274302856996655	0,00808104872703552
155,803	0,510999999999996	1501	1	3	1500	-8,47920376807451	-0,0277004903182387	0,00802790746092796
155,813	0,521000000000015	1501	1	3	1500	-8,47919167019427	-0,0276780501008034	0,00803997740149498
155,824	0,532000000000011	1501	1	3	1500	-8,47924643196166	-0,0279244780540466	0,00798521563410759
155,835	0,543000000000006	1501	1	3	1500	-8,47912346944213	-0,0270779337733984	0,00810820609331131
155,846	0,554000000000002	1501	1	3	1500	-8,47931276075542	-0,0279658893123269	0,00791888684034348
155,857	0,564999999999998	1501	1	3	1500	-8,47916127182543	-0,0275157950818539	0,00807037577033043
155,868	0,575999999999993	1501	1	3	1500	-8,47949380986393	-0,0287520745769143	0,00773783773183823
155,881	0,588999999999999	1501	1	3	1500	-8,47910273820162	-0,0270068226382136	0,00812888145446777
155,892	0,599999999999994	1501	1	3	1500	-8,47926470451057	-0,02780940849334	0,00796694308519363
155,902	0,610000000000014	1501	1	3	1500	-8,47923824563622	-0,0276528485119343	0,0079934298992157
155,913	0,621000000000009	1501	1	3	1500	-8,47928579896688	-0,0279305502772331	0,00794587656855583
155,924	0,632000000000005	1501	1	3	1500	-8,47933234646916	-0,0281947525218129	0,00789932906627655
155,935	0,643000000000001	1501	1	3	1500	-8,47931320779026	-0,027779508382082	0,00791843980550766
155,946	0,653999999999996	1501	1	3	1500	-8,47933234646916	-0,0280073704198003	0,00789927318692207
155,956	0,664000000000016	1501	1	3	1500	-8,47948042675853	-0,0285720126703382	0,00775124877691269
155,967	0,675000000000011	1501	1	3	1500	-8,4795612283051	-0,0289359083399177	0,00767044723033905
155,978	0,686000000000007	1501	1	3	1500	-8,47951794974506	-0,0284081697463989	0,00771369785070419
155,989	0,697000000000003	1501	1	3	1500	-8,47938132472336	-0,0279161892831326	0,00785032287240028
156	0,707999999999998	1501	1	3	1500	-8,47941423766315	-0,0281931692734361	0,00781740993261337
156,011	0,718999999999994	1501	1	3	1500	-8,47944480367005	-0,0284088775515556	0,00778684392571449
156,021	0,729000000000013	1501	1	3	1500	-8,47939792089164	-0,028325286693871	0,00783372670412064
156,032	0,740000000000009	1501	1	3	1500	-8,47947333008051	-0,028253672644496	0,00775828957557678
156,043	0,751000000000005	1501	1	3	1500	-8,47950998693705	-0,0285489484667778	0,00772168859839439
156,054	0,762	1501	1	3	1500	-8,47959746606648	-0,0287902401760221	0,00763418152928352
156,065	0,772999999999996	1501	1	3	1500	-8,47961210645735	-0,0289622973650694	0,00761954113841057
156,075	0,783000000000015	1501	1	3	1500	-8,47958981059492	-0,0289512658491731	0,00764183700084686
156,086	0,794000000000011	1501	1	3	1500	-8,47958721220493	-0,0286792824044824	0,00764446333050728
156,097	0,805000000000007	1501	1	3	1500	-8,47969028167427	-0,0291589414700866	0,00754136592149735
156,108	0,816000000000003	1501	1	3	1500	-8,47973733209073	-0,0293183932080865	0,00749431550502777
156,119	0,826999999999998	1501	1	3	1500	-8,47964602522552	-0,029023983515799	0,00758562237024307
156,13	0,837999999999994	1501	1	3	1500	-8,47964180633426	-0,0287495972588658	0,00758986920118332
156,14	0,848000000000013	1501	1	3	1500	-8,47967737354338	-0,0289339106529951	0,00755427405238152
156,151	0,859000000000009	1501	1	3	1500	-8,47964677959681	-0,0288925739005208	0,00758489593863487
156,162	0,870000000000005	1501	1	3	1500	-8,47967058420181	-0,0290690734982491	0,00756103545427322
156,173	0,881	1501	1	3	1500	-8,47985205240548	-0,0297749601304531	0,00737959519028664
156,184	0,891999999999996	1501	1	3	1500	-8,47982718609273	-0,0293719675391912	0,00740446150302887
156,194	0,902000000000015	1501	1	3	1500	-8,47986076958478	-0,0295065203681588	0,00737087801098824
156,205	0,913000000000011	1501	1	3	1500	-8,4797546826303	-0,0292099686339498	0,00747699290513992
156,216	0,924000000000007	1501	1	3	1500	-8,47990318201482	-0,0299129541963339	0,00732846558094025
156,227	0,935000000000002	1501	1	3	1500	-8,47986487671733	-0,0296823075041175	0,00736679881811142
156,238	0,945999999999998	1501	1	3	1500	-8,47983436658978	-0,0293818907812238	0,00739730894565582
156,249	0,956999999999994	1501	1	3	1500	-8,4798932634294	-0,0296179531142116	0,00733835622668266
156,259	0,967000000000013	1501	1	3	1500	-8,47986708395183	-0,0297023495659232	0,00736456364393234
156,27	0,978000000000009	1501	1	3	1500	-8,4798732586205	-0,0295611331239343	0,00735841691493988
156,281	0,989000000000004	1501	1	3	1500	-8,47990063950419	-0,0296074384823442	0,00733103603124618
156,292	1	1501	1	3	1500	-8,47995766438544	-0,0298721482977271	0,00727398321032524
156,303	1,011	1501	1	3	1500	-8,48001921549439	-0,0300742825493217	0,00721246004104614
156,313	1,02100000000002	1501	1	3	1500	-8,47998585551977	-0,0300291692838073	0,00724582001566887
156,324	1,03200000000001	1501	1	3	1500	-8,48015883006155	-0,0307554937899113	0,0070728175342083
156,335	1,04300000000001	1501	1	3	1500	-8,48009672015905	-0,0302343210205436	0,00713495537638664
156,346	1,054	1501	1	3	1500	-8,47978077828884	-0,0289745116606355	0,0074508972465992
156,357	1,065	1501	1	3	1500	-8,47995724529028	-0,0297812279313803	0,00727443024516106
156,368	1,07599999999999	1501	1	3	1500	-8,48008889704943	-0,0304353516548872	0,00714277848601341
156,378	1,08600000000001	1501	1	3	1500	-8,48017428070307	-0,0305639579892159	0,00705739483237267
156,399	1,107	1501	1	3	1500	-8,48024586215615	-0,0307314610108733	0,00698581337928772
156,41	1,118	1501	1	3	1500	-8,48023245111108	-0,0307575706392527	0,00699922442436218
156,42	1,12800000000001	1501	1	3	1500	-8,48019537515938	-0,0306291226297617	0,00703627243638039
156,431	1,13900000000001	1501	1	3	1500	-8,48019124008715	-0,0303529854863882	0,00704040750861168
156,442	1,15000000000001	1501	1	3	1500	-8,48023091442883	-0,0306024309247732	0,00700073316693306
156,453	1,161	1501	1	3	1500	-8,48028981126845	-0,030886079184711	0,00694183632731438
156,464	1,172	1501	1	3	1500	-8,48027547821402	-0,0309340283274651	0,00695619732141495
156,475	1,18299999999999	1501	1	3	1500	-8,48033895716071	-0,0312352739274502	0,00689271837472916
156,485	1,19300000000001	1501	1	3	1500	-8,48029894754291	-0,030647162348032	0,00693267211318016
156,496	1,20400000000001	1501	1	3	1500	-8,48035806789994	-0,0309733115136623	0,00687360763549805
156,507	1,215	1501	1	3	1500	-8,48055093549192	-0,0318018021062016	0,00668071210384369
156,52	1,22800000000001	1501	1	3	1500	-8,48024885170162	-0,0306530855596066	0,00698279589414596
156,531	1,239	1501	1	3	1500	-8,48037295974791	-0,0309545872732997	0,00685868784785271
156,542	1,25	1501	1	3	1500	-8,48019040189683	-0,0302667217329144	0,00704124569892883
156,553	1,261	1501	1	3	1500	-8,48027631640434	-0,0307208299636841	0,00695535913109779
156,563	1,27100000000002	1501	1	3	1500	-8,48032180219889	-0,0309347920119762	0,00690987333655357
156,574	1,28200000000001	1501	1	3	1500	-8,48046088591218	-0,0314865307882428	0,0067707896232605
156,585	1,29300000000001	1501	1	3	1500	-8,48047723062336	-0,0312442565336823	0,00675441697239876
156,596	1,304	1501	1	3	1500	-8,48047334700823	-0,0312644056975842	0,00675832852721214
156,607	1,315	1501	1	3	1500	-8,48060960881412	-0,0319617846980691	0,00662203878164291
156,618	1,32599999999999	1501	1	3	1500	-8,48059435375035	-0,0319322617724538	0,00663729384541512
156,628	1,33600000000001	1501	1	3	1500	-8,48051886074245	-0,0315498560667038	0,00671278685331345
156,639	1,34700000000001	1501	1	3	1500	-8,48052204586565	-0,03144187387079	0,00670960173010826
156,65	1,358	1501	1	3	1500	-8,48049519583583	-0,0314273592084646	0,00673647969961166
156,661	1,369	1501	1	3	1500	-8,48065719008446	-0,0319985067471862	0,00657448545098305
156,672	1,38	1501	1	3	1500	-8,48061413504183	-0,031938892789185	0,00661751255393028
156,682	1,39000000000001	1501	1	3	1500	-8,48060159012675	-0,0315690785646439	0,00663008540868759
156,693	1,40100000000001	1501	1	3	1500	-8,4806055855006	-0,0316359428688884	0,00662606209516525
156,704	1,41200000000001	1501	1	3	1500	-8,48076774738729	-0,0323022436350584	0,0064639002084732
156,715	1,423	1501	1	3	1500	-8,4808077570051	-0,0325181102380157	0,00642389059066772
156,726	1,434	1501	1	3	1500	-8,48076696507633	-0,0324266729876399	0,00646468251943588
156,737	1,44499999999999	1501	1	3	1500	-8,48076978698373	-0,032154330983758	0,00646188855171204
156,747	1,45500000000001	1501	1	3	1500	-8,48081764765084	-0,0322756404057145	0,00641399994492531
156,758	1,46600000000001	1501	1	3	1500	-8,48078973591327	-0,0322586856782436	0,00644193962216377
156,769	1,477	1501	1	3	1500	-8,48078300245106	-0,0323374290019274	0,006448645144701
156,78	1,488	1501	1	3	1500	-8,48073030821979	-0,0319083733484149	0,00650133937597275
156,791	1,499	1501	1	3	1500	-8,48074053414166	-0,0319193955510855	0,00649111345410347
156,801	1,50900000000001	1501	1	3	1500	-8,4807965811342	-0,0323010189458728	0,00643506646156311
156,822	1,53	1501	1	3	1500	-8,48085606470704	-0,032555079087615	0,00637561082839966
156,833	1,541	1501	1	3	1500	-8,48111154511571	-0,0332270376384258	0,00612013041973114
156,844	1,55199999999999	1501	1	3	1500	-8,48099051043391	-0,0327737489715219	0,00624116510152817
156,854	1,56200000000001	1501	1	3	1500	-8,48098562099039	-0,0329581461846828	0,00624602660536766
156,865	1,57300000000001	1501	1	3	1500	-8,48103666678071	-0,0331188179552555	0,00619500875473022
156,876	1,584	1501	1	3	1500	-8,48089777864516	-0,0326548423618078	0,00633386895060539
156,887	1,595	1501	1	3	1500	-8,48094354383647	-0,0325796799734235	0,00628810375928879
156,898	1,60599999999999	1501	1	3	1500	-8,48086425103247	-0,0322914822027087	0,00636739656329155
156,908	1,61600000000001	1501	1	3	1500	-8,48107279278338	-0,0332758482545614	0,00615885481238365
156,919	1,62700000000001	1501	1	3	1500	-8,48099165596068	-0,0328476028516889	0,00623999163508415
156,93	1,63800000000001	1501	1	3	1500	-8,48097279667854	-0,032769194804132	0,00625887885689735
156,941	1,649	1501	1	3	1500	-8,4810228087008	-0,032840920612216	0,00620881095528603
156,952	1,66	1501	1	3	1500	-8,48102261312306	-0,0329348305240273	0,00620903447270393
156,963	1,67099999999999	1501	1	3	1500	-8,48103426396847	-0,0330560421571136	0,00619741156697273
156,973	1,68100000000001	1501	1	3	1500	-8,48109807819128	-0,0332643324509263	0,00613359734416008
156,984	1,69200000000001	1501	1	3	1500	-8,48112587817013	-0,0331596424803138	0,00610576942563057
156,995	1,703	1501	1	3	1500	-8,48116457462311	-0,0333159184083343	0,00606710091233253
157,006	1,714	1501	1	3	1500	-8,48130919039249	-0,034025926142931	0,00592248514294624
157,017	1,72499999999999	1501	1	3	1500	-8,48125834017992	-0,0338532961905003	0,00597333535552025
157,027	1,73500000000001	1501	1	3	1500	-8,4812528360635	-0,0338225159794092	0,00597881153225899
157,038	1,74600000000001	1501	1	3	1500	-8,48128692246974	-0,0337642012163997	0,00594472512602806
157,049	1,75700000000001	1501	1	3	1500	-8,48125842399895	-0,0335997762158513	0,00597322359681129
157,06	1,768	1501	1	3	1500	-8,48122732713819	-0,0335055170580745	0,00600429251790047
157,071	1,779	1501	1	3	1500	-8,48138437606394	-0,034208339639008	0,0058472715318203
157,081	1,78900000000002	1501	1	3	1500	-8,48132665269077	-0,0338339898735285	0,00590499490499496
157,092	1,80000000000001	1501	1	3	1500	-8,4813180193305	-0,0338098872452974	0,00591365620493889
157,103	1,81100000000001	1501	1	3	1500	-8,48135649226606	-0,0339229265227914	0,00587515532970428
157,122	1,83000000000001	1501	1	3	1500	-8,48141287453473	-0,0343193020671606	0,00581877306103706
157,133	1,84100000000001	1501	1	3	1500	-8,48138239234686	-0,0337055837735534	0,00584922730922699
157,144	1,852	1501	1	3	1500	-8,48143910989165	-0,0341676315292716	0,00579256564378738
157,155	1,863	1501	1	3	1500	-8,48144218325615	-0,0341620342805982	0,00578949227929115
157,166	1,874	1501	1	3	1500	-8,48160716705024	-0,0348734483122826	0,00562448054552078
157,176	1,88400000000001	1501	1	3	1500	-8,48140421323478	-0,0341060105711222	0,00582743436098099
157,187	1,89500000000001	1501	1	3	1500	-8,48164580762386	-0,0348053406924009	0,00558586791157722
157,198	1,90600000000001	1501	1	3	1500	-8,48150750622153	-0,0343452068045735	0,00572416931390762
157,209	1,917	1501	1	3	1500	-8,48165446892381	-0,0349300168454647	0,00557715073227882
157,22	1,928	1501	1	3	1500	-8,48170682787895	-0,0352837657555938	0,00552484765648842
157,231	1,93899999999999	1501	1	3	1500	-8,4815557859838	-0,034556807950139	0,00567588955163956
157,241	1,94900000000001	1501	1	3	1500	-8,48144888877869	-0,03395467530936	0,00578278675675392
157,252	1,96000000000001	1501	1	3	1500	-8,48155363462865	-0,0344323599711061	0,00567801296710968
157,263	1,971	1501	1	3	1500	-8,48158705048263	-0,0345205003395677	0,00564459711313248
157,274	1,982	1501	1	3	1500	-8,48153653554618	-0,0344907026737928	0,00569511204957962
157,285	1,993	1501	1	3	1500	-8,48178721033037	-0,0351721188053489	0,00544443726539612
157,304	2,012	1501	1	3	1500	-8,48182573914528	-0,0353950634598732	0,00540593639016151
157,315	2,023	1501	1	3	1500	-8,48180584609509	-0,0353498989716172	0,0054258294403553
157,325	2,03300000000002	1501	1	3	1500	-8,48172912374139	-0,0351351825520396	0,00550255179405212
157,336	2,04400000000001	1501	1	3	1500	-8,48170341923833	-0,0347482413053513	0,00552820041775703
157,347	2,05500000000001	1501	1	3	1500	-8,48179330118	-0,0351528963074088	0,00543834641575813
157,358	2,066	1501	1	3	1500	-8,48174124956131	-0,0350557547062635	0,00549042597413063
157,369	2,077	1501	1	3	1500	-8,48168808035553	-0,0348394457250834	0,00554356724023819
157,38	2,08799999999999	1501	1	3	1500	-8,48173482343555	-0,0351428985595703	0,00549685209989548
157,39	2,09800000000001	1501	1	3	1500	-8,48178802058101	-0,0350519828498363	0,00544359907507896
157,401	2,10900000000001	1501	1	3	1500	-8,48191475495696	-0,0356718758121133	0,00531692057847977
157,412	2,12	1501	1	3	1500	-8,48185921087861	-0,035438621416688	0,00537240877747536
157,423	2,131	1501	1	3	1500	-8,4819433093071	-0,035829758271575	0,00528836622834206
157,434	2,142	1501	1	3	1500	-8,48197286948562	-0,0356902135536075	0,00525880604982376
157,444	2,15200000000002	1501	1	3	1500	-8,48197806626558	-0,0356271909549832	0,00525360926985741
157,455	2,16300000000001	1501	1	3	1500	-8,48195990547538	-0,0355852488428354	0,00527177006006241
157,466	2,17400000000001	1501	1	3	1500	-8,4819742385298	-0,0358172925189137	0,00525740906596184
157,477	2,185	1501	1	3	1500	-8,4820063970983	-0,0359456846490502	0,00522522255778313
157,488	2,196	1501	1	3	1500	-8,48206711001694	-0,036061224527657	0,00516453757882118
157,499	2,20699999999999	1501	1	3	1500	-8,4820110630244	-0,0357745913788676	0,00522058457136154
157,509	2,21700000000001	1501	1	3	1500	-8,48198820836842	-0,0357647286728024	0,0052434392273426
157,52	2,22800000000001	1501	1	3	1500	-8,48205545917153	-0,0361040700227022	0,00517621636390686
157,531	2,239	1501	1	3	1500	-8,48205137997866	-0,0361028499901295	0,00518029555678368
157,542	2,25	1501	1	3	1500	-8,48196065984666	-0,0355226313695312	0,00527098774909973
157,553	2,261	1501	1	3	1500	-8,48219842649996	-0,0365760596469045	0,0050332210958004
157,563	2,27100000000002	1501	1	3	1500	-8,48212765529752	-0,03623953089118	0,00510402023792267
157,579	2,28700000000001	1501	1	3	1500	-8,48219236359	-0,0364881474524736	0,00503931194543839
157,59	2,298	1501	1	3	1500	-8,48225519992411	-0,0365411816164851	0,00497644767165184
157,601	2,309	1501	1	3	1500	-8,48214388824999	-0,0361644336953759	0,00508775934576988
157,612	2,31999999999999	1501	1	3	1500	-8,48209602758288	-0,0359973032027483	0,00513564795255661
157,622	2,33000000000001	1501	1	3	1500	-8,48226179368794	-0,0368520617485046	0,00496985390782356
157,633	2,34100000000001	1501	1	3	1500	-8,4822706785053	-0,0367659516632557	0,00496096909046173
157,644	2,352	1501	1	3	1500	-8,48229213617742	-0,0366402138024569	0,00493951141834259
157,658	2,36600000000001	1501	1	3	1500	-8,48227992653847	-0,0367137044668198	0,00495174899697304
157,669	2,37700000000001	1501	1	3	1500	-8,48231848329306	-0,0368195353075862	0,00491319224238396
157,68	2,38800000000001	1501	1	3	1500	-8,48229344934225	-0,0368042010813951	0,00493822619318962
157,691	2,399	1501	1	3	1500	-8,48226858302951	-0,0364742102101445	0,00496309250593185
157,702	2,41	1501	1	3	1500	-8,4822937566787	-0,0366239156574011	0,00493789091706276
157,713	2,42099999999999	1501	1	3	1500	-8,48235053010285	-0,0369579019024968	0,0048811174929142
157,723	2,43100000000001	1501	1	3	1500	-8,48235547542572	-0,0370457908138633	0,00487620010972023
157,734	2,44200000000001	1501	1	3	1500	-8,48238732665777	-0,0368758523836732	0,0048442929983139
157,745	2,453	1501	1	3	1500	-8,48238707520068	-0,0368290627375245	0,00484457239508629
157,756	2,464	1501	1	3	1500	-8,48237969912589	-0,0369263300672174	0,00485194846987724
157,767	2,47499999999999	1501	1	3	1500	-8,48266566172242	-0,038230000063777	0,0045660138130188
157,777	2,48500000000001	1501	1	3	1500	-8,48261643201113	-0,0377889769151807	0,00461524352431297
157,788	2,49600000000001	1501	1	3	1500	-8,48260249011219	-0,0375731429085135	0,00462915748357773
157,799	2,50700000000001	1501	1	3	1500	-8,48250922746956	-0,0373787479475141	0,00472242012619972
157,81	2,518	1501	1	3	1500	-8,48258460871875	-0,0375875364989042	0,00464703887701035
157,821	2,529	1501	1	3	1500	-8,48248651251197	-0,0371734285727143	0,00474516302347183
157,831	2,53900000000002	1501	1	3	1500	-8,48258695565164	-0,0377254746854305	0,00464469194412231
157,842	2,55000000000001	1501	1	3	1500	-8,48260078579187	-0,0375165091827512	0,00463083386421204
157,853	2,56100000000001	1501	1	3	1500	-8,48263752646744	-0,0377977034077048	0,00459412112832069
157,864	2,572	1501	1	3	1500	-8,48268116824329	-0,0379558932036161	0,00455047935247421
157,878	2,58600000000001	1501	1	3	1500	-8,48274311050773	-0,0383004359900951	0,00448856502771377
157,889	2,59700000000001	1501	1	3	1500	-8,48277275450527	-0,0381233496591449	0,00445889309048653
157,9	2,608	1501	1	3	1500	-8,48262892104685	-0,0376431411132216	0,00460272654891014
157,911	2,619	1501	1	3	1500	-8,48277809098363	-0,0383090972900391	0,00445358455181122
157,922	2,63	1501	1	3	1500	-8,48273646086454	-0,0381680997088552	0,00449521467089653
157,932	2,64000000000001	1501	1	3	1500	-8,48269505426287	-0,037879440933466	0,00453662127256393
157,943	2,65100000000001	1501	1	3	1500	-8,48269580863416	-0,0376523425802588	0,00453583896160126
157,954	2,66200000000001	1501	1	3	1500	-8,48273782990873	-0,0379280187189579	0,00449381768703461
157,965	2,673	1501	1	3	1500	-8,48281315527856	-0,0383612280711532	0,00441849231719971
157,976	2,684	1501	1	3	1500	-8,4829277638346	-0,0389018002897501	0,00430388376116753
157,987	2,69499999999999	1501	1	3	1500	-8,4828835632652	-0,0382942240685225	0,00434808433055878
157,997	2,70500000000001	1501	1	3	1500	-8,48287216387689	-0,0384764187037945	0,00435948371887207
158,008	2,71600000000001	1501	1	3	1500	-8,48289074376225	-0,0385206937789917	0,00434093177318573
158,019	2,727	1501	1	3	1500	-8,48300515674055	-0,0390278222039342	0,00422649085521698
158,03	2,738	1501	1	3	1500	-8,48301848396659	-0,039220848120749	0,00421319156885147
158,041	2,749	1501	1	3	1500	-8,48292745649815	-0,0384336058050394	0,00430421903729439
158,051	2,75900000000001	1501	1	3	1500	-8,48298755474389	-0,0388647336512804	0,00424409285187721
158,062	2,77000000000001	1501	1	3	1500	-8,48286431282759	-0,0383539916947484	0,00436736270785332
158,073	2,78100000000001	1501	1	3	1500	-8,48325683735311	-0,0400910712778568	0,00397481024265289
158,086	2,79400000000001	1501	1	3	1500	-8,4830339346081	-0,0387889426201582	0,00419771298766136
158,097	2,80500000000001	1501	1	3	1500	-8,48292441107333	-0,0383127992972732	0,00430723652243614
158,108	2,816	1501	1	3	1500	-8,48299940116704	-0,038630710914731	0,0042322464287281
158,119	2,827	1501	1	3	1500	-8,48299054428935	-0,0388426287099719	0,00424113124608994
158,13	2,83799999999999	1501	1	3	1500	-8,48314488306641	-0,0396120548248291	0,00408679246902466
158,14	2,84800000000001	1501	1	3	1500	-8,48307500593364	-0,0389083940535784	0,00415664166212082
158,151	2,85900000000001	1501	1	3	1500	-8,48314837552607	-0,0393499247729778	0,00408327206969261
158,162	2,87	1501	1	3	1500	-8,48311596550047	-0,0392282614484429	0,00411568209528923
158,173	2,881	1501	1	3	1500	-8,48311079666018	-0,0392292160540819	0,00412087887525558
158,184	2,892	1501	1	3	1500	-8,48312999121845	-0,0393267208710313	0,00410165637731552
158,194	2,90200000000002	1501	1	3	1500	-8,48319003358483	-0,0392488483339548	0,0040416419506073
158,205	2,91300000000001	1501	1	3	1500	-8,4831581544131	-0,0391428079456091	0,00407349318265915
158,216	2,92400000000001	1501	1	3	1500	-8,48323423415422	-0,0396547466516495	0,00399744138121605
158,227	2,935	1501	1	3	1500	-8,48321481607854	-0,0396414706483483	0,00401683151721954
158,238	2,946	1501	1	3	1500	-8,4832507185638	-0,0393899483606219	0,00398095697164535
158,249	2,95699999999999	1501	1	3	1500	-8,48329656757414	-0,0397025141865015	0,0039350800216198
158,259	2,96700000000001	1501	1	3	1500	-8,48343889229	-0,0404034228995442	0,00379275530576706
158,27	2,97800000000001	1501	1	3	1500	-8,48335772752762	-0,0400401698425412	0,00387394800782204
158,281	2,989	1501	1	3	1500	-8,48328268155456	-0,039737275801599	0,00394899398088455
158,292	3	1501	1	3	1500	-8,48338041454554	-0,0398766621947289	0,00385120511054993
158,303	3,011	1501	1	3	1500	-8,48338848911226	-0,0399992242455482	0,00384315848350525
158,313	3,02100000000002	1501	1	3	1500	-8,4834299236536	-0,0402876501902938	0,00380175188183784
158,324	3,03200000000001	1501	1	3	1500	-8,48333473317325	-0,0398411229252815	0,00389691442251205
158,335	3,04300000000001	1501	1	3	1500	-8,48339717835188	-0,0400661583989859	0,00383444130420685
158,346	3,054	1501	1	3	1500	-8,48337915726006	-0,0397470034658909	0,0038524903357029
158,357	3,065	1501	1	3	1500	-8,48339550197124	-0,0398545432835817	0,00383617356419563
158,368	3,07599999999999	1501	1	3	1500	-8,4837490785867	-0,0415895460173488	0,00348256900906563
158,378	3,08600000000001	1501	1	3	1500	-8,48352533765137	-0,0404530856758356	0,00370630994439125
158,389	3,09700000000001	1501	1	3	1500	-8,48364003002644	-0,0408104620873928	0,00359164550900459
158,4	3,108	1501	1	3	1500	-8,48354894667864	-0,040376796387136	0,00368267297744751
158,411	3,119	1501	1	3	1500	-8,48361753858626	-0,0408114213496447	0,00361410900950432
158,422	3,13	1501	1	3	1500	-8,48355391994119	-0,0404947809875011	0,00367775559425354
158,432	3,14000000000001	1501	1	3	1500	-8,48365819081664	-0,0410559074953198	0,00357348471879959
158,443	3,15100000000001	1501	1	3	1500	-8,48367450758815	-0,0407893862575293	0,00355716794729233
158,454	3,16200000000001	1501	1	3	1500	-8,48328547552228	-0,0390708958730102	0,00394620001316071
158,465	3,173	1501	1	3	1500	-8,48348979838192	-0,0401565758511424	0,00374184921383858
158,476	3,184	1501	1	3	1500	-8,48365187644959	-0,0409229937940836	0,00357979908585548
158,487	3,19499999999999	1501	1	3	1500	-8,48370568826795	-0,0409187003970146	0,0035259872674942
158,497	3,20500000000001	1501	1	3	1500	-8,48360507749021	-0,0403918698430061	0,00362657010555267
158,508	3,21600000000001	1501	1	3	1500	-8,48367540165782	-0,0407510856166482	0,0035562738776207
158,519	3,227	1501	1	3	1500	-8,48390190862119	-0,0419335858896375	0,00332973897457123
158,53	3,238	1501	1	3	1500	-8,48380730487406	-0,0415471568703651	0,00342434272170067
158,541	3,249	1501	1	3	1500	-8,48377838730812	-0,041078282520175	0,00345328822731972
158,551	3,25900000000001	1501	1	3	1500	-8,48376637324691	-0,0411185342818499	0,00346524640917778
158,562	3,27000000000001	1501	1	3	1500	-8,48376335576177	-0,0410451972857118	0,00346831977367401
158,573	3,28100000000001	1501	1	3	1500	-8,48381205461919	-0,0413502799347043	0,00341959297657013
158,584	3,292	1501	1	3	1500	-8,48381563089788	-0,0414967490360141	0,00341601669788361
158,595	3,303	1501	1	3	1500	-8,48382043652236	-0,0411181198433042	0,00341121107339859
158,606	3,31399999999999	1501	1	3	1500	-8,48379548639059	-0,0411822414025664	0,0034361332654953
158,616	3,32400000000001	1501	1	3	1500	-8,48381669260561	-0,0412455154582858	0,00341495499014854
158,627	3,33500000000001	1501	1	3	1500	-8,48392713814974	-0,0418196991086006	0,00330453738570213
158,638	3,346	1501	1	3	1500	-8,48399329930544	-0,0420121848583221	0,00323832035064697
158,649	3,357	1501	1	3	1500	-8,4839924890548	-0,0418559648096561	0,00323915854096413
158,66	3,368	1501	1	3	1500	-8,48400154151022	-0,0419952860102057	0,00323010608553886
158,67	3,37800000000001	1501	1	3	1500	-8,4840833209455	-0,0422741938382387	0,00314829871058464
158,687	3,39500000000001	1501	1	3	1500	-8,48406856879592	-0,0421985937282443	0,00316310673952103
158,698	3,40600000000001	1501	1	3	1500	-8,48401850089431	-0,0417999876663089	0,00321317464113235
158,709	3,417	1501	1	3	1500	-8,48405543714762	-0,0420264387503266	0,0031762383878231
158,72	3,428	1501	1	3	1500	-8,48400883376598	-0,0418424839153886	0,00322284176945686
158,731	3,43899999999999	1501	1	3	1500	-8,4841223526746	-0,0424903864040971	0,00310929492115974
158,741	3,44900000000001	1501	1	3	1500	-8,48403682932258	-0,0417050113901496	0,00319484621286392
158,752	3,46000000000001	1501	1	3	1500	-8,48409938625991	-0,0421101273968816	0,00313226133584976
158,763	3,471	1501	1	3	1500	-8,48410614766181	-0,0421746587380767	0,00312549993395805
158,774	3,482	1501	1	3	1500	-8,4842717461288	-0,0429913168773055	0,00295992940664291
158,785	3,493	1501	1	3	1500	-8,48412442021072	-0,0423550140112638	0,0031072273850441
158,795	3,50300000000001	1501	1	3	1500	-8,48413336090744	-0,0421192450448871	0,00309828668832779
158,806	3,51400000000001	1501	1	3	1500	-8,48416730761528	-0,0423056492581964	0,00306436792016029
158,817	3,52500000000001	1501	1	3	1500	-8,4842595923692	-0,0428040744736791	0,00297205522656441
158,828	3,536	1501	1	3	1500	-8,48422137089074	-0,0427215546369553	0,00301027670502663
158,839	3,547	1501	1	3	1500	-8,48416638560593	-0,0421055220067501	0,00306526198983192
158,85	3,55799999999999	1501	1	3	1500	-8,48430555313825	-0,0428410526365042	0,00292612239718437
158,86	3,56800000000001	1501	1	3	1500	-8,48426819778979	-0,0427263043820858	0,00296344980597496
158,871	3,57900000000001	1501	1	3	1500	-8,48428593948483	-0,0427515245974064	0,00294573605060577
158,882	3,59	1501	1	3	1500	-8,48430032841861	-0,0428554136306047	0,00293131917715073
158,893	3,601	1501	1	3	1500	-8,48428325727582	-0,0425846641883254	0,00294836238026619
158,904	3,61199999999999	1501	1	3	1500	-8,48431739956141	-0,0428678002208471	0,00291427597403526
158,914	3,62200000000001	1501	1	3	1500	-8,48437353037298	-0,0430057756602764	0,00285811722278595
158,925	3,63300000000001	1501	1	3	1500	-8,4843913000077	-0,043104775249958	0,00284034758806229
158,936	3,64400000000001	1501	1	3	1500	-8,48441884852946	-0,0434907525777817	0,00281279906630516
158,947	3,655	1501	1	3	1500	-8,48458196036518	-0,0436977809295058	0,00264968723058701
158,965	3,673	1501	1	3	1500	-8,48450456745923	-0,0435345433652401	0,00272708013653755
158,976	3,684	1501	1	3	1500	-8,48455913364887	-0,0437103724107146	0,00267254188656807
158,987	3,69499999999999	1501	1	3	1500	-8,48446073010564	-0,0432927487418056	0,00277094542980194
158,997	3,70500000000001	1501	1	3	1500	-8,48449056968093	-0,0432925205677748	0,00274110585451126
159,008	3,71600000000001	1501	1	3	1500	-8,48446880467236	-0,0431546103209257	0,00276284292340279
159,019	3,727	1501	1	3	1500	-8,48447727039456	-0,0433536618947983	0,00275434926152229
159,03	3,738	1501	1	3	1500	-8,48463688977063	-0,0440655648708344	0,00259475782513618
159,041	3,749	1501	1	3	1500	-8,48458771593869	-0,0435481639578938	0,00264393165707588
159,051	3,75900000000001	1501	1	3	1500	-8,48465661518276	-0,0439676875248551	0,00257503241300583
159,062	3,77000000000001	1501	1	3	1500	-8,48463037982583	-0,0438687251880765	0,00260129570960999
159,073	3,78100000000001	1501	1	3	1500	-8,48462113179266	-0,043867900967598	0,00261051580309868
159,084	3,792	1501	1	3	1500	-8,48458506166935	-0,0437731295824051	0,00264661386609077
159,095	3,803	1501	1	3	1500	-8,48468787968159	-0,0439100945368409	0,00254379585385323
159,106	3,81399999999999	1501	1	3	1500	-8,48463909700513	-0,0437478022649884	0,00259257853031158
159,116	3,82400000000001	1501	1	3	1500	-8,48466142080724	-0,0438747834414244	0,00257022678852081
159,127	3,83500000000001	1501	1	3	1500	-8,48472705110907	-0,0442451843991876	0,00250456854701042
159,138	3,846	1501	1	3	1500	-8,48464557901025	-0,0438281102105975	0,00258609652519226
159,149	3,857	1501	1	3	1500	-8,48478720523417	-0,04437489900738	0,00244444236159325
159,16	3,868	1501	1	3	1500	-8,48470511846244	-0,0438730604946613	0,00252652913331985
159,17	3,87800000000001	1501	1	3	1500	-8,48475845530629	-0,0442705303430557	0,00247322022914886
159,181	3,88900000000001	1501	1	3	1500	-8,48481738008559	-0,0445285579189658	0,0024142675101757
159,192	3,90000000000001	1501	1	3	1500	-8,48482134751975	-0,0442445650696754	0,00241030007600784
159,203	3,911	1501	1	3	1500	-8,48477097228169	-0,0441636191681027	0,00246070325374603
159,214	3,922	1501	1	3	1500	-8,48500158637762	-0,0452041998505592	0,00223008915781975
159,23	3,93799999999999	1501	1	3	1500	-8,48498219624162	-0,0451758550480008	0,00224947929382324
159,24	3,94800000000001	1501	1	3	1500	-8,48491047509015	-0,0445697084069252	0,00232117250561714
159,251	3,959	1501	1	3	1500	-8,48489452153444	-0,0445201061666012	0,00233715400099754
159,262	3,97	1501	1	3	1500	-8,4848767798394	-0,04458824172616	0,00235486775636673
159,273	3,98099999999999	1501	1	3	1500	-8,48510194569826	-0,0455743120983243	0,00212967395782471
159,283	3,99100000000001	1501	1	3	1500	-8,48489292897284	-0,0446839956566691	0,0023387186229229
159,294	4,00200000000001	1501	1	3	1500	-8,48499096930027	-0,0448108231648803	0,00224070623517036
159,305	4,01300000000001	1501	1	3	1500	-8,48502491600811	-0,0450379680842161	0,00220673158764839
159,316	4,024	1501	1	3	1500	-8,48500594496727	-0,0449043232947588	0,00222573056817055
159,327	4,035	1501	1	3	1500	-8,48500253632665	-0,044967932626605	0,00222913920879364
159,337	4,04500000000002	1501	1	3	1500	-8,48497177474201	-0,0448338268324733	0,00225987285375595
159,348	4,05600000000001	1501	1	3	1500	-8,48500080406666	-0,0447890302166343	0,00223087146878242
159,359	4,06700000000001	1501	1	3	1500	-8,48501455038786	-0,0448066229000688	0,0022171251475811
159,37	4,078	1501	1	3	1500	-8,48516506142914	-0,0457315379753709	0,00206658616662025
159,381	4,089	1501	1	3	1500	-8,48508420400321	-0,0453445035964251	0,00214744359254837
159,392	4,09999999999999	1501	1	3	1500	-8,48518872633576	-0,0455919280648232	0,00204294919967651
159,402	4,11000000000001	1501	1	3	1500	-8,48508065566421	-0,0450699543580413	0,00215101987123489
159,413	4,12100000000001	1501	1	3	1500	-8,48529260605574	-0,0460579758509994	0,0019390694797039
159,424	4,13200000000001	1501	1	3	1500	-8,4852128662169	-0,0457535684108734	0,00201880931854248
159,435	4,143	1501	1	3	1500	-8,48516344092786	-0,0455896975472569	0,00206820666790009
159,446	4,154	1501	1	3	1500	-8,48518311046064	-0,0453251181170344	0,00204853713512421
159,456	4,16400000000002	1501	1	3	1500	-8,48524083383381	-0,0457537872716784	0,00199081376194954
159,467	4,17500000000001	1501	1	3	1500	-8,48525927402079	-0,0457875011488795	0,00197237357497215
159,479	4,18700000000001	1501	1	3	1500	-8,48524552769959	-0,0458061741665006	0,00198611989617348
159,49	4,19800000000001	1501	1	3	1500	-8,48534197546542	-0,0460186693817377	0,0018896721303463
159,501	4,209	1501	1	3	1500	-8,48528240807354	-0,045826556161046	0,0019492395222187
159,512	4,22	1501	1	3	1500	-8,4853423666209	-0,0460363272577524	0,00188928097486496
159,523	4,23099999999999	1501	1	3	1500	-8,48532786592841	-0,0460879039019346	0,00190380960702896
159,533	4,24100000000001	1501	1	3	1500	-8,48529263399541	-0,0460134074091911	0,00193901360034943
159,544	4,25200000000001	1501	1	3	1500	-8,48535340279341	-0,04596215672791	0,001878272742033
159,555	4,26300000000001	1501	1	3	1500	-8,48549572750926	-0,0466296449303627	0,00173594802618027
159,566	4,274	1501	1	3	1500	-8,4854653570801	-0,0465139141306281	0,00176629051566124
159,577	4,285	1501	1	3	1500	-8,48543370142579	-0,0463683251291513	0,00179797410964966
159,587	4,29500000000002	1501	1	3	1500	-8,4854887984693	-0,0467312382534146	0,00174287706613541
159,598	4,30600000000001	1501	1	3	1500	-8,48544250242412	-0,0462055625393987	0,0017891451716423
159,609	4,31700000000001	1501	1	3	1500	-8,48572673276067	-0,0475503737106919	0,00150494277477264
159,62	4,328	1501	1	3	1500	-8,48554138094187	-0,0467538321390748	0,00169023871421814
159,631	4,339	1501	1	3	1500	-8,48539894446731	-0,0462106801569462	0,00183273106813431
159,642	4,34999999999999	1501	1	3	1500	-8,48546952009201	-0,0461884867399931	0,00176215544342995
159,652	4,36000000000001	1501	1	3	1500	-8,48558513447642	-0,0468628434464335	0,00164654105901718
159,663	4,37100000000001	1501	1	3	1500	-8,48557471297681	-0,046773930080235	0,00165693461894989
159,674	4,38200000000001	1501	1	3	1500	-8,48550790920854	-0,0465032365173101	0,0017237663269043
159,685	4,393	1501	1	3	1500	-8,485535569489	-0,046623358502984	0,00169610604643822
159,699	4,40700000000001	1501	1	3	1500	-8,48569868132472	-0,0471646618098021	0,00153299421072006
159,71	4,41800000000001	1501	1	3	1500	-8,48570636473596	-0,0473429495468736	0,00152528285980225
159,721	4,429	1501	1	3	1500	-8,48564428277314	-0,0469409115612507	0,00158736482262611
159,732	4,44	1501	1	3	1500	-8,48567420616746	-0,0471628783270717	0,00155746936798096
159,743	4,45099999999999	1501	1	3	1500	-8,48570770584047	-0,0470637483522296	0,0015239417552948
159,753	4,46100000000001	1501	1	3	1500	-8,48559304140508	-0,0464693130925298	0,00163860619068146
159,764	4,47200000000001	1501	1	3	1500	-8,48572145216167	-0,0471907667815685	0,00151019543409348
159,775	4,483	1501	1	3	1500	-8,48577557131648	-0,04755899310112	0,00145610421895981
159,786	4,494	1501	1	3	1500	-8,48580040968955	-0,0476881628856063	0,00143123790621758
159,797	4,505	1501	1	3	1500	-8,48576693795621	-0,0472173513844609	0,00146470963954926
159,807	4,51500000000001	1501	1	3	1500	-8,4857417922467	-0,0471548549830914	0,00148985534906387
159,818	4,52600000000001	1501	1	3	1500	-8,4857673291117	-0,0473891478031874	0,00146431848406792
159,829	4,53700000000001	1501	1	3	1500	-8,48580560646951	-0,0475492561236024	0,00142604112625122
159,84	4,548	1501	1	3	1500	-8,48580608144403	-0,0473077781498432	0,00142559409141541
159,851	4,559	1501	1	3	1500	-8,48587422631681	-0,0476168561726809	0,00135742127895355
159,862	4,56999999999999	1501	1	3	1500	-8,48585525527596	-0,0476136105135083	0,00137642025947571
159,872	4,58000000000001	1501	1	3	1500	-8,4859467856586	-0,0481064897030592	0,0012848898768425
159,883	4,59100000000001	1501	1	3	1500	-8,48593815229833	-0,0481819920241833	0,00129349529743195
159,894	4,602	1501	1	3	1500	-8,48591876216233	-0,0477134808897972	0,00131288543343544
159,905	4,613	1501	1	3	1500	-8,48591624759138	-0,0477878982201219	0,0013154000043869
159,916	4,624	1501	1	3	1500	-8,48597140051425	-0,0480146845802665	0,00126024708151817
159,926	4,63400000000001	1501	1	3	1500	-8,48594080656767	-0,0479575013741851	0,00129086896777153
159,937	4,64500000000001	1501	1	3	1500	-8,48597911186516	-0,0481316819787025	0,00125253573060036
159,948	4,65600000000001	1501	1	3	1500	-8,48608198575675	-0,048457975499332	0,00114966183900833
159,961	4,66900000000001	1501	1	3	1500	-8,48610682412982	-0,0486597465351224	0,00112485140562057
159,972	4,68000000000001	1501	1	3	1500	-8,48608271218836	-0,048438273370266	0,00114893540740013
159,983	4,691	1501	1	3	1500	-8,48605619743466	-0,0483008148148656	0,00117547810077667
159,994	4,702	1501	1	3	1500	-8,48610436543822	-0,0483108824118972	0,00112731009721756
160,005	4,71299999999999	1501	1	3	1500	-8,48607952706516	-0,0482256943359971	0,00115212053060532
160,015	4,72300000000001	1501	1	3	1500	-8,48614320158958	-0,0486104236915708	0,00108847394585609
160,026	4,73400000000001	1501	1	3	1500	-8,48614702932537	-0,0486571248620749	0,00108461827039719
160,037	4,745	1501	1	3	1500	-8,48626242019236	-0,0491794385015965	0,000969227403402328
160,048	4,756	1501	1	3	1500	-8,48611308261752	-0,0482364697381854	0,00111859291791916
160,059	4,767	1501	1	3	1500	-8,4862008690834	-0,0486096972599626	0,0010308064520359
160,069	4,77700000000002	1501	1	3	1500	-8,48624819889665	-0,0489664077758789	0,000983476638793945
160,08	4,78800000000001	1501	1	3	1500	-8,48623364232481	-0,0488001853227615	0,000998005270957947
160,091	4,79900000000001	1501	1	3	1500	-8,48631167784333	-0,0490089226514101	0,000919997692108154
160,102	4,81	1501	1	3	1500	-8,48627591505647	-0,048928945325315	0,000955760478973389
160,113	4,821	1501	1	3	1500	-8,48640851676464	-0,0495033012703061	0,000823158770799637
160,124	4,83199999999999	1501	1	3	1500	-8,48628016188741	-0,048962440341711	0,000951513648033142
160,134	4,84200000000001	1501	1	3	1500	-8,48637079820037	-0,0493928184732795	0,000860877335071564
160,145	4,85300000000001	1501	1	3	1500	-8,48636129871011	-0,0491038709878922	0,000870376825332642
160,156	4,864	1501	1	3	1500	-8,48634442314506	-0,049086008220911	0,000887252390384674
160,167	4,875	1501	1	3	1500	-8,48636040464044	-0,049139391630888	0,000871270895004272
160,178	4,886	1501	1	3	1500	-8,48631869070232	-0,0490799313411117	0,000912956893444061
160,188	4,89600000000002	1501	1	3	1500	-8,48641259595752	-0,0492429127916694	0,000819079577922821
160,199	4,90700000000001	1501	1	3	1500	-8,48641734570265	-0,0493867322802544	0,000814329832792282
160,21	4,91800000000001	1501	1	3	1500	-8,48639834672213	-0,0492666242644191	0,000833328813314438
160,221	4,929	1501	1	3	1500	-8,48640580661595	-0,0494315568357706	0,000825840979814529
160,232	4,94	1501	1	3	1500	-8,48640320822597	-0,0494321854785085	0,000828467309474945
160,243	4,95099999999999	1501	1	3	1500	-8,48645517602563	-0,0493995659053326	0,000776499509811401
160,253	4,96100000000001	1501	1	3	1500	-8,48659247159958	-0,0500767584890127	0,000639203935861587
160,264	4,97200000000001	1501	1	3	1500	-8,48655248992145	-0,0499113323166966	0,000679157674312592
160,275	4,983	1501	1	3	1500	-8,48657609894872	-0,0500310445204377	0,000655576586723328
160,286	4,994	1501	1	3	1500	-8,48655159585178	-0,0499984761700034	0,000680051743984222
160,292	5	1501	1	3	1500	-8,48655223846436	-0,0497070420533419	0,000679381191730499
160,303	5,011	1501	1	3	1500	-8,48656542599201	-0,0497457617893815	0,000666249543428421
160,311	5,01900000000001	1501	1	3	1500	-8,48676153458655	-0,0507785752415657	0,000470113009214401
160,322	5,03	1501	1	3	1500	-8,48663586191833	-0,0501280929893255	0,000595785677433014
160,333	5,041	1501	1	3	1500	-8,48666366189718	-0,0502063147723675	0,00056801363825798
160,344	5,05199999999999	1501	1	3	1500	-8,48660208284855	-0,0497719738632441	0,000629536807537079
160,354	5,06200000000001	1501	1	3	1500	-8,48667802289128	-0,0501840841025114	0,00055365264415741
160,36	5,06800000000001	1501	1	4	1500	-8,48665030673146	-0,0500402878969908	0,000581368803977966
160,36	0	1501	1	4	1500	-8,48665030673146	-0,0500402878969908	0,000581368803977966
160,371	0,0109999999999957	1501	1	4	1500	-8,48667332902551	-0,0501774530857801	0,000558346509933472
160,382	0,0219999999999914	1501	1	4	1500	-8,48658814094961	-0,0500119430944324	0,000643506646156311
160,393	0,032999999999987	1501	1	4	1500,25	-8,48634623922407	-0,0486393505707383	0,000885408371686935
160,404	0,0439999999999827	1501	1	4	1500,25	-8,48535580560565	-0,0441963225603104	0,0018758699297905
160,406	0,0459999999999923	1501	1	4	1500,25	-8,48528006114066	-0,0439472543075681	0,00195158645510674
160,409	0,0489999999999782	1501	1	4	1500,25	-8,4853917080909	-0,0444752117618918	0,00183993950486183
160,419	0,0589999999999975	1501	1	4	1500,5	-8,48566400818527	-0,0458129588514566	0,00156763941049576
160,43	0,0699999999999932	1501	1	4	1500,5	-8,48681327886879	-0,0511645572260022	0,000418368726968765
160,441	0,0809999999999889	1501	1	4	1500,75	-8,48905155435205	-0,0603026151657104	-0,00181982293725014
160,451	0,0909999999999798	1501	1	4	1500,75	-8,49051581695676	-0,0658020004630089	-0,00328408554196358
160,459	0,0989999999999895	1501	1	4	1500,75	-8,49053766578436	-0,0654464028775692	-0,00330599024891853
160,461	0,100999999999999	1501	1	4	1501	-8,49047547206283	-0,0650847051292658	-0,00324374064803123
160,472	0,0109999999999957	1502	2	4	1501	-8,48926537670195	-0,0591611117124558	-0,00203367322683334
160,483	0,0219999999999914	1502	2	4	1501	-8,48581767641008	-0,0439419131726027	0,0014139711856842
160,494	0,032999999999987	1502	2	4	1501,25	-8,48160183057189	-0,028512803837657	0,00562984496355057
160,505	0,0439999999999827	1502	2	4	1501,25	-8,48016355186701	-0,0245582731440663	0,00706806778907776
160,506	0,0449999999999875	1502	2	4	1501,25	-8,48012136295438	-0,0244163954630494	0,00711031258106232
160,508	0,046999999999997	1502	2	4	1501,25	-8,48018629476428	-0,0247567566111684	0,00704538077116013
160,519	0,0579999999999927	1502	2	4	1501,5	-8,48234125413001	-0,0336705334484577	0,00489039346575737
160,53	0,0689999999999884	1502	2	4	1501,5	-8,48714774474502	-0,05303462035954	8,387491106987E-05
160,541	0,0799999999999841	1502	2	4	1501,75	-8,49239856004715	-0,0739675387740135	-0,00516682863235474
160,551	0,0900000000000034	1502	2	4	1501,75	-8,49524086341262	-0,084888176061213	-0,00800913199782372
160,557	0,0960000000000036	1502	2	4	1501,75	-8,49547714926302	-0,0853410363197327	-0,00824544578790665
160,56	0,0989999999999895	1502	2	4	1501,75	-8,49537491798401	-0,0843894015997648	-0,00814318656921387
160,561	0,0999999999999943	1502	2	4	1502	-8,49533133208752	-0,0841422006487846	-0,00809960067272186
160,572	0,0109999999999957	1503	3	4	1502	-8,49238459020853	-0,0694111501798034	-0,0051528587937355
160,583	0,0219999999999914	1503	3	4	1502	-8,48484372720122	-0,0387231959030032	0,00238794833421707
160,594	0,032999999999987	1503	3	4	1502,25	-8,47792569547892	-0,016890000551939	0,00930598005652428
160,601	0,039999999999992	1503	3	4	1502,25	-8,47310604527593	-0,00639285426586866	0,0141256302595139
160,602	0,0409999999999968	1503	3	4	1502,25	-8,4730954002589	-0,0064827548339963	0,0141362473368645
160,603	0,0420000000000016	1503	3	4	1502,25	-8,47312767058611	-0,00665115192532539	0,0141040049493313
160,614	0,0529999999999973	1503	3	4	1502,5	-8,47683954052627	-0,0177484145388007	0,0103921070694923
160,625	0,063999999999993	1503	3	4	1502,5	-8,48398419097066	-0,0413481891155243	0,00324748456478119
160,636	0,0749999999999886	1503	3	4	1502,75	-8,4915819671005	-0,0707888603210449	-0,00435026362538338
160,646	0,085000000000008	1503	3	4	1502,75	-8,49584061652422	-0,0876748049631715	-0,00860888510942459
160,654	0,0929999999999893	1503	3	4	1502,75	-8,49661490879953	-0,0900226645171642	-0,00938320532441139
160,655	0,0939999999999941	1503	3	4	1502,75	-8,49663195200264	-0,0899682147428393	-0,00940024852752686
160,657	0,0960000000000036	1503	3	4	1502,75	-8,49659878760576	-0,089428722858429	-0,00936705619096756
160,661	0,0999999999999943	1503	3	4	1503	-8,49650580435991	-0,088606895878911	-0,00927407294511795
160,672	0,0109999999999957	1504	4	4	1503	-8,49252643994987	-0,0688887201249599	-0,00529473647475243
160,682	0,021000000000015	1504	4	4	1503	-8,48539316095412	-0,040415832772851	0,00183848664164543
160,693	0,0320000000000107	1504	4	4	1503,25	-8,47858060151339	-0,0186783447861671	0,00865107402205467
160,7	0,0390000000000157	1504	4	4	1503,25	-8,47311185672879	-0,00612893141806126	0,0141198188066483
160,711	0,0500000000000114	1504	4	4	1503,5	-8,47470693290234	-0,0115593010559678	0,0125247426331043
160,722	0,061000000000007	1504	4	4	1503,5	-8,4822909347713	-0,0351310335099697	0,00494074076414108
160,733	0,0720000000000027	1504	4	4	1503,5	-8,4907543938607	-0,0675589218735695	-0,00352269038558006
160,744	0,0829999999999984	1504	4	4	1503,75	-8,49538519978523	-0,0856409221887589	-0,00815346837043762
160,751	0,0900000000000034	1504	4	4	1503,75	-8,49654335528612	-0,0897003151476383	-0,00931162387132644
160,758	0,0970000000000084	1504	4	4	1503,75	-8,49666411057115	-0,0893870322033763	-0,00943237915635109
160,761	0,0999999999999943	1504	4	4	1504	-8,49662035703659	-0,0888817617669702	-0,00938862562179565
160,771	0,0100000000000193	1505	5	4	1504	-8,49313865415752	-0,0713094184175134	-0,00590695068240166
160,782	0,021000000000015	1505	5	4	1504	-8,4854347910732	-0,0402013352140784	0,00179685652256012
160,793	0,0320000000000107	1505	5	4	1504,25	-8,47811115905643	-0,0173731939867139	0,00912051647901535
160,799	0,0380000000000109	1505	5	4	1504,25	-8,4733849670738	-0,0065220333635807	0,013846680521965
160,8	0,0390000000000157	1505	5	4	1504,25	-8,47332732751966	-0,00652330461889505	0,0139043480157852
160,801	0,0400000000000205	1505	5	4	1504,25	-8,47341695800424	-0,00698131509125233	0,0138147175312042
160,812	0,0510000000000161	1505	5	4	1504,5	-8,47487605176866	-0,0118982046842575	0,0123555958271027
160,823	0,0620000000000118	1505	5	4	1504,5	-8,48264004103839	-0,036407457664609	0,00459160655736923
160,834	0,0730000000000075	1505	5	4	1504,5	-8,49146738648415	-0,0701064243912697	-0,0042356550693512
160,845	0,0840000000000032	1505	5	4	1504,75	-8,49586838856339	-0,0873433705419302	-0,00863665714859962
160,854	0,0930000000000177	1505	5	4	1504,75	-8,49707323126495	-0,0915036536753178	-0,00984152778983116
160,855	0,0939999999999941	1505	5	4	1504,75	-8,49708672612906	-0,0914948713034391	-0,0098549947142601
160,856	0,0949999999999989	1505	5	4	1504,75	-8,49705903790891	-0,091211786493659	-0,00982733443379402
160,861	0,0999999999999943	1505	5	4	1505	-8,4969765599817	-0,0902633229270577	-0,00974485650658607
160,871	0,0100000000000193	1506	6	4	1505	-8,49298736080527	-0,0701591279357672	-0,00575562939047813
160,882	0,021000000000015	1506	6	4	1505	-8,48527377471328	-0,0395500659942627	0,00195790082216263
160,893	0,0320000000000107	1506	6	4	1505,25	-8,47728540189564	-0,0149479974061251	0,00994624570012092
160,898	0,0370000000000061	1506	6	4	1505,25	-8,47354995086789	-0,00692054629325867	0,0136817246675491
160,905	0,0440000000000111	1506	6	4	1505,25	-8,47336501814425	-0,0073213130235672	0,0138666294515133
160,908	0,0470000000000255	1506	6	4	1505,25	-8,47361446358263	-0,00824068672955036	0,0136171840131283
160,919	0,0580000000000211	1506	6	4	1505,5	-8,47943915985524	-0,0256411358714104	0,00779248774051666
160,93	0,0690000000000168	1506	6	4	1505,5	-8,48833688534796	-0,0573866348713636	-0,0011051818728447
160,941	0,0800000000000125	1506	6	4	1505,75	-8,49473529495299	-0,0827562622725964	-0,00750359147787094
160,952	0,0910000000000082	1506	6	4	1505,75	-8,49708778783679	-0,0914982007816434	-0,00985605642199516
160,954	0,0930000000000177	1506	6	4	1505,75	-8,49738819524646	-0,0927070062607527	-0,0101564638316631
160,961	0,100000000000023	1506	6	4	1506	-8,49715568125248	-0,0906556565314531	-0,00992394983768463
160,972	0,0109999999999957	1507	7	4	1506	-8,49215855821967	-0,0661458633840084	-0,00492682680487633
160,983	0,0219999999999914	1507	7	4	1506	-8,48421639762819	-0,0355818914249539	0,00301524996757507
160,994	0,032999999999987	1507	7	4	1506,25	-8,47647942602634	-0,01290044747293	0,0107522495090961
161,001	0,039999999999992	1507	7	4	1506,25	-8,47342972643673	-0,00678214244544506	0,013801921159029
161,005	0,0439999999999827	1507	7	4	1506,25	-8,4732617251575	-0,00707354862242937	0,0139699503779411
161,007	0,0459999999999923	1507	7	4	1506,25	-8,47352726384997	-0,00785388983786106	0,0137043558061123
161,021	0,0600000000000023	1507	7	4	1506,5	-8,48056943155825	-0,0289939437061548	0,00666221603751183
161,032	0,070999999999998	1507	7	4	1506,5	-8,48989164456725	-0,0633127149194479	-0,00265991315245628
161,043	0,0819999999999936	1507	7	4	1506,75	-8,49547111429274	-0,0853102700784802	-0,00823941081762314
161,054	0,0929999999999893	1507	7	4	1506,75	-8,49732577800751	-0,09213135112077	-0,0100940465927124
161,055	0,0939999999999941	1507	7	4	1506,75	-8,49735433235765	-0,0921431044116616	-0,0101226009428501
161,057	0,0960000000000036	1507	7	4	1506,75	-8,49731591530144	-0,0917148170992732	-0,0100842118263245
161,061	0,0999999999999943	1507	7	4	1507	-8,49718529731035	-0,0907050492241979	-0,0099535658955574
161,072	0,0109999999999957	1508	8	4	1507	-8,49298465065658	-0,0696084508672357	-0,00575294718146324
161,083	0,0219999999999914	1508	8	4	1507	-8,48400595597923	-0,0345768593251705	0,00322569161653519
161,094	0,032999999999987	1508	8	4	1507,25	-8,47635098733008	-0,0125982379540801	0,0108806602656841
161,1	0,0389999999999873	1508	8	4	1507,25	-8,47309819422662	-0,00625248067080975	0,0141334533691406
161,104	0,0430000000000064	1508	8	4	1507,25	-8,47298827953636	-0,00636375043541193	0,0142433680593967
161,108	0,046999999999997	1508	8	4	1507,25	-8,47321922890842	-0,00734658911824226	0,0140124186873436
161,119	0,0579999999999927	1508	8	4	1507,5	-8,47932594828308	-0,0251505663618445	0,00790569931268692
161,13	0,0689999999999884	1508	8	4	1507,5	-8,48793955519795	-0,0555152399465442	-0,000707879662513733
161,14	0,0790000000000077	1508	8	4	1507,75	-8,49453999660909	-0,0816444121301174	-0,00730829313397407
161,151	0,0900000000000034	1508	8	4	1507,75	-8,497359668836	-0,0924989674240351	-0,0101279653608799
161,155	0,0939999999999941	1508	8	4	1507,75	-8,49774316884577	-0,0937324948608875	-0,0105114653706551
161,156	0,0949999999999989	1508	8	4	1507,75	-8,49776250310242	-0,0936518749222159	-0,0105307996273041
161,158	0,0970000000000084	1508	8	4	1507,75	-8,49771587178111	-0,093098571524024	-0,0104841403663158
161,161	0,0999999999999943	1508	8	4	1508	-8,49764429032803	-0,0923811225220561	-0,0104125589132309
161,172	0,0109999999999957	1509	9	4	1508	-8,49257175810635	-0,0673676701262593	-0,00534005463123322
161,182	0,021000000000015	1509	9	4	1508	-8,48486398346722	-0,0371736381202936	0,00236766412854195
161,193	0,0320000000000107	1509	9	4	1508,25	-8,47737645730376	-0,0151554541662335	0,00985521823167801
161,202	0,0409999999999968	1509	9	4	1508,25	-8,47210943698883	-0,00451555009931326	0,0151221826672554
161,203	0,0420000000000016	1509	9	4	1508,25	-8,47209566272795	-0,00469446182250977	0,0151359848678112
161,204	0,0430000000000064	1509	9	4	1508,25	-8,47224002704024	-0,00517691485583782	0,0149916484951973
161,215	0,054000000000002	1509	9	4	1508,5	-8,47670685499907	-0,0174707919359207	0,010524820536375
161,226	0,0649999999999977	1509	9	4	1508,5	-8,48491673357785	-0,0441058538854122	0,00231491401791573
161,237	0,0759999999999934	1509	9	4	1508,75	-8,49311099387705	-0,0756872817873955	-0,00587929040193558
161,247	0,0860000000000127	1509	9	4	1508,75	-8,49702729843557	-0,0913948798552155	-0,00979559496045113
161,254	0,0929999999999893	1509	9	4	1508,75	-8,49791027605534	-0,0944428704679012	-0,0106785446405411
161,255	0,0939999999999941	1509	9	4	1508,75	-8,49791474640369	-0,0943040614947677	-0,0106830149888992
161,256	0,0949999999999989	1509	9	4	1508,75	-8,49784590303898	-0,0937753217294812	-0,0106141716241837
161,261	0,0999999999999943	1509	9	4	1509	-8,49763515405357	-0,0920608127489686	-0,0104034505784512
161,271	0,0100000000000193	1510	10	4	1509	-8,49365307949483	-0,0720569584518671	-0,00642137601971626
161,282	0,021000000000015	1510	10	4	1509	-8,48510577343404	-0,0381128070876002	0,00212587416172028
161,293	0,0320000000000107	1510	10	4	1509,25	-8,4766237065196	-0,013038064353168	0,0106079690158367
161,3	0,0390000000000157	1510	10	4	1509,25	-8,47298009321094	-0,00591893214732409	0,0142515823245049
161,305	0,0440000000000111	1510	10	4	1509,25	-8,47290443256497	-0,00638309866189957	0,0143272429704666
161,306	0,0450000000000159	1510	10	4	1509,25	-8,47298137843609	-0,00663455110043287	0,0142502970993519
161,317	0,0560000000000116	1510	10	4	1509,5	-8,47714735195041	-0,0185336312279105	0,0100843235850334
161,328	0,0670000000000073	1510	10	4	1509,5	-8,4864510409534	-0,0496707437559962	0,000780634582042694
161,339	0,078000000000003	1510	10	4	1509,75	-8,49419108591974	-0,0798749411478639	-0,00695938244462013
161,35	0,0889999999999986	1510	10	4	1509,75	-8,49733675830066	-0,0920693157240748	-0,0101050548255444
161,355	0,0939999999999941	1510	10	4	1509,75	-8,49816930480301	-0,0954458070918918	-0,0109376013278961
161,361	0,0999999999999943	1510	10	4	1510	-8,49780477583408	-0,0927879754453897	-0,0105730444192886
162,261	0	1520	20	4	1519	-8,49865953437984	-0,0952550023794174	-0,0114278309047222
162,271	0,0100000000000193	1520	20	4	1519	-8,49444732069969	-0,0739661091938615	-0,00721558928489685
162,282	0,021000000000015	1520	20	4	1519	-8,4848799649626	-0,0363291567191482	0,00235168263316154
162,297	0,0360000000000014	1520	20	4	1519,25	-8,47433240152895	-0,00816240906715393	0,0128992460668087
162,303	0,0420000000000016	1520	20	4	1519,25	-8,4698037430644	-0,00149261672049761	0,0174279324710369
162,313	0,0520000000000209	1520	20	4	1519,5	-8,47420896403492	-0,0110280979424715	0,0130226835608482
162,324	0,0630000000000166	1520	20	4	1519,5	-8,48342911340296	-0,0382448872551322	0,00380253419280052
162,335	0,0740000000000123	1520	20	4	1519,5	-8,49307903088629	-0,0749472575262189	-0,00584732741117477
162,346	0,085000000000008	1520	20	4	1519,75	-8,49705507047474	-0,0898824585601687	-0,00982336699962616
162,354	0,0930000000000177	1520	20	4	1519,75	-8,49899045191705	-0,0978507753461599	-0,0117587484419346
162,358	0,0970000000000084	1520	20	4	1519,75	-8,4990000911057	-0,0972286192700267	-0,0117683596909046
162,359	0,0980000000000132	1520	20	4	1519,75	-8,49892015568912	-0,0967217423021793	-0,0116884522140026
162,361	0,0999999999999943	1520	20	4	1520	-8,49847787059843	-0,0942444382235408	-0,0112461671233177
163,261	0	1530	30	4	1529	-8,49878400564194	-0,0945445196703076	-0,0115523301064968
163,271	0,0100000000000193	1530	30	4	1529	-8,49426719360054	-0,0721276365220547	-0,00703549012541771
163,282	0,021000000000015	1530	30	4	1529	-8,4855776745826	-0,0381866656243801	0,00165397301316261
163,293	0,0320000000000107	1530	30	4	1529,25	-8,47511404193938	-0,0090603856369853	0,0121176056563854
163,302	0,0409999999999968	1530	30	4	1529,25	-8,47027156502008	-0,00195561442524195	0,0169600546360016
163,303	0,0420000000000016	1530	30	4	1529,25	-8,47020040266216	-0,00203798525035381	0,0170312449336052
163,304	0,0430000000000064	1530	30	4	1529,25	-8,47032342106104	-0,00229229219257832	0,0169082544744015
163,322	0,061000000000007	1530	30	4	1529,5	-8,48124439828098	-0,0303145591169596	0,005987249314785
163,333	0,0720000000000027	1530	30	4	1529,5	-8,49129114300013	-0,0669409474357963	-0,00405941158533096
163,344	0,0829999999999984	1530	30	4	1529,75	-8,49731622263789	-0,0908505823463202	-0,0100844912230968
163,354	0,0930000000000177	1530	30	4	1529,75	-8,4992868360132	-0,0981683610007167	-0,0120551325380802
163,355	0,0939999999999941	1530	30	4	1529,75	-8,49937850609422	-0,0985028967261314	-0,0121467746794224
163,356	0,0949999999999989	1530	30	4	1529,75	-8,49940725602209	-0,0984807079657912	-0,012175552546978
163,357	0,0960000000000036	1530	30	4	1529,75	-8,49936886690557	-0,0981032429262996	-0,0121371634304523
163,361	0,0999999999999943	1530	30	4	1530	-8,49893524311483	-0,0954599119722843	-0,0117035396397114
164,261	0	1540	40	4	1539	-8,49896938540041	-0,0949247926473618	-0,0117376819252968
164,271	0,0100000000000193	1540	40	4	1539	-8,49407432600856	-0,0705097243189812	-0,00684259459376335
164,282	0,021000000000015	1540	40	4	1539	-8,48500580526888	-0,0354933273047209	0,0022258423268795
164,293	0,0320000000000107	1540	40	4	1539,25	-8,47482265904546	-0,00809370074421167	0,0124090164899826
164,3	0,0390000000000157	1540	40	4	1539,25	-8,47057526931167	-0,00210557598620653	0,0166563503444195
164,301	0,0400000000000205	1540	40	4	1539,25	-8,47053783014417	-0,00217950437217951	0,0166938453912735
164,302	0,0409999999999968	1540	40	4	1539,25	-8,47059127874672	-0,00229958444833755	0,0166403688490391
164,312	0,0510000000000161	1540	40	4	1539,5	-8,4731368906796	-0,00801768153905869	0,0140947848558426
164,323	0,0620000000000118	1540	40	4	1539,5	-8,4828079584986	-0,035112863406539	0,00442368909716606
164,334	0,0730000000000075	1540	40	4	1539,5	-8,49201799370348	-0,0690747378394008	-0,00478629022836685
164,347	0,0860000000000127	1540	40	4	1539,75	-8,49771779961884	-0,091593861579895	-0,0104860961437225
164,354	0,0930000000000177	1540	40	4	1539,75	-8,49924037232995	-0,0974834011867642	-0,0120086409151554
164,361	0,0999999999999943	1540	40	4	1540	-8,49893580190837	-0,0949748978018761	-0,0117040984332561
165,261	0	1550	50	4	1549	-8,49912593141198	-0,0953071098774672	-0,0118941999971867
165,271	0,0100000000000193	1550	50	4	1549	-8,49492721259594	-0,0739677576348186	-0,00769548118114471
165,282	0,021000000000015	1550	50	4	1549	-8,48463325761259	-0,0336386729031801	0,00259838998317719
165,293	0,0320000000000107	1550	50	4	1549,25	-8,47571633756161	-0,0097870547324419	0,0115153379738331
165,301	0,0400000000000205	1550	50	4	1549,25	-8,46965971402824	-0,000982563942670822	0,017571933567524
165,302	0,0409999999999968	1550	50	4	1549,25	-8,46960844472051	-0,00106670428067446	0,0176232308149338
165,303	0,0420000000000016	1550	50	4	1549,25	-8,46967385150492	-0,00125532038509846	0,0175577960908413
165,313	0,0520000000000209	1550	50	4	1549,5	-8,47309341654181	-0,00792008358985186	0,0141382589936256
165,324	0,0630000000000166	1550	50	4	1549,5	-8,48325013183057	-0,0360488425940275	0,00398151576519012
165,335	0,0740000000000123	1550	50	4	1549,5	-8,49274467676878	-0,071538407355547	-0,00551300123333931
165,346	0,085000000000008	1550	50	4	1549,75	-8,49780564196408	-0,0913469446823001	-0,0105739384889603
165,353	0,092000000000013	1550	50	4	1549,75	-8,49989349022507	-0,0999896181747317	-0,0126617588102818
165,356	0,0949999999999989	1550	50	4	1549,75	-8,49998937919736	-0,0998185621574521	-0,0127576477825642
165,359	0,0980000000000132	1550	50	4	1549,75	-8,49977952428162	-0,0983039475977421	-0,0125478208065033
165,361	0,0999999999999943	1550	50	4	1550	-8,49932111799717	-0,0957291154190898	-0,0120893865823746
166,261	0	1560	60	4	1559	-8,4991002548486	-0,0944145675748587	-0,0118685513734818
166,271	0,0100000000000193	1560	60	4	1559	-8,49529461935162	-0,0752540724352002	-0,00806288793683052
166,282	0,021000000000015	1560	60	4	1559	-8,48469290882349	-0,0336158368736506	0,0025387667119503
166,293	0,0320000000000107	1560	60	4	1559,25	-8,47489781677723	-0,00768779311329126	0,0123338587582111
166,303	0,0420000000000016	1560	60	4	1559,25	-8,46945871599018	-0,000933692790567875	0,0177729316055775
166,304	0,0430000000000064	1560	60	4	1559,25	-8,46939747221768	-0,00101654790341854	0,0178341753780842
166,305	0,0440000000000111	1560	60	4	1559,25	-8,46950308419764	-0,00122210942208767	0,0177285633981228
166,316	0,0550000000000068	1560	60	4	1559,5	-8,47648803144693	-0,0159090897068381	0,0107436440885067
166,327	0,0660000000000025	1560	60	4	1559,5	-8,48649809136987	-0,047285920009017	0,00073358416557312
166,337	0,0760000000000218	1560	60	4	1559,75	-8,49547952413559	-0,0824979832395911	-0,00824784860014915
166,348	0,0870000000000175	1560	60	4	1559,75	-8,49836208857596	-0,093167251907289	-0,0111303851008415
166,353	0,092000000000013	1560	60	4	1559,75	-8,49958783015609	-0,0981094082817435	-0,0123561546206474
166,357	0,0960000000000036	1560	60	4	1559,75	-8,49965742789209	-0,0975332455709577	-0,0124257244169712
166,36	0,099000000000018	1560	60	4	1559,75	-8,49954332225025	-0,0967641780152917	-0,0123116187751293
166,361	0,0999999999999943	1560	60	4	1560	-8,49938512779772	-0,0959318690001965	-0,0121534243226051
167,261	0	1570	70	4	1569	-8,49955706857145	-0,0963280349969864	-0,0123253650963306
167,271	0,0100000000000193	1570	70	4	1569	-8,49467813037336	-0,0717468513175845	-0,00744642689824104
167,282	0,021000000000015	1570	70	4	1569	-8,4852312784642	-0,0350264273583889	0,00200036913156509
167,293	0,0320000000000107	1570	70	4	1569,25	-8,47568582743406	-0,00932457391172647	0,0115458481013775
167,303	0,0420000000000016	1570	70	4	1569,25	-8,46914783120155	-0,000552223064005375	0,0180838443338871
167,304	0,0430000000000064	1570	70	4	1569,25	-8,46912749111652	-0,000675264745950699	0,0181041844189167
167,305	0,0440000000000111	1570	70	4	1569,25	-8,46925674006343	-0,000920612365007401	0,0179749354720116
167,316	0,0550000000000068	1570	70	4	1569,5	-8,47596125677228	-0,0142299011349678	0,0112704187631607
167,327	0,0660000000000025	1570	70	4	1569,5	-8,48659470677376	-0,047204359434545	0,00063696876168251
167,337	0,0760000000000218	1570	70	4	1569,75	-8,49540445022285	-0,0817051390185952	-0,00817274674773216
167,348	0,0870000000000175	1570	70	4	1569,75	-8,49852805025876	-0,0935089774429798	-0,011296346783638
167,354	0,0930000000000177	1570	70	4	1569,75	-8,49988681264221	-0,0989297218620777	-0,012655109167099
167,361	0,0999999999999943	1570	70	4	1570	-8,49944424815476	-0,0954819144681096	-0,0122125446796417
168,261	0	1580	80	4	1579	-8,4997892472893	-0,0968322344124317	-0,0125575438141823
168,271	0,0100000000000193	1580	80	4	1579	-8,49487577565014	-0,0720952590927482	-0,00764407217502594
168,282	0,021000000000015	1580	80	4	1579	-8,48503299057484	-0,0339163606986403	0,00219868496060371
168,293	0,0320000000000107	1580	80	4	1579,25	-8,47553352825344	-0,00869976822286844	0,0116981193423271
168,304	0,0430000000000064	1580	80	4	1579,25	-8,47034468315542	-0,0016185874119401	0,0168869644403458
168,305	0,0440000000000111	1580	80	4	1579,25	-8,47030894830823	-0,0016733817756176	0,016922727227211
168,306	0,0450000000000159	1580	80	4	1579,25	-8,47039779648185	-0,00184447504580021	0,0168338790535927
168,317	0,0560000000000116	1580	80	4	1579,5	-8,47755345515907	-0,0181075930595398	0,0096781924366951
168,328	0,0670000000000073	1580	80	4	1579,5	-8,4878474380821	-0,0514951627701521	-0,000615734606981277
168,339	0,078000000000003	1580	80	4	1579,75	-8,4967178106308	-0,0868425332009792	-0,00948607921600342
168,35	0,0889999999999986	1580	80	4	1579,75	-8,49886891432106	-0,0941454153507948	-0,0116372108459473
168,354	0,0930000000000177	1580	80	4	1579,75	-8,49993355572224	-0,0987390289083123	-0,0127018243074417
168,355	0,0939999999999941	1580	80	4	1579,75	-8,49995646625757	-0,0986128719523549	-0,0127247907221317
168,356	0,0949999999999989	1580	80	4	1579,75	-8,49989323876798	-0,0980147533118725	-0,0126615352928638
168,361	0,0999999999999943	1580	80	4	1580	-8,49955908022821	-0,0956806214526296	-0,0123273767530918
169,261	0	1590	90	4	1589	-8,49940055049956	-0,0944424979388714	-0,0121688470244408
169,271	0,0100000000000193	1590	90	4	1589	-8,49518643692136	-0,0732565438374877	-0,00795470550656319
169,282	0,021000000000015	1590	90	4	1589	-8,48588570952415	-0,0366423325613141	0,00134596601128578
169,293	0,0320000000000107	1590	90	4	1589,25	-8,47522320225835	-0,00790929887443781	0,012008473277092
169,301	0,0400000000000205	1590	90	4	1589,25	-8,46983931027353	-0,000879210419952869	0,0173923373222351
169,302	0,0409999999999968	1590	90	4	1589,25	-8,46974621526897	-0,000914451666176319	0,0174854323267937
169,305	0,0440000000000111	1590	90	4	1589,25	-8,4698982629925	-0,00132919289171696	0,0173333846032619
169,316	0,0550000000000068	1590	90	4	1589,5	-8,47629390656948	-0,0147348968312144	0,0109377689659595
169,327	0,0660000000000025	1590	90	4	1589,5	-8,48642938770354	-0,0458765728399158	0,000802259892225266
169,337	0,0760000000000218	1590	90	4	1589,75	-8,49531400948763	-0,0803438248112798	-0,00808233395218849
169,348	0,0870000000000175	1590	90	4	1589,75	-8,49865263327956	-0,0931807374581695	-0,0114209018647671
169,356	0,0949999999999989	1590	90	4	1589,75	-8,4997939132154	-0,0972734810784459	-0,0125621818006039
169,357	0,0960000000000036	1590	90	4	1589,75	-8,49981509149074	-0,0972637999802828	-0,0125834159553051
169,358	0,0970000000000084	1590	90	4	1589,75	-8,4997299592942	-0,0966787245124578	-0,0124982558190823
169,361	0,0999999999999943	1590	90	4	1590	-8,49927144125104	-0,0938999326899648	-0,0120397098362446
170,261	0	1600	100	4	1599	-8,49942712113261	-0,094011127948761	-0,0121953897178173
170,271	0,0100000000000193	1600	100	4	1599	-8,4948857780546	-0,0712772738188505	-0,00765407457947731
170,282	0,021000000000015	1600	100	4	1599	-8,48616544157267	-0,0375682394951582	0,0010661780834198
170,293	0,0320000000000107	1600	100	4	1599,25	-8,47546862438321	-0,00835230574011803	0,0117629952728748
170,303	0,0420000000000016	1600	100	4	1599,25	-8,46902964636683	-0,000416948460042477	0,0182020291686058
170,304	0,0430000000000064	1600	100	4	1599,25	-8,46895940601826	-0,000449544750154018	0,0182722695171833
170,305	0,0440000000000111	1600	100	4	1599,25	-8,46904861740768	-0,000603049993515015	0,0181830301880836
170,316	0,0550000000000068	1600	100	4	1599,5	-8,47666578367352	-0,0155186979100108	0,0105658918619156
170,327	0,0660000000000025	1600	100	4	1599,5	-8,48624663427472	-0,0448812311515212	0,000985041260719299
170,337	0,0760000000000218	1600	100	4	1599,75	-8,49505417048931	-0,0791038759052753	-0,00782243907451629
170,348	0,0870000000000175	1600	100	4	1599,75	-8,49882767535746	-0,0937195075675845	-0,0115959718823433
170,357	0,0960000000000036	1600	100	4	1599,75	-8,49996116012335	-0,0975525612011552	-0,0127294287085533
170,358	0,0970000000000084	1600	100	4	1599,75	-8,49997686222196	-0,0975345401093364	-0,0127451308071613
170,359	0,0980000000000132	1600	100	4	1599,75	-8,4999527502805	-0,097345937974751	-0,0127210468053818
170,361	0,0999999999999943	1600	100	4	1600	-8,49976929835975	-0,0961824133992195	-0,012537594884634
180,261	0	1700	200	4	1699	-8,50026866421103	-0,0951254088431597	-0,0130369327962399
180,271	0,0100000000000193	1700	200	4	1699	-8,49569189362228	-0,0719410972669721	-0,00846019014716148
180,282	0,021000000000015	1700	200	4	1699	-8,48647540435195	-0,0362653005868196	0,000756271183490753
180,293	0,0320000000000107	1700	200	4	1699,25	-8,47578185610473	-0,00733912922441959	0,0114497914910316
180,3	0,0390000000000157	1700	200	4	1699,25	-8,47212094813585	-0,00238365028053522	0,0151107273995876
180,302	0,0409999999999968	1700	200	4	1699,25	-8,47204556688666	-0,00264351256191731	0,015186108648777
180,307	0,0460000000000207	1700	200	4	1699,25	-8,47214100882411	-0,0032074935734272	0,0150906667113304
180,318	0,0570000000000164	1700	200	4	1699,5	-8,47938671708107	-0,0207891082391143	0,0078449584543705
180,329	0,0680000000000121	1700	200	4	1699,5	-8,48976440727711	-0,0555010372772813	-0,00253267586231232
180,34	0,0790000000000077	1700	200	4	1699,75	-8,49713983945549	-0,0841711414977908	-0,00990813598036766
180,351	0,0900000000000034	1700	200	4	1699,75	-8,50000728853047	-0,0957200024276972	-0,0127755850553513
180,355	0,0939999999999941	1700	200	4	1699,75	-8,50066593848169	-0,0982077745720744	-0,0134342350065708
180,361	0,0999999999999943	1700	200	4	1700	-8,49994607269764	-0,0937164342030883	-0,0127143412828445
190,261	0	1800	300	4	1799	-8,50094731897116	-0,0961559545248747	-0,0137155875563622
190,271	0,0100000000000193	1800	300	4	1799	-8,49592147395015	-0,0705977901816368	-0,00868974253535271
190,282	0,021000000000015	1800	300	4	1799	-8,48664932884276	-0,0346396118402481	0,000582318753004074
190,293	0,0320000000000107	1800	300	4	1799,25	-8,47676689736545	-0,00823441427201033	0,0104647502303123
190,302	0,0409999999999968	1800	300	4	1799,25	-8,47067076712847	-0,000507268123328686	0,0165609084069729
190,303	0,0420000000000016	1800	300	4	1799,25	-8,47055174410343	-0,000554230064153671	0,0166799314320087
190,305	0,0440000000000111	1800	300	4	1799,25	-8,47067800350487	-0,000805482268333435	0,0165536440908909
190,316	0,0550000000000068	1800	300	4	1799,5	-8,47759108990431	-0,014610392972827	0,00964052975177765
190,327	0,0660000000000025	1800	300	4	1799,5	-8,48868289031088	-0,0494767911732197	-0,00145118683576584
190,337	0,0760000000000218	1800	300	4	1799,75	-8,4970726724714	-0,0826170202344656	-0,00984096899628639
190,348	0,0870000000000175	1800	300	4	1799,75	-8,50009515881538	-0,0942117674276233	-0,012863427400589
190,356	0,0949999999999989	1800	300	4	1799,75	-8,50116566754877	-0,0980441877618432	-0,013933964073658
190,361	0,0999999999999943	1800	300	4	1800	-8,50076205097139	-0,0952215166762471	-0,0135303474962711
200,261	0	1900	400	4	1899	-8,50144168362021	-0,0953930057585239	-0,0142099522054195
200,271	0,0100000000000193	1900	400	4	1899	-8,49694878794253	-0,0724416691809893	-0,00971708446741104
200,282	0,021000000000015	1900	400	4	1899	-8,48736933432519	-0,0347553147003055	-0,000137630850076675
200,293	0,0320000000000107	1900	400	4	1899,25	-8,47809218801558	-0,00992515590041876	0,00913945958018303
200,301	0,0400000000000205	1900	400	4	1899,25	-8,47225804813206	-0,00125843565911055	0,0149735994637012
200,302	0,0409999999999968	1900	400	4	1899,25	-8,47223192453384	-0,00140068121254444	0,0149997510015964
200,303	0,0420000000000016	1900	400	4	1899,25	-8,47230982035398	-0,0016778102144599	0,0149217993021011
200,313	0,0520000000000209	1900	400	4	1899,5	-8,4757999330759	-0,00865168869495392	0,0114317424595356
200,324	0,0630000000000166	1900	400	4	1899,5	-8,4861393738538	-0,0377973029389977	0,00109227374196053
200,335	0,0740000000000123	1900	400	4	1899,5	-8,49594980478287	-0,0753763737156987	-0,00871807336807251
200,346	0,085000000000008	1900	400	4	1899,75	-8,50003109313547	-0,0913367886096239	-0,0127993896603584
200,353	0,092000000000013	1900	400	4	1899,75	-8,50181453861296	-0,0986040150746703	-0,0145828351378441
200,355	0,0940000000000225	1900	400	4	1899,75	-8,50188128650188	-0,0984477903693914	-0,0146495550870895
200,358	0,0970000000000084	1900	400	4	1899,75	-8,50172962993383	-0,0971567630767822	-0,0144978985190392
200,361	0,0999999999999943	1900	400	4	1900	-8,50140667520463	-0,0951571809127927	-0,014174971729517
210,261	0	2000	500	4	1999	-8,50188771262765	-0,0950035499408841	-0,0146560370922089
210,271	0,0100000000000193	2000	500	4	1999	-8,49783682264388	-0,0740087870508432	-0,0106051191687584
210,282	0,021000000000015	2000	500	4	1999	-8,4885070938617	-0,0366889452561736	-0,00127539038658142
210,293	0,0320000000000107	2000	500	4	1999,25	-8,47803873941302	-0,0085068866610527	0,00919293612241745
210,301	0,0400000000000205	2000	500	4	1999,25	-8,4730761218816	-0,00173052772879601	0,014155525714159
210,302	0,0409999999999968	2000	500	4	1999,25	-8,47301429137588	-0,00177091453224421	0,0142173282802105
210,307	0,0460000000000207	2000	500	4	1999,25	-8,47309405915439	-0,00230343081057072	0,0141375884413719
210,318	0,0570000000000164	2000	500	4	1999,5	-8,4806923661381	-0,0195304956287146	0,00653928145766258
210,329	0,0680000000000121	2000	500	4	1999,5	-8,49115208722651	-0,053699123673141	-0,00392038375139236
210,34	0,0790000000000077	2000	500	4	1999,75	-8,49943790584802	-0,0871368357911706	-0,0122062303125858
210,351	0,0900000000000034	2000	500	4	1999,75	-8,50215350277722	-0,0980115262791514	-0,0149217993021011
210,352	0,0910000000000082	2000	500	4	1999,75	-8,502236623317	-0,0983032211661339	-0,0150048919022083
210,357	0,0960000000000036	2000	500	4	1999,75	-8,50231063552201	-0,0976359285414219	-0,0150789320468903
210,359	0,0980000000000132	2000	500	4	1999,75	-8,50221466273069	-0,0968988006934524	-0,0149829313158989
210,361	0,100000000000023	2000	500	4	2000	-8,50196108222008	-0,0954151386395097	-0,0147293508052826
220,261	0	2100	600	4	2099	-8,50259467028081	-0,0953495362773538	-0,0153629668056965
220,271	0,0100000000000193	2100	600	4	2099	-8,49772260524333	-0,0702230678871274	-0,0104909017682076
220,282	0,021000000000015	2100	600	4	2099	-8,4887280408293	-0,0350178917869926	-0,0014963373541832
220,293	0,0320000000000107	2100	600	4	2099,25	-8,47946950234473	-0,0100636621937156	0,00776214525103569
220,304	0,0430000000000064	2100	600	4	2099,25	-8,47231892868876	-0,000602598302066326	0,0149127468466759
220,315	0,054000000000002	2100	600	4	2099,5	-8,47858342342079	-0,0124287372455001	0,00864822417497635
220,325	0,0640000000000214	2100	600	4	2099,5	-8,48821585066617	-0,0407192297279835	-0,000984147191047668
220,336	0,0750000000000171	2100	600	4	2099,75	-8,49747030995786	-0,0762226060032845	-0,0102386064827442
220,347	0,0860000000000127	2100	600	4	2099,75	-8,50157154724002	-0,0926047330722213	-0,0143398158252239
220,352	0,0910000000000082	2100	600	4	2099,75	-8,50289206020534	-0,0984125817194581	-0,0156603567302227
220,356	0,0949999999999989	2100	600	4	2099,75	-8,5029474645853	-0,0978565821424127	-0,0157157331705093
220,359	0,0980000000000132	2100	600	4	2099,75	-8,50284813903272	-0,0970189133659005	-0,0156164355576038
220,361	0,100000000000023	2100	600	4	2100	-8,50251104682684	-0,095045599155128	-0,0152793154120445
230,261	0	2200	700	4	2199	-8,50343744270504	-0,0965903792530298	-0,0162057392299175
230,271	0,0100000000000193	2200	700	4	2199	-8,49947551265359	-0,0754871312528849	-0,0122437812387943
230,282	0,021000000000015	2200	700	4	2199	-8,48891939967871	-0,0330614158883691	-0,0016876682639122
230,293	0,0320000000000107	2200	700	4	2199,25	-8,48018679767847	-0,0101412646472454	0,00704487785696983
230,304	0,0430000000000064	2200	700	4	2199,25	-8,47386902198195	-0,00138509087264538	0,0133626535534859
230,305	0,0440000000000111	2200	700	4	2199,25	-8,47380311228335	-0,00143760815262794	0,0134285353124142
230,307	0,0460000000000207	2200	700	4	2199,25	-8,47402914427221	-0,00192611012607813	0,013202503323555
230,318	0,0570000000000164	2200	700	4	2199,5	-8,48171439953148	-0,0183720514178276	0,00551724806427956
230,329	0,0680000000000121	2200	700	4	2199,5	-8,49200215190649	-0,0518290931358933	-0,0047704204916954
230,34	0,0790000000000077	2200	700	4	2199,75	-8,50121162831783	-0,0893170386552811	-0,013979896903038
230,351	0,0900000000000034	2200	700	4	2199,75	-8,50329327397048	-0,0973098538815975	-0,0160615704953671
230,355	0,0940000000000225	2200	700	4	2199,75	-8,50361245684326	-0,0983904954046011	-0,0163807533681393
230,358	0,0970000000000084	2200	700	4	2199,75	-8,50366967730224	-0,0981413666158915	-0,0164379738271236
230,36	0,099000000000018	2200	700	4	2199,75	-8,50359060801565	-0,0975460093468428	-0,0163589045405388
230,361	0,100000000000023	2200	700	4	2200	-8,50346378982067	-0,0968115078285336	-0,0162321142852306
240,261	0	2300	800	4	2299	-8,50412487052381	-0,0966963730752468	-0,0168931670486927
240,271	0,0100000000000193	2300	800	4	2299	-8,50006990134716	-0,0751088699325919	-0,0128381699323654
240,282	0,021000000000015	2300	800	4	2299	-8,49026477895677	-0,0357412081211805	-0,00303307548165321
240,293	0,0320000000000107	2300	800	4	2299,25	-8,47996733151376	-0,00802923459559679	0,00726431608200073
240,302	0,0409999999999968	2300	800	4	2299,25	-8,47444930113852	-0,00108433421701193	0,012782346457243
240,303	0,0420000000000016	2300	800	4	2299,25	-8,47437389194965	-0,0011118222028017	0,0128577835857868
240,305	0,0440000000000111	2300	800	4	2299,25	-8,47459679469466	-0,00163966324180365	0,0126348808407784
240,316	0,0550000000000068	2300	800	4	2299,5	-8,47999893128872	-0,0124576315283775	0,00723274424672127
240,327	0,0660000000000025	2300	800	4	2299,5	-8,4914433863014	-0,0474030245095491	-0,00421168282628059
240,337	0,0760000000000218	2300	800	4	2299,75	-8,49974239245057	-0,080005475319922	-0,0125106610357761
240,348	0,0870000000000175	2300	800	4	2299,75	-8,50382326170802	-0,0969920726493001	-0,0165915302932262
240,351	0,0900000000000034	2300	800	4	2299,75	-8,50415993481874	-0,0983626628294587	-0,0169282034039497
240,355	0,0940000000000225	2300	800	4	2299,75	-8,50425800308585	-0,0982162728905678	-0,0170262716710567
240,359	0,0980000000000132	2300	800	4	2299,75	-8,50410198792815	-0,0967741617932916	-0,0168702565133572
240,361	0,100000000000023	2300	800	4	2300	-8,50389772094786	-0,0953512731939554	-0,016666017472744
250,261	0	2400	900	4	2399	-8,50474557839334	-0,0961673352867365	-0,0175138749182224
250,271	0,0100000000000193	2400	900	4	2399	-8,50029422901571	-0,0729998107999563	-0,0130625255405903
250,282	0,021000000000015	2400	900	4	2399	-8,49102099426091	-0,0357311218976974	-0,00378929078578949
250,293	0,0320000000000107	2400	900	4	2399,25	-8,48165301606059	-0,0103045720607042	0,0055786594748497
250,301	0,0400000000000205	2400	900	4	2399,25	-8,47566836513579	-0,00131463166326284	0,0115632824599743
250,302	0,0409999999999968	2400	900	4	2399,25	-8,47566721960902	-0,00144653487950563	0,0115644559264183
250,303	0,0420000000000016	2400	900	4	2399,25	-8,47573491744697	-0,00166339334100485	0,0114967301487923
250,313	0,0520000000000209	2400	900	4	2399,5	-8,47895351238549	-0,00818542670458555	0,00827813521027565
250,324	0,0630000000000166	2400	900	4	2399,5	-8,48901115357876	-0,0359981181100011	-0,00177942216396332
250,335	0,0740000000000123	2400	900	4	2399,5	-8,49907798692584	-0,0741996802389622	-0,0118462555110455
250,346	0,085000000000008	2400	900	4	2399,75	-8,50343548692763	-0,0912721641361713	-0,0162037834525108
250,355	0,0940000000000225	2400	900	4	2399,75	-8,5051968600601	-0,0995395379140973	-0,0179651565849781
250,361	0,100000000000023	2400	900	4	2400	-8,50470241159201	-0,0958185130730271	-0,0174706801772118
260,261	0	2500	1000	4	2499	-8,50533152930439	-0,0951139349490404	-0,0180998258292675
260,272	0,0109999999999673	2500	1000	4	2499	-8,50016458891332	-0,0683712819591165	-0,0129328854382038
260,283	0,0219999999999914	2500	1000	4	2499	-8,4912964515388	-0,0342696998268366	-0,00406472012400627
260,294	0,0329999999999586	2500	1000	4	2499,25	-8,48036309704185	-0,0066658016294241	0,00686857849359512
260,304	0,0430000000000064	2500	1000	4	2499,25	-8,47598193213343	-0,00115887727588415	0,0112497434020042
260,305	0,0439999999999827	2500	1000	4	2499,25	-8,47588920034468	-0,00113481655716896	0,0113424472510815
260,307	0,0459999999999923	2500	1000	4	2499,25	-8,47613696940243	-0,00170749146491289	0,0110946781933308
260,318	0,0569999999999595	2500	1000	4	2499,5	-8,48449889570475	-0,020202798768878	0,0027327798306942
260,328	0,0670000000000073	2500	1000	4	2499,5	-8,49417211487889	-0,0524854939430952	-0,00694038346409798
260,347	0,0859999999999559	2500	1000	4	2499,75	-8,50462890230119	-0,0936016952618957	-0,0173971988260746
260,356	0,0949999999999704	2500	1000	4	2499,75	-8,50607600994408	-0,0999519973993301	-0,0188443064689636
260,361	0,0999999999999659	2500	1000	4	2500	-8,50573570467532	-0,0975006446242332	-0,0185040012001991
310,599	0	3001	1	5	3000	-8,4978801291436	-0,0502287596464157	-0,010648425668478
310,61	0,0110000000000241	3001	1	5	3000	-8,49775979295373	-0,0497878715395927	-0,0105280615389347
310,621	0,0219999999999914	3001	1	5	3000	-8,49802608601749	-0,0511038396507502	-0,0107943825423717
310,631	0,0320000000000391	3001	1	5	3000	-8,49773551337421	-0,0497116148471832	-0,0105038098990917
310,632	0,0330000000000155	3001	1	5	3000	-8,49773274734616	-0,0497339991852641	-0,0105010159313679
310,633	0,0339999999999918	3001	1	5	3000	-8,4977360162884	-0,049811122007668	-0,010504312813282
310,643	0,0440000000000396	3001	1	5	3000	-8,49782654084265	-0,050387429073453	-0,0105948373675346
310,654	0,0550000000000068	3001	1	5	3000	-8,49782514385879	-0,0499072950333357	-0,0105934403836727
310,665	0,0660000000000309	3001	1	5	3000	-8,49778147414326	-0,0498546287417412	-0,0105497427284718
310,668	0,0690000000000168	3001	1	5	3000	-8,49776029586792	-0,0496888346970081	-0,010528564453125
310,679	0,0800000000000409	3001	1	5	3000	-8,49784743972122	-0,0503895059227943	-0,010615736246109
310,69	0,0910000000000082	3001	1	5	3000	-8,4978889580816	-0,050470158457756	-0,0106572546064854
310,701	0,102000000000032	3001	1	5	3000	-8,49800616502762	-0,0509191164746881	-0,010774489492178
310,712	0,113	3001	1	5	3000	-8,49801289848983	-0,0508636515587568	-0,0107811950147152
310,723	0,124000000000024	3001	1	5	3000	-8,49799434654415	-0,0507322605699301	-0,0107626430690289
310,734	0,134999999999991	3001	1	5	3000	-8,49808369763195	-0,0513001205399632	-0,0108519941568375
310,744	0,145000000000039	3001	1	5	3000	-8,49799322895706	-0,050974995829165	-0,0107615254819393
310,755	0,156000000000006	3001	1	5	3000	-8,49810680374503	-0,0511638727039099	-0,0108750723302364
310,766	0,16700000000003	3001	1	5	3000	-8,49817679263651	-0,0514979474246502	-0,010945089161396
310,777	0,177999999999997	3001	1	5	3000	-8,49830430932343	-0,0522867869585752	-0,0110726058483124
310,787	0,188000000000045	3001	1	5	3000	-8,49810889922082	-0,0514708599075675	-0,0108771957457066
310,798	0,199000000000012	3001	1	5	3000	-8,498245915398	-0,0517694093286991	-0,011014211922884
310,809	0,210000000000036	3001	1	5	3000	-8,49826770834625	-0,0519532151520252	-0,01103600487113
310,82	0,221000000000004	3001	1	5	3000	-8,49829162470996	-0,0520096439868212	-0,0110599212348461
310,831	0,232000000000028	3001	1	5	3000	-8,49828282371163	-0,0520529551431537	-0,0110510922968388
310,842	0,242999999999995	3001	1	5	3000	-8,4982549957931	-0,0518713286146522	-0,0110232643783092
310,852	0,253000000000043	3001	1	5	3000	-8,4982543811202	-0,0516216224059463	-0,01102264970541
310,863	0,26400000000001	3001	1	5	3000	-8,49826731719076	-0,0518947979435325	-0,0110356137156487
310,874	0,275000000000034	3001	1	5	3000	-8,49849586375058	-0,0529104704037309	-0,0112641602754593
310,885	0,286000000000001	3001	1	5	3000	-8,49851257167756	-0,0530563341453671	-0,0112808682024479
310,896	0,297000000000025	3001	1	5	3000	-8,49859398789704	-0,0533946417272091	-0,0113622844219208
310,907	0,307999999999993	3001	1	5	3000	-8,49850282073021	-0,0526854675263166	-0,0112710893154144
310,917	0,31800000000004	3001	1	5	3000	-8,49853788502514	-0,0528098689392209	-0,0113061815500259
310,928	0,329000000000008	3001	1	5	3000	-8,49857264198363	-0,0531863374635577	-0,0113409385085106
310,939	0,340000000000032	3001	1	5	3000	-8,49854540079832	-0,0530449720099568	-0,0113136693835258
310,95	0,350999999999999	3001	1	5	3000	-8,49855646491051	-0,0528261577710509	-0,0113247334957123
310,961	0,362000000000023	3001	1	5	3000	-8,49862983450293	-0,0533015979453921	-0,0113981030881405
310,972	0,37299999999999	3001	1	5	3000	-8,49876017309725	-0,0539469765499234	-0,0115284696221352
310,982	0,383000000000038	3001	1	5	3000	-8,49871102720499	-0,0538211036473513	-0,0114792957901955
310,993	0,394000000000005	3001	1	5	3000	-8,4986243583262	-0,0532178115099669	-0,0113926827907562
311,004	0,40500000000003	3001	1	5	3000	-8,49869658239186	-0,0534197175875306	-0,0114648789167404
311,015	0,415999999999997	3001	1	5	3000	-8,49872139282525	-0,0536247529089451	-0,0114896893501282
311,025	0,426000000000045	3001	1	5	3000	-8,49878629669547	-0,0539366761222482	-0,0115545652806759
311,036	0,437000000000012	3001	1	5	3000	-8,49889595992863	-0,0543868495151401	-0,0116642564535141
311,047	0,448000000000036	3001	1	5	3000	-8,49880308844149	-0,0539481453597546	-0,0115713849663734
311,058	0,459000000000003	3001	1	5	3000	-8,49891163408756	-0,0543803395703435	-0,0116799026727676
311,069	0,470000000000027	3001	1	5	3000	-8,49888819269836	-0,0541245890781283	-0,0116564892232418
311,08	0,480999999999995	3001	1	5	3000	-8,49889962002635	-0,0543904770165682	-0,0116678886115551
311,09	0,491000000000042	3001	1	5	3000	-8,49892401136458	-0,0546174123883247	-0,0116923078894615
311,101	0,50200000000001	3001	1	5	3000	-8,49907731637359	-0,0550650991499424	-0,0118455849587917
311,112	0,513000000000034	3001	1	5	3000	-8,49897637031972	-0,0546244205906987	-0,0117446668446064
311,123	0,524000000000001	3001	1	5	3000	-8,49917926825583	-0,0554342102259398	-0,0119475647807121
311,134	0,535000000000025	3001	1	5	3000	-8,49913596175611	-0,0554358819499612	-0,0119042582809925
311,145	0,545999999999992	3001	1	5	3000	-8,49920910783112	-0,0557192740961909	-0,0119774043560028
311,155	0,55600000000004	3001	1	5	3000	-8,49915043450892	-0,0551852583885193	-0,011918731033802
311,166	0,567000000000007	3001	1	5	3000	-8,49911171011627	-0,0551104312762618	-0,0118800066411495
311,177	0,578000000000031	3001	1	5	3000	-8,49917379207909	-0,0554574513807893	-0,0119420886039734
311,188	0,588999999999999	3001	1	5	3000	-8,49916200153529	-0,0554280029609799	-0,0119302980601788
311,199	0,600000000000023	3001	1	5	3000	-8,49925828166306	-0,0555380620062351	-0,0120265781879425
311,21	0,61099999999999	3001	1	5	3000	-8,49930086173117	-0,0558208767324686	-0,0120691582560539
311,22	0,621000000000038	3001	1	5	3000	-8,4993146918714	-0,0559258740395308	-0,0120829604566097
311,231	0,632000000000005	3001	1	5	3000	-8,49944916553795	-0,0565843004733324	-0,0122174620628357
311,242	0,643000000000029	3001	1	5	3000	-8,49936763755977	-0,0562030822038651	-0,0121359340846539
311,253	0,653999999999996	3001	1	5	3000	-8,49939627572894	-0,0560157420113683	-0,012164544314146
311,263	0,664000000000044	3001	1	5	3000	-8,49950551986694	-0,0565670384094119	-0,0122737884521484
311,274	0,675000000000011	3001	1	5	3000	-8,49950588308275	-0,0566133577376604	-0,0122741796076298
311,285	0,686000000000035	3001	1	5	3000	-8,49946411326528	-0,0564269162714481	-0,012232381850481
311,296	0,697000000000003	3001	1	5	3000	-8,49969984032214	-0,0574991246685386	-0,0124681368470192
311,307	0,708000000000027	3001	1	5	3000	-8,49949548952281	-0,0562292104586959	-0,0122637860476971
311,318	0,718999999999994	3001	1	5	3000	-8,49966044537723	-0,0571478670462966	-0,012428741902113
311,328	0,729000000000042	3001	1	5	3000	-8,4996097907424	-0,0569189293310046	-0,0123780593276024
311,339	0,740000000000009	3001	1	5	3000	-8,49966768175364	-0,0573671329766512	-0,0124359503388405
311,35	0,751000000000033	3001	1	5	3000	-8,49983590655029	-0,0577625539153814	-0,0126042030751705
311,361	0,762	3001	1	5	3000	-8,49984535016119	-0,057870065793395	-0,0126136466860771
311,372	0,773000000000025	3001	1	5	3000	-8,49960724823177	-0,0567692797631025	-0,0123755447566509
311,383	0,783999999999992	3001	1	5	3000	-8,49997074343264	-0,0585483200848103	-0,0127390399575233
311,393	0,79400000000004	3001	1	5	3000	-8,49982878193259	-0,0578233366832137	-0,0125970505177975
311,404	0,805000000000007	3001	1	5	3000	-8,49981366656721	-0,057416670024395	-0,0125819630920887
311,415	0,816000000000031	3001	1	5	3000	-8,49988549947739	-0,0578997004777193	-0,0126537680625916
311,426	0,826999999999998	3001	1	5	3000	-8,49985755980015	-0,0577818136662245	-0,0126258283853531
311,437	0,838000000000022	3001	1	5	3000	-8,50008574314415	-0,0588514097034931	-0,0128540396690369
311,448	0,84899999999999	3001	1	5	3000	-8,50001254118979	-0,0582163454964757	-0,0127808377146721
311,458	0,859000000000037	3001	1	5	3000	-8,50007571280002	-0,058564324863255	-0,012843981385231
311,469	0,870000000000005	3001	1	5	3000	-8,50002156570554	-0,0584080209955573	-0,0127898342907429
311,48	0,881000000000029	3001	1	5	3000	-8,49998775869608	-0,058208154514432	-0,0127560272812843
311,491	0,891999999999996	3001	1	5	3000	-8,50008512847126	-0,0587341003119946	-0,0128534249961376
311,501	0,902000000000044	3001	1	5	3000	-8,50023454986513	-0,0591153558343649	-0,0130028463900089
311,512	0,913000000000011	3001	1	5	3000	-8,50023748353124	-0,0592200085520744	-0,0130057521164417
311,523	0,924000000000035	3001	1	5	3000	-8,50011636503041	-0,0586770800873637	-0,0128846615552902
311,534	0,935000000000002	3001	1	5	3000	-8,50022410042584	-0,0591932842507958	-0,0129923969507217
311,551	0,951999999999998	3001	1	5	3000	-8,50021733902395	-0,0586996879428625	-0,01298563554883
311,562	0,963000000000022	3001	1	5	3000	-8,50037924945354	-0,0595401413738728	-0,0131475180387497
311,573	0,97399999999999	3001	1	5	3000	-8,50044756196439	-0,0600399263203144	-0,013215858489275
311,583	0,984000000000037	3001	1	5	3000	-8,50038573145866	-0,0597809394821525	-0,013154000043869
311,594	0,995000000000005	3001	1	5	3000	-8,50036270916462	-0,0596248172223568	-0,0131309777498245
311,605	1,00600000000003	3001	1	5	3000	-8,50039668381214	-0,0595163181424141	-0,0131649523973465
311,616	1,017	3001	1	5	3000	-8,50051204673946	-0,0600610207766294	-0,0132803432643414
311,626	1,02700000000004	3001	1	5	3000	-8,50044233724475	-0,0597423175349832	-0,0132106058299541
311,637	1,03800000000001	3001	1	5	3000	-8,50053238682449	-0,0603040680289268	-0,013300683349371
311,648	1,04900000000004	3001	1	5	3000	-8,50054518319666	-0,0601631822064519	-0,0133134797215462
311,659	1,06	3001	1	5	3000	-8,50057105533779	-0,0602012407034636	-0,013339351862669
311,67	1,07100000000003	3001	1	5	3000	-8,50065093487501	-0,0606371462345123	-0,0134192034602165
311,681	1,08199999999999	3001	1	5	3000	-8,50062961690128	-0,0605173921212554	-0,0133979134261608
311,691	1,09200000000004	3001	1	5	3000	-8,50064534693956	-0,060660163871944	-0,0134136155247688
311,702	1,10300000000001	3001	1	5	3000	-8,5007101111114	-0,0607048952952027	-0,0134783796966076
311,713	1,11400000000003	3001	1	5	3000	-8,50064705125988	-0,0604831892997026	-0,0134153477847576
311,724	1,125	3001	1	5	3000	-8,50091381929815	-0,0616577221080661	-0,0136821158230305
311,735	1,13600000000002	3001	1	5	3000	-8,50084212608635	-0,0613598758354783	-0,0136104226112366
311,751	1,15200000000004	3001	1	5	3000	-8,50076381117105	-0,0605610245838761	-0,0135320797562599
311,762	1,16300000000001	3001	1	5	3000	-8,50091094151139	-0,0613590702414513	-0,0136792100965977
311,773	1,17400000000004	3001	1	5	3000	-8,50090934894979	-0,0613901624456048	-0,0136776454746723
311,787	1,18800000000005	3001	1	5	3000	-8,5009375680238	-0,0616155797615647	-0,0137058645486832
311,798	1,19900000000001	3001	1	5	3000	-8,50098710507154	-0,0617667101323605	-0,0137554295361042
311,809	1,21000000000004	3001	1	5	3000	-8,50095656700432	-0,0613617245107889	-0,0137248635292053
311,82	1,221	3001	1	5	3000	-8,50119553506374	-0,062687979079783	-0,0139638036489487
311,831	1,23200000000003	3001	1	5	3000	-8,50108246318996	-0,0621616747230291	-0,0138507597148418
311,842	1,243	3001	1	5	3000	-8,50111643783748	-0,0624076509848237	-0,0138847343623638
311,852	1,25300000000004	3001	1	5	3000	-8,50110456347466	-0,0619671819731593	-0,0138728320598602
311,863	1,26400000000001	3001	1	5	3000	-8,50127435289323	-0,0627997517585754	-0,0140426494181156
311,874	1,27500000000003	3001	1	5	3000	-8,50122389383614	-0,0625763181596994	-0,0139921903610229
311,885	1,286	3001	1	5	3000	-8,50120847113431	-0,0625030789524317	-0,0139767676591873
311,896	1,29700000000003	3001	1	5	3000	-8,50125730969012	-0,0627420470118523	-0,0140256062150002
311,907	1,30799999999999	3001	1	5	3000	-8,50128446705639	-0,0626935157924891	-0,0140527635812759
311,917	1,31800000000004	3001	1	5	3000	-8,50130318664014	-0,0627141259610653	-0,0140714831650257
311,928	1,32900000000001	3001	1	5	3000	-8,50137309171259	-0,0630843685939908	-0,0141413882374763
311,939	1,34000000000003	3001	1	5	3000	-8,50149689242244	-0,0637303292751312	-0,0142651610076427
311,95	1,351	3001	1	5	3000	-8,50149868056178	-0,0634890887886286	-0,014266949146986
311,961	1,36200000000002	3001	1	5	3000	-8,50148820318282	-0,0634125666692853	-0,0142564997076988
311,972	1,37299999999999	3001	1	5	3000	-8,50152617320418	-0,0636737048625946	-0,0142944417893887
311,982	1,38300000000004	3001	1	5	3000	-8,50152868777514	-0,0636845221742988	-0,0142969563603401
311,993	1,39400000000001	3001	1	5	3000	-8,5015381872654	-0,0637747161090374	-0,0143064558506012
312,004	1,40500000000003	3001	1	5	3000	-8,50156649015844	-0,0635743886232376	-0,014334786683321
312,015	1,416	3001	1	5	3000	-8,50161611102521	-0,0638076150789857	-0,0143844075500965
312,033	1,43400000000003	3001	1	5	3000	-8,5015423502773	-0,0635427795350552	-0,014310646802187
312,044	1,44499999999999	3001	1	5	3000	-8,50161996670067	-0,0639392016455531	-0,0143882632255554
312,054	1,45500000000004	3001	1	5	3000	-8,50163103081286	-0,0638450775295496	-0,0143993273377419
312,065	1,46600000000001	3001	1	5	3000	-8,50172705948353	-0,0642755907028914	-0,0144953280687332
312,076	1,47700000000003	3001	1	5	3000	-8,50182638503611	-0,0647300016134977	-0,0145946815609932
312,087	1,488	3001	1	5	3000	-8,50176273845136	-0,0644490541890264	-0,014531034976244
312,098	1,49900000000002	3001	1	5	3000	-8,50205861963332	-0,0658602314069867	-0,0148269161581993
312,109	1,50999999999999	3001	1	5	3000	-8,50194694474339	-0,0649943854659796	-0,0147152133285999
312,119	1,52000000000004	3001	1	5	3000	-8,50187838077545	-0,0648523680865765	-0,0146466493606567
312,13	1,53100000000001	3001	1	5	3000	-8,50188785232604	-0,0648374250158668	-0,0146561488509178
312,15	1,55100000000004	3001	1	5	3000	-8,5020933765918	-0,0654845172539353	-0,014861673116684
312,161	1,56200000000001	3001	1	5	3000	-8,50211687386036	-0,0655679451301694	-0,0148851424455643
312,172	1,57300000000004	3001	1	5	3000	-8,50194934755564	-0,0648230686783791	-0,0147176161408424
312,183	1,584	3001	1	5	3000	-8,50210318341851	-0,0655613373965025	-0,0148714520037174
312,194	1,59500000000003	3001	1	5	3000	-8,50200240500271	-0,0652316631749272	-0,0147707015275955
312,205	1,60599999999999	3001	1	5	3000	-8,5021726693958	-0,0657964497804642	-0,0149409659206867
312,215	1,61600000000004	3001	1	5	3000	-8,50216498598456	-0,0658595375716686	-0,0149332545697689
312,226	1,62700000000001	3001	1	5	3000	-8,50224696099758	-0,0662690214812756	-0,0150152295827866
312,237	1,63800000000003	3001	1	5	3000	-8,50231435149908	-0,0665271794423461	-0,0150826200842857
312,248	1,649	3001	1	5	3000	-8,50232100114226	-0,0666449358686805	-0,0150892697274685
312,259	1,66000000000003	3001	1	5	3000	-8,50235835649073	-0,0664315046742558	-0,0151266530156136
312,27	1,67099999999999	3001	1	5	3000	-8,50230049341917	-0,0662186834961176	-0,0150687620043755
312,28	1,68100000000004	3001	1	5	3000	-8,50243952125311	-0,0670042540878057	-0,0152077898383141
312,291	1,69200000000001	3001	1	5	3000	-8,50241803564131	-0,0669119786471128	-0,0151863321661949
312,302	1,70300000000003	3001	1	5	3000	-8,50241250358522	-0,0666024349629879	-0,0151808001101017
312,313	1,714	3001	1	5	3000	-8,50240772590041	-0,0666047399863601	-0,0151759944856167
312,324	1,72500000000002	3001	1	5	3000	-8,50251118652523	-0,0670922268182039	-0,015279483050108
312,335	1,73599999999999	3001	1	5	3000	-8,50248950533569	-0,0669870199635625	-0,0152578018605709
312,345	1,74600000000004	3001	1	5	3000	-8,50258184596896	-0,0674274563789368	-0,0153501145541668
312,356	1,75700000000001	3001	1	5	3000	-8,50259687751531	-0,0673846993595362	-0,0153651461005211
312,367	1,76800000000003	3001	1	5	3000	-8,50260565057397	-0,067290267907083	-0,015373919159174
312,378	1,779	3001	1	5	3000	-8,50281167775393	-0,0683597754687071	-0,0155800022184849
312,388	1,78900000000004	3001	1	5	3000	-8,50273548625409	-0,0680003734305501	-0,0155037827789783
312,399	1,80000000000001	3001	1	5	3000	-8,50280391052365	-0,068146325647831	-0,0155721791088581
312,41	1,81100000000004	3001	1	5	3000	-8,50274479016662	-0,0677955523133278	-0,015513114631176
312,421	1,822	3001	1	5	3000	-8,50272556766868	-0,0677654473111033	-0,0154938362538815
312,432	1,83300000000003	3001	1	5	3000	-8,50278868339956	-0,0680122943595052	-0,0155569799244404
312,443	1,84399999999999	3001	1	5	3000	-8,5028066765517	-0,0681510521098971	-0,015574973076582
312,453	1,85400000000004	3001	1	5	3000	-8,50281117483974	-0,0679353578016162	-0,0155794434249401
312,464	1,86500000000001	3001	1	5	3000	-8,50298121571541	-0,0687541021034122	-0,0157495401799679
312,475	1,87600000000003	3001	1	5	3000	-8,50299937650561	-0,0687518063932657	-0,0157677009701729
312,486	1,887	3001	1	5	3000	-8,50296836346388	-0,0688221212476492	-0,0157366320490837
312,497	1,89800000000002	3001	1	5	3000	-8,50301655940712	-0,0690376479178667	-0,0157848559319973
312,508	1,90899999999999	3001	1	5	3000	-8,50303849205375	-0,0687830848619342	-0,0158067606389523
312,518	1,91900000000004	3001	1	5	3000	-8,50307833403349	-0,0691050104796886	-0,0158466026186943
312,529	1,93000000000001	3001	1	5	3000	-8,50313292816281	-0,06939094979316	-0,0159012526273727
312,54	1,94100000000003	3001	1	5	3000	-8,50318503566086	-0,0696134008467197	-0,0159533321857452
312,551	1,952	3001	1	5	3000	-8,50303743034601	-0,0685013318434358	-0,0158056989312172
312,571	1,97200000000004	3001	1	5	3000	-8,50310132838786	-0,0689235934987664	-0,0158696249127388
312,582	1,983	3001	1	5	3000	-8,50332367233932	-0,0701144244521856	-0,0160919688642025
312,593	1,99400000000003	3001	1	5	3000	-8,50321213714778	-0,0696230633184314	-0,0159804336726666
312,604	2,005	3001	1	5	3000	-8,50324854254723	-0,0694013480097055	-0,016016811132431
312,614	2,01500000000004	3001	1	5	3000	-8,50326620042324	-0,0695584574714303	-0,0160344690084457
312,625	2,02600000000001	3001	1	5	3000	-8,50330774672329	-0,0698291324079037	-0,0160760432481766
312,636	2,03700000000003	3001	1	5	3000	-8,50329098291695	-0,0696897506713867	-0,0160592794418335
312,647	2,048	3001	1	5	3000	-8,50352735258639	-0,0708638736978173	-0,0162956491112709
312,658	2,05900000000003	3001	1	5	3000	-8,50358689203858	-0,0709026167169213	-0,0163551606237888
312,669	2,06999999999999	3001	1	5	3000	-8,50349256768823	-0,0704348832368851	-0,0162608362734318
312,679	2,08000000000004	3001	1	5	3000	-8,50354584865272	-0,0707401381805539	-0,0163141451776028
312,69	2,09100000000001	3001	1	5	3000	-8,50352900102735	-0,0706728454679251	-0,0162972696125507
312,701	2,10200000000003	3001	1	5	3000	-8,50363955833018	-0,0709491688758135	-0,0164078548550606
312,712	2,113	3001	1	5	3000	-8,50363813340664	-0,0710739009082317	-0,0164064019918442
312,723	2,12400000000002	3001	1	5	3000	-8,50358719937503	-0,0705886306241155	-0,0163554958999157
312,734	2,13499999999999	3001	1	5	3000	-8,5036189109087	-0,0709234364330769	-0,0163871794939041
312,753	2,154	3001	1	5	3000	-8,50375682115555	-0,0713784992694855	-0,0165250897407532
312,763	2,16400000000004	3001	1	5	3000	-8,50383535958827	-0,0717601925134659	-0,0166036561131477
312,774	2,17500000000001	3001	1	5	3000	-8,5037811845541	-0,071367509663105	-0,0165494531393051
312,785	2,18600000000004	3001	1	5	3000	-8,50377562455833	-0,0715039111673832	-0,0165439210832119
312,796	2,197	3001	1	5	3000	-8,50374159403145	-0,0713370693847537	-0,0165098905563354
312,807	2,20800000000003	3001	1	5	3000	-8,50379607640207	-0,0714123388752341	-0,0165643729269505
312,818	2,21899999999999	3001	1	5	3000	-8,50386125966907	-0,0717336591333151	-0,0166295282542706
312,831	2,23200000000003	3001	1	5	3000	-8,50390587933362	-0,0720243016257882	-0,0166741758584976
312,842	2,243	3001	1	5	3000	-8,50425937213003	-0,0737841427326202	-0,0170276686549187
312,852	2,25300000000004	3001	1	5	3000	-8,50412587635219	-0,0727308727800846	-0,0168941728770733
312,863	2,26400000000001	3001	1	5	3000	-8,50412051193416	-0,0726450840011239	-0,0168888084590435
312,874	2,27500000000003	3001	1	5	3000	-8,50410662591457	-0,0726679060608149	-0,0168748944997787
312,885	2,286	3001	1	5	3000	-8,5041069611907	-0,0726443435996771	-0,0168752856552601
312,896	2,29700000000003	3001	1	5	3000	-8,50414532236755	-0,0728522660210729	-0,0169136188924313
312,907	2,30799999999999	3001	1	5	3000	-8,50412813946605	-0,0725913280621171	-0,0168964080512524
312,917	2,31800000000004	3001	1	5	3000	-8,50415026769042	-0,0727456761524081	-0,0169185921549797
312,928	2,32900000000001	3001	1	5	3000	-8,50423000752926	-0,0731415115296841	-0,0169982761144638
312,939	2,34000000000003	3001	1	5	3000	-8,50430248305202	-0,0735838944092393	-0,0170707516372204
312,95	2,351	3001	1	5	3000	-8,50423671305179	-0,0728819333016872	-0,017004981637001
312,961	2,36200000000002	3001	1	5	3000	-8,50426806136966	-0,0730622420087457	-0,0170363299548626
312,972	2,37299999999999	3001	1	5	3000	-8,50429384969175	-0,0732121337205172	-0,0170621462166309
312,982	2,38300000000004	3001	1	5	3000	-8,50450675003231	-0,0744057912379503	-0,017275046557188
312,993	2,39400000000001	3001	1	5	3000	-8,50446595810354	-0,0741474702954292	-0,0172342546284199
313,004	2,40500000000003	3001	1	5	3000	-8,50446319207549	-0,0738777732476592	-0,017231460660696
313,015	2,416	3001	1	5	3000	-8,50452597253025	-0,0741610396653414	-0,0172942690551281
313,025	2,42600000000004	3001	1	5	3000	-8,50449504330754	-0,0739619182422757	-0,0172633118927479
313,036	2,43700000000001	3001	1	5	3000	-8,50451468490064	-0,0742277596145868	-0,0172829814255238
313,047	2,44800000000004	3001	1	5	3000	-8,50447431206703	-0,0739189144223928	-0,0172425806522369
313,058	2,459	3001	1	5	3000	-8,50447048433125	-0,0736222183331847	-0,0172387808561325
313,069	2,47000000000003	3001	1	5	3000	-8,50460132583976	-0,0742710661143065	-0,017369594424963
313,08	2,48099999999999	3001	1	5	3000	-8,50471814163029	-0,0748693291097879	-0,0174864381551743
313,09	2,49100000000004	3001	1	5	3000	-8,5046306066215	-0,0746038882061839	-0,0173988752067089
313,101	2,50200000000001	3001	1	5	3000	-8,50483009591699	-0,0753190834075212	-0,0175983645021915
313,112	2,51300000000003	3001	1	5	3000	-8,50480939261615	-0,0750936102122068	-0,0175776891410351
313,123	2,524	3001	1	5	3000	-8,5049060638994	-0,0756141636520624	-0,0176743604242802
313,134	2,53500000000003	3001	1	5	3000	-8,50488116964698	-0,0754664279520512	-0,0176494382321835
313,145	2,54599999999999	3001	1	5	3000	-8,50485105067492	-0,075391554273665	-0,0176193192601204
313,155	2,55600000000004	3001	1	5	3000	-8,50489011034369	-0,0752420863136649	-0,0176583789288998
313,166	2,56700000000001	3001	1	5	3000	-8,50484104827046	-0,0749731156975031	-0,017609316855669
313,177	2,57800000000003	3001	1	5	3000	-8,5048969835043	-0,0754186837002635	-0,0176652520895004
313,188	2,589	3001	1	5	3000	-8,5050171520561	-0,0760162808001041	-0,0177854485809803
313,199	2,60000000000002	3001	1	5	3000	-8,5050733666867	-0,0763802835717797	-0,0178416632115841
313,21	2,61099999999999	3001	1	5	3000	-8,50494339130819	-0,0753806531429291	-0,0177116878330708
313,22	2,62100000000004	3001	1	5	3000	-8,50506199523807	-0,0760491518303752	-0,0178302638232708
313,231	2,63200000000001	3001	1	5	3000	-8,50491014309227	-0,0753101427108049	-0,017678439617157
313,242	2,64300000000003	3001	1	5	3000	-8,50519018247724	-0,0766823114827275	-0,0179585069417953
313,253	2,654	3001	1	5	3000	-8,5052234865725	-0,0765508133918047	-0,0179917551577091
313,263	2,66400000000004	3001	1	5	3000	-8,5052119474858	-0,0765710789710283	-0,0179802440106869
313,274	2,67500000000001	3001	1	5	3000	-8,50517216138542	-0,0763584021478891	-0,0179404579102993
313,285	2,68600000000004	3001	1	5	3000	-8,50516889244318	-0,0763012329116464	-0,0179371610283852
313,296	2,697	3001	1	5	3000	-8,50519222207367	-0,076583637855947	-0,0179605185985565
313,307	2,70800000000003	3001	1	5	3000	-8,50529978983104	-0,076845483854413	-0,0180680863559246
313,318	2,71899999999999	3001	1	5	3000	-8,5054356046021	-0,0775112072005868	-0,0182038731873035
313,332	2,733	3001	1	5	3000	-8,50534949451685	-0,07712472230196	-0,0181177631020546
313,343	2,74400000000003	3001	1	5	3000	-8,50530532188713	-0,0768369762226939	-0,0180736184120178
313,354	2,755	3001	1	5	3000	-8,50534974597394	-0,0768034998327494	-0,018118042498827
313,364	2,76500000000004	3001	1	5	3000	-8,50548936054111	-0,0775504857301712	-0,0182576291263103
313,375	2,77600000000001	3001	1	5	3000	-8,50551738403738	-0,0777221284806728	-0,0182856805622578
313,386	2,78700000000003	3001	1	5	3000	-8,50551419891417	-0,077605857513845	-0,0182824954390526
313,397	2,798	3001	1	5	3000	-8,5055660828948	-0,0778448767960072	-0,0183343514800072
313,408	2,80900000000003	3001	1	5	3000	-8,50557742640376	-0,0776038644835353	-0,0183457508683205
313,419	2,81999999999999	3001	1	5	3000	-8,50566088221967	-0,0780694605782628	-0,0184291787445545
313,429	2,83000000000004	3001	1	5	3000	-8,50565174594522	-0,078166127204895	-0,0184200704097748
313,44	2,84100000000001	3001	1	5	3000	-8,50576068274677	-0,0787695636972785	-0,0185289792716503
313,451	2,85200000000003	3001	1	5	3000	-8,50566700100899	-0,078224609605968	-0,0184352695941925
313,462	2,863	3001	1	5	3000	-8,50583198480308	-0,0787895265966654	-0,0186002813279629
313,473	2,87400000000002	3001	1	5	3000	-8,50579367950559	-0,078488402068615	-0,0185619480907917
313,484	2,88499999999999	3001	1	5	3000	-8,50579817779362	-0,0788003532215953	-0,0185664743185043
313,494	2,89500000000004	3001	1	5	3000	-8,50571771152318	-0,0782885076478124	-0,0184860080480576
313,505	2,90600000000001	3001	1	5	3000	-8,50583022460341	-0,0785918813198805	-0,0185984931886196
313,516	2,91700000000003	3001	1	5	3000	-8,50589588284492	-0,0790433865040541	-0,01866415143013
313,527	2,928	3001	1	5	3000	-8,50589638575912	-0,0790237868204713	-0,0186646543443203
313,537	2,93800000000005	3001	1	5	3000	-8,50597062148154	-0,0793894845992327	-0,0187389180064201
313,553	2,95400000000001	3001	1	5	3000	-8,50592602975667	-0,0788737135007977	-0,0186943262815475
313,564	2,96500000000003	3001	1	5	3000	-8,50596922449768	-0,0791258411481977	-0,0187375210225582
313,575	2,976	3001	1	5	3000	-8,50602974183857	-0,0794169912114739	-0,0187980383634567
313,589	2,99000000000001	3001	1	5	3000	-8,50605572573841	-0,0795649737119675	-0,0188240222632885
313,6	3,00100000000003	3001	1	5	3000	-8,5060372017324	-0,0795841822400689	-0,0188054703176022
313,611	3,012	3001	1	5	3000	-8,50610512308776	-0,0796316796913743	-0,0188734196126461
313,622	3,02300000000002	3001	1	5	3000	-8,50627088919282	-0,0803946424275637	-0,0190391577780247
313,633	3,03399999999999	3001	1	5	3000	-8,50625337101519	-0,0802359543740749	-0,0190216675400734
313,643	3,04400000000004	3001	1	5	3000	-8,5062285605818	-0,0802246108651161	-0,0189968571066856
313,654	3,05500000000001	3001	1	5	3000	-8,50647596642375	-0,0811850745230913	-0,019244235008955
313,665	3,06600000000003	3001	1	5	3000	-8,50629343651235	-0,0803056778386235	-0,0190617330372334
313,676	3,077	3001	1	5	3000	-8,50635873153806	-0,0806747796013951	-0,0191270001232624
313,687	3,08800000000002	3001	1	5	3000	-8,50637217052281	-0,0807005586102605	-0,0191404670476913
313,698	3,09899999999999	3001	1	5	3000	-8,50643838755786	-0,0811277702450752	-0,0192066840827465
313,708	3,10900000000004	3001	1	5	3000	-8,50644364021719	-0,0808022543787956	-0,0192119367420673
313,719	3,12	3001	1	5	3000	-8,50641139782965	-0,0806766422465444	-0,0191796943545341
313,73	3,13100000000003	3001	1	5	3000	-8,50638560950756	-0,0805085897445679	-0,0191538780927658
313,741	3,142	3001	1	5	3000	-8,50650348700583	-0,0811872212216258	-0,0192717835307121
313,751	3,15200000000004	3001	1	5	3000	-8,50647518411279	-0,080939163453877	-0,0192434526979923
313,762	3,16300000000001	3001	1	5	3000	-8,50655428133905	-0,0811875751242042	-0,0193225778639317
313,773	3,17400000000004	3001	1	5	3000	-8,5065100248903	-0,0809790333732963	-0,0192783214151859
313,784	3,185	3001	1	5	3000	-8,50662225857377	-0,0816082302480936	-0,0193905271589756
313,795	3,19600000000003	3001	1	5	3000	-8,50670856423676	-0,0821098731830716	-0,0194768607616425
313,811	3,21199999999999	3001	1	5	3000	-8,50675041787326	-0,0819096621125937	-0,0195187143981457
313,821	3,22200000000004	3001	1	5	3000	-8,50681289099157	-0,0822720816358924	-0,0195811875164509
313,832	3,233	3001	1	5	3000	-8,50681898184121	-0,0823434954509139	-0,0195872783660889
313,843	3,24400000000003	3001	1	5	3000	-8,50681244395673	-0,0823816237971187	-0,0195807404816151
313,854	3,255	3001	1	5	3000	-8,50684742443264	-0,0821454916149378	-0,0196157209575176
313,864	3,26500000000004	3001	1	5	3000	-8,50686281919479	-0,0823152996599674	-0,0196310877799988
313,875	3,27600000000001	3001	1	5	3000	-8,50686480291188	-0,0824274169281125	-0,0196330994367599
313,886	3,28700000000003	3001	1	5	3000	-8,50722078233957	-0,0843130238354206	-0,0199891068041325
313,897	3,298	3001	1	5	3000	-8,50699530914426	-0,0830804742872715	-0,0197636336088181
313,908	3,30900000000003	3001	1	5	3000	-8,50695370696485	-0,0824353005737066	-0,0197220034897327
313,919	3,31999999999999	3001	1	5	3000	-8,50699273869395	-0,0826580915600061	-0,0197610072791576
313,929	3,33000000000004	3001	1	5	3000	-8,50703610107302	-0,0829783221706748	-0,0198043696582317
313,94	3,34100000000001	3001	1	5	3000	-8,50697346031666	-0,0827290769666433	-0,0197417289018631
313,951	3,35200000000003	3001	1	5	3000	-8,50717538036406	-0,0836746348068118	-0,0199436768889427
[truncated: 1,164 more rows]
