# Supplementary material for: Mechanical Behaviour of Dental Luting Cements: Static, Dynamic, and Finite Element Studies
Source: Dent J (Basel). 2025 Dec 15;13(12):601. doi: 10.3390/dj13120601 (PMC12731645; doi:10.3390/dj13120601)
Supplement: Supplementary file 1 [file dentistry-13-00601-s001.zip › File S1/dynamic/CaC/2021,01,27 farasztas karboxilat 6/Test1/Test1.steps.trends.csv]

Total Cycles	Elapsed Cycles	Step	PC:Cycle Start Time (s)	PC:Frequency (Hz)	Position(Linear:Position):Maximum (mm)	Position(Linear:Position):Minimum (mm)	Load(Linear:Load):Maximum (kN)	Load(Linear:Load):Minimum (kN)	Displacement(Linear:Digital Position):Maximum (mm)	Displacement(Linear:Digital Position):Minimum (mm)
1	1	1	0	0,197433	-8,47985814325511	-8,48762682639062	-0,0243373308330774	-0,0487039610743523	0,00737350434064865	-0,000395122915506363
1	1	2	5,065	10	-8,47905987873673	-8,48191017284989	-0,02182527910918	-0,0327020697295666	0,00817174091935158	0,00532150268554688
2	2	2	5,166	10	-8,47506827674806	-8,48408374004066	-0,0118010584264994	-0,0420269509777427	0,012163370847702	0,0031479075551033
3	3	2	5,266	10	-8,47022174857557	-8,48512552678585	-0,00333387870341539	-0,0464061880484223	0,017009899020195	0,00210614874958992
4	4	2	5,366	10	-8,47001139074564	-8,4851942025125	-0,0033177062869072	-0,0467825494706631	0,0172202847898006	0,00203747302293777
5	5	2	5,466	10	-8,47006584517658	-8,48505143076181	-0,0034926226362586	-0,0464850757271051	0,0171658024191856	0,00218024477362633
6	6	2	5,566	10	-8,47083284519613	-8,48542800173163	-0,00475828535854816	-0,0480786478146911	0,0163988023996353	0,0018036738038063
7	7	2	5,666	10	-8,46904149278998	-8,48513807170093	-0,00229463912546635	-0,0469213398173451	0,0181901268661022	0,00209357589483261
8	8	2	5,766	10	-8,46881674602628	-8,48504399880767	-0,00204558949917555	-0,0467329379171133	0,0184149295091629	0,00218767672777176
9	9	2	5,866	10	-8,47032976336777	-8,48506238311529	-0,0041433610022068	-0,046761711128056	0,0169018842279911	0,00216929242014885
10	10	2	5,966	10	-8,46939741633832	-8,48550830036402	-0,00275672413408756	-0,0485169561579823	0,0178342312574387	0,00172337517142296
20	20	2	6,966	10	-8,46837652847171	-8,48535044118762	-0,00185904558748007	-0,0482676830142736	0,0188551470637321	0,00188123434782028
30	30	2	7,966	10	-8,46796659752727	-8,48560178652406	-0,00157525297254324	-0,0494227139279246	0,0192650780081749	0,00162988901138306
40	40	2	8,966	10	-8,46748544834554	-8,48521954379976	-0,00132532324641943	-0,0476873340085149	0,0197461992502213	0,00201210379600525
50	50	2	9,966	10	-8,46802742220461	-8,48496733233332	-0,00192134641110897	-0,0481382384896278	0,0192042253911495	0,0022643432021141
60	60	2	10,966	10	-8,46702134236693	-8,48485182970762	-0,00113804358989	-0,0473137013614178	0,0202103331685066	0,00237984582781792
70	70	2	11,966	10	-8,46669369377196	-8,48521484993398	-0,000977502204477787	-0,0487558217719197	0,0205379538238049	0,00201679766178131
80	80	2	12,966	10	-8,46648833714425	-8,48507327958941	-0,000855373218655586	-0,048471069894731	0,0207433104515076	0,00215839594602585
90	90	2	13,966	10	-8,46699594520032	-8,48488239571452	-0,00130314845591784	-0,0477447127923369	0,0202357023954391	0,00234927982091904
100	100	2	14,966	10	-8,46683372743428	-8,48476074635983	-0,00119021162390709	-0,0480274530127645	0,0203979201614857	0,00247092917561531
200	200	2	24,966	10	-8,4648565761745	-8,485018434003	-0,000360780395567417	-0,0496788462623954	0,0223750993609428	0,00221321359276772
300	300	2	34,966	10	-8,46729942597449	-8,48511373624206	-0,00210728496313095	-0,0504889292642474	0,0199322216212749	0,00211793929338455
400	400	2	44,966	10	-8,46691807731986	-8,48457173444331	-0,00140778720378876	-0,0477516651153564	0,02031359821558	0,00265991315245628
500	500	2	54,966	10	-8,46630359999835	-8,48506101407111	-0,000978917814791203	-0,0504173152148724	0,0209280475974083	0,0021706335246563
600	600	2	64,966	10	-8,46614727750421	-8,48456396721303	-0,000978265888988972	-0,0483517954126	0,0210843980312347	0,00266768038272858
700	700	2	74,966	10	-8,46700016409159	-8,48513631150126	-0,0013285456225276	-0,0503581156954169	0,0202315114438534	0,00209536403417587
800	800	2	84,966	10	-8,46803870983422	-8,48478910513222	-0,00228221993893385	-0,0487775029614568	0,0191929377615452	0,00244254246354103
900	900	2	94,966	10	-8,46784735098481	-8,48487521521747	-0,00211040023714304	-0,0489051500335336	0,0193843245506287	0,00235643237829208
1000	1000	2	104,966	10	-8,46657897345722	-8,48517185077071	-0,000679884105920792	-0,0500859459862113	0,020652674138546	0,00205982476472855
1501	1	3	155,292	0,197316	-8,47828790545464	-8,48676153458655	-0,0245065754279494	-0,0507785752415657	0,00894377008080482	0,000470113009214401
1501	1	4	160,36	10	-8,48528006114066	-8,49053766578436	-0,0439472543075681	-0,0658020004630089	0,00195158645510674	-0,00330599024891853
1502	2	4	160,461	10	-8,48012136295438	-8,49547714926302	-0,0244163954630494	-0,0853410363197327	0,00711031258106232	-0,00824544578790665
1503	3	4	160,561	10	-8,4730954002589	-8,49663195200264	-0,00639285426586866	-0,0900226645171642	0,0141362473368645	-0,00940024852752686
1504	4	4	160,661	10	-8,47311185672879	-8,49666411057115	-0,00612893141806126	-0,0897003151476383	0,0141198188066483	-0,00943237915635109
1505	5	4	160,761	10	-8,47332732751966	-8,49708672612906	-0,0065220333635807	-0,0915036536753178	0,0139043480157852	-0,0098549947142601
1506	6	4	160,861	10	-8,47336501814425	-8,49738819524646	-0,00692054629325867	-0,0927070062607527	0,0138666294515133	-0,0101564638316631
1507	7	4	160,961	10	-8,4732617251575	-8,49735433235765	-0,00678214244544506	-0,0921431044116616	0,0139699503779411	-0,0101226009428501
1508	8	4	161,061	10	-8,47298827953636	-8,49776250310242	-0,00625248067080975	-0,0937324948608875	0,0142433680593967	-0,0105307996273041
1509	9	4	161,161	10	-8,47209566272795	-8,49791474640369	-0,00451555009931326	-0,0944428704679012	0,0151359848678112	-0,0106830149888992
1510	10	4	161,261	10	-8,47290443256497	-8,49816930480301	-0,00591893214732409	-0,0954458070918918	0,0143272429704666	-0,0109376013278961
1520	20	4	162,261	10	-8,4698037430644	-8,4990000911057	-0,00149261672049761	-0,0978507753461599	0,0174279324710369	-0,0117683596909046
1530	30	4	163,261	10	-8,47020040266216	-8,49940725602209	-0,00195561442524195	-0,0985028967261314	0,0170312449336052	-0,012175552546978
1540	40	4	164,261	10	-8,47053783014417	-8,49924037232995	-0,00210557598620653	-0,0974834011867642	0,0166938453912735	-0,0120086409151554
1550	50	4	165,261	10	-8,46960844472051	-8,49998937919736	-0,000982563942670822	-0,0999896181747317	0,0176232308149338	-0,0127576477825642
1560	60	4	166,261	10	-8,46939747221768	-8,49965742789209	-0,000933692790567875	-0,0981094082817435	0,0178341753780842	-0,0124257244169712
1570	70	4	167,261	10	-8,46912749111652	-8,49988681264221	-0,000552223064005375	-0,0989297218620777	0,0181041844189167	-0,012655109167099
1580	80	4	168,261	10	-8,47030894830823	-8,49995646625757	-0,0016185874119401	-0,0987390289083123	0,016922727227211	-0,0127247907221317
1590	90	4	169,261	10	-8,46974621526897	-8,49981509149074	-0,000879210419952869	-0,0972734810784459	0,0174854323267937	-0,0125834159553051
1600	100	4	170,261	10	-8,46895940601826	-8,49997686222196	-0,000416948460042477	-0,0975525612011552	0,0182722695171833	-0,0127451308071613
1700	200	4	180,261	10	-8,47204556688666	-8,50066593848169	-0,00238365028053522	-0,0982077745720744	0,015186108648777	-0,0134342350065708
1800	300	4	190,261	10	-8,47055174410343	-8,50116566754877	-0,000507268123328686	-0,0980441877618432	0,0166799314320087	-0,013933964073658
1900	400	4	200,261	10	-8,47223192453384	-8,50188128650188	-0,00125843565911055	-0,0986040150746703	0,0149997510015964	-0,0146495550870895
2000	500	4	210,261	10	-8,47301429137588	-8,50231063552201	-0,00173052772879601	-0,0983032211661339	0,0142173282802105	-0,0150789320468903
2100	600	4	220,261	10	-8,47231892868876	-8,5029474645853	-0,000602598302066326	-0,0984125817194581	0,0149127468466759	-0,0157157331705093
2200	700	4	230,261	10	-8,47380311228335	-8,50366967730224	-0,00138509087264538	-0,0983904954046011	0,0134285353124142	-0,0164379738271236
2300	800	4	240,261	10	-8,47437389194965	-8,50425800308585	-0,00108433421701193	-0,0983626628294587	0,0128577835857868	-0,0170262716710567
2400	900	4	250,261	10	-8,47566721960902	-8,5051968600601	-0,00131463166326284	-0,0995395379140973	0,0115644559264183	-0,0179651565849781
2500	1000	4	260,261	10	-8,47588920034468	-8,50607600994408	-0,00113481655716896	-0,0999519973993301	0,0113424472510815	-0,0188443064689636
3001	1	5	310,599	0,197044	-8,49773274734616	-8,51197969168425	-0,0496888346970081	-0,101410960778594	-0,0105010159313679	-0,0247479602694511
3001	1	6	315,674	10	-8,51013690233231	-8,51908396929502	-0,0904690148308873	-0,133179994300008	-0,022905170917511	-0,03185223788023
3002	2	6	315,775	10	-8,50076325237751	-8,52886467240751	-0,0474749645218253	-0,173905082046986	-0,0135315209627151	-0,0416329689323902
3003	3	6	315,875	10	-8,49148842506111	-8,53173108771443	-0,0157026574015617	-0,184318022802472	-0,004256721585989	-0,0444993562996387
3004	4	6	315,975	10	-8,49144729785621	-8,532277001068	-0,0142334774136543	-0,18219958525151	-0,00421559438109398	-0,0450452975928783
3005	5	6	316,075	10	-8,49194521084428	-8,53347287513316	-0,0143688684329391	-0,184047492220998	-0,00471347942948341	-0,0462411716580391
3006	6	6	316,175	10	-8,49206822924316	-8,53433453477919	-0,0132753280922771	-0,184844871982932	-0,00483652576804161	-0,0471028313040733
3007	7	6	316,275	10	-8,49194621667266	-8,53502115234733	-0,0119525939226151	-0,186530677601695	-0,004714485257864	-0,0477894209325314
3008	8	6	316,375	10	-8,4918964561075	-8,53578144684434	-0,0108625506982207	-0,188171621412039	-0,00466475263237953	-0,0485497713088989
3009	9	6	316,475	10	-8,49300395697355	-8,53657342493534	-0,012391759082675	-0,189220383763313	-0,00577222555875778	-0,049341693520546
3010	10	6	316,575	10	-8,49240196868777	-8,53717809543014	-0,0101608131080866	-0,188600919209421	-0,00517023727297783	-0,0499463640153408
3020	20	6	317,575	10	-8,49295386113226	-8,54185142554343	-0,00505986623466015	-0,197296645492315	-0,00572215765714645	-0,0546197220683098
3030	30	6	318,575	10	-8,49294637329876	-8,54440628550947	-0,00173743814229965	-0,196403223089874	-0,00571466982364655	-0,0571745820343494
3040	40	6	319,575	10	-8,49556990899146	-8,54654909111559	-0,00235158018767834	-0,198081745766103	-0,00833820551633835	-0,0593173876404762
3050	50	6	320,575	10	-8,49682825617492	-8,54776863008738	-0,00163429416716099	-0,197709817439318	-0,00959655269980431	-0,0605368986725807
3060	60	6	321,575	10	-8,49679145962	-8,54905094951391	-0,000547515228390694	-0,197099056094885	-0,00955972820520401	-0,0618192180991173
3070	70	6	322,575	10	-8,49736098200083	-8,55041088536382	-0,000119549222290516	-0,198503909632564	-0,0101292505860329	-0,0631792098283768
3080	80	6	323,575	10	-8,49994660355151	-8,55144890025258	-0,000754445791244507	-0,198689750395715	-0,0127149000763893	-0,0642171688377857
3090	90	6	324,575	10	-8,50044214166701	-8,55228647589684	-0,000407849438488483	-0,198261365294456	-0,0132104381918907	-0,0650547444820404
3100	100	6	325,575	10	-8,50221695378423	-8,55346550233662	-0,0006461376324296	-0,20086701028049	-0,0149852782487869	-0,0662337988615036
3200	200	6	335,575	10	-8,50956511683762	-8,55815707705915	-0,00187918543815613	-0,19922480918467	-0,0223334133625031	-0,0709253735840321
3300	300	6	345,575	10	-8,51262138225138	-8,56152861379087	-0,00120760872960091	-0,200018165633082	-0,0253896787762642	-0,074296910315752
3400	400	6	355,575	10	-8,5147254075855	-8,5639576613903	-0,000478774309158325	-0,198488212190568	-0,027493704110384	-0,0767259299755096
3500	500	6	365,575	10	-8,51647820323706	-8,56607948429883	-0,000354312360286713	-0,198622536845505	-0,0292464718222618	-0,0788477808237076
3600	600	6	375,575	10	-8,51981107145548	-8,56762150302529	-0,000970014370977879	-0,19864238332957	-0,0325793400406837	-0,0803898274898529
3700	700	6	385,575	10	-8,52275222539902	-8,56919459067285	-0,00199148431420326	-0,199225330725312	-0,0355204939842224	-0,0819628871977329
3800	800	6	395,575	10	-8,52328324690461	-8,57036942616105	-0,00174988526850939	-0,197967253625393	-0,0360515154898167	-0,0831377506256104
3900	900	6	405,575	10	-8,52451150305569	-8,57170147821307	-0,0013306550681591	-0,199516424909234	-0,037279799580574	-0,0844697467982769
4000	1000	6	415,575	10	-8,52653349749744	-8,57259443029761	-0,00216631684452295	-0,199189940467477	-0,0393017940223217	-0,0853627547621727
4501	1	7	465,89	0,197278	-8,56053220108151	-8,58069187961519	-0,099591794423759	-0,200868989340961	-0,0733004696667194	-0,0934601761400699
4501	1	8	470,959	10	-8,57784421183169	-8,59073798172176	-0,178571515716612	-0,262596099637449	-0,0906125083565712	-0,103506278246641
4502	2	8	471,06	10	-8,5643373336643	-8,60573720186949	-0,0935633387416601	-0,343448161147535	-0,0771056301891804	-0,118505470454693
4503	3	8	471,16	10	-8,55261644348502	-8,61211387440562	-0,0320984004065394	-0,361565896309912	-0,0653847120702267	-0,124882142990828
4504	4	8	471,26	10	-8,55540077202022	-8,67963611148298	-0,0321282399818301	-0,360736027359962	-0,0681690685451031	-0,19240440800786
