# Supplementary material for: Mechanical Behaviour of Dental Luting Cements: Static, Dynamic, and Finite Element Studies
Source: Dent J (Basel). 2025 Dec 15;13(12):601. doi: 10.3390/dj13120601 (PMC12731645; doi:10.3390/dj13120601)
Supplement: Supplementary file 1 [file dentistry-13-00601-s001.zip › File S1/dynamic/CaC/2021,01,27 farasztas karboxilat 6/Test1/Test1.Stop.csv]

Total Time (s)	Cycle Elapsed Time (s)	Total Cycles	Elapsed Cycles	Step	Total Cycle Count(Linear Waveform)	Position(Linear:Position) (mm)	Load(Linear:Load) (kN)	Displacement(Linear:Digital Position) (mm)
465,275	0	4497	1497	6	4496	-8,57500548474491	-0,18424712587148	-0,0877737812697887
465,286	0,0109999999999673	4497	1497	6	4496	-8,56829688884318	-0,138723938725889	-0,0810651853680611
465,297	0,0219999999999914	4497	1497	6	4496	-8,55390345677733	-0,0598464114591479	-0,0666717253625393
465,308	0,0329999999999586	4497	1497	6	4496,25	-8,53968797251582	-0,0127509701997042	-0,052456296980381
465,317	0,0419999999999732	4497	1497	6	4496,25	-8,529436821118	-0,00071503221988678	-0,0422051176428795
465,318	0,0429999999999495	4497	1497	6	4496,25	-8,52936725132167	-0,000805789604783058	-0,0421355478465557
465,319	0,0439999999999827	4497	1497	6	4496,25	-8,52965000085533	-0,00114994123578072	-0,042418297380209
465,33	0,05499999999995	4497	1497	6	4496,5	-8,54313617572188	-0,0303938798606396	-0,0559044443070888
465,34	0,0649999999999977	4497	1497	6	4496,5	-8,55874707922339	-0,0995342386886477	-0,0715153478085995
465,351	0,075999999999965	4497	1497	6	4496,75	-8,56947186402977	-0,158468624576926	-0,0822401605546474
465,362	0,0869999999999891	4497	1497	6	4496,75	-8,5756955947727	-0,19394189119339	-0,0884638912975788
465,366	0,0909999999999513	4497	1497	6	4496,75	-8,57627154327929	-0,196675765328109	-0,0890398398041725
465,369	0,0939999999999941	4497	1497	6	4496,75	-8,57634695246816	-0,196274830959737	-0,0891152769327164
465,371	0,0960000000000036	4497	1497	6	4496,75	-8,57627045363188	-0,195018500089645	-0,089038722217083
465,375	0,0999999999999659	4497	1497	6	4497	-8,57521844096482	-0,186105337925255	-0,0879867374897003
465,386	0,0110000000000241	4498	1498	6	4497	-8,56836631894112	-0,139129743911326	-0,0811345875263214
465,397	0,0219999999999914	4498	1498	6	4497	-8,55442847125232	-0,0626613106578588	-0,0671967677772045
465,408	0,0330000000000155	4498	1498	6	4497,25	-8,53979939594865	-0,0129524851217866	-0,0525676645338535
465,418	0,0430000000000064	4498	1498	6	4497,25	-8,53004305623472	-0,00123112462460995	-0,0428113527595997
465,419	0,0439999999999827	4498	1498	6	4497,25	-8,52991361171007	-0,00132374465465546	-0,0426818802952766
465,42	0,0450000000000159	4498	1498	6	4497,25	-8,5301739256829	-0,00174744054675102	-0,0429422222077847
465,431	0,0559999999999832	4498	1498	6	4497,5	-8,54419900104404	-0,0338734313845634	-0,05696726962924
465,441	0,0660000000000309	4498	1498	6	4497,5	-8,56032491661608	-0,108027276583016	-0,0730932131409645
465,452	0,0769999999999982	4498	1498	6	4497,75	-8,56999570503831	-0,161246201023459	-0,0827639736235142
465,462	0,0869999999999891	4498	1498	6	4497,75	-8,57617721892893	-0,197467091493309	-0,0889455154538154
465,466	0,0910000000000082	4498	1498	6	4497,75	-8,57636419124901	-0,197203843854368	-0,0891324877738953
465,471	0,0960000000000036	4498	1498	6	4497,75	-8,57610454782843	-0,193664971739054	-0,088872816413641
465,475	0,100000000000023	4498	1498	6	4498	-8,5752097517252	-0,185690615326166	-0,0879780203104019
465,486	0,0109999999999673	4499	1499	6	4498	-8,56791076250374	-0,136231807991862	-0,0806790590286255
465,496	0,021000000000015	4499	1499	6	4498	-8,55528309009969	-0,0662367464974523	-0,0680513866245747
465,507	0,0319999999999823	4499	1499	6	4498,25	-8,54003026150167	-0,0131318718194962	-0,0527985580265522
465,518	0,0430000000000064	4499	1499	6	4498,25	-8,53047665208578	-0,00153602566570044	-0,0432449206709862
465,529	0,0539999999999736	4499	1499	6	4498,5	-8,54091840796173	-0,0234261248260736	-0,0536867044866085
465,54	0,0649999999999977	4499	1499	6	4498,5	-8,55898121371865	-0,100693739950657	-0,0717494823038578
465,551	0,075999999999965	4499	1499	6	4498,75	-8,56965414248407	-0,159301641397178	-0,0824224390089512
465,561	0,0860000000000127	4499	1499	6	4498,75	-8,57591528445482	-0,195872019976377	-0,0886836089193821
465,566	0,0910000000000082	4499	1499	6	4498,75	-8,57656080275774	-0,19903898704797	-0,0893290713429451
465,573	0,0980000000000132	4499	1499	6	4498,75	-8,57586435042322	-0,191079005599022	-0,0886326469480991
465,575	0,0999999999999659	4499	1499	6	4499	-8,57535847462714	-0,186756146140397	-0,0881267711520195
465,585	0,0100000000000477	4500	1500	6	4499	-8,56912991032004	-0,143864322453737	-0,0818981789052486
465,596	0,021000000000015	4500	1500	6	4499	-8,55596504174173	-0,0698370998725295	-0,0687333382666111
465,607	0,0320000000000391	4500	1500	6	4499,25	-8,54072355665267	-0,0146505888551474	-0,0534918531775474
465,617	0,04200000000003	4500	1500	6	4499,25	-8,53126969188452	-0,0021417485550046	-0,0440379604697227
465,618	0,0430000000000064	4500	1500	6	4499,25	-8,53118654340505	-0,00214250758290291	-0,0439548119902611
465,619	0,0440000000000396	4500	1500	6	4499,25	-8,5312972124666	-0,00240596476942301	-0,0440655089914799
465,63	0,0550000000000068	4500	1500	6	4499,5	-8,54238856583834	-0,0279700523242354	-0,055156834423542
465,641	0,0660000000000309	4500	1500	6	4499,5	-8,55977235361934	-0,104695218615234	-0,0725406780838966
465,661	0,0860000000000127	4500	1500	6	4499,75	-8,57590606436133	-0,195810627192259	-0,0886743329465389
465,663	0,0880000000000223	4500	1500	6	4499,75	-8,57640559785068	-0,198910422623158	-0,0891738943755627
465,667	0,0920000000000414	4500	1500	6	4499,75	-8,57642618939281	-0,197333754040301	-0,0891944579780102
465,669	0,0939999999999941	4500	1500	6	4499,75	-8,57635547406971	-0,196140799671412	-0,0891237705945969
465,675	0,100000000000023	4500	1500	6	4500	-8,57509556226432	-0,184796121902764	-0,0878638587892055
465,686	0,0110000000000241	4501	1501	6	4500	-8,56836771592498	-0,138997733592987	-0,0811359845101833
465,697	0,0219999999999914	4501	1501	6	4500	-8,55546439066529	-0,0675809849053621	-0,0682326592504978
465,708	0,0330000000000155	4501	1501	6	4500	-8,54341330938041	-0,0214638374745846	-0,0561816059052944
465,717	0,0419999999999732	4501	1501	6	4500	-8,53875766508281	-0,0122434878721833	-0,0515259616076946
465,727	0,0520000000000209	4501	1501	6	4500	-8,543297694996	-0,0286971218883991	-0,0560659915208816
465,738	0,0629999999999882	4501	1501	6	4500	-8,5557247325778	-0,0819443352520466	-0,0684930011630058
465,749	0,0740000000000123	4501	1501	6	4500	-8,56497519649565	-0,131906839087605	-0,0777434930205345
465,76	0,0849999999999795	4501	1501	6	4500	-8,57024727389216	-0,160607085563242	-0,0830155424773693
465,771	0,0960000000000036	4501	1501	6	4500	-8,57067796401679	-0,160499513149261	-0,0834462605416775
465,782	0,106999999999971	4501	1501	6	4500	-8,56704292818904	-0,134259262122214	-0,0798111967742443
465,792	0,117000000000019	4501	1501	6	4500	-8,56126902624965	-0,0995321292430162	-0,0740372948348522
465,803	0,127999999999986	4501	1501	6	4500	-8,55584478937089	-0,0715660862624645	-0,0686130858957767
465,814	0,13900000000001	4501	1501	6	4500	-8,55363093316555	-0,0622185971587896	-0,0663992017507553
465,825	0,149999999999977	4501	1501	6	4500	-8,55449597351253	-0,0685169501230121	-0,0672642700374126
465,835	0,160000000000025	4501	1501	6	4500	-8,55706407688558	-0,0836640503257513	-0,0698323734104633
465,846	0,170999999999992	4501	1501	6	4500	-8,56006239540875	-0,100575750693679	-0,0728306919336319
465,857	0,182000000000016	4501	1501	6	4500	-8,56223031878471	-0,112224933691323	-0,0749985873699188
465,868	0,192999999999984	4501	1501	6	4500	-8,5626932233572	-0,114313252270222	-0,0754614919424057
465,879	0,204000000000008	4501	1501	6	4500	-8,56147960759699	-0,105418367311358	-0,0742479041218758
465,89	0,214999999999975	4501	1501	7	4500	-8,56105534359813	-0,10273409076035	-0,0738236121833324
465,89	0	4501	1	7	4500	-8,56105534359813	-0,10273409076035	-0,0738236121833324
465,9	0,0100000000000477	4501	1	7	4500	-8,56061328202486	-0,100360526703298	-0,0733815506100655
465,903	0,0130000000000337	4501	1	7	4500	-8,56053220108151	-0,099591794423759	-0,0733004696667194
465,906	0,0160000000000196	4501	1	7	4500	-8,56068394146859	-0,100626517087221	-0,0734522379934788
465,917	0,0270000000000437	4501	1	7	4500	-8,56065365485847	-0,100581096485257	-0,0734219513833523
465,928	0,0380000000000109	4501	1	7	4500	-8,56068653985858	-0,100520183332264	-0,0734548084437847
465,939	0,049000000000035	4501	1	7	4500	-8,56071433983743	-0,100839934311807	-0,0734826363623142
465,95	0,0600000000000023	4501	1	7	4500	-8,5607367195189	-0,100930132903159	-0,073504988104105
465,96	0,07000000000005	4501	1	7	4500	-8,5607357416302	-0,10100387968123	-0,0735040381550789
465,971	0,0810000000000173	4501	1	7	4500	-8,56075669638813	-0,101142143830657	-0,0735249929130077
465,982	0,0920000000000414	4501	1	7	4500	-8,56066334992647	-0,100403358228505	-0,0734316185116768
465,993	0,103000000000009	4501	1	7	4500	-8,56100080534816	-0,102611314505339	-0,073769073933363
466,004	0,114000000000033	4501	1	7	4500	-8,56095624156296	-0,102271693758667	-0,0737245380878448
466,015	0,125	4501	1	7	4500	-8,56094609946012	-0,102294539101422	-0,07371436804533
466,025	0,135000000000048	4501	1	7	4500	-8,56099049560726	-0,102615286596119	-0,0737587921321392
466,036	0,146000000000015	4501	1	7	4500	-8,56087932363153	-0,101591260172427	-0,0736475922167301
466,047	0,157000000000039	4501	1	7	4500	-8,56092458590865	-0,101916161365807	-0,0736928544938564
466,058	0,168000000000006	4501	1	7	4500	-8,56106769293547	-0,102859027683735	-0,0738360174000263
466,069	0,17900000000003	4501	1	7	4500	-8,56117403134704	-0,10370587464422	-0,0739422999322414
466,08	0,189999999999998	4501	1	7	4500	-8,56113027781248	-0,102991499006748	-0,073898546397686
466,09	0,200000000000045	4501	1	7	4500	-8,56139679439366	-0,104796015657485	-0,074165090918541
466,101	0,211000000000013	4501	1	7	4500	-8,56118392199278	-0,103471772745252	-0,0739521905779839
466,112	0,222000000000037	4501	1	7	4500	-8,56135605834425	-0,104678682982922	-0,0741243548691273
466,123	0,233000000000004	4501	1	7	4500	-8,56124561280012	-0,103887799195945	-0,0740138813853264
466,134	0,244000000000028	4501	1	7	4500	-8,56135874055326	-0,104530910030007	-0,0741270370781422
466,145	0,254999999999995	4501	1	7	4500	-8,561369497329	-0,10441655293107	-0,0741377659142017
466,155	0,265000000000043	4501	1	7	4500	-8,5613991972059	-0,104864207096398	-0,0741674937307834
466,173	0,283000000000015	4501	1	7	4500	-8,56143937446177	-0,10506201069802	-0,0742076709866524
466,184	0,29400000000004	4501	1	7	4500	-8,56157675385475	-0,105698248371482	-0,0743450224399567
466,195	0,305000000000007	4501	1	7	4500	-8,56171980500221	-0,1067158812657	-0,0744880735874176
466,206	0,316000000000031	4501	1	7	4500	-8,5616706032306	-0,10627381503582	-0,0744388997554779
466,217	0,326999999999998	4501	1	7	4500	-8,561647888273	-0,106234857812524	-0,0744161568582058
466,227	0,337000000000046	4501	1	7	4500	-8,56163400225341	-0,10573573410511	-0,0744022987782955
466,238	0,348000000000013	4501	1	7	4500	-8,56168197467923	-0,106122908182442	-0,0744502432644367
466,249	0,359000000000037	4501	1	7	4500	-8,56173972599208	-0,106711210682988	-0,0745080225169659
466,26	0,370000000000005	4501	1	7	4500	-8,56178532354534	-0,106940399855375	-0,074553620070219
466,271	0,381000000000029	4501	1	7	4500	-8,56190778315067	-0,107765719294548	-0,074676051735878
466,282	0,391999999999996	4501	1	7	4500	-8,56179110705853	-0,106624681502581	-0,0745593756437302
466,292	0,402000000000044	4501	1	7	4500	-8,56186791323125	-0,107302111573517	-0,0746362097561359
466,303	0,413000000000011	4501	1	7	4500	-8,56202666647732	-0,10839244350791	-0,0747949630022049
466,314	0,424000000000035	4501	1	7	4500	-8,56210478581488	-0,108724622987211	-0,0748730823397636
466,325	0,435000000000002	4501	1	7	4500	-8,56193535961211	-0,107466289773583	-0,0747036561369896
466,335	0,44500000000005	4501	1	7	4500	-8,56200101785362	-0,107881869189441	-0,0747693143785
466,346	0,456000000000017	4501	1	7	4500	-8,56206508353352	-0,108283893205225	-0,0748333521187305
466,357	0,467000000000041	4501	1	7	4500	-8,56219969689846	-0,109240203164518	-0,0749679654836655
466,368	0,478000000000009	4501	1	7	4500	-8,56233011931181	-0,110171888954937	-0,0750983878970146
466,379	0,489000000000033	4501	1	7	4500	-8,56232520192862	-0,109868706203997	-0,0750934705138206
466,39	0,5	4501	1	7	4500	-8,56230374425649	-0,109741920605302	-0,0750720128417015
466,4	0,510000000000048	4501	1	7	4500	-8,56228591874242	-0,109507995657623	-0,0750541873276234
466,421	0,531000000000006	4501	1	7	4500	-8,56231033802032	-0,109790847636759	-0,0750786066055298
466,432	0,54200000000003	4501	1	7	4500	-8,56232525780797	-0,109520629048347	-0,0750935263931751
466,443	0,552999999999997	4501	1	7	4500	-8,56252572499216	-0,110960714519024	-0,0752940215170383
466,453	0,563000000000045	4501	1	7	4500	-8,56252871453762	-0,111010726541281	-0,0752969831228256
466,464	0,574000000000012	4501	1	7	4500	-8,56267333030701	-0,111989434808493	-0,0754415988922119
466,475	0,585000000000036	4501	1	7	4500	-8,56264941394329	-0,111391874961555	-0,0754176825284958
466,486	0,596000000000004	4501	1	7	4500	-8,56255184859037	-0,110791153274477	-0,0753201171755791
466,496	0,606000000000051	4501	1	7	4500	-8,56258191168308	-0,111057534813881	-0,0753501802682877
466,507	0,617000000000019	4501	1	7	4500	-8,56272608041763	-0,112025188282132	-0,0754943490028381
466,518	0,628000000000043	4501	1	7	4500	-8,5627493262291	-0,112196411937475	-0,0755175948143005
466,529	0,63900000000001	4501	1	7	4500	-8,56270367279649	-0,111720846034586	-0,0754719413816929
466,54	0,650000000000034	4501	1	7	4500	-8,56285105459392	-0,112702357582748	-0,075619351118803
466,551	0,661000000000001	4501	1	7	4500	-8,56294088065624	-0,113372388295829	-0,0757091492414474
466,561	0,671000000000049	4501	1	7	4500	-8,56294931843877	-0,113462558947504	-0,0757175870239735
466,572	0,682000000000016	4501	1	7	4500	-8,56298985891044	-0,113660553470254	-0,0757581554353237
466,583	0,69300000000004	4501	1	7	4500	-8,56305096298456	-0,113800903782248	-0,075819231569767
466,594	0,704000000000008	4501	1	7	4500	-8,56308784335852	-0,113915237598121	-0,0758561119437218
466,605	0,715000000000032	4501	1	7	4500	-8,56305230408907	-0,113655454479158	-0,0758205726742744
466,616	0,725999999999999	4501	1	7	4500	-8,56304892338812	-0,113629805855453	-0,0758172199130058
466,626	0,736000000000047	4501	1	7	4500	-8,5632498934865	-0,114747886545956	-0,0760181620717049
466,637	0,747000000000014	4501	1	7	4500	-8,5631257854402	-0,113953491672873	-0,0758940540254116
466,648	0,758000000000038	4501	1	7	4500	-8,56326676905155	-0,114870863035321	-0,0760350376367569
466,659	0,769000000000005	4501	1	7	4500	-8,56330920942128	-0,115237636491656	-0,0760775059461593
466,677	0,787000000000035	4501	1	7	4500	-8,56338171288371	-0,115187391638756	-0,0761499814689159
466,688	0,798000000000002	4501	1	7	4500	-8,56341652572155	-0,115511873736978	-0,0761847943067551
466,698	0,80800000000005	4501	1	7	4500	-8,56338880956173	-0,115426736883819	-0,0761570781469345
466,709	0,819000000000017	4501	1	7	4500	-8,56366616673768	-0,117167816497386	-0,076434463262558
466,72	0,830000000000041	4501	1	7	4500	-8,56348092667758	-0,115864225663245	-0,076249223202467
466,731	0,841000000000008	4501	1	7	4500	-8,56371684931219	-0,117250429466367	-0,0764851458370686
466,742	0,852000000000032	4501	1	7	4500	-8,56367086060345	-0,116864992305636	-0,076439157128334
466,753	0,863	4501	1	7	4500	-8,56375006958842	-0,117332530207932	-0,0765183381736279
466,763	0,873000000000047	4501	1	7	4500	-8,56362646445632	-0,116370255127549	-0,0763947330415249
466,774	0,884000000000015	4501	1	7	4500	-8,56378328986466	-0,11735285166651	-0,0765515863895416
466,785	0,895000000000039	4501	1	7	4500	-8,5638093855232	-0,117421699687839	-0,0765776820480824
466,796	0,906000000000006	4501	1	7	4500	-8,56381254270673	-0,11742930393666	-0,0765808112919331
466,807	0,91700000000003	4501	1	7	4500	-8,56380332261324	-0,117450072430074	-0,0765715911984444
466,818	0,927999999999997	4501	1	7	4500	-8,5639370419085	-0,118321883492172	-0,0767053104937077
466,828	0,938000000000045	4501	1	7	4500	-8,56392237357795	-0,117833581753075	-0,0766906701028347
466,839	0,949000000000012	4501	1	7	4500	-8,56413496658206	-0,119235599413514	-0,0769032351672649
466,85	0,960000000000036	4501	1	7	4500	-8,56415262445807	-0,119268232956529	-0,0769208930432796
466,861	0,971000000000004	4501	1	7	4500	-8,56410674750805	-0,118986363522708	-0,0768750160932541
466,871	0,981000000000051	4501	1	7	4500	-8,56416122987866	-0,119089027866721	-0,0769294984638691
466,882	0,992000000000019	4501	1	7	4500	-8,56421786360443	-0,119379102252424	-0,0769861601293087
466,893	1,00300000000004	4501	1	7	4500	-8,56427156366408	-0,119856032542884	-0,077039860188961
466,904	1,01400000000001	4501	1	7	4500	-8,56438061222434	-0,120574729517102	-0,0771488808095455
466,917	1,02700000000004	4501	1	7	4500	-8,5643563605845	-0,120320334099233	-0,077124685049057
466,928	1,03800000000001	4501	1	7	4500	-8,56436206027865	-0,120001891627908	-0,0771303288638592
466,939	1,04900000000004	4501	1	7	4500	-8,56441092677414	-0,120456009171903	-0,0771792232990265
466,95	1,06	4501	1	7	4500	-8,56450173072517	-0,120992041192949	-0,0772700272500515
466,96	1,07000000000005	4501	1	7	4500	-8,56450717896223	-0,121115646325052	-0,0772754475474357
466,971	1,08100000000002	4501	1	7	4500	-8,56453972868621	-0,120968814007938	-0,0773080252110958
466,982	1,09200000000004	4501	1	7	4500	-8,56459169648588	-0,121282595209777	-0,0773599930107594
466,993	1,10300000000001	4501	1	7	4500	-8,56463324278593	-0,12156046461314	-0,0774015113711357
467,004	1,11400000000003	4501	1	7	4500	-8,56466707773507	-0,121814399026334	-0,0774353742599487
467,015	1,125	4501	1	7	4500	-8,56468836776912	-0,121924611739814	-0,0774566642940044
467,025	1,13500000000005	4501	1	7	4500	-8,56485340744257	-0,122679146006703	-0,0776216760277748
467,036	1,14600000000002	4501	1	7	4500	-8,56488743796945	-0,122926370240748	-0,0776557065546513
467,047	1,15700000000004	4501	1	7	4500	-8,56488198973238	-0,122862211428583	-0,077650286257267
467,058	1,16800000000001	4501	1	7	4500	-8,56495055370033	-0,123269497416914	-0,0777188502252102
467,069	1,17900000000003	4501	1	7	4500	-8,56490135192871	-0,122971856035292	-0,077669620513916
467,08	1,19	4501	1	7	4500	-8,56495823711157	-0,123037928715348	-0,0777265056967735
467,09	1,20000000000005	4501	1	7	4500	-8,56508354656398	-0,12388551607728	-0,0778518430888653
467,101	1,21100000000001	4501	1	7	4500	-8,56512783095241	-0,124132498167455	-0,077896099537611
467,112	1,22200000000004	4501	1	7	4500	-8,56526115909219	-0,124985380098224	-0,0780294276773929
467,123	1,233	4501	1	7	4500	-8,56524112634361	-0,124471504241228	-0,0780094228684902
467,134	1,24400000000003	4501	1	7	4500	-8,56523025780916	-0,124430665746331	-0,0779985263943672
467,145	1,255	4501	1	7	4500	-8,56521642766893	-0,124352620914578	-0,0779847241938114
467,155	1,26500000000004	4501	1	7	4500	-8,56523478403687	-0,124537665396929	-0,0780030526220798
467,166	1,27600000000001	4501	1	7	4500	-8,565379595384	-0,125520150177181	-0,078147891908884
467,177	1,28700000000003	4501	1	7	4500	-8,56539434753358	-0,125219528563321	-0,078162644058466
467,197	1,30700000000002	4501	1	7	4500	-8,56549353338778	-0,125948470085859	-0,0782618299126625
467,208	1,31800000000004	4501	1	7	4500	-8,56556022539735	-0,126277422532439	-0,0783284939825535
467,219	1,32900000000001	4501	1	7	4500	-8,56555729173124	-0,126185580156744	-0,0783255882561207
467,23	1,34000000000003	4501	1	7	4500	-8,5656254645437	-0,126501130871475	-0,0783937610685825
467,241	1,351	4501	1	7	4500	-8,56561747379601	-0,126396440900862	-0,0783857703208923
467,251	1,36100000000005	4501	1	7	4500	-8,56570358388126	-0,127002676017582	-0,0784718804061413
467,262	1,37200000000001	4501	1	7	4500	-8,56570428237319	-0,127005036920309	-0,078472550958395
467,273	1,38300000000004	4501	1	7	4500	-8,56572149321437	-0,126728941686451	-0,0784897617995739
467,284	1,39400000000001	4501	1	7	4500	-8,56584744527936	-0,127650843933225	-0,0786157138645649
467,295	1,40500000000003	4501	1	7	4500	-8,56588010676205	-0,127782383933663	-0,0786484032869339
467,306	1,416	4501	1	7	4500	-8,56597378849983	-0,128402207046747	-0,0787420570850372
467,316	1,42600000000004	4501	1	7	4500	-8,5659668315202	-0,128430044278502	-0,0787351280450821
467,327	1,43700000000001	4501	1	7	4500	-8,56598583050072	-0,128097147680819	-0,0787541270256042
467,338	1,44800000000004	4501	1	7	4500	-8,56604190543294	-0,128568881191313	-0,0788101740181446
467,349	1,459	4501	1	7	4500	-8,56603707186878	-0,128399096429348	-0,0788053683936596
467,359	1,46900000000005	4501	1	7	4500	-8,56610071845353	-0,128989228978753	-0,0788690149784088
467,37	1,48000000000002	4501	1	7	4500	-8,56616970151663	-0,129073699936271	-0,0789379701018333
467,381	1,49100000000004	4501	1	7	4500	-8,56618724763393	-0,129077299498022	-0,0789555162191391
467,392	1,50200000000001	4501	1	7	4500	-8,56634382158518	-0,130456984043121	-0,0791120901703834
467,403	1,51300000000003	4501	1	7	4500	-8,56637368910014	-0,130354203283787	-0,0791419856250286
467,414	1,524	4501	1	7	4500	-8,56633161194623	-0,130052100867033	-0,0790999084711075
467,424	1,53400000000005	4501	1	7	4500	-8,56639975681901	-0,130278305150568	-0,0791680254042149
467,441	1,55100000000004	4501	1	7	4500	-8,56649064458907	-0,13084810692817	-0,0792589411139488
467,452	1,56200000000001	4501	1	7	4500	-8,56654884293675	-0,131153408437967	-0,0793171115219593
467,463	1,57300000000004	4501	1	7	4500	-8,56650260277092	-0,130818695761263	-0,0792708992958069
467,474	1,584	4501	1	7	4500	-8,56656678020954	-0,130990161560476	-0,0793350487947464
467,484	1,59400000000005	4501	1	7	4500	-8,56656284071505	-0,130982580594718	-0,079331137239933
467,495	1,60500000000002	4501	1	7	4500	-8,56660958379507	-0,13129374012351	-0,0793778523802757
467,506	1,61600000000004	4501	1	7	4500	-8,56662165373564	-0,131412344053388	-0,0793899782001972
467,517	1,62700000000001	4501	1	7	4500	-8,56676319614053	-0,132271042093635	-0,0795314647257328
467,528	1,63800000000003	4501	1	7	4500	-8,56678823009133	-0,132034448906779	-0,0795564986765385
467,539	1,649	4501	1	7	4500	-8,5668838955462	-0,132831544615328	-0,079652164131403
467,549	1,65900000000005	4501	1	7	4500	-8,56695036403835	-0,133236851543188	-0,0797186605632305
467,56	1,67000000000002	4501	1	7	4500	-8,56693494133651	-0,132996835745871	-0,0797032378613949
467,571	1,68100000000004	4501	1	7	4500	-8,56695245951414	-0,132830357179046	-0,0797207280993462
467,582	1,69200000000001	4501	1	7	4500	-8,56702920980752	-0,133436159230769	-0,0797975063323975
467,593	1,70300000000003	4501	1	7	4500	-8,5670281201601	-0,133396978490055	-0,0797963887453079
467,604	1,714	4501	1	7	4500	-8,56723621487617	-0,134759894572198	-0,08000448346138
467,614	1,72400000000005	4501	1	7	4500	-8,5673108138144	-0,135293076746166	-0,0800790823996067
467,625	1,73500000000001	4501	1	7	4500	-8,56717837974429	-0,134012512862682	-0,0799466483294964
467,636	1,74600000000004	4501	1	7	4500	-8,56726571917534	-0,134633840061724	-0,0800340436398983
467,647	1,75700000000001	4501	1	7	4500	-8,5672836843878	-0,134805394336581	-0,0800519809126854
467,658	1,76800000000003	4501	1	7	4500	-8,56722797267139	-0,134316370822489	-0,0799962691962719
467,669	1,779	4501	1	7	4500	-8,56734562665224	-0,1347586652264	-0,0801138952374458
467,679	1,78900000000004	4501	1	7	4500	-8,56736216694117	-0,13491909019649	-0,080130435526371
467,69	1,80000000000001	4501	1	7	4500	-8,56745506636798	-0,135605353862047	-0,0802233628928661
467,701	1,81100000000004	4501	1	7	4500	-8,56752298772335	-0,136119923554361	-0,0802912563085556
467,712	1,822	4501	1	7	4500	-8,56762446463108	-0,136657929979265	-0,0803927332162857
467,722	1,83200000000005	4501	1	7	4500	-8,56763052754104	-0,136293447576463	-0,0803988240659237
467,733	1,84300000000002	4501	1	7	4500	-8,56768425554037	-0,136897694319487	-0,080452524125576
467,744	1,85400000000004	4501	1	7	4500	-8,56765396893024	-0,136527116410434	-0,0804222375154495
467,755	1,86500000000001	4501	1	7	4500	-8,5677108541131	-0,136854592710733	-0,080479122698307
467,766	1,87600000000003	4501	1	7	4500	-8,56771280989051	-0,136692649684846	-0,0804810784757137
467,777	1,887	4501	1	7	4500	-8,56771761551499	-0,136797125451267	-0,0804858841001987
467,787	1,89700000000005	4501	1	7	4500	-8,56787947006524	-0,137740266509354	-0,0806477665901184
467,798	1,90800000000002	4501	1	7	4500	-8,56795485131442	-0,138296335935593	-0,0807231478393078
467,809	1,91900000000004	4501	1	7	4500	-8,56796415522694	-0,13826981652528	-0,0807324796915054
467,82	1,93000000000001	4501	1	7	4500	-8,56802674010396	-0,13823717366904	-0,0807950086891651
467,831	1,94100000000003	4501	1	7	4500	-8,56801413930952	-0,138247786089778	-0,0807824358344078
467,842	1,952	4501	1	7	4500	-8,5679903626442	-0,138109843246639	-0,0807586312294006
467,852	1,96200000000005	4501	1	7	4500	-8,56814241036773	-0,13916146941483	-0,0809106789529324
467,863	1,97300000000001	4501	1	7	4500	-8,56815531849861	-0,139233516529202	-0,0809235870838165
467,874	1,98400000000004	4501	1	7	4500	-8,5682132653892	-0,139219248667359	-0,0809815339744091
467,885	1,995	4501	1	7	4500	-8,56820642016828	-0,139231071807444	-0,0809747166931629
467,896	2,00600000000003	4501	1	7	4500	-8,56817691586912	-0,139001528732479	-0,0809452123939991
467,907	2,017	4501	1	7	4500	-8,5683966614306	-0,140592632815242	-0,0811649300158024
467,917	2,02700000000004	4501	1	7	4500	-8,56837838888168	-0,139929871074855	-0,0811466574668884
467,928	2,03800000000001	4501	1	7	4500	-8,56849500909447	-0,140836099162698	-0,0812633335590363
467,939	2,04900000000004	4501	1	7	4500	-8,56855161488056	-0,141122406348586	-0,0813198834657669
467,957	2,06700000000001	4501	1	7	4500	-8,56856935657561	-0,141250896267593	-0,0813376531004906
467,968	2,07800000000003	4501	1	7	4500	-8,56854203157127	-0,140660675242543	-0,0813103280961514
467,979	2,089	4501	1	7	4500	-8,56861157342792	-0,141153666190803	-0,0813798420131207
467,989	2,09900000000005	4501	1	7	4500	-8,56863467954099	-0,141310915350914	-0,0814029760658741
468	2,11000000000001	4501	1	7	4500	-8,56873442418873	-0,141889466904104	-0,0815027207136154
468,011	2,12100000000004	4501	1	7	4500	-8,5688229650259	-0,142699643038213	-0,0815912336111069
468,022	2,13200000000001	4501	1	7	4500	-8,56879427097738	-0,14225875493139	-0,0815625675022602
468,033	2,14300000000003	4501	1	7	4500	-8,56891837902367	-0,142991621978581	-0,0816866755485535
468,044	2,154	4501	1	7	4500	-8,56889479793608	-0,142686213366687	-0,0816630944609642
468,054	2,16400000000004	4501	1	7	4500	-8,56890739873052	-0,142759061418474	-0,0816756673157215
468,065	2,17500000000001	4501	1	7	4500	-8,5689830314368	-0,14301361516118	-0,0817513279616833
468,076	2,18600000000004	4501	1	7	4500	-8,5690285731107	-0,14339879155159	-0,081796869635582
468,087	2,197	4501	1	7	4500	-8,56906657107174	-0,143564590252936	-0,0818348675966263
468,097	2,20700000000005	4501	1	7	4500	-8,56901309452951	-0,143123590387404	-0,0817813910543918
468,108	2,21800000000002	4501	1	7	4500	-8,56915312819183	-0,14416913036257	-0,081921424716711
468,119	2,22900000000004	4501	1	7	4500	-8,56911085546017	-0,143495867960155	-0,081879124045372
468,13	2,24000000000001	4501	1	7	4500	-8,56930752284825	-0,144944391213357	-0,0820758193731308
468,141	2,25100000000003	4501	1	7	4500	-8,56930986978114	-0,144911399111152	-0,0820781663060188
468,152	2,262	4501	1	7	4500	-8,56930897571146	-0,144851128570735	-0,0820772722363472
468,162	2,27200000000005	4501	1	7	4500	-8,56952735222876	-0,146330078132451	-0,082295648753643
468,173	2,28300000000002	4501	1	7	4500	-8,56948586180806	-0,145704611204565	-0,0822541303932667
468,184	2,29400000000004	4501	1	7	4500	-8,56941207312047	-0,145253334194422	-0,0821803696453571
468,195	2,30500000000001	4501	1	7	4500	-8,56946599669754	-0,145591548644006	-0,0822342932224274
468,206	2,31600000000003	4501	1	7	4500	-8,56949712149799	-0,145750609226525	-0,082265418022871
468,223	2,33300000000003	4501	1	7	4500	-8,56964095495641	-0,146469213068485	-0,0824092514812946
468,234	2,34400000000005	4501	1	7	4500	-8,56970435008407	-0,146815660409629	-0,0824726186692715
468,245	2,35500000000002	4501	1	7	4500	-8,5696730017662	-0,146537208929658	-0,0824412703514099
468,256	2,36600000000004	4501	1	7	4500	-8,5696402285248	-0,146250878460705	-0,0824085250496864
468,267	2,37700000000001	4501	1	7	4500	-8,56972809880972	-0,146546782925725	-0,0824964232742786
468,278	2,38800000000003	4501	1	7	4500	-8,56978040188551	-0,146914906799793	-0,0825486704707146
468,289	2,399	4501	1	7	4500	-8,56995304115117	-0,148156150244176	-0,0827213376760483
468,299	2,40900000000005	4501	1	7	4500	-8,56992674991488	-0,147911622188985	-0,0826950185000896
468,31	2,42000000000002	4501	1	7	4500	-8,56994887813926	-0,147985159419477	-0,0827171467244625
468,321	2,43100000000004	4501	1	7	4500	-8,57002305798233	-0,148115297779441	-0,0827913545072079
468,332	2,44200000000001	4501	1	7	4500	-8,57011671178043	-0,148852658458054	-0,0828850083053112
468,343	2,45300000000003	4501	1	7	4500	-8,5701191984117	-0,149027085863054	-0,0828874669969082
468,354	2,464	4501	1	7	4500	-8,570127915591	-0,148926423862576	-0,0828961841762066
468,364	2,47400000000005	4501	1	7	4500	-8,57012397609651	-0,148449661210179	-0,0828922726213932
468,375	2,48500000000001	4501	1	7	4500	-8,57020220719278	-0,149147300980985	-0,0829705037176609
468,386	2,49600000000004	4501	1	7	4500	-8,57032204046845	-0,149979824200273	-0,0830903090536594
468,397	2,50700000000001	4501	1	7	4500	-8,57035612687469	-0,150129925459623	-0,0831243954598904
468,408	2,51800000000003	4501	1	7	4500	-8,57037853449583	-0,150230852887034	-0,0831468030810356
468,419	2,529	4501	1	7	4500	-8,57044810429215	-0,150392567738891	-0,0832163728773594
468,429	2,53900000000004	4501	1	7	4500	-8,57041418552399	-0,150149492546916	-0,0831825099885464
468,44	2,55000000000001	4501	1	7	4500	-8,57042024843395	-0,150274112820625	-0,0831885449588299
468,451	2,56100000000004	4501	1	7	4500	-8,57044433243573	-0,150514282286167	-0,0832126289606094
468,462	2,572	4501	1	7	4500	-8,5704954341054	-0,150607591494918	-0,0832637026906013
468,472	2,58200000000005	4501	1	7	4500	-8,57054692693055	-0,150696071796119	-0,0833152234554291
468,483	2,59300000000002	4501	1	7	4500	-8,57071017846465	-0,151806492358446	-0,0834784470498562
468,494	2,60400000000004	4501	1	7	4500	-8,57074462808668	-0,15208896715194	-0,0835129246115684
468,505	2,61500000000001	4501	1	7	4500	-8,57082981616259	-0,152673665434122	-0,0835980847477913
468,516	2,62600000000003	4501	1	7	4500	-8,57080651447177	-0,152236837893724	-0,0835747830569744
468,527	2,637	4501	1	7	4500	-8,57091735117137	-0,152875590138137	-0,0836856476962566
468,537	2,64700000000005	4501	1	7	4500	-8,57090008445084	-0,152834020555019	-0,0836683809757233
468,548	2,65800000000002	4501	1	7	4500	-8,57091221027076	-0,152817973867059	-0,0836805067956448
468,559	2,66900000000004	4501	1	7	4500	-8,57090377248824	-0,152712538838387	-0,0836720690131187
468,57	2,68000000000001	4501	1	7	4500	-8,57098650187254	-0,153057561255991	-0,0837547704577446
468,581	2,69100000000003	4501	1	7	4500	-8,57109141536057	-0,15373857691884	-0,0838597118854523
468,592	2,702	4501	1	7	4500	-8,57115251943469	-0,154174161143601	-0,0839207880198956
468,602	2,71200000000005	4501	1	7	4500	-8,57117598876357	-0,154168703593314	-0,0839443132281303
468,613	2,72300000000001	4501	1	7	4500	-8,57124796137214	-0,154561283998191	-0,0840162858366966
468,624	2,73400000000004	4501	1	7	4500	-8,57119185850024	-0,153967058286071	-0,0839601270854473
468,635	2,745	4501	1	7	4500	-8,57123251073062	-0,154295945540071	-0,0840008072555065
468,646	2,75600000000003	4501	1	7	4500	-8,5712861828506	-0,154766566120088	-0,0840544514358044
468,657	2,767	4501	1	7	4500	-8,57131632976234	-0,154781746678054	-0,0840846262872219
468,667	2,77700000000004	4501	1	7	4500	-8,57146446593106	-0,155654260888696	-0,0842327624559402
468,678	2,78800000000001	4501	1	7	4500	-8,57148265466094	-0,15560326166451	-0,0842509232461452
468,694	2,80400000000003	4501	1	7	4500	-8,57150724157691	-0,155805530957878	-0,0842755101621151
468,705	2,815	4501	1	7	4500	-8,57157111167908	-0,156225189566612	-0,0843393802642822
468,715	2,82500000000005	4501	1	7	4500	-8,57158647850156	-0,155964130535722	-0,0843547470867634
468,735	2,84500000000003	4501	1	7	4500	-8,57159173116088	-0,156036498956382	-0,0843599997460842
468,746	2,85600000000005	4501	1	7	4500	-8,57190155424177	-0,158133474178612	-0,0846698507666588
468,757	2,86700000000002	4501	1	7	4500	-8,57173768803477	-0,156980426982045	-0,084505956619978
468,768	2,87800000000004	4501	1	7	4500	-8,57180376537144	-0,157099668867886	-0,0845720618963242
468,779	2,88900000000001	4501	1	7	4500	-8,57182997278869	-0,157267721369863	-0,0845982693135738
468,79	2,90000000000003	4501	1	7	4500	-8,5718784481287	-0,157622271217406	-0,0846467167139053
468,801	2,911	4501	1	7	4500	-8,57206421904266	-0,158932437188923	-0,0848325155675411
468,811	2,92100000000005	4501	1	7	4500	-8,57189646922052	-0,157203115522861	-0,0846647657454014
468,822	2,93200000000002	4501	1	7	4500	-8,57196165248752	-0,157739715650678	-0,0847299210727215
468,833	2,94300000000004	4501	1	7	4500	-8,57210403308272	-0,158595372922719	-0,0848723016679287
468,844	2,95400000000001	4501	1	7	4500	-8,57210305519402	-0,158683708868921	-0,0848713517189026
468,855	2,96500000000003	4501	1	7	4500	-8,5720067191869	-0,157955470494926	-0,0847750157117844
468,866	2,976	4501	1	7	4500	-8,5721492394805	-0,158722912892699	-0,084917563945055
468,876	2,98600000000005	4501	1	7	4500	-8,5722029954195	-0,159119311720133	-0,0849713198840618
468,887	2,99700000000001	4501	1	7	4500	-8,57239281758666	-0,160457766614854	-0,0851610861718654
468,898	3,00800000000004	4501	1	7	4500	-8,57238116674125	-0,160181540995836	-0,0851494632661343
468,909	3,01900000000001	4501	1	7	4500	-8,57231047935784	-0,159493233077228	-0,0850787758827209
468,92	3,03000000000003	4501	1	7	4500	-8,57237189076841	-0,159792192280293	-0,0851401872932911
468,931	3,041	4501	1	7	4500	-8,57252614572644	-0,160866309888661	-0,0852944143116474
468,941	3,05100000000004	4501	1	7	4500	-8,57253558933735	-0,161005635745823	-0,085303857922554
468,952	3,06200000000001	4501	1	7	4500	-8,57252039015293	-0,16082838177681	-0,0852886587381363
468,963	3,07300000000004	4501	1	7	4500	-8,57253922149539	-0,160627625882626	-0,085307490080595
468,974	3,084	4501	1	7	4500	-8,57256034389138	-0,16076572239399	-0,0853286124765873
468,984	3,09400000000005	4501	1	7	4500	-8,57266154140234	-0,161408176645637	-0,085429809987545
468,995	3,10500000000002	4501	1	7	4500	-8,57274413108826	-0,162047380581498	-0,0855123996734619
469,006	3,11600000000004	4501	1	7	4500	-8,57283144257963	-0,162478196434677	-0,0855997391045093
469,017	3,12700000000001	4501	1	7	4500	-8,5727808997035	-0,161851560696959	-0,0855491682887077
469,028	3,13800000000003	4501	1	7	4500	-8,57284954749048	-0,162341236136854	-0,0856178440153599
469,039	3,149	4501	1	7	4500	-8,57290073297918	-0,162656917236745	-0,0856690295040607
469,049	3,15900000000005	4501	1	7	4500	-8,57295060530305	-0,162988207302988	-0,0857188738882542
469,06	3,17000000000002	4501	1	7	4500	-8,57296038419008	-0,162708605639637	-0,0857286527752876
469,071	3,18100000000004	4501	1	7	4500	-8,57304920442402	-0,163403311744332	-0,0858175009489059
469,082	3,19200000000001	4501	1	7	4500	-8,57303679920733	-0,163161735981703	-0,0858050957322121
469,093	3,20300000000003	4501	1	7	4500	-8,57303397729993	-0,162959452718496	-0,0858022458851337
469,104	3,214	4501	1	7	4500	-8,57306708581746	-0,163449090905488	-0,0858353823423386
469,114	3,22400000000005	4501	1	7	4500	-8,57311762869358	-0,16338643617928	-0,0858858972787857
469,125	3,23500000000001	4501	1	7	4500	-8,57326420024037	-0,164533699862659	-0,0860324688255787
469,136	3,24600000000004	4501	1	7	4500	-8,57332088984549	-0,164746679365635	-0,0860891863703728
469,147	3,25700000000001	4501	1	7	4500	-8,57344371266663	-0,16573931556195	-0,0862120091915131
469,158	3,26800000000003	4501	1	7	4500	-8,57330228202045	-0,164464488625526	-0,086070578545332
469,169	3,279	4501	1	7	4500	-8,57344491407275	-0,165268774144351	-0,0862131826579571
469,179	3,28900000000004	4501	1	7	4500	-8,57347986660898	-0,165492054075003	-0,0862481631338596
469,19	3,30000000000001	4501	1	7	4500	-8,57347665354609	-0,165495136752725	-0,0862449221313
469,201	3,31100000000004	4501	1	7	4500	-8,57358986511827	-0,16635830514133	-0,0863581337034702
469,212	3,322	4501	1	7	4500	-8,57354770414531	-0,165697792544961	-0,0863160006701946
469,222	3,33200000000005	4501	1	7	4500	-8,57361221686006	-0,166148077696562	-0,086380485445261
469,233	3,34300000000002	4501	1	7	4500	-8,57360207475722	-0,166004961356521	-0,0863703712821007
469,244	3,35400000000004	4501	1	7	4500	-8,5737222712487	-0,166852525435388	-0,0864905677735806
469,255	3,36500000000001	4501	1	7	4500	-8,5737651027739	-0,167056433856487	-0,0865333713591099
469,266	3,37600000000003	4501	1	7	4500	-8,57383447699249	-0,167232821695507	-0,0866027735173702
469,277	3,387	4501	1	7	4500	-8,57387814670801	-0,167618826963007	-0,0866464152932167
469,287	3,39700000000005	4501	1	7	4500	-8,57394469901919	-0,168135398998857	-0,0867129676043987
469,298	3,40800000000002	4501	1	7	4500	-8,57393100857735	-0,167975388467312	-0,0866992771625519
469,309	3,41900000000004	4501	1	7	4500	-8,5739132668823	-0,167453805916011	-0,0866815634071827
469,32	3,43000000000001	4501	1	7	4500	-8,57407766394317	-0,168653130531311	-0,0868459604680538
469,331	3,44100000000003	4501	1	7	4500	-8,57414220459759	-0,168920089490712	-0,0869105011224747
469,342	3,452	4501	1	7	4500	-8,57396685518324	-0,167630598880351	-0,0867351517081261
469,352	3,46200000000005	4501	1	7	4500	-8,57404896989465	-0,168265453539789	-0,0868172384798527
469,363	3,47300000000001	4501	1	7	4500	-8,57415371574461	-0,168835674412549	-0,0869220122694969
469,374	3,48400000000004	4501	1	7	4500	-8,57422239147127	-0,16913291066885	-0,0869906879961491
469,385	3,495	4501	1	7	4500	-8,57433373108506	-0,170024572871625	-0,0871019996702671
469,396	3,50600000000003	4501	1	7	4500	-8,57422202825546	-0,169222336262465	-0,0869902968406677
469,407	3,517	4501	1	7	4500	-8,57450586743653	-0,171159277670085	-0,0872741639614105
469,417	3,52700000000004	4501	1	7	4500	-8,574442807585	-0,170402131043375	-0,0872110761702061
469,428	3,53800000000001	4501	1	7	4500	-8,5744259878993	-0,170270251110196	-0,0871942564845085
469,439	3,54900000000004	4501	1	7	4500	-8,5744527541101	-0,170528581365943	-0,087221022695303
469,45	3,56	4501	1	7	4500	-8,57444613240659	-0,170402838848531	-0,0872144289314747
469,46	3,57000000000005	4501	1	7	4500	-8,57445898465812	-0,170262306928635	-0,0872272811830044
469,471	3,58100000000002	4501	1	7	4500	-8,57456750236452	-0,170959527604282	-0,0873357988893986
469,482	3,59200000000004	4501	1	7	4500	-8,57468607835472	-0,171854505315423	-0,0874543748795986
469,493	3,60300000000001	4501	1	7	4500	-8,57469630427658	-0,171838025562465	-0,0874646008014679
469,504	3,61400000000003	4501	1	7	4500	-8,57478674501181	-0,172391249798238	-0,0875550135970116
469,515	3,625	4501	1	7	4500	-8,57478509657085	-0,1720284903422	-0,0875533930957317
469,525	3,63500000000005	4501	1	7	4500	-8,57480239123106	-0,172276836819947	-0,0875706598162651
469,536	3,64600000000002	4501	1	7	4500	-8,57484868727624	-0,172492796555161	-0,0876169838011265
469,547	3,65700000000004	4501	1	7	4500	-8,57493694871664	-0,173016018234193	-0,0877052173018456
469,558	3,66800000000001	4501	1	7	4500	-8,57503429055214	-0,173383862711489	-0,0878025591373444
469,569	3,67900000000003	4501	1	7	4500	-8,57500461861491	-0,173233365640044	-0,0877728872001171
469,58	3,69	4501	1	7	4500	-8,57498788274824	-0,172988972626626	-0,0877561792731285
469,59	3,70000000000005	4501	1	7	4500	-8,57513478957117	-0,173943294212222	-0,0879030860960484
469,601	3,71100000000001	4501	1	7	4500	-8,57514029368758	-0,173963927663863	-0,0879086181521416
469,612	3,72200000000004	4501	1	7	4500	-8,5751186683774	-0,173560781404376	-0,0878869369626045
469,623	3,733	4501	1	7	4500	-8,57519958168268	-0,174042298458517	-0,0879678502678871
469,634	3,74400000000003	4501	1	7	4500	-8,5752977617085	-0,174712771549821	-0,0880660302937031
469,645	3,755	4501	1	7	4500	-8,57528826221824	-0,174719118513167	-0,088056530803442
469,655	3,76500000000004	4501	1	7	4500	-8,57531041838229	-0,174387930892408	-0,0880787149071693
469,666	3,77600000000001	4501	1	7	4500	-8,57534537091851	-0,174650601111352	-0,0881136395037174
469,677	3,78700000000003	4501	1	7	4500	-8,57548953965306	-0,175747419707477	-0,0882578082382679
469,688	3,798	4501	1	7	4500	-8,57546590268612	-0,175573532469571	-0,0882341712713242
469,698	3,80800000000005	4501	1	7	4500	-8,57548182830215	-0,175635600462556	-0,0882500968873501
469,709	3,81900000000002	4501	1	7	4500	-8,57560258358717	-0,176116712391376	-0,0883708521723747
469,72	3,83000000000004	4501	1	7	4500	-8,57560194097459	-0,176121164113283	-0,0883702374994755
469,744	3,85400000000004	4501	1	7	4500	-8,57562976889312	-0,176196782849729	-0,088398065418005
469,755	3,86500000000001	4501	1	7	4500	-8,57562557794154	-0,175816817209125	-0,0883938744664192
469,766	3,87600000000003	4501	1	7	4500	-8,57581685297191	-0,177305517718196	-0,0885851494967937
469,777	3,887	4501	1	7	4500	-8,57584342360497	-0,177458408288658	-0,0886116921901703
469,787	3,89700000000005	4501	1	7	4500	-8,57584655284882	-0,177495419047773	-0,0886148773133755
469,798	3,90800000000002	4501	1	7	4500	-8,57587315142155	-0,177704277448356	-0,088641420006752
469,809	3,91900000000004	4501	1	7	4500	-8,57596627436578	-0,177963222377002	-0,088734570890665
469,82	3,93000000000001	4501	1	7	4500	-8,57597420923412	-0,178172993473709	-0,0887425057590008
469,831	3,94100000000003	4501	1	7	4500	-8,57604020275175	-0,178568921983242	-0,088808499276638
469,842	3,952	4501	1	7	4500	-8,57609320431948	-0,179046066477895	-0,0888614729046822
469,852	3,96200000000005	4501	1	7	4500	-8,57611826620996	-0,178898144513369	-0,0888865627348423
469,863	3,97300000000001	4501	1	7	4500	-8,57616973109543	-0,179143585264683	-0,0889380276203156
469,874	3,98400000000004	4501	1	7	4500	-8,57613880187273	-0,17884957138449	-0,0889070704579353
469,885	3,995	4501	1	7	4500	-8,57621781527996	-0,179479480721056	-0,0889860838651657
469,896	4,00600000000003	4501	1	7	4500	-8,57615668326616	-0,178937981836498	-0,088924951851368
469,907	4,017	4501	1	7	4500	-8,57632778584957	-0,179962874390185	-0,0890960544347763
469,917	4,02700000000004	4501	1	7	4500	-8,57640590518713	-0,180678693577647	-0,0891741737723351
469,928	4,03800000000001	4501	1	7	4500	-8,57646631076932	-0,181181649677455	-0,0892345793545246
469,939	4,04900000000004	4501	1	7	4500	-8,57636868953705	-0,180284762755036	-0,0891369581222534
469,95	4,06	4501	1	7	4500	-8,57643689028919	-0,180814932100475	-0,0892051868140697
469,96	4,07000000000005	4501	1	7	4500	-8,57648489065468	-0,180878103710711	-0,0892531871795654
469,971	4,08100000000002	4501	1	7	4500	-8,57653166167438	-0,181198483332992	-0,0892999581992626
469,982	4,09200000000004	4501	1	7	4500	-8,5765263531357	-0,181136592291296	-0,0892946496605873
469,993	4,10300000000001	4501	1	7	4500	-8,57654585503042	-0,181355541571975	-0,0893141515552998
470,004	4,11400000000003	4501	1	7	4500	-8,57673528604209	-0,182439088821411	-0,0895035825669765
470,015	4,125	4501	1	7	4500	-8,57667158357799	-0,181698547676206	-0,0894398801028728
470,025	4,13500000000005	4501	1	7	4500	-8,57679136097431	-0,182797331362963	-0,0895596295595169
470,036	4,14600000000002	4501	1	7	4500	-8,57670094817877	-0,181848155334592	-0,0894692726433277
470,047	4,15700000000004	4501	1	7	4500	-8,57679734006524	-0,182726439088583	-0,0895656086504459
470,058	4,16800000000001	4501	1	7	4500	-8,57684056274593	-0,182647444307804	-0,0896088592708111
470,069	4,17900000000003	4501	1	7	4500	-8,57688168995082	-0,182813531719148	-0,0896499864757061
470,08	4,19	4501	1	7	4500	-8,57695243321359	-0,183406244032085	-0,0897207297384739
470,09	4,20000000000005	4501	1	7	4500	-8,57708961702883	-0,1843436434865	-0,0898579135537148
470,101	4,21100000000001	4501	1	7	4500	-8,57709559611976	-0,183977191336453	-0,0898638926446438
470,112	4,22200000000004	4501	1	7	4500	-8,5770889185369	-0,183828184381127	-0,0898571871221066
470,123	4,233	4501	1	7	4500	-8,5771925188601	-0,18458163831383	-0,0899607874453068
470,133	4,24300000000005	4501	1	7	4500	-8,57715183869004	-0,184158119373024	-0,0899201072752476
470,144	4,25400000000002	4501	1	7	4500	-8,57717949897051	-0,184257393702865	-0,0899477675557137
470,155	4,26500000000004	4501	1	7	4500	-8,57725759036839	-0,184700298123062	-0,0900258868932724
470,166	4,27600000000001	4501	1	7	4500	-8,5773937124759	-0,185818555764854	-0,0901620090007782
470,177	4,28700000000003	4501	1	7	4500	-8,57736895792186	-0,185335325077176	-0,0901372544467449
470,188	4,298	4501	1	7	4500	-8,57738857157528	-0,185452410951257	-0,0901568681001663
470,198	4,30800000000005	4501	1	7	4500	-8,57741477899253	-0,185424396768212	-0,090183075517416
470,209	4,31900000000002	4501	1	7	4500	-8,57746616005898	-0,185627373866737	-0,0902344286441803
470,22	4,33000000000004	4501	1	7	4500	-8,57750879600644	-0,185897680930793	-0,0902770645916462
470,231	4,34100000000001	4501	1	7	4500	-8,57765978202224	-0,186957041732967	-0,0904280506074428
470,242	4,35200000000003	4501	1	7	4500	-8,57786516658962	-0,188702866435051	-0,0906334631145
470,253	4,363	4501	1	7	4500	-8,57776531018317	-0,187084251083434	-0,0905336067080498
470,263	4,37300000000005	4501	1	7	4500	-8,5777469817549	-0,186966620385647	-0,0905152782797813
470,274	4,38400000000001	4501	1	7	4500	-8,57777779921889	-0,187062700279057	-0,0905460678040981
470,285	4,39500000000004	4501	1	7	4500	-8,57785608619452	-0,187723278068006	-0,0906244106590748
470,296	4,40600000000001	4501	1	7	4500	-8,57787581160665	-0,187729173339903	-0,0906440801918507
470,307	4,41700000000003	4501	1	7	4500	-8,57790442183614	-0,187564878724515	-0,0906726904213429
470,318	4,428	4501	1	7	4500	-8,57793303206563	-0,1877118088305	-0,090701300650835
470,328	4,43800000000005	4501	1	7	4500	-8,57795482501388	-0,187887693755329	-0,090723093599081
470,339	4,44900000000001	4501	1	7	4500	-8,5780096706003	-0,188315832056105	-0,0907779671251774
470,35	4,46000000000004	4501	1	7	4500	-8,57815604656935	-0,18912160769105	-0,0909243151545524
470,361	4,471	4501	1	7	4500	-8,57813394628465	-0,188661110587418	-0,0909022428095341
470,371	4,48100000000005	4501	1	7	4500	-8,57817457057536	-0,189113565720618	-0,0909428671002388
470,382	4,49200000000002	4501	1	7	4500	-8,57828048989177	-0,189931360073388	-0,0910487584769726
470,393	4,50300000000004	4501	1	7	4500	-8,57826984487474	-0,189640419557691	-0,091038141399622
470,404	4,51400000000001	4501	1	7	4500	-8,57831178233027	-0,189500395208597	-0,0910800509154796
470,415	4,52500000000003	4501	1	7	4500	-8,57832111418247	-0,189665695652366	-0,0910893827676773
470,426	4,536	4501	1	7	4500	-8,57846947386861	-0,190769070759416	-0,0912377424538136
470,436	4,54600000000005	4501	1	7	4500	-8,57851319946349	-0,19098524004221	-0,091281495988369
470,447	4,55700000000002	4501	1	7	4500	-8,57852920889854	-0,190849248319864	-0,0912974774837494
470,458	4,56800000000004	4501	1	7	4500	-8,57861051335931	-0,191171686165035	-0,0913787819445133
470,469	4,57900000000001	4501	1	7	4500	-8,57862350530922	-0,191150507889688	-0,0913918018341064
470,48	4,59000000000003	4501	1	7	4500	-8,57876295223832	-0,19239186309278	-0,0915312208235264
470,493	4,60300000000001	4501	1	7	4500	-8,57873889617622	-0,191878662444651	-0,0915071927011013
470,504	4,61400000000003	4501	1	7	4500	-8,57877127826214	-0,191632001660764	-0,0915395468473434
470,515	4,625	4501	1	7	4500	-8,57878804206848	-0,191835449077189	-0,091556366533041
470,525	4,63500000000005	4501	1	7	4500	-8,57890273444355	-0,192875750362873	-0,0916710309684276
470,536	4,64600000000002	4501	1	7	4500	-8,57888381928205	-0,19234077539295	-0,09165208786726
470,547	4,65700000000004	4501	1	7	4500	-8,5789944883436	-0,193150723353028	-0,0917627848684788
470,558	4,66800000000001	4501	1	7	4500	-8,57898163609207	-0,192678971216083	-0,0917499326169491
470,569	4,67900000000003	4501	1	7	4500	-8,57906045392156	-0,193268740549684	-0,0918287225067616
470,58	4,69	4501	1	7	4500	-8,57905724085867	-0,19307978451252	-0,0918255373835564
470,59	4,70000000000005	4501	1	7	4500	-8,57915273867548	-0,193840176798403	-0,0919210352003574
470,601	4,71100000000001	4501	1	7	4500	-8,57919012196362	-0,1936329388991	-0,0919584184885025
470,612	4,72200000000004	4501	1	7	4500	-8,5791973862797	-0,193616077303886	-0,0919656828045845
470,623	4,733	4501	1	7	4500	-8,57922239229083	-0,193860121071339	-0,0919906608760357
470,633	4,74300000000005	4501	1	7	4500	-8,57926156371832	-0,194047717377543	-0,092029832303524
470,644	4,75400000000002	4501	1	7	4500	-8,57927542179823	-0,194089296273887	-0,0920436903834343
470,655	4,76500000000004	4501	1	7	4500	-8,57938257046044	-0,194618436507881	-0,092150866985321
470,666	4,77600000000001	4501	1	7	4500	-8,57950357720256	-0,19558098167181	-0,0922718457877636
470,677	4,78700000000003	4501	1	7	4500	-8,57952430844307	-0,195592320524156	-0,0922925770282745
470,688	4,798	4501	1	7	4500	-8,57962117530406	-0,19613865762949	-0,0923894718289375
470,698	4,80800000000005	4501	1	7	4500	-8,57959477230906	-0,195545572787523	-0,0923630408942699
470,709	4,81900000000002	4501	1	7	4500	-8,57970206066966	-0,196245680563152	-0,0924703292548656
470,72	4,83000000000004	4501	1	7	4500	-8,57968705706298	-0,196066065691411	-0,0924553535878658
470,731	4,84100000000001	4501	1	7	4500	-8,57975916936994	-0,196533380076289	-0,0925274379551411
470,742	4,85200000000003	4501	1	7	4500	-8,57986841350794	-0,19739078823477	-0,0926366820931434
470,753	4,863	4501	1	7	4500	-8,57973575592041	-0,195756275206804	-0,0925040245056152
470,763	4,87300000000005	4501	1	7	4500	-8,57987478375435	-0,196943623013794	-0,0926430523395538
470,774	4,88400000000001	4501	1	7	4500	-8,57987028546631	-0,196767351590097	-0,0926385819911957
470,785	4,89500000000004	4501	1	7	4500	-8,57997092418372	-0,197540698572993	-0,0927392207086086
470,796	4,90600000000001	4501	1	7	4500	-8,58001068234444	-0,197669113986194	-0,0927789509296417
470,807	4,91700000000003	4501	1	7	4500	-8,58012333512306	-0,198285151273012	-0,0928916037082672
470,818	4,928	4501	1	7	4500	-8,58009950257838	-0,197946177795529	-0,09286779910326
470,828	4,93800000000005	4501	1	7	4500	-8,58015722595155	-0,198330418206751	-0,0929255224764347
470,839	4,94900000000001	4501	1	7	4500	-8,58018829487264	-0,198367503471673	-0,0929565913975239
470,85	4,96000000000004	4501	1	7	4500	-8,58028418384492	-0,198791711591184	-0,0930524803698063
470,861	4,971	4501	1	7	4500	-8,5803279094398	-0,199068509973586	-0,0930961780250072
470,871	4,98100000000005	4501	1	7	4500	-8,58035291545093	-0,199116691946983	-0,0931212119758129
470,882	4,99200000000002	4501	1	7	4500	-8,58043072745204	-0,199629156850278	-0,0931990519165993
470,89	5	4501	1	7	4500	-8,58043452724814	-0,199648095294833	-0,0932028517127037
470,9	5,01000000000005	4501	1	7	4500	-8,58047626912594	-0,199563596397638	-0,0932445377111435
470,911	5,02100000000002	4501	1	7	4500	-8,58052991330624	-0,199861582368612	-0,0932981818914413
470,919	5,029	4501	1	7	4500	-8,58065192587674	-0,200868989340961	-0,093420222401619
470,929	5,03900000000004	4501	1	7	4500	-8,58061484992504	-0,20033361390233	-0,0933831185102463
470,94	5,05000000000001	4501	1	7	4500	-8,5805859323591	-0,199901931919158	-0,0933542288839817
470,949	5,05900000000003	4501	1	7	4500	-8,58069187961519	-0,200578579679132	-0,0934601761400699
470,959	5,06900000000002	4501	1	8	4500	-8,58059118501842	-0,199620104394853	-0,0933594815433025
470,959	0	4501	1	8	4500	-8,58059118501842	-0,199620104394853	-0,0933594815433025
470,97	0,0110000000000241	4501	1	8	4500	-8,58063178136945	-0,199949499219656	-0,0934000499546528
470,981	0,0219999999999914	4501	1	8	4500	-8,58042899519205	-0,198213844560087	-0,093197263777256
470,992	0,0330000000000155	4501	1	8	4500,25	-8,57917338609695	-0,188377373851836	-0,0919416546821594
471,003	0,0439999999999827	4501	1	8	4500,25	-8,57794476673007	-0,179333472624421	-0,0907130353152752
471,005	0,0459999999999923	4501	1	8	4500,25	-8,57784421183169	-0,178571515716612	-0,0906125083565712
471,015	0,0559999999999832	4501	1	8	4500,5	-8,57798080891371	-0,180226135998964	-0,0907491333782673
471,025	0,0660000000000309	4501	1	8	4500,5	-8,58058403246105	-0,200483975932002	-0,0933523289859295
471,039	0,0799999999999841	4501	1	8	4500,75	-8,58713398687541	-0,244494094513357	-0,0999022834002972
471,049	0,0900000000000318	4501	1	8	4500,75	-8,59008598141372	-0,260112159885466	-0,102854277938604
471,055	0,0960000000000036	4501	1	8	4500,75	-8,59073798172176	-0,262596099637449	-0,103506278246641
471,06	0,100999999999999	4501	1	8	4501	-8,5905522108078	-0,259614572860301	-0,103320479393005
471,071	0,0110000000000241	4502	2	8	4501	-8,58631853945553	-0,226343888789415	-0,0990868359804153
471,082	0,0219999999999914	4502	2	8	4501	-8,57791266404092	-0,170884020626545	-0,0906809605658054
471,093	0,0330000000000155	4502	2	8	4501,25	-8,56788030825555	-0,11084945872426	-0,0806486047804356
471,104	0,0439999999999827	4502	2	8	4501,25	-8,5643373336643	-0,0935633387416601	-0,0771056301891804
471,114	0,0540000000000305	4502	2	8	4501,5	-8,56775273568928	-0,118871941231191	-0,0805210322141647
471,125	0,0649999999999977	4502	2	8	4501,5	-8,58039379119873	-0,199983287602663	-0,0931620597839355
471,136	0,0760000000000218	4502	2	8	4501,75	-8,5926460660994	-0,279410975053906	-0,105414390563965
471,147	0,0869999999999891	4502	2	8	4501,75	-8,60382484272122	-0,340342898853123	-0,116593111306429
471,149	0,0889999999999986	4502	2	8	4501,75	-8,60480030067265	-0,343448161147535	-0,117568597197533
471,155	0,0950000000000273	4502	2	8	4501,75	-8,60573720186949	-0,340900807641447	-0,118505470454693
471,159	0,0989999999999895	4502	2	8	4501,75	-8,60497986897826	-0,330515946261585	-0,117748137563467
471,16	0,100000000000023	4502	2	8	4502	-8,60453308559954	-0,326229953207076	-0,117301382124424
471,171	0,0109999999999673	4503	3	8	4502	-8,59378849156201	-0,247936709783971	-0,106556788086891
471,182	0,0219999999999914	4503	3	8	4502	-8,57662741094828	-0,142609146423638	-0,0893956795334816
471,193	0,0329999999999586	4503	3	8	4502,25	-8,55896403081715	-0,0543876923620701	-0,0717323273420334
471,2	0,0399999999999636	4503	3	8	4502,25	-8,55269682593644	-0,0320984004065394	-0,065465122461319
471,201	0,0409999999999968	4503	3	8	4502,25	-8,55261644348502	-0,0326806399971247	-0,0653847120702267
471,203	0,0430000000000064	4503	3	8	4502,25	-8,55279522947967	-0,0350465252995491	-0,0655635260045528
471,214	0,0539999999999736	4503	3	8	4502,5	-8,56099801138043	-0,0808112090453506	-0,0737662799656391
471,225	0,0649999999999977	4503	3	8	4502,5	-8,58121530152857	-0,198214636184275	-0,0939835980534554
471,236	0,075999999999965	4503	3	8	4502,75	-8,59840471297503	-0,300163272768259	-0,11117298156023
471,246	0,0860000000000127	4503	3	8	4502,75	-8,60909613780677	-0,356510593555868	-0,121864434331656
471,25	0,089999999999975	4503	3	8	4502,75	-8,61120619811118	-0,361565896309912	-0,123974494636059
471,255	0,0949999999999704	4503	3	8	4502,75	-8,61211387440562	-0,353567600250244	-0,124882142990828
471,26	0,0999999999999659	4503	3	8	4503	-8,61131133511662	-0,337849338538945	-0,12407960370183
471,271	0,0110000000000241	4504	4	8	4503	-8,59956099651754	-0,250442530959845	-0,112329293042421
471,282	0,0219999999999914	4504	4	8	4503	-8,58151545748115	-0,142726334743202	-0,0942837260663509
471,295	0,035000000000025	4504	4	8	4503,25	-8,56007605791092	-0,0447200890630484	-0,0728443264961243
471,301	0,0409999999999968	4504	4	8	4503,25	-8,55559146031737	-0,0321282399818301	-0,0683597289025784
471,303	0,0430000000000064	4504	4	8	4503,25	-8,55540077202022	-0,0330010568723083	-0,0681690685451031
471,305	0,0450000000000159	4504	4	8	4503,25	-8,55561970733106	-0,0353470118716359	-0,0683880038559437
471,316	0,05600000000004	4504	4	8	4503,5	-8,56763625517487	-0,10050171520561	-0,0804045237600803
471,327	0,0670000000000073	4504	4	8	4503,5	-8,58855432830751	-0,21758355665952	-0,101322624832392
471,338	0,0780000000000314	4504	4	8	4503,75	-8,60652878880501	-0,316760735586286	-0,119297057390213
471,349	0,0889999999999986	4504	4	8	4503,75	-8,62501661293209	-0,339182997122407	-0,137784909456968
471,354	0,0939999999999941	4504	4	8	4503,75	-8,6574746388942	-0,360736027359962	-0,170242935419083
471,36	0,100000000000023	4504	4	8	4504	-8,67963611148298	-0,27435481082648	-0,19240440800786
471,364	0,0040000000000191	4505	5	8	4504	-8,76712823286653	-0,285798264667392	-0,279896501451731
471,367	0,007000000000005	4505	5	8	4504	-8,85083883069456	-0,227444665506482	-0,363607127219439
471,369	0,00900000000001455	4505	5	8	4504	-8,9178698323667	-0,139056071639061	-0,43063810095191
471,371	0,0110000000000241	4505	5	8	4504	-9,03151458129287	0,00144838821142912	-0,544282849878073
471,372	0,0120000000000005	4505	5	8	4504	-9,11788118071854	0,00784252304583788	-0,630649477243423
471,373	0,0129999999999768	4505	5	8	4504	-9,22230234369636	-0,000393125228583813	-0,735070612281561
471,374	0,01400000000001	4505	5	8	4504	-9,34127569198608	-0,00441803131252527	-0,854043960571289
471,375	0,0149999999999864	4505	5	8	4504	-9,47206118144095	-0,00283220782876015	-0,984829477965832
471,376	0,0160000000000196	4505	5	8	4504	-9,61275737732649	-0,000332193449139595	-1,12552564591169
471,377	0,0169999999999959	4505	5	8	4504	-9,76252653636038	0,00103368423879147	-1,27529483288527
471,378	0,0179999999999723	4505	5	8	4504	-9,92118210531771	0,00063521321862936	-1,43395040184259
471,379	0,0190000000000055	4505	5	8	4504	-10,088160848245	0,00012802891433239	-1,60092914476991
471,38	0,0199999999999818	4505	5	8	4504	-10,262728985399	2,10478901863098E-05	-1,77549725398421
471,381	0,021000000000015	4505	5	8	4504	-10,4444006178528	0,00013361219316721	-1,95716891437769
471,382	0,0219999999999914	4505	5	8	4504	-10,6327600311488	0,000294959172606468	-2,14552832767367
471,383	0,0230000000000246	4505	5	8	4504	-10,8275611046702	0,000608027912676334	-2,34032940119505
471,384	0,0240000000000009	4505	5	8	4504	-11,0288180038333	0,000698431394994259	-2,5415862724185
471,385	0,0249999999999773	4505	5	8	4504,25	-11,2362762819976	0,000137640163302422	-2,74904457852244
471,386	0,0260000000000105	4505	5	8	4504,25	-11,4493036922067	-0,000191894359886646	-2,96207198873162
471,387	0,0269999999999868	4505	5	8	4504,25	-11,6674340609461	7,94278457760811E-05	-3,18020235747099
471,388	0,02800000000002	4505	5	8	4504,25	-11,8899315968156	0,000516781583428383	-3,40269992128015
471,389	0,0289999999999964	4505	5	8	4504,25	-12,1136644016951	0,000829407945275307	-3,62643269822001
471,39	0,0299999999999727	4505	5	8	4504,25	-12,3311809357256	0,00132395885884762	-3,84394923225045
471,391	0,0310000000000059	4505	5	8	4504,25	-12,5328224245459	0,00161776784807444	-4,04559072107077
471,392	0,0319999999999823	4505	5	8	4504,25	-12,710559591651	0,00172012951225042	-4,22332786023617
471,393	0,0330000000000155	4505	5	8	4504,25	-12,8602195624262	0,00196569133549929	-4,37298785895109
471,394	0,0339999999999918	4505	5	8	4504,25	-12,9809813853353	0,00200301874428988	-4,49374968186021
471,395	0,0349999999999682	4505	5	8	4504,25	-13,0734429135919	0,00134163536131382	-4,58621118217707
471,396	0,0360000000000014	4505	5	8	4504,25	-13,1390028912574	0,000746133737266064	-4,65177118778229
471,398	0,0380000000000109	4505	5	8	4504,25	-13,2035310007632	-0,000347062014043331	-4,71629926934838
471,406	0,0459999999999923	4505	5	8	4504,25	-13,2672463729978	-0,00119759701192379	-4,78001464158297
471,412	0,0520000000000209	4505	5	8	4504,25	-13,2063845358789	-0,00128943007439375	-4,71915286034346
471,415	0,0550000000000068	4505	5	8	4504,25	-13,1416596192867	-0,000534383580088615	-4,65442791581154
471,418	0,0579999999999927	4505	5	8	4504,25	-13,062691250816	4,5308843255043E-06	-4,57545954734087
471,42	0,0600000000000023	4505	5	8	4504,25	-12,996908063069	0,00017126090824604	-4,50967635959387
471,422	0,0620000000000118	4505	5	8	4504,25	-12,9227352607995	0,000352640636265278	-4,43550355732441
471,424	0,0640000000000214	4505	5	8	4504,25	-12,8445425257087	0,000351802445948124	-4,35731079429388
471,426	0,0659999999999741	4505	5	8	4504,25	-12,7609176468104	0,00082685612142086	-4,27368594333529
471,428	0,0679999999999836	4505	5	8	4504,25	-12,6722048409283	0,000694412738084793	-4,18497310951352
471,43	0,0699999999999932	4505	5	8	4504,25	-12,5828079879284	0,000443081371486187	-4,0955762565136
471,432	0,0720000000000027	4505	5	8	4504,25	-12,4934705067426	0,000403560698032379	-4,00623880326748
471,434	0,0740000000000123	4505	5	8	4504,25	-12,4029611516744	2,23563984036446E-05	-3,91572944819927
471,436	0,0760000000000218	4505	5	8	4504,25	-12,3146037384868	-7,52974301576614E-06	-3,82737200707197
471,438	0,0779999999999745	4505	5	8	4504,25	-12,2308728843927	-0,000265981070697308	-3,74364115297794
471,44	0,0799999999999841	4505	5	8	4504,25	-12,1483432967216	-0,000461884774267673	-3,66111159324646
471,442	0,0819999999999936	4505	5	8	4504,25	-12,0684589538723	-0,000403868034482002	-3,58122725039721
471,444	0,0840000000000032	4505	5	8	4504,25	-11,9964459724724	-0,000276979990303516	-3,50921424105763
471,446	0,0860000000000127	4505	5	8	4504,25	-11,9297397695482	-0,000174078159034252	-3,44250803813338
471,448	0,0880000000000223	4505	5	8	4504,25	-11,8659243173897	-0,000208551064133644	-3,37869258597493
471,451	0,0910000000000082	4505	5	8	4504,25	-11,7829101718962	2,86474823951721E-05	-3,29567844048142
471,454	0,0939999999999941	4505	5	8	4504,25	-11,7110421415418	3,31224873661995E-05	-3,22381043806672
471,458	0,0980000000000132	4505	5	8	4504,25	-11,6375574655831	0,000550779514014721	-3,15032579004765
471,463	0,103000000000009	4505	5	8	4504,25	-11,5729541424662	0,000492059625685215	-3,08572243899107
471,474	0,113999999999976	4505	5	8	4504,25	-11,5621165931225	-0,000297813676297665	-3,07488486170769
471,481	0,120999999999981	4505	5	8	4504,25	-11,6284760367125	-0,00102290883660316	-3,14124433323741
471,486	0,125999999999976	4505	5	8	4504,25	-11,6985947079957	-0,00122472178190947	-3,21136297658086
471,491	0,130999999999972	4505	5	8	4504,25	-11,7733770981431	-0,000670365989208221	-3,28614536672831
471,496	0,136000000000024	4505	5	8	4504,25	-11,8428474292159	0,000176415778696537	-3,35561569780111
471,502	0,141999999999996	4505	5	8	4504,25	-11,9101298879832	0,000817202962934971	-3,42289818450809
471,511	0,15100000000001	4505	5	8	4504,25	-11,9733654800802	0,000766259618103504	-3,48613377660513
471,522	0,161999999999978	4505	5	8	4504,25	-12,0133996289223	-0,000294153578579426	-3,52616792544723
471,533	0,173000000000002	4505	5	8	4504,25	-12,0337806176394	-0,000714263878762722	-3,5465489141643
471,544	0,183999999999969	4505	5	8	4504,25	-12,0208946987987	6,72787427902222E-05	-3,53366296738386
471,554	0,194000000000017	4505	5	8	4504,25	-11,9846171792597	0,000174925662577152	-3,49738547578454
471,565	0,204999999999984	4505	5	8	4504,25	-11,9426076114178	-8,56770202517509E-05	-3,45537588000298
471,576	0,216000000000008	4505	5	8	4504,25	-11,912903431803	-3,38070094585419E-06	-3,42567175626755
471,587	0,226999999999975	4505	5	8	4504,25	-11,8851527385414	-2,38837674260139E-05	-3,39792100712657
471,597	0,237000000000023	4505	5	8	4504,25	-11,871552625671	-0,000149896368384361	-3,38432092219591
471,608	0,24799999999999	4505	5	8	4504,25	-11,8721866607666	-0,000504488125443459	-3,38495492935181
471,619	0,259000000000015	4505	5	8	4504,25	-11,8713539745659	-6,78934156894684E-06	-3,38412227109075
471,63	0,269999999999982	4505	5	8	4504,25	-11,8615202140063	0,00019734725356102	-3,37428851053119
471,641	0,281000000000006	4505	5	8	4504,25	-11,8626163713634	-0,000622770749032497	-3,37538463994861
471,644	0,283999999999992	4505	5	8	4504,25	-11,9541770406067	-0,000372352078557014	-3,46694530919194
471,646	0,286000000000001	4505	5	8	4504,25	-12,0650559850037	-0,000268020667135715	-3,57782425358891
471,647	0,286999999999978	4505	5	8	4504,25	-12,1339851524681	-0,000223885290324688	-3,64675344899297
471,648	0,288000000000011	4505	5	8	4504,25	-12,2118795756251	-0,000333157368004322	-3,72464787214994
471,649	0,288999999999987	4505	5	8	4504,25	-12,2984350193292	-0,000295098870992661	-3,81120331585407
471,65	0,29000000000002	4505	5	8	4504,25	-12,3933221306652	-0,000250306911766529	-3,90609042719006
471,651	0,290999999999997	4505	5	8	4504,25	-12,4961759336293	-0,000278512015938759	-4,00894425809383
471,652	0,291999999999973	4505	5	8	4504,25	-12,606733571738	-0,000224248506128788	-4,11950184032321
471,653	0,293000000000006	4505	5	8	4504,25	-12,7249159757048	-0,000152369029819965	-4,23768427222967
471,654	0,293999999999983	4505	5	8	4504,25	-12,850548690185	-0,000214129686355591	-4,36331698670983
471,655	0,295000000000016	4505	5	8	4504,25	-12,9831560980529	-0,000173952430486679	-4,49592439457774
471,656	0,295999999999992	4505	5	8	4504,25	-13,1215490307659	1,67172402143478E-05	-4,63431732729077
471,657	0,296999999999969	4505	5	8	4504,25	-13,2622948475182	0,000396501272916794	-4,77506311610341
471,658	0,298000000000002	4505	5	8	4504,25	-13,3989359624684	0,000966927036643028	-4,91170423105359
471,659	0,298999999999978	4505	5	8	4504,25	-13,5239083785564	0,0013723922893405	-5,03667667508125
471,66	0,300000000000011	4505	5	8	4504,25	-13,6317714024335	0,00126217491924763	-5,1445396989584
471,661	0,300999999999988	4505	5	8	4504,25	-13,720596190542	0,0009129848331213	-5,23336445912719
471,662	0,302000000000021	4505	5	8	4504,25	-13,790380647406	0,000854963436722755	-5,30314894393086
471,664	0,303999999999974	4505	5	8	4504,25	-13,8697981741279	0,000896104611456394	-5,38256647065282
471,665	0,305000000000007	4505	5	8	4504,25	-13,8773200381547	0,000826935283839703	-5,3900883346796
471,666	0,305999999999983	4505	5	8	4504,25	-13,8644103147089	0,000515887513756752	-5,37717858329415
471,668	0,307999999999993	4505	5	8	4504,25	-13,7877840735018	-0,000172443687915802	-5,30055234208703
471,67	0,310000000000002	4505	5	8	4504,25	-13,6600490659475	-0,000634733587503433	-5,17281733453274
471,671	0,310999999999979	4505	5	8	4504,25	-13,5828384384513	-0,000927592627704144	-5,0956067070365
471,672	0,312000000000012	4505	5	8	4504,25	-13,5013378970325	-0,00121140386909246	-5,0141061656177
471,673	0,312999999999988	4505	5	8	4504,25	-13,4224022459239	-0,00195612199604511	-4,93517054244876
471,674	0,314000000000021	4505	5	8	4504,25	-13,3552551828325	-0,00274085439741611	-4,86802345141768
471,676	0,315999999999974	4505	5	8	4504,25	-13,2820958364755	-0,00262919347733259	-4,79486413300037
471,68	0,319999999999993	4505	5	8	4504,25	-13,3670465089381	-0,00100442674010992	-4,87981477752328
471,682	0,322000000000003	4505	5	8	4504,25	-13,458704855293	-0,000258535146713257	-4,97147312387824
471,684	0,324000000000012	4505	5	8	4504,25	-13,535576350987	0,000250511802732944	-5,04834461957216
471,692	0,331999999999994	4505	5	8	4504,25	-13,4561689663678	0,000681197270750999	-4,96893726289272
471,703	0,343000000000018	4505	5	8	4504,25	-13,4829693194479	0,000393339432775974	-4,99573761597276
471,714	0,353999999999985	4505	5	8	4504,25	-13,4838593099266	-0,000598020851612091	-4,99662760645151
471,725	0,365000000000009	4505	5	8	4504,25	-13,4788683336228	-4,73344698548317E-05	-4,9916366301477
471,736	0,375999999999976	4505	5	8	4504,25	-13,4749685134739	9,109266102314E-05	-4,98773680999875
471,746	0,386000000000024	4505	5	8	4504,25	-13,4751395322382	-0,000342526473104954	-4,9879078567028
471,757	0,396999999999991	4505	5	8	4504,25	-13,4752335213125	-0,000246204435825348	-4,98800178989768
471,768	0,408000000000015	4505	5	8	4504,25	-13,4734493214637	0,000329837203025818	-4,98621761798859
471,779	0,418999999999983	4505	5	8	4504,25	-13,4732123371214	0,000158441253006458	-4,98598063364625
471,79	0,430000000000007	4505	5	8	4504,25	-13,4747434034944	-0,00044661108404398	-4,98751167207956
471,801	0,440999999999974	4505	5	8	4504,25	-13,4751337766647	-0,000338656827807426	-4,98790204524994
471,807	0,447000000000003	4505	5	8	4504,25	-13,4745223168284	-2,92249023914337E-05	-4,98729061335325
