# Supplementary material for: Mechanical Behaviour of Dental Luting Cements: Static, Dynamic, and Finite Element Studies
Source: Dent J (Basel). 2025 Dec 15;13(12):601. doi: 10.3390/dj13120601 (PMC12731645; doi:10.3390/dj13120601)
Supplement: Supplementary file 1 [file dentistry-13-00601-s001.zip › File S1/dynamic/CaC/2021,01,27 farasztas karboxilat 7/2021,01,27 farasztas karboxilat 7.log]

2021. 01. 27.;14:11:08;2021,01,27 farasztas karboxilat 7;;60101;Log File Created
2021. 01. 27.;14:11:08;2021,01,27 farasztas karboxilat 7;;60104;Software Version;1.9.413.0
2021. 01. 27.;14:11:08;2021,01,27 farasztas karboxilat 7;;60105;Console Version;9.1.17291.2
2021. 01. 27.;14:11:08;2021,01,27 farasztas karboxilat 7;;60106;Controller Version;88.161900
2021. 01. 27.;14:11:08;2021,01,27 farasztas karboxilat 7;;60107;User Name;SZTE FOK INSTRON
2021. 01. 27.;14:11:08;2021,01,27 farasztas karboxilat 7;;60108;Computer Name;DESKTOP-ADS8NIA
2021. 01. 27.;14:11:08;2021,01,27 farasztas karboxilat 7;;60109;System Name;
2021. 01. 27.;14:11:08;2021,01,27 farasztas karboxilat 7;;60110;Frame Serial Number (System ID);E3LMTB16259
2021. 01. 27.;14:11:22;2021,01,27 farasztas karboxilat 7;Test1;60110;Test Started
2021. 01. 27.;14:19:15;2021,01,27 farasztas karboxilat 7;Test1;8800120;A limit has been tripped (Console)
2021. 01. 27.;14:19:15;2021,01,27 farasztas karboxilat 7;Test1;880014;Device is not at full (high) power
2021. 01. 27.;14:19:16;2021,01,27 farasztas karboxilat 7;Test1;60201;Test Status;Test Paused Unexpectedly
2021. 01. 27.;14:19:16;2021,01,27 farasztas karboxilat 7;Test1;60120;Total Time;473,087
2021. 01. 27.;14:19:16;2021,01,27 farasztas karboxilat 7;Test1;60121;Total Cycle Count(Linear Waveform);4516
2021. 01. 27.;14:19:16;2021,01,27 farasztas karboxilat 7;Test1;60122;Step;8;Step 8
2021. 01. 27.;14:19:16;2021,01,27 farasztas karboxilat 7;Test1;60111;Test Paused
2021. 01. 27.;14:21:01;2021,01,27 farasztas karboxilat 7;Test1;62000;SHA-256,Test1.steps.tracking.csv,3D569A476A13132CC8716B137752250EE7352FD72184090A5B0B17285AABEB09
2021. 01. 27.;14:21:01;2021,01,27 farasztas karboxilat 7;Test1;62000;SHA-256,Test1.steps.trends.csv,810B299853D8CE30F9A6DC17C4F6731FEB4244AC78B0DE16F2BDCA09CCA3527A
2021. 01. 27.;14:21:01;2021,01,27 farasztas karboxilat 7;Test1;62000;SHA-256,Test1.Stop.csv,6A90896353E42ACEA2A4B8A95E2D1220CA0625A30DB83BD5D460376B9714F953
2021. 01. 27.;14:21:01;2021,01,27 farasztas karboxilat 7;Test1;60103;Closed
