# Supplementary material for: Mechanical Behaviour of Dental Luting Cements: Static, Dynamic, and Finite Element Studies
Source: Dent J (Basel). 2025 Dec 15;13(12):601. doi: 10.3390/dj13120601 (PMC12731645; doi:10.3390/dj13120601)
Supplement: Supplementary file 1 [file dentistry-13-00601-s001.zip › File S1/dynamic/CaC/2021,01,27 farasztas karboxilat 7/Test1/ResumeData.im_res.bak]

<?xml version="1.0"?>
<InstronFile xmlns:xsi="http://www.w3.org/2001/XMLSchema-instance" xmlns:xsd="http://www.w3.org/2001/XMLSchema" FileSections="3" Version="1.0.0">
  <Section index="0">
    <Node name="SystemMap">
      <Item name="VirtualHosts">
        <Value xsi:type="ArrayOfString">
          <string>PC</string>
          <string>Linear</string>
        </Value>
      </Item>
      <Item name="PhysicalHosts">
        <Value xsi:type="ArrayOfString">
          <string>PC</string>
          <string>Linear</string>
        </Value>
      </Item>
    </Node>
  </Section>
  <Section index="1">
    <Node name="TestData">
      <Item name="Time">
        <Value xsi:type="xsd:double">450.047</Value>
      </Item>
      <Item name="TransferCount">
        <Value xsi:type="xsd:long">6</Value>
      </Item>
      <Item name="Vectors">
        <Value xsi:type="xsd:long">450048</Value>
      </Item>
      <Item name="ColumnNames">
        <Value xsi:type="ArrayOfString">
          <string>Vector</string>
          <string>Total Time</string>
          <string>Step</string>
          <string>Linear:Transfer</string>
          <string>Linear:WaveformStatus</string>
          <string>Total Cycle Count(Linear Waveform)</string>
          <string>Position(Linear:Position)</string>
          <string>Load(Linear:Load)</string>
          <string>Displacement(Linear:Digital Position)</string>
        </Value>
      </Item>
      <Item name="ColumnValues">
        <Value xsi:type="ArrayOfDouble">
          <double>450047</double>
          <double>450.047</double>
          <double>6</double>
          <double>6</double>
          <double>1</double>
          <double>4343.5</double>
          <double>-0.0087821522355079652</double>
          <double>-126.98275502771139</double>
          <double>-5.4475329816341396E-05</double>
        </Value>
      </Item>
    </Node>
  </Section>
  <Section index="2">
    <Node name="TestSystem">
      <Item name="TestStopReason">
        <Value xsi:type="xsd:int">0</Value>
      </Item>
    </Node>
    <Node name="Sequencer">
      <Item name="CompletedStepCount">
        <Value xsi:type="xsd:int">5</Value>
      </Item>
      <Item name="Step0">
        <Value xsi:type="Node" name="Step0">
          <Item name="StepAcquisitionFilter - PC:Acquisition Filter">
            <Value xsi:type="Node" name="StepAcquisitionFilter - PC:Acquisition Filter">
              <Item name="ChunkerActive">
                <Value xsi:type="xsd:boolean">false</Value>
              </Item>
            </Value>
          </Item>
        </Value>
      </Item>
      <Item name="Step1">
        <Value xsi:type="Node" name="Step1">
          <Item name="SimpleCyclic - Linear:WaveformGenerator">
            <Value xsi:type="Node" name="SimpleCyclic - Linear:WaveformGenerator">
              <Item name="ElapsedQuarterCycleCount">
                <Value xsi:type="xsd:long">5990</Value>
              </Item>
            </Value>
          </Item>
          <Item name="StepAcquisitionFilter - PC:Acquisition Filter">
            <Value xsi:type="Node" name="StepAcquisitionFilter - PC:Acquisition Filter">
              <Item name="ChunkerActive">
                <Value xsi:type="xsd:boolean">false</Value>
              </Item>
            </Value>
          </Item>
        </Value>
      </Item>
      <Item name="Step2">
        <Value xsi:type="Node" name="Step2">
          <Item name="StepAcquisitionFilter - PC:Acquisition Filter">
            <Value xsi:type="Node" name="StepAcquisitionFilter - PC:Acquisition Filter">
              <Item name="ChunkerActive">
                <Value xsi:type="xsd:boolean">false</Value>
              </Item>
            </Value>
          </Item>
        </Value>
      </Item>
      <Item name="Step3">
        <Value xsi:type="Node" name="Step3">
          <Item name="SimpleCyclic - Linear:WaveformGenerator">
            <Value xsi:type="Node" name="SimpleCyclic - Linear:WaveformGenerator">
              <Item name="ElapsedQuarterCycleCount">
                <Value xsi:type="xsd:long">6000</Value>
              </Item>
            </Value>
          </Item>
          <Item name="StepAcquisitionFilter - PC:Acquisition Filter">
            <Value xsi:type="Node" name="StepAcquisitionFilter - PC:Acquisition Filter">
              <Item name="ChunkerActive">
                <Value xsi:type="xsd:boolean">false</Value>
              </Item>
            </Value>
          </Item>
        </Value>
      </Item>
      <Item name="Step4">
        <Value xsi:type="Node" name="Step4">
          <Item name="StepAcquisitionFilter - PC:Acquisition Filter">
            <Value xsi:type="Node" name="StepAcquisitionFilter - PC:Acquisition Filter">
              <Item name="ChunkerActive">
                <Value xsi:type="xsd:boolean">false</Value>
              </Item>
            </Value>
          </Item>
        </Value>
      </Item>
      <Item name="Step5">
        <Value xsi:type="Node" name="Step5">
          <Item name="SimpleCyclic - Linear:WaveformGenerator">
            <Value xsi:type="Node" name="SimpleCyclic - Linear:WaveformGenerator">
              <Item name="ElapsedQuarterCycleCount">
                <Value xsi:type="xsd:long">5368</Value>
              </Item>
            </Value>
          </Item>
          <Item name="StepAcquisitionFilter - PC:Acquisition Filter">
            <Value xsi:type="Node" name="StepAcquisitionFilter - PC:Acquisition Filter">
              <Item name="Total Cycles">
                <Value xsi:type="ArrayOfDouble">
                  <double>3001</double>
                  <double>3002</double>
                  <double>3003</double>
                  <double>3004</double>
                  <double>3005</double>
                  <double>3006</double>
                  <double>3007</double>
                  <double>3008</double>
                  <double>3009</double>
                  <double>3010</double>
                  <double>3020</double>
                  <double>3030</double>
                  <double>3040</double>
                  <double>3050</double>
                  <double>3060</double>
                  <double>3070</double>
                  <double>3080</double>
                  <double>3090</double>
                  <double>3100</double>
                  <double>3200</double>
                  <double>3300</double>
                  <double>3400</double>
                  <double>3500</double>
                  <double>3600</double>
                  <double>3700</double>
                  <double>3800</double>
                  <double>3900</double>
                  <double>4000</double>
                  <double>4343</double>
                </Value>
              </Item>
              <Item name="Elapsed Cycles">
                <Value xsi:type="ArrayOfDouble">
                  <double>1</double>
                  <double>2</double>
                  <double>3</double>
                  <double>4</double>
                  <double>5</double>
                  <double>6</double>
                  <double>7</double>
                  <double>8</double>
                  <double>9</double>
                  <double>10</double>
                  <double>20</double>
                  <double>30</double>
                  <double>40</double>
                  <double>50</double>
                  <double>60</double>
                  <double>70</double>
                  <double>80</double>
                  <double>90</double>
                  <double>100</double>
                  <double>200</double>
                  <double>300</double>
                  <double>400</double>
                  <double>500</double>
                  <double>600</double>
                  <double>700</double>
                  <double>800</double>
                  <double>900</double>
                  <double>1000</double>
                  <double>1343</double>
                </Value>
              </Item>
              <Item name="Step">
                <Value xsi:type="ArrayOfDouble">
                  <double>6</double>
                  <double>6</double>
                  <double>6</double>
                  <double>6</double>
                  <double>6</double>
                  <double>6</double>
                  <double>6</double>
                  <double>6</double>
                  <double>6</double>
                  <double>6</double>
                  <double>6</double>
                  <double>6</double>
                  <double>6</double>
                  <double>6</double>
                  <double>6</double>
                  <double>6</double>
                  <double>6</double>
                  <double>6</double>
                  <double>6</double>
                  <double>6</double>
                  <double>6</double>
                  <double>6</double>
                  <double>6</double>
                  <double>6</double>
                  <double>6</double>
                  <double>6</double>
                  <double>6</double>
                  <double>6</double>
                  <double>6</double>
                </Value>
              </Item>
              <Item name="PC:Cycle Start Time">
                <Value xsi:type="ArrayOfDouble">
                  <double>315.675</double>
                  <double>315.776</double>
                  <double>315.87600000000003</double>
                  <double>315.976</double>
                  <double>316.076</double>
                  <double>316.176</double>
                  <double>316.276</double>
                  <double>316.37600000000003</double>
                  <double>316.476</double>
                  <double>316.576</double>
                  <double>317.576</double>
                  <double>318.576</double>
                  <double>319.576</double>
                  <double>320.576</double>
                  <double>321.576</double>
                  <double>322.576</double>
                  <double>323.576</double>
                  <double>324.576</double>
                  <double>325.576</double>
                  <double>335.576</double>
                  <double>345.576</double>
                  <double>355.576</double>
                  <double>365.576</double>
                  <double>375.576</double>
                  <double>385.576</double>
                  <double>395.576</double>
                  <double>405.576</double>
                  <double>415.576</double>
                  <double>449.87600000000003</double>
                </Value>
              </Item>
              <Item name="PC:Frequency">
                <Value xsi:type="ArrayOfDouble">
                  <double>10</double>
                  <double>10</double>
                  <double>10</double>
                  <double>10</double>
                  <double>10</double>
                  <double>10</double>
                  <double>10</double>
                  <double>10</double>
                  <double>10</double>
                  <double>10</double>
                  <double>10</double>
                  <double>10</double>
                  <double>10</double>
                  <double>10</double>
                  <double>10</double>
                  <double>10</double>
                  <double>10</double>
                  <double>10</double>
                  <double>10</double>
                  <double>10</double>
                  <double>10</double>
                  <double>10</double>
                  <double>10</double>
                  <double>10</double>
                  <double>10</double>
                  <double>10</double>
                  <double>10</double>
                  <double>10</double>
                  <double>10</double>
                </Value>
              </Item>
              <Item name="Position(Linear:Position):Maximum">
                <Value xsi:type="ArrayOfDouble">
                  <double>-0.0087464047875255337</double>
                  <double>-0.008737219758331775</double>
                  <double>-0.0087277829088270656</double>
                  <double>-0.0087278357986360789</double>
                  <double>-0.0087277566734701387</double>
                  <double>-0.0087279487866908315</double>
                  <double>-0.008728357767686247</double>
                  <double>-0.0087288121227175</double>
                  <double>-0.00872860500589013</double>
                  <double>-0.0087283225636929276</double>
                  <double>-0.008729541013017296</double>
                  <double>-0.00872905109077692</double>
                  <double>-0.0087317787017673256</double>
                  <double>-0.008729129852727056</double>
                  <double>-0.008732220456004143</double>
                  <double>-0.0087334460299462076</double>
                  <double>-0.0087324082385748618</double>
                  <double>-0.0087334228958934543</double>
                  <double>-0.0087343277782201759</double>
                  <double>-0.0087387608829885711</double>
                  <double>-0.0087416538130491977</double>
                  <double>-0.0087428585998713965</double>
                  <double>-0.008743686424568296</double>
                  <double>-0.00874516949057579</double>
                  <double>-0.0087453122064471249</double>
                  <double>-0.0087455450277775515</double>
                  <double>-0.0087464775424450636</double>
                  <double>-0.008746780576184391</double>
                  <double>-0.0087495661620050659</double>
                </Value>
              </Item>
              <Item name="Position(Linear:Position):Minimum">
                <Value xsi:type="ArrayOfDouble">
                  <double>-0.0087557064648717646</double>
                  <double>-0.0087652496527880434</double>
                  <double>-0.0087679401878267525</double>
                  <double>-0.0087688018474727861</double>
                  <double>-0.008769400930032133</double>
                  <double>-0.0087702816724777224</double>
                  <double>-0.0087709334772080177</double>
                  <double>-0.0087715608906000844</double>
                  <double>-0.008772251782938837</double>
                  <double>-0.008772735921666025</double>
                  <double>-0.0087772049009799957</double>
                  <double>-0.0087791028991341582</double>
                  <double>-0.0087809107918292283</double>
                  <double>-0.0087817036639899013</double>
                  <double>-0.0087825660221278658</double>
                  <double>-0.008783337241038679</double>
                  <double>-0.0087836054898798466</double>
                  <double>-0.0087844096496701232</double>
                  <double>-0.0087847230490297069</double>
                  <double>-0.0087874861154705278</double>
                  <double>-0.0087888858374208217</double>
                  <double>-0.0087899914663285</double>
                  <double>-0.0087906973343342531</double>
                  <double>-0.0087915006838738922</double>
                  <double>-0.00879213566891849</double>
                  <double>-0.0087925121840089562</double>
                  <double>-0.0087931109592318535</double>
                  <double>-0.0087935101054608823</double>
                  <double>-0.00879476266913116</double>
                </Value>
              </Item>
              <Item name="Load(Linear:Load):Maximum">
                <Value xsi:type="ArrayOfDouble">
                  <double>-88.698295876383781</double>
                  <double>-45.55845633149147</double>
                  <double>-14.740582555532455</double>
                  <double>-13.923188671469688</double>
                  <double>-12.810174375772476</double>
                  <double>-12.120692990720272</double>
                  <double>-11.986442841589451</double>
                  <double>-11.841976083815098</double>
                  <double>-10.576671920716763</double>
                  <double>-8.8233174756169319</double>
                  <double>-5.2968878298997879</double>
                  <double>-1.6751186922192574</double>
                  <double>-2.9336800798773766</double>
                  <double>-0.091870315372943878</double>
                  <double>-1.0948535054922104</double>
                  <double>-1.5801051631569862</double>
                  <double>-0.46328175812959671</double>
                  <double>-0.28340145945549011</double>
                  <double>-0.53816940635442734</double>
                  <double>-1.4303484931588173</double>
                  <double>-2.1598068997263908</double>
                  <double>-1.5792390331625938</double>
                  <double>-1.3353535905480385</double>
                  <double>-1.814025454223156</double>
                  <double>-1.0598823428153992</double>
                  <double>-0.66382810473442078</double>
                  <double>-0.92908274382352829</double>
                  <double>-0.90389978140592575</double>
                  <double>-1.7432030290365219</double>
                </Value>
              </Item>
              <Item name="Load(Linear:Load):Minimum">
                <Value xsi:type="ArrayOfDouble">
                  <double>-133.76237358897924</double>
                  <double>-175.09064637124538</double>
                  <double>-183.206582441926</double>
                  <double>-185.07094588130713</double>
                  <double>-184.72542986273766</double>
                  <double>-185.83839293569326</double>
                  <double>-188.496895134449</double>
                  <double>-188.47248516976833</double>
                  <double>-188.93706612288952</double>
                  <double>-189.13842737674713</double>
                  <double>-198.40899854898453</double>
                  <double>-196.55589014291763</double>
                  <double>-198.96790850907564</double>
                  <double>-198.19803070276976</double>
                  <double>-197.84603267908096</double>
                  <double>-199.85257182270289</double>
                  <double>-197.29198422282934</double>
                  <double>-198.7082464620471</double>
                  <double>-199.33219533413649</double>
                  <double>-201.41448359936476</double>
                  <double>-198.19187000393868</double>
                  <double>-199.37076140195131</double>
                  <double>-197.60454073548317</double>
                  <double>-197.80651200562716</double>
                  <double>-198.6651960760355</double>
                  <double>-198.22505302727222</double>
                  <double>-198.70505668222904</double>
                  <double>-198.26073665171862</double>
                  <double>-200.27388818562031</double>
                </Value>
              </Item>
              <Item name="Displacement(Linear:Digital Position):Maximum">
                <Value xsi:type="ArrayOfDouble">
                  <double>-1.8727853894233705E-05</double>
                  <double>-9.5428526401519771E-06</double>
                  <double>-1.0594725608825683E-07</double>
                  <double>-1.5886500477790831E-07</double>
                  <double>-7.9739838838577262E-08</double>
                  <double>-2.7185305953025816E-07</double>
                  <double>-6.8083405494689938E-07</double>
                  <double>-1.1351890861988066E-06</double>
                  <double>-9.2810019850730893E-07</double>
                  <double>-6.4563006162643433E-07</double>
                  <double>-1.8640793859958648E-06</double>
                  <double>-1.3741850852966308E-06</double>
                  <double>-4.1017681360244749E-06</double>
                  <double>-1.4529190957546234E-06</double>
                  <double>-4.5434944331645965E-06</double>
                  <double>-5.7690963149070735E-06</double>
                  <double>-4.7313049435615538E-06</double>
                  <double>-5.7459622621536249E-06</double>
                  <double>-6.6508725285530088E-06</double>
                  <double>-1.1083949357271194E-05</double>
                  <double>-1.397687941789627E-05</double>
                  <double>-1.5181638300418854E-05</double>
                  <double>-1.600949093699455E-05</double>
                  <double>-1.749252900481224E-05</double>
                  <double>-1.7635244876146317E-05</double>
                  <double>-1.7868094146251676E-05</double>
                  <double>-1.8800608813762665E-05</double>
                  <double>-1.910364255309105E-05</double>
                  <double>-2.1889228373765943E-05</double>
                </Value>
              </Item>
              <Item name="Displacement(Linear:Digital Position):Minimum">
                <Value xsi:type="ArrayOfDouble">
                  <double>-2.8029531240463256E-05</double>
                  <double>-3.75727191567421E-05</double>
                  <double>-4.0263254195451733E-05</double>
                  <double>-4.1124913841485978E-05</double>
                  <double>-4.1723996400833126E-05</double>
                  <double>-4.2604710906744E-05</double>
                  <double>-4.3256543576717377E-05</double>
                  <double>-4.3883956968784333E-05</double>
                  <double>-4.4574849307537076E-05</double>
                  <double>-4.505898803472519E-05</double>
                  <double>-4.9527995288372039E-05</double>
                  <double>-5.14259934425354E-05</double>
                  <double>-5.3233858197927473E-05</double>
                  <double>-5.4026730358600612E-05</double>
                  <double>-5.4889116436243055E-05</double>
                  <double>-5.5660307407379146E-05</double>
                  <double>-5.5928584188222886E-05</double>
                  <double>-5.6732688099145884E-05</double>
                  <double>-5.7046115398406978E-05</double>
                  <double>-5.9809181839227672E-05</double>
                  <double>-6.1208903789520262E-05</double>
                  <double>-6.2314532697200776E-05</double>
                  <double>-6.3020400702953338E-05</double>
                  <double>-6.3823778182268138E-05</double>
                  <double>-6.4458735287189478E-05</double>
                  <double>-6.4835250377655022E-05</double>
                  <double>-6.54340535402298E-05</double>
                  <double>-6.58331997692585E-05</double>
                  <double>-6.7085735499858851E-05</double>
                </Value>
              </Item>
              <Item name="ChunkerActive">
                <Value xsi:type="xsd:boolean">true</Value>
              </Item>
              <Item name="TotalCycleCount">
                <Value xsi:type="xsd:long">4344</Value>
              </Item>
              <Item name="ElapsedCycleCount">
                <Value xsi:type="xsd:long">1344</Value>
              </Item>
            </Value>
          </Item>
        </Value>
      </Item>
      <Item name="Step6">
        <Value xsi:type="Node" name="Step6">
          <Item name="StepAcquisitionFilter - PC:Acquisition Filter">
            <Value xsi:type="Node" name="StepAcquisitionFilter - PC:Acquisition Filter">
              <Item name="ChunkerActive">
                <Value xsi:type="xsd:boolean">false</Value>
              </Item>
            </Value>
          </Item>
        </Value>
      </Item>
      <Item name="Step7">
        <Value xsi:type="Node" name="Step7">
          <Item name="SimpleCyclic - Linear:WaveformGenerator">
            <Value xsi:type="Node" name="SimpleCyclic - Linear:WaveformGenerator">
              <Item name="ElapsedQuarterCycleCount">
                <Value xsi:type="xsd:long">0</Value>
              </Item>
            </Value>
          </Item>
          <Item name="StepAcquisitionFilter - PC:Acquisition Filter">
            <Value xsi:type="Node" name="StepAcquisitionFilter - PC:Acquisition Filter">
              <Item name="ChunkerActive">
                <Value xsi:type="xsd:boolean">false</Value>
              </Item>
            </Value>
          </Item>
        </Value>
      </Item>
      <Item name="Step8">
        <Value xsi:type="Node" name="Step8">
          <Item name="StepAcquisitionFilter - PC:Acquisition Filter">
            <Value xsi:type="Node" name="StepAcquisitionFilter - PC:Acquisition Filter">
              <Item name="ChunkerActive">
                <Value xsi:type="xsd:boolean">false</Value>
              </Item>
            </Value>
          </Item>
        </Value>
      </Item>
      <Item name="Step9">
        <Value xsi:type="Node" name="Step9">
          <Item name="SimpleCyclic - Linear:WaveformGenerator">
            <Value xsi:type="Node" name="SimpleCyclic - Linear:WaveformGenerator">
              <Item name="ElapsedQuarterCycleCount">
                <Value xsi:type="xsd:long">0</Value>
              </Item>
            </Value>
          </Item>
          <Item name="StepAcquisitionFilter - PC:Acquisition Filter">
            <Value xsi:type="Node" name="StepAcquisitionFilter - PC:Acquisition Filter">
              <Item name="ChunkerActive">
                <Value xsi:type="xsd:boolean">false</Value>
              </Item>
            </Value>
          </Item>
        </Value>
      </Item>
      <Item name="Step10">
        <Value xsi:type="Node" name="Step10">
          <Item name="StepAcquisitionFilter - PC:Acquisition Filter">
            <Value xsi:type="Node" name="StepAcquisitionFilter - PC:Acquisition Filter">
              <Item name="ChunkerActive">
                <Value xsi:type="xsd:boolean">false</Value>
              </Item>
            </Value>
          </Item>
        </Value>
      </Item>
      <Item name="Step11">
        <Value xsi:type="Node" name="Step11">
          <Item name="SimpleCyclic - Linear:WaveformGenerator">
            <Value xsi:type="Node" name="SimpleCyclic - Linear:WaveformGenerator">
              <Item name="ElapsedQuarterCycleCount">
                <Value xsi:type="xsd:long">0</Value>
              </Item>
            </Value>
          </Item>
          <Item name="StepAcquisitionFilter - PC:Acquisition Filter">
            <Value xsi:type="Node" name="StepAcquisitionFilter - PC:Acquisition Filter">
              <Item name="ChunkerActive">
                <Value xsi:type="xsd:boolean">false</Value>
              </Item>
            </Value>
          </Item>
        </Value>
      </Item>
      <Item name="Step12">
        <Value xsi:type="Node" name="Step12">
          <Item name="StepAcquisitionFilter - PC:Acquisition Filter">
            <Value xsi:type="Node" name="StepAcquisitionFilter - PC:Acquisition Filter">
              <Item name="ChunkerActive">
                <Value xsi:type="xsd:boolean">false</Value>
              </Item>
            </Value>
          </Item>
        </Value>
      </Item>
      <Item name="Step13">
        <Value xsi:type="Node" name="Step13">
          <Item name="SimpleCyclic - Linear:WaveformGenerator">
            <Value xsi:type="Node" name="SimpleCyclic - Linear:WaveformGenerator">
              <Item name="ElapsedQuarterCycleCount">
                <Value xsi:type="xsd:long">0</Value>
              </Item>
            </Value>
          </Item>
          <Item name="StepAcquisitionFilter - PC:Acquisition Filter">
            <Value xsi:type="Node" name="StepAcquisitionFilter - PC:Acquisition Filter">
              <Item name="ChunkerActive">
                <Value xsi:type="xsd:boolean">false</Value>
              </Item>
            </Value>
          </Item>
        </Value>
      </Item>
      <Item name="Step14">
        <Value xsi:type="Node" name="Step14">
          <Item name="StepAcquisitionFilter - PC:Acquisition Filter">
            <Value xsi:type="Node" name="StepAcquisitionFilter - PC:Acquisition Filter">
              <Item name="ChunkerActive">
                <Value xsi:type="xsd:boolean">false</Value>
              </Item>
            </Value>
          </Item>
        </Value>
      </Item>
      <Item name="FinishedActions">
        <Value xsi:type="ArrayOfString" />
      </Item>
    </Node>
  </Section>
</InstronFile>
