# Supplementary material for: Mechanical Behaviour of Dental Luting Cements: Static, Dynamic, and Finite Element Studies
Source: Dent J (Basel). 2025 Dec 15;13(12):601. doi: 10.3390/dj13120601 (PMC12731645; doi:10.3390/dj13120601)
Supplement: Supplementary file 1 [file dentistry-13-00601-s001.zip › File S1/dynamic/CaC/2021,01,27 farasztas karboxilat 7/Test1/Test1.steps.tracking.csv]

Total Time (s)	Cycle Elapsed Time (s)	Total Cycles	Elapsed Cycles	Step	Total Cycle Count(Linear Waveform)	Position(Linear:Position) (mm)	Load(Linear:Load) (kN)	Displacement(Linear:Digital Position) (mm)
0	0	1	1	1	0	-8,7273960839957	-0,0496914843097329	0,000280793756246567
0,01	0,01	1	1	1	0	-8,72730860486627	-0,0492351315915585	0,000368300825357437
0,02	0,02	1	1	1	0	-8,72741776518524	-0,049994420260191	0,000259112566709518
0,031	0,031	1	1	1	0	-8,72736557386816	-0,0497164065018296	0,00031130388379097
0,038	0,038	1	1	1	0	-8,72746892273426	-0,0503241363912821	0,000207927078008652
0,046	0,046	1	1	1	0	-8,72752770781517	-0,050319698639214	0,000149141997098923
0,048	0,048	1	1	1	0	-8,72738619334996	-0,0496908696368337	0,000290684401988983
0,058	0,058	1	1	1	0	-8,72726962901652	-0,0492236157879233	0,000407248735427856
0,068	0,068	1	1	1	0	-8,72725644148886	-0,049163643270731	0,000420436263084412
0,079	0,079	1	1	1	0	-8,7272772565484	-0,0493259960785508	0,000399593263864517
0,09	0,09	1	1	1	0	-8,72725937515497	-0,0492442911490798	0,000417530536651611
0,1	0,1	1	1	1	0	-8,7272406835109	-0,0490315724164248	0,000436194241046905
0,111	0,111	1	1	1	0	-8,72736381366849	-0,0498298462480307	0,000313092023134232
0,122	0,122	1	1	1	0	-8,72737415134907	-0,0497847469523549	0,000302754342556
0,132	0,132	1	1	1	0	-8,72724934481084	-0,0492785777896643	0,000427532941102982
0,142	0,142	1	1	1	0	-8,72712417505682	-0,0483763497322798	0,000552702695131302
0,153	0,153	1	1	1	0	-8,72717952355742	-0,048739118501544	0,000497382134199142
0,163	0,163	1	1	1	0	-8,7272010371089	-0,049034534022212	0,000475868582725525
0,173	0,173	1	1	1	0	-8,72720184735954	-0,0490298820659518	0,000475030392408371
0,184	0,184	1	1	1	0	-8,72721922583878	-0,0490819057449698	0,000457651913166046
0,194	0,194	1	1	1	0	-8,72713495977223	-0,0485344650223851	0,000541917979717255
0,204	0,204	1	1	1	0	-8,72720413841307	-0,048906453885138	0,000472739338874817
0,215	0,215	1	1	1	0	-8,72715862467885	-0,0488217640668154	0,000518225133419037
0,225	0,225	1	1	1	0	-8,72738778591156	-0,0498816417530179	0,000289063900709152
0,235	0,235	1	1	1	0	-8,72716049663723	-0,0488739367574453	0,000516381114721298
0,246	0,246	1	1	1	0	-8,7271018512547	-0,048367022536695	0,000575054436922073
0,256	0,256	1	1	1	0	-8,72693795710802	-0,0477575184777379	0,000738892704248428
0,266	0,266	1	1	1	0	-8,72698727063835	-0,0481215305626392	0,000689607113599777
0,276	0,276	1	1	1	0	-8,72727854177356	-0,0494218664243817	0,000398308038711548
0,286	0,286	1	1	1	0	-8,72720804996789	-0,0492423167452216	0,000468827784061432
0,297	0,297	1	1	1	0	-8,72700347565114	-0,0479806074872613	0,000673402100801468
0,307	0,307	1	1	1	0	-8,7267973087728	-0,0472655752673745	0,000879596918821335
0,317	0,317	1	1	1	0	-8,72700900770724	-0,0482509657740593	0,000667870044708252
0,327	0,327	1	1	1	0	-8,72718072496355	-0,049045723862946	0,00049615278840065
0,337	0,337	1	1	1	0	-8,72692303732038	-0,0479571428149939	0,000753812491893768
0,347	0,347	1	1	1	0	-8,72693907469511	-0,0477478699758649	0,00073777511715889
0,358	0,358	1	1	1	0	-8,72688003815711	-0,0475911935791373	0,000796839594841003
0,368	0,368	1	1	1	0	-8,7270032800734	-0,0481999898329377	0,000673625618219376
0,378	0,378	1	1	1	0	-8,72688772156835	-0,0478249881416559	0,000789128243923187
0,388	0,388	1	1	1	0	-8,72698458842933	-0,0483559863641858	0,00069228932261467
0,398	0,398	1	1	1	0	-8,72692189179361	-0,0478230556473136	0,000754985958337784
0,408	0,408	1	1	1	0	-8,72692063450813	-0,0478208670392632	0,000756215304136276
0,419	0,419	1	1	1	0	-8,7268768530339	-0,0476869568228722	0,000800024718046188
0,429	0,429	1	1	1	0	-8,72703745029867	-0,0484579335898161	0,000639427453279495
0,439	0,439	1	1	1	0	-8,72693340294063	-0,0480555603280663	0,000743474811315537
0,449	0,449	1	1	1	0	-8,72661086730659	-0,0464036036282778	0,00106601044535637
0,461	0,461	1	1	1	0	-8,72660648077726	-0,0465341890230775	0,00107042491436005
0,471	0,471	1	1	1	0	-8,72671418823302	-0,0471191201359034	0,000962689518928528
0,482	0,482	1	1	1	0	-8,72672134079039	-0,0473038339987397	0,000955536961555481
0,492	0,492	1	1	1	0	-8,72675249353051	-0,047473213635385	0,000924412161111832
0,502	0,502	1	1	1	0	-8,72689476236701	-0,0478573981672525	0,000782087445259094
0,512	0,512	1	1	1	0	-8,72685891576111	-0,0476435665041208	0,000817961990833282
0,522	0,522	1	1	1	0	-8,72682932764292	-0,047643119469285	0,000847522169351578
0,532	0,532	1	1	1	0	-8,72682700864971	-0,0477716419845819	0,000849869102239609
0,542	0,542	1	1	1	0	-8,72673190198839	-0,0472670933231711	0,000944975763559341
0,552	0,552	1	1	1	0	-8,72660583816469	-0,0465197209268808	0,00107103958725929
0,562	0,562	1	1	1	0	-8,72686908580363	-0,0479254405945539	0,000807791948318481
0,572	0,572	1	1	1	0	-8,72669281437993	-0,0471402937546372	0,000984035432338715
0,583	0,583	1	1	1	0	-8,72656370513141	-0,0465446664020419	0,0011131726205349
0,593	0,593	1	1	1	0	-8,72660659253597	-0,0468181725591421	0,00107025727629662
0,603	0,603	1	1	1	0	-8,7267311476171	-0,0470556318759918	0,000945702195167541
0,613	0,613	1	1	1	0	-8,72664355672896	-0,0468668527901173	0,00103332102298737
0,623	0,623	1	1	1	0	-8,72665987350047	-0,0469383038580418	0,0010170042514801
0,633	0,633	1	1	1	0	-8,7267155572772	-0,0472218589857221	0,000961348414421082
0,643	0,643	1	1	1	0	-8,72682916000485	-0,0478068413212895	0,000847745686769485
0,653	0,653	1	1	1	0	-8,72667546384037	-0,0468880357220769	0,00100141391158104
0,663	0,663	1	1	1	0	-8,72663296759128	-0,0466584693640471	0,00104388222098351
0,686	0,686	1	1	1	0	-8,72627198696136	-0,0455507822334766	0,00140486285090446
0,696	0,696	1	1	1	0	-8,72629417106509	-0,0456493860110641	0,00138267874717712
0,707	0,707	1	1	1	0	-8,72653531841934	-0,0464829010888934	0,00114155933260918
0,717	0,717	1	1	1	0	-8,72644468210637	-0,0461602490395308	0,00123219564557076
0,727	0,727	1	1	1	0	-8,72644775547087	-0,0462193880230188	0,00122912228107452
0,737	0,737	1	1	1	0	-8,72639833018184	-0,0460372911766171	0,00127857550978661
0,747	0,747	1	1	1	0	-8,72645881958306	-0,0463878409937024	0,00121805816888809
0,757	0,757	1	1	1	0	-8,726353822276	-0,0458295922726393	0,00132305547595024
0,767	0,767	1	1	1	0	-8,72649488970637	-0,0463088974356651	0,001181960105896
0,777	0,777	1	1	1	0	-8,72655680403113	-0,0468220701441169	0,00112010166049004
0,787	0,787	1	1	1	0	-8,72636122629046	-0,0460833171382546	0,00131567940115929
0,797	0,797	1	1	1	0	-8,72636301442981	-0,0460462784394622	0,00131383538246155
0,807	0,807	1	1	1	0	-8,72637645341456	-0,0458467705175281	0,00130042433738708
0,817	0,817	1	1	1	0	-8,72620956972241	-0,045183994807303	0,00146728008985519
0,827	0,827	1	1	1	0	-8,72619140893221	-0,0451884139329195	0,0014854408800602
0,838	0,838	1	1	1	0	-8,72635371051729	-0,0460835499688983	0,00132316723465919
0,848	0,848	1	1	1	0	-8,72636603191495	-0,0462994258850813	0,00131081789731979
0,858	0,858	1	1	1	0	-8,72614583931863	-0,0450120773166418	0,00153103843331337
0,868	0,868	1	1	1	0	-8,72626206837594	-0,0455546611919999	0,00141480937600136
0,878	0,878	1	1	1	0	-8,72643543407321	-0,0463831936940551	0,00124141573905945
0,888	0,888	1	1	1	0	-8,72623600065708	-0,0454236194491386	0,00144084915518761
0,898	0,898	1	1	1	0	-8,72612281702459	-0,045102178119123	0,00155406072735786
0,908	0,908	1	1	1	0	-8,7261878605932	-0,0452988129109144	0,00148901715874672
0,918	0,918	1	1	1	0	-8,72603913769126	-0,0447828276082873	0,00163771212100983
0,928	0,928	1	1	1	0	-8,7259919475764	-0,0445556733757257	0,00168493017554283
0,938	0,938	1	1	1	0	-8,72612245380878	-0,045191328972578	0,0015544518828392
0,948	0,948	1	1	1	0	-8,72624139301479	-0,0457624439150095	0,00143548473715782
0,958	0,958	1	1	1	0	-8,72606760822237	-0,0448167696595192	0,00160926952958107
0,969	0,969	1	1	1	0	-8,7259946577251	-0,044535375200212	0,00168224796652794
0,987	0,987	1	1	1	0	-8,72603433206677	-0,0448632286861539	0,00164257362484932
0,997	0,997	1	1	1	0	-8,72611094266176	-0,0452757207676768	0,00156590715050697
1,007	1,007	1	1	1	0	-8,72607124038041	-0,0448889611288905	0,00160563737154007
1,017	1,017	1	1	1	0	-8,72601899318397	-0,0447805877774954	0,001657884567976
1,028	1,028	1	1	1	0	-8,72602142393589	-0,0447726994752884	0,00165542587637901
1,038	1,038	1	1	1	0	-8,72597551904619	-0,0447382777929306	0,00170135870575905
1,048	1,048	1	1	1	0	-8,72599507682025	-0,0448503764346242	0,00168180093169212
1,058	1,058	1	1	1	0	-8,72611161321402	-0,0452274875715375	0,00156529247760773
1,068	1,068	1	1	1	0	-8,72601111419499	-0,0447824224829674	0,00166576355695724
1,078	1,078	1	1	1	0	-8,72602513991296	-0,0449375808238983	0,00165173783898354
1,088	1,088	1	1	1	0	-8,72586842626333	-0,0441982457414269	0,00180847942829132
1,098	1,098	1	1	1	0	-8,72587502002716	-0,0443539582192898	0,00180188566446304
1,108	1,108	1	1	1	0	-8,72570556588471	-0,0435959920287132	0,00197131186723709
1,118	1,118	1	1	1	0	-8,72573300264776	-0,0436632102355361	0,00194387510418892
1,128	1,128	1	1	1	0	-8,72594959102571	-0,0447126990184188	0,00172728672623634
1,138	1,138	1	1	1	0	-8,72586035169661	-0,0443241931498051	0,001816526055336
1,148	1,148	1	1	1	0	-8,72572981752455	-0,0438635144382715	0,0019470602273941
1,159	1,159	1	1	1	0	-8,72573750093579	-0,0438663456588984	0,00193934887647629
1,169	1,169	1	1	1	0	-8,7257082760334	-0,0435727881267667	0,0019686296582222
1,179	1,179	1	1	1	0	-8,72578840702772	-0,0439640367403626	0,00188844278454781
1,189	1,189	1	1	1	0	-8,72593103908002	-0,0447918940335512	0,00174583867192268
1,199	1,199	1	1	1	0	-8,7256696075201	-0,0436520110815763	0,00200729817152023
1,209	1,209	1	1	1	0	-8,72565136291087	-0,0437067495658994	0,00202551484107971
1,219	1,219	1	1	1	0	-8,72561803087592	-0,0433403300121427	0,00205887481570244
1,229	1,229	1	1	1	0	-8,72583774849772	-0,044348849914968	0,00183915719389915
1,239	1,239	1	1	1	0	-8,72574403882027	-0,0440547382459044	0,00193281099200249
1,249	1,249	1	1	1	0	-8,72570847161114	-0,0437844963744283	0,00196840614080429
1,259	1,259	1	1	1	0	-8,7255947291851	-0,0435778498649597	0,00208212062716484
1,269	1,269	1	1	1	0	-8,72549529187381	-0,0428094249218702	0,00218158587813377
1,279	1,279	1	1	1	0	-8,72559908777475	-0,0433228956535459	0,00207776203751564
1,29	1,29	1	1	1	0	-8,72548945248127	-0,0430399598553777	0,00218739733099937
1,3	1,3	1	1	1	0	-8,72554742731154	-0,0433987285941839	0,0021294504404068
1,31	1,31	1	1	1	0	-8,72548109851778	-0,0430150935426354	0,00219577923417091
1,32	1,32	1	1	1	0	-8,72563580051064	-0,0435874657705426	0,0020410493016243
1,33	1,33	1	1	1	0	-8,72559690847993	-0,0433263881132007	0,00207999721169472
1,34	1,34	1	1	1	0	-8,72549020685256	-0,0429675076156855	0,00218667089939117
1,35	1,35	1	1	1	0	-8,72550099156797	-0,0431683706119657	0,00217588618397713
1,36	1,36	1	1	1	0	-8,7255435436964	-0,0435502920299768	0,00213330611586571
1,37	1,37	1	1	1	0	-8,72540437616408	-0,04253716673702	0,00227250158786774
1,38	1,38	1	1	1	0	-8,72551968321204	-0,0432618753984571	0,00215722247958183
1,39	1,39	1	1	1	0	-8,72538289055228	-0,0424958625808358	0,00229395925998688
1,4	1,4	1	1	1	0	-8,72530066408217	-0,0423640431836247	0,00237621366977692
1,411	1,411	1	1	1	0	-8,72539205476641	-0,0428819470107555	0,00228479504585266
1,421	1,421	1	1	1	0	-8,725520465523	-0,0431632343679667	0,00215644016861916
1,431	1,431	1	1	1	0	-8,72532217763364	-0,0423448113724589	0,0023547001183033
1,441	1,441	1	1	1	0	-8,72540602460503	-0,0428805500268936	0,00227082520723343
1,451	1,451	1	1	1	0	-8,72550755739212	-0,0433351611718535	0,00216934829950333
1,461	1,461	1	1	1	0	-8,72550448402762	-0,0433669425547123	0,00217236578464508
1,471	1,471	1	1	1	0	-8,72518588788807	-0,0418483279645443	0,00249098986387253
1,481	1,481	1	1	1	0	-8,72515842318535	-0,0417842715978622	0,0025184266269207
1,498	1,498	1	1	1	0	-8,72524341568351	-0,0423071766272187	0,00243343412876129
1,508	1,508	1	1	1	0	-8,72518764808774	-0,0421121018007398	0,00248920172452927
1,518	1,518	1	1	1	0	-8,7251700181514	-0,0419084634631872	0,00250685960054398
1,528	1,528	1	1	1	0	-8,72535715810955	-0,042684581130743	0,00231971964240074
1,538	1,538	1	1	1	0	-8,72533625923097	-0,0426141452044249	0,00234061852097511
1,548	1,548	1	1	1	0	-8,72528739273548	-0,0425797095522285	0,00238945707678795
1,558	1,558	1	1	1	0	-8,72528993524611	-0,0426876498386264	0,00238694250583649
1,568	1,568	1	1	1	0	-8,72510374523699	-0,0415946636348963	0,00257313251495361
1,578	1,578	1	1	1	0	-8,72508997097611	-0,0416446523740888	0,00258693471550941
1,588	1,588	1	1	1	0	-8,72511615045368	-0,041914340108633	0,00256072729825974
1,598	1,598	1	1	1	0	-8,72504426166415	-0,0416862918063998	0,00263258814811707
1,608	1,608	1	1	1	0	-8,72511589899659	-0,0420269509777427	0,00256095081567764
1,618	1,618	1	1	1	0	-8,72517708688974	-0,0420208508148789	0,00249981880187988
1,628	1,628	1	1	1	0	-8,72489808127284	-0,0410729832947254	0,00277882441878319
1,638	1,638	1	1	1	0	-8,72490950860083	-0,041142231784761	0,00276736915111542
1,648	1,648	1	1	1	0	-8,72517172247171	-0,0424160063266754	0,00250518321990967
1,658	1,658	1	1	1	0	-8,72533016838133	-0,0429905112832785	0,0023467093706131
1,669	1,669	1	1	1	0	-8,72489897534251	-0,040995953604579	0,00277787446975708
1,683	1,683	1	1	1	0	-8,72463997453451	-0,0400564773008227	0,00303687527775764
1,693	1,693	1	1	1	0	-8,72480356134474	-0,04090606700629	0,00287331640720367
1,703	1,703	1	1	1	0	-8,72482798062265	-0,0410463288426399	0,00284889712929726
1,713	1,713	1	1	1	0	-8,72504152357578	-0,0419864384457469	0,00263532623648643
1,723	1,723	1	1	1	0	-8,72520024888217	-0,0424609845504165	0,00247662886977196
1,733	1,733	1	1	1	0	-8,7245955504477	-0,0399176776409149	0,00308135524392128
1,743	1,743	1	1	1	0	-8,72478704899549	-0,040857451967895	0,00288980081677437
1,753	1,753	1	1	1	0	-8,72477578930557	-0,0409383419901133	0,00290108844637871
1,763	1,763	1	1	1	0	-8,72480819933116	-0,0412027724087238	0,00286867842078209
1,773	1,773	1	1	1	0	-8,72477050870657	-0,0407157093286514	0,00290639698505402
1,783	1,783	1	1	1	0	-8,7248205486685	-0,040931454859674	0,00285632908344269
1,794	1,794	1	1	1	0	-8,72475223615765	-0,0407908810302615	0,00292466953396797
1,804	1,804	1	1	1	0	-8,72497326694429	-0,0417036889120936	0,00270361080765724
1,814	1,814	1	1	1	0	-8,72474879957736	-0,0409363256767392	0,00292807817459106
1,824	1,824	1	1	1	0	-8,7251000571996	-0,0422982685267925	0,00257682055234909
1,834	1,834	1	1	1	0	-8,72453662566841	-0,0397967966273427	0,00314025208353996
1,844	1,844	1	1	1	0	-8,72456065379083	-0,0400934088975191	0,00311622396111488
1,854	1,854	1	1	1	0	-8,72471865266562	-0,0408487860113382	0,00295819714665413
1,864	1,864	1	1	1	0	-8,72463908046484	-0,0405764253810048	0,00303776934742928
1,874	1,874	1	1	1	0	-8,72463402338326	-0,0403788965195417	0,00304285436868668
1,884	1,884	1	1	1	0	-8,72471882030368	-0,0407451204955578	0,0029580295085907
1,894	1,894	1	1	1	0	-8,72462762519717	-0,0404189061373472	0,00304928049445152
1,904	1,904	1	1	1	0	-8,72480752877891	-0,0411337055265903	0,00286934897303581
1,914	1,914	1	1	1	0	-8,72445138171315	-0,0398491183295846	0,00322546809911728
1,925	1,925	1	1	1	0	-8,72449214570224	-0,039806948043406	0,0031847320497036
1,935	1,935	1	1	1	0	-8,72458716854453	-0,0402491958811879	0,00308968126773834
1,945	1,945	1	1	1	0	-8,72453883290291	-0,0401729345321655	0,00313801690936089
1,955	1,955	1	1	1	0	-8,72452662326395	-0,0402012001723051	0,00315025448799133
1,965	1,965	1	1	1	0	-8,72451578266919	-0,0402109324932098	0,00316109508275986
1,975	1,975	1	1	1	0	-8,72457557357848	-0,0401431042701006	0,00310130417346954
1,985	1,985	1	1	1	0	-8,72455042786896	-0,0401351973414421	0,00312644988298416
1,995	1,995	1	1	1	0	-8,72447549365461	-0,0399372726678848	0,00320138409733772
2,006	2,006	1	1	1	0	-8,72468314133585	-0,0410131085664034	0,00299373641610146
2,017	2,017	1	1	1	0	-8,72434236109257	-0,0394218321889639	0,00333454459905624
2,027	2,027	1	1	1	0	-8,72431352734566	-0,039202319458127	0,00336337834596634
2,046	2,046	1	1	1	0	-8,72452176176012	-0,0402233423665166	0,00315511599183083
2,057	2,057	1	1	1	0	-8,72426700778306	-0,0392194744199514	0,00340986996889114
2,067	2,067	1	1	1	0	-8,7244136352092	-0,0399351865053177	0,00326324254274368
2,078	2,078	1	1	1	0	-8,7242463324219	-0,0389721756801009	0,00343054533004761
2,088	2,088	1	1	1	0	-8,7242831569165	-0,0393180036917329	0,00339372083544731
2,099	2,099	1	1	1	0	-8,72435993514955	-0,0396438222378492	0,00331694260239601
2,11	2,11	1	1	1	0	-8,72448457404971	-0,0403342489153147	0,00319227576255798
2,12	2,12	1	1	1	0	-8,7245431356132	-0,040672579780221	0,00313377007842064
2,131	2,131	1	1	1	0	-8,72438116930425	-0,039589679799974	0,00329570844769478
2,142	2,142	1	1	1	0	-8,72429843991995	-0,0393380178138614	0,00337840989232063
2,152	2,152	1	1	1	0	-8,7239333242178	-0,037991451099515	0,00374358147382736
2,163	2,163	1	1	1	0	-8,72398031875491	-0,0384286884218454	0,00369653105735779
2,174	2,174	1	1	1	0	-8,72410979121923	-0,03883748780936	0,00356705859303474
2,184	2,184	1	1	1	0	-8,72400915250182	-0,0385140720754862	0,00366775318980217
2,195	2,195	1	1	1	0	-8,72416136786342	-0,0391745334491134	0,00351553782820702
2,205	2,205	1	1	1	0	-8,72426119633019	-0,0395115092396736	0,00341568142175674
2,216	2,216	1	1	1	0	-8,72406695969403	-0,0388761982321739	0,00360991805791855
2,227	2,227	1	1	1	0	-8,7240965757519	-0,0386789161711931	0,00358030200004578
2,237	2,237	1	1	1	0	-8,72430358082056	-0,039660818874836	0,00337326899170876
2,248	2,248	1	1	1	0	-8,72416745871305	-0,0391586404293776	0,00350944697856903
2,259	2,259	1	1	1	0	-8,72387965209782	-0,038141617551446	0,00379722565412521
2,269	2,269	1	1	1	0	-8,72387015260756	-0,0381571333855391	0,00380672514438629
2,28	2,28	1	1	1	0	-8,72406042180955	-0,0386727740988135	0,00361645594239235
2,301	2,301	1	1	1	0	-8,72386713512242	-0,0382028939202428	0,00380974262952805
2,312	2,312	1	1	1	0	-8,72389395721257	-0,038357125595212	0,00378292053937912
2,322	2,322	1	1	1	0	-8,72384134680033	-0,0381575478240848	0,00383550301194191
2,333	2,333	1	1	1	0	-8,72388239018619	-0,0381690496578813	0,00379448756575584
2,344	2,344	1	1	1	0	-8,72390625067055	-0,0383140100166202	0,0037706270813942
2,354	2,354	1	1	1	0	-8,72392421588301	-0,0384093634784222	0,00375263392925262
2,365	2,365	1	1	1	0	-8,72379317879677	-0,0378255033865571	0,0038837268948555
2,376	2,376	1	1	1	0	-8,72383958660066	-0,0380929978564382	0,00383729115128517
2,386	2,386	1	1	1	0	-8,72382575646043	-0,0379674229770899	0,00385114923119545
2,397	2,397	1	1	1	0	-8,72381488792598	-0,0380480522289872	0,00386198982596397
2,408	2,408	1	1	1	0	-8,72376574203372	-0,0378720788285136	0,00391116365790367
2,418	2,418	1	1	1	0	-8,72377250343561	-0,0380003172904253	0,00390434637665749
2,429	2,429	1	1	1	0	-8,72372173704207	-0,0376183958724141	0,00395514070987701
2,44	2,44	1	1	1	0	-8,72371614910662	-0,037651602178812	0,00396072864532471
2,45	2,45	1	1	1	0	-8,72372318990529	-0,0377517100423574	0,00395368784666061
2,461	2,461	1	1	1	0	-8,72384151443839	-0,0384577643126249	0,00383539125323296
2,471	2,471	1	1	1	0	-8,7237255088985	-0,0378355477005243	0,00395139679312706
2,482	2,482	1	1	1	0	-8,72373464517295	-0,0376784056425095	0,00394223257899284
2,509	2,509	1	1	1	0	-8,72361338697374	-0,0374156981706619	0,00406349077820778
2,519	2,519	1	1	1	0	-8,72357103042305	-0,0373931135982275	0,00410584732890129
2,53	2,53	1	1	1	0	-8,72354440391064	-0,0370502565056086	0,00413250178098679
2,541	2,541	1	1	1	0	-8,72356281615794	-0,0371768092736602	0,0041140615940094
2,551	2,551	1	1	1	0	-8,72355060651898	-0,0372891454026103	0,00412629917263985
2,562	2,562	1	1	1	0	-8,72403815388679	-0,0395779358223081	0,00363875180482864
2,572	2,572	1	1	1	0	-8,72338576242328	-0,0367324333637953	0,00429114326834679
2,583	2,583	1	1	1	0	-8,72348821721971	-0,0368129927664995	0,0041886605322361
2,594	2,594	1	1	1	0	-8,72356197796762	-0,0373085588216782	0,00411489978432655
2,604	2,604	1	1	1	0	-8,7236674502492	-0,0377202639356256	0,00400939956307411
2,615	2,615	1	1	1	0	-8,72315590269864	-0,0358483707532287	0,00452097505331039
2,626	2,626	1	1	1	0	-8,72347818687558	-0,0372805632650852	0,00419866293668747
2,636	2,636	1	1	1	0	-8,72319420799613	-0,0358892558142543	0,00448264181613922
2,647	2,647	1	1	1	0	-8,72316439636052	-0,0359631795436144	0,0045124813914299
2,658	2,658	1	1	1	0	-8,72318476438522	-0,0361297884956002	0,0044921413064003
2,668	2,668	1	1	1	0	-8,72327087447047	-0,0366152497008443	0,00440597534179688
2,679	2,679	1	1	1	0	-8,72338721528649	-0,0370571436360478	0,00428963452577591
2,69	2,69	1	1	1	0	-8,72335377149284	-0,0366698578000069	0,00432310625910759
2,7	2,7	1	1	1	0	-8,72320809401572	-0,0362215097993612	0,00446878373622894
2,711	2,711	1	1	1	0	-8,723203567788	-0,036273580044508	0,00447330996394157
2,721	2,721	1	1	1	0	-8,72347896918654	-0,0375078152865171	0,00419793650507927
2,732	2,732	1	1	1	0	-8,7231732532382	-0,0361625384539366	0,00450359657406807
2,743	2,743	1	1	1	0	-8,72316551394761	-0,0359383737668395	0,00451136380434036
2,753	2,753	1	1	1	0	-8,72313159517944	-0,0359689956530929	0,00454528257250786
2,764	2,764	1	1	1	0	-8,72308370657265	-0,0358879007399082	0,00459317117929459
2,775	2,775	1	1	1	0	-8,72308356687427	-0,0359947979450226	0,00459328293800354
2,785	2,785	1	1	1	0	-8,72293154709041	-0,0351368589326739	0,00474533066153526
2,796	2,796	1	1	1	0	-8,72303992509842	-0,0356606626883149	0,0046369805932045
2,807	2,807	1	1	1	0	-8,72309323400259	-0,0360237248241901	0,00458367168903351
2,817	2,817	1	1	1	0	-8,7231398653239	-0,0362597918137908	0,00453701242804527
2,828	2,828	1	1	1	0	-8,72326944954693	-0,0368695380166173	0,00440742820501328
2,838	2,838	1	1	1	0	-8,72333189472556	-0,0368983298540115	0,00434501096606255
2,849	2,849	1	1	1	0	-8,72310320846736	-0,0359898013994098	0,00457366928458214
2,86	2,86	1	1	1	0	-8,72294534929097	-0,0354251405224204	0,00473152846097946
2,87	2,87	1	1	1	0	-8,72281406074762	-0,0349792651832104	0,00486278906464577
2,881	2,881	1	1	1	0	-8,7227426469326	-0,0348618440330029	0,00493425875902176
2,892	2,892	1	1	1	0	-8,72285096906126	-0,0351191498339176	0,00482590869069099
2,902	2,902	1	1	1	0	-8,72286396101117	-0,0353661505505443	0,00481288880109787
2,913	2,913	1	1	1	0	-8,72285616584122	-0,035350383259356	0,00482071191072464
2,924	2,924	1	1	1	0	-8,72285502031446	-0,0353242876008153	0,00482182949781418
2,934	2,934	1	1	1	0	-8,72286742553115	-0,0354320462793112	0,0048094242811203
2,945	2,945	1	1	1	0	-8,72280813753605	-0,0350372539833188	0,00486871227622032
2,955	2,955	1	1	1	0	-8,72328540310263	-0,037007974460721	0,00439150258898735
2,966	2,966	1	1	1	0	-8,72302810661495	-0,0359612936154008	0,00464877113699913
2,977	2,977	1	1	1	0	-8,72300357557833	-0,0359491072595119	0,0046733021736145
2,987	2,987	1	1	1	0	-8,72297708876431	-0,0358284404501319	0,00469978898763657
3,003	3,003	1	1	1	0	-8,72286918573081	-0,0355357863008976	0,00480769202113152
3,014	3,014	1	1	1	0	-8,72261001728475	-0,0345461489632726	0,00506686046719551
3,025	3,025	1	1	1	0	-8,72252603061497	-0,0342645868659019	0,00515084713697433
3,035	3,035	1	1	1	0	-8,72236800380051	-0,0336523959413171	0,00530887395143509
3,047	3,047	1	1	1	0	-8,72282361611724	-0,035468596033752	0,00485323369503021
3,058	3,058	1	1	1	0	-8,7225847877562	-0,0344825722277164	0,00509211793541908
3,069	3,069	1	1	1	0	-8,72262395918369	-0,0347442924976349	0,00505289062857628
3,079	3,079	1	1	1	0	-8,72245405800641	-0,0343026174232364	0,00522281974554062
3,09	3,09	1	1	1	0	-8,72252681292593	-0,0341896805912256	0,00515006482601166
3,1	3,1	1	1	1	0	-8,72254148125649	-0,034299767576158	0,00513536855578422
3,111	3,111	1	1	1	0	-8,72249987907708	-0,0342277577146888	0,00517699867486954
3,122	3,122	1	1	1	0	-8,72254843823612	-0,0345081649720669	0,00512843951582909
3,132	3,132	1	1	1	0	-8,72257280163467	-0,0346991885453463	0,00510407611727715
3,143	3,143	1	1	1	0	-8,7227335665375	-0,0350956618785858	0,00494331121444702
3,154	3,154	1	1	1	0	-8,722411589697	-0,0338979484513402	0,00526528805494308
3,164	3,164	1	1	1	0	-8,72241703793406	-0,0340690696612	0,00525981187820434
3,175	3,175	1	1	1	0	-8,72236602008343	-0,0339749781414866	0,00531088560819626
3,186	3,186	1	1	1	0	-8,72233467176557	-0,0339717697352171	0,00534223392605781
3,196	3,196	1	1	1	0	-8,72229815460742	-0,0335349049419165	0,00537872314453125
3,207	3,207	1	1	1	0	-8,72270372696221	-0,035262368619442	0,0049731507897377
3,217	3,217	1	1	1	0	-8,72226434759796	-0,0335899321362376	0,00541253015398979
3,228	3,228	1	1	1	0	-8,7222096696496	-0,0334847532212734	0,00546723604202271
3,239	3,239	1	1	1	0	-8,72235188260674	-0,0340982154011726	0,00532496720552444
3,249	3,249	1	1	1	0	-8,72251848690212	-0,0345502747222781	0,00515839084982872
3,26	3,26	1	1	1	0	-8,72237811796367	-0,0340295443311334	0,00529875978827477
3,271	3,271	1	1	1	0	-8,72245551086962	-0,0344846211373806	0,00522136688232422
3,281	3,281	1	1	1	0	-8,72227717190981	-0,0338369235396385	0,0053996779024601
3,303	3,303	1	1	1	0	-8,72195421718061	-0,0325092626735568	0,00572266057133675
3,313	3,313	1	1	1	0	-8,72192052192986	-0,0324332760646939	0,00575635582208633
3,324	3,324	1	1	1	0	-8,72206128202379	-0,0332784792408347	0,00561559572815895
3,335	3,335	1	1	1	0	-8,72205125167966	-0,0331558659672737	0,0056256540119648
3,345	3,345	1	1	1	0	-8,72209517285228	-0,0330152828246355	0,00558167695999146
3,356	3,356	1	1	1	0	-8,72208936139941	-0,0330974254757166	0,00558748841285705
3,366	3,366	1	1	1	0	-8,72206656262279	-0,033038672991097	0,00561034306883812
3,377	3,377	1	1	1	0	-8,72207337990403	-0,0332397222518921	0,00560346990823746
3,388	3,388	1	1	1	0	-8,72202238999307	-0,0330675533041358	0,00565448775887489
3,398	3,398	1	1	1	0	-8,72206055559218	-0,033019776456058	0,00561632215976715
3,409	3,409	1	1	1	0	-8,72219625860453	-0,0337203545495868	0,00548059120774269
3,42	3,42	1	1	1	0	-8,72214482165873	-0,0335374008864164	0,00553205609321594
3,43	3,43	1	1	1	0	-8,72233950532973	-0,0344134541228414	0,00533737242221832
3,441	3,441	1	1	1	0	-8,72222864069045	-0,0340286269783974	0,00544823706150055
3,452	3,452	1	1	1	0	-8,72154643759131	-0,0310539407655597	0,00613046810030937
3,465	3,465	1	1	1	0	-8,72163919731975	-0,0317035801708698	0,00603770837187767
3,475	3,475	1	1	1	0	-8,72167744673789	-0,0319006107747555	0,00599943101406097
3,486	3,486	1	1	1	0	-8,72174017131329	-0,0322596123442054	0,00593673437833786
3,497	3,497	1	1	1	0	-8,72192024253309	-0,0326201412826777	0,00575663521885872
3,507	3,507	1	1	1	0	-8,72218354605138	-0,033890763297677	0,00549333170056343
3,518	3,518	1	1	1	0	-8,72162508778274	-0,0317245302721858	0,00605178996920586
3,529	3,529	1	1	1	0	-8,72173025272786	-0,0323224952444434	0,00594662502408028
3,539	3,539	1	1	1	0	-8,72173698619008	-0,0324259651824832	0,00593991950154305
3,55	3,55	1	1	1	0	-8,72170429676771	-0,0320523278787732	0,00597255304455757
3,561	3,561	1	1	1	0	-8,72179490514099	-0,0324683310464025	0,00588197261095047
3,571	3,571	1	1	1	0	-8,72170703485608	-0,0321576371788979	0,0059698149561882
3,582	3,582	1	1	1	0	-8,72195684351027	-0,033275461755693	0,00572003424167633
3,593	3,593	1	1	1	0	-8,72141914442182	-0,0311389984562993	0,00625770539045334
3,603	3,603	1	1	1	0	-8,72165258042514	-0,0319430837407708	0,00602429732680321
3,614	3,614	1	1	1	0	-8,72148136608303	-0,0313080055639148	0,00619551166892052
3,624	3,624	1	1	1	0	-8,72158105485141	-0,0317645585164428	0,00609582290053368
3,635	3,635	1	1	1	0	-8,72156619094312	-0,0318432692438364	0,00611068680882454
3,646	3,646	1	1	1	0	-8,72154238633811	-0,0316942203789949	0,00613449141383171
3,656	3,656	1	1	1	0	-8,72156772762537	-0,0316560827195644	0,00610917806625366
3,667	3,667	1	1	1	0	-8,72156398370862	-0,0318100117146969	0,00611292198300362
3,678	3,678	1	1	1	0	-8,72150930576026	-0,0316010508686304	0,00616757199168205
3,688	3,688	1	1	1	0	-8,72145800851285	-0,0315939262509346	0,00621886923909187
3,699	3,699	1	1	1	0	-8,72164623811841	-0,032049766741693	0,0060306116938591
3,71	3,71	1	1	1	0	-8,72161698527634	-0,0319978594779968	0,00605989247560501
3,728	3,728	1	1	1	0	-8,721305988729	-0,0310338195413351	0,00637086108326912
3,739	3,739	1	1	1	0	-8,72132861986756	-0,0311140017583966	0,00634822994470596
3,749	3,749	1	1	1	0	-8,72140115126967	-0,0311950081959367	0,00627575442194939
3,76	3,76	1	1	1	0	-8,72134010307491	-0,0310627138242126	0,00633677467703819
3,771	3,771	1	1	1	0	-8,72128489427269	-0,0309992395341396	0,0063919834792614
3,781	3,781	1	1	1	0	-8,7213415838778	-0,0312999542802572	0,00633526593446732
3,792	3,792	1	1	1	0	-8,72161888517439	-0,0324787432327867	0,00605799257755279
3,803	3,803	1	1	1	0	-8,72160220518708	-0,0320781674236059	0,00607464462518692
3,813	3,813	1	1	1	0	-8,72136960737407	-0,0312237627804279	0,00630727037787437
3,824	3,824	1	1	1	0	-8,72133996337652	-0,0311761489138007	0,00633694231510162
3,839	3,839	1	1	1	0	-8,72123278677464	-0,030983742326498	0,0064440630376339
3,849	3,849	1	1	1	0	-8,72116229496896	-0,0306478980928659	0,00651458278298378
3,86	3,86	1	1	1	0	-8,72109652496874	-0,0303136603906751	0,00658035278320312
3,87	3,87	1	1	1	0	-8,72088130563498	-0,0297459727153182	0,00679560005664825
3,881	3,881	1	1	1	0	-8,72128724120557	-0,0314022973179817	0,00638963654637337
3,892	3,892	1	1	1	0	-8,7209786195308	-0,0302705727517605	0,00669825822114944
3,902	3,902	1	1	1	0	-8,72122862376273	-0,0309482589364052	0,00644825398921966
3,913	3,913	1	1	1	0	-8,72097719460726	-0,0300330901518464	0,00669965520501137
3,924	3,924	1	1	1	0	-8,7211790587753	-0,0310191139578819	0,0064978189766407
3,934	3,934	1	1	1	0	-8,72088412754238	-0,0300896074622869	0,00679275020956993
3,945	3,945	1	1	1	0	-8,72084009461105	-0,0298620061948895	0,00683678314089775
3,956	3,956	1	1	1	0	-8,72089790180326	-0,0299409264698625	0,00677894800901413
3,966	3,966	1	1	1	0	-8,72124865651131	-0,0314098037779331	0,00642819330096245
3,977	3,977	1	1	1	0	-8,72086021117866	-0,0299768336117268	0,00681666657328606
3,987	3,987	1	1	1	0	-8,72079843655229	-0,029773754067719	0,00687841325998306
3,998	3,998	1	1	1	0	-8,7208235822618	-0,0299116363748908	0,00685326755046844
4,009	4,009	1	1	1	0	-8,72085906565189	-0,0298205483704805	0,00681784003973007
4,02	4,02	1	1	1	0	-8,7207414675504	-0,0294249271973968	0,00693541020154953
4,031	4,031	1	1	1	0	-8,72074549086392	-0,029549659229815	0,00693138688802719
4,041	4,041	1	1	1	0	-8,72139411047101	-0,0323667842894793	0,00628279522061348
4,052	4,052	1	1	1	0	-8,72123203240335	-0,0313966860994697	0,00644484534859657
4,063	4,063	1	1	1	0	-8,72105254791677	-0,0307276612147689	0,00662432983517647
4,073	4,073	1	1	1	0	-8,72044656425714	-0,0285022752359509	0,00723034143447876
4,089	4,089	1	1	1	0	-8,72044312767684	-0,0286565395072103	0,00723375007510185
4,1	4,1	1	1	1	0	-8,72095408849418	-0,0308824982494116	0,00672278925776482
4,11	4,11	1	1	1	0	-8,72074957005679	-0,029812203720212	0,00692730769515037
4,121	4,121	1	1	1	0	-8,72062087990344	-0,0292842602357268	0,00705599784851074
4,132	4,132	1	1	1	0	-8,72041557915509	-0,0285447994247079	0,00726129859685898
4,142	4,142	1	1	1	0	-8,72043734416365	-0,0287620443850756	0,00723956152796745
4,153	4,153	1	1	1	0	-8,72048889286816	-0,0289023155346513	0,00718798488378525
4,164	4,164	1	1	1	0	-8,72073624283075	-0,0296725705265999	0,00694066286087036
4,174	4,174	1	1	1	0	-8,72060590423644	-0,0293955393135548	0,00707097351551056
4,185	4,185	1	1	1	0	-8,72035645879805	-0,0285570928826928	0,00732041895389557
4,196	4,196	1	1	1	0	-8,72051649726927	-0,0292299035936594	0,00716038048267365
4,206	4,206	1	1	1	0	-8,7204001005739	-0,0284195598214865	0,00727677717804909
4,217	4,217	1	1	1	0	-8,72038378380239	-0,0285987788811326	0,00729309394955635
4,228	4,228	1	1	1	0	-8,72051283717155	-0,0292019499465823	0,00716401264071464
4,238	4,238	1	1	1	0	-8,7204226758331	-0,0289769656956196	0,00725420191884041
4,249	4,249	1	1	1	0	-8,72035318985581	-0,0287169124931097	0,00732371583580971
4,259	4,259	1	1	1	0	-8,72038490138948	-0,0286543369293213	0,00729197636246681
4,27	4,27	1	1	1	0	-8,72046408243477	-0,0289561925455928	0,007212795317173
4,281	4,281	1	1	1	0	-8,72045254334807	-0,0290201604366302	0,00722436234354973
4,291	4,291	1	1	1	0	-8,72038397938013	-0,0287977419793606	0,00729292631149292
4,302	4,302	1	1	1	0	-8,72015479020774	-0,0280621880665421	0,0075220875442028
4,313	4,313	1	1	1	0	-8,72013472951949	-0,0278103863820434	0,00754214823246002
4,326	4,326	1	1	1	0	-8,72024838812649	-0,0284396205097437	0,00742848962545395
4,337	4,337	1	1	1	0	-8,72022813186049	-0,0285262148827314	0,00744877383112907
4,347	4,347	1	1	1	0	-8,72043298557401	-0,0292616989463568	0,00724386423826218
4,358	4,358	1	1	1	0	-8,72031236998737	-0,0285508204251528	0,00736450776457787
4,368	4,368	1	1	1	0	-8,72021877206862	-0,0283361086621881	0,00745810568332672
4,379	4,379	1	1	1	0	-8,71990964747965	-0,0273597799241543	0,00776723027229309
4,39	4,39	1	1	1	0	-8,71994711458683	-0,0276872189715505	0,00772979110479355
4,4	4,4	1	1	1	0	-8,72017971239984	-0,0285047106444836	0,00749716535210609
4,411	4,411	1	1	1	0	-8,71999994851649	-0,0276424316689372	0,00767692923545837
4,422	4,422	1	1	1	0	-8,72010692954063	-0,0280952593311667	0,00756997615098953
4,432	4,432	1	1	1	0	-8,72006591409445	-0,0279663037508726	0,0076109915971756
4,443	4,443	1	1	1	0	-8,72004803270102	-0,0280583277344704	0,00762881711125374
4,454	4,454	1	1	1	0	-8,71998843736947	-0,0279053300619125	0,00768844038248062
4,464	4,464	1	1	1	0	-8,72019541449845	-0,0283279269933701	0,00748146325349808
4,475	4,475	1	1	1	0	-8,71998958289623	-0,0277612917125225	0,00768732279539108
4,486	4,486	1	1	1	0	-8,72011254541576	-0,028242296539247	0,00756433233618736
4,496	4,496	1	1	1	0	-8,7201376631856	-0,0284304143860936	0,00753924250602722
4,507	4,507	1	1	1	0	-8,71977891772985	-0,027026804164052	0,00789793208241463
4,517	4,517	1	1	1	0	-8,71978087350726	-0,0269873114302754	0,00789603218436241
4,528	4,528	1	1	1	0	-8,72006792575121	-0,0282388972118497	0,00760897994041443
4,539	4,539	1	1	1	0	-8,71977126225829	-0,0270752143114805	0,00790558755397797
4,549	4,549	1	1	1	0	-8,7198331207037	-0,0275227101519704	0,00784372910857201
4,56	4,56	1	1	1	0	-8,71966545470059	-0,0266101490706205	0,00801142305135727
4,571	4,571	1	1	1	0	-8,71966682374477	-0,0267924973741174	0,00801008194684982
4,581	4,581	1	1	1	0	-8,71998731978238	-0,0280910497531295	0,00768955796957016
4,592	4,592	1	1	1	0	-8,71967274695635	-0,0269411597400904	0,00800410285592079
4,605	4,605	1	1	1	0	-8,719517653808	-0,0266340374946594	0,00815922394394875
4,616	4,616	1	1	1	0	-8,71975047513843	-0,0270311068743467	0,00792637467384338
4,626	4,626	1	1	1	0	-8,71969560161233	-0,027031721547246	0,0079813040792942
4,637	4,637	1	1	1	0	-8,71963382698596	-0,0269357673823833	0,00804305076599121
4,648	4,648	1	1	1	0	-8,72000455856323	-0,0283887377008796	0,00767229124903679
4,658	4,658	1	1	1	0	-8,71930469758808	-0,0258647697046399	0,00837218016386032
4,669	4,669	1	1	1	0	-8,71935456991196	-0,0259419297799468	0,00832227990031242
4,68	4,68	1	1	1	0	-8,71948407031596	-0,0266468757763505	0,00819280743598938
4,69	4,69	1	1	1	0	-8,71957143768668	-0,0269471108913422	0,00810546800494194
4,701	4,701	1	1	1	0	-8,71936731040478	-0,0262654665857553	0,00830959528684616
4,712	4,712	1	1	1	0	-8,71938731521368	-0,0260416604578495	0,00828959047794342
4,722	4,722	1	1	1	0	-8,7193675339222	-0,0260224193334579	0,00830937176942825
4,733	4,733	1	1	1	0	-8,71940335258842	-0,0262927636504173	0,00827355310320854
4,744	4,744	1	1	1	0	-8,7193579506129	-0,0262948265299201	0,00831892713904381
4,754	4,754	1	1	1	0	-8,7193451821804	-0,0262889685109258	0,00833172351121902
4,765	4,765	1	1	1	0	-8,71940340846777	-0,0261668022722006	0,00827349722385406
4,775	4,775	1	1	1	0	-8,71941609308124	-0,0264766067266464	0,0082608126103878
4,786	4,786	1	1	1	0	-8,71985703706741	-0,0282168155536056	0,00781986862421036
4,797	4,797	1	1	1	0	-8,7191086448729	-0,0255272537469864	0,00856820493936539
4,815	4,815	1	1	1	0	-8,71914178133011	-0,0255401711910963	0,00853506848216057
4,826	4,826	1	1	1	0	-8,71913094073534	-0,0256446423009038	0,00854590907692909
4,837	4,837	1	1	1	0	-8,71920134872198	-0,0258271768689156	0,00847555696964264
4,847	4,847	1	1	1	0	-8,71916145086288	-0,025802911259234	0,00851545482873917
4,858	4,858	1	1	1	0	-8,71919732540846	-0,0259818602353334	0,00847958028316498
4,869	4,869	1	1	1	0	-8,71923104859888	-0,0259048212319613	0,00844582915306091
4,879	4,879	1	1	1	0	-8,71922073885798	-0,0260255672037601	0,00845611095428467
4,89	4,89	1	1	1	0	-8,71922048740089	-0,0259470008313656	0,00845639035105705
4,9	4,9	1	1	1	0	-8,71903790161014	-0,0254156487062573	0,00863900408148766
4,911	4,911	1	1	1	0	-8,71893703937531	-0,0251304265111685	0,00873986631631851
4,922	4,922	1	1	1	0	-8,71893396601081	-0,0248856283724308	0,00874293968081474
4,932	4,932	1	1	1	0	-8,71893435716629	-0,0251164613291621	0,00874249264597893
4,943	4,943	1	1	1	0	-8,71909439563751	-0,0258172396570444	0,008582454174757
4,954	4,954	1	1	1	0	-8,71898573823273	-0,0254955049604177	0,00869113951921463
4,964	4,964	1	1	1	0	-8,71890658512712	-0,0251056393608451	0,00877032056450844
4,97	4,97	1	1	1	0	-8,7186922878027	-0,0242150528356433	0,00898456200957298
4,98	4,98	1	1	1	0	-8,71901364997029	-0,025540366768837	0,00866319984197616
4,991	4,991	1	1	1	0	-8,71883388608694	-0,0250291498377919	0,00884301960468292
4,997	4,997	1	1	1	0	-8,71864059939981	-0,0243242178112268	0,00903625041246414
5	5	1	1	1	0	-8,71872229501605	-0,0245621940121055	0,00895461067557335
5,011	5,011	1	1	1	0	-8,71882307343185	-0,0250811595469713	0,00885380432009697
5,022	5,022	1	1	1	0	-8,71881019324064	-0,0248481798917055	0,00886665657162666
5,033	5,033	1	1	1	0	-8,71901105158031	-0,0255637895315886	0,00866582617163658
5,044	5,044	1	1	1	0	-8,71892558410764	-0,0254468806087971	0,00875126570463181
5,055	5,055	1	1	1	0	-8,71888775378466	-0,0253972783684731	0,00878909602761269
5,059	5,059	1	1	2	0	-8,71889300644398	-0,0253959279507399	0,00878389924764633
5,059	0	1	1	2	0	-8,71889300644398	-0,0253959279507399	0,00878389924764633
5,073	0,0140000000000002	1	1	2	0	-8,7186967022717	-0,0245222914963961	0,0089801475405693
5,084	0,0250000000000004	1	1	2	0	-8,71839070692658	-0,023553348146379	0,00928614288568497
5,095	0,0359999999999996	1	1	2	0,25	-8,71823184192181	-0,0233358284458518	0,00944500789046288
5,105	0,0460000000000003	1	1	2	0,25	-8,71789768338203	-0,0222574453800917	0,00977916643023491
5,112	0,0529999999999999	1	1	2	0,5	-8,71771054342389	-0,0218538241460919	0,00996636226773262
5,117	0,0579999999999998	1	1	2	0,5	-8,71779223904013	-0,0219577038660645	0,00988461077213287
5,128	0,069	1	1	2	0,5	-8,71847248636186	-0,0244926474988461	0,00920439139008522
5,139	0,0800000000000001	1	1	2	0,75	-8,7198088131845	-0,0293736672028899	0,00786809250712395
5,15	0,0910000000000002	1	1	2	0,75	-8,72080081142485	-0,0329436874017119	0,00687606632709503
5,152	0,093	1	1	2	0,75	-8,72125508263707	-0,0347695080563426	0,0064217671751976
5,156	0,0969999999999995	1	1	2	0,75	-8,72130766510963	-0,0346016464754939	0,00636918470263481
5,158	0,0990000000000002	1	1	2	0,75	-8,72122580185533	-0,0344319408759475	0,00645104795694351
5,16	0,101	1	1	2	1	-8,72093562036753	-0,0332182645797729	0,0067412294447422
5,171	0,0110000000000001	2	2	2	1	-8,72021304443478	-0,0300333462655544	0,00746386125683784
5,182	0,0220000000000002	2	2	2	1	-8,71838556602597	-0,0236688507720828	0,00929133966565132
5,193	0,0330000000000004	2	2	2	1,25	-8,71469127014279	-0,0135363964363933	0,0129855796694756
5,203	0,0430000000000001	2	2	2	1,25	-8,71323958039284	-0,010926341637969	0,0144373252987862
5,214	0,0540000000000003	2	2	2	1,5	-8,71396467089653	-0,013565793633461	0,0137122347950935
5,225	0,0650000000000004	2	2	2	1,5	-8,71644090861082	-0,0208390597254038	0,0112359970808029
5,236	0,0759999999999996	2	2	2	1,75	-8,71985698118806	-0,0313846301287413	0,00781992450356483
5,246	0,0860000000000003	2	2	2	1,75	-8,72309239581227	-0,0418883142992854	0,00458445399999618
5,249	0,0889999999999995	2	2	2	1,75	-8,72419282793999	-0,0457764929160476	0,00348402187228203
5,25	0,0899999999999999	2	2	2	1,75	-8,72422023676336	-0,0457708211615682	0,00345664098858833
5,251	0,0910000000000002	2	2	2	1,75	-8,72412311844528	-0,0453033111989498	0,00355375930666923
5,259	0,0990000000000002	2	2	2	1,75	-8,72372721321881	-0,0431916024535894	0,00394966453313828
5,26	0,0999999999999996	2	2	2	2	-8,72365233488381	-0,0428393948823214	0,00402454286813736
5,27	0,0100000000000007	3	3	2	2	-8,72130716219544	-0,0331049226224422	0,00636974349617958
5,281	0,0209999999999999	3	3	2	2	-8,71746688149869	-0,0207854248583317	0,010209996253252
5,291	0,0310000000000006	3	3	2	2,25	-8,71292422525585	-0,00994105823338032	0,0147526524960995
5,301	0,0410000000000004	3	3	2	2,25	-8,70926490984857	-0,00427048187702894	0,0184119679033756
5,304	0,0440000000000005	3	3	2	2,25	-8,70916253887117	-0,00437386799603701	0,0185143388807774
5,306	0,0460000000000003	3	3	2	2,25	-8,70935294777155	-0,00477068591862917	0,01832390204072
5,317	0,0570000000000004	3	3	2	2,5	-8,71193474158645	-0,010798336006701	0,0157421641051769
5,328	0,0680000000000005	3	3	2	2,5	-8,71757056564093	-0,0253021158277988	0,0101062841713428
5,339	0,0790000000000006	3	3	2	2,75	-8,72194055467844	-0,0385396275669336	0,00573629513382912
5,35	0,0900000000000007	3	3	2	2,75	-8,7243128567934	-0,0462619168683887	0,00336399301886559
5,351	0,0910000000000002	3	3	2	2,75	-8,72437513433397	-0,046357586979866	0,00330174341797829
5,358	0,0980000000000008	3	3	2	2,75	-8,72426762245595	-0,0454186834394932	0,0034092552959919
5,36	0,100000000000001	3	3	2	3	-8,72400384396314	-0,0441419566050172	0,003673005849123
5,371	0,0110000000000001	4	4	2	3	-8,72169018723071	-0,0344941485673189	0,00598669052124023
5,382	0,0219999999999994	4	4	2	3	-8,71659767813981	-0,0186429917812347	0,0110791996121407
5,392	0,032	4	4	2	3,25	-8,71154068037868	-0,00759195536375046	0,0161361694335937
5,403	0,0430000000000001	4	4	2	3,25	-8,70957934297621	-0,00494287349283695	0,0180975347757339
5,404	0,0439999999999996	4	4	2	3,25	-8,70945850387216	-0,00479621812701225	0,0182183459401131
5,405	0,0449999999999999	4	4	2	3,25	-8,70943260379135	-0,00480495858937502	0,0182442739605904
5,406	0,0459999999999994	4	4	2	3,25	-8,70950273238122	-0,0049847224727273	0,0181741453707218
5,416	0,0560000000000001	4	4	2	3,5	-8,71138150803745	-0,00948419794440269	0,0162953697144985
5,427	0,0670000000000002	4	4	2	3,5	-8,71719047427177	-0,0242842687293887	0,0104863755404949
5,438	0,0779999999999994	4	4	2	3,75	-8,72147907502949	-0,0371786952018738	0,00619780272245407
5,448	0,0880000000000001	4	4	2	3,75	-8,72372763231397	-0,0442289374768734	0,00394921749830246
5,453	0,093	4	4	2	3,75	-8,72433182783425	-0,0462105125188828	0,00334504991769791
5,454	0,0939999999999994	4	4	2	3,75	-8,72433976270258	-0,0461992993950844	0,00333711504936218
5,455	0,0949999999999998	4	4	2	3,75	-8,72427455149591	-0,0458177598193288	0,00340232625603676
5,46	0,0999999999999996	4	4	2	4	-8,72416156344116	-0,0450878264382482	0,00351531431078911
5,471	0,0110000000000001	5	5	2	4	-8,72141333296895	-0,0340631837025285	0,00626351684331894
5,482	0,0220000000000002	5	5	2	4	-8,71633317321539	-0,0180097203701735	0,0113437324762344
5,493	0,0330000000000004	5	5	2	4,25	-8,71146007440984	-0,0075596896931529	0,016216803342104
5,499	0,0390000000000006	5	5	2	4,25	-8,70938887819648	-0,00454477965831757	0,0182879716157913
5,51	0,0499999999999998	5	5	2	4,5	-8,70999410748482	-0,00627638772130013	0,0176827423274517
5,52	0,0600000000000005	5	5	2	4,5	-8,71314531192183	-0,0136557966470718	0,0145315937697887
5,531	0,0709999999999997	5	5	2	4,5	-8,71836665086448	-0,0276911025866866	0,00931022688746452
5,541	0,0810000000000004	5	5	2	4,75	-8,7230296432972	-0,0422793999314308	0,00464720651507378
5,552	0,0920000000000005	5	5	2	4,75	-8,72481806203723	-0,0480995839461684	0,00285884365439415
5,553	0,093	5	5	2	4,75	-8,72483465820551	-0,0479940325021744	0,00284219160676002
5,554	0,0940000000000003	5	5	2	4,75	-8,72480235993862	-0,0477625476196408	0,00287448987364769
5,56	0,100000000000001	5	5	2	5	-8,72450329363346	-0,0461928732693195	0,00317361205816269
5,571	0,0109999999999992	6	6	2	5	-8,72099233791232	-0,0323446607217193	0,00668451189994812
5,581	0,0209999999999999	6	6	2	5	-8,71714856475592	-0,0203446159139276	0,0105283409357071
5,592	0,032	6	6	2	5,25	-8,71187486685812	-0,00827174633741379	0,0158020108938217
5,601	0,0409999999999995	6	6	2	5,25	-8,70918466709554	-0,00427425373345613	0,0184922106564045
5,603	0,0429999999999993	6	6	2	5,25	-8,7091270275414	-0,00451292842626572	0,0185498222708702
5,607	0,0469999999999997	6	6	2	5,25	-8,70920064859092	-0,00477565452456474	0,0184762291610241
5,621	0,0609999999999999	6	6	2	5,5	-8,71343476697803	-0,0146659277379513	0,0142421387135983
5,632	0,0719999999999992	6	6	2	5,5	-8,72006619349122	-0,0328958127647638	0,00761065632104874
5,642	0,0819999999999999	6	6	2	5,75	-8,72319856658578	-0,0428830413147807	0,00447828322649002
5,653	0,093	6	6	2	5,75	-8,72410895302892	-0,0451495405286551	0,00356795266270638
5,66	0,0999999999999996	6	6	2	6	-8,72377825900912	-0,0435065431520343	0,00389864668250084
5,671	0,0110000000000001	7	7	2	6	-8,72127218171954	-0,0336735136806965	0,00640466809272766
5,682	0,0220000000000002	7	7	2	6	-8,71601471677423	-0,0174347264692187	0,0116621889173985
5,693	0,0330000000000004	7	7	2	6,25	-8,71182552538812	-0,00853013247251511	0,0158513523638248
5,704	0,0439999999999996	7	7	2	6,25	-8,71018032543361	-0,00614703167229891	0,0174965523183346
5,707	0,0469999999999997	7	7	2	6,25	-8,7096241582185	-0,0052664615213871	0,0180527195334435
5,708	0,048	7	7	2	6,25	-8,70961762033403	-0,00531598459929228	0,0180592574179173
5,709	0,0490000000000004	7	7	2	6,25	-8,70967109687626	-0,00548182986676693	0,0180057808756828
5,72	0,0599999999999996	7	7	2	6,5	-8,71293095871806	-0,0133269373327494	0,0147458910942078
5,73	0,0700000000000003	7	7	2	6,5	-8,71805344708264	-0,0268728705123067	0,00962343066930771
5,741	0,0810000000000004	7	7	2	6,75	-8,72229907661676	-0,0400400254875422	0,00537777319550514
5,751	0,0910000000000002	7	7	2	6,75	-8,72420224361122	-0,0460147066041827	0,0034746341407299
5,76	0,0999999999999996	7	7	2	7	-8,72409109957516	-0,0448989542201161	0,00358577817678452
5,77	0,0100000000000007	8	8	2	7	-8,72199472971261	-0,036447225138545	0,00568214803934097
5,781	0,0209999999999999	8	8	2	7	-8,71675604023039	-0,019350703805685	0,010920837521553
5,791	0,0310000000000006	8	8	2	7,25	-8,71136080473661	-0,00741599127650261	0,0163161009550095
5,802	0,0420000000000007	8	8	2	7,25	-8,70898618362844	-0,0042475713416934	0,0186906941235065
5,804	0,0440000000000005	8	8	2	7,25	-8,70880245231092	-0,00406152103096247	0,0188744254410267
5,805	0,0449999999999999	8	8	2	7,25	-8,70878392830491	-0,00410496722906828	0,018892977386713
5,806	0,0460000000000003	8	8	2	7,25	-8,70883835479617	-0,00429360661655664	0,018838495016098
5,817	0,0570000000000004	8	8	2	7,5	-8,71125837787986	-0,00963294878602028	0,0164184719324112
5,828	0,0680000000000005	8	8	2	7,5	-8,7177031673491	-0,0260312855243683	0,0099736824631691
5,839	0,0790000000000006	8	8	2	7,75	-8,72184393927455	-0,0385691830888391	0,0058329664170742
5,85	0,0900000000000007	8	8	2	7,75	-8,72472264803946	-0,047917035408318	0,00295422971248627
5,856	0,0960000000000001	8	8	2	7,75	-8,72474201023579	-0,0475550256669521	0,00293483957648277
5,857	0,0970000000000004	8	8	2	7,75	-8,72468361631036	-0,0472451280802488	0,00299328938126564
5,86	0,100000000000001	8	8	2	8	-8,72449144721031	-0,0461723702028394	0,00318540260195732
5,871	0,0110000000000001	9	9	2	8	-8,72086619026959	-0,0321432249620557	0,00681068748235703
5,882	0,0220000000000002	9	9	2	8	-8,71568175964057	-0,016655046492815	0,011995118111372
5,893	0,0329999999999995	9	9	2	8,25	-8,71106095612049	-0,0072318222373724	0,0166158936917782
5,903	0,0430000000000001	9	9	2	8,25	-8,70874285697937	-0,00413245521485806	0,0189339928328991
5,905	0,0449999999999999	9	9	2	8,25	-8,70837279595435	-0,00366445165127516	0,0193040817975998
5,906	0,0459999999999994	9	9	2	8,25	-8,70834728702903	-0,00366644933819771	0,0193295627832413
5,907	0,0469999999999997	9	9	2	8,25	-8,7084698304534	-0,00388489104807377	0,0192070193588734
5,918	0,0579999999999998	9	9	2	8,5	-8,71149569749832	-0,0103627145290375	0,0161812081933022
5,929	0,069	9	9	2	8,5	-8,71798384934664	-0,0271057290956378	0,00969300046563148
5,94	0,0800000000000001	9	9	2	8,75	-8,72235406190157	-0,0402252143248916	0,00532284379005432
5,951	0,0910000000000002	9	9	2	8,75	-8,72431545518339	-0,0464635575190187	0,00336142256855965
5,96	0,0999999999999996	9	9	2	9	-8,72394818812609	-0,0444167386740446	0,00372866168618202
5,971	0,0110000000000001	10	10	2	9	-8,72120333835483	-0,0336024956777692	0,00647351145744324
5,982	0,0220000000000002	10	10	2	9	-8,7171147018671	-0,020513953641057	0,0105622038245201
5,993	0,0330000000000004	10	10	2	9,25	-8,71027230285108	-0,00590587966144085	0,0174045749008656
6,004	0,0440000000000005	10	10	2	9,25	-8,70795504190028	-0,00310432631522417	0,0197218358516693
6,014	0,0540000000000003	10	10	2	9,5	-8,71043644845486	-0,00811947509646416	0,0172404572367668
6,025	0,0650000000000004	10	10	2	9,5	-8,7161679379642	-0,0221048248931766	0,0115089118480682
6,036	0,0760000000000005	10	10	2	9,75	-8,7202622462064	-0,0336554413661361	0,00741463154554367
6,047	0,0869999999999997	10	10	2	9,75	-8,72403572313488	-0,0458235898986459	0,00364115461707115
6,051	0,0910000000000002	10	10	2	9,75	-8,72426611371338	-0,046307216398418	0,00341076403856277
6,054	0,0940000000000003	10	10	2	9,75	-8,72432411648333	-0,0462384056299925	0,00335276126861572
6,057	0,0970000000000004	10	10	2	9,75	-8,72426371090114	-0,0458790315315127	0,00341316685080528
6,06	0,100000000000001	10	10	2	10	-8,72421618551016	-0,0456301122903824	0,00346066430211067
6,96	0	20	20	2	19	-8,72429098002613	-0,0458843261003494	0,00338589772582054
6,971	0,0110000000000001	20	20	2	19	-8,72137762606144	-0,0344816409051418	0,0062992237508297
6,982	0,0220000000000002	20	20	2	19	-8,71558944694698	-0,017276662401855	0,0120874308049679
6,993	0,0330000000000004	20	20	2	19,25	-8,70993694290519	-0,00585403759032488	0,0177399627864361
7,002	0,0419999999999998	20	20	2	19,25	-8,70643361471593	-0,00160045456141233	0,0212432630360127
7,003	0,0430000000000001	20	20	2	19,25	-8,70643185451627	-0,00164246186614037	0,0212450511753559
7,004	0,0440000000000005	20	20	2	19,25	-8,7064962554723	-0,00180280767381191	0,021180622279644
7,015	0,0550000000000006	20	20	2	19,5	-8,71065320447087	-0,00941683072596788	0,0170237012207508
7,026	0,0659999999999998	20	20	2	19,5	-8,71632928960025	-0,0231554172933102	0,0113475881516933
7,036	0,0760000000000005	20	20	2	19,75	-8,72077111154795	-0,0361012760549784	0,00690573826432228
7,047	0,0869999999999997	20	20	2	19,75	-8,72435795143247	-0,0473213288933039	0,0033188983798027
7,051	0,0910000000000002	20	20	2	19,75	-8,72496918775141	-0,0493449810892344	0,00270769000053406
7,06	0,100000000000001	20	20	2	20	-8,724274802953	-0,0456919753924012	0,00340204685926437
7,96	0	30	30	2	29	-8,72501738369465	-0,0490094814449549	0,00265952199697495
7,971	0,0110000000000001	30	30	2	29	-8,72114343568682	-0,0335338804870844	0,00653347000479698
7,982	0,0220000000000002	30	30	2	29	-8,71529554948211	-0,0166278379037976	0,012381300330162
7,993	0,0330000000000004	30	30	2	29,25	-8,70943671092391	-0,0054264348000288	0,0182401388883591
8,004	0,0439999999999996	30	30	2	29,25	-8,70620543137193	-0,00188345089554787	0,0214714743196964
8,015	0,0550000000000006	30	30	2	29,5	-8,70880088768899	-0,00607288908213377	0,018875990062952
8,026	0,0659999999999998	30	30	2	29,5	-8,71568438597023	-0,0214348314329982	0,0119924917817116
8,037	0,0770000000000008	30	30	2	29,75	-8,72184360399842	-0,0396919203922153	0,00583324581384659
8,048	0,0880000000000001	30	30	2	29,75	-8,72463497333228	-0,0485460925847292	0,00304190441966057
8,059	0,0990000000000011	30	30	2	29,75	-8,72439279220998	-0,0467769149690866	0,00328408554196358
8,06	0,100000000000001	30	30	2	30	-8,72429301962256	-0,0462754117324948	0,00338388606905937
8,96	0	40	40	2	39	-8,72446373105049	-0,0470588821917772	0,00321311876177788
8,971	0,0109999999999992	40	40	2	39	-8,72134985402226	-0,0347417639568448	0,00632705166935921
8,982	0,0219999999999985	40	40	2	39	-8,71454559266567	-0,0147960102185607	0,0131313130259514
8,992	0,032	40	40	2	39,25	-8,70872497558594	-0,00440869014710188	0,0189519301056862
9	0,0399999999999991	40	40	2	39,25	-8,70551937259734	-0,00109280459582806	0,0221575051546097
9,011	0,0510000000000002	40	40	2	39,5	-8,7074501439929	-0,00436440575867891	0,0202267616987228
9,022	0,0619999999999994	40	40	2	39,5	-8,7124864384532	-0,0141251133754849	0,0151904113590717
9,033	0,0729999999999986	40	40	2	39,5	-8,71964816004038	-0,0328654376789927	0,00802868977189064
9,043	0,0830000000000002	40	40	2	39,75	-8,72333770617843	-0,0445418059825897	0,00433919951319694
9,05	0,0899999999999999	40	40	2	39,75	-8,7248258292675	-0,0493126735091209	0,00285107642412186
9,06	0,0999999999999996	40	40	2	40	-8,72421177104115	-0,0461068376898766	0,00346513465046883
9,96	0	50	50	2	49	-8,72451430186629	-0,0474395975470543	0,00316254794597626
9,971	0,0109999999999992	50	50	2	49	-8,72124969027936	-0,034444103948772	0,00642718747258186
9,982	0,0220000000000002	50	50	2	49	-8,7154158577323	-0,0172873539850116	0,0122609920799732
9,993	0,0329999999999995	50	50	2	49,25	-8,70940896682441	-0,00561460852622986	0,0182679109275341
10,003	0,0429999999999993	50	50	2	49,25	-8,70433025993407	-0,000368477776646614	0,0233466178178787
10,014	0,0539999999999985	50	50	2	49,5	-8,70686575770378	-0,00373378396034241	0,0208110921084881
10,024	0,0640000000000001	50	50	2	49,5	-8,71430830098689	-0,0184684013947845	0,0133685767650604
10,035	0,0749999999999993	50	50	2	49,75	-8,72019309550524	-0,0347782438620925	0,00748381018638611
10,046	0,0859999999999985	50	50	2	49,75	-8,72468252666295	-0,0490309949964285	0,0029943510890007
10,048	0,0879999999999992	50	50	2	49,75	-8,72489308007061	-0,0495705055072904	0,00278379768133163
10,051	0,0909999999999993	50	50	2	49,75	-8,7249147053808	-0,0494016846641898	0,00276217237114906
10,052	0,0919999999999987	50	50	2	49,75	-8,72489193454385	-0,049223224632442	0,00278491526842117
10,06	0,0999999999999996	50	50	2	50	-8,72424962930381	-0,0460299057886004	0,00342724844813347
10,96	0	60	60	2	59	-8,72418668121099	-0,0461437599733472	0,00349016860127449
10,971	0,0109999999999992	60	60	2	59	-8,72130649164319	-0,0345721375197172	0,0063704140484333
10,982	0,0220000000000002	60	60	2	59	-8,71521851979196	-0,0167436618357897	0,0124583579599857
10,995	0,0350000000000001	60	60	2	59,25	-8,7074619345367	-0,0031960429623723	0,0202149711549282
11	0,0399999999999991	60	60	2	59,25	-8,70517892763019	-0,00108326319605112	0,0224979221820831
11,001	0,0409999999999986	60	60	2	59,25	-8,70516587980092	-0,00116238370537758	0,0225109979510307
11,002	0,0419999999999998	60	60	2	59,25	-8,70525179430842	-0,00129689462482929	0,0224251113831997
11,013	0,052999999999999	60	60	2	59,5	-8,70800108648836	-0,00521599315106869	0,0196757912635803
11,024	0,0640000000000001	60	60	2	59,5	-8,71416555717587	-0,0180101860314608	0,0135112926363945
11,035	0,0749999999999993	60	60	2	59,75	-8,72061023488641	-0,036030076444149	0,00706661492586136
11,046	0,0859999999999985	60	60	2	59,75	-8,72452438808978	-0,0486592296510935	0,00315248966217041
11,048	0,0879999999999992	60	60	2	59,75	-8,72477693483233	-0,0494595244526863	0,00289997085928917
11,058	0,097999999999999	60	60	2	59,75	-8,72442056424916	-0,0468046264722943	0,00325631350278854
11,06	0,0999999999999996	60	60	2	60	-8,72417078353464	-0,0457617547363043	0,00350609421730042
11,96	0	70	70	2	69	-8,72422099113464	-0,04620720166713	0,00345591455698013
11,971	0,0109999999999992	70	70	2	69	-8,72139922343194	-0,0346957892179489	0,0062776543200016
11,982	0,0220000000000002	70	70	2	69	-8,71476016938686	-0,0156050594523549	0,01291673630476
11,993	0,0329999999999995	70	70	2	69,25	-8,70970093645155	-0,00608651898801327	0,0179759413003922
12	0,0399999999999991	70	70	2	69,25	-8,70433338917792	-0,000357604585587978	0,023343488574028
12,001	0,0409999999999986	70	70	2	69,25	-8,70413389988244	-0,000401795841753483	0,0235429778695106
12,004	0,0439999999999987	70	70	2	69,25	-8,7043809145689	-0,000797589309513569	0,0232959352433681
12,021	0,0609999999999999	70	70	2	69,5	-8,71251102536917	-0,0142498686909676	0,0151658244431019
12,032	0,0719999999999992	70	70	2	69,5	-8,71917072683573	-0,0316870445385575	0,008506178855896
12,043	0,0830000000000002	70	70	2	69,75	-8,72362880967557	-0,0457130977883935	0,00404806807637215
12,05	0,0899999999999999	70	70	2	69,75	-8,72456884011626	-0,0484617101028562	0,00310806557536125
12,051	0,0909999999999993	70	70	2	69,75	-8,72457347810268	-0,0483285915106535	0,00310342758893967
12,052	0,0919999999999987	70	70	2	69,75	-8,72453740797937	-0,0480742380023003	0,00313946977257729
12,06	0,0999999999999996	70	70	2	70	-8,72413342818618	-0,0460048159584403	0,00354347750544548
12,96	0	80	80	2	79	-8,72420059517026	-0,0465174904093146	0,00347625464200974
12,971	0,0109999999999992	80	80	2	79	-8,7212632689625	-0,0347655359655619	0,00641360878944397
12,982	0,0220000000000002	80	80	2	79	-8,71527241542935	-0,016875802539289	0,0124044343829155
12,993	0,0329999999999995	80	80	2	79,25	-8,70930260047316	-0,00557170249521732	0,0183743052184582
13,003	0,0429999999999993	80	80	2	79,25	-8,70584199205041	-0,0015983497723937	0,0218349136412144
13,014	0,0540000000000003	80	80	2	79,5	-8,70867697522044	-0,00647502020001411	0,0189998745918274
13,025	0,0649999999999995	80	80	2	79,5	-8,71440796181559	-0,0189089076593518	0,0132688879966736
13,046	0,0860000000000003	80	80	2	79,75	-8,72371712699533	-0,0457184156402946	0,0039597786962986
13,051	0,0909999999999993	80	80	2	79,75	-8,72464701533318	-0,0488028069958091	0,00302983447909355
13,06	0,0999999999999996	80	80	2	80	-8,72435543686152	-0,047014388255775	0,00332146883010864
13,96	0	90	90	2	89	-8,72457350604236	-0,0477050337940454	0,00310337170958519
13,971	0,0109999999999992	90	90	2	89	-8,72080192901194	-0,0328418891876936	0,00687494874000549
13,982	0,0220000000000002	90	90	2	89	-8,71383111923933	-0,0138189410790801	0,0138457864522934
13,993	0,0329999999999995	90	90	2	89,25	-8,70911713689566	-0,00513207633048296	0,0185597687959671
14,003	0,0429999999999993	90	90	2	89,25	-8,70701621286571	-0,0028200913220644	0,0206606648862362
14,014	0,0540000000000003	90	90	2	89,5	-8,70864501222968	-0,00604131724685431	0,0190318375825882
14,025	0,0649999999999995	90	90	2	89,5	-8,71410948224366	-0,0181040959432721	0,0135673955082893
14,036	0,0759999999999987	90	90	2	89,75	-8,7208158429712	-0,0369253614917398	0,00686103478074074
14,046	0,0860000000000003	90	90	2	89,75	-8,72412317432463	-0,0470031518489122	0,00355370342731476
14,048	0,0879999999999992	90	90	2	89,75	-8,72434333898127	-0,0477234413847327	0,00333353877067566
14,059	0,0990000000000002	90	90	2	89,75	-8,72421115636826	-0,0463750446215272	0,00346574932336807
14,06	0,0999999999999996	90	90	2	90	-8,72414918616414	-0,0461234152317047	0,00352771952748299
14,96	0	100	100	2	99	-8,7241839710623	-0,0464948359876871	0,00349290668964386
14,971	0,0109999999999992	100	100	2	99	-8,7209047190845	-0,0334373721852899	0,00677213072776794
14,982	0,0220000000000002	100	100	2	99	-8,71538540348411	-0,017416700720787	0,0122915022075176
14,993	0,0329999999999995	100	100	2	99,25	-8,71038629673421	-0,00749365892261267	0,0172905810177326
15,003	0,0429999999999993	100	100	2	99,25	-8,70465002954006	-0,000791274942457676	0,0230268761515617
15,005	0,0449999999999999	100	100	2	99,25	-8,70439033024013	-0,000852714292705059	0,023286547511816
15,009	0,0489999999999995	100	100	2	99,25	-8,70485588908196	-0,00124870333820581	0,0228209607303143
15,02	0,0599999999999987	100	100	2	99,5	-8,71160223148763	-0,0123536074534059	0,0160746462643147
15,03	0,0700000000000003	100	100	2	99,5	-8,71894307434559	-0,0312302960082889	0,008733831346035
15,041	0,0809999999999995	100	100	2	99,75	-8,72245120815933	-0,041862428188324	0,00522566959261894
15,052	0,0919999999999987	100	100	2	99,75	-8,72455174103379	-0,0484886905178428	0,00312510877847672
15,054	0,0939999999999994	100	100	2	99,75	-8,72464410960674	-0,0488079013302922	0,00303279608488083
15,056	0,0960000000000001	100	100	2	99,75	-8,72442914173007	-0,0477101653814316	0,00324776396155357
15,06	0,0999999999999996	100	100	2	100	-8,72407891787589	-0,0460349908098578	0,00359795987606049
24,96	0	200	200	2	199	-8,72439639642834	-0,0477808760479093	0,00328045338392258
24,971	0,0109999999999992	200	200	2	199	-8,72052649967372	-0,0322825415059924	0,00715037807822227
24,981	0,0210000000000008	200	200	2	199	-8,71590097434819	-0,0190036743879318	0,011775903403759
24,992	0,032	200	200	2	199,25	-8,70889884419739	-0,00486121978610754	0,018778033554554
25,002	0,041999999999998	200	200	2	199,25	-8,70517884381115	-0,000997781753540039	0,0224980339407921
25,012	0,0519999999999996	200	200	2	199,5	-8,70682823471725	-0,00366109423339367	0,0208486430346966
25,022	0,0620000000000012	200	200	2	199,5	-8,7126942537725	-0,0147737562656403	0,014982596039772
25,033	0,0730000000000004	200	200	2	199,5	-8,71997427195311	-0,0344632286578417	0,00770263373851776
25,044	0,0839999999999996	200	200	2	199,75	-8,72338805347681	-0,0451767258346081	0,00428885221481323
25,053	0,093	200	200	2	199,75	-8,72438460588455	-0,0482224067673087	0,00329229980707169
25,06	0,100000000000001	200	200	2	200	-8,72410951182246	-0,0466911401599646	0,00356739386916161
34,96	0	300	300	2	299	-8,72442919760942	-0,0477804616093636	0,0032477080821991
34,971	0,0110000000000028	300	300	2	299	-8,72102058492601	-0,0339196342974901	0,00665629282593727
34,982	0,0219999999999985	300	300	2	299	-8,71395860798657	-0,0139602832496166	0,013718269765377
34,993	0,0330000000000013	300	300	2	299,25	-8,70841657742858	-0,00427416060119867	0,0192602723836899
35,002	0,0420000000000016	300	300	2	299,25	-8,70529943145812	-0,00108327250927687	0,0223774462938309
35,013	0,0529999999999973	300	300	2	299,5	-8,70680328458548	-0,00358318444341421	0,0208735652267933
35,023	0,0630000000000024	300	300	2	299,5	-8,71420687995851	-0,0183667195960879	0,0134699977934361
35,034	0,0739999999999981	300	300	2	299,5	-8,71952670626342	-0,0328990491107106	0,00815017148852348
35,044	0,0840000000000032	300	300	2	299,75	-8,72372271493077	-0,0463433284312487	0,00395413488149643
35,052	0,0919999999999987	300	300	2	299,75	-8,72443095780909	-0,0483794696629047	0,00324591994285583
35,06	0,100000000000001	300	300	2	300	-8,72397934086621	-0,0459693884477019	0,00369753688573837
44,96	0	400	400	2	399	-8,72394911013544	-0,0453713117167354	0,00372776761651039
44,971	0,0110000000000028	400	400	2	399	-8,72103687375784	-0,033970377407968	0,00663997605443001
44,982	0,0219999999999985	400	400	2	399	-8,71572894975543	-0,0184312928467989	0,011947900056839
44,992	0,0320000000000036	400	400	2	399,25	-8,7109025940299	-0,0081999134272337	0,0167742557823658
45,003	0,0429999999999993	400	400	2	399,25	-8,70645116083324	-0,00222503673285246	0,0212257169187069
45,006	0,0459999999999994	400	400	2	399,25	-8,70616989210248	-0,00167287886142731	0,0215069577097893
45,007	0,046999999999997	400	400	2	399,25	-8,70609984733164	-0,00169736333191395	0,0215770304203033
45,009	0,0489999999999995	400	400	2	399,25	-8,7063461355865	-0,00219028908759356	0,021330714225769
45,02	0,0600000000000023	400	400	2	399,5	-8,71099795214832	-0,010716188699007	0,0166789256036282
45,031	0,070999999999998	400	400	2	399,5	-8,7184632383287	-0,0296877650544047	0,00921366736292839
45,046	0,0859999999999985	400	400	2	399,75	-8,72373126447201	-0,0463794684037566	0,00394558534026146
45,052	0,0919999999999987	400	400	2	399,75	-8,72451419010758	-0,0487643014639616	0,00316265970468521
45,053	0,0930000000000035	400	400	2	399,75	-8,7245225161314	-0,0487050786614418	0,00315438956022263
45,054	0,0940000000000012	400	400	2	399,75	-8,72450625523925	-0,0485186325386167	0,00317059457302094
45,06	0,100000000000001	400	400	2	400	-8,72422959655523	-0,0467389589175582	0,00344725325703621
54,96	0	500	500	2	499	-8,72390918433666	-0,0452278275042772	0,0037677213549614
54,971	0,0110000000000028	500	500	2	499	-8,72095271945	-0,0336336530745029	0,00672413036227226
54,982	0,0219999999999985	500	500	2	499	-8,71507365256548	-0,0162841891869903	0,0126032531261444
54,992	0,0320000000000036	500	500	2	499,25	-8,70939759537577	-0,00525974202901125	0,0182792544364929
55,003	0,0429999999999993	500	500	2	499,25	-8,70601549744606	-0,00152612570673227	0,021661352366209
55,004	0,0439999999999969	500	500	2	499,25	-8,70594799518585	-0,00144124962389469	0,0217289105057716
55,005	0,0450000000000017	500	500	2	499,25	-8,70602128095925	-0,0015999423339963	0,0216555967926979
55,016	0,0559999999999974	500	500	2	499,5	-8,70946800336242	-0,00763285905122757	0,0182089023292065
55,026	0,0660000000000025	500	500	2	499,5	-8,7152252253145	-0,020666690543294	0,0124516524374485
55,039	0,0790000000000006	500	500	2	499,75	-8,722318187356	-0,0414361339062452	0,00535871833562851
55,05	0,0900000000000034	500	500	2	499,75	-8,72415851801634	-0,0472450256347656	0,00351838767528534
55,053	0,0930000000000035	500	500	2	499,75	-8,72434660792351	-0,0477068778127432	0,003330297768116
55,054	0,0940000000000012	500	500	2	499,75	-8,72435700148344	-0,0476477527990937	0,00331990420818329
55,055	0,0949999999999989	500	500	2	499,75	-8,72433822602034	-0,0474836537614465	0,00333867967128754
55,06	0,100000000000001	500	500	2	500	-8,72415351681411	-0,0465655419975519	0,00352336093783379
64,96	0	600	600	2	599	-8,72473566792905	-0,0484940642490983	0,00294120982289314
64,971	0,0109999999999957	600	600	2	599	-8,72109677642584	-0,0339544098824263	0,00658012926578522
64,982	0,0219999999999914	600	600	2	599	-8,71539979241788	-0,0173678575083613	0,0122770853340626
64,992	0,0319999999999965	600	600	2	599,25	-8,70984046719968	-0,00593420583754778	0,0178364105522633
65	0,039999999999992	600	600	2	599,25	-8,70569424703717	-0,000826576724648476	0,0219826586544514
65,01	0,0499999999999972	600	600	2	599,5	-8,70685790665448	-0,00292578246444464	0,0208189710974693
65,021	0,0609999999999928	600	600	2	599,5	-8,71256223879754	-0,0139982113614678	0,015114638954401
65,031	0,070999999999998	600	600	2	599,5	-8,71891996823251	-0,0307870889082551	0,00875690951943398
65,042	0,0819999999999936	600	600	2	599,75	-8,72307937592268	-0,0436587305739522	0,00459752976894379
65,052	0,0919999999999987	600	600	2	599,75	-8,72441318817437	-0,047841053456068	0,0032636895775795
65,055	0,0949999999999989	600	600	2	599,75	-8,72487195767462	-0,049391440115869	0,00280492007732391
65,06	0,0999999999999943	600	600	2	600	-8,72462136670947	-0,0481090135872364	0,00305548310279846
74,96	0	700	700	2	699	-8,72441114857793	-0,0469757337123156	0,00326570123434067
74,971	0,0109999999999957	700	700	2	699	-8,72187942266464	-0,0366378528997302	0,00579748302698135
74,982	0,0219999999999914	700	700	2	699	-8,71451522223651	-0,0149247003719211	0,0131616555154324
74,995	0,0349999999999966	700	700	2	699,25	-8,70710114948452	-0,00202673487365246	0,0205757282674313
75,003	0,0429999999999922	700	700	2	699,25	-8,70537780225277	-0,000664838589727879	0,0222991034388542
75,004	0,0439999999999969	700	700	2	699,25	-8,70534271001816	-0,000711884349584579	0,0223341956734657
75,005	0,0449999999999875	700	700	2	699,25	-8,70540135540068	-0,000924034975469112	0,022275522351265
75,015	0,0549999999999926	700	700	2	699,5	-8,70843607932329	-0,00557932537049055	0,0192407704889774
75,025	0,0649999999999977	700	700	2	699,5	-8,7148789409548	-0,0193882826715708	0,012797936797142
75,036	0,0759999999999934	700	700	2	699,75	-8,72107654809952	-0,0372295873239636	0,00660035759210587
75,046	0,0859999999999985	700	700	2	699,75	-8,72425658628345	-0,0474293995648623	0,00342031940817833
75,053	0,0929999999999893	700	700	2	699,75	-8,7249456346035	-0,0496374908834696	0,00273121520876884
75,06	0,0999999999999943	700	700	2	700	-8,72461915947497	-0,0478115724399686	0,00305771827697754
84,96	0	800	800	2	799	-8,72443176805973	-0,0468260189518332	0,00324513763189316
84,971	0,0109999999999957	800	800	2	799	-8,72170183807611	-0,0358782056719065	0,00597501173615456
84,981	0,0210000000000008	800	800	2	799	-8,71610152535141	-0,0185586558654904	0,0115753524005413
84,992	0,0319999999999965	800	800	2	799,25	-8,70905826799572	-0,00458077061921358	0,0186186097562313
85	0,039999999999992	800	800	2	799,25	-8,70548464357853	-0,000977958552539349	0,0221922062337399
85,004	0,0439999999999969	800	800	2	799,25	-8,70553317479789	-0,000885785557329655	0,0221437029540539
85,015	0,0549999999999926	800	800	2	799,5	-8,70983490720391	-0,0078156404197216	0,017841998487711
85,025	0,0649999999999977	800	800	2	799,5	-8,71486715041101	-0,019126539118588	0,0128097273409367
85,036	0,0759999999999934	800	800	2	799,75	-8,72047992423177	-0,0349402101710439	0,00719698145985603
85,046	0,0859999999999985	800	800	2	799,75	-8,72443023137748	-0,048246132209897	0,00324664637446404
85,048	0,0879999999999939	800	800	2	799,75	-8,7248745560646	-0,0497855572029948	0,00280234962701797
85,049	0,0889999999999986	800	800	2	799,75	-8,72487964108586	-0,0496335560455918	0,00279726460576057
85,05	0,0899999999999892	800	800	2	799,75	-8,72478087432682	-0,0490365829318762	0,00289600342512131
85,06	0,0999999999999943	800	800	2	800	-8,72427625581622	-0,046100988984108	0,00340059399604797
94,96	0	900	900	2	899	-8,72443227097392	-0,0467429915443063	0,00324463471770287
94,971	0,0109999999999957	900	900	2	899	-8,72096828185022	-0,0329192075878382	0,00670859590172768
94,981	0,0210000000000008	900	900	2	899	-8,7161791138351	-0,0186979072168469	0,0114977359771729
94,992	0,0319999999999965	900	900	2	899,25	-8,70988539420068	-0,00577002298086882	0,0177914835512638
95,002	0,0419999999999874	900	900	2	899,25	-8,70609065517783	-0,00112155918031931	0,0215861946344376
95,003	0,0429999999999922	900	900	2	899,25	-8,70608584955335	-0,00115189701318741	0,0215910002589226
95,004	0,0439999999999969	900	900	2	899,25	-8,70615539140999	-0,00130798667669296	0,0215214863419533
95,015	0,0549999999999926	900	900	2	899,5	-8,70931682176888	-0,00663429498672485	0,0183600559830666
95,025	0,0649999999999977	900	900	2	899,5	-8,7153095472604	-0,0200419453904033	0,0123673304915428
95,036	0,0759999999999934	900	900	2	899,75	-8,72138944454491	-0,0378932943567634	0,00628743320703506
95,046	0,0859999999999985	900	900	2	899,75	-8,72377169318497	-0,0455734506249428	0,00390518456697464
95,051	0,090999999999994	900	900	2	899,75	-8,72454492375255	-0,0478169368579984	0,00313198193907738
95,06	0,0999999999999943	900	900	2	900	-8,72426334768534	-0,0461216503754258	0,00341350212693214
104,96	0	1000	1000	2	999	-8,72448513284326	-0,0468453811481595	0,00319171696901321
104,971	0,0109999999999957	1000	1000	2	999	-8,72115838341415	-0,0334201008081436	0,00651849433779716
104,981	0,0210000000000008	1000	1000	2	999	-8,71615709736943	-0,0185857573524117	0,0115197524428368
104,992	0,0319999999999965	1000	1000	2	999,25	-8,71113818138838	-0,0078958785161376	0,0165387243032455
105,003	0,0429999999999922	1000	1000	2	999,25	-8,7048973236233	-0,000383355654776096	0,0227795541286469
105,004	0,0439999999999969	1000	1000	2	999,25	-8,70475220493972	-0,000269836746156216	0,0229246728122234
105,005	0,0449999999999875	1000	1000	2	999,25	-8,70479291304946	-0,000241785310208797	0,0228839926421642
105,015	0,0549999999999926	1000	1000	2	999,5	-8,70945917442441	-0,00677583739161491	0,0182177312672138
105,025	0,0649999999999977	1000	1000	2	999,5	-8,71481915004551	-0,0186395132914186	0,0128577277064323
105,036	0,0759999999999934	1000	1000	2	999,75	-8,72097621671855	-0,0361195206642151	0,00670066103339195
105,046	0,0859999999999985	1000	1000	2	999,75	-8,72376445680857	-0,0452424632385373	0,00391244888305664
105,052	0,0919999999999987	1000	1000	2	999,75	-8,72481118887663	-0,0489938072860241	0,00286571681499481
105,053	0,0929999999999893	1000	1000	2	999,75	-8,72482253238559	-0,0488937180489302	0,002854373306036
105,054	0,0939999999999941	1000	1000	2	999,75	-8,72480831108987	-0,0486489990726113	0,00286856666207314
105,06	0,0999999999999943	1000	1000	2	1000	-8,72450647875667	-0,0468684453517199	0,0031704269349575
155,289	0	1501	1	3	1500	-8,71802098117769	-0,0248293671756983	0,0096558965742588
155,3	0,0109999999999957	1501	1	3	1500	-8,71804607100785	-0,0247155176475644	0,00963080674409866
155,311	0,0219999999999914	1501	1	3	1500	-8,71820169501007	-0,0253455946221948	0,00947518274188042
155,322	0,032999999999987	1501	1	3	1500	-8,71802455745637	-0,0249053351581097	0,00965232029557228
155,33	0,0409999999999968	1501	1	3	1500	-8,71792095713317	-0,0245608855038881	0,00975592061877251
155,337	0,0479999999999734	1501	1	3	1500	-8,71802746318281	-0,0248429551720619	0,00964941456913948
155,347	0,0579999999999927	1501	1	3	1500	-8,71823337860405	-0,0257619842886925	0,009443499147892
155,358	0,0689999999999884	1501	1	3	1500	-8,71813788078725	-0,0250357855111361	0,00953899696469307
155,377	0,0879999999999939	1501	1	3	1500	-8,7181787006557	-0,0252518290653825	0,00949820503592491
155,387	0,0979999999999848	1501	1	3	1500	-8,71792799793184	-0,0244804983958602	0,00974887982010841
155,398	0,10899999999998	1501	1	3	1500	-8,71846033260226	-0,0265226792544127	0,00921657308936119
155,408	0,119	1501	1	3	1500	-8,71837441809475	-0,0258565973490477	0,00930245965719223
155,419	0,129999999999995	1501	1	3	1500	-8,71825869195163	-0,0255339406430721	0,00941818580031395
155,43	0,140999999999991	1501	1	3	1500	-8,71816967613995	-0,0252181198447943	0,0095072016119957
155,441	0,151999999999987	1501	1	3	1500	-8,71820345520973	-0,0253992062062025	0,00947345048189163
155,452	0,162999999999982	1501	1	3	1500	-8,71836449950933	-0,0257018301635981	0,00931240618228912
155,463	0,173999999999978	1501	1	3	1500	-8,71829191222787	-0,0255201663821936	0,00938499346375465
155,473	0,183999999999997	1501	1	3	1500	-8,71829062700272	-0,0255828956142068	0,00938622280955315
155,484	0,194999999999993	1501	1	3	1500	-8,71828755363822	-0,0255902716889977	0,00938935205340385
155,495	0,205999999999989	1501	1	3	1500	-8,71823670342564	-0,0255435239523649	0,00944020226597786
155,506	0,216999999999985	1501	1	3	1500	-8,71834904886782	-0,0257038837298751	0,00932782888412476
155,517	0,22799999999998	1501	1	3	1500	-8,71852247044444	-0,0263863243162632	0,00915437936782837
155,527	0,238	1501	1	3	1500	-8,71875023469329	-0,0271799508482218	0,00892667099833488
155,538	0,248999999999995	1501	1	3	1500	-8,71848877519369	-0,0264177983626723	0,00918813049793243
155,549	0,259999999999991	1501	1	3	1500	-8,71848134323955	-0,026287492364645	0,00919556245207787
155,56	0,270999999999987	1501	1	3	1500	-8,71844035573304	-0,0260743964463472	0,00923652201890945
155,571	0,281999999999982	1501	1	3	1500	-8,71864409185946	-0,0267860013991594	0,00903278589248657
155,581	0,292000000000002	1501	1	3	1500	-8,71828995645046	-0,0255577033385634	0,00938694924116135
155,592	0,302999999999997	1501	1	3	1500	-8,71837416663766	-0,0259231170639396	0,00930268317461014
155,603	0,313999999999993	1501	1	3	1500	-8,71842976659536	-0,0258413841947913	0,00924708321690559
155,618	0,328999999999979	1501	1	3	1500	-8,71854809112847	-0,0262334011495113	0,00912878662347794
155,628	0,338999999999999	1501	1	3	1500	-8,71857723221183	-0,0264562899246812	0,00909967347979545
155,639	0,349999999999994	1501	1	3	1500	-8,71856085956097	-0,0263653928413987	0,00911599025130272
155,65	0,36099999999999	1501	1	3	1500	-8,71873509138823	-0,0271497620269656	0,00894181430339813
155,661	0,371999999999986	1501	1	3	1500	-8,71857941150665	-0,0262579275295138	0,00909743830561638
155,672	0,382999999999981	1501	1	3	1500	-8,71860254555941	-0,0265166396275163	0,00907430425286293
155,682	0,393000000000001	1501	1	3	1500	-8,71864132583141	-0,0267131207510829	0,00903557986021042
155,693	0,403999999999996	1501	1	3	1500	-8,71888688765466	-0,0275804428383708	0,00878999009728432
155,704	0,414999999999992	1501	1	3	1500	-8,71877264231443	-0,026950822211802	0,00890420749783516
155,715	0,425999999999988	1501	1	3	1500	-8,71880628168583	-0,0271273171529174	0,00887062400579453
155,726	0,436999999999983	1501	1	3	1500	-8,7186608556658	-0,0265955412760377	0,00901602208614349
155,737	0,447999999999979	1501	1	3	1500	-8,71878152713179	-0,0271240621805191	0,0088953785598278
155,747	0,457999999999998	1501	1	3	1500	-8,71885693632066	-0,0275505520403385	0,00881994143128395
155,758	0,468999999999994	1501	1	3	1500	-8,71881762519479	-0,0271023064851761	0,00885922461748123
155,769	0,47999999999999	1501	1	3	1500	-8,71878881938755	-0,0270183337852359	0,00888805836439133
155,78	0,490999999999985	1501	1	3	1500	-8,71885755099356	-0,0272874673828483	0,0088193267583847
155,791	0,501999999999981	1501	1	3	1500	-8,71884710155427	-0,0274311844259501	0,00882977619767189
155,801	0,512	1501	1	3	1500	-8,7188031245023	-0,0272890878841281	0,00887375324964523
155,812	0,522999999999996	1501	1	3	1500	-8,71885637752712	-0,0272998260334134	0,00882050022482872
155,823	0,533999999999992	1501	1	3	1500	-8,71892770752311	-0,0274527398869395	0,00874914228916168
155,834	0,544999999999987	1501	1	3	1500	-8,71898973360658	-0,0278628617525101	0,00868711620569229
155,845	0,555999999999983	1501	1	3	1500	-8,71908240951598	-0,0281791994348168	0,00859446823596954
155,865	0,575999999999993	1501	1	3	1500	-8,71907232329249	-0,0278180139139295	0,00860452651977539
155,876	0,586999999999989	1501	1	3	1500	-8,71927061118186	-0,02868527546525	0,00840626657009125
155,887	0,597999999999985	1501	1	3	1500	-8,71905849315226	-0,027949814684689	0,00861838459968567
155,898	0,60899999999998	1501	1	3	1500	-8,71902250684798	-0,0277117872610688	0,00865437090396881
155,908	0,619	1501	1	3	1500	-8,7188933417201	-0,0270542409271002	0,00878356397151947
155,919	0,629999999999995	1501	1	3	1500	-8,71895506046712	-0,0275322701781988	0,00872181728482246
155,93	0,640999999999991	1501	1	3	1500	-8,71919673867523	-0,0283392239362001	0,00848013907670975
155,941	0,651999999999987	1501	1	3	1500	-8,71950888074934	-0,0296514388173819	0,00816799700260162
155,952	0,662999999999982	1501	1	3	1500	-8,71940388344228	-0,0291082495823503	0,00827299430966377
155,963	0,673999999999978	1501	1	3	1500	-8,71911104768515	-0,0277823861688375	0,00856585800647736
155,973	0,683999999999998	1501	1	3	1500	-8,71911191381514	-0,0278887711465359	0,00856496393680573
155,984	0,694999999999993	1501	1	3	1500	-8,71931098401546	-0,0285629462450743	0,00836592167615891
155,995	0,705999999999989	1501	1	3	1500	-8,71909869834781	-0,0278117135167122	0,00857820734381676
156,006	0,716999999999985	1501	1	3	1500	-8,71921696700156	-0,028116493485868	0,0084599107503891
156,017	0,72799999999998	1501	1	3	1500	-8,71911792084575	-0,0278955698013306	0,00855898484587669
156,027	0,738	1501	1	3	1500	-8,71942299418151	-0,0290706194937229	0,00825388357043266
156,038	0,748999999999995	1501	1	3	1500	-8,7192424479872	-0,0282700732350349	0,00843442976474762
156,049	0,759999999999991	1501	1	3	1500	-8,71941584162414	-0,02909230068326	0,00826103612780571
156,06	0,770999999999987	1501	1	3	1500	-8,71924043633044	-0,0282212439924479	0,00843644142150879
156,071	0,781999999999982	1501	1	3	1500	-8,71957269497216	-0,0295009883120656	0,00810418277978897
156,081	0,792000000000002	1501	1	3	1500	-8,71926505118608	-0,0283266371116042	0,00841185450553894
156,092	0,802999999999997	1501	1	3	1500	-8,7195226829499	-0,0293667195364833	0,00815419480204582
156,103	0,813999999999993	1501	1	3	1500	-8,71936233714223	-0,0286908354610205	0,00831451267004013
156,114	0,824999999999989	1501	1	3	1500	-8,7194805778563	-0,0290406448766589	0,00819627195596695
156,125	0,835999999999984	1501	1	3	1500	-8,71938452124596	-0,0287457136437297	0,00829232856631279
156,136	0,84699999999998	1501	1	3	1500	-8,71936485171318	-0,0286285486072302	0,00831199809908867
156,146	0,856999999999999	1501	1	3	1500	-8,71945928782225	-0,0290931155905128	0,00821756199002266
156,159	0,869999999999976	1501	1	3	1500	-8,71958395466208	-0,029192715883255	0,00809289515018463
156,169	0,879999999999995	1501	1	3	1500	-8,71956191025674	-0,0292112864553928	0,00811496749520302
156,18	0,890999999999991	1501	1	3	1500	-8,71960870921612	-0,0294716795906425	0,00806814059615135
156,191	0,901999999999987	1501	1	3	1500	-8,71953547932208	-0,0292527908459306	0,00814139842987061
156,202	0,912999999999982	1501	1	3	1500	-8,71953849680722	-0,0293452478945255	0,00813838094472885
156,213	0,923999999999978	1501	1	3	1500	-8,71973781846464	-0,0297146802768111	0,00793905928730965
156,223	0,933999999999998	1501	1	3	1500	-8,71959180571139	-0,0292193423956633	0,00808507204055786
156,234	0,944999999999993	1501	1	3	1500	-8,71978257782757	-0,0299772061407566	0,00789429992437363
156,245	0,955999999999989	1501	1	3	1500	-8,71965880505741	-0,0295067531988025	0,00801807269454002
156,256	0,966999999999985	1501	1	3	1500	-8,719771374017	-0,0296627264469862	0,00790547579526901
156,267	0,97799999999998	1501	1	3	1500	-8,71980668976903	-0,0300101796165109	0,00787021592259407
156,277	0,988	1501	1	3	1500	-8,71969188563526	-0,0294741196557879	0,00798499211668968
156,288	0,998999999999995	1501	1	3	1500	-8,72005591169	-0,0310778291895986	0,00762093812227249
156,299	1,00999999999999	1501	1	3	1500	-8,71965075843036	-0,0293977791443467	0,0080261193215847
156,318	1,029	1501	1	3	1500	-8,71990752406418	-0,0301126902922988	0,00776935368776321
156,329	1,03999999999999	1501	1	3	1500	-8,71999106369913	-0,030639530159533	0,00768581405282021
156,34	1,05099999999999	1501	1	3	1500	-8,71987061575055	-0,0301969377323985	0,00780623406171799
156,351	1,06199999999998	1501	1	3	1500	-8,71984127908945	-0,0301044154912233	0,00783562660217285
156,362	1,07299999999998	1501	1	3	1500	-8,7196940369904	-0,0294107478111982	0,00798286870121956
156,372	1,083	1501	1	3	1500	-8,71990336105227	-0,0302232708781958	0,00777348875999451
156,383	1,09399999999999	1501	1	3	1500	-8,71987637132406	-0,0300783943384886	0,00780047848820686
156,394	1,10499999999999	1501	1	3	1500	-8,71991847641766	-0,0302559090778232	0,00775840133428574
156,405	1,11599999999999	1501	1	3	1500	-8,7199526745826	-0,0303172366693616	0,00772420316934585
156,416	1,12699999999998	1501	1	3	1500	-8,72005264274776	-0,0305341463536024	0,00762423500418663
156,426	1,137	1501	1	3	1500	-8,71995622292161	-0,0303353695198894	0,00772062689065933
156,437	1,148	1501	1	3	1500	-8,72036098502576	-0,0319044198840857	0,00731589272618294
156,448	1,15899999999999	1501	1	3	1500	-8,71997566893697	-0,0304574286565185	0,00770118087530136
156,459	1,16999999999999	1501	1	3	1500	-8,72008594684303	-0,0306664360687137	0,00759093090891838
156,47	1,18099999999998	1501	1	3	1500	-8,72042468748987	-0,0319506088271737	0,00725219026207924
156,481	1,19199999999998	1501	1	3	1500	-8,72015375643968	-0,0308992899954319	0,00752314925193787
156,491	1,202	1501	1	3	1500	-8,72009625658393	-0,0306716375052929	0,00758059322834015
156,502	1,21299999999999	1501	1	3	1500	-8,72017040848732	-0,0310267647728324	0,00750644132494926
156,513	1,22399999999999	1501	1	3	1500	-8,72010223567486	-0,0305594364181161	0,00757461413741112
156,524	1,23499999999999	1501	1	3	1500	-8,72019007802009	-0,030994052067399	0,00748682767152786
156,535	1,24599999999998	1501	1	3	1500	-8,72014554217458	-0,0308664375916123	0,0075313076376915
156,545	1,256	1501	1	3	1500	-8,72018250636756	-0,0310890516266227	0,00749437138438225
156,556	1,267	1501	1	3	1500	-8,72018001973629	-0,0308842631056905	0,00749688595533371
156,567	1,27799999999999	1501	1	3	1500	-8,72018203139305	-0,0308213010430336	0,00749481841921806
156,578	1,28899999999999	1501	1	3	1500	-8,72026660479605	-0,0311333313584328	0,00741027295589447
156,589	1,29999999999998	1501	1	3	1500	-8,72053421102464	-0,0323513243347406	0,00714266672730446
156,6	1,31099999999998	1501	1	3	1500	-8,72051406651735	-0,0322737079113722	0,00716283917427063
156,61	1,321	1501	1	3	1500	-8,72058408334851	-0,0322172837331891	0,00709276646375656
156,621	1,33199999999999	1501	1	3	1500	-8,720359839499	-0,0313899712637067	0,00731701031327248
156,632	1,34299999999999	1501	1	3	1500	-8,72049635276198	-0,0319775985553861	0,00718049705028534
156,643	1,35399999999998	1501	1	3	1500	-8,72028093785048	-0,0310376053676009	0,00739596784114838
156,654	1,36499999999998	1501	1	3	1500	-8,72041895985603	-0,0317248469218612	0,00725794583559036
156,664	1,375	1501	1	3	1500	-8,72043309733272	-0,0314625026658177	0,00724375247955322
156,675	1,386	1501	1	3	1500	-8,72037115506828	-0,0313830096274614	0,00730572268366814
156,686	1,39699999999999	1501	1	3	1500	-8,72046357952058	-0,0317800045013428	0,0072132982313633
156,697	1,40799999999999	1501	1	3	1500	-8,72047243639827	-0,0319301849231124	0,00720446929335594
156,708	1,41899999999998	1501	1	3	1500	-8,72060970403254	-0,032089464366436	0,00706717371940613
156,719	1,42999999999998	1501	1	3	1500	-8,72050129808485	-0,0318329408764839	0,00717557966709137
156,729	1,44	1501	1	3	1500	-8,72052988037467	-0,0319657754153013	0,00714696943759918
156,74	1,45099999999999	1501	1	3	1500	-8,72046696022153	-0,0316185224801302	0,00720994547009468
156,751	1,46199999999999	1501	1	3	1500	-8,72073241509497	-0,0328349275514483	0,00694446265697479
156,762	1,47299999999998	1501	1	3	1500	-8,72066019102931	-0,0322436029091477	0,00701665878295898
156,773	1,48399999999998	1501	1	3	1500	-8,72057871893048	-0,0319154607132077	0,00709813088178635
156,783	1,494	1501	1	3	1500	-8,72065301053226	-0,0323536479845643	0,00702386721968651
156,801	1,512	1501	1	3	1500	-8,72085764072835	-0,0330562517046928	0,00681923702359199
156,812	1,523	1501	1	3	1500	-8,72062417678535	-0,0319085596129298	0,0070527009665966
156,823	1,53399999999999	1501	1	3	1500	-8,72062303125858	-0,0320580042898655	0,00705387443304062
156,834	1,54499999999999	1501	1	3	1500	-8,7208039406687	-0,032721315510571	0,00687293708324432
156,845	1,55599999999998	1501	1	3	1500	-8,72069533914328	-0,0324436090886593	0,00698156654834747
156,856	1,56699999999998	1501	1	3	1500	-8,72075253166258	-0,0326167233288288	0,0069243460893631
156,866	1,577	1501	1	3	1500	-8,72080525383353	-0,0326614221557975	0,00687165185809135
156,877	1,58799999999999	1501	1	3	1500	-8,72075482271612	-0,0325034046545625	0,00692205503582954
156,888	1,59899999999999	1501	1	3	1500	-8,72092413716018	-0,0332823535427451	0,00675274059176445
156,899	1,60999999999999	1501	1	3	1500	-8,72086007148027	-0,032992702908814	0,00681677833199501
156,91	1,62099999999998	1501	1	3	1500	-8,72090921737253	-0,0329493498429656	0,00676766037940979
156,92	1,631	1501	1	3	1500	-8,72088340111077	-0,0329298758879304	0,00679347664117813
156,931	1,642	1501	1	3	1500	-8,7209490314126	-0,0331138167530298	0,00672787427902222
156,942	1,65299999999999	1501	1	3	1500	-8,72096847742796	-0,0332331145182252	0,00670842826366425
156,953	1,66399999999999	1501	1	3	1500	-8,72115475125611	-0,034109465777874	0,00652212649583817
156,964	1,67499999999998	1501	1	3	1500	-8,72104765847325	-0,0332826375961304	0,00662924721837044
156,975	1,68599999999998	1501	1	3	1500	-8,72135966084897	-0,0345700932666659	0,00631721690297127
156,985	1,696	1501	1	3	1500	-8,72100544162095	-0,0331653049215674	0,00667143613100052
156,996	1,70699999999999	1501	1	3	1500	-8,72098756022751	-0,0331589858978987	0,00668931752443314
157,007	1,71799999999999	1501	1	3	1500	-8,72096995823085	-0,0332045834511518	0,00670691952109337
157,018	1,72899999999998	1501	1	3	1500	-8,72100924141705	-0,0329510075971484	0,00666763633489609
157,029	1,73999999999998	1501	1	3	1500	-8,72104659676552	-0,0333131197839975	0,0066303089261055
157,039	1,75	1501	1	3	1500	-8,72105257585645	-0,033429698087275	0,00662432983517647
157,05	1,761	1501	1	3	1500	-8,72105436399579	-0,0332735013216734	0,00662254169583321
157,061	1,77199999999999	1501	1	3	1500	-8,72158619575202	-0,0352273089811206	0,0060906819999218
157,074	1,785	1501	1	3	1500	-8,72118601575494	-0,0338113587349653	0,00649083405733109
157,085	1,79599999999999	1501	1	3	1500	-8,7211898714304	-0,0338098779320717	0,00648703426122665
157,096	1,80699999999999	1501	1	3	1500	-8,721266342327	-0,0340723432600498	0,00641053542494774
157,107	1,81799999999998	1501	1	3	1500	-8,72124108485878	-0,0341376522555947	0,00643579289317131
157,118	1,82899999999998	1501	1	3	1500	-8,72122021391988	-0,0337066268548369	0,0064566358923912
157,128	1,839	1501	1	3	1500	-8,72139321640134	-0,034405505284667	0,00628363341093063
157,139	1,84999999999999	1501	1	3	1500	-8,72134627774358	-0,0343030272051692	0,00633062794804573
157,15	1,86099999999999	1501	1	3	1500	-8,72135896235704	-0,034414823167026	0,00631788745522499
157,161	1,87199999999999	1501	1	3	1500	-8,72131375595927	-0,0339047983288765	0,0063631497323513
157,172	1,88299999999998	1501	1	3	1500	-8,72136259451509	-0,0341658899560571	0,00631425529718399
157,182	1,893	1501	1	3	1500	-8,72135002166033	-0,0342489033937454	0,00632688403129578
157,193	1,904	1501	1	3	1500	-8,72134328819811	-0,0342596136033535	0,00633358955383301
157,204	1,91499999999999	1501	1	3	1500	-8,72131948359311	-0,0343172578141093	0,00635739415884018
157,215	1,92599999999999	1501	1	3	1500	-8,72150444425642	-0,0347506301477551	0,00617243349552154
157,226	1,93699999999998	1501	1	3	1500	-8,72153313830495	-0,0349033903330565	0,00614376738667488
157,237	1,94799999999998	1501	1	3	1500	-8,72152567841112	-0,0348404096439481	0,00615119934082031
157,247	1,958	1501	1	3	1500	-8,72155856341124	-0,0348593760281801	0,0061182864010334
157,258	1,96899999999999	1501	1	3	1500	-8,72140411287546	-0,0344704976305366	0,00627279281616211
157,269	1,97999999999999	1501	1	3	1500	-8,72158379293978	-0,0350179942324758	0,00609308481216431
157,28	1,99099999999999	1501	1	3	1500	-8,72138701379299	-0,0342790922150016	0,00628983601927757
157,291	2,00199999999998	1501	1	3	1500	-8,72155386954546	-0,0349044520407915	0,00612298026680946
157,301	2,012	1501	1	3	1500	-8,72153447940946	-0,0348838279023767	0,00614237040281296
157,312	2,023	1501	1	3	1500	-8,72163341380656	-0,034969081170857	0,00604346394538879
157,323	2,03399999999999	1501	1	3	1500	-8,72154249809682	-0,0346323382109404	0,00613437965512276
157,334	2,04499999999999	1501	1	3	1500	-8,72157024219632	-0,0348134525120258	0,00610660761594772
157,345	2,05599999999998	1501	1	3	1500	-8,72164282947779	-0,0350802298635244	0,00603407621383667
157,356	2,06699999999998	1501	1	3	1500	-8,7217766046524	-0,0357032706961036	0,0059003010392189
157,366	2,077	1501	1	3	1500	-8,72168010100722	-0,03507767803967	0,00599674880504608
157,377	2,08799999999999	1501	1	3	1500	-8,72165976092219	-0,0349008338525891	0,00601708889007568
157,388	2,09899999999999	1501	1	3	1500	-8,72180954553187	-0,0357904750853777	0,00586733222007751
157,399	2,10999999999999	1501	1	3	1500	-8,7216914165765	-0,0352528225630522	0,00598546117544174
157,41	2,12099999999998	1501	1	3	1500	-8,72169356793165	-0,0351973809301853	0,00598333775997162
157,42	2,131	1501	1	3	1500	-8,72171700932086	-0,0352190202102065	0,00595986843109131
157,433	2,14399999999998	1501	1	3	1500	-8,7220395449549	-0,0364698143675923	0,00563733279705048
157,443	2,154	1501	1	3	1500	-8,72188484296203	-0,0358626386150718	0,00579200685024261
157,454	2,16499999999999	1501	1	3	1500	-8,72190526686609	-0,0360244512557983	0,00577161088585853
157,465	2,17599999999999	1501	1	3	1500	-8,72190102003515	-0,035729119554162	0,00577585771679878
157,476	2,18699999999998	1501	1	3	1500	-8,7217197753489	-0,0350354798138142	0,00595713034272194
157,487	2,19799999999998	1501	1	3	1500	-8,72199210338294	-0,0362746883183718	0,00568477436900139
157,497	2,208	1501	1	3	1500	-8,72196170501411	-0,036095604300499	0,00571517273783684
157,508	2,21899999999999	1501	1	3	1500	-8,72193700633943	-0,0360164325684309	0,00573987141251564
157,519	2,22999999999999	1501	1	3	1500	-8,72192532755435	-0,0358186615630984	0,00575155019760132
157,53	2,24099999999999	1501	1	3	1500	-8,72208849526942	-0,0365281710401177	0,00558838248252869
157,541	2,25199999999998	1501	1	3	1500	-8,72191476635635	-0,035815816372633	0,00576211139559746
157,551	2,262	1501	1	3	1500	-8,72196827083826	-0,0360759301111102	0,00570863485336304
157,562	2,273	1501	1	3	1500	-8,72204557992518	-0,0361901009455323	0,00563129782676697
157,573	2,28399999999999	1501	1	3	1500	-8,72200397774577	-0,0360059924423695	0,00567292794585228
157,584	2,29499999999999	1501	1	3	1500	-8,72207256965339	-0,0363162811845541	0,00560430809855461
157,595	2,30599999999998	1501	1	3	1500	-8,72209142893553	-0,0364256137982011	0,00558542087674141
157,606	2,31699999999998	1501	1	3	1500	-8,72216949239373	-0,0367522239685059	0,00550741329789162
157,616	2,327	1501	1	3	1500	-8,7222948577255	-0,0369587820023298	0,00538202002644539
157,627	2,33799999999999	1501	1	3	1500	-8,72235087677836	-0,0373823707923293	0,00532602891325951
157,643	2,35399999999999	1501	1	3	1500	-8,72225861996412	-0,0368982926011086	0,00541822984814644
157,654	2,36499999999998	1501	1	3	1500	-8,72218360193074	-0,0366817973554134	0,00549327582120895
157,664	2,375	1501	1	3	1500	-8,72216049581766	-0,036368970759213	0,0055164098739624
157,675	2,386	1501	1	3	1500	-8,72235738672316	-0,0371794681996107	0,00531949102878571
157,686	2,39699999999999	1501	1	3	1500	-8,72201062738895	-0,0357423676177859	0,00566627830266953
157,697	2,40799999999999	1501	1	3	1500	-8,72211459092796	-0,0363311218097806	0,00556228682398796
157,708	2,41899999999998	1501	1	3	1500	-8,7223541457206	-0,0373593810945749	0,00532273203134537
157,719	2,42999999999998	1501	1	3	1500	-8,72230293229222	-0,0368851656094193	0,00537397339940071
157,729	2,44	1501	1	3	1500	-8,72241544537246	-0,0373425614088774	0,00526143237948418
157,74	2,45099999999999	1501	1	3	1500	-8,7224077899009	-0,0373843451961875	0,00526908785104752
157,751	2,46199999999999	1501	1	3	1500	-8,72232584282756	-0,0371008738875389	0,00535106286406517
157,762	2,47299999999998	1501	1	3	1500	-8,72232992202044	-0,0371934240683913	0,00534692779183388
157,773	2,48399999999998	1501	1	3	1500	-8,72233581729233	-0,0369651149958372	0,0053410604596138
157,783	2,494	1501	1	3	1500	-8,72234450653195	-0,0370765617117286	0,00533239915966988
157,794	2,505	1501	1	3	1500	-8,7226019706577	-0,038109770976007	0,00507490709424019
157,805	2,51599999999999	1501	1	3	1500	-8,72262828983366	-0,0382222095504403	0,00504858791828156
157,819	2,53	1501	1	3	1500	-8,72245263308287	-0,0372783560305834	0,00522427260875702
157,83	2,541	1501	1	3	1500	-8,72257023118436	-0,0378530565649271	0,00510664656758308
157,841	2,55199999999999	1501	1	3	1500	-8,72254407964647	-0,0377447297796607	0,00513279810547829
157,852	2,56299999999999	1501	1	3	1500	-8,72278218157589	-0,0388205423951149	0,00489469617605209
157,863	2,57399999999998	1501	1	3	1500	-8,72244536876678	-0,0372309377416968	0,00523148104548454
157,874	2,58499999999998	1501	1	3	1500	-8,7225962150842	-0,0377426715567708	0,00508066266775131
157,884	2,595	1501	1	3	1500	-8,72247400693595	-0,0372458901256323	0,00520287081599236
157,895	2,60599999999999	1501	1	3	1500	-8,72260317206383	-0,0378017220646143	0,0050736777484417
157,906	2,61699999999999	1501	1	3	1500	-8,72259286232293	-0,0378784537315369	0,00508401542901993
157,917	2,62799999999999	1501	1	3	1500	-8,72257590293884	-0,0374403595924377	0,00510100275278091
157,928	2,63899999999998	1501	1	3	1500	-8,7228165473789	-0,0386541662737727	0,00486033037304878
157,938	2,649	1501	1	3	1500	-8,72270984575152	-0,0381707306951284	0,00496700406074524
157,949	2,66	1501	1	3	1500	-8,72279623523354	-0,0386105198413134	0,00488061457872391
157,96	2,67099999999999	1501	1	3	1500	-8,72274711728096	-0,0384876504540443	0,0049297884106636
157,971	2,68199999999999	1501	1	3	1500	-8,72280322015285	-0,0384100619703531	0,00487362965941429
157,982	2,69299999999998	1501	1	3	1500	-8,72272809036076	-0,0381945073604584	0,00494878739118576
157,993	2,70399999999998	1501	1	3	1500	-8,72288759797812	-0,0387961836531758	0,00478925183415413
158,003	2,714	1501	1	3	1500	-8,72283934615552	-0,038666152395308	0,0048375315964222
158,014	2,72499999999999	1501	1	3	1500	-8,72282252646983	-0,0383777031674981	0,00485435128211975
158,025	2,73599999999999	1501	1	3	1500	-8,72261208482087	-0,037526641972363	0,00506479293107986
158,036	2,74699999999999	1501	1	3	1500	-8,72283102013171	-0,0384548446163535	0,00484585762023926
158,047	2,75799999999998	1501	1	3	1500	-8,72290679253638	-0,0388466194272041	0,00477008521556854
158,057	2,768	1501	1	3	1500	-8,72282523661852	-0,0386226968839765	0,00485166907310486
158,068	2,779	1501	1	3	1500	-8,72307510115206	-0,0394099997356534	0,00460177659988403
158,085	2,79599999999999	1501	1	3	1500	-8,72300153598189	-0,0390204740688205	0,00467531383037567
158,096	2,80699999999999	1501	1	3	1500	-8,72301287949085	-0,039141527377069	0,00466397032141685
158,107	2,81799999999998	1501	1	3	1500	-8,72287941165268	-0,0386852771043777	0,00479746609926224
158,118	2,82899999999998	1501	1	3	1500	-8,72283895500004	-0,0381822744384408	0,00483792275190353
158,128	2,839	1501	1	3	1500	-8,72300036251545	-0,0389126082882285	0,00467648729681969
158,139	2,84999999999999	1501	1	3	1500	-8,72300670482218	-0,039003579877317	0,00467017292976379
158,15	2,86099999999999	1501	1	3	1500	-8,72312684543431	-0,0394404586404562	0,0045500323176384
158,161	2,87199999999999	1501	1	3	1500	-8,7230911385268	-0,0394245283678174	0,00458573922514915
158,172	2,88299999999998	1501	1	3	1500	-8,72301866300404	-0,0388900144025683	0,00465821474790573
158,182	2,893	1501	1	3	1500	-8,72303777374327	-0,0389563152566552	0,00463910400867462
158,193	2,904	1501	1	3	1500	-8,72306076809764	-0,0390887074172497	0,00461608171463013
158,204	2,91499999999999	1501	1	3	1500	-8,72307398356497	-0,0393822975456715	0,00460289418697357
158,215	2,92599999999999	1501	1	3	1500	-8,72314763255417	-0,0393133563920856	0,00452924519777298
158,226	2,93699999999998	1501	1	3	1500	-8,72327104210853	-0,0397879350930452	0,00440580770373344
158,237	2,94799999999998	1501	1	3	1500	-8,72328255325556	-0,0400066655129194	0,00439435243606567
158,247	2,958	1501	1	3	1500	-8,72325827367604	-0,0399179803207517	0,00441860407590866
158,258	2,96899999999999	1501	1	3	1500	-8,72331837192178	-0,0401601614430547	0,00435847789049149
158,269	2,97999999999999	1501	1	3	1500	-8,72341076843441	-0,0403418438509107	0,00426610931754112
158,28	2,99099999999999	1501	1	3	1500	-8,72341174632311	-0,0402177730575204	0,00426515936851501
158,291	3,00199999999998	1501	1	3	1500	-8,72338464483619	-0,0401942292228341	0,00429226085543633
158,301	3,012	1501	1	3	1500	-8,7232865486294	-0,039898008108139	0,00439032912254334
158,312	3,023	1501	1	3	1500	-8,72331661172211	-0,0400155782699585	0,00436026602983475
158,323	3,03399999999999	1501	1	3	1500	-8,72331256046891	-0,0397226680070162	0,00436434522271156
158,334	3,04499999999999	1501	1	3	1500	-8,72329873032868	-0,0398107478395104	0,00437814742326736
158,345	3,05599999999998	1501	1	3	1500	-8,72329652309418	-0,0397950271144509	0,00438038259744644
158,356	3,06699999999998	1501	1	3	1500	-8,72349089942873	-0,0406758766621351	0,00418597832322121
158,37	3,08099999999999	1501	1	3	1500	-8,72354362159967	-0,0405698595568538	0,00413328409194946
158,381	3,09199999999998	1501	1	3	1500	-8,72345985844731	-0,0401932466775179	0,0042169913649559
158,392	3,10299999999998	1501	1	3	1500	-8,72343476861715	-0,040208394639194	0,00424213707447052
158,402	3,113	1501	1	3	1500	-8,72344507835805	-0,0403583841398358	0,00423179939389229
158,413	3,124	1501	1	3	1500	-8,72354459948838	-0,0407702941447496	0,00413227826356888
158,424	3,13499999999999	1501	1	3	1500	-8,72351962141693	-0,0404939241707325	0,00415725633502007
158,435	3,14599999999999	1501	1	3	1500	-8,72357320971787	-0,0407397281378508	0,00410366803407669
158,446	3,15699999999998	1501	1	3	1500	-8,72359986416996	-0,0407880963757634	0,0040770135819912
158,456	3,167	1501	1	3	1500	-8,72361939400434	-0,0410444149747491	0,00405751168727875
158,467	3,178	1501	1	3	1500	-8,72352657839656	-0,0403323583304882	0,00415027141571045
158,478	3,18899999999999	1501	1	3	1500	-8,72354560531676	-0,0404400005936623	0,00413127243518829
158,489	3,19999999999999	1501	1	3	1500	-8,72378231026232	-0,0414571445435286	0,00389456748962402
158,5	3,21099999999998	1501	1	3	1500	-8,7236668355763	-0,0410869903862476	0,00401001423597336
158,511	3,22199999999998	1501	1	3	1500	-8,72368301264942	-0,0410972256213427	0,00399386510252953
158,521	3,232	1501	1	3	1500	-8,72363758273423	-0,0407655304297805	0,00403929501771927
158,532	3,243	1501	1	3	1500	-8,72362034395337	-0,0407537119463086	0,00405656173825264
158,543	3,25399999999999	1501	1	3	1500	-8,72365943156183	-0,0408442551270127	0,00401744619011879
158,554	3,26499999999999	1501	1	3	1500	-8,72369351796806	-0,0411121500656009	0,00398335978388786
158,565	3,27599999999998	1501	1	3	1500	-8,72373836115003	-0,0412378180772066	0,00393854454159737
158,575	3,286	1501	1	3	1500	-8,72374163009226	-0,0411015097051859	0,00393524765968323
158,586	3,297	1501	1	3	1500	-8,72371134348214	-0,0409613223746419	0,00396553426980972
158,597	3,30799999999999	1501	1	3	1500	-8,7238207552582	-0,0414575263857841	0,0038561224937439
158,608	3,31899999999999	1501	1	3	1500	-8,72384062036872	-0,0416547199711204	0,00383622944355011
158,619	3,32999999999998	1501	1	3	1500	-8,72390694916248	-0,041635325178504	0,003769900649786
158,63	3,34099999999998	1501	1	3	1500	-8,72393600642681	-0,0418741209432483	0,00374089926481247
158,64	3,351	1501	1	3	1500	-8,72392133809626	-0,0417588977143168	0,00375553965568542
158,651	3,36199999999999	1501	1	3	1500	-8,72390555217862	-0,0417159032076597	0,00377129763364792
158,662	3,37299999999999	1501	1	3	1500	-8,72389476746321	-0,0418470380827785	0,00378213822841644
158,673	3,38399999999999	1501	1	3	1500	-8,72390865348279	-0,0415398785844445	0,00376822426915169
158,684	3,39499999999998	1501	1	3	1500	-8,7239037360996	-0,0415587052702904	0,00377314165234566
158,694	3,405	1501	1	3	1500	-8,72387607581913	-0,0414861040189862	0,00380080193281174
158,705	3,416	1501	1	3	1500	-8,72392175719142	-0,0418490963056684	0,00375514850020409
158,719	3,42999999999998	1501	1	3	1500	-8,72411378659308	-0,0423499476164579	0,00356309115886688
158,729	3,44	1501	1	3	1500	-8,72409026138484	-0,0423148134723306	0,00358661636710167
158,74	3,45099999999999	1501	1	3	1500	-8,72409012168646	-0,0422807736322284	0,00358672812581062
158,751	3,46199999999999	1501	1	3	1500	-8,72410479001701	-0,0422891043126583	0,00357208773493767
158,762	3,47299999999998	1501	1	3	1500	-8,7240682169795	-0,0423486903309822	0,00360863283276558
158,773	3,48399999999998	1501	1	3	1500	-8,72414971701801	-0,0423303339630365	0,00352716073393822
158,783	3,494	1501	1	3	1500	-8,72409746982157	-0,0421248003840446	0,00357940793037415
158,794	3,505	1501	1	3	1500	-8,72412188909948	-0,0423424504697323	0,00355498865246773
158,805	3,51599999999999	1501	1	3	1500	-8,72417620383203	-0,0426127994433045	0,00350067391991615
158,816	3,52699999999999	1501	1	3	1500	-8,72414362616837	-0,042527224868536	0,0035332515835762
158,827	3,53799999999998	1501	1	3	1500	-8,7241451907903	-0,0420483574271202	0,00353168696165085
158,837	3,548	1501	1	3	1500	-8,72419718652964	-0,0424592476338148	0,00347966328263283
158,848	3,559	1501	1	3	1500	-8,7242426443845	-0,0427244417369366	0,00343423336744308
158,859	3,56999999999999	1501	1	3	1500	-8,72425851412117	-0,0427799671888351	0,00341836363077164
158,87	3,58099999999999	1501	1	3	1500	-8,72447876259685	-0,0435106828808784	0,00319814309477806
158,881	3,59199999999998	1501	1	3	1500	-8,72431450523436	-0,0428231665864587	0,00336237251758575
158,892	3,60299999999998	1501	1	3	1500	-8,72428575530648	-0,0426820619031787	0,00339115038514137
158,902	3,613	1501	1	3	1500	-8,72431640513241	-0,0428858399391174	0,00336047261953354
158,923	3,63399999999999	1501	1	3	1500	-8,72435007244349	-0,04276801366359	0,00332683324813843
158,934	3,64499999999998	1501	1	3	1500	-8,72445138171315	-0,0433194218203425	0,00322552397847176
158,944	3,655	1501	1	3	1500	-8,7243892159313	-0,0431208265945315	0,0032876618206501
158,955	3,666	1501	1	3	1500	-8,72434216551483	-0,0429017934948206	0,00333471223711967
158,966	3,67699999999999	1501	1	3	1500	-8,72443749569356	-0,0433217873796821	0,00323938205838203
158,977	3,68799999999999	1501	1	3	1500	-8,72443422675133	-0,0431429967284203	0,00324267894029617
158,988	3,69899999999998	1501	1	3	1500	-8,72459152713418	-0,0437940936535597	0,00308532267808914
158,999	3,70999999999998	1501	1	3	1500	-8,72457736171782	-0,0436515919864178	0,00309951603412628
159,009	3,72	1501	1	3	1500	-8,72467277571559	-0,0442606490105391	0,00300407409667969
159,02	3,73099999999999	1501	1	3	1500	-8,72457146644592	-0,0437224563211203	0,00310543924570084
159,031	3,74199999999999	1501	1	3	1500	-8,72463338077068	-0,0438727671280503	0,0030435249209404
159,042	3,75299999999999	1501	1	3	1500	-8,724564621225	-0,0437446683645248	0,00311225652694702
159,053	3,76399999999998	1501	1	3	1500	-8,72462309896946	-0,0439568608999252	0,00305380672216415
159,063	3,774	1501	1	3	1500	-8,72454665601253	-0,0436113867908716	0,00313024967908859
159,074	3,785	1501	1	3	1500	-8,72457163408398	-0,0435438100248575	0,00310527160763741
159,085	3,79599999999999	1501	1	3	1500	-8,72464234940708	-0,0437450455501676	0,00303452834486961
159,096	3,80699999999999	1501	1	3	1500	-8,72477738186717	-0,04429975990206	0,00289952382445335
159,107	3,81799999999998	1501	1	3	1500	-8,72467786073685	-0,044029145501554	0,00299904495477676
159,118	3,82899999999998	1501	1	3	1500	-8,7246291898191	-0,0438586017116904	0,00304771587252617
159,128	3,839	1501	1	3	1500	-8,7246963288635	-0,0439229561015964	0,0029805488884449
159,139	3,84999999999999	1501	1	3	1500	-8,72464832849801	-0,0436917413026094	0,00302854925394058
159,15	3,86099999999999	1501	1	3	1500	-8,72481669299304	-0,0446153152734041	0,0028601847589016
159,161	3,87199999999999	1501	1	3	1500	-8,72479341924191	-0,0444957474246621	0,00288348644971848
159,172	3,88299999999998	1501	1	3	1500	-8,72476324439049	-0,044146329164505	0,00291366130113602
159,182	3,893	1501	1	3	1500	-8,72474821284413	-0,0440471991896629	0,00292863696813583
159,193	3,904	1501	1	3	1500	-8,7247952632606	-0,0442859902977943	0,00288164243102074
159,204	3,91499999999999	1501	1	3	1500	-8,72473787516355	-0,0440924661234021	0,00293897464871407
159,222	3,93299999999999	1501	1	3	1500	-8,72488363645971	-0,0445570098236203	0,00279324129223824
159,233	3,94399999999999	1501	1	3	1500	-8,72492099180818	-0,0446713389828801	0,00275591388344765
159,244	3,95499999999998	1501	1	3	1500	-8,72488595545292	-0,0445483857765794	0,0027908943593502
159,255	3,96599999999998	1501	1	3	1500	-8,72488411143422	-0,0446743052452803	0,00279273837804794
159,265	3,976	1501	1	3	1500	-8,7248988635838	-0,0446364656090736	0,00277804210782051
159,276	3,98699999999999	1501	1	3	1500	-8,72494937852025	-0,0446768617257476	0,00272752717137337
159,287	3,99799999999999	1501	1	3	1500	-8,72493018396199	-0,0447087548673153	0,00274669378995895
159,298	4,00899999999999	1501	1	3	1500	-8,72493577189744	-0,0447017047554255	0,00274110585451126
159,309	4,01999999999998	1501	1	3	1500	-8,72503763996065	-0,045190853998065	0,00263923779129982
159,319	4,03	1501	1	3	1500	-8,72515954077244	-0,0457519479095936	0,00251730903983116
159,33	4,041	1501	1	3	1500	-8,72516127303243	-0,0454686256125569	0,00251563265919685
159,341	4,05199999999999	1501	1	3	1500	-8,72502903454006	-0,0450323801487684	0,00264784321188927
159,352	4,06299999999999	1501	1	3	1500	-8,72508142143488	-0,0452215829864144	0,00259542837738991
159,363	4,07399999999998	1501	1	3	1500	-8,72500631958246	-0,0449332874268293	0,00267058610916138
159,374	4,08499999999998	1501	1	3	1500	-8,72505096718669	-0,0447975937277079	0,00262588262557983
159,384	4,095	1501	1	3	1500	-8,72502811253071	-0,0448558107018471	0,00264879316091537
159,395	4,10599999999999	1501	1	3	1500	-8,7250617519021	-0,0450639659538865	0,00261509791016579
159,406	4,11699999999999	1501	1	3	1500	-8,72520491480827	-0,0457422668114305	0,00247199088335037
159,417	4,12799999999999	1501	1	3	1500	-8,7252037692815	-0,0457838363945484	0,00247310847043991
159,428	4,13899999999998	1501	1	3	1500	-8,72525266371667	-0,0455370452255011	0,0024242140352726
159,438	4,149	1501	1	3	1500	-8,72520812787115	-0,0454498548060656	0,00246874988079071
159,449	4,16	1501	1	3	1500	-8,7252685893327	-0,0457675568759441	0,00240828841924667
159,466	4,17699999999999	1501	1	3	1500	-8,72527741827071	-0,045936806127429	0,00239945948123932
159,477	4,18799999999999	1501	1	3	1500	-8,72526428662241	-0,0456188200041652	0,0024125911295414
159,488	4,19899999999998	1501	1	3	1500	-8,72533768415451	-0,0459165638312697	0,00233916565775871
159,499	4,20999999999998	1501	1	3	1500	-8,72534343972802	-0,046049072407186	0,00233346596360207
159,509	4,22	1501	1	3	1500	-8,72537579387426	-0,0462102377787232	0,00230111181735992
159,52	4,23099999999999	1501	1	3	1500	-8,72527135536075	-0,045782751403749	0,00240549445152283
159,531	4,24199999999999	1501	1	3	1500	-8,72533896937966	-0,0458630872890353	0,00233793631196022
159,542	4,25299999999999	1501	1	3	1500	-8,72535391710699	-0,0458957720547915	0,0023229606449604
159,553	4,26399999999998	1501	1	3	1500	-8,72570212930441	-0,0475089251995087	0,00197477638721466
159,565	4,27599999999998	1501	1	3	1500	-8,72549179941416	-0,0466192420572042	0,00218505039811134
159,575	4,286	1501	1	3	1500	-8,72541728429496	-0,0459616584703326	0,00225959345698357
159,586	4,297	1501	1	3	1500	-8,72550898231566	-0,0464176433160901	0,00216789543628693
159,597	4,30799999999999	1501	1	3	1500	-8,72551565989852	-0,0465733464807272	0,00216118991374969
159,608	4,31899999999999	1501	1	3	1500	-8,72558112256229	-0,0469075329601765	0,00209575518965721
159,619	4,32999999999998	1501	1	3	1500	-8,72549515217543	-0,0465882057324052	0,00218169763684273
159,63	4,34099999999998	1501	1	3	1500	-8,72550180181861	-0,0462917098775506	0,00217504799365997
159,64	4,351	1501	1	3	1500	-8,72547805309295	-0,0463370606303215	0,00219879671931267
159,661	4,37199999999999	1501	1	3	1500	-8,72566368430853	-0,0470415130257607	0,00201316550374031
159,672	4,38299999999998	1501	1	3	1500	-8,72571713291109	-0,0473768031224608	0,00195974484086037
159,682	4,393	1501	1	3	1500	-8,72565938159823	-0,0469061173498631	0,00201752409338951
159,693	4,404	1501	1	3	1500	-8,72568405233324	-0,0469658989459276	0,00199282541871071
159,704	4,41499999999999	1501	1	3	1500	-8,72562987729907	-0,046855928376317	0,00204702839255333
159,715	4,42599999999999	1501	1	3	1500	-8,72569271363318	-0,0471782358363271	0,00198416411876678
159,726	4,43699999999998	1501	1	3	1500	-8,72571741230786	-0,0469911610707641	0,00195946544408798
159,737	4,44799999999998	1501	1	3	1500	-8,72568617574871	-0,046900687739253	0,00199070200324059
159,747	4,458	1501	1	3	1500	-8,72565823607147	-0,0468837050721049	0,00201864168047905
159,758	4,46899999999999	1501	1	3	1500	-8,72565010562539	-0,0469147879630327	0,0020267441868782
159,769	4,47999999999999	1501	1	3	1500	-8,7256785761565	-0,0469498615711927	0,00199830159544945
159,78	4,49099999999999	1501	1	3	1500	-8,7256920710206	-0,0468482635915279	0,00198483467102051
159,791	4,50199999999998	1501	1	3	1500	-8,72593143023551	-0,047993496991694	0,00174544751644135
159,801	4,512	1501	1	3	1500	-8,72582003474236	-0,0475795846432447	0,00185681506991386
159,812	4,523	1501	1	3	1500	-8,72589684091508	-0,0479078060016036	0,00178003683686256
159,823	4,53399999999999	1501	1	3	1500	-8,72586563229561	-0,0477667758241296	0,00181121751666069
159,834	4,54499999999999	1501	1	3	1500	-8,72586440294981	-0,0474740890786052	0,00181250274181366
159,845	4,55599999999998	1501	1	3	1500	-8,72582302428782	-0,0473164441064	0,00185385346412659
159,856	4,56699999999998	1501	1	3	1500	-8,72586431913078	-0,0475636078044772	0,00181255862116814
159,866	4,577	1501	1	3	1500	-8,72589211910963	-0,0477221654728055	0,0017847865819931
159,877	4,58799999999999	1501	1	3	1500	-8,72589678503573	-0,0474795419722795	0,00178009271621704
159,888	4,59899999999999	1501	1	3	1500	-8,72601049952209	-0,0479627447202802	0,00166637822985649
159,899	4,60999999999999	1501	1	3	1500	-8,72604886069894	-0,0482718739658594	0,00162798911333084
159,91	4,62099999999998	1501	1	3	1500	-8,72616212815046	-0,0488329399377108	0,00151472166180611
159,92	4,631	1501	1	3	1500	-8,7260512355715	-0,0482970336452127	0,00162564218044281
159,931	4,642	1501	1	3	1500	-8,72608982026577	-0,0482460064813495	0,00158708542585373
159,942	4,65299999999999	1501	1	3	1500	-8,72598160989583	-0,0477557303383946	0,00169526785612106
159,961	4,672	1501	1	3	1500	-8,72614874504507	-0,0485087418928742	0,00152813270688057
159,972	4,68299999999999	1501	1	3	1500	-8,72611650265753	-0,048394831828773	0,00156037509441376
159,983	4,69399999999999	1501	1	3	1500	-8,72607822529972	-0,0481149042025208	0,00159865245223045
159,994	4,70499999999998	1501	1	3	1500	-8,72626145370304	-0,0488695222884417	0,0014154240489006
160,005	4,71599999999998	1501	1	3	1500	-8,72624242678284	-0,0488895457237959	0,00143447890877724
160,015	4,726	1501	1	3	1500	-8,72612600214779	-0,0483193527907133	0,00155087560415268
160,026	4,73699999999999	1501	1	3	1500	-8,72603612020612	-0,047655301168561	0,00164078548550606
160,037	4,74799999999999	1501	1	3	1500	-8,72621200047433	-0,0484288623556495	0,00146487727761269
160,048	4,75899999999999	1501	1	3	1500	-8,72622482478619	-0,0485508237034082	0,00145208090543747
160,059	4,76999999999998	1501	1	3	1500	-8,72630445286632	-0,0489740259945393	0,00137239694595337
160,069	4,78	1501	1	3	1500	-8,7263722345233	-0,0493190996348858	0,00130461528897285
160,08	4,791	1501	1	3	1500	-8,7262689974159	-0,0485594011843205	0,00140788033604622
160,091	4,80199999999999	1501	1	3	1500	-8,7263285368681	-0,0487774843350053	0,00134831294417381
160,102	4,81299999999999	1501	1	3	1500	-8,72624563984573	-0,048548448830843	0,00143123790621758
160,113	4,82399999999998	1501	1	3	1500	-8,72649198397994	-0,0497368024662137	0,00118492171168327
160,124	4,83499999999998	1501	1	3	1500	-8,72632001526654	-0,0489785009995103	0,00135686248540878
160,134	4,845	1501	1	3	1500	-8,72631543315947	-0,0487173721194267	0,00136144459247589
160,145	4,85599999999999	1501	1	3	1500	-8,72623899020255	-0,0483731692656875	0,00143788754940033
160,156	4,86699999999999	1501	1	3	1500	-8,72636172920465	-0,0489665800705552	0,00131512060761452
160,167	4,87799999999999	1501	1	3	1500	-8,72638357803226	-0,0492474855855107	0,00129332765936852
160,178	4,88899999999998	1501	1	3	1500	-8,72644127346575	-0,0491280667483807	0,00123560428619385
160,188	4,899	1501	1	3	1500	-8,72663238085806	-0,0500522088259459	0,00104449689388275
160,199	4,91	1501	1	3	1500	-8,72655803337693	-0,0496705900877714	0,00111887231469154
160,21	4,92099999999999	1501	1	3	1500	-8,72657367959618	-0,0497995270416141	0,00110317021608353
160,221	4,93199999999999	1501	1	3	1500	-8,72649838216603	-0,0493979174643755	0,00117849558591843
160,24	4,95099999999999	1501	1	3	1500	-8,726517688483	-0,0493459403514862	0,00115916132926941
160,251	4,96199999999999	1501	1	3	1500	-8,72666389681399	-0,0501252058893442	0,00101298093795776
160,262	4,97299999999998	1501	1	3	1500	-8,7264946103096	-0,0493756867945194	0,00118223950266838
160,273	4,98399999999998	1501	1	3	1500	-8,72652777470648	-0,0495467660948634	0,00114910304546356
160,283	4,994	1501	1	3	1500	-8,72653741389513	-0,0492596486583352	0,00113949179649353
160,289	5	1501	1	3	1500	-8,72664148919284	-0,0497548002749681	0,00103538855910301
160,3	5,011	1501	1	3	1500	-8,72658306732774	-0,0495167961344123	0,00109383836388588
160,311	5,02199999999999	1501	1	3	1500	-8,72679462656379	-0,0505239516496658	0,000882279127836227
160,314	5,02499999999998	1501	1	3	1500	-8,72681348584592	-0,0507409917190671	0,000863391906023026
160,324	5,035	1501	1	3	1500	-8,7266917526722	-0,0501801585778594	0,000985153019428253
160,331	5,042	1501	1	3	1500	-8,72684511356056	-0,0505261402577162	0,000831764191389084
160,342	5,053	1501	1	3	1500	-8,72673729434609	-0,0500740623101592	0,000939555466175079
160,353	5,06399999999999	1501	1	3	1500	-8,72671499848366	-0,0500331539660692	0,000961851328611374
160,356	5,06699999999998	1501	1	4	1500	-8,72666970826685	-0,0499032530933619	0,00100716948509216
160,356	0	1501	1	4	1500	-8,72666970826685	-0,0499032530933619	0,00100716948509216
160,366	0,0100000000000193	1501	1	4	1500	-8,72666481882334	-0,049854526296258	0,00101203098893166
160,377	0,021000000000015	1501	1	4	1500	-8,72658594511449	-0,0495815882459283	0,00109093263745308
160,388	0,0320000000000107	1501	1	4	1500,25	-8,7261356972158	-0,0473169516772032	0,00154120847582817
160,399	0,0430000000000064	1501	1	4	1500,25	-8,72586593963206	-0,0463952729478478	0,00181093811988831
160,405	0,0490000000000066	1501	1	4	1500,25	-8,72538442723453	-0,0441630370914936	0,002292450517416
160,416	0,0600000000000023	1501	1	4	1500,5	-8,72564666904509	-0,0455739255994558	0,00203020870685577
160,426	0,0700000000000216	1501	1	4	1500,5	-8,72652011923492	-0,0494729308411479	0,0011567585170269
160,437	0,0810000000000173	1501	1	4	1500,75	-8,72869893908501	-0,0581961730495095	-0,00102203339338303
160,448	0,092000000000013	1501	1	4	1500,75	-8,73082179576159	-0,0663543911650777	-0,00314489006996155
160,455	0,099000000000018	1501	1	4	1500,75	-8,73143708333373	-0,0681900372728705	-0,00376017764210701
160,457	0,100999999999999	1501	1	4	1501	-8,73129674233496	-0,0673117022961378	-0,00361980870366097
160,467	0,0100000000000193	1502	2	4	1501	-8,72975346632302	-0,059867943637073	-0,00207653269171715
160,478	0,021000000000015	1502	2	4	1501	-8,72645334340632	-0,0457897270098329	0,00122353434562683
160,489	0,0320000000000107	1502	2	4	1501,25	-8,72176847420633	-0,0293318927288055	0,00590840354561806
160,5	0,0430000000000064	1502	2	4	1501,25	-8,71959985233843	-0,0234177894890308	0,00807702541351318
160,502	0,0450000000000159	1502	2	4	1501,25	-8,71952296234667	-0,0232176249846816	0,00815391540527344
160,504	0,046999999999997	1502	2	4	1501,25	-8,71966992504895	-0,0238348497077823	0,00800695270299912
160,514	0,0570000000000164	1502	2	4	1501,5	-8,72183390893042	-0,0323220947757363	0,00584296882152557
160,525	0,0680000000000121	1502	2	4	1501,5	-8,72661285102367	-0,0505985459312797	0,00106405466794968
160,536	0,0790000000000077	1502	2	4	1501,75	-8,73269020579755	-0,0740217184647918	-0,00501327216625214
160,547	0,0900000000000034	1502	2	4	1501,75	-8,73538406565785	-0,0849322136491537	-0,00770710408687592
160,553	0,0960000000000036	1502	2	4	1501,75	-8,73568248935044	-0,0855979695916176	-0,00800555571913719
160,556	0,099000000000018	1502	2	4	1501,75	-8,73560674488544	-0,0846410961821675	-0,00792978331446647
160,557	0,100000000000023	1502	2	4	1502	-8,73557559214532	-0,0843190774321556	-0,00789865851402283
160,568	0,0109999999999957	1503	3	4	1502	-8,73246856033802	-0,0684106443077326	-0,00479159876704216
160,579	0,0219999999999914	1503	3	4	1502	-8,72446836903691	-0,0369248632341623	0,00320848077535629
160,59	0,032999999999987	1503	3	4	1502,25	-8,71724339202046	-0,0158286327496171	0,0104335136711597
160,599	0,0419999999999732	1503	3	4	1502,25	-8,7126499414444	-0,00671443995088339	0,0150269083678722
160,609	0,0519999999999925	1503	3	4	1502,5	-8,71526967734098	-0,0140682701021433	0,0124072283506393
160,62	0,0629999999999882	1503	3	4	1502,5	-8,7230481673032	-0,0379605125635862	0,00462871044874191
160,631	0,0739999999999839	1503	3	4	1502,5	-8,73191320337355	-0,070624309591949	-0,00423626974225044
160,642	0,0849999999999795	1503	3	4	1502,75	-8,7355724349618	-0,0852041225880384	-0,00789547339081764
160,652	0,0949999999999989	1503	3	4	1502,75	-8,73659695498645	-0,0890735210850835	-0,00892002135515213
160,653	0,0959999999999752	1503	3	4	1502,75	-8,73664319515228	-0,0890096556395292	-0,00896628946065903
160,655	0,0979999999999848	1503	3	4	1502,75	-8,7365584820509	-0,0881314976140857	-0,00888152047991753
160,657	0,0999999999999943	1503	3	4	1503	-8,73647214844823	-0,0874417275190353	-0,00879518687725067
160,668	0,0109999999999957	1504	4	4	1503	-8,73207597993314	-0,0652890559285879	-0,00439904630184174
160,679	0,0219999999999914	1504	4	4	1503	-8,7243040278554	-0,036028497852385	0,00337282195687294
160,69	0,032999999999987	1504	4	4	1503,25	-8,71620406396687	-0,0133837061002851	0,0114728137850761
160,7	0,0430000000000064	1504	4	4	1503,25	-8,71335572563112	-0,00827155075967312	0,0143211521208286
160,71	0,0529999999999973	1504	4	4	1503,5	-8,7166206445545	-0,0177953019738197	0,0110562331974506
160,721	0,063999999999993	1504	4	4	1503,5	-8,72398808598518	-0,0409660767763853	0,00368881970643997
160,732	0,0749999999999886	1504	4	4	1503,75	-8,73264284804463	-0,073062744922936	-0,00496594235301018
160,743	0,0859999999999843	1504	4	4	1503,75	-8,7361319269985	-0,08688909932971	-0,00845499336719513
160,75	0,0929999999999893	1504	4	4	1503,75	-8,73702096752822	-0,0906861759722233	-0,00934403389692307
160,752	0,0949999999999989	1504	4	4	1503,75	-8,73707262799144	-0,0904044508934021	-0,00939572229981422
160,755	0,0979999999999848	1504	4	4	1503,75	-8,73701415024698	-0,0895702699199319	-0,00933721661567688
160,757	0,0999999999999943	1504	4	4	1504	-8,73687892220914	-0,0886719068512321	-0,00920198857784271
160,768	0,0109999999999957	1505	5	4	1504	-8,73306412249804	-0,0690342439338565	-0,00538721680641174
160,779	0,0219999999999914	1505	5	4	1504	-8,72396863996983	-0,0346091203391552	0,00370826572179794
160,789	0,0320000000000107	1505	5	4	1504,25	-8,71706505306065	-0,0153502356261015	0,0106118246912956
160,8	0,0430000000000064	1505	5	4	1504,25	-8,71269397437572	-0,00684048980474472	0,0149828754365444
160,811	0,054000000000002	1505	5	4	1504,5	-8,71686299331486	-0,0186855066567659	0,0108138844370842
160,822	0,0649999999999977	1505	5	4	1504,5	-8,72491146437824	-0,0440546358004212	0,00276541337370872
160,833	0,0759999999999934	1505	5	4	1504,75	-8,73338112607598	-0,0754451099783182	-0,00570422038435936
160,844	0,0869999999999891	1505	5	4	1504,75	-8,73633644543588	-0,0869240518659353	-0,00865951180458069
160,852	0,0949999999999989	1505	5	4	1504,75	-8,73750027269125	-0,0921211438253522	-0,00982336699962616
160,853	0,0960000000000036	1505	5	4	1504,75	-8,7375186290592	-0,0920094829052687	-0,00984169542789459
160,854	0,0970000000000084	1505	5	4	1504,75	-8,73746467754245	-0,0914672762155533	-0,00978777185082435
160,857	0,0999999999999943	1505	5	4	1505	-8,73725119046867	-0,0897976290434599	-0,00957425683736801
160,868	0,0109999999999957	1506	6	4	1505	-8,73282800428569	-0,0676625315099955	-0,00515107065439224
160,878	0,021000000000015	1506	6	4	1505	-8,72573889791965	-0,0404091505333781	0,00193800777196884
160,889	0,0320000000000107	1506	6	4	1505,25	-8,71628475375474	-0,0132672442123294	0,0113921239972115
160,896	0,0390000000000157	1506	6	4	1505,25	-8,71336586773396	-0,00774235464632511	0,0143109820783138
160,897	0,039999999999992	1506	6	4	1505,25	-8,71329238638282	-0,00779215712100267	0,0143845193088055
160,899	0,0420000000000016	1506	6	4	1505,25	-8,71337732300162	-0,00827263575047255	0,0142995268106461
160,91	0,0529999999999973	1506	6	4	1505,5	-8,7163186725229	-0,0168246449902654	0,011358205229044
160,92	0,0630000000000166	1506	6	4	1505,5	-8,72274183668196	-0,0365665089339018	0,00493504106998444
160,931	0,0740000000000123	1506	6	4	1505,5	-8,73187819495797	-0,0694397138431668	-0,00420128926634788
160,942	0,085000000000008	1506	6	4	1505,75	-8,73656876385212	-0,087943384423852	-0,00889180228114128
160,951	0,0939999999999941	1506	6	4	1505,75	-8,738002628088	-0,094130989164114	-0,0103256665170193
160,952	0,0949999999999989	1506	6	4	1505,75	-8,73801103793085	-0,0938307121396065	-0,0103341042995453
160,953	0,0960000000000036	1506	6	4	1505,75	-8,73794993385672	-0,0931985676288605	-0,0102729722857475
160,957	0,0999999999999943	1506	6	4	1506	-8,73766760341823	-0,0911421654745936	-0,00999066978693008
160,967	0,0100000000000193	1507	7	4	1506	-8,73373794369399	-0,0709916418418288	-0,00606101006269455
160,978	0,021000000000015	1507	7	4	1506	-8,72534925118089	-0,0385913159698248	0,00232759863138199
160,989	0,0320000000000107	1507	7	4	1506,25	-8,7161404453218	-0,0128547847270966	0,0115364603698254
160,998	0,0409999999999968	1507	7	4	1506,25	-8,71137762442231	-0,0044469628483057	0,0162992812693119
160,999	0,0420000000000016	1507	7	4	1506,25	-8,71128075756133	-0,00450279098004103	0,0163961201906204
161,001	0,0440000000000111	1507	7	4	1506,25	-8,71152478270233	-0,00510871410369873	0,0161520950496197
161,018	0,061000000000007	1507	7	4	1506,5	-8,72132261283696	-0,0316816987469792	0,00635426491498947
161,029	0,0720000000000027	1507	7	4	1506,5	-8,73109381645918	-0,0661994097754359	-0,00341685488820076
161,039	0,0820000000000221	1507	7	4	1506,75	-8,73592528514564	-0,0847615720704198	-0,00824835151433945
161,05	0,0930000000000177	1507	7	4	1506,75	-8,7376276217401	-0,0915891584008932	-0,0099506601691246
161,051	0,0940000000000225	1507	7	4	1506,75	-8,73767402954399	-0,0916333543136716	-0,00999709591269493
161,052	0,0949999999999989	1507	7	4	1506,75	-8,73767774552107	-0,091384332627058	-0,0100008398294449
161,055	0,0980000000000132	1507	7	4	1506,75	-8,73764698393643	-0,0909406179562211	-0,0099700503051281
161,057	0,100000000000023	1507	7	4	1507	-8,73746967874467	-0,0897221546620131	-0,0097927451133728
161,068	0,0109999999999957	1508	8	4	1507	-8,73291724361479	-0,0668497616425157	-0,0052403099834919
161,079	0,0219999999999914	1508	8	4	1507	-8,7242991104722	-0,0350205693393946	0,00337779521942139
161,09	0,032999999999987	1508	8	4	1507,25	-8,71622627601027	-0,0131612084805965	0,0114505738019943
161,099	0,0419999999999732	1508	8	4	1507,25	-8,71163830161095	-0,00490078236907721	0,0160385482013226
161,109	0,0519999999999925	1508	8	4	1507,5	-8,71439005248249	-0,0120796961709857	0,0132868252694607
161,12	0,0629999999999882	1508	8	4	1507,5	-8,72336743399501	-0,0384163111448288	0,00430947169661522
161,131	0,0739999999999839	1508	8	4	1507,5	-8,73292626813054	-0,0731845153495669	-0,00524930655956268
161,142	0,0849999999999795	1508	8	4	1507,75	-8,73684084042907	-0,0881747296079993	-0,00916387885808945
161,152	0,0949999999999989	1508	8	4	1507,75	-8,73819194734097	-0,0938785448670387	-0,0105150416493416
161,153	0,0959999999999752	1508	8	4	1507,75	-8,73819700442255	-0,0937134306877851	-0,0105200707912445
161,154	0,09699999999998	1508	8	4	1507,75	-8,73816990293562	-0,0932945357635617	-0,0104929693043232
161,157	0,0999999999999943	1508	8	4	1508	-8,7379289790988	-0,0913614360615611	-0,0102520734071732
161,168	0,0109999999999957	1509	9	4	1508	-8,73378426767886	-0,070058242417872	-0,00610733404755592
161,179	0,0219999999999914	1509	9	4	1508	-8,72424423694611	-0,0346221681684256	0,00343266874551773
161,19	0,032999999999987	1509	9	4	1508,25	-8,71438236907125	-0,00907802954316139	0,0132945366203785
161,195	0,0379999999999825	1509	9	4	1508,25	-8,71251320466399	-0,00611551105976105	0,0151637010276318
161,197	0,039999999999992	1509	9	4	1508,25	-8,71245355345309	-0,00624966807663441	0,0152233242988586
161,199	0,0420000000000016	1509	9	4	1508,25	-8,71259213425219	-0,00685194041579962	0,0150847434997559
161,21	0,0529999999999973	1509	9	4	1508,5	-8,71487106196582	-0,0130870379507542	0,0128058157861233
161,221	0,063999999999993	1509	9	4	1508,5	-8,72462846338749	-0,0425543216988444	0,00304844230413437
161,232	0,0749999999999886	1509	9	4	1508,75	-8,73323896899819	-0,0740046054124832	-0,00556206330657005
161,243	0,0859999999999843	1509	9	4	1508,75	-8,73727169819176	-0,0895850919187069	-0,00959476456046104
161,25	0,0929999999999893	1509	9	4	1508,75	-8,73812626115978	-0,0930975982919335	-0,0104493275284767
161,251	0,0939999999999941	1509	9	4	1508,75	-8,73814173974097	-0,0930185429751873	-0,0104648061096668
161,253	0,0960000000000036	1509	9	4	1508,75	-8,73811692930758	-0,0926061812788248	-0,0104399956762791
161,257	0,0999999999999943	1509	9	4	1509	-8,73801969923079	-0,0914707547053695	-0,0103427655994892
161,268	0,0109999999999957	1510	10	4	1509	-8,73357611708343	-0,068754400126636	-0,00589918345212936
161,279	0,0219999999999914	1510	10	4	1509	-8,72395084239542	-0,0335416989400983	0,00372603535652161
161,289	0,0320000000000107	1510	10	4	1509,25	-8,71564627625048	-0,011626873165369	0,0120306015014648
161,297	0,039999999999992	1510	10	4	1509,25	-8,71216909959912	-0,00560962129384279	0,0155078060925007
161,298	0,0409999999999968	1510	10	4	1509,25	-8,71216194704175	-0,00574509147554636	0,0155149027705193
161,299	0,0420000000000016	1510	10	4	1509,25	-8,71219913475215	-0,00600930768996477	0,0154777429997921
161,31	0,0529999999999973	1510	10	4	1509,5	-8,71609501540661	-0,0164723535999656	0,0115818902850151
161,321	0,063999999999993	1510	10	4	1509,5	-8,72435040771961	-0,0415067980065942	0,00332649797201157
161,331	0,0740000000000123	1510	10	4	1509,5	-8,73292126692832	-0,0726516265422106	-0,00524433329701424
161,342	0,085000000000008	1510	10	4	1509,75	-8,73714476823807	-0,0886829197406769	-0,00946780666708946
161,351	0,0939999999999941	1510	10	4	1509,75	-8,7384706735611	-0,0945378234609962	-0,0107937678694725
161,355	0,0979999999999848	1510	10	4	1509,75	-8,73850987292826	-0,0938643096014857	-0,0108329392969608
161,356	0,0989999999999895	1510	10	4	1509,75	-8,73844860121608	-0,093377185985446	-0,0107716396450996
161,357	0,0999999999999943	1510	10	4	1510	-8,73830932192504	-0,0924451695755124	-0,0106323882937431
162,257	0	1520	20	4	1519	-8,73934971168637	-0,0946756172925234	-0,0116727501153946
162,268	0,0109999999999957	1520	20	4	1519	-8,73405606485903	-0,0681449053809047	-0,0063791312277317
162,279	0,0219999999999914	1520	20	4	1519	-8,72391725890338	-0,0318143563345075	0,00375961884856224
162,293	0,0360000000000014	1520	20	4	1519,25	-8,71446655131876	-0,00930140726268291	0,0132103264331818
162,302	0,0449999999999875	1520	20	4	1519,25	-8,71056513860822	-0,00331324059516191	0,017111711204052
162,303	0,0459999999999923	1520	20	4	1519,25	-8,71049394831061	-0,00333958771079779	0,0171829573810101
162,304	0,046999999999997	1520	20	4	1519,25	-8,71069827117026	-0,00371808186173439	0,0169786065816879
162,315	0,0579999999999927	1520	20	4	1519,5	-8,71894447132945	-0,0237196031957865	0,0087323784828186
162,325	0,0680000000000121	1520	20	4	1519,5	-8,72838875278831	-0,0540726259350777	-0,000711847096681595
162,336	0,0790000000000077	1520	20	4	1519,75	-8,73736733570695	-0,0889795599505305	-0,00969037413597107
162,347	0,0900000000000034	1520	20	4	1519,75	-8,73903136700392	-0,094309994019568	-0,011354461312294
162,35	0,0929999999999893	1520	20	4	1519,75	-8,73967532068491	-0,0975821958854795	-0,0119983591139317
162,357	0,0999999999999943	1520	20	4	1520	-8,73934744857252	-0,0945641798898578	-0,0116705149412155
163,257	0	1530	30	4	1529	-8,73978573828936	-0,0951806921511889	-0,0121088325977325
163,268	0,0109999999999957	1530	30	4	1529	-8,73447214253247	-0,0685972161591053	-0,00679520890116692
163,279	0,0219999999999914	1530	30	4	1529	-8,72370050288737	-0,0301615800708532	0,00397637486457825
163,289	0,0320000000000107	1530	30	4	1529,25	-8,7156973220408	-0,0109046325087547	0,0119795836508274
163,3	0,0430000000000064	1530	30	4	1529,25	-8,7099894694984	-0,00235981307923794	0,0176874361932278
163,301	0,0440000000000111	1530	30	4	1529,25	-8,70981878601014	-0,00210358761250973	0,0178580917418003
163,303	0,0459999999999923	1530	30	4	1529,25	-8,71011139824986	-0,00266491901129484	0,0175654515624046
163,318	0,061000000000007	1530	30	4	1529,5	-8,72125103138387	-0,0297219818457961	0,00642584636807442
163,329	0,0720000000000027	1530	30	4	1529,5	-8,73244925402105	-0,0680917035788298	-0,00477232038974762
163,34	0,0829999999999984	1530	30	4	1529,75	-8,7381296698004	-0,0900335237383842	-0,0104527361690998
163,35	0,0929999999999893	1530	30	4	1529,75	-8,74039510264993	-0,0998509209603071	-0,012718141078949
163,357	0,0999999999999943	1530	30	4	1530	-8,73991071246564	-0,0956570031121373	-0,012233778834343
164,257	0	1540	40	4	1539	-8,7400912027806	-0,0959058804437518	-0,0124142691493034
164,268	0,0109999999999957	1540	40	4	1539	-8,73437351547182	-0,0670921336859465	-0,00669658184051514
164,279	0,0219999999999914	1540	40	4	1539	-8,7242859788239	-0,0312683684751391	0,00339087098836899
164,289	0,0320000000000107	1540	40	4	1539,25	-8,71486569754779	-0,00884355511516333	0,0128111802041531
164,299	0,0420000000000016	1540	40	4	1539,25	-8,70908696204424	-0,00139958225190639	0,0185899436473846
164,3	0,0430000000000064	1540	40	4	1539,25	-8,70904206298292	-0,0015240116044879	0,0186348147690296
164,301	0,0440000000000111	1540	40	4	1539,25	-8,70919497683644	-0,00186857301741838	0,0184818729758263
164,312	0,0550000000000068	1540	40	4	1539,5	-8,71608526445925	-0,0153222167864442	0,0115916132926941
164,323	0,0660000000000025	1540	40	4	1539,5	-8,72747817076743	-0,0492445891723037	0,000198706984519958
164,342	0,085000000000008	1540	40	4	1539,75	-8,73884713277221	-0,0920189684256911	-0,0111702270805836
164,348	0,0910000000000082	1540	40	4	1539,75	-8,74046766199172	-0,0994701590389013	-0,0127907283604145
164,353	0,0960000000000036	1540	40	4	1539,75	-8,74049426056445	-0,0986484438180923	-0,0128173269331455
164,355	0,0979999999999848	1540	40	4	1539,75	-8,74043804593384	-0,0978913903236389	-0,0127611123025417
164,357	0,0999999999999943	1540	40	4	1540	-8,74029010534287	-0,0968301203101873	-0,0126131437718868
165,257	0	1550	50	4	1549	-8,74010190367698	-0,0948234833776951	-0,0124249421060085
165,268	0,0109999999999957	1550	50	4	1549	-8,73509357683361	-0,0694550247862935	-0,00741664320230484
165,279	0,0219999999999914	1550	50	4	1549	-8,72467713430524	-0,0319940969347954	0,00299977138638496
165,289	0,0320000000000107	1550	50	4	1549,25	-8,71491769328713	-0,00848347786813974	0,012759156525135
165,3	0,0430000000000064	1550	50	4	1549,25	-8,71021899394691	-0,00238141510635614	0,0174578838050365
165,302	0,0449999999999875	1550	50	4	1549,25	-8,70988707058132	-0,00217074528336525	0,0177898071706295
165,304	0,046999999999997	1550	50	4	1549,25	-8,71025132015347	-0,00284554902464151	0,0174255855381489
165,315	0,0579999999999927	1550	50	4	1549,5	-8,7191223911941	-0,022620321251452	0,00855445861816406
165,325	0,0680000000000121	1550	50	4	1549,5	-8,72903672978282	-0,0540925469249487	-0,00135982409119606
165,336	0,0790000000000077	1550	50	4	1549,75	-8,73796278610826	-0,088430717587471	-0,0102858245372772
165,347	0,0900000000000034	1550	50	4	1549,75	-8,74010997824371	-0,0964907323941588	-0,0124330446124077
165,352	0,0949999999999989	1550	50	4	1549,75	-8,7403529137373	-0,0968500738963485	-0,0126760080456734
165,353	0,0960000000000036	1550	50	4	1549,75	-8,74036906287074	-0,0968435360118747	-0,0126921012997627
165,354	0,0970000000000084	1550	50	4	1549,75	-8,74031874351203	-0,0964335119351745	-0,0126418098807335
165,357	0,0999999999999943	1550	50	4	1550	-8,74006792902946	-0,0946766464039683	-0,012391023337841
166,257	0	1560	60	4	1559	-8,74054689891636	-0,0965180667117238	-0,0128699652850628
166,268	0,0109999999999957	1560	60	4	1559	-8,73447527177632	-0,0657915836200118	-0,00679833814501762
166,279	0,0219999999999914	1560	60	4	1559	-8,72474133968353	-0,0313764996826649	0,00293556600809097
166,289	0,0320000000000107	1560	60	4	1559,25	-8,71521675959229	-0,00874265097081661	0,012460146099329
166,3	0,0430000000000064	1560	60	4	1559,25	-8,71061190962791	-0,00279658939689398	0,0170649960637093
166,301	0,0440000000000111	1560	60	4	1559,25	-8,71052714064717	-0,00275646336376667	0,0171497091650963
166,302	0,0449999999999875	1560	60	4	1559,25	-8,71052468195558	-0,00287550035864115	0,0171521678566933
166,303	0,0459999999999923	1560	60	4	1559,25	-8,71056435629725	-0,00303811393678188	0,0171125493943691
166,313	0,0560000000000116	1560	60	4	1559,5	-8,71675265952945	-0,0163945462554693	0,0109242461621761
166,324	0,0670000000000073	1560	60	4	1559,5	-8,72793836519122	-0,0493171717971563	-0,000261403620243073
166,335	0,078000000000003	1560	60	4	1559,75	-8,73769939877093	-0,0865989970043302	-0,0100224651396275
166,346	0,0889999999999986	1560	60	4	1559,75	-8,74003864824772	-0,0953589845448732	-0,0123616866767406
166,353	0,0960000000000036	1560	60	4	1559,75	-8,74081914313138	-0,0985444989055395	-0,0131422095000744
166,357	0,0999999999999943	1560	60	4	1560	-8,74035668559372	-0,0953804003074765	-0,0126797519624233
167,257	0	1570	70	4	1569	-8,74069774523377	-0,0964142382144928	-0,013020783662796
167,268	0,0109999999999957	1570	70	4	1569	-8,73546173796058	-0,0697525124996901	-0,00778483226895332
167,279	0,0219999999999914	1570	70	4	1569	-8,72408034279943	-0,028782500885427	0,00359656289219856
167,289	0,0320000000000107	1570	70	4	1569,25	-8,71510919183493	-0,00825150404125452	0,0125677138566971
167,298	0,0409999999999968	1570	70	4	1569,25	-8,70936987921596	-0,00128274317830801	0,018307026475668
167,299	0,0420000000000016	1570	70	4	1569,25	-8,70933531783521	-0,00133720226585865	0,0183415599167347
167,3	0,0430000000000064	1570	70	4	1569,25	-8,70937988162041	-0,00149555038660765	0,0182970240712166
167,311	0,054000000000002	1570	70	4	1569,5	-8,71492900885642	-0,0119357602670789	0,0127478688955307
167,322	0,0649999999999977	1570	70	4	1569,5	-8,72647348791361	-0,0439212331548333	0,00120341777801514
167,333	0,0759999999999934	1570	70	4	1569,75	-8,73605076223612	-0,079177119769156	-0,00837385654449463
167,344	0,0869999999999891	1570	70	4	1569,75	-8,74010170809925	-0,095357783138752	-0,0124247744679451
167,352	0,0949999999999989	1570	70	4	1569,75	-8,74120043590665	-0,0999885099008679	-0,0135234743356705
167,353	0,0960000000000036	1570	70	4	1569,75	-8,7412045430392	-0,099846925586462	-0,0135276094079018
167,354	0,0970000000000084	1570	70	4	1569,75	-8,74111717566848	-0,09904476813972	-0,0134402140974998
167,357	0,0999999999999943	1570	70	4	1570	-8,74077768065035	-0,0965373869985342	-0,0131007470190525
168,257	0	1580	80	4	1579	-8,74065801501274	-0,0953765772283077	-0,0129811093211174
168,268	0,0109999999999957	1580	80	4	1579	-8,73551404103637	-0,0694207148626447	-0,00783707946538925
168,279	0,0219999999999914	1580	80	4	1579	-8,72516722418368	-0,0314153824001551	0,00250965356826782
168,289	0,0320000000000107	1580	80	4	1579,25	-8,715396579355	-0,0083319703117013	0,0122803263366222
168,3	0,0430000000000064	1580	80	4	1579,25	-8,70832826010883	-0,000367485918104649	0,0193486176431179
168,301	0,0440000000000111	1580	80	4	1579,25	-8,70817364193499	-0,0003775954246521	0,0195032358169556
168,303	0,0459999999999923	1580	80	4	1579,25	-8,70841638185084	-0,000899634324014187	0,0192604959011078
168,313	0,0560000000000116	1580	80	4	1579,5	-8,71805012226105	-0,0187705038115382	0,00962678343057632
168,324	0,0670000000000073	1580	80	4	1579,5	-8,72837170958519	-0,0498077599331737	-0,000694748014211655
168,335	0,078000000000003	1580	80	4	1579,75	-8,73748543672263	-0,0843783328309655	-0,0098085030913353
168,346	0,0889999999999986	1580	80	4	1579,75	-8,7405386287719	-0,0964503502473235	-0,0128616951406002
168,35	0,0929999999999893	1580	80	4	1579,75	-8,74140227213502	-0,100564258173108	-0,0137253105640411
168,351	0,0939999999999941	1580	80	4	1579,75	-8,74142948538065	-0,100517328828573	-0,0137525238096714
168,352	0,0949999999999989	1580	80	4	1579,75	-8,74136846512556	-0,09992606472224	-0,0136915594339371
168,357	0,0999999999999943	1580	80	4	1580	-8,74080204404891	-0,0959467468783259	-0,0131251104176044
169,257	0	1590	90	4	1589	-8,74106573872268	-0,0967542547732592	-0,0133888050913811
169,268	0,0109999999999957	1590	90	4	1589	-8,73590908013284	-0,0703355902805924	-0,00823214650154114
169,279	0,0219999999999914	1590	90	4	1589	-8,72513148933649	-0,0313205178827047	0,00254536047577858
169,289	0,0320000000000107	1590	90	4	1589,25	-8,71538012288511	-0,00808082055300474	0,0122967548668385
169,299	0,0420000000000016	1590	90	4	1589,25	-8,70982037857175	-0,00131473410874605	0,0178564712405205
169,3	0,0430000000000064	1590	90	4	1589,25	-8,70980110019445	-0,00140591524541378	0,0178758054971695
169,301	0,0440000000000111	1590	90	4	1589,25	-8,70989260263741	-0,00171119812875986	0,0177842751145363
169,312	0,0550000000000068	1590	90	4	1589,5	-8,71580659411848	-0,0130828004330397	0,0118702836334705
169,323	0,0660000000000025	1590	90	4	1589,5	-8,72799474745989	-0,0480659538879991	-0,000317841768264771
169,334	0,0769999999999982	1590	90	4	1589,75	-8,7377065513283	-0,0847666151821613	-0,0100296176970005
169,345	0,0879999999999939	1590	90	4	1589,75	-8,74032231979072	-0,0947178201749921	-0,01264538615942
169,353	0,0960000000000036	1590	90	4	1589,75	-8,7410843744874	-0,0974361691623926	-0,0134074129164219
169,354	0,0970000000000084	1590	90	4	1589,75	-8,74109116382897	-0,0973273394629359	-0,0134142301976681
169,355	0,0979999999999848	1590	90	4	1589,75	-8,74106721952557	-0,0970613304525614	-0,013390313833952
169,357	0,0999999999999943	1590	90	4	1590	-8,74096646904945	-0,0962993502616882	-0,0132895074784756
170,257	0	1600	100	4	1599	-8,7412326503545	-0,0969145959243178	-0,0135557167232037
170,268	0,0109999999999957	1600	100	4	1599	-8,73559073545039	-0,0683711050078273	-0,00791380181908607
170,279	0,0219999999999914	1600	100	4	1599	-8,72519932687283	-0,0310444878414273	0,00247752293944359
170,289	0,0320000000000107	1600	100	4	1599,25	-8,71567114256322	-0,00860076397657394	0,0120057351887226
170,3	0,0430000000000064	1600	100	4	1599,25	-8,71090474538505	-0,00240383204072714	0,0167721323668957
170,301	0,0440000000000111	1600	100	4	1599,25	-8,71079541742802	-0,00240090768784285	0,016881488263607
170,303	0,0459999999999923	1600	100	4	1599,25	-8,7109163403511	-0,00279518775641918	0,016760565340519
170,313	0,0560000000000116	1600	100	4	1599,5	-8,71780419722199	-0,0174805708229542	0,00987270846962929
170,324	0,0670000000000073	1600	100	4	1599,5	-8,72864744625986	-0,0496962899342179	-0,000970512628555298
170,335	0,078000000000003	1600	100	4	1599,75	-8,73829616233706	-0,0869736447930336	-0,0106192007660866
170,346	0,0889999999999986	1600	100	4	1599,75	-8,74105115421116	-0,0975232012569904	-0,0133742205798626
170,35	0,0929999999999893	1600	100	4	1599,75	-8,74138908460736	-0,0986775010824203	-0,0137121230363846
170,351	0,0939999999999941	1600	100	4	1599,75	-8,74140372499824	-0,0985827529802918	-0,0137267634272575
170,352	0,0949999999999989	1600	100	4	1599,75	-8,74138517305255	-0,0983073096722364	-0,0137082114815712
170,357	0,0999999999999943	1600	100	4	1600	-8,74099935404956	-0,0955175654962659	-0,0133224204182625
180,257	0	1700	200	4	1699	-8,74191178008914	-0,0954481912776828	-0,0142348185181618
180,268	0,0109999999999957	1700	200	4	1699	-8,73673950321972	-0,069007077254355	-0,00906256958842277
180,279	0,0219999999999914	1700	200	4	1699	-8,72584691271186	-0,0293794460594654	0,00182999297976494
180,289	0,0320000000000107	1700	200	4	1699,25	-8,716463400051	-0,0078941322863102	0,0112134777009487
180,3	0,0430000000000064	1700	200	4	1699,25	-8,71127357706428	-0,0017765536904335	0,0164032727479935
180,302	0,0449999999999875	1700	200	4	1699,25	-8,71112398803234	-0,00183125957846642	0,0165529176592827
180,304	0,046999999999997	1700	200	4	1699,25	-8,71134884655476	-0,00201835297048092	0,016328003257513
180,315	0,0579999999999927	1700	200	4	1699,5	-8,72039599344134	-0,0209171278402209	0,00728091225028038
180,325	0,0680000000000121	1700	200	4	1699,5	-8,73132892884314	-0,0552658503875136	-0,00365199521183968
180,336	0,0790000000000077	1700	200	4	1699,75	-8,7391684949398	-0,0858785398304462	-0,0114915892481804
180,347	0,0900000000000034	1700	200	4	1699,75	-8,74233763664961	-0,0996989943087101	-0,0146606750786304
180,357	0,0999999999999943	1700	200	4	1700	-8,74168323352933	-0,0939495395869017	-0,0140062719583511
190,257	0	1800	300	4	1799	-8,74230206944048	-0,0941506447270513	-0,0146251358091831
190,268	0,0109999999999957	1800	300	4	1799	-8,73768866993487	-0,0703949388116598	-0,0100117363035679
190,279	0,0219999999999914	1800	300	4	1799	-8,72748317196965	-0,0321209290996194	0,000193733721971512
190,289	0,0320000000000107	1800	300	4	1799,25	-8,71736289002001	-0,00809884164482355	0,0103139877319336
190,3	0,0430000000000064	1800	300	4	1799,25	-8,71161351911724	-0,00121095217764378	0,0160633586347103
190,301	0,0440000000000111	1800	300	4	1799,25	-8,71152578853071	-0,00119156204164028	0,0161510892212391
190,303	0,0459999999999923	1800	300	4	1799,25	-8,71176291257143	-0,00167244579643011	0,015913937240839
190,313	0,0560000000000116	1800	300	4	1799,5	-8,71950306929648	-0,0167691428214312	0,00817380845546722
190,324	0,0670000000000073	1800	300	4	1799,5	-8,73125282116234	-0,052292151376605	-0,0035758875310421
190,335	0,078000000000003	1800	300	4	1799,75	-8,73914759606123	-0,0832304544746876	-0,011470690369606
190,346	0,0889999999999986	1800	300	4	1799,75	-8,74272719956934	-0,0986366160213947	-0,0150502659380436
190,347	0,0900000000000034	1800	300	4	1799,75	-8,74285228550434	-0,0992895243689418	-0,015175323933363
190,356	0,0989999999999895	1800	300	4	1799,75	-8,74268976040185	-0,0964933028444648	-0,0150128267705441
190,357	0,0999999999999943	1800	300	4	1800	-8,74256685376167	-0,0957075878977776	-0,0148899480700493
200,257	0	1900	400	4	1899	-8,74301159754395	-0,0960902357473969	-0,0153346359729767
200,268	0,0109999999999957	1900	400	4	1899	-8,73795705847442	-0,069659287109971	-0,0102801248431206
200,279	0,0219999999999914	1900	400	4	1899	-8,72788025066257	-0,0316153885796666	-0,000203289091587067
200,289	0,0320000000000107	1900	400	4	1899,25	-8,71811893768609	-0,00819450244307518	0,00955794006586075
200,3	0,0430000000000064	1900	400	4	1899,25	-8,71276035904884	-0,00182962976396084	0,0149164907634258
200,301	0,0440000000000111	1900	400	4	1899,25	-8,71273225173354	-0,00188153702765703	0,0149445980787277
200,302	0,0449999999999875	1900	400	4	1899,25	-8,7127996981144	-0,0020600063726306	0,0148772075772285
200,312	0,0550000000000068	1900	400	4	1899,5	-8,71827369555831	-0,0125400815159082	0,00940315425395966
200,323	0,0660000000000025	1900	400	4	1899,5	-8,73012634925544	-0,0464532058686018	-0,00244941562414169
200,334	0,0769999999999982	1900	400	4	1899,75	-8,73951394110918	-0,0831010425463319	-0,0118369795382023
200,345	0,0879999999999939	1900	400	4	1899,75	-8,74285544268787	-0,0968429772183299	-0,0151785090565681
200,348	0,0910000000000082	1900	400	4	1899,75	-8,7430315464735	-0,0974494824185967	-0,0153546407818794
200,353	0,0960000000000036	1900	400	4	1899,75	-8,74315719120204	-0,0972988968715072	-0,0154802575707436
200,356	0,0989999999999895	1900	400	4	1899,75	-8,74294244684279	-0,0957353552803397	-0,0152655132114887
200,357	0,0999999999999943	1900	400	4	1900	-8,7427818775177	-0,094777075573802	-0,0151049718260765
210,257	0	2000	500	4	1999	-8,74333687126637	-0,0956448819488287	-0,0156599096953869
210,268	0,0109999999999957	2000	500	4	1999	-8,73831504955888	-0,0692586274817586	-0,0106381438672543
210,279	0,0219999999999914	2000	500	4	1999	-8,72826140373945	-0,0314622325822711	-0,000584442168474197
210,289	0,0320000000000107	2000	500	4	1999,25	-8,71955467388034	-0,0101843755692244	0,00812217593193054
210,299	0,0420000000000016	2000	500	4	1999,25	-8,71181043796241	-0,000521661713719368	0,0158664397895336
210,3	0,0430000000000064	2000	500	4	1999,25	-8,71182703413069	-0,000487654469907284	0,015849843621254
210,311	0,054000000000002	2000	500	4	1999,5	-8,71760020963848	-0,00998781993985176	0,0100766681134701
210,322	0,0649999999999977	2000	500	4	1999,5	-8,72985689900815	-0,0440279673784971	-0,00217996537685394
210,333	0,0759999999999934	2000	500	4	1999,75	-8,73967811465263	-0,0823697634041309	-0,0120011530816555
210,343	0,0860000000000127	2000	500	4	1999,75	-8,74236174859107	-0,0928296940401196	-0,0146848149597645
210,353	0,0960000000000036	2000	500	4	1999,75	-8,7437021266669	-0,0982513558119535	-0,0160251930356026
210,357	0,0999999999999943	2000	500	4	2000	-8,74335114844143	-0,0956807564944029	-0,015674214810133
220,257	0	2100	600	4	2099	-8,74380083754659	-0,0967117957770824	-0,0161239318549633
220,268	0,0109999999999957	2100	600	4	2099	-8,7384700588882	-0,0686832750216126	-0,0107931531965733
220,279	0,0219999999999914	2100	600	4	2099	-8,72809731401503	-0,029450966976583	-0,000420380383729935
220,289	0,0320000000000107	2100	600	4	2099,25	-8,71927483007312	-0,00861808191984892	0,00840207561850548
220,297	0,039999999999992	2100	600	4	2099,25	-8,71267176233232	-0,000808844342827797	0,0150051154196262
220,298	0,0409999999999968	2100	600	4	2099,25	-8,71264524757862	-0,00090873334556818	0,0150316022336483
220,299	0,0420000000000016	2100	600	4	2099,25	-8,71279243379831	-0,00117144547402859	0,0148844718933105
220,31	0,0529999999999973	2100	600	4	2099,5	-8,71773714199662	-0,00947074964642525	0,00993970781564713
220,321	0,063999999999993	2100	600	4	2099,5	-8,72881326824426	-0,0389113929122686	-0,00113636255264282
220,331	0,0740000000000123	2100	600	4	2099,5	-8,73847486451268	-0,075830202549696	-0,0107979029417038
220,342	0,085000000000008	2100	600	4	2099,75	-8,74253975227475	-0,092265922576189	-0,014862846583128
220,35	0,0929999999999893	2100	600	4	2099,75	-8,74401113949716	-0,0991959311068058	-0,01633420586586
220,357	0,0999999999999943	2100	600	4	2100	-8,74343549832702	-0,0946775265038013	-0,0157585367560387
230,257	0	2200	700	4	2199	-8,74387127347291	-0,0954349804669619	-0,0161943398416042
230,268	0,0109999999999957	2200	700	4	2199	-8,73850953765213	-0,0673126382753253	-0,010832604020834
230,279	0,0219999999999914	2200	700	4	2199	-8,72939424589276	-0,0327709084376693	-0,00171728432178497
230,289	0,0320000000000107	2200	700	4	2199,25	-8,71970700100064	-0,00888489652425051	0,00796984881162643
230,3	0,0430000000000064	2200	700	4	2199,25	-8,71458219364285	-0,00250586774200201	0,013094712048769
230,301	0,0440000000000111	2200	700	4	2199,25	-8,71450742706656	-0,00249992590397596	0,0131694786250591
230,302	0,0449999999999875	2200	700	4	2199,25	-8,71449594385922	-0,00256881583482027	0,0131809338927269
230,303	0,0459999999999923	2200	700	4	2199,25	-8,71455713175237	-0,00275928992778063	0,0131197459995747
230,313	0,0560000000000116	2200	700	4	2199,5	-8,72089421376586	-0,0152802001684904	0,00678269192576408
230,324	0,0670000000000073	2200	700	4	2199,5	-8,73236848041415	-0,0504228379577398	-0,00469157472252846
230,335	0,078000000000003	2200	700	4	2199,75	-8,74152839183807	-0,0878892280161381	-0,01385148614645
230,346	0,0889999999999986	2200	700	4	2199,75	-8,7436861731112	-0,0961908651515841	-0,0160092115402222
230,35	0,0929999999999893	2200	700	4	2199,75	-8,74398579820991	-0,0972374062985182	-0,0163088366389275
230,351	0,0939999999999941	2200	700	4	2199,75	-8,74400437809527	-0,0972095411270857	-0,0163274444639683
230,353	0,0960000000000036	2200	700	4	2199,75	-8,7439844571054	-0,0969115784391761	-0,0163075514137745
230,357	0,0999999999999943	2200	700	4	2200	-8,74384794384241	-0,0955243781208992	-0,0161710381507874
240,257	0	2300	800	4	2299	-8,74420643784106	-0,0961685040965676	-0,0165295042097569
240,268	0,0109999999999957	2300	800	4	2299	-8,7391288485378	-0,0690127024427056	-0,0114519149065018
240,279	0,0219999999999914	2300	800	4	2299	-8,72955062426627	-0,0321708945557475	-0,0018736906349659
240,289	0,0320000000000107	2300	800	4	2299,25	-8,7207558285445	-0,0101902568712831	0,00692104920744896
240,298	0,0409999999999968	2300	800	4	2299,25	-8,71371729299426	-0,00119536183774471	0,0139595568180084
240,301	0,0440000000000111	2300	800	4	2299,25	-8,71356421150267	-0,00125740189105272	0,0141126662492752
240,303	0,0459999999999923	2300	800	4	2299,25	-8,71379069052637	-0,00159712973982096	0,0138861872255802
240,313	0,0560000000000116	2300	800	4	2299,5	-8,72061607427895	-0,0138450367376208	0,00706080347299576
240,324	0,0670000000000073	2300	800	4	2299,5	-8,7324383854866	-0,0493515562266111	-0,00476142391562462
240,335	0,078000000000003	2300	800	4	2299,75	-8,74156217090786	-0,0866211066022515	-0,0138852372765541
240,346	0,0889999999999986	2300	800	4	2299,75	-8,74416044913232	-0,0973766436800361	-0,0164835155010223
240,35	0,0929999999999893	2300	800	4	2299,75	-8,74433163553476	-0,0976867834106088	-0,0166546739637852
240,351	0,0939999999999941	2300	800	4	2299,75	-8,74434283934533	-0,0975883984938264	-0,016665905714035
240,353	0,0960000000000036	2300	800	4	2299,75	-8,74432546086609	-0,0971953570842743	-0,0166485272347927
240,357	0,0999999999999943	2300	800	4	2300	-8,74404514208436	-0,095181530341506	-0,0163682363927364
250,257	0	2400	900	4	2399	-8,7444378901273	-0,0960806012153625	-0,0167609564960003
250,268	0,0109999999999957	2400	900	4	2399	-8,73894587159157	-0,0672561302781105	-0,0112689100205898
250,279	0,0219999999999914	2400	900	4	2399	-8,72975983656943	-0,0319745251908898	-0,00208290293812752
250,289	0,0320000000000107	2400	900	4	2399,25	-8,72031231410801	-0,00845045316964388	0,00736456364393234
250,298	0,0409999999999968	2400	900	4	2399,25	-8,71440209448338	-0,00130549073219299	0,0132747553288937
250,299	0,0420000000000016	2400	900	4	2399,25	-8,71439835056663	-0,00143994577229023	0,0132784992456436
250,3	0,0430000000000064	2400	900	4	2399,25	-8,71441125869751	-0,00158251728862524	0,0132656469941139
250,311	0,054000000000002	2400	900	4	2399,5	-8,71899065561593	-0,00990244559943676	0,00868622213602066
250,322	0,0649999999999977	2400	900	4	2399,5	-8,73100426979363	-0,0435530114918947	-0,00332733616232872
250,333	0,0759999999999934	2400	900	4	2399,75	-8,74024646356702	-0,0796982832252979	-0,0125695578753948
250,343	0,0860000000000127	2400	900	4	2399,75	-8,74359036795795	-0,0934028020128608	-0,0159134343266487
250,347	0,0900000000000034	2400	900	4	2399,75	-8,74489635229111	-0,100289117544889	-0,017219390720129
250,357	0,0999999999999943	2400	900	4	2400	-8,74448239803314	-0,0961405411362648	-0,0168054364621639
260,257	0	2500	1000	4	2499	-8,74449474737048	-0,0951632112264633	-0,0168177857995033
260,268	0,0110000000000241	2500	1000	4	2499	-8,7395038548857	-0,0685605732724071	-0,0118269212543964
260,279	0,0219999999999914	2500	1000	4	2499	-8,73056433163583	-0,0340106012299657	-0,00288739800453186
260,29	0,0330000000000155	2500	1000	4	2499,25	-8,7199071329087	-0,00781756360083818	0,00776974484324455
260,299	0,0419999999999732	2500	1000	4	2499,25	-8,71469881385565	-0,00123871024698019	0,0129780918359756
260,3	0,0430000000000064	2500	1000	4	2499,25	-8,71464335359633	-0,00132754445075989	0,0130335241556168
260,302	0,0450000000000159	2500	1000	4	2499,25	-8,71475039049983	-0,00159313436597586	0,0129265151917934
260,313	0,0559999999999832	2500	1000	4	2499,5	-8,72191219590604	-0,0154392560943961	0,0057646818459034
260,324	0,0670000000000073	2500	1000	4	2499,5	-8,73309298418462	-0,0500178430229425	-0,00541605055332184
260,343	0,0860000000000127	2500	1000	4	2499,75	-8,74421305954456	-0,0957200583070517	-0,0165361538529396
260,35	0,0930000000000177	2500	1000	4	2499,75	-8,74495631083846	-0,0987140135839581	-0,0172793492674828
260,351	0,0939999999999941	2500	1000	4	2499,75	-8,74496676027775	-0,0986354192718863	-0,0172898545861244
260,352	0,0950000000000273	2500	1000	4	2499,75	-8,74493099749088	-0,0981800677254796	-0,0172540917992592
260,357	0,100000000000023	2500	1000	4	2500	-8,74448600225151	-0,0950631825253367	-0,0168090686202049
310,588	0	3001	1	5	3000	-8,73513987287879	-0,0503478851169348	-0,00746291130781174
310,599	0,0109999999999673	3001	1	5	3000	-8,73511207289994	-0,0504743261262774	-0,0074351392686367
310,61	0,0219999999999914	3001	1	5	3000	-8,73503504320979	-0,0500420946627855	-0,00735808163881302
310,616	0,0279999999999632	3001	1	5	3000	-8,73491392470896	-0,0495814578607678	-0,00723699107766151
310,626	0,0380000000000109	3001	1	5	3000	-8,73497251421213	-0,0499435747042298	-0,00729560852050781
310,637	0,0489999999999782	3001	1	5	3000	-8,73509399592876	-0,0501874135807157	-0,00741703435778618
310,648	0,0600000000000023	3001	1	5	3000	-8,73517817817628	-0,0506289256736636	-0,00750124454498291
310,659	0,0709999999999695	3001	1	5	3000	-8,73508284799755	-0,0502896821126342	-0,00740591436624527
310,67	0,0819999999999936	3001	1	5	3000	-8,73507156036794	-0,050306860357523	-0,00739462673664093
310,681	0,0929999999999609	3001	1	5	3000	-8,73515923507512	-0,0507057970389724	-0,00748230144381523
310,691	0,103000000000009	3001	1	5	3000	-8,73522142879665	-0,0509007275104523	-0,00754449516534805
310,702	0,113999999999976	3001	1	5	3000	-8,73515057377517	-0,0505775725468993	-0,00747364014387131
310,713	0,125	3001	1	5	3000	-8,73530209064484	-0,0513411080464721	-0,00762512907385826
310,724	0,135999999999967	3001	1	5	3000	-8,735285801813	-0,051307613030076	-0,00760886818170547
310,738	0,149999999999977	3001	1	5	3000	-8,7352676410228	-0,0507943704724312	-0,00759070739150047
310,749	0,161000000000001	3001	1	5	3000	-8,73530862852931	-0,0511801661923528	-0,00763172283768654
310,76	0,171999999999969	3001	1	5	3000	-8,7353761587292	-0,0515700597316027	-0,00769922509789467
310,771	0,182999999999993	3001	1	5	3000	-8,7353937048465	-0,0517401238903403	-0,00771677121520042
310,782	0,19399999999996	3001	1	5	3000	-8,73536576516926	-0,0516901491209865	-0,00768883153796196
310,792	0,204000000000008	3001	1	5	3000	-8,73546442016959	-0,0518228439614177	-0,00778751447796822
310,803	0,214999999999975	3001	1	5	3000	-8,73546095564961	-0,051786070689559	-0,00778399407863617
310,814	0,225999999999999	3001	1	5	3000	-8,73548154719174	-0,0520345009863377	-0,00780461356043816
310,825	0,236999999999966	3001	1	5	3000	-8,73540977016091	-0,0516981072723866	-0,0077328085899353
310,836	0,24799999999999	3001	1	5	3000	-8,73544807545841	-0,0515842949971557	-0,00777114182710648
310,847	0,258999999999958	3001	1	5	3000	-8,73552957549691	-0,0521579477936029	-0,00785266980528831
310,857	0,269000000000005	3001	1	5	3000	-8,73562482185662	-0,0525858951732516	-0,007947888225317
310,868	0,279999999999973	3001	1	5	3000	-8,7356211617589	-0,052675474435091	-0,00794420018792152
310,879	0,290999999999997	3001	1	5	3000	-8,73563686385751	-0,0527626276016235	-0,00795990228652954
310,89	0,301999999999964	3001	1	5	3000	-8,73582330532372	-0,0533537426963449	-0,00814637169241905
310,9	0,312000000000012	3001	1	5	3000	-8,73555924743414	-0,0520934490486979	-0,00788234174251556
310,911	0,322999999999979	3001	1	5	3000	-8,73577262274921	-0,0533050438389182	-0,00809568911790848
310,922	0,334000000000003	3001	1	5	3000	-8,73577396385372	-0,0532993907108903	-0,00809703022241592
310,933	0,34499999999997	3001	1	5	3000	-8,73579637147486	-0,0530670396983624	-0,00811943784356117
310,944	0,355999999999995	3001	1	5	3000	-8,73582730069756	-0,0534094357863069	-0,00815039500594139
310,955	0,366999999999962	3001	1	5	3000	-8,73583311215043	-0,0533970911055803	-0,00815620645880699
310,965	0,37700000000001	3001	1	5	3000	-8,73584230430424	-0,0535404169932008	-0,00816537067294121
310,976	0,387999999999977	3001	1	5	3000	-8,73579321429133	-0,0534071680158377	-0,00811630859971046
310,987	0,399000000000001	3001	1	5	3000	-8,7359313480556	-0,0536899408325553	-0,00825438648462296
311,006	0,418000000000006	3001	1	5	3000	-8,73598968610168	-0,0539412116631866	-0,00831272453069687
311,017	0,428999999999974	3001	1	5	3000	-8,73603145591915	-0,054325801320374	-0,00835452228784561
311,028	0,439999999999998	3001	1	5	3000	-8,73599253594875	-0,0542985927313566	-0,00831563025712967
311,039	0,450999999999965	3001	1	5	3000	-8,73602435924113	-0,0541327754035592	-0,00834742560982704
311,05	0,461999999999989	3001	1	5	3000	-8,73606738634408	-0,0544027658179402	-0,00839045271277428
311,061	0,472999999999956	3001	1	5	3000	-8,73609719797969	-0,0545208062976599	-0,00842023640871048
311,071	0,483000000000004	3001	1	5	3000	-8,73605514876544	-0,0543336011469364	-0,00837821513414383
311,082	0,493999999999971	3001	1	5	3000	-8,73604260385036	-0,0540295615792274	-0,00836564227938652
311,093	0,504999999999995	3001	1	5	3000	-8,73637709766626	-0,0556577416136861	-0,00870013609528541
311,104	0,515999999999963	3001	1	5	3000	-8,73622474260628	-0,0550168566405773	-0,00854780897498131
311,114	0,52600000000001	3001	1	5	3000	-8,73642615973949	-0,0559306470677257	-0,00874919816851616
311,125	0,536999999999978	3001	1	5	3000	-8,73612692579627	-0,0546793499961495	-0,00844996422529221
311,136	0,548000000000002	3001	1	5	3000	-8,73620660975575	-0,0546788005158305	-0,00852970406413078
311,147	0,558999999999969	3001	1	5	3000	-8,73632082715631	-0,0553289195522666	-0,00864392146468163
311,158	0,569999999999993	3001	1	5	3000	-8,73628665693104	-0,055196569301188	-0,00860972329974174
311,169	0,58099999999996	3001	1	5	3000	-8,73633152805269	-0,055300984531641	-0,00865459442138672
311,179	0,591000000000008	3001	1	5	3000	-8,73635767959058	-0,0552823441103101	-0,00868074595928192
311,19	0,601999999999975	3001	1	5	3000	-8,73646454885602	-0,055806627497077	-0,00878764316439629
311,201	0,613	3001	1	5	3000	-8,73656803742051	-0,0564029160887003	-0,00889107584953308
311,212	0,623999999999967	3001	1	5	3000	-8,7366677261889	-0,0569403171539307	-0,0089908204972744
311,223	0,634999999999991	3001	1	5	3000	-8,73647784814239	-0,0560276815667748	-0,00880088657140732
311,234	0,645999999999958	3001	1	5	3000	-8,73669711872935	-0,0568211497738957	-0,00902021303772926
311,244	0,656000000000006	3001	1	5	3000	-8,73650575987994	-0,0559229636564851	-0,00882882624864578
311,255	0,666999999999973	3001	1	5	3000	-8,736681221053	-0,0567461038008332	-0,00900428742170334
311,266	0,677999999999997	3001	1	5	3000	-8,73660198412836	-0,056326137855649	-0,00892505049705505
311,277	0,688999999999965	3001	1	5	3000	-8,73663182370365	-0,0562521954998374	-0,00895489007234573
311,287	0,699000000000012	3001	1	5	3000	-8,73668876476586	-0,0566144427284598	-0,00901183113455772
311,298	0,70999999999998	3001	1	5	3000	-8,73702024109661	-0,0581133319064975	-0,00934330746531487
311,309	0,721000000000004	3001	1	5	3000	-8,73682807199657	-0,0572725012898445	-0,00915113836526871
311,32	0,731999999999971	3001	1	5	3000	-8,73685187660158	-0,0574015313759446	-0,00917494297027588
311,331	0,742999999999995	3001	1	5	3000	-8,73690641485155	-0,0573119753971696	-0,00922948122024536
311,342	0,753999999999962	3001	1	5	3000	-8,7368137948215	-0,0569906271994114	-0,00913683325052261
311,352	0,76400000000001	3001	1	5	3000	-8,73683363199234	-0,0570475310087204	-0,0091567263007164
311,363	0,774999999999977	3001	1	5	3000	-8,73683455400169	-0,0572832580655813	-0,00915762037038803
311,374	0,786000000000001	3001	1	5	3000	-8,73701415024698	-0,057992716319859	-0,00933721661567688
311,385	0,796999999999969	3001	1	5	3000	-8,73695567250252	-0,0575951021164656	-0,00927876681089401
311,396	0,807999999999993	3001	1	5	3000	-8,73696151189506	-0,0576796941459179	-0,00928457826375961
311,407	0,81899999999996	3001	1	5	3000	-8,73690965585411	-0,0573816616088152	-0,00923272222280502
311,417	0,829000000000008	3001	1	5	3000	-8,73704041354358	-0,0581089360639453	-0,00936347991228104
311,428	0,839999999999975	3001	1	5	3000	-8,7370593007654	-0,0579012278467417	-0,00938236713409424
311,439	0,850999999999999	3001	1	5	3000	-8,73711288906634	-0,0581646570935845	-0,00943595543503761
311,45	0,861999999999966	3001	1	5	3000	-8,73727465979755	-0,059093339368701	-0,00959772616624832
311,461	0,87299999999999	3001	1	5	3000	-8,73731578700244	-0,0592039246112108	-0,00963885337114334
311,472	0,883999999999958	3001	1	5	3000	-8,73720400035381	-0,058624092489481	-0,00952703878283501
311,482	0,894000000000005	3001	1	5	3000	-8,7371673155576	-0,0582280894741416	-0,00949038192629814
311,493	0,904999999999973	3001	1	5	3000	-8,73753086663783	-0,0602043652907014	-0,00985393300652504
311,508	0,919999999999959	3001	1	5	3000	-8,73718424700201	-0,0582441594451666	-0,00950731337070465
311,518	0,930000000000007	3001	1	5	3000	-8,73739952221513	-0,0593018205836415	-0,00972256064414978
311,529	0,940999999999974	3001	1	5	3000	-8,7373002525419	-0,0586691731587052	-0,00962331891059875
311,54	0,951999999999998	3001	1	5	3000	-8,73734221793711	-0,0589271495118737	-0,00966528430581093
311,551	0,962999999999965	3001	1	5	3000	-8,73741592280567	-0,05942746065557	-0,009738989174366
311,562	0,97399999999999	3001	1	5	3000	-8,73739616945386	-0,059362999163568	-0,00971926376223564
311,573	0,984999999999957	3001	1	5	3000	-8,73743279837072	-0,059179556556046	-0,00975586473941803
311,583	0,995000000000005	3001	1	5	3000	-8,737414162606	-0,0591989047825336	-0,00973720103502274
311,594	1,00599999999997	3001	1	5	3000	-8,73747579753399	-0,0595502136275172	-0,00979883596301079
311,605	1,017	3001	1	5	3000	-8,7375371530652	-0,0597745925188065	-0,00986019149422646
311,616	1,02799999999996	3001	1	5	3000	-8,73770758509636	-0,0607117358595133	-0,0100306235253811
311,626	1,03800000000001	3001	1	5	3000	-8,73771322891116	-0,0604165066033602	-0,0100362673401833
311,637	1,04899999999998	3001	1	5	3000	-8,73763424344361	-0,0600969651713967	-0,00995730981230736
311,648	1,06	3001	1	5	3000	-8,73770350590348	-0,0603974284604192	-0,0100265443325043
311,659	1,07099999999997	3001	1	5	3000	-8,73783490620553	-0,0610622391104698	-0,010157972574234
311,67	1,08199999999999	3001	1	5	3000	-8,73777254484594	-0,0606134254485369	-0,0100956112146378
311,681	1,09299999999996	3001	1	5	3000	-8,73774561099708	-0,0603071786463261	-0,0100686773657799
311,691	1,10300000000001	3001	1	5	3000	-8,7378541007638	-0,0610122596845031	-0,0101771950721741
311,702	1,11399999999998	3001	1	5	3000	-8,73793487437069	-0,061314576305449	-0,0102579407393932
311,713	1,125	3001	1	5	3000	-8,73778651468456	-0,0606974260881543	-0,010109581053257
311,724	1,13599999999997	3001	1	5	3000	-8,73777782544494	-0,0602990807965398	-0,0101008638739586
311,735	1,14699999999999	3001	1	5	3000	-8,73783722519875	-0,0606191018596292	-0,010160319507122
311,746	1,15799999999996	3001	1	5	3000	-8,73795152641833	-0,0614168914034963	-0,0102745927870274
311,756	1,16800000000001	3001	1	5	3000	-8,73816316947341	-0,062267305329442	-0,0104862079024315
311,767	1,17899999999997	3001	1	5	3000	-8,73799519613385	-0,0614493992179632	-0,0103182345628738
311,778	1,19	3001	1	5	3000	-8,73804984614253	-0,0615683244541287	-0,0103728845715523
311,789	1,20099999999996	3001	1	5	3000	-8,73813369311392	-0,0619531981647015	-0,0104567594826221
311,806	1,21799999999996	3001	1	5	3000	-8,7381302844733	-0,0620409473776817	-0,0104533508419991
311,816	1,22800000000001	3001	1	5	3000	-8,73794655315578	-0,0611705472692847	-0,0102696195244789
311,827	1,23899999999998	3001	1	5	3000	-8,73809172771871	-0,0616292841732502	-0,01041479408741
311,838	1,25	3001	1	5	3000	-8,73833801597357	-0,0629770290106535	-0,0106611102819443
311,849	1,26099999999997	3001	1	5	3000	-8,73828982003033	-0,0625963462516665	-0,0106128863990307
311,86	1,27199999999999	3001	1	5	3000	-8,73817929066718	-0,0621235137805343	-0,0105023570358753
311,871	1,28299999999996	3001	1	5	3000	-8,73823433183134	-0,0621562683954835	-0,0105573982000351
311,881	1,29300000000001	3001	1	5	3000	-8,73832334764302	-0,062645124271512	-0,0106464140117168
311,892	1,30399999999997	3001	1	5	3000	-8,73845832422376	-0,0633838865906	-0,0107814185321331
311,903	1,315	3001	1	5	3000	-8,73850459232926	-0,0635640602558851	-0,01082768663764
311,914	1,32599999999996	3001	1	5	3000	-8,73848671093583	-0,0634876219555736	-0,0108097493648529
311,925	1,33699999999999	3001	1	5	3000	-8,73847777023911	-0,0630748271942139	-0,0108008645474911
311,936	1,34799999999996	3001	1	5	3000	-8,73870489187539	-0,0643280986696482	-0,0110279582440853
311,946	1,358	3001	1	5	3000	-8,73848525807261	-0,0633075460791588	-0,010808352380991
311,957	1,36899999999997	3001	1	5	3000	-8,73846340924501	-0,06306744646281	-0,010786447674036
311,968	1,38	3001	1	5	3000	-8,73858693055809	-0,0635429518297315	-0,0109099969267845
311,979	1,39099999999996	3001	1	5	3000	-8,73850244097411	-0,0630672601982951	-0,0108255073428154
311,989	1,40100000000001	3001	1	5	3000	-8,73852498829365	-0,0632066046819091	-0,0108480826020241
312	1,41199999999998	3001	1	5	3000	-8,73868882656097	-0,0641506817191839	-0,011011864989996
312,011	1,423	3001	1	5	3000	-8,73872263357043	-0,0643645599484444	-0,011045727878809
312,022	1,43399999999997	3001	1	5	3000	-8,7387031596154	-0,0639805011451244	-0,0110262259840965
312,033	1,44499999999999	3001	1	5	3000	-8,73868527822196	-0,0638883979991078	-0,0110083445906639
312,044	1,45599999999996	3001	1	5	3000	-8,73869969509542	-0,064010713249445	-0,011022761464119
312,061	1,47299999999996	3001	1	5	3000	-8,73878499493003	-0,0646405993029475	-0,0111080892384052
312,071	1,483	3001	1	5	3000	-8,73876373283565	-0,0641647726297379	-0,0110867992043495
312,082	1,49399999999997	3001	1	5	3000	-8,73887990601361	-0,0647530984133482	-0,0112029723823071
312,093	1,505	3001	1	5	3000	-8,73886523768306	-0,0647050049155951	-0,0111883319914341
312,104	1,51599999999996	3001	1	5	3000	-8,73887043446302	-0,0647398736327887	-0,0111935287714005
312,114	1,52600000000001	3001	1	5	3000	-8,7390123680234	-0,0653785513713956	-0,0113354623317718
312,125	1,53699999999998	3001	1	5	3000	-8,73904025182128	-0,0652723014354706	-0,0113633461296558
312,136	1,548	3001	1	5	3000	-8,73912270180881	-0,0658427737653255	-0,0114457681775093
312,147	1,55899999999997	3001	1	5	3000	-8,73908107168972	-0,0654638232663274	-0,011404138058424
312,158	1,56999999999999	3001	1	5	3000	-8,73911311849952	-0,0657398905605078	-0,0114362128078938
312,169	1,58099999999996	3001	1	5	3000	-8,73910032212734	-0,0655077490955591	-0,0114233605563641
312,179	1,59100000000001	3001	1	5	3000	-8,73908143490553	-0,0653157569468021	-0,0114044733345509
312,19	1,60199999999998	3001	1	5	3000	-8,73937577940524	-0,0668941577896476	-0,0116988457739353
312,201	1,613	3001	1	5	3000	-8,73921923339367	-0,0660411361604929	-0,011542271822691
312,212	1,62399999999997	3001	1	5	3000	-8,73932015150785	-0,0664999941363931	-0,0116432458162308
312,223	1,63499999999999	3001	1	5	3000	-8,73926276341081	-0,0659920740872622	-0,011585857719183
312,234	1,64599999999996	3001	1	5	3000	-8,73926329426467	-0,0661339657381177	-0,0115863606333733
312,244	1,65600000000001	3001	1	5	3000	-8,73931892216206	-0,0663517275825143	-0,0116420164704323
312,255	1,66699999999997	3001	1	5	3000	-8,73936764895916	-0,0667255138978362	-0,0116906873881817
312,266	1,678	3001	1	5	3000	-8,73926136642694	-0,0658419821411371	-0,011584460735321
312,277	1,68899999999996	3001	1	5	3000	-8,73933976516128	-0,0661475770175457	-0,0116628594696522
312,287	1,69900000000001	3001	1	5	3000	-8,73932708054781	-0,0663426425307989	-0,0116501189768314
312,304	1,71600000000001	3001	1	5	3000	-8,73946920968592	-0,0670394068583846	-0,0117922760546207
312,315	1,72699999999998	3001	1	5	3000	-8,73948941007256	-0,0667359121143818	-0,0118124485015869
312,326	1,738	3001	1	5	3000	-8,73951285146177	-0,0670122914016247	-0,0118359178304672
312,337	1,74899999999997	3001	1	5	3000	-8,73961854726076	-0,0674475356936455	-0,0119415856897831
312,348	1,75999999999999	3001	1	5	3000	-8,73962290585041	-0,0675997417420149	-0,0119460001587868
312,359	1,77099999999996	3001	1	5	3000	-8,7396610993892	-0,0678234314545989	-0,0119841657578945
312,369	1,78100000000001	3001	1	5	3000	-8,73970932327211	-0,0677383551374078	-0,0120323896408081
312,38	1,79199999999997	3001	1	5	3000	-8,73964953236282	-0,0673813419416547	-0,0119725987315178
312,391	1,803	3001	1	5	3000	-8,7397304456681	-0,0679345242679119	-0,0120535120368004
312,402	1,81399999999996	3001	1	5	3000	-8,7397201359272	-0,0679260352626443	-0,0120431743562222
312,412	1,82400000000001	3001	1	5	3000	-8,73980074189603	-0,0681338738650084	-0,0121238082647324
312,423	1,83499999999998	3001	1	5	3000	-8,73973860405385	-0,0677519803866744	-0,012061670422554
312,434	1,846	3001	1	5	3000	-8,73987316153944	-0,0684063835069537	-0,0121962279081345
312,445	1,85699999999997	3001	1	5	3000	-8,73988419771194	-0,0684627657756209	-0,0122072920203209
312,456	1,868	3001	1	5	3000	-8,73995306901634	-0,0688521284610033	-0,0122761353850365
312,467	1,87899999999996	3001	1	5	3000	-8,73988254927099	-0,0681661395356059	-0,0122056156396866
312,477	1,88900000000001	3001	1	5	3000	-8,73997382819653	-0,0687065860256553	-0,0122968666255474
312,488	1,89999999999998	3001	1	5	3000	-8,73988855630159	-0,0683453865349293	-0,0122116506099701
312,499	1,911	3001	1	5	3000	-8,74011822044849	-0,0694764079526067	-0,0124412588775158
312,51	1,92199999999997	3001	1	5	3000	-8,73994739726186	-0,0684068538248539	-0,0122704356908798
312,521	1,93299999999999	3001	1	5	3000	-8,74000338837504	-0,0686405505985022	-0,0123264826834202
312,532	1,94399999999996	3001	1	5	3000	-8,740243781358	-0,0700284773483872	-0,0125668756663799
312,542	1,95400000000001	3001	1	5	3000	-8,74016479589045	-0,0694247474893928	-0,0124878622591496
312,553	1,96499999999997	3001	1	5	3000	-8,74024755321443	-0,0699822045862675	-0,0125706195831299
312,564	1,976	3001	1	5	3000	-8,74013210646808	-0,0690462253987789	-0,0124551728367805
312,575	1,98699999999997	3001	1	5	3000	-8,74019446782768	-0,0694113876670599	-0,0125175341963768
312,586	1,99799999999999	3001	1	5	3000	-8,74020268209279	-0,0695250136777759	-0,0125257484614849
312,597	2,00899999999996	3001	1	5	3000	-8,74030122533441	-0,0700238207355142	-0,0126242637634277
312,607	2,01900000000001	3001	1	5	3000	-8,74024822376668	-0,0697975791990757	-0,0125712901353836
312,618	2,02999999999997	3001	1	5	3000	-8,74035649001598	-0,0701214373111725	-0,0126795284450054
312,629	2,041	3001	1	5	3000	-8,74038054607809	-0,0702900951728225	-0,012703612446785
312,64	2,05199999999996	3001	1	5	3000	-8,74038677662611	-0,0703124329447746	-0,0127098150551319
312,65	2,06200000000001	3001	1	5	3000	-8,74044799245894	-0,0706144189462066	-0,0127710588276386
312,661	2,07299999999998	3001	1	5	3000	-8,74039669521153	-0,0700823729857802	-0,0127197615802288
312,672	2,084	3001	1	5	3000	-8,74046981334686	-0,0704904040321708	-0,0127928517758846
312,683	2,09499999999997	3001	1	5	3000	-8,74050538055599	-0,0707215256989002	-0,0128284469246864
312,694	2,10599999999999	3001	1	5	3000	-8,74056614935398	-0,0710350880399346	-0,0128891877830029
312,705	2,11699999999996	3001	1	5	3000	-8,74077226035297	-0,0721800560131669	-0,0130953267216682
312,715	2,12700000000001	3001	1	5	3000	-8,7407186999917	-0,0714869983494282	-0,0130417384207249
312,726	2,13799999999998	3001	1	5	3000	-8,74050968326628	-0,0704289879649878	-0,0128327496349812
312,737	2,149	3001	1	5	3000	-8,74070780351758	-0,0716220727190375	-0,0130308978259563
312,748	2,15999999999997	3001	1	5	3000	-8,74071026220918	-0,0715751806274056	-0,0130333565175533
312,759	2,17099999999999	3001	1	5	3000	-8,74057330191135	-0,0706268195062876	-0,0128963403403759
312,77	2,18199999999996	3001	1	5	3000	-8,74063706025481	-0,0709353620186448	-0,0129600986838341
312,78	2,19200000000001	3001	1	5	3000	-8,74072004109621	-0,0715067191049457	-0,0130431354045868
312,791	2,20299999999997	3001	1	5	3000	-8,74071939848363	-0,0715329311788082	-0,0130424648523331
312,802	2,214	3001	1	5	3000	-8,74077913351357	-0,0719214929267764	-0,0131021998822689
312,813	2,22499999999997	3001	1	5	3000	-8,74091472476721	-0,0721893459558487	-0,0132377631962299
312,826	2,238	3001	1	5	3000	-8,74090321362019	-0,0720673473551869	-0,0132262520492077
312,837	2,24899999999997	3001	1	5	3000	-8,74099060893059	-0,0726770563051105	-0,0133136473596096
312,848	2,25999999999999	3001	1	5	3000	-8,74095314182341	-0,0725194159895182	-0,0132762081921101
312,859	2,27099999999996	3001	1	5	3000	-8,74106400646269	-0,0726631842553616	-0,0133870728313923
312,869	2,28100000000001	3001	1	5	3000	-8,74107711017132	-0,0728012248873711	-0,0134001486003399
312,88	2,29199999999997	3001	1	5	3000	-8,74097119085491	-0,0723154097795486	-0,0132942572236061
312,891	2,303	3001	1	5	3000	-8,74117973260581	-0,0735162477940321	-0,013502798974514
312,902	2,31399999999996	3001	1	5	3000	-8,74111083336174	-0,0731394439935684	-0,013433899730444
312,912	2,32400000000001	3001	1	5	3000	-8,7410088814795	-0,072274268604815	-0,013331975787878
312,923	2,33499999999998	3001	1	5	3000	-8,74112105928361	-0,0730152754113078	-0,0134441256523132
312,934	2,346	3001	1	5	3000	-8,74121971428394	-0,0734864501282573	-0,013542752712965
312,945	2,35699999999997	3001	1	5	3000	-8,74121518805623	-0,0735763553529978	-0,0135382823646069
312,956	2,368	3001	1	5	3000	-8,74116104096174	-0,0727791571989655	-0,0134841352701187
312,967	2,37899999999996	3001	1	5	3000	-8,74118875712156	-0,0730517180636525	-0,0135118514299393
312,977	2,38900000000001	3001	1	5	3000	-8,74157558195293	-0,0751789705827832	-0,0138986483216286
312,988	2,39999999999998	3001	1	5	3000	-8,74137659557164	-0,0740207405760884	-0,0136996619403362
312,999	2,411	3001	1	5	3000	-8,74138673767447	-0,0742069445550442	-0,0137097761034966
313,01	2,42199999999997	3001	1	5	3000	-8,74136438593268	-0,0736725050956011	-0,0136874243617058
313,021	2,43299999999999	3001	1	5	3000	-8,74136877246201	-0,0737196812406182	-0,0136918388307095
313,032	2,44399999999996	3001	1	5	3000	-8,74145351350307	-0,0743274763226509	-0,0137765519320965
313,042	2,45400000000001	3001	1	5	3000	-8,7414366658777	-0,0742204394191504	-0,0137597322463989
313,053	2,46499999999998	3001	1	5	3000	-8,74152093194425	-0,0744344759732485	-0,0138439983129501
313,064	2,476	3001	1	5	3000	-8,74148857779801	-0,074204346165061	-0,013811644166708
313,075	2,48699999999997	3001	1	5	3000	-8,74160628765821	-0,0748823489993811	-0,0139293260872364
313,086	2,49799999999999	3001	1	5	3000	-8,74162352643907	-0,0750279240310192	-0,0139465928077698
313,097	2,50899999999996	3001	1	5	3000	-8,74163288623095	-0,0750435097143054	-0,0139559805393219
313,107	2,51900000000001	3001	1	5	3000	-8,74164157547057	-0,0747939106076956	-0,0139646418392658
313,118	2,52999999999997	3001	1	5	3000	-8,74179189093411	-0,0756769999861717	-0,0141149573028088
313,129	2,541	3001	1	5	3000	-8,74168460257351	-0,0750730698928237	-0,0140076689422131
313,14	2,55199999999996	3001	1	5	3000	-8,74167046509683	-0,074867894873023	-0,0139935314655304
313,15	2,56200000000001	3001	1	5	3000	-8,7417037691921	-0,0751717761158943	-0,0140268355607986
313,161	2,57299999999998	3001	1	5	3000	-8,74172902666032	-0,0751290563493967	-0,0140520930290222
313,172	2,584	3001	1	5	3000	-8,74181879684329	-0,0755657674744725	-0,0141418911516666
313,183	2,59499999999997	3001	1	5	3000	-8,74182592146099	-0,0756824528798461	-0,0141489878296852
313,194	2,60599999999999	3001	1	5	3000	-8,74199694022536	-0,0765906041488051	-0,0143200345337391
313,205	2,61699999999996	3001	1	5	3000	-8,74196363613009	-0,0761003000661731	-0,0142867304384708
313,215	2,62700000000001	3001	1	5	3000	-8,74188143759966	-0,0757078314200044	-0,0142044760286808
313,226	2,63799999999998	3001	1	5	3000	-8,74205038882792	-0,0765461940318346	-0,014373455196619
313,237	2,649	3001	1	5	3000	-8,74200484715402	-0,0763312866911292	-0,0143279135227203
313,248	2,65999999999997	3001	1	5	3000	-8,74208947643638	-0,0769058614969254	-0,0144125148653984
313,259	2,67099999999999	3001	1	5	3000	-8,74196173623204	-0,0758611457422376	-0,0142848305404186
313,27	2,68199999999996	3001	1	5	3000	-8,74213607981801	-0,076890280470252	-0,0144591182470322
313,28	2,69200000000001	3001	1	5	3000	-8,74208841472864	-0,0766423624008894	-0,0144115090370178
313,291	2,70299999999997	3001	1	5	3000	-8,74225865118206	-0,0776135735213757	-0,0145817175507545
313,309	2,721	3001	1	5	3000	-8,74219262972474	-0,0769047206267715	-0,0145156681537628
313,32	2,73199999999997	3001	1	5	3000	-8,74217170290649	-0,0768109457567334	-0,0144947692751884
313,331	2,743	3001	1	5	3000	-8,74221911653876	-0,0770196178928018	-0,0145422108471394
313,342	2,75399999999996	3001	1	5	3000	-8,74232179485261	-0,0775833986699581	-0,0146448612213135
313,352	2,76400000000001	3001	1	5	3000	-8,74228513799608	-0,0772464601323009	-0,0146082043647766
313,363	2,77499999999998	3001	1	5	3000	-8,74245950952172	-0,0781523482874036	-0,0147826038300991
313,374	2,786	3001	1	5	3000	-8,74246853403747	-0,0781365064904094	-0,0147916004061699
313,385	2,79699999999997	3001	1	5	3000	-8,74244878068566	-0,0781007343903184	-0,0147718749940395
313,396	2,80799999999999	3001	1	5	3000	-8,74249379150569	-0,0783885130658746	-0,0148168578743935
313,407	2,81899999999996	3001	1	5	3000	-8,74239594675601	-0,0775894336402416	-0,0147190131247044
313,417	2,82900000000001	3001	1	5	3000	-8,74237437732518	-0,0774513930082321	-0,0146974436938763
313,428	2,83999999999998	3001	1	5	3000	-8,74247783794999	-0,0780893210321665	-0,0148008763790131
313,439	2,851	3001	1	5	3000	-8,74253187328577	-0,0783655792474747	-0,0148549117147923
313,45	2,86199999999997	3001	1	5	3000	-8,74257311224937	-0,0782348727807403	-0,0148962065577507
313,461	2,87299999999999	3001	1	5	3000	-8,74267886392772	-0,0788687402382493	-0,015001930296421
313,472	2,88399999999996	3001	1	5	3000	-8,74265226535499	-0,0787071464583278	-0,01497533172369
313,482	2,89400000000001	3001	1	5	3000	-8,74267763458192	-0,0788289029151201	-0,0150007009506226
313,493	2,90499999999997	3001	1	5	3000	-8,74258275143802	-0,0783757539466023	-0,0149058178067207
313,504	2,916	3001	1	5	3000	-8,74264732003212	-0,0784820877015591	-0,0149703584611416
313,515	2,92699999999996	3001	1	5	3000	-8,74279657378793	-0,079313381575048	-0,0151196122169495
313,534	2,94599999999997	3001	1	5	3000	-8,74291509389877	-0,0800899975001812	-0,015238132327795
313,545	2,95699999999999	3001	1	5	3000	-8,74275902286172	-0,0790523597970605	-0,015082061290741
313,556	2,96799999999996	3001	1	5	3000	-8,74281998723745	-0,0791918858885765	-0,0151430815458298
313,566	2,97800000000001	3001	1	5	3000	-8,74294487759471	-0,0799369206652045	-0,0152679160237312
313,578	2,99000000000001	3001	1	5	3000	-8,74292364344001	-0,0797986937686801	-0,0152467377483845
313,589	3,00099999999998	3001	1	5	3000	-8,74293473549187	-0,0799003336578608	-0,0152578018605709
313,6	3,012	3001	1	5	3000	-8,74291316606104	-0,0794246327131987	-0,0152362324297428
313,611	3,02299999999997	3001	1	5	3000	-8,74294359236956	-0,0797505164518952	-0,0152666307985783
313,622	3,03399999999999	3001	1	5	3000	-8,74309807084501	-0,0805027317255735	-0,015421137213707
313,633	3,04499999999996	3001	1	5	3000	-8,7431404273957	-0,0807361304759979	-0,0154634937644005
313,643	3,05500000000001	3001	1	5	3000	-8,74305104836822	-0,0802970072254539	-0,0153740867972374
313,654	3,06599999999997	3001	1	5	3000	-8,74318993650377	-0,0807566521689296	-0,015513002872467
313,665	3,077	3001	1	5	3000	-8,74312749132514	-0,0804441701620817	-0,0154505297541618
313,676	3,08799999999997	3001	1	5	3000	-8,74320614151657	-0,0808206014335155	-0,0155292078852654
313,687	3,09899999999999	3001	1	5	3000	-8,74310771003366	-0,0804754253476858	-0,015430748462677
313,698	3,10999999999996	3001	1	5	3000	-8,7432804889977	-0,0810299860313535	-0,0156035833060741
313,708	3,12	3001	1	5	3000	-8,74319745227695	-0,0806352216750383	-0,0155205465853214
313,719	3,13099999999997	3001	1	5	3000	-8,74324916861951	-0,0809057103469968	-0,0155722349882126
313,73	3,142	3001	1	5	3000	-8,74327286146581	-0,0810469221323729	-0,0155959278345108
313,741	3,15299999999996	3001	1	5	3000	-8,74340448528528	-0,0817880174145103	-0,0157275795936584
313,751	3,16300000000001	3001	1	5	3000	-8,74342879280448	-0,0816816184669733	-0,0157518871128559
313,762	3,17399999999998	3001	1	5	3000	-8,7433266453445	-0,0809742836281657	-0,0156496837735176
313,773	3,185	3001	1	5	3000	-8,74355991370976	-0,0823301868513227	-0,0158829800784588
313,784	3,19599999999997	3001	1	5	3000	-8,74342801049352	-0,0815677596256137	-0,0157510489225388
313,795	3,20699999999999	3001	1	5	3000	-8,74353130348027	-0,081983245909214	-0,0158543698489666
313,806	3,21799999999996	3001	1	5	3000	-8,74341979622841	-0,0813326565548778	-0,0157428346574306
313,816	3,22800000000001	3001	1	5	3000	-8,74350230209529	-0,0818275520578027	-0,0158253684639931
313,827	3,23899999999998	3001	1	5	3000	-8,74359916895628	-0,0823610182851553	-0,0159222632646561
313,838	3,25	3001	1	5	3000	-8,74351582489908	-0,0819527730345726	-0,0158388912677765
313,849	3,26099999999997	3001	1	5	3000	-8,74361847527325	-0,0821426883339882	-0,0159415416419506
313,86	3,27199999999999	3001	1	5	3000	-8,7437689024955	-0,0830944627523422	-0,0160919688642025
313,871	3,28299999999996	3001	1	5	3000	-8,74372537247836	-0,0829599145799875	-0,016048438847065
313,881	3,29300000000001	3001	1	5	3000	-8,74368251301348	-0,0826239120215178	-0,0160055793821812
313,892	3,30399999999997	3001	1	5	3000	-8,74382332898676	-0,0831362046301365	-0,016146395355463
313,903	3,315	3001	1	5	3000	-8,74378639273345	-0,0829016743227839	-0,0161094591021538
313,914	3,32599999999997	3001	1	5	3000	-8,74379083514214	-0,0829163379967213	-0,0161139294505119
313,925	3,33699999999999	3001	1	5	3000	-8,74374185688794	-0,0827402947470546	-0,0160649232566357
313,936	3,34799999999996	3001	1	5	3000	-8,74378250911832	-0,0829020002856851	-0,0161056034266949
313,946	3,358	3001	1	5	3000	-8,74385803006589	-0,0830711983144283	-0,0161810964345932
313,957	3,36899999999997	3001	1	5	3000	-8,74394478276372	-0,0834741024300456	-0,0162678211927414
313,968	3,38	3001	1	5	3000	-8,74402871355414	-0,0840605283156037	-0,0163517519831657
313,979	3,39099999999996	3001	1	5	3000	-8,74404813162982	-0,0842729676514864	-0,0163711979985237
313,989	3,40100000000001	3001	1	5	3000	-8,74405682086945	-0,0839842902496457	-0,0163799151778221
314	3,41199999999998	3001	1	5	3000	-8,74397358857095	-0,0834522815421224	-0,0162966549396515
314,011	3,423	3001	1	5	3000	-8,74407604336739	-0,0839952798560262	-0,0163991376757622
314,022	3,43399999999997	3001	1	5	3000	-8,74406157061458	-0,0839132117107511	-0,0163846649229526
314,033	3,44499999999999	3001	1	5	3000	-8,74412284232676	-0,0842334609478712	-0,0164459086954594
314,044	3,45599999999996	3001	1	5	3000	-8,74411744996905	-0,0841228477656841	-0,0164404883980751
314,054	3,46600000000001	3001	1	5	3000	-8,74413058161735	-0,0842378055676818	-0,0164536759257317
314,065	3,47699999999998	3001	1	5	3000	-8,74415860511363	-0,0842916872352362	-0,0164816714823246
314,076	3,488	3001	1	5	3000	-8,74425619840622	-0,0849598180502653	-0,0165792927145958
[truncated: 1,133 more rows]
