# Supplementary material for: Mechanical Behaviour of Dental Luting Cements: Static, Dynamic, and Finite Element Studies
Source: Dent J (Basel). 2025 Dec 15;13(12):601. doi: 10.3390/dj13120601 (PMC12731645; doi:10.3390/dj13120601)
Supplement: Supplementary file 1 [file dentistry-13-00601-s001.zip › File S1/dynamic/CaC/2021,01,27 farasztas karboxilat 7/Test1/Test1.steps.trends.csv]

Total Cycles	Elapsed Cycles	Step	PC:Cycle Start Time (s)	PC:Frequency (Hz)	Position(Linear:Position):Maximum (mm)	Position(Linear:Position):Minimum (mm)	Load(Linear:Load):Maximum (kN)	Load(Linear:Load):Minimum (kN)	Displacement(Linear:Digital Position):Maximum (mm)	Displacement(Linear:Digital Position):Minimum (mm)
1	1	1	0	0,197668	-8,71864059939981	-8,72752770781517	-0,0242150528356433	-0,0503241363912821	0,00903625041246414	0,000149141997098923
1	1	2	5,059	10	-8,71771054342389	-8,72130766510963	-0,0218538241460919	-0,0347695080563426	0,00996636226773262	0,00636918470263481
2	2	2	5,16	10	-8,71323958039284	-8,72422023676336	-0,010926341637969	-0,0457764929160476	0,0144373252987862	0,00345664098858833
3	3	2	5,26	10	-8,70916253887117	-8,72437513433397	-0,00427048187702894	-0,046357586979866	0,0185143388807774	0,00330174341797829
4	4	2	5,36	10	-8,70943260379135	-8,72433976270258	-0,00479621812701225	-0,0462105125188828	0,0182442739605904	0,00333711504936218
5	5	2	5,46	10	-8,70938887819648	-8,72483465820551	-0,00454477965831757	-0,0480995839461684	0,0182879716157913	0,00284219160676002
6	6	2	5,56	10	-8,7091270275414	-8,72450329363346	-0,00427425373345613	-0,0461928732693195	0,0185498222708702	0,00317361205816269
7	7	2	5,66	10	-8,70961762033403	-8,72420224361122	-0,0052664615213871	-0,0460147066041827	0,0180592574179173	0,0034746341407299
8	8	2	5,76	10	-8,70878392830491	-8,72474201023579	-0,00406152103096247	-0,047917035408318	0,018892977386713	0,00293483957648277
9	9	2	5,86	10	-8,70834728702903	-8,72449144721031	-0,00366445165127516	-0,0464635575190187	0,0193295627832413	0,00318540260195732
10	10	2	5,96	10	-8,70795504190028	-8,72432411648333	-0,00310432631522417	-0,046307216398418	0,0197218358516693	0,00335276126861572
20	20	2	6,96	10	-8,70643185451627	-8,72496918775141	-0,00160045456141233	-0,0493449810892344	0,0212450511753559	0,00270769000053406
30	30	2	7,96	10	-8,70620543137193	-8,72501738369465	-0,00188345089554787	-0,0490094814449549	0,0214714743196964	0,00265952199697495
40	40	2	8,96	10	-8,70551937259734	-8,7248258292675	-0,00109280459582806	-0,0493126735091209	0,0221575051546097	0,00285107642412186
50	50	2	9,96	10	-8,70433025993407	-8,7249147053808	-0,000368477776646614	-0,0495705055072904	0,0233466178178787	0,00276217237114906
60	60	2	10,96	10	-8,70516587980092	-8,72477693483233	-0,00108326319605112	-0,0494595244526863	0,0225109979510307	0,00289997085928917
70	70	2	11,96	10	-8,70413389988244	-8,72457347810268	-0,000357604585587978	-0,0484617101028562	0,0235429778695106	0,00310342758893967
80	80	2	12,96	10	-8,70584199205041	-8,72464701533318	-0,0015983497723937	-0,0488028069958091	0,0218349136412144	0,00302983447909355
90	90	2	13,96	10	-8,70701621286571	-8,72457350604236	-0,0028200913220644	-0,0477234413847327	0,0206606648862362	0,00310337170958519
100	100	2	14,96	10	-8,70439033024013	-8,72464410960674	-0,000791274942457676	-0,0488079013302922	0,023286547511816	0,00303279608488083
200	200	2	24,96	10	-8,70517884381115	-8,72439639642834	-0,000997781753540039	-0,0482224067673087	0,0224980339407921	0,00328045338392258
300	300	2	34,96	10	-8,70529943145812	-8,72443095780909	-0,00108327250927687	-0,0483794696629047	0,0223774462938309	0,00324591994285583
400	400	2	44,96	10	-8,70609984733164	-8,7245225161314	-0,00167287886142731	-0,0487643014639616	0,0215770304203033	0,00315438956022263
500	500	2	54,96	10	-8,70594799518585	-8,72435700148344	-0,00144124962389469	-0,0477068778127432	0,0217289105057716	0,00331990420818329
600	600	2	64,96	10	-8,70569424703717	-8,72487195767462	-0,000826576724648476	-0,049391440115869	0,0219826586544514	0,00280492007732391
700	700	2	74,96	10	-8,70534271001816	-8,7249456346035	-0,000664838589727879	-0,0496374908834696	0,0223341956734657	0,00273121520876884
800	800	2	84,96	10	-8,70548464357853	-8,72487964108586	-0,000885785557329655	-0,0497855572029948	0,0221922062337399	0,00279726460576057
900	900	2	94,96	10	-8,70608584955335	-8,72454492375255	-0,00112155918031931	-0,0478169368579984	0,0215910002589226	0,00313198193907738
1000	1000	2	104,96	10	-8,70475220493972	-8,72482253238559	-0,000241785310208797	-0,0489938072860241	0,0229246728122234	0,002854373306036
1501	1	3	155,289	0,197355	-8,71792095713317	-8,72684511356056	-0,0244804983958602	-0,0507409917190671	0,00975592061877251	0,000831764191389084
1501	1	4	160,356	10	-8,72538442723453	-8,73143708333373	-0,0441630370914936	-0,0681900372728705	0,002292450517416	-0,00376017764210701
1502	2	4	160,457	10	-8,71952296234667	-8,73568248935044	-0,0232176249846816	-0,0855979695916176	0,00815391540527344	-0,00800555571913719
1503	3	4	160,557	10	-8,7126499414444	-8,73664319515228	-0,00671443995088339	-0,0890735210850835	0,0150269083678722	-0,00896628946065903
1504	4	4	160,657	10	-8,71335572563112	-8,73707262799144	-0,00827155075967312	-0,0906861759722233	0,0143211521208286	-0,00939572229981422
1505	5	4	160,757	10	-8,71269397437572	-8,7375186290592	-0,00684048980474472	-0,0921211438253522	0,0149828754365444	-0,00984169542789459
1506	6	4	160,857	10	-8,71329238638282	-8,73801103793085	-0,00774235464632511	-0,094130989164114	0,0143845193088055	-0,0103341042995453
1507	7	4	160,957	10	-8,71128075756133	-8,73767774552107	-0,0044469628483057	-0,0916333543136716	0,0163961201906204	-0,0100008398294449
1508	8	4	161,057	10	-8,71163830161095	-8,73819700442255	-0,00490078236907721	-0,0938785448670387	0,0160385482013226	-0,0105200707912445
1509	9	4	161,157	10	-8,71245355345309	-8,73814173974097	-0,00611551105976105	-0,0930975982919335	0,0152233242988586	-0,0104648061096668
1510	10	4	161,257	10	-8,71216194704175	-8,73850987292826	-0,00560962129384279	-0,0945378234609962	0,0155149027705193	-0,0108329392969608
1520	20	4	162,257	10	-8,71049394831061	-8,73967532068491	-0,00331324059516191	-0,0975821958854795	0,0171829573810101	-0,0119983591139317
1530	30	4	163,257	10	-8,70981878601014	-8,74039510264993	-0,00210358761250973	-0,0998509209603071	0,0178580917418003	-0,012718141078949
1540	40	4	164,257	10	-8,70904206298292	-8,74049426056445	-0,00139958225190639	-0,0994701590389013	0,0186348147690296	-0,0128173269331455
1550	50	4	165,257	10	-8,70988707058132	-8,74036906287074	-0,00217074528336525	-0,0968500738963485	0,0177898071706295	-0,0126921012997627
1560	60	4	166,257	10	-8,71052468195558	-8,74081914313138	-0,00275646336376667	-0,0985444989055395	0,0171521678566933	-0,0131422095000744
1570	70	4	167,257	10	-8,70933531783521	-8,7412045430392	-0,00128274317830801	-0,0999885099008679	0,0183415599167347	-0,0135276094079018
1580	80	4	168,257	10	-8,70817364193499	-8,74142948538065	-0,000367485918104649	-0,100564258173108	0,0195032358169556	-0,0137525238096714
1590	90	4	169,257	10	-8,70980110019445	-8,74109116382897	-0,00131473410874605	-0,0974361691623926	0,0178758054971695	-0,0134142301976681
1600	100	4	170,257	10	-8,71079541742802	-8,74140372499824	-0,00240090768784285	-0,0986775010824203	0,016881488263607	-0,0137267634272575
1700	200	4	180,257	10	-8,71112398803234	-8,74233763664961	-0,0017765536904335	-0,0996989943087101	0,0165529176592827	-0,0146606750786304
1800	300	4	190,257	10	-8,71152578853071	-8,74285228550434	-0,00119156204164028	-0,0992895243689418	0,0161510892212391	-0,015175323933363
1900	400	4	200,257	10	-8,71273225173354	-8,74315719120204	-0,00182962976396084	-0,0974494824185967	0,0149445980787277	-0,0154802575707436
2000	500	4	210,257	10	-8,71181043796241	-8,7437021266669	-0,000487654469907284	-0,0982513558119535	0,0158664397895336	-0,0160251930356026
2100	600	4	220,257	10	-8,71264524757862	-8,74401113949716	-0,000808844342827797	-0,0991959311068058	0,0150316022336483	-0,01633420586586
2200	700	4	230,257	10	-8,71449594385922	-8,74400437809527	-0,00249992590397596	-0,0972374062985182	0,0131809338927269	-0,0163274444639683
2300	800	4	240,257	10	-8,71356421150267	-8,74434283934533	-0,00119536183774471	-0,0976867834106088	0,0141126662492752	-0,016665905714035
2400	900	4	250,257	10	-8,71439835056663	-8,74489635229111	-0,00130549073219299	-0,100289117544889	0,0132784992456436	-0,017219390720129
2500	1000	4	260,257	10	-8,71464335359633	-8,74496676027775	-0,00123871024698019	-0,0987140135839581	0,0130335241556168	-0,0172898545861244
3001	1	5	310,588	0,19658	-8,73491392470896	-8,74836218543351	-0,0495814578607678	-0,100582335144281	-0,00723699107766151	-0,020685251802206
3001	1	6	315,675	10	-8,74640478752553	-8,75570646487176	-0,0886982958763838	-0,133762373588979	-0,0187278538942337	-0,0280295312404633
3002	2	6	315,776	10	-8,73721975833178	-8,76524965278804	-0,0455584563314915	-0,175090646371245	-0,00954285264015198	-0,0375727191567421
3003	3	6	315,876	10	-8,72778290882707	-8,76794018782675	-0,0147405825555325	-0,183206582441926	-0,000105947256088257	-0,0402632541954517
3004	4	6	315,976	10	-8,72783579863608	-8,76880184747279	-0,0139231886714697	-0,185070945881307	-0,000158865004777908	-0,041124913841486
3005	5	6	316,076	10	-8,72775667347014	-8,76940093003213	-0,0128101743757725	-0,184725429862738	-7,97398388385773E-05	-0,0417239964008331
3006	6	6	316,176	10	-8,72794878669083	-8,77028167247772	-0,0121206929907203	-0,185838392935693	-0,000271853059530258	-0,042604710906744
3007	7	6	316,276	10	-8,72835776768625	-8,77093347720802	-0,0119864428415895	-0,188496895134449	-0,000680834054946899	-0,0432565435767174
3008	8	6	316,376	10	-8,7288121227175	-8,77156089060009	-0,0118419760838151	-0,188472485169768	-0,00113518908619881	-0,0438839569687843
3009	9	6	316,476	10	-8,72860500589013	-8,77225178293884	-0,0105766719207168	-0,18893706612289	-0,000928100198507309	-0,0445748493075371
3010	10	6	316,576	10	-8,72832256369293	-8,77273592166602	-0,00882331747561693	-0,189138427376747	-0,000645630061626434	-0,0450589880347252
3020	20	6	317,576	10	-8,7295410130173	-8,77720490098	-0,00529688782989979	-0,198408998548985	-0,00186407938599586	-0,049527995288372
3030	30	6	318,576	10	-8,72905109077692	-8,77910289913416	-0,00167511869221926	-0,196555890142918	-0,00137418508529663	-0,0514259934425354
3040	40	6	319,576	10	-8,73177870176733	-8,78091079182923	-0,00293368007987738	-0,198967908509076	-0,00410176813602448	-0,0532338581979275
3050	50	6	320,576	10	-8,72912985272706	-8,7817036639899	-9,18703153729439E-05	-0,19819803070277	-0,00145291909575462	-0,0540267303586006
3060	60	6	321,576	10	-8,73222045600414	-8,78256602212787	-0,00109485350549221	-0,197846032679081	-0,0045434944331646	-0,0548891164362431
3070	70	6	322,576	10	-8,73344602994621	-8,78333724103868	-0,00158010516315699	-0,199852571822703	-0,00576909631490707	-0,0556603074073791
3080	80	6	323,576	10	-8,73240823857486	-8,78360548987985	-0,000463281758129597	-0,197291984222829	-0,00473130494356155	-0,0559285841882229
3090	90	6	324,576	10	-8,73342289589345	-8,78440964967012	-0,00028340145945549	-0,198708246462047	-0,00574596226215362	-0,0567326880991459
3100	100	6	325,576	10	-8,73432777822018	-8,78472304902971	-0,000538169406354427	-0,199332195334136	-0,00665087252855301	-0,057046115398407
3200	200	6	335,576	10	-8,73876088298857	-8,78748611547053	-0,00143034849315882	-0,201414483599365	-0,0110839493572712	-0,0598091818392277
3300	300	6	345,576	10	-8,7416538130492	-8,78888583742082	-0,00215980689972639	-0,198191870003939	-0,0139768794178963	-0,0612089037895203
3400	400	6	355,576	10	-8,7428585998714	-8,7899914663285	-0,00157923903316259	-0,199370761401951	-0,0151816383004189	-0,0623145326972008
3500	500	6	365,576	10	-8,7436864245683	-8,79069733433425	-0,00133535359054804	-0,197604540735483	-0,0160094909369945	-0,0630204007029533
3600	600	6	375,576	10	-8,74516949057579	-8,79150068387389	-0,00181402545422316	-0,197806512005627	-0,0174925290048122	-0,0638237781822681
3700	700	6	385,576	10	-8,74531220644712	-8,79213566891849	-0,0010598823428154	-0,198665196076036	-0,0176352448761463	-0,0644587352871895
3800	800	6	395,576	10	-8,74554502777755	-8,79251218400896	-0,000663828104734421	-0,198225053027272	-0,0178680941462517	-0,064835250377655
3900	900	6	405,576	10	-8,74647754244506	-8,79311095923185	-0,000929082743823528	-0,198705056682229	-0,0188006088137627	-0,0654340535402298
4000	1000	6	415,576	10	-8,74678057618439	-8,79351010546088	-0,000903899781405926	-0,198260736651719	-0,019103642553091	-0,0658331997692585
4501	1	7	465,929	0,197668	-8,77891316078603	-8,79910963587463	-0,0986980134621263	-0,20095385145396	-0,0512362271547317	-0,0714327022433281
4501	1	8	470,988	10	-8,79617306403816	-8,80936271511018	-0,177671872079372	-0,26315389201045	-0,0684961304068565	-0,0816857814788818
4502	2	8	471,089	10	-8,7826593965292	-8,82420994341373	-0,0934235425665975	-0,346451885998249	-0,0549824349582195	-0,0965330377221107
4503	3	8	471,189	10	-8,77047202549875	-8,82880993187428	-0,0333616463467479	-0,363035281188786	-0,0427950918674469	-0,101132970303297
4504	4	8	471,289	10	-8,77056637778878	-8,8311468064785	-0,0289270700886846	-0,365605684928596	-0,0428894162178039	-0,103469844907522
4505	5	8	471,389	10	-8,77189714461565	-8,83350905030966	-0,0286482460796833	-0,368511485867202	-0,044220183044672	-0,105832144618034
4506	6	8	471,489	10	-8,77304803580046	-8,83587246760726	-0,0265821116045117	-0,373335145413876	-0,0453711301088333	-0,108195506036282
4507	7	8	471,589	10	-8,7737541552633	-8,8380279019475	-0,0230635656043887	-0,373502317816019	-0,0460772216320038	-0,11035094037652
4508	8	8	471,689	10	-8,77539178356528	-8,8757299259305	-0,0219630682840943	-0,372319086454809	-0,0477148778736591	-0,148053020238876
4509	9	8	471,789	10	-8,82088053971529	-8,90819421038032	-0,0209431303665042	-0,380512056872249	-0,0932035781443119	-0,180517304688692
4510	10	8	471,889	10	-8,84510407224298	-8,91966822557151	-0,0155638111755252	-0,381488152779639	-0,117427166551352	-0,191991291940212
