# Supplementary material for: Mechanical Behaviour of Dental Luting Cements: Static, Dynamic, and Finite Element Studies
Source: Dent J (Basel). 2025 Dec 15;13(12):601. doi: 10.3390/dj13120601 (PMC12731645; doi:10.3390/dj13120601)
Supplement: Supplementary file 1 [file dentistry-13-00601-s001.zip › File S1/dynamic/CaC/2021,01,27 farasztas karboxilat 7/Test1/Test1.Stop.csv]

Total Time (s)	Cycle Elapsed Time (s)	Total Cycles	Elapsed Cycles	Step	Total Cycle Count(Linear Waveform)	Position(Linear:Position) (mm)	Load(Linear:Load) (kN)	Displacement(Linear:Digital Position) (mm)
471,589	0	4507	7	8	4506	-8,83332828059793	-0,342933046631515	-0,105651319026947
471,6	0,0110000000000241	4507	7	8	4506	-8,82091546431184	-0,252281250432134	-0,09323850274086
471,611	0,0219999999999914	4507	7	8	4506	-8,80196297541261	-0,136056975461543	-0,074286013841629
471,621	0,0320000000000391	4507	7	8	4506,25	-8,78353759646416	-0,0507771130651236	-0,0558606348931789
471,63	0,0409999999999968	4507	7	8	4506,25	-8,77380830235779	-0,0230635656043887	-0,0461313687264919
471,631	0,04200000000003	4507	7	8	4506,25	-8,7737541552633	-0,0239437958225608	-0,0460772216320038
471,632	0,0430000000000064	4507	7	8	4506,25	-8,77391494810581	-0,0254919240251184	-0,0462379865348339
471,643	0,0540000000000305	4507	7	8	4506,5	-8,783621750772	-0,0742615619674325	-0,0559447892010212
471,654	0,0649999999999977	4507	7	8	4506,5	-8,8063723873347	-0,200688275508583	-0,0786954537034035
471,665	0,0760000000000218	4507	7	8	4506,75	-8,82486032322049	-0,30819050502032	-0,0971833616495132
471,676	0,0869999999999891	4507	7	8	4506,75	-8,83629416115582	-0,370238507166505	-0,108617227524519
471,678	0,0889999999999986	4507	7	8	4506,75	-8,83723287843168	-0,373502317816019	-0,109555944800377
471,683	0,0939999999999941	4507	7	8	4506,75	-8,8380279019475	-0,370067236945033	-0,11035094037652
471,687	0,0980000000000132	4507	7	8	4506,75	-8,83701626211405	-0,356188309378922	-0,109339356422424
471,689	0,100000000000023	4507	7	8	4507	-8,83576512336731	-0,344219473190606	-0,108088217675686
471,7	0,0109999999999673	4508	8	8	4507	-8,8235694821924	-0,254485853947699	-0,0958925485610962
471,71	0,021000000000015	4508	8	8	4507	-8,80623355507851	-0,146963587030768	-0,0785566493868828
471,721	0,0319999999999823	4508	8	8	4507,25	-8,78545861691237	-0,049585709348321	-0,0577817112207413
471,73	0,0409999999999968	4508	8	8	4507,25	-8,77546540461481	-0,0219630682840943	-0,0477884709835052
471,731	0,0419999999999732	4508	8	8	4507,25	-8,77539178356528	-0,0226436043158174	-0,0477148778736591
471,732	0,0430000000000064	4508	8	8	4507,25	-8,7755164783448	-0,0239290250465274	-0,0478395447134972
471,743	0,0539999999999736	4508	8	8	4507,5	-8,78503038547933	-0,0712621444836259	-0,0573534518480301
471,754	0,0649999999999977	4508	8	8	4507,5	-8,80847630091012	-0,200283164158463	-0,0807993672788143
471,765	0,075999999999965	4508	8	8	4507,75	-8,82706537842751	-0,307595245540142	-0,0993884168565273
471,775	0,0860000000000127	4508	8	8	4507,75	-8,83924699388444	-0,36872077267617	-0,111570060253143
471,777	0,0879999999999654	4508	8	8	4507,75	-8,84080225601792	-0,372319086454809	-0,1131253503263
471,787	0,0980000000000132	4508	8	8	4507,75	-8,87079385109246	-0,350041999481618	-0,143116917461157
471,789	0,0999999999999659	4508	8	8	4508	-8,8757299259305	-0,345140974968672	-0,148053020238876
471,807	0,0180000000000291	4509	9	8	4508	-8,85952949523926	-0,18488047644496	-0,13185253366828
471,818	0,0289999999999964	4509	9	8	4508,25	-8,83773976005614	-0,070378971286118	-0,110062826424837
471,828	0,0390000000000441	4509	9	8	4508,25	-8,82326136343181	-0,0244999025017023	-0,0955844298005104
471,831	0,04200000000003	4509	9	8	4508,25	-8,82098617963493	-0,0209431303665042	-0,0933092460036278
471,832	0,0430000000000064	4509	9	8	4508,25	-8,82088053971529	-0,0217845058068633	-0,0932035781443119
471,833	0,0440000000000396	4509	9	8	4508,25	-8,82110422477126	-0,0236271787434816	-0,0934272632002831
471,844	0,0550000000000068	4509	9	8	4508,5	-8,83297973312438	-0,0830995291471481	-0,105302799493074
471,855	0,0660000000000309	4509	9	8	4508,5	-8,85685441084206	-0,210646409541368	-0,12917747721076
471,866	0,0769999999999982	4509	9	8	4508,75	-8,87876112945378	-0,323368730023503	-0,151084195822477
471,876	0,0870000000000459	4509	9	8	4508,75	-8,89875280670822	-0,376663734205067	-0,171075873076916
471,879	0,0900000000000318	4509	9	8	4508,75	-8,90340965241194	-0,380512056872249	-0,17573269084096
471,885	0,0960000000000036	4509	9	8	4508,75	-8,90819421038032	-0,369847351685166	-0,180517304688692
471,889	0,100000000000023	4509	9	8	4509	-8,90732464380562	-0,350067913532257	-0,179647710174322
471,9	0,0110000000000241	4510	10	8	4509	-8,89590044505894	-0,253487741574645	-0,168223511427641
471,911	0,0219999999999914	4510	10	8	4509	-8,87703839689493	-0,129100424237549	-0,149361491203308
471,922	0,0330000000000155	4510	10	8	4509,25	-8,85652528144419	-0,0393927423283458	-0,128848347812891
471,93	0,0409999999999968	4510	10	8	4509,25	-8,8452027272433	-0,0155638111755252	-0,117525793612003
471,931	0,0419999999999732	4510	10	8	4509,25	-8,84510407224298	-0,0161430658772588	-0,117427166551352
471,932	0,0430000000000064	4510	10	8	4509,25	-8,84551215916872	-0,0178168574348092	-0,117835197597742
471,943	0,0539999999999736	4510	10	8	4509,5	-8,85761657729745	-0,0699489610269666	-0,129939615726471
471,953	0,0640000000000214	4510	10	8	4509,5	-8,87977897189558	-0,190816121175885	-0,152102038264275
471,964	0,0749999999999886	4510	10	8	4509,75	-8,89981174841523	-0,306172235868871	-0,172134842723608
471,975	0,0860000000000127	4510	10	8	4509,75	-8,91462438739836	-0,375590659677982	-0,186947453767061
471,981	0,0919999999999845	4510	10	8	4509,75	-8,9189038798213	-0,381488152779639	-0,191226974129677
471,984	0,0950000000000273	4510	10	8	4509,75	-8,91966822557151	-0,373176685534418	-0,191991291940212
471,989	0,100000000000023	4510	10	8	4510	-8,9186576474458	-0,349682895466685	-0,190980713814497
472	0,0109999999999673	4511	11	8	4510	-8,90766159631312	-0,256405635736883	-0,179984662681818
472,011	0,0219999999999914	4511	11	8	4510	-8,88849844224751	-0,129221226088703	-0,160821508616209
472,022	0,0329999999999586	4511	11	8	4510,25	-8,86843630112707	-0,0407506106421351	-0,140759367495775
472,03	0,0409999999999968	4511	11	8	4510,25	-8,8562892191112	-0,0150051200762391	-0,12861231341958
472,031	0,0419999999999732	4511	11	8	4510,25	-8,85593896731734	-0,0150173250585794	-0,128262061625719
472,033	0,0439999999999827	4511	11	8	4510,25	-8,85676318779588	-0,0181978102773428	-0,129086226224899
472,049	0,0600000000000023	4511	11	8	4510,5	-8,88133512809873	-0,1313555566594	-0,153658222407103
472,06	0,0709999999999695	4511	11	8	4510,5	-8,90484829433262	-0,26854429859668	-0,177171360701323
472,071	0,0819999999999936	4511	11	8	4510,75	-8,92220051027834	-0,360936094075441	-0,194523576647043
472,079	0,089999999999975	4511	11	8	4510,75	-8,9314501080662	-0,383166917599738	-0,2037731744349
472,085	0,0960000000000036	4511	11	8	4510,75	-8,93367832526565	-0,371827473863959	-0,206001419574022
472,089	0,0999999999999659	4511	11	8	4511	-8,93285536207259	-0,354210189543664	-0,205178428441286
472,1	0,0110000000000241	4512	12	8	4511	-8,92135080881417	-0,255869477987289	-0,193673875182867
472,111	0,0219999999999914	4512	12	8	4511	-8,90216443687677	-0,12784889433533	-0,174487475305796
472,121	0,0320000000000391	4512	12	8	4511,25	-8,88248057104647	-0,0408401759341359	-0,154803637415171
472,131	0,04200000000003	4512	12	8	4511,25	-8,86952404864132	-0,0164899742230773	-0,141847115010023
472,132	0,0430000000000064	4512	12	8	4511,25	-8,86950644664466	-0,0171492015942931	-0,141829513013363
472,133	0,0440000000000396	4512	12	8	4511,25	-8,86990481056273	-0,0187015999108553	-0,142227876931429
472,144	0,0550000000000068	4512	12	8	4511,5	-8,88520396314561	-0,0795671436935663	-0,157527029514313
472,155	0,0660000000000309	4512	12	8	4511,5	-8,9095873106271	-0,214661420322955	-0,181910376995802
472,166	0,0769999999999982	4512	12	8	4511,75	-8,92864605411887	-0,327803413383663	-0,200969148427248
472,177	0,0880000000000223	4512	12	8	4511,75	-8,94163898192346	-0,383013696409762	-0,21396204829216
472,179	0,0900000000000318	4512	12	8	4511,75	-8,94315786659717	-0,385045683942735	-0,215480905026197
472,184	0,0950000000000273	4512	12	8	4511,75	-8,94465839490294	-0,377333662472665	-0,216981489211321
472,189	0,100000000000023	4512	12	8	4512	-8,94304289482534	-0,35177914891392	-0,215365961194038
472,2	0,0109999999999673	4513	13	8	4512	-8,93165317364037	-0,255574355833232	-0,203976240009069
472,21	0,021000000000015	4513	13	8	4512	-8,91495519317687	-0,142005523666739	-0,187278259545565
472,221	0,0319999999999823	4513	13	8	4512,25	-8,89295971021056	-0,0404865108430386	-0,165282748639584
472,231	0,0419999999999732	4513	13	8	4512,25	-8,87845211662352	-0,0138614978641272	-0,15077518299222
472,242	0,0529999999999973	4513	13	8	4512,5	-8,89077175408602	-0,0554719706997275	-0,163094848394394
472,253	0,0639999999999645	4513	13	8	4512,5	-8,91614919528365	-0,190853127278388	-0,188472233712673
472,263	0,0740000000000123	4513	13	8	4512,5	-8,93405961804092	-0,2997110132128	-0,206382684409618
472,274	0,0849999999999795	4513	13	8	4512,75	-8,94873479381204	-0,375247416086495	-0,221057888120413
472,278	0,0889999999999986	4513	13	8	4512,75	-8,95307351835072	-0,387747348286211	-0,225396584719419
472,284	0,0949999999999704	4513	13	8	4512,75	-8,95499180071056	-0,378026268444955	-0,227314867079258
472,289	0,0999999999999659	4513	13	8	4513	-8,9534830302	-0,35376398358494	-0,225806068629026
472,299	0,0100000000000477	4514	14	8	4513	-8,94297092221677	-0,26386609300971	-0,215293988585472
472,31	0,021000000000015	4514	14	8	4513	-8,9248488843441	-0,141100878827274	-0,197171978652477
472,321	0,0320000000000391	4514	14	8	4513,25	-8,90221173875034	-0,0379475532099605	-0,174534805119038
472,33	0,0409999999999968	4514	14	8	4513,25	-8,8887338899076	-0,0140452943742275	-0,161056984215975
472,331	0,04200000000003	4514	14	8	4513,25	-8,88855940662324	-0,0141527317464352	-0,160882472991943
472,332	0,0430000000000064	4514	14	8	4513,25	-8,8888530805707	-0,0149493245407939	-0,161176174879074
472,343	0,0540000000000305	4514	14	8	4513,5	-8,90348087064922	-0,066312812268734	-0,175803937017918
472,354	0,0649999999999977	4514	14	8	4513,5	-8,92862236127257	-0,202307188883424	-0,20094545558095
472,364	0,0750000000000455	4514	14	8	4513,75	-8,94619887694716	-0,306732943281531	-0,218521915376186
472,375	0,0860000000000127	4514	14	8	4513,75	-8,96102786064148	-0,380957825109363	-0,233350899070501
472,38	0,0910000000000082	4514	14	8	4513,75	-8,96458310075104	-0,386665468104184	-0,236906167119741
472,383	0,0940000000000509	4514	14	8	4513,75	-8,96544395014643	-0,381339746527374	-0,237766988575459
472,388	0,0990000000000464	4514	14	8	4513,75	-8,96446427330375	-0,359721994027495	-0,236787367612123
472,389	0,100000000000023	4514	14	8	4514	-8,96386798471212	-0,352761996909976	-0,2361910790205
472,4	0,0110000000000241	4515	15	8	4514	-8,95234066061676	-0,255072945728898	-0,224663726985455
472,411	0,0219999999999914	4515	15	8	4514	-8,93303847871721	-0,127584747970104	-0,205361545085907
472,422	0,0330000000000155	4515	15	8	4514,25	-8,91077670268714	-0,0330699188634753	-0,183099769055843
472,43	0,0409999999999968	4515	15	8	4514,25	-8,89848841354251	-0,00953759998083115	-0,170811507850885
472,441	0,0520000000000209	4515	15	8	4514,5	-8,90933272428811	-0,0456910533830523	-0,181655790656805
472,452	0,0629999999999882	4515	15	8	4514,5	-8,93462860956788	-0,175300887785852	-0,206951647996902
472,463	0,0740000000000123	4515	15	8	4514,5	-8,95538588985801	-0,298012811690569	-0,227708928287029
472,474	0,0849999999999795	4515	15	8	4514,75	-8,97494715638459	-0,370150720700622	-0,247270222753286
472,483	0,0939999999999941	4515	15	8	4514,75	-9,01769801974297	-0,389812043868005	-0,290021114051342
472,488	0,0989999999999895	4515	15	8	4514,75	-9,02441815473139	-0,364620699547231	-0,296741221100092
472,489	0,100000000000023	4515	15	8	4515	-9,0242863073945	-0,357433115132153	-0,296609401702881
472,5	0,0109999999999673	4516	16	8	4515	-9,01353576220572	-0,259455810301006	-0,285858828574419
472,511	0,0219999999999914	4516	16	8	4515	-8,99470156989992	-0,126948151737452	-0,267024636268616
472,522	0,0329999999999586	4516	16	8	4515,25	-8,97111073136329	-0,0315533438697457	-0,243433769792318
472,53	0,0409999999999968	4516	16	8	4515,25	-8,95915257744491	-0,0123791117221117	-0,23147564381361
472,535	0,0459999999999923	4516	16	8	4515,25	-8,96073522046208	-0,019100746139884	-0,23305831477046
472,546	0,0569999999999595	4516	16	8	4515,5	-8,98297470062971	-0,103692626580596	-0,255297739058733
472,557	0,0679999999999836	4516	16	8	4515,5	-9,00875589810312	-0,236867405474186	-0,281078964471817
472,571	0,0819999999999936	4516	16	8	4515,75	-9,04644627124071	-0,35935340449214	-0,318769365549088
472,576	0,0869999999999891	4516	16	8	4515,75	-9,08318677917123	-0,359393698163331	-0,35550981760025
472,58	0,0909999999999513	4516	16	8	4515,75	-9,1647716704756	-0,227315430529416	-0,437094736844301
472,582	0,0929999999999609	4516	16	8	4515,75	-9,27182760089636	-0,177609571255744	-0,544150695204735
472,583	0,0939999999999941	4516	16	8	4515,75	-9,34745186939836	-0,133108766749501	-0,619774907827377
472,584	0,0949999999999704	4516	16	8	4515,75	-9,44010643288493	-0,0634401990100741	-0,712429471313953
472,585	0,0960000000000036	4516	16	8	4515,75	-9,55476994626224	-0,00726832542568445	-0,827093012630939
472,586	0,09699999999998	4516	16	8	4515,75	-9,69562419690192	0,0114455306902528	-0,967947263270617
472,587	0,0979999999999563	4516	16	8	4515,75	-9,86291315406561	0,00523555558174849	-1,13523619249463
472,588	0,0989999999999895	4516	16	8	4515,75	-10,0536814704537	-0,00285074580460787	-1,32600450888276
472,589	0,0999999999999659	4516	16	8	4516	-10,2647093497217	-0,00372966751456261	-1,53703244403005
472,59	0,0010000000000332	4517	17	8	4516	-10,494244415313	-0,00124846585094929	-1,76656745374203
472,591	0,00200000000000955	4517	17	8	4516	-10,7419108506292	0,000644298270344734	-2,01423391699791
472,592	0,0029999999999859	4517	17	8	4516	-11,0082961153239	0,00092996284365654	-2,2806191816926
472,593	0,0040000000000191	4517	17	8	4516	-11,2939475476742	0,000336989760398865	-2,56627064198256
472,594	0,00499999999999545	4517	17	8	4516	-11,5985704679042	-9,71835106611252E-05	-2,87089353427291
472,595	0,00600000000002865	4517	17	8	4516	-11,9211460277438	0,000205677933990955	-3,19346912205219
472,596	0,007000000000005	4517	17	8	4516	-12,2598406858742	0,000611911527812481	-3,5321637801826
472,597	0,0080000000000382	4517	17	8	4516	-12,6091365516186	0,00101773999631405	-3,8814595900476
472,598	0,00900000000001455	4517	17	8	4516	-12,9576878529042	0,00212443992495537	-4,2300109192729
472,599	0,00999999999999091	4517	17	8	4516	-13,2919378671795	0,00296683516353369	-4,56426093354821
472,6	0,0110000000000241	4517	17	8	4516	-13,6010911222547	0,00287730246782303	-4,87341418862343
472,601	0,0120000000000005	4517	17	8	4516	-13,8791388273239	0,00265681650489569	-5,15146192163229
472,602	0,0130000000000337	4517	17	8	4516	-14,1239168588072	0,00248521100729704	-5,39623992517591
472,603	0,01400000000001	4517	17	8	4516	-14,3350818939507	0,00196675304323435	-5,60740493237972
472,604	0,0149999999999864	4517	17	8	4516	-14,5132127590477	0,00162443146109581	-5,78553579747677
472,605	0,0160000000000196	4517	17	8	4516	-14,6603425126523	0,00157563015818596	-5,93266557902098
472,606	0,0169999999999959	4517	17	8	4516	-14,7795759513974	0,00107640866190195	-6,05189898982644
472,607	0,0180000000000291	4517	17	8	4516	-14,8741723224521	0,000404035672545433	-6,14649536088109
472,608	0,0190000000000055	4517	17	8	4516	-14,947815919295	-3,24705615639687E-05	-6,22013898566365
472,61	0,021000000000015	4517	17	8	4516	-15,0499351322651	-0,00136870425194502	-6,32225822657347
472,612	0,0230000000000246	4517	17	8	4516	-15,119456872344	-0,00160434283316135	-6,39177991077304
472,615	0,0260000000000105	4517	17	8	4516	-15,1742539275438	-0,00189410988241434	-6,44657699391246
472,62	0,0310000000000059	4517	17	8	4516	-15,1157347206026	-0,0025270227342844	-6,38805778697133
472,624	0,035000000000025	4517	17	8	4516	-15,0391100719571	-0,00136334449052811	-6,31143311038613
472,626	0,0370000000000346	4517	17	8	4516	-14,97683621943	-0,000822641886770725	-6,24915925785899
472,628	0,0389999999999873	4517	17	8	4516	-14,8930248431861	-0,000160210765898228	-6,16534793749452
472,63	0,0409999999999968	4517	17	8	4516	-14,7866631019861	-5,49899414181709E-05	-6,05898616835475
472,631	0,04200000000003	4517	17	8	4516	-14,7255402803421	0,00013226643204689	-5,99786337465048
472,632	0,0430000000000064	4517	17	8	4516	-14,6604762319475	0,000130548141896725	-5,93279929831624
472,633	0,0440000000000396	4517	17	8	4516	-14,5923821255565	0,000303834676742554	-5,86470516398549
472,634	0,0450000000000159	4517	17	8	4516	-14,5219222828746	0,000612461008131504	-5,79424537718296
472,635	0,0459999999999923	4517	17	8	4516	-14,4494412839413	0,000747004523873329	-5,72176437824965
472,636	0,0470000000000255	4517	17	8	4516	-14,3748608138412	0,000826721079647541	-5,64718388020992
472,637	0,0480000000000018	4517	17	8	4516	-14,298228956759	0,00101705547422171	-5,57055205106735
472,638	0,049000000000035	4517	17	8	4516	-14,2198418732733	0,000943327322602272	-5,49216493964195
472,639	0,0500000000000114	4517	17	8	4516	-14,1399474721402	0,000849608331918716	-5,41227053850889
472,64	0,0509999999999877	4517	17	8	4516	-14,0588680375367	0,000942489132285118	-5,33119110390544
472,641	0,0520000000000209	4517	17	8	4516	-13,9769422542304	0,00086240004748106	-5,24926532059908
472,642	0,0529999999999973	4517	17	8	4516	-13,8942346349359	0,000631031580269337	-5,16655767336488
472,643	0,0540000000000305	4517	17	8	4516	-13,8106894679368	0,000544139184057713	-5,08301250636578
472,644	0,0550000000000068	4517	17	8	4516	-13,7265054322779	0,000487016513943672	-4,99882852658629
472,645	0,0559999999999832	4517	17	8	4516	-13,6420387867838	0,000239405781030655	-4,91436185315251
472,646	0,0570000000000164	4517	17	8	4516	-13,5576148610562	0,000203936360776424	-4,82993792742491
472,647	0,0579999999999927	4517	17	8	4516	-13,4736272133887	0,000212616287171841	-4,7459502518177
472,648	0,0590000000000259	4517	17	8	4516	-13,3903305977583	-8,47037881612778E-06	-4,66265369206667
472,649	0,0600000000000023	4517	17	8	4516	-13,3077475335449	-0,000142641365528107	-4,5800705999136
472,65	0,0610000000000355	4517	17	8	4516	-13,2260092813522	-0,000193133018910885	-4,49833234772086
472,651	0,0620000000000118	4517	17	8	4516	-13,1454094033688	-0,000366833992302418	-4,41773246973753
472,652	0,0629999999999882	4517	17	8	4516	-13,0663099978119	-0,000565615482628345	-4,33863306418061
472,653	0,0640000000000214	4517	17	8	4516	-12,98922797665	-0,000613383017480373	-4,26155101507902
472,654	0,0649999999999977	4517	17	8	4516	-12,914574528113	-0,000743092969059944	-4,18689759448171
472,655	0,0660000000000309	4517	17	8	4516	-12,8422830440104	-0,000834488309919834	-4,11460608243942
472,656	0,0670000000000073	4517	17	8	4516	-12,7720971778035	-0,000739479437470436	-4,04442027211189
472,657	0,0679999999999836	4517	17	8	4516	-12,7038397919387	-0,000685700215399265	-3,97616285830736
472,658	0,0690000000000168	4517	17	8	4516	-12,6374546159059	-0,000653890892863274	-3,90977768227458
472,659	0,0699999999999932	4517	17	8	4516	-12,5731681287289	-0,000566630624234676	-3,84549116715789
472,66	0,0710000000000264	4517	17	8	4516	-12,5112933944911	-0,000536129809916019	-3,78361646085978
472,662	0,0730000000000359	4517	17	8	4516	-12,3947229981422	-0,000374708324670792	-3,66704603657126
472,664	0,0749999999999886	4517	17	8	4516	-12,2874367889017	-0,000181933864951134	-3,55975985527039
472,666	0,0769999999999982	4517	17	8	4516	-12,19173386693	7,3406845331192E-05	-3,46405696123838
472,668	0,0790000000000077	4517	17	8	4516	-12,108776466921	0,000482397153973579	-3,38109953328967
472,67	0,0810000000000173	4517	17	8	4516	-12,03320058994	0,000410671345889568	-3,30552365630865
472,672	0,0830000000000268	4517	17	8	4516	-11,9651060644537	0,000670719891786575	-3,23742913082242
472,675	0,0860000000000127	4517	17	8	4516	-11,885587759316	0,000678990036249161	-3,15791079774499
472,68	0,0910000000000082	4517	17	8	4516	-11,8222014047205	-6,62822276353836E-05	-3,09452449902892
472,689	0,100000000000023	4517	17	8	4516	-11,8825373891741	-0,000833957456052303	-3,1548604555428
472,693	0,103999999999985	4517	17	8	4516	-11,9596557039768	-0,00128346495330334	-3,23197877034545
472,696	0,107000000000028	4517	17	8	4516	-12,0315136481076	-0,00143776647746563	-3,30383671447635
472,699	0,110000000000014	4517	17	8	4516	-12,1097991149873	-0,00116517767310143	-3,38212218135595
472,702	0,113	4517	17	8	4516	-12,1918894629925	-0,000838111154735088	-3,46421252936125
472,705	0,115999999999985	4517	17	8	4516	-12,2734404914081	-0,000306209549307823	-3,54576358571649
472,708	0,119000000000028	4517	17	8	4516	-12,3536726552993	4,76650893688202E-05	-3,62599572166801
472,711	0,122000000000014	4517	17	8	4516	-12,4312523938715	0,000529689714312553	-3,70357543230057
472,714	0,125	4517	17	8	4516	-12,5043636839837	0,000888947397470474	-3,77668675035238
472,717	0,127999999999986	4517	17	8	4516	-12,5713766086847	0,000954428687691689	-3,84369967505336
472,721	0,132000000000005	4517	17	8	4516	-12,6500711403787	0,000719744712114334	-3,92239417880774
472,725	0,136000000000024	4517	17	8	4516	-12,7184595353901	0,000377479009330273	-3,99078262969851
472,73	0,14100000000002	4517	17	8	4516	-12,7849180810153	-0,000411169603466988	-4,05724117532372
472,738	0,149000000000001	4517	17	8	4516	-12,8473694063723	-0,000883322209119797	-4,11969244480133
472,749	0,160000000000025	4517	17	8	4516	-12,8452709689736	-0,000480734743177891	-4,11759400740266
472,757	0,168000000000006	4517	17	8	4516	-12,7819047030061	0,000109607353806496	-4,05422776937485
472,763	0,174000000000035	4517	17	8	4516	-12,711283005774	4,40794974565506E-05	-3,98360604420304
472,768	0,17900000000003	4517	17	8	4516	-12,6480184402317	-2,4368055164814E-05	-3,92034150660038
472,773	0,184000000000026	4517	17	8	4516	-12,585173221305	-0,00040076207369566	-3,85749628767371
472,779	0,189999999999998	4517	17	8	4516	-12,5167257338762	-0,000572032295167446	-3,78904877230525
472,786	0,197000000000003	4517	17	8	4516	-12,4500341434032	-0,000107893720269203	-3,72235720977187
472,793	0,204000000000008	4517	17	8	4516	-12,3895149305463	0,000228784047067165	-3,66183802485466
472,804	0,215000000000032	4517	17	8	4516	-12,3274768609554	-0,000182781368494034	-3,59979992732406
472,815	0,225999999999999	4517	17	8	4516	-12,3168752901256	-0,000746743753552437	-3,58919838443398
472,826	0,237000000000023	4517	17	8	4516	-12,3258740175515	-0,000362778082489967	-3,59819708392024
472,837	0,24799999999999	4517	17	8	4516	-12,3239906877279	0,000237892381846905	-3,5963137820363
472,847	0,258000000000038	4517	17	8	4516	-12,3216261528432	-1,30664557218552E-05	-3,59394919127226
472,851	0,262	4517	17	8	4516	-12,3871293570846	-0,000641145743429661	-3,65945242345333
472,853	0,26400000000001	4517	17	8	4516	-12,4846670217812	-0,000686966814100742	-3,75699006021023
472,854	0,264999999999986	4517	17	8	4516	-12,5484884250909	-0,000586113892495632	-3,82081149145961
472,855	0,26600000000002	4517	17	8	4516	-12,6222941558808	-0,000588563270866871	-3,89461722224951
472,856	0,266999999999996	4517	17	8	4516	-12,7059121895581	-0,000691046006977558	-3,97823525592685
472,857	0,268000000000029	4517	17	8	4516	-12,7989309746772	-0,000593173317611218	-4,0712540410459
472,858	0,269000000000005	4517	17	8	4516	-12,9009426757693	-0,000502606853842735	-4,17326571419835
472,859	0,270000000000039	4517	17	8	4516	-13,0115294549614	-0,000498006120324135	-4,28385252133012
472,86	0,271000000000015	4517	17	8	4516	-13,1304356083274	-0,000459318980574608	-4,40275864675641
472,861	0,271999999999991	4517	17	8	4516	-13,2577056717128	-0,00040136743336916	-4,53002873808145
472,862	0,273000000000025	4517	17	8	4516	-13,3931246772408	-0,000469917431473732	-4,66544771566987
472,863	0,274000000000001	4517	17	8	4516	-13,5346001107246	-0,000244053080677986	-4,80692317709327
472,864	0,275000000000034	4517	17	8	4516	-13,6767072603106	0,000440641306340694	-4,94903029873967
472,865	0,27600000000001	4517	17	8	4516	-13,8115289155394	0,000999211333692074	-5,08385198190808
472,866	0,276999999999987	4517	17	8	4516	-13,9318150933832	0,00111653003841639	-5,20413815975189
472,867	0,27800000000002	4517	17	8	4516	-14,0338371880352	0,000951527617871761	-5,30616028234363
472,868	0,278999999999996	4517	17	8	4516	-14,1172175388783	0,000783293507993221	-5,38954060524702
472,869	0,28000000000003	4517	17	8	4516	-14,1825598105788	0,000676065683364868	-5,4548829048872
472,871	0,282000000000039	4517	17	8	4516	-14,2567571997642	0,000763782300055027	-5,52908029407263
472,875	0,286000000000001	4517	17	8	4516	-14,1786783188581	-0,000431458465754986	-5,45100135728717
472,877	0,288000000000011	4517	17	8	4516	-14,056973028928	-0,000776886008679867	-5,32929606735706
472,878	0,288999999999987	4517	17	8	4516	-13,9836630877107	-0,000863256864249706	-5,25598615407944
472,879	0,29000000000002	4517	17	8	4516	-13,9057064987719	-0,000997241586446762	-5,17802959308028
472,88	0,290999999999997	4517	17	8	4516	-13,8269544113427	-0,00128233805298805	-5,09927747771144
472,881	0,29200000000003	4517	17	8	4516	-13,7538599409163	-0,00197604764252901	-5,02618297934532
472,883	0,29400000000004	4517	17	8	4516	-13,6562041472644	-0,00268890056759119	-4,92852721363306
472,888	0,299000000000035	4517	17	8	4516	-13,7503730412573	-0,000598113983869553	-5,02269610762596
472,89	0,300999999999988	4517	17	8	4516	-13,8340779673308	0,00012754462659359	-5,10640103369951
472,893	0,30400000000003	4517	17	8	4516	-13,9048889279366	0,00100148376077414	-5,17721202224493
472,898	0,309000000000026	4517	17	8	4516	-13,8229941297323	0,000382242724299431	-5,09531719610095
472,909	0,319999999999993	4517	17	8	4516	-13,8294637016952	0,000314945355057716	-5,10178674012423
472,92	0,331000000000017	4517	17	8	4516	-13,8236226607114	-0,000629564747214317	-5,09594572708011
472,931	0,341999999999985	4517	17	8	4516	-13,8101337198168	7,08270817995071E-06	-5,0824567861855
472,941	0,352000000000032	4517	17	8	4516	-13,8047308847308	0,000113579444587231	-5,07705397903919
472,952	0,363	4517	17	8	4516	-13,804956804961	-0,000411821529269218	-5,07727984338999
472,963	0,374000000000024	4517	17	8	4516	-13,8048304058611	-0,000472841784358025	-5,07715344429016
472,974	0,384999999999991	4517	17	8	4516	-13,8031657319516	0,000154050067067146	-5,07548879832029
472,984	0,395000000000039	4517	17	8	4516	-13,8028904702514	0,000204183161258698	-5,07521353662014
472,995	0,406000000000006	4517	17	8	4516	-13,8041835464537	-0,000306172296404839	-5,07650658488274
473,006	0,41700000000003	4517	17	8	4516	-13,8042280264199	-0,000558262690901756	-5,0765510648489
473,017	0,427999999999997	4517	17	8	4516	-13,8036066479981	-0,00018151942640543	-5,07592974230647
473,028	0,439000000000021	4517	17	8	4516	-13,8033797778189	0,00010583084076643	-5,07570287212729
473,039	0,449999999999989	4517	17	8	4516	-13,8036523014307	-0,000259457156062126	-5,07597533985972
473,049	0,460000000000036	4517	17	8	4516	-13,803867213428	-0,000268039293587208	-5,07619025185704
473,06	0,471000000000004	4517	17	8	4516	-13,8036927580833	-0,000216062180697918	-5,07601585239172
473,071	0,482000000000028	4517	17	8	4516	-13,8037515711039	-0,000353227369487286	-5,07607463747263
473,082	0,492999999999995	4517	17	8	4516	-13,8038522936404	-0,000172993168234825	-5,07617538794875
473,087	0,49799999999999	4517	17	8	4516	-13,8037803489715	-0,00010413583368063	-5,07610341534019
