# Supplementary material for: Mechanical Behaviour of Dental Luting Cements: Static, Dynamic, and Finite Element Studies
Source: Dent J (Basel). 2025 Dec 15;13(12):601. doi: 10.3390/dj13120601 (PMC12731645; doi:10.3390/dj13120601)
Supplement: Supplementary file 1 [file dentistry-13-00601-s001.zip › File S1/dynamic/CaC/2021-06-25 KARBDIN1/2021-06-25 KARBDIN1.log]

2021. 06. 25.;10:56:31;2021-06-25 KARBDIN1;;60101;Log File Created
2021. 06. 25.;10:56:31;2021-06-25 KARBDIN1;;60104;Software Version;1.9.413.0
2021. 06. 25.;10:56:31;2021-06-25 KARBDIN1;;60105;Console Version;9.1.17291.2
2021. 06. 25.;10:56:31;2021-06-25 KARBDIN1;;60106;Controller Version;88.161900
2021. 06. 25.;10:56:31;2021-06-25 KARBDIN1;;60107;User Name;SZTE FOK INSTRON
2021. 06. 25.;10:56:31;2021-06-25 KARBDIN1;;60108;Computer Name;DESKTOP-ADS8NIA
2021. 06. 25.;10:56:31;2021-06-25 KARBDIN1;;60109;System Name;
2021. 06. 25.;10:56:31;2021-06-25 KARBDIN1;;60110;Frame Serial Number (System ID);E3LMTB16259
2021. 06. 25.;11:00:24;2021-06-25 KARBDIN1;Test1;60110;Test Started
2021. 06. 25.;11:08:15;2021-06-25 KARBDIN1;Test1;8800120;A limit has been tripped (Console)
2021. 06. 25.;11:08:15;2021-06-25 KARBDIN1;Test1;880014;Device is not at full (high) power
2021. 06. 25.;11:08:16;2021-06-25 KARBDIN1;Test1;60201;Test Status;Test Paused Unexpectedly
2021. 06. 25.;11:08:16;2021-06-25 KARBDIN1;Test1;60120;Total Time;471,807
2021. 06. 25.;11:08:16;2021-06-25 KARBDIN1;Test1;60121;Total Cycle Count(Linear Waveform);4504,75
2021. 06. 25.;11:08:16;2021-06-25 KARBDIN1;Test1;60122;Step;8;Step 8
2021. 06. 25.;11:08:16;2021-06-25 KARBDIN1;Test1;60111;Test Paused
2021. 06. 25.;11:08:38;2021-06-25 KARBDIN1;Test1;62000;SHA-256,Test1.steps.tracking.csv,53DD4DAEB6F4CCEB5F8679F4CF01D4C3BB08DDC331EEC8838594CE6596EB6633
2021. 06. 25.;11:08:38;2021-06-25 KARBDIN1;Test1;62000;SHA-256,Test1.steps.trends.csv,D87BC16D825D4DDBC5880730D20BA584A736FE5CDC76CE0782F049E887475A97
2021. 06. 25.;11:08:38;2021-06-25 KARBDIN1;Test1;62000;SHA-256,Test1.Stop.csv,E1E61528C1C812316019F5BE964B621E9DC92239CB4906162A168519BB522C1E
2021. 06. 25.;11:08:38;2021-06-25 KARBDIN1;Test1;60103;Closed
