# Supplementary material for: Mechanical Behaviour of Dental Luting Cements: Static, Dynamic, and Finite Element Studies
Source: Dent J (Basel). 2025 Dec 15;13(12):601. doi: 10.3390/dj13120601 (PMC12731645; doi:10.3390/dj13120601)
Supplement: Supplementary file 1 [file dentistry-13-00601-s001.zip › File S1/dynamic/CaC/2021-06-25 KARBDIN1/Test1/ResumeData.im_res.bak]

<?xml version="1.0"?>
<InstronFile xmlns:xsi="http://www.w3.org/2001/XMLSchema-instance" xmlns:xsd="http://www.w3.org/2001/XMLSchema" FileSections="3" Version="1.0.0">
  <Section index="0">
    <Node name="SystemMap">
      <Item name="VirtualHosts">
        <Value xsi:type="ArrayOfString">
          <string>PC</string>
          <string>Linear</string>
        </Value>
      </Item>
      <Item name="PhysicalHosts">
        <Value xsi:type="ArrayOfString">
          <string>PC</string>
          <string>Linear</string>
        </Value>
      </Item>
    </Node>
  </Section>
  <Section index="1">
    <Node name="TestData">
      <Item name="Time">
        <Value xsi:type="xsd:double">450.047</Value>
      </Item>
      <Item name="TransferCount">
        <Value xsi:type="xsd:long">6</Value>
      </Item>
      <Item name="Vectors">
        <Value xsi:type="xsd:long">450048</Value>
      </Item>
      <Item name="ColumnNames">
        <Value xsi:type="ArrayOfString">
          <string>Vector</string>
          <string>Total Time</string>
          <string>Step</string>
          <string>Linear:Transfer</string>
          <string>Linear:WaveformStatus</string>
          <string>Total Cycle Count(Linear Waveform)</string>
          <string>Position(Linear:Position)</string>
          <string>Load(Linear:Load)</string>
          <string>Displacement(Linear:Digital Position)</string>
        </Value>
      </Item>
      <Item name="ColumnValues">
        <Value xsi:type="ArrayOfDouble">
          <double>450047</double>
          <double>450.047</double>
          <double>6</double>
          <double>6</double>
          <double>1</double>
          <double>4343.5</double>
          <double>-0.0054454919602721927</double>
          <double>-107.25118685513735</double>
          <double>-4.4880285859107968E-05</double>
        </Value>
      </Item>
    </Node>
  </Section>
  <Section index="2">
    <Node name="TestSystem">
      <Item name="TestStopReason">
        <Value xsi:type="xsd:int">0</Value>
      </Item>
    </Node>
    <Node name="Sequencer">
      <Item name="CompletedStepCount">
        <Value xsi:type="xsd:int">5</Value>
      </Item>
      <Item name="Step0">
        <Value xsi:type="Node" name="Step0">
          <Item name="StepAcquisitionFilter - PC:Acquisition Filter">
            <Value xsi:type="Node" name="StepAcquisitionFilter - PC:Acquisition Filter">
              <Item name="ChunkerActive">
                <Value xsi:type="xsd:boolean">false</Value>
              </Item>
            </Value>
          </Item>
        </Value>
      </Item>
      <Item name="Step1">
        <Value xsi:type="Node" name="Step1">
          <Item name="SimpleCyclic - Linear:WaveformGenerator">
            <Value xsi:type="Node" name="SimpleCyclic - Linear:WaveformGenerator">
              <Item name="ElapsedQuarterCycleCount">
                <Value xsi:type="xsd:long">6000</Value>
              </Item>
            </Value>
          </Item>
          <Item name="StepAcquisitionFilter - PC:Acquisition Filter">
            <Value xsi:type="Node" name="StepAcquisitionFilter - PC:Acquisition Filter">
              <Item name="ChunkerActive">
                <Value xsi:type="xsd:boolean">false</Value>
              </Item>
            </Value>
          </Item>
        </Value>
      </Item>
      <Item name="Step2">
        <Value xsi:type="Node" name="Step2">
          <Item name="StepAcquisitionFilter - PC:Acquisition Filter">
            <Value xsi:type="Node" name="StepAcquisitionFilter - PC:Acquisition Filter">
              <Item name="ChunkerActive">
                <Value xsi:type="xsd:boolean">false</Value>
              </Item>
            </Value>
          </Item>
        </Value>
      </Item>
      <Item name="Step3">
        <Value xsi:type="Node" name="Step3">
          <Item name="SimpleCyclic - Linear:WaveformGenerator">
            <Value xsi:type="Node" name="SimpleCyclic - Linear:WaveformGenerator">
              <Item name="ElapsedQuarterCycleCount">
                <Value xsi:type="xsd:long">5999</Value>
              </Item>
            </Value>
          </Item>
          <Item name="StepAcquisitionFilter - PC:Acquisition Filter">
            <Value xsi:type="Node" name="StepAcquisitionFilter - PC:Acquisition Filter">
              <Item name="ChunkerActive">
                <Value xsi:type="xsd:boolean">false</Value>
              </Item>
            </Value>
          </Item>
        </Value>
      </Item>
      <Item name="Step4">
        <Value xsi:type="Node" name="Step4">
          <Item name="StepAcquisitionFilter - PC:Acquisition Filter">
            <Value xsi:type="Node" name="StepAcquisitionFilter - PC:Acquisition Filter">
              <Item name="ChunkerActive">
                <Value xsi:type="xsd:boolean">false</Value>
              </Item>
            </Value>
          </Item>
        </Value>
      </Item>
      <Item name="Step5">
        <Value xsi:type="Node" name="Step5">
          <Item name="SimpleCyclic - Linear:WaveformGenerator">
            <Value xsi:type="Node" name="SimpleCyclic - Linear:WaveformGenerator">
              <Item name="ElapsedQuarterCycleCount">
                <Value xsi:type="xsd:long">5365</Value>
              </Item>
            </Value>
          </Item>
          <Item name="StepAcquisitionFilter - PC:Acquisition Filter">
            <Value xsi:type="Node" name="StepAcquisitionFilter - PC:Acquisition Filter">
              <Item name="Total Cycles">
                <Value xsi:type="ArrayOfDouble">
                  <double>3001</double>
                  <double>3002</double>
                  <double>3003</double>
                  <double>3004</double>
                  <double>3005</double>
                  <double>3006</double>
                  <double>3007</double>
                  <double>3008</double>
                  <double>3009</double>
                  <double>3010</double>
                  <double>3020</double>
                  <double>3030</double>
                  <double>3040</double>
                  <double>3050</double>
                  <double>3060</double>
                  <double>3070</double>
                  <double>3080</double>
                  <double>3090</double>
                  <double>3100</double>
                  <double>3200</double>
                  <double>3300</double>
                  <double>3400</double>
                  <double>3500</double>
                  <double>3600</double>
                  <double>3700</double>
                  <double>3800</double>
                  <double>3900</double>
                  <double>4000</double>
                  <double>4343</double>
                </Value>
              </Item>
              <Item name="Elapsed Cycles">
                <Value xsi:type="ArrayOfDouble">
                  <double>1</double>
                  <double>2</double>
                  <double>3</double>
                  <double>4</double>
                  <double>5</double>
                  <double>6</double>
                  <double>7</double>
                  <double>8</double>
                  <double>9</double>
                  <double>10</double>
                  <double>20</double>
                  <double>30</double>
                  <double>40</double>
                  <double>50</double>
                  <double>60</double>
                  <double>70</double>
                  <double>80</double>
                  <double>90</double>
                  <double>100</double>
                  <double>200</double>
                  <double>300</double>
                  <double>400</double>
                  <double>500</double>
                  <double>600</double>
                  <double>700</double>
                  <double>800</double>
                  <double>900</double>
                  <double>1000</double>
                  <double>1343</double>
                </Value>
              </Item>
              <Item name="Step">
                <Value xsi:type="ArrayOfDouble">
                  <double>6</double>
                  <double>6</double>
                  <double>6</double>
                  <double>6</double>
                  <double>6</double>
                  <double>6</double>
                  <double>6</double>
                  <double>6</double>
                  <double>6</double>
                  <double>6</double>
                  <double>6</double>
                  <double>6</double>
                  <double>6</double>
                  <double>6</double>
                  <double>6</double>
                  <double>6</double>
                  <double>6</double>
                  <double>6</double>
                  <double>6</double>
                  <double>6</double>
                  <double>6</double>
                  <double>6</double>
                  <double>6</double>
                  <double>6</double>
                  <double>6</double>
                  <double>6</double>
                  <double>6</double>
                  <double>6</double>
                  <double>6</double>
                </Value>
              </Item>
              <Item name="PC:Cycle Start Time">
                <Value xsi:type="ArrayOfDouble">
                  <double>315.678</double>
                  <double>315.779</double>
                  <double>315.879</double>
                  <double>315.979</double>
                  <double>316.079</double>
                  <double>316.17900000000003</double>
                  <double>316.279</double>
                  <double>316.379</double>
                  <double>316.479</double>
                  <double>316.579</double>
                  <double>317.579</double>
                  <double>318.579</double>
                  <double>319.579</double>
                  <double>320.579</double>
                  <double>321.579</double>
                  <double>322.579</double>
                  <double>323.579</double>
                  <double>324.579</double>
                  <double>325.579</double>
                  <double>335.579</double>
                  <double>345.579</double>
                  <double>355.579</double>
                  <double>365.579</double>
                  <double>375.579</double>
                  <double>385.579</double>
                  <double>395.579</double>
                  <double>405.579</double>
                  <double>415.579</double>
                  <double>449.879</double>
                </Value>
              </Item>
              <Item name="PC:Frequency">
                <Value xsi:type="ArrayOfDouble">
                  <double>10</double>
                  <double>10</double>
                  <double>10</double>
                  <double>10</double>
                  <double>10</double>
                  <double>10</double>
                  <double>10</double>
                  <double>10</double>
                  <double>10</double>
                  <double>10</double>
                  <double>10</double>
                  <double>10</double>
                  <double>10</double>
                  <double>10</double>
                  <double>10</double>
                  <double>10</double>
                  <double>10</double>
                  <double>10</double>
                  <double>10</double>
                  <double>10</double>
                  <double>10</double>
                  <double>10</double>
                  <double>10</double>
                  <double>10</double>
                  <double>10</double>
                  <double>10</double>
                  <double>10</double>
                  <double>10</double>
                  <double>10</double>
                </Value>
              </Item>
              <Item name="Position(Linear:Position):Maximum">
                <Value xsi:type="ArrayOfDouble">
                  <double>-0.0054235521052032705</double>
                  <double>-0.0054140326660126444</double>
                  <double>-0.0054041101131588219</double>
                  <double>-0.0054045639373362063</double>
                  <double>-0.00540360982529819</double>
                  <double>-0.0054053977131843563</double>
                  <double>-0.0054053781554102894</double>
                  <double>-0.00540466820821166</double>
                  <double>-0.0054047384485602376</double>
                  <double>-0.0054057953227311367</double>
                  <double>-0.0054058683011680838</double>
                  <double>-0.00540679601021111</double>
                  <double>-0.0054075385350734</double>
                  <double>-0.0054084688425064089</double>
                  <double>-0.0054101990349590774</double>
                  <double>-0.0054101634677499533</double>
                  <double>-0.0054099373240023849</double>
                  <double>-0.0054110829904675485</double>
                  <double>-0.0054115712922066447</double>
                  <double>-0.005414457404986024</double>
                  <double>-0.0054163489770144221</double>
                  <double>-0.0054182931035757064</double>
                  <double>-0.0054171206988394257</double>
                  <double>-0.0054177639819681638</double>
                  <double>-0.0054193224851042032</double>
                  <double>-0.0054202925227582448</double>
                  <double>-0.0054198996350169181</double>
                  <double>-0.0054197533708065749</double>
                  <double>-0.0054214699845761055</double>
                </Value>
              </Item>
              <Item name="Position(Linear:Position):Minimum">
                <Value xsi:type="ArrayOfDouble">
                  <double>-0.0054324902873486274</double>
                  <double>-0.0054413025733083481</double>
                  <double>-0.00544388199225068</double>
                  <double>-0.005445027071982622</double>
                  <double>-0.0054460661206394432</double>
                  <double>-0.0054466489702463148</double>
                  <double>-0.0054463476408272982</double>
                  <double>-0.0054464151989668608</double>
                  <double>-0.0054462139774113889</double>
                  <double>-0.0054463520832359787</double>
                  <double>-0.0054477014020085333</double>
                  <double>-0.0054492303449660533</double>
                  <double>-0.0054497823491692545</double>
                  <double>-0.005449708057567477</double>
                  <double>-0.0054508649837225675</double>
                  <double>-0.00545144802890718</double>
                  <double>-0.0054520376119762655</double>
                  <double>-0.0054519186727702614</double>
                  <double>-0.0054514854680746795</double>
                  <double>-0.0054540719557553529</double>
                  <double>-0.0054557120427489282</double>
                  <double>-0.0054568771272897722</double>
                  <double>-0.005457706740126014</double>
                  <double>-0.005458322698250413</double>
                  <double>-0.0054579717759042972</double>
                  <double>-0.00545822761952877</double>
                  <double>-0.0054591465275734665</double>
                  <double>-0.0054588728584349152</double>
                  <double>-0.0054602208081632854</double>
                </Value>
              </Item>
              <Item name="Load(Linear:Load):Maximum">
                <Value xsi:type="ArrayOfDouble">
                  <double>-87.874550372362137</double>
                  <double>-39.481804706156254</double>
                  <double>-4.9888528883457184</double>
                  <double>-5.8227963745594025</double>
                  <double>-2.6592565700411797</double>
                  <double>-6.3064973801374435</double>
                  <double>-4.8157619312405586</double>
                  <double>-3.650798462331295</double>
                  <double>-2.4734530597925186</double>
                  <double>-4.1878363117575645</double>
                  <double>-1.4045462012290955</double>
                  <double>-0.69375615566968918</double>
                  <double>-1.0442687198519707</double>
                  <double>-1.1690938845276833</double>
                  <double>-3.3712247386574745</double>
                  <double>-1.9727181643247604</double>
                  <double>-0.58084726333618164</double>
                  <double>-1.9283592700958252</double>
                  <double>-2.0271260291337967</double>
                  <double>-1.8791388720273972</double>
                  <double>-2.5255419313907623</double>
                  <double>-4.0132831782102585</double>
                  <double>-0.24056993424892426</double>
                  <double>-0.10350253432989121</double>
                  <double>-2.1084118634462357</double>
                  <double>-2.8566550463438034</double>
                  <double>-1.3970956206321716</double>
                  <double>-0.54737553000450134</double>
                  <double>-1.3775518164038658</double>
                </Value>
              </Item>
              <Item name="Load(Linear:Load):Minimum">
                <Value xsi:type="ArrayOfDouble">
                  <double>-138.31804040819407</double>
                  <double>-183.75097308307886</double>
                  <double>-194.18545998632908</double>
                  <double>-197.96453882008791</double>
                  <double>-201.30630116909742</double>
                  <double>-202.61221565306187</double>
                  <double>-198.67941737174988</double>
                  <double>-198.34258127957583</double>
                  <double>-196.45461812615395</double>
                  <double>-195.0060436502099</double>
                  <double>-195.95224875956774</double>
                  <double>-200.11804532259703</double>
                  <double>-198.86326510459185</double>
                  <double>-193.64942796528339</double>
                  <double>-198.09077493846417</double>
                  <double>-199.24794789403677</double>
                  <double>-200.62416791915894</double>
                  <double>-196.74962386488915</double>
                  <double>-191.69381354004145</double>
                  <double>-194.37107723206282</double>
                  <double>-196.44576590508223</double>
                  <double>-199.45112522691488</double>
                  <double>-200.67421719431877</double>
                  <double>-202.2226806730032</double>
                  <double>-196.96985837072134</double>
                  <double>-196.29570655524731</double>
                  <double>-200.35461056977511</double>
                  <double>-195.74189092963934</double>
                  <double>-200.15694200992584</double>
                </Value>
              </Item>
              <Item name="Displacement(Linear:Digital Position):Maximum">
                <Value xsi:type="ArrayOfDouble">
                  <double>-2.2940430790185927E-05</double>
                  <double>-1.3420991599559784E-05</double>
                  <double>-3.4984387457370759E-06</double>
                  <double>-3.9522908627986906E-06</double>
                  <double>-2.9981508851051329E-06</double>
                  <double>-4.7860667109489441E-06</double>
                  <double>-4.766508936882019E-06</double>
                  <double>-4.05656173825264E-06</double>
                  <double>-4.1268020868301391E-06</double>
                  <double>-5.1836483180522915E-06</double>
                  <double>-5.256626754999161E-06</double>
                  <double>-6.1843357980251313E-06</double>
                  <double>-6.92686066031456E-06</double>
                  <double>-7.8571960330009464E-06</double>
                  <double>-9.587388485670089E-06</double>
                  <double>-9.551793336868286E-06</double>
                  <double>-9.3256495893001558E-06</double>
                  <double>-1.0471343994140625E-05</double>
                  <double>-1.0959617793560027E-05</double>
                  <double>-1.3845730572938919E-05</double>
                  <double>-1.5737302601337432E-05</double>
                  <double>-1.7681457102298736E-05</double>
                  <double>-1.6509052366018294E-05</double>
                  <double>-1.7152279615402221E-05</double>
                  <double>-1.8710810691118239E-05</double>
                  <double>-1.9680876284837723E-05</double>
                  <double>-1.9287932664155959E-05</double>
                  <double>-1.9141696393489836E-05</double>
                  <double>-2.0858310163021086E-05</double>
                </Value>
              </Item>
              <Item name="Displacement(Linear:Digital Position):Minimum">
                <Value xsi:type="ArrayOfDouble">
                  <double>-3.1878612935543062E-05</double>
                  <double>-4.0690898895263669E-05</double>
                  <double>-4.3270345777273178E-05</double>
                  <double>-4.44154255092144E-05</double>
                  <double>-4.545444622635841E-05</double>
                  <double>-4.6037323772907254E-05</double>
                  <double>-4.5735966414213176E-05</double>
                  <double>-4.5803524553775784E-05</double>
                  <double>-4.5602302998304366E-05</double>
                  <double>-4.5740436762571333E-05</double>
                  <double>-4.7089699655771256E-05</double>
                  <double>-4.861867055296898E-05</double>
                  <double>-4.9170702695846557E-05</double>
                  <double>-4.9096383154392239E-05</double>
                  <double>-5.0253309309482569E-05</double>
                  <double>-5.0836354494094844E-05</double>
                  <double>-5.1425937563180924E-05</double>
                  <double>-5.1307026296854019E-05</double>
                  <double>-5.0873793661594391E-05</double>
                  <double>-5.3460281342267991E-05</double>
                  <double>-5.5100396275520323E-05</double>
                  <double>-5.6265480816364287E-05</double>
                  <double>-5.7095065712928773E-05</double>
                  <double>-5.7711023837327955E-05</double>
                  <double>-5.736010149121284E-05</double>
                  <double>-5.761591717600822E-05</double>
                  <double>-5.8534853160381317E-05</double>
                  <double>-5.82612119615078E-05</double>
                  <double>-5.9609133750200271E-05</double>
                </Value>
              </Item>
              <Item name="ChunkerActive">
                <Value xsi:type="xsd:boolean">true</Value>
              </Item>
              <Item name="TotalCycleCount">
                <Value xsi:type="xsd:long">4344</Value>
              </Item>
              <Item name="ElapsedCycleCount">
                <Value xsi:type="xsd:long">1344</Value>
              </Item>
            </Value>
          </Item>
        </Value>
      </Item>
      <Item name="Step6">
        <Value xsi:type="Node" name="Step6">
          <Item name="StepAcquisitionFilter - PC:Acquisition Filter">
            <Value xsi:type="Node" name="StepAcquisitionFilter - PC:Acquisition Filter">
              <Item name="ChunkerActive">
                <Value xsi:type="xsd:boolean">false</Value>
              </Item>
            </Value>
          </Item>
        </Value>
      </Item>
      <Item name="Step7">
        <Value xsi:type="Node" name="Step7">
          <Item name="SimpleCyclic - Linear:WaveformGenerator">
            <Value xsi:type="Node" name="SimpleCyclic - Linear:WaveformGenerator">
              <Item name="ElapsedQuarterCycleCount">
                <Value xsi:type="xsd:long">0</Value>
              </Item>
            </Value>
          </Item>
          <Item name="StepAcquisitionFilter - PC:Acquisition Filter">
            <Value xsi:type="Node" name="StepAcquisitionFilter - PC:Acquisition Filter">
              <Item name="ChunkerActive">
                <Value xsi:type="xsd:boolean">false</Value>
              </Item>
            </Value>
          </Item>
        </Value>
      </Item>
      <Item name="Step8">
        <Value xsi:type="Node" name="Step8">
          <Item name="StepAcquisitionFilter - PC:Acquisition Filter">
            <Value xsi:type="Node" name="StepAcquisitionFilter - PC:Acquisition Filter">
              <Item name="ChunkerActive">
                <Value xsi:type="xsd:boolean">false</Value>
              </Item>
            </Value>
          </Item>
        </Value>
      </Item>
      <Item name="Step9">
        <Value xsi:type="Node" name="Step9">
          <Item name="SimpleCyclic - Linear:WaveformGenerator">
            <Value xsi:type="Node" name="SimpleCyclic - Linear:WaveformGenerator">
              <Item name="ElapsedQuarterCycleCount">
                <Value xsi:type="xsd:long">0</Value>
              </Item>
            </Value>
          </Item>
          <Item name="StepAcquisitionFilter - PC:Acquisition Filter">
            <Value xsi:type="Node" name="StepAcquisitionFilter - PC:Acquisition Filter">
              <Item name="ChunkerActive">
                <Value xsi:type="xsd:boolean">false</Value>
              </Item>
            </Value>
          </Item>
        </Value>
      </Item>
      <Item name="Step10">
        <Value xsi:type="Node" name="Step10">
          <Item name="StepAcquisitionFilter - PC:Acquisition Filter">
            <Value xsi:type="Node" name="StepAcquisitionFilter - PC:Acquisition Filter">
              <Item name="ChunkerActive">
                <Value xsi:type="xsd:boolean">false</Value>
              </Item>
            </Value>
          </Item>
        </Value>
      </Item>
      <Item name="Step11">
        <Value xsi:type="Node" name="Step11">
          <Item name="SimpleCyclic - Linear:WaveformGenerator">
            <Value xsi:type="Node" name="SimpleCyclic - Linear:WaveformGenerator">
              <Item name="ElapsedQuarterCycleCount">
                <Value xsi:type="xsd:long">0</Value>
              </Item>
            </Value>
          </Item>
          <Item name="StepAcquisitionFilter - PC:Acquisition Filter">
            <Value xsi:type="Node" name="StepAcquisitionFilter - PC:Acquisition Filter">
              <Item name="ChunkerActive">
                <Value xsi:type="xsd:boolean">false</Value>
              </Item>
            </Value>
          </Item>
        </Value>
      </Item>
      <Item name="Step12">
        <Value xsi:type="Node" name="Step12">
          <Item name="StepAcquisitionFilter - PC:Acquisition Filter">
            <Value xsi:type="Node" name="StepAcquisitionFilter - PC:Acquisition Filter">
              <Item name="ChunkerActive">
                <Value xsi:type="xsd:boolean">false</Value>
              </Item>
            </Value>
          </Item>
        </Value>
      </Item>
      <Item name="Step13">
        <Value xsi:type="Node" name="Step13">
          <Item name="SimpleCyclic - Linear:WaveformGenerator">
            <Value xsi:type="Node" name="SimpleCyclic - Linear:WaveformGenerator">
              <Item name="ElapsedQuarterCycleCount">
                <Value xsi:type="xsd:long">0</Value>
              </Item>
            </Value>
          </Item>
          <Item name="StepAcquisitionFilter - PC:Acquisition Filter">
            <Value xsi:type="Node" name="StepAcquisitionFilter - PC:Acquisition Filter">
              <Item name="ChunkerActive">
                <Value xsi:type="xsd:boolean">false</Value>
              </Item>
            </Value>
          </Item>
        </Value>
      </Item>
      <Item name="Step14">
        <Value xsi:type="Node" name="Step14">
          <Item name="StepAcquisitionFilter - PC:Acquisition Filter">
            <Value xsi:type="Node" name="StepAcquisitionFilter - PC:Acquisition Filter">
              <Item name="ChunkerActive">
                <Value xsi:type="xsd:boolean">false</Value>
              </Item>
            </Value>
          </Item>
        </Value>
      </Item>
      <Item name="FinishedActions">
        <Value xsi:type="ArrayOfString" />
      </Item>
    </Node>
  </Section>
</InstronFile>
