# Supplementary material for: Mechanical Behaviour of Dental Luting Cements: Static, Dynamic, and Finite Element Studies
Source: Dent J (Basel). 2025 Dec 15;13(12):601. doi: 10.3390/dj13120601 (PMC12731645; doi:10.3390/dj13120601)
Supplement: Supplementary file 1 [file dentistry-13-00601-s001.zip › File S1/dynamic/CaC/2021-06-25 KARBDIN1/Test1/Test1.steps.tracking.csv]

Total Time (s)	Cycle Elapsed Time (s)	Total Cycles	Elapsed Cycles	Step	Total Cycle Count(Linear Waveform)	Position(Linear:Position) (mm)	Load(Linear:Load) (kN)	Displacement(Linear:Digital Position) (mm)
0	0	1	1	1	0	-5,4006880056113	-0,0190823525190353	-7,63311982154846E-05
0,01	0,01	1	1	1	0	-5,40052774362266	-0,0182300014421344	8,387491106987E-05
0,02	0,02	1	1	1	0	-5,40056923404336	-0,0182375172153115	4,2356550693512E-05
0,031	0,031	1	1	1	0	-5,40075550787151	-0,0190652115270495	-0,000143833458423615
0,041	0,041	1	1	1	0	-5,40061994455755	-0,018523009493947	-8,27014446258545E-06
0,051	0,051	1	1	1	0	-5,40092923678458	-0,0200601993128657	-0,000317562371492386
0,062	0,062	1	1	1	0	-5,40090383961797	-0,0198507821187377	-0,000292137265205383
0,072	0,072	1	1	1	0	-5,40073298849165	-0,0189723633229733	-0,000121314078569412
0,083	0,083	1	1	1	0	-5,40049804374576	-0,0179508188739419	0,000113546848297119
0,094	0,094	1	1	1	0	-5,40036234073341	-0,0174663215875626	0,000249277800321579
0,104	0,104	1	1	1	0	-5,40073832497001	-0,0192672060802579	-0,000126678496599197
0,115	0,115	1	1	1	0	-5,40096307173371	-0,020034653134644	-0,000351425260305405
0,126	0,126	1	1	1	0	-5,40050477720797	-0,0179751543328166	0,000106841325759888
0,137	0,137	1	1	1	0	-5,40050882846117	-0,0180158205330372	0,000102762132883072
0,148	0,148	1	1	1	0	-5,40068507194519	-0,0190436467528343	-7,34254717826843E-05
0,158	0,158	1	1	1	0	-5,40109167806804	-0,0206296937540174	-0,000480003654956818
0,175	0,175	1	1	1	0	-5,40036465972662	-0,0172733003273606	0,000246930867433548
0,186	0,186	1	1	1	0	-5,40063578635454	-0,01873011700809	-2,41398811340332E-05
0,196	0,196	1	1	1	0	-5,40080401115119	-0,0195056805387139	-0,000192336738109589
0,206	0,206	1	1	1	0	-5,40078942663968	-0,0191641226410866	-0,00017775222659111
0,217	0,217	1	1	1	0	-5,40082692168653	-0,0196063658222556	-0,000215247273445129
0,227	0,227	1	1	1	0	-5,40084888227284	-0,0196635071188211	-0,000237207859754562
0,237	0,237	1	1	1	0	-5,4009328968823	-0,0200808933004737	-0,000321250408887863
0,248	0,248	1	1	1	0	-5,40073645301163	-0,018906588666141	-0,000124778598546982
0,256	0,256	1	1	1	0	-5,4003053996712	-0,0169397657737136	0,000306218862533569
0,266	0,266	1	1	1	0	-5,40069208480418	-0,0188162736594677	-8,04103910923004E-05
0,276	0,276	1	1	1	0	-5,40101168677211	-0,0205235974863172	-0,000400040298700333
0,286	0,286	1	1	1	0	-5,40094203315675	-0,0201403070241213	-0,000330358743667602
0,297	0,297	1	1	1	0	-5,40078132413328	-0,0192765658721328	-0,000169649720191956
0,307	0,307	1	1	1	0	-5,40093764662743	-0,0199891533702612	-0,000326000154018402
0,317	0,317	1	1	1	0	-5,40087967179716	-0,0197454169392586	-0,00026799738407135
0,327	0,327	1	1	1	0	-5,40059234015644	-0,0185364577919245	1,92783772945404E-05
0,337	0,337	1	1	1	0	-5,40050840936601	-0,0178102497011423	0,000103209167718887
0,347	0,347	1	1	1	0	-5,4007887840271	-0,0192933343350887	-0,000177081674337387
0,358	0,358	1	1	1	0	-5,40043484419584	-0,017712339758873	0,000176802277565002
0,368	0,368	1	1	1	0	-5,40065146051347	-0,0188011070713401	-3,97861003875732E-05
0,378	0,378	1	1	1	0	-5,40094463154674	-0,0199293857440352	-0,000332929193973541
0,388	0,388	1	1	1	0	-5,40106264874339	-0,0205501168966293	-0,000450946390628815
0,398	0,398	1	1	1	0	-5,40081295184791	-0,0193845247849822	-0,000201277434825897
0,408	0,408	1	1	1	0	-5,40068384259939	-0,0189089821651578	-7,2140246629715E-05
0,419	0,419	1	1	1	0	-5,40052944794297	-0,0182240176945925	8,21985304355621E-05
0,429	0,429	1	1	1	0	-5,40098606608808	-0,0201233057305217	-0,000374391674995422
0,442	0,442	1	1	1	0	-5,40101928636432	-0,0203294632956386	-0,000407584011554718
0,452	0,452	1	1	1	0	-5,4009239282459	-0,0199800357222557	-0,000312253832817078
0,462	0,462	1	1	1	0	-5,4007722157985	-0,0193141493946314	-0,000160541385412216
0,472	0,472	1	1	1	0	-5,4007934499532	-0,0191218964755535	-0,000181775540113449
0,483	0,483	1	1	1	0	-5,40077973157167	-0,0191353121772408	-0,000168085098266602
0,493	0,493	1	1	1	0	-5,40072231553495	-0,0189514411613345	-0,000110641121864319
0,503	0,503	1	1	1	0	-5,40063679218292	-0,0185583205893636	-2,51457095146179E-05
0,513	0,513	1	1	1	0	-5,40084131062031	-0,019314088858664	-0,000229664146900177
0,523	0,523	1	1	1	0	-5,40112699382007	-0,0207537924870849	-0,000515319406986236
0,533	0,533	1	1	1	0	-5,40079395286739	-0,0192938605323434	-0,000182278454303741
0,543	0,543	1	1	1	0	-5,40069851092994	-0,0189745612442493	-8,68365168571472E-05
0,553	0,553	1	1	1	0	-5,4006483592093	-0,0187265733256936	-3,66568565368652E-05
0,563	0,563	1	1	1	0	-5,40075796656311	-0,0189774297177792	-0,000146292150020599
0,573	0,573	1	1	1	0	-5,40094370953739	-0,0200079195201397	-0,00033203512430191
0,584	0,584	1	1	1	0	-5,40100042708218	-0,0202805269509554	-0,000388752669095993
0,594	0,594	1	1	1	0	-5,40065495297313	-0,018695262260735	-4,33064997196198E-05
0,604	0,604	1	1	1	0	-5,4008790012449	-0,0195151660591364	-0,000267326831817627
0,619	0,619	1	1	1	0	-5,40098131634295	-0,0200689816847444	-0,000369641929864883
0,629	0,629	1	1	1	0	-5,4007762670517	-0,0193212041631341	-0,000164620578289032
0,639	0,639	1	1	1	0	-5,40074293501675	-0,0191046809777617	-0,000131260603666306
0,649	0,649	1	1	1	0	-5,40103769861162	-0,0201783142983913	-0,000426024198532104
0,659	0,659	1	1	1	0	-5,40105451829731	-0,0203599967062473	-0,00044284388422966
0,669	0,669	1	1	1	0	-5,4008818231523	-0,0197350233793259	-0,000270120799541473
0,679	0,679	1	1	1	0	-5,4007070325315	-0,0190191203728318	-9,53860580921173E-05
0,689	0,689	1	1	1	0	-5,40116557851434	-0,0211405800655484	-0,000553932040929794
0,699	0,699	1	1	1	0	-5,40100730024278	-0,0201444886624813	-0,000395625829696655
0,71	0,71	1	1	1	0	-5,40100422687829	-0,0202519772574306	-0,000392552465200424
0,72	0,72	1	1	1	0	-5,4009688552469	-0,0201475387439132	-0,000357180833816528
0,73	0,73	1	1	1	0	-5,40116834454238	-0,0211094971746206	-0,000556670129299164
0,74	0,74	1	1	1	0	-5,40086480788887	-0,0193681521341205	-0,000253133475780487
0,75	0,75	1	1	1	0	-5,40097857825458	-0,0201654899865389	-0,000366903841495514
0,76	0,76	1	1	1	0	-5,40080077014863	-0,0193002913147211	-0,000189095735549927
0,77	0,77	1	1	1	0	-5,40080185979605	-0,019350852817297	-0,000190213322639465
0,78	0,78	1	1	1	0	-5,40049779228866	-0,0180799840018153	0,000113826245069504
0,79	0,79	1	1	1	0	-5,40068096481264	-0,018612127751112	-6,92903995513916E-05
0,8	0,8	1	1	1	0	-5,40081040933728	-0,0194765534251928	-0,000198706984519958
0,81	0,81	1	1	1	0	-5,40117365308106	-0,0209594098851085	-0,000561978667974472
0,82	0,82	1	1	1	0	-5,40112897753716	-0,0209936499595642	-0,000517275184392929
0,83	0,83	1	1	1	0	-5,40102166123688	-0,0201922236010432	-0,000409986823797226
0,841	0,841	1	1	1	0	-5,40110036730766	-0,0206330558285117	-0,000488720834255219
0,851	0,851	1	1	1	0	-5,40094099938869	-0,019922312349081	-0,000329297035932541
0,861	0,861	1	1	1	0	-5,40075967088342	-0,0192127330228686	-0,000147968530654907
0,871	0,871	1	1	1	0	-5,40074170567095	-0,0190784176811576	-0,000130031257867813
0,881	0,881	1	1	1	0	-5,40088914334774	-0,0194721575826406	-0,000277496874332428
0,891	0,891	1	1	1	0	-5,40091563016176	-0,0197334820404649	-0,000303983688354492
0,901	0,901	1	1	1	0	-5,40082876570523	-0,0194722833111882	-0,000217091292142868
0,911	0,911	1	1	1	0	-5,4010275285691	-0,0205908808857203	-0,000415854156017303
0,921	0,921	1	1	1	0	-5,40106890723109	-0,0204345816746354	-0,000457260757684708
0,942	0,942	1	1	1	0	-5,4011819511652	-0,0209308648481965	-0,000570304691791534
0,952	0,952	1	1	1	0	-5,40102993138134	-0,0203292816877365	-0,000418256968259811
0,963	0,963	1	1	1	0	-5,40104744955897	-0,0202041584998369	-0,00043574720621109
0,973	0,973	1	1	1	0	-5,40102062746882	-0,0202871719375253	-0,000408925116062164
0,983	0,983	1	1	1	0	-5,40101587772369	-0,0201071100309491	-0,000404175370931625
0,993	0,993	1	1	1	0	-5,40087168104947	-0,0196308409795165	-0,000260006636381149
1,003	1,003	1	1	1	0	-5,40065780282021	-0,0186719046905637	-4,61563467979431E-05
1,013	1,013	1	1	1	0	-5,40077967569232	-0,0190133042633533	-0,000167973339557648
1,023	1,023	1	1	1	0	-5,40085491724312	-0,0194876361638308	-0,000243242830038071
1,034	1,034	1	1	1	0	-5,40109187364578	-0,0206348905339837	-0,000480171293020248
1,044	1,044	1	1	1	0	-5,40111168287694	-0,0206408184021711	-0,000500008463859558
1,054	1,054	1	1	1	0	-5,4010696336627	-0,0202648667618632	-0,000457987189292908
1,064	1,064	1	1	1	0	-5,40109461173415	-0,0205605896189809	-0,000482965260744095
1,074	1,074	1	1	1	0	-5,40112582035363	-0,0208271946758032	-0,000514145940542221
1,084	1,084	1	1	1	0	-5,40102699771523	-0,0203934963792562	-0,000415295362472534
1,094	1,094	1	1	1	0	-5,40080297738314	-0,0192599976435304	-0,000191275030374527
1,104	1,104	1	1	1	0	-5,40090118534863	-0,0195165583863854	-0,000289510935544968
1,114	1,114	1	1	1	0	-5,40092429146171	-0,0198454363271594	-0,000312589108943939
1,124	1,124	1	1	1	0	-5,40095678530633	-0,0199541030451655	-0,000345110893249512
1,134	1,134	1	1	1	0	-5,40094396099448	-0,0199771905317903	-0,000332258641719818
1,144	1,144	1	1	1	0	-5,40101582184434	-0,0200209952890873	-0,000404175370931625
1,155	1,155	1	1	1	0	-5,40111827664077	-0,0205296091735363	-0,000506602227687836
1,165	1,165	1	1	1	0	-5,40114677511156	-0,0208415696397424	-0,000535100698471069
1,175	1,175	1	1	1	0	-5,40101900696754	-0,020457454957068	-0,00040736049413681
1,185	1,185	1	1	1	0	-5,40103836916387	-0,0205112574622035	-0,000426694750785828
1,195	1,195	1	1	1	0	-5,40062005631626	-0,0182740297168493	-8,38190317153931E-06
1,205	1,205	1	1	1	0	-5,40081988088787	-0,0192596949636936	-0,000208206474781036
1,215	1,215	1	1	1	0	-5,4009772092104	-0,0201529776677489	-0,000365506857633591
1,225	1,225	1	1	1	0	-5,40121746249497	-0,021376651711762	-0,000605788081884384
1,244	1,244	1	1	1	0	-5,4010911192745	-0,0204316060990095	-0,000479444861412048
1,254	1,254	1	1	1	0	-5,40087145753205	-0,0194932939484715	-0,000259783118963242
1,264	1,264	1	1	1	0	-5,40099327452481	-0,0201963866129518	-0,000381600111722946
1,274	1,274	1	1	1	0	-5,40141371078789	-0,0223172176629305	-0,000802036374807358
1,284	1,284	1	1	1	0	-5,40105823427439	-0,0202630925923586	-0,000446587800979614
1,294	1,294	1	1	1	0	-5,40093773044646	-0,0197772309184074	-0,000326056033372879
1,304	1,304	1	1	1	0	-5,40080328471959	-0,0191503018140793	-0,000191610306501389
1,314	1,314	1	1	1	0	-5,40094926953316	-0,0198937067762017	-0,000337623059749603
1,324	1,324	1	1	1	0	-5,40138113312423	-0,0216998439282179	-0,000769458711147308
1,334	1,334	1	1	1	0	-5,4010215215385	-0,0201333779841661	-0,000409875065088272
1,344	1,344	1	1	1	0	-5,40128605440259	-0,0213835434988141	-0,000674407929182053
1,354	1,354	1	1	1	0	-5,40108564309776	-0,0206192350015044	-0,000473968684673309
1,364	1,364	1	1	1	0	-5,40078649297357	-0,0191798666492105	-0,00017484650015831
1,374	1,374	1	1	1	0	-5,40081876330078	-0,0192612921819091	-0,000207088887691498
1,384	1,384	1	1	1	0	-5,40145182050764	-0,0222510145977139	-0,000840146094560623
1,399	1,399	1	1	1	0	-5,4011863656342	-0,0211365660652518	-0,000574719160795212
1,409	1,409	1	1	1	0	-5,40089956484735	-0,0198342511430383	-0,000287890434265137
1,419	1,419	1	1	1	0	-5,40091308765113	-0,019582761451602	-0,000301413238048553
1,429	1,429	1	1	1	0	-5,40131351910531	-0,0214869063347578	-0,000701844692230225
1,439	1,439	1	1	1	0	-5,40134696289897	-0,0218097120523453	-0,000735260546207428
1,449	1,449	1	1	1	0	-5,40134084410965	-0,0218275608494878	-0,000729169696569443
1,459	1,459	1	1	1	0	-5,4009445477277	-0,01977379899472	-0,000332873314619064
1,469	1,469	1	1	1	0	-5,4010884091258	-0,0204221485182643	-0,000476706773042679
1,479	1,479	1	1	1	0	-5,40090803056955	-0,019605359993875	-0,00029638409614563
1,489	1,489	1	1	1	0	-5,40092457085848	-0,0198763236403465	-0,000312868505716324
1,499	1,499	1	1	1	0	-5,4010297358036	-0,0203405227512121	-0,000418089330196381
1,509	1,509	1	1	1	0	-5,40136596187949	-0,021554371342063	-0,000754315406084061
1,521	1,521	1	1	1	0	-5,40151013061404	-0,0224065920338035	-0,000898484140634537
1,531	1,531	1	1	1	0	-5,40138593874872	-0,0220112595707178	-0,000774264335632324
1,542	1,542	1	1	1	0	-5,40127985179424	-0,0215161964297295	-0,000668205320835114
1,552	1,552	1	1	1	0	-5,40124814026058	-0,021178936585784	-0,000636465847492218
1,562	1,562	1	1	1	0	-5,40110858157277	-0,0205113552510738	-0,00049687922000885
1,572	1,572	1	1	1	0	-5,40120491757989	-0,0209866231307387	-0,000593215227127075
1,582	1,582	1	1	1	0	-5,40105426684022	-0,0204439042136073	-0,000442620366811752
1,592	1,592	1	1	1	0	-5,40111855603755	-0,0207508727908134	-0,00050688162446022
1,602	1,602	1	1	1	0	-5,40107955224812	-0,0203562434762716	-0,000467877835035324
1,612	1,612	1	1	1	0	-5,40108821354806	-0,0204622372984886	-0,000476539134979248
1,622	1,622	1	1	1	0	-5,40106474421918	-0,0204656925052404	-0,000453069806098938
1,632	1,632	1	1	1	0	-5,40106412954628	-0,0204672804102302	-0,000452455133199692
1,642	1,642	1	1	1	0	-5,4008711501956	-0,0193002773448825	-0,00025944784283638
1,652	1,652	1	1	1	0	-5,40105803869665	-0,020247376523912	-0,000446364283561707
1,662	1,662	1	1	1	0	-5,40107304230332	-0,0205086404457688	-0,000461395829916
1,673	1,673	1	1	1	0	-5,40108187124133	-0,0205570505931973	-0,000470224767923355
1,683	1,683	1	1	1	0	-5,40130217559636	-0,021465546451509	-0,000690501183271408
1,693	1,693	1	1	1	0	-5,40139437653124	-0,0218416191637516	-0,00078270211815834
1,703	1,703	1	1	1	0	-5,40148238651454	-0,0223576091229916	-0,000870712101459503
1,713	1,713	1	1	1	0	-5,40119927376509	-0,0210474757477641	-0,000587571412324905
1,723	1,723	1	1	1	0	-5,40099729783833	-0,0201857555657625	-0,000385623425245285
1,733	1,733	1	1	1	0	-5,40109178982675	-0,0203555170446634	-0,000480115413665771
1,743	1,743	1	1	1	0	-5,40120653808117	-0,0210294406861067	-0,000594891607761383
1,753	1,753	1	1	1	0	-5,40133662521839	-0,0216656224802136	-0,000724922865629196
1,763	1,763	1	1	1	0	-5,40109757333994	-0,0205375673249364	-0,000485870987176895
1,773	1,773	1	1	1	0	-5,40105965919793	-0,0202108360826969	-0,000447984784841537
1,783	1,783	1	1	1	0	-5,40109070017934	-0,0203976826742291	-0,000478997826576233
1,794	1,794	1	1	1	0	-5,40109503082931	-0,0205825734883547	-0,000483356416225433
1,804	1,804	1	1	1	0	-5,40116040967405	-0,0209335889667273	-0,00054873526096344
1,814	1,814	1	1	1	0	-5,40117541328072	-0,0210938276723027	-0,000563710927963257
1,824	1,824	1	1	1	0	-5,40124445222318	-0,0210522534325719	-0,000632777810096741
1,834	1,834	1	1	1	0	-5,40115345269442	-0,0207788217812777	-0,000541750341653824
1,844	1,844	1	1	1	0	-5,40119916200638	-0,0210038758814335	-0,000587459653615952
1,854	1,854	1	1	1	0	-5,40165136568248	-0,0232494389638305	-0,00103969126939774
1,871	1,871	1	1	1	0	-5,40135864168406	-0,0216435501351953	-0,000746995210647583
1,881	1,881	1	1	1	0	-5,40113450959325	-0,0207282183691859	-0,000522807240486145
1,891	1,891	1	1	1	0	-5,40100411511958	-0,0200144900009036	-0,00039244070649147
1,901	1,901	1	1	1	0	-5,40114043280482	-0,0208852393552661	-0,000528786331415176
1,911	1,911	1	1	1	0	-5,40142815560102	-0,0218441756442189	-0,000816509127616882
1,921	1,921	1	1	1	0	-5,40154566988349	-0,0225435337051749	-0,000934023410081863
1,931	1,931	1	1	1	0	-5,40150881744921	-0,0224762503057718	-0,00089714303612709
1,941	1,941	1	1	1	0	-5,40115619078279	-0,020751291885972	-0,00054454430937767
1,951	1,951	1	1	1	0	-5,40093239396811	-0,019848314113915	-0,000320691615343094
1,961	1,961	1	1	1	0	-5,40094622410834	-0,0197428278625011	-0,000334549695253372
1,971	1,971	1	1	1	0	-5,40162521414459	-0,022855089046061	-0,00101353973150253
1,981	1,981	1	1	1	0	-5,40124632418156	-0,0212043151259422	-0,000634677708148956
1,991	1,991	1	1	1	0	-5,40123872458935	-0,0212668813765049	-0,000627078115940094
2,002	2,002	1	1	1	0	-5,40101677179337	-0,0198880909010768	-0,000405069440603256
2,013	2,013	1	1	1	0	-5,40136973373592	-0,0217018509283662	-0,000758059322834015
2,023	2,023	1	1	1	0	-5,40149219334126	-0,0224371114745736	-0,000880546867847443
2,034	2,034	1	1	1	0	-5,40114258415997	-0,020833914168179	-0,0005309097468853
2,045	2,045	1	1	1	0	-5,40111794136465	-0,0204275408759713	-0,000506266951560974
2,055	2,055	1	1	1	0	-5,40107413195074	-0,0203597079962492	-0,000462457537651062
2,066	2,066	1	1	1	0	-5,40131321176886	-0,0214868877083063	-0,00070156529545784
2,076	2,076	1	1	1	0	-5,40155804716051	-0,0227310694754124	-0,000946372747421265
2,087	2,087	1	1	1	0	-5,40158621035516	-0,0226968294009566	-0,000974535942077637
2,098	2,098	1	1	1	0	-5,40148392319679	-0,0221426365897059	-0,000872276723384857
2,108	2,108	1	1	1	0	-5,40145388804376	-0,0220819236710668	-0,000842213630676269
2,119	2,119	1	1	1	0	-5,4014162812382	-0,0219584908336401	-0,000804606825113296
2,13	2,13	1	1	1	0	-5,40122738108039	-0,0211781216785312	-0,000615734606981277
2,14	2,14	1	1	1	0	-5,40121735073626	-0,0209465809166431	-0,00060567632317543
2,151	2,151	1	1	1	0	-5,40134713053703	-0,0216642813757062	-0,000735484063625336
2,162	2,162	1	1	1	0	-5,40125043131411	-0,0211780937388539	-0,000638756901025772
2,172	2,172	1	1	1	0	-5,40127937681973	-0,0212631281465292	-0,000667702406644821
2,183	2,183	1	1	1	0	-5,40099302306771	-0,0198598811402917	-0,000381376594305038
2,193	2,193	1	1	1	0	-5,4011592362076	-0,020725023932755	-0,000547561794519424
2,211	2,211	1	1	1	0	-5,40155570022762	-0,0226607639342546	-0,000944025814533234
2,221	2,221	1	1	1	0	-5,40145570412278	-0,0221865391358733	-0,000844001770019531
2,232	2,232	1	1	1	0	-5,40122131817043	-0,0209927000105381	-0,000609643757343292
2,243	2,243	1	1	1	0	-5,40094938129187	-0,0198012962937355	-0,00033767893910408
2,253	2,253	1	1	1	0	-5,4011675901711	-0,0208242703229189	-0,000555887818336487
2,264	2,264	1	1	1	0	-5,40134984068572	-0,0217916956171393	-0,000738166272640228
2,275	2,275	1	1	1	0	-5,40150166489184	-0,0222940649837255	-0,000889990478754044
2,285	2,285	1	1	1	0	-5,401341766119	-0,0215603550896049	-0,00073011964559555
2,296	2,296	1	1	1	0	-5,40109609253705	-0,0204435549676418	-0,000484418123960495
2,307	2,307	1	1	1	0	-5,40119466371834	-0,0208969740197062	-0,000582989305257797
2,317	2,317	1	1	1	0	-5,40121846832335	-0,0209046481177211	-0,000606793910264969
2,328	2,328	1	1	1	0	-5,40134218521416	-0,0215558568015695	-0,000730510801076889
2,338	2,338	1	1	1	0	-5,40133573114872	-0,0215577380731702	-0,000724084675312042
2,349	2,349	1	1	1	0	-5,40140122175217	-0,0219514081254601	-0,000789575278759003
2,36	2,36	1	1	1	0	-5,40135590359569	-0,0214759772643447	-0,000744257122278214
2,37	2,37	1	1	1	0	-5,40144542232156	-0,022035245783627	-0,000833719968795776
2,381	2,381	1	1	1	0	-5,40142136625945	-0,0219383463263512	-0,000809691846370697
2,392	2,392	1	1	1	0	-5,40140273049474	-0,0220165913924575	-0,00079108402132988
2,402	2,402	1	1	1	0	-5,40136713534594	-0,0217305310070515	-0,000755488872528076
2,413	2,413	1	1	1	0	-5,40146903134882	-0,0220041489228606	-0,000857356935739517
2,424	2,424	1	1	1	0	-5,40152708999813	-0,0224037747830153	-0,000915415585041046
2,434	2,434	1	1	1	0	-5,40151370689273	-0,0223499722778797	-0,00090206041932106
2,445	2,445	1	1	1	0	-5,40144980885088	-0,0222389400005341	-0,000838134437799454
2,455	2,455	1	1	1	0	-5,40136439725757	-0,0215772166848183	-0,000752750784158707
2,466	2,466	1	1	1	0	-5,40148791857064	-0,0222388561815023	-0,000876244157552719
2,477	2,477	1	1	1	0	-5,40156290866435	-0,0226540071889758	-0,000951234251260757
2,487	2,487	1	1	1	0	-5,40156620554626	-0,0226635485887527	-0,000954531133174896
2,498	2,498	1	1	1	0	-5,40140770375729	-0,021696942858398	-0,000796057283878326
2,509	2,509	1	1	1	0	-5,40129348635674	-0,0213199853897095	-0,000681784003973007
2,519	2,519	1	1	1	0	-5,40129186585545	-0,0212840596213937	-0,000680163502693176
2,53	2,53	1	1	1	0	-5,40158961899578	-0,0227607041597366	-0,000977944582700729
2,541	2,541	1	1	1	0	-5,40153471753001	-0,022415779531002	-0,000923015177249908
2,551	2,551	1	1	1	0	-5,40123729966581	-0,0209977943450212	-0,000625625252723694
2,562	2,562	1	1	1	0	-5,40128208696842	-0,021357131190598	-0,000670440495014191
2,572	2,572	1	1	1	0	-5,40131245739758	-0,0214865524321795	-0,000700782984495163
2,583	2,583	1	1	1	0	-5,40134277194738	-0,0213121809065342	-0,000731069594621658
2,594	2,594	1	1	1	0	-5,40148853324354	-0,0221768161281943	-0,000876858830451965
2,604	2,604	1	1	1	0	-5,40141706354916	-0,0218143640086055	-0,000805389136075974
2,615	2,615	1	1	1	0	-5,40152426809072	-0,022401143796742	-0,0009126216173172
2,635	2,635	1	1	1	0	-5,40127049200237	-0,0209901062771678	-0,00065881758928299
2,646	2,646	1	1	1	0	-5,40128423832357	-0,0212777778506279	-0,000672563910484314
2,656	2,656	1	1	1	0	-5,40141091682017	-0,021872348152101	-0,000799242407083511
2,667	2,667	1	1	1	0	-5,40141949430108	-0,0219473754987121	-0,000807791948318481
2,678	2,678	1	1	1	0	-5,40176345966756	-0,0233046151697636	-0,00115178525447845
2,688	2,688	1	1	1	0	-5,40177488699555	-0,0234655244275928	-0,00116318464279175
2,699	2,699	1	1	1	0	-5,40132972411811	-0,0215063244104385	-0,000718049705028534
2,709	2,709	1	1	1	0	-5,40141963399947	-0,0219824677333236	-0,000807959586381912
2,72	2,72	1	1	1	0	-5,40149750187993	-0,0219858391210437	-0,000885799527168274
2,731	2,731	1	1	1	0	-5,40161993354559	-0,0229068752378225	-0,0010082870721817
2,741	2,741	1	1	1	0	-5,40164823643863	-0,0229802634567022	-0,00103656202554703
2,752	2,752	1	1	1	0	-5,40162591263652	-0,0229238858446479	-0,00101426616311073
2,763	2,763	1	1	1	0	-5,40112269110978	-0,0203183060511947	-0,000511016696691513
2,773	2,773	1	1	1	0	-5,40124079212546	-0,021021100692451	-0,000629089772701263
2,784	2,784	1	1	1	0	-5,40166603401303	-0,0230390671640635	-0,00105438753962517
2,795	2,795	1	1	1	0	-5,40139862336218	-0,0218102801591158	-0,000786948949098587
2,805	2,805	1	1	1	0	-5,40140239521861	-0,0218801945447922	-0,000790748745203018
2,816	2,816	1	1	1	0	-5,4014577716589	-0,0220527639612556	-0,000846125185489655
2,826	2,826	1	1	1	0	-5,40142234414816	-0,0218754168599844	-0,000810641795396805
2,837	2,837	1	1	1	0	-5,40139703080058	-0,0217004772275686	-0,000785328447818756
2,848	2,848	1	1	1	0	-5,40184593759477	-0,0239205779507756	-0,0012342631816864
2,861	2,861	1	1	1	0	-5,40195713751018	-0,0243177358061075	-0,00134546309709549
2,872	2,872	1	1	1	0	-5,40184462442994	-0,023695551790297	-0,00123297795653343
2,882	2,882	1	1	1	0	-5,40128001943231	-0,0211924593895674	-0,000668372958898544
2,893	2,893	1	1	1	0	-5,4013193026185	-0,0213921768590808	-0,000707656145095825
2,904	2,904	1	1	1	0	-5,40131449699402	-0,0212246086448431	-0,000702794641256332
2,914	2,914	1	1	1	0	-5,40132894180715	-0,0213210517540574	-0,000717267394065857
2,925	2,925	1	1	1	0	-5,40144944563508	-0,0219656154513359	-0,000837743282318115
2,936	2,936	1	1	1	0	-5,40158914402127	-0,0227180635556579	-0,000977441668510437
2,946	2,946	1	1	1	0	-5,4015376791358	-0,0222667260095477	-0,000925976783037186
2,957	2,957	1	1	1	0	-5,40161945857108	-0,0226005120202899	-0,00100778415799141
2,967	2,967	1	1	1	0	-5,40170702151954	-0,0232293363660574	-0,00109534710645676
2,978	2,978	1	1	1	0	-5,40176999755204	-0,0235465494915843	-0,00115832313895226
2,989	2,989	1	1	1	0	-5,40176589041948	-0,0232597952708602	-0,00115418806672096
2,999	2,999	1	1	1	0	-5,40167760103941	-0,0229131011292338	-0,00106595456600189
3,01	3,01	1	1	1	0	-5,40174826048314	-0,0232620583847165	-0,00113658607006073
3,021	3,021	1	1	1	0	-5,40154008194804	-0,0224134372547269	-0,000928435474634171
3,031	3,031	1	1	1	0	-5,40132167749107	-0,0215640477836132	-0,000710003077983856
3,042	3,042	1	1	1	0	-5,40143377147615	-0,0217421632260084	-0,000822097063064575
3,053	3,053	1	1	1	0	-5,40169361047447	-0,023003863170743	-0,00108193606138229
3,063	3,063	1	1	1	0	-5,40166860446334	-0,0230502709746361	-0,00105695798993111
3,074	3,074	1	1	1	0	-5,40169587358832	-0,0231855874881148	-0,00108417123556137
3,084	3,084	1	1	1	0	-5,40161222219467	-0,0224617589265108	-0,00100057572126389
3,095	3,095	1	1	1	0	-5,40178142488003	-0,023456490598619	-0,00116972252726555
3,106	3,106	1	1	1	0	-5,40167491883039	-0,0229522911831737	-0,001063272356987
3,116	3,116	1	1	1	0	-5,40142371319234	-0,0218106154352427	-0,000812038779258728
3,127	3,127	1	1	1	0	-5,40126663632691	-0,0208583427593112	-0,000654961913824081
3,138	3,138	1	1	1	0	-5,40138795040548	-0,0215077586472034	-0,000776275992393494
3,148	3,148	1	1	1	0	-5,40183833800256	-0,0236756028607488	-0,00122666358947754
3,159	3,159	1	1	1	0	-5,40184574201703	-0,0238197250291705	-0,00123409554362297
3,17	3,17	1	1	1	0	-5,40182017721236	-0,0234155915677547	-0,00120850279927254
3,18	3,18	1	1	1	0	-5,40180799551308	-0,0235031172633171	-0,00119632109999657
3,191	3,191	1	1	1	0	-5,40170643478632	-0,0230887858197093	-0,00109478831291199
3,202	3,202	1	1	1	0	-5,40125269442797	-0,0210512150079012	-0,000641047954559326
3,212	3,212	1	1	1	0	-5,40126294828951	-0,0211492320522666	-0,000651273876428604
3,223	3,223	1	1	1	0	-5,40148970670998	-0,022168424911797	-0,000878032296895981
3,233	3,233	1	1	1	0	-5,40171666070819	-0,0231172377243638	-0,00110501423478127
3,244	3,244	1	1	1	0	-5,40164477191865	-0,022941087372601	-0,00103309750556946
3,255	3,255	1	1	1	0	-5,40165843442082	-0,0231208279728889	-0,00104673206806183
3,265	3,265	1	1	1	0	-5,40206579491496	-0,0248332507908344	-0,00145414844155312
3,276	3,276	1	1	1	0	-5,4018153436482	-0,0235274992883205	-0,00120369717478752
3,287	3,287	1	1	1	0	-5,40175287052989	-0,0232529500499368	-0,00114116817712784
3,297	3,297	1	1	1	0	-5,40135512128472	-0,0216048816218972	-0,00074341893196106
3,308	3,308	1	1	1	0	-5,40136819705367	-0,021411431953311	-0,000756494700908661
3,319	3,319	1	1	1	0	-5,40161761455238	-0,0225970009341836	-0,00100594013929367
3,329	3,329	1	1	1	0	-5,40206744335592	-0,0248000584542751	-0,00145576894283295
3,34	3,34	1	1	1	0	-5,40181425400078	-0,0236557330936193	-0,00120257958769798
3,35	3,35	1	1	1	0	-5,40152912959456	-0,0219831988215446	-0,000917427241802215
3,361	3,361	1	1	1	0	-5,40176418609917	-0,0233359774574637	-0,00115251168608665
3,372	3,372	1	1	1	0	-5,40163859724998	-0,0228138221427798	-0,001026950776577
3,382	3,382	1	1	1	0	-5,40145662613213	-0,0219735968858004	-0,000844951719045639
3,393	3,393	1	1	1	0	-5,40160965174437	-0,0226006517186761	-0,00099794939160347
3,404	3,404	1	1	1	0	-5,40176577866077	-0,0232655461877584	-0,00115413218736649
3,414	3,414	1	1	1	0	-5,40175697766244	-0,0233257375657558	-0,00114530324935913
3,425	3,425	1	1	1	0	-5,40171255357563	-0,0230483757331967	-0,00110087916254997
3,436	3,436	1	1	1	0	-5,4017114918679	-0,0231908960267901	-0,00109981745481491
3,446	3,446	1	1	1	0	-5,40189544670284	-0,0237963860854506	-0,00128377228975296
3,457	3,457	1	1	1	0	-5,40139032527804	-0,0215021381154656	-0,000778678804636002
3,467	3,467	1	1	1	0	-5,4016531817615	-0,0228057662025094	-0,001041479408741
3,478	3,478	1	1	1	0	-5,40192145854235	-0,0242298282682896	-0,00130981206893921
3,489	3,489	1	1	1	0	-5,40175809524953	-0,0232400419190526	-0,00114642083644867
3,499	3,499	1	1	1	0	-5,4013626370579	-0,0213637389242649	-0,000750962644815445
3,51	3,51	1	1	1	0	-5,40177318267524	-0,023389495909214	-0,00116150826215744
3,521	3,521	1	1	1	0	-5,40191042236984	-0,0240579666569829	-0,00129874795675278
3,531	3,531	1	1	1	0	-5,40152382105589	-0,0219533825293183	-0,000912118703126907
3,542	3,542	1	1	1	0	-5,40191676467657	-0,0240108696743846	-0,00130506232380867
3,553	3,553	1	1	1	0	-5,40180548094213	-0,0235355133190751	-0,0011938065290451
3,563	3,563	1	1	1	0	-5,40188577957451	-0,023936671204865	-0,00127410516142845
3,574	3,574	1	1	1	0	-5,40185183286667	-0,0236258702352643	-0,00124018639326096
3,585	3,585	1	1	1	0	-5,40184940211475	-0,0235991412773728	-0,00123772770166397
3,595	3,595	1	1	1	0	-5,40178474970162	-0,0233249459415674	-0,00117307528853416
3,606	3,606	1	1	1	0	-5,4016871843487	-0,0231268908828497	-0,00107550993561745
3,616	3,616	1	1	1	0	-5,4016793332994	-0,0231131026521325	-0,0010676309466362
3,627	3,627	1	1	1	0	-5,40156880393624	-0,0222929054871202	-0,000957157462835312
3,638	3,638	1	1	1	0	-5,40149487555027	-0,0220333412289619	-0,000883173197507858
3,648	3,648	1	1	1	0	-5,40154868736863	-0,0224419357255101	-0,000937040895223618
3,659	3,659	1	1	1	0	-5,40161110460758	-0,0226416531950235	-0,000999458134174347
3,67	3,67	1	1	1	0	-5,40200287476182	-0,0243067089468241	-0,00139122828841209
3,68	3,68	1	1	1	0	-5,40183171629906	-0,0236412230879068	-0,00122006982564926
3,691	3,691	1	1	1	0	-5,40221289731562	-0,0254994770511985	-0,00160122290253639
3,702	3,702	1	1	1	0	-5,40169310756028	-0,0230307970196009	-0,001081433147192
3,712	3,712	1	1	1	0	-5,40179581381381	-0,0232799677178264	-0,0011841394007206
3,723	3,723	1	1	1	0	-5,40184702724218	-0,0236195744946599	-0,00123532488942146
3,733	3,733	1	1	1	0	-5,40192626416683	-0,0240230606868863	-0,00131456181406975
3,744	3,744	1	1	1	0	-5,40188259445131	-0,0239212671294808	-0,00127092003822327
3,755	3,755	1	1	1	0	-5,40160467848182	-0,0223017437383533	-0,0009930320084095
3,765	3,765	1	1	1	0	-5,40168637409806	-0,0228595081716776	-0,00107472762465477
3,776	3,776	1	1	1	0	-5,40208043530583	-0,0247508892789483	-0,00146873295307159
3,787	3,787	1	1	1	0	-5,40197409689426	-0,0243288371711969	-0,001362394541502
3,797	3,797	1	1	1	0	-5,40173401124775	-0,0232567731291056	-0,00112233683466911
3,808	3,808	1	1	1	0	-5,40156240575016	-0,022200969979167	-0,000950731337070465
3,819	3,819	1	1	1	0	-5,40171157568693	-0,0229558162391186	-0,00109992921352386
3,829	3,829	1	1	1	0	-5,40181771852076	-0,0234794896095991	-0,00120604410767555
3,84	3,84	1	1	1	0	-5,40185951627791	-0,0238254759460688	-0,0012478418648243
3,85	3,85	1	1	1	0	-5,4019970074296	-0,02422412391752	-0,00138530507683754
3,861	3,861	1	1	1	0	-5,40188488550484	-0,0237678177654743	-0,00127321109175682
3,872	3,872	1	1	1	0	-5,4019674193114	-0,0242670206353068	-0,00135574489831924
3,882	3,882	1	1	1	0	-5,4017701651901	-0,0234798016026616	-0,00115849077701569
3,893	3,893	1	1	1	0	-5,40176583454013	-0,023082559928298	-0,00115418806672096
3,904	3,904	1	1	1	0	-5,40162247605622	-0,022469824180007	-0,00101080164313316
3,914	3,914	1	1	1	0	-5,40169204585254	-0,0229255761951208	-0,00108037143945694
3,925	3,925	1	1	1	0	-5,40179086849093	-0,023493398912251	-0,00117922201752663
3,936	3,936	1	1	1	0	-5,40184753015637	-0,0234357453882694	-0,00123588368296623
3,946	3,946	1	1	1	0	-5,40183741599321	-0,0235036900267005	-0,00122571364045143
3,957	3,957	1	1	1	0	-5,40183325298131	-0,0236070156097412	-0,00122157856822014
3,968	3,968	1	1	1	0	-5,40204847231507	-0,0246788887307048	-0,00143682584166527
3,978	3,978	1	1	1	0	-5,40210627950728	-0,0250287540256977	-0,00149460509419441
3,989	3,989	1	1	1	0	-5,40213813073933	-0,024948981590569	-0,00152645632624626
3,999	3,999	1	1	1	0	-5,40207085199654	-0,0246278336271644	-0,00145917758345604
4,009	4,009	1	1	1	0	-5,40200198069215	-0,0244800141081214	-0,00139027833938599
4,02	4,02	1	1	1	0	-5,40167072787881	-0,0229285657405853	-0,00105908140540123
4,031	4,031	1	1	1	0	-5,40193858556449	-0,0238950503990054	-0,00132691115140915
4,041	4,041	1	1	1	0	-5,40194160304964	-0,0240520387887955	-0,0013299286365509
4,052	4,052	1	1	1	0	-5,40193861350417	-0,0240138871595263	-0,00132696703076363
4,063	4,063	1	1	1	0	-5,40203008800745	-0,0244419649243355	-0,00141844153404236
4,073	4,073	1	1	1	0	-5,40158106945455	-0,0222398061305285	-0,000969395041465759
4,084	4,084	1	1	1	0	-5,40169668383896	-0,0228901533409953	-0,00108500942587852
4,095	4,095	1	1	1	0	-5,40180891752243	-0,0234339805319905	-0,00119727104902267
4,105	4,105	1	1	1	0	-5,40189687162638	-0,0239172158762813	-0,00128522515296936
4,116	4,116	1	1	1	0	-5,40200323797762	-0,0242224195972085	-0,00139156356453896
4,126	4,126	1	1	1	0	-5,40205987170339	-0,0245628040283918	-0,00144822522997856
4,139	4,139	1	1	1	0	-5,40205196477473	-0,024599265307188	-0,00144029036164284
4,15	4,15	1	1	1	0	-5,40168670937419	-0,0227852957323194	-0,00107500702142715
4,161	4,161	1	1	1	0	-5,40165413171053	-0,0225690798833966	-0,00104242935776711
4,172	4,172	1	1	1	0	-5,40194383822381	-0,0239477772265673	-0,00133216381072998
4,182	4,182	1	1	1	0	-5,40188793092966	-0,0236416980624199	-0,00127622857689857
4,193	4,193	1	1	1	0	-5,40217417292297	-0,0252243829891086	-0,00156249850988388
4,204	4,204	1	1	1	0	-5,40210077539086	-0,024982993490994	-0,0014890730381012
4,214	4,214	1	1	1	0	-5,40180321782827	-0,0233557680621743	-0,00119151547551155
4,225	4,225	1	1	1	0	-5,40181900374591	-0,023369905538857	-0,00120732933282852
4,235	4,235	1	1	1	0	-5,40192154236138	-0,0240248069167137	-0,00130986794829369
4,246	4,246	1	1	1	0	-5,4019720852375	-0,0242767389863729	-0,00136043876409531
4,257	4,257	1	1	1	0	-5,4022339079529	-0,0252508791163564	-0,00162223353981972
4,267	4,267	1	1	1	0	-5,40218909271061	-0,0251295464113355	-0,00157741829752922
4,278	4,278	1	1	1	0	-5,4020862467587	-0,0247573247179389	-0,00147460028529167
4,289	4,289	1	1	1	0	-5,40194814093411	-0,0240867817774415	-0,0013364665210247
4,299	4,299	1	1	1	0	-5,40185334160924	-0,0233238330110908	-0,00124163925647736
4,31	4,31	1	1	1	0	-5,40175435133278	-0,022981776855886	-0,00114267691969872
4,321	4,321	1	1	1	0	-5,40204050950706	-0,0245411368086934	-0,00142883509397507
4,331	4,331	1	1	1	0	-5,40202215313911	-0,0244723586365581	-0,00141050666570663
4,342	4,342	1	1	1	0	-5,40197323076427	-0,0240252539515495	-0,00136155635118484
4,353	4,353	1	1	1	0	-5,4020316246897	-0,0243572238832712	-0,00141995027661324
4,363	4,363	1	1	1	0	-5,40183478966355	-0,023482465185225	-0,00122314319014549
4,374	4,374	1	1	1	0	-5,40181833319366	-0,0235740467905998	-0,0012066587805748
4,384	4,384	1	1	1	0	-5,40213547646999	-0,0251340679824352	-0,00152382999658585
4,395	4,395	1	1	1	0	-5,40229981765151	-0,0256806332617998	-0,00168817117810249
4,406	4,406	1	1	1	0	-5,40221602655947	-0,0252479920163751	-0,0016043521463871
4,416	4,416	1	1	1	0	-5,40206361562014	-0,0245738448575139	-0,00145191326737404
4,427	4,427	1	1	1	0	-5,40199424140155	-0,0243112677708268	-0,00138256698846817
4,438	4,438	1	1	1	0	-5,40162747725844	-0,0223648874089122	-0,00101583078503609
4,448	4,448	1	1	1	0	-5,40182839147746	-0,0232929969206452	-0,00121671706438065
4,459	4,459	1	1	1	0	-5,40212642401457	-0,0249113794416189	-0,00151472166180611
4,47	4,47	1	1	1	0	-5,40233605541289	-0,0259518530219793	-0,00172438099980354
4,482	4,482	1	1	1	0	-5,40203019976616	-0,0243473937734962	-0,00141855329275131
4,493	4,493	1	1	1	0	-5,40230275131762	-0,0255576614290476	-0,00169107690453529
4,504	4,504	1	1	1	0	-5,40189919061959	-0,0238332571461797	-0,00128751620650291
4,515	4,515	1	1	1	0	-5,40184599347413	-0,0235514435917139	-0,00123431906104088
4,525	4,525	1	1	1	0	-5,40177938528359	-0,0230210181325674	-0,00116771087050438
4,536	4,536	1	1	1	0	-5,40206682868302	-0,0246066180989146	-0,0014551542699337
4,547	4,547	1	1	1	0	-5,40215251967311	-0,02499143127352	-0,00154081732034683
4,557	4,557	1	1	1	0	-5,40174865163863	-0,0230748765170574	-0,00113697722554207
4,568	4,568	1	1	1	0	-5,40199468843639	-0,0240152096375823	-0,00138301402330399
4,584	4,584	1	1	1	0	-5,40235167369246	-0,0258190417662263	-0,00174002721905708
4,595	4,595	1	1	1	0	-5,40224136784673	-0,0254623312503099	-0,00162972137331963
4,605	4,605	1	1	1	0	-5,40191237814724	-0,0238898210227489	-0,00130070373415947
4,616	4,616	1	1	1	0	-5,40178382769227	-0,0230050180107355	-0,00117218121886253
4,626	4,626	1	1	1	0	-5,40215981192887	-0,0249473843723536	-0,00154813751578331
4,637	4,637	1	1	1	0	-5,40188664570451	-0,0237204739823937	-0,00127499923110008
4,648	4,648	1	1	1	0	-5,4019033536315	-0,0239816727116704	-0,00129170715808868
4,658	4,658	1	1	1	0	-5,40188435465097	-0,0234774872660637	-0,00127265229821205
4,669	4,669	1	1	1	0	-5,40196132846177	-0,0240024318918586	-0,00134965404868126
4,68	4,68	1	1	1	0	-5,40207400918007	-0,0245666410773993	-0,00146236270666122
4,69	4,69	1	1	1	0	-5,40210778824985	-0,0248244637623429	-0,00149611383676529
4,701	4,701	1	1	1	0	-5,40235796011984	-0,0259190937504172	-0,0017462857067585
4,714	4,714	1	1	1	0	-5,40237025357783	-0,0257705012336373	-0,00175857916474342
4,725	4,725	1	1	1	0	-5,40203807875514	-0,0243275379762053	-0,00142637640237808
4,736	4,736	1	1	1	0	-5,40197677910328	-0,024135485291481	-0,00136507675051689
4,746	4,746	1	1	1	0	-5,4019355122	-0,0239031249657273	-0,00132383778691292
4,757	4,757	1	1	1	0	-5,40193978697062	-0,0237096985802054	-0,00132808461785316
4,767	4,767	1	1	1	0	-5,4022201616317	-0,0252035818994045	-0,00160848721861839
4,778	4,778	1	1	1	0	-5,40237047709525	-0,0259660044685006	-0,00175880268216133
4,789	4,789	1	1	1	0	-5,40198862552643	-0,0241575622931123	-0,001376923173666
4,799	4,799	1	1	1	0	-5,40213296189904	-0,0246529281139374	-0,00152125954627991
4,81	4,81	1	1	1	0	-5,40211552754045	-0,0247306190431118	-0,00150382518768311
4,821	4,821	1	1	1	0	-5,40191103704274	-0,0237848795950413	-0,00129936262965202
4,831	4,831	1	1	1	0	-5,40202600881457	-0,0243958691135049	-0,00141436234116554
4,842	4,842	1	1	1	0	-5,4022487718612	-0,0251722102984786	-0,00163709744811058
4,853	4,853	1	1	1	0	-5,4022715985775	-0,0253283651545644	-0,00165995210409164
4,863	4,863	1	1	1	0	-5,40204050950706	-0,0242998078465462	-0,00142883509397507
4,874	4,874	1	1	1	0	-5,40230805985629	-0,0258050253614783	-0,0016963854432106
4,884	4,884	1	1	1	0	-5,40219638496637	-0,0248677190393209	-0,00158468261361122
4,895	4,895	1	1	1	0	-5,40193911641836	-0,0237762648612261	-0,00132746994495392
4,906	4,906	1	1	1	0	-5,40193933993578	-0,0239116931334138	-0,00132769346237183
4,916	4,916	1	1	1	0	-5,40197851136327	-0,0241119461134076	-0,00136680901050568
4,927	4,927	1	1	1	0	-5,40203819051385	-0,0242358259856701	-0,00142648816108704
4,938	4,938	1	1	1	0	-5,40244745090604	-0,0261693401262164	-0,00183580443263054
4,948	4,948	1	1	1	0	-5,40249123238027	-0,0266019068658352	-0,00187955796718597
4,951	4,951	1	1	1	0	-5,40257354266942	-0,0268504582345486	-0,00196186825633049
4,957	4,957	1	1	1	0	-5,40246600285172	-0,0263984268531203	-0,00185435637831688
4,967	4,967	1	1	1	0	-5,40212072432041	-0,0247857719659805	-0,00150907784700394
4,978	4,978	1	1	1	0	-5,40181783027947	-0,0231459178030491	-0,00120615586638451
4,988	4,988	1	1	1	0	-5,40194548666477	-0,0238753948360682	-0,00133384019136429
4,999	4,999	1	1	1	0	-5,4020688124001	-0,0244548916816711	-0,00145716592669487
5	5	1	1	1	0	-5,40210127830505	-0,02461529802531	-0,00148963183164597
5,011	5,011	1	1	1	0	-5,40232608094811	-0,0258854823186994	-0,00171443447470665
5,022	5,022	1	1	1	0	-5,40225829929113	-0,025249132886529	-0,00164665281772614
5,033	5,033	1	1	1	0	-5,40226788260043	-0,0253545772284269	-0,00165620818734169
5,044	5,044	1	1	1	0	-5,40244546718895	-0,0263246148824692	-0,00183379277586937
5,055	5,055	1	1	1	0	-5,40204050950706	-0,0244800746440887	-0,00142883509397507
5,061	5,061	1	1	2	0	-5,40186563506722	-0,0234751822426915	-0,00125393271446228
5,061	0	1	1	2	0	-5,40186563506722	-0,0234751822426915	-0,00125393271446228
5,072	0,0110000000000001	1	1	2	0	-5,40203897282481	-0,0241594947874546	-0,00142732635140419
5,084	0,0230000000000006	1	1	2	0	-5,40201449766755	-0,0242437282577157	-0,00140279531478882
5,095	0,0339999999999998	1	1	2	0,25	-5,40202919393778	-0,0243720458820462	-0,00141749158501625
5,105	0,0440000000000005	1	1	2	0,25	-5,40195191279054	-0,0240183807909489	-0,00134021043777466
5,113	0,0520000000000005	1	1	2	0,5	-5,40133142843843	-0,020752758719027	-0,000719726085662842
5,114	0,0529999999999999	1	1	2	0,5	-5,40134749375284	-0,020863888785243	-0,000735819339752197
5,125	0,0640000000000001	1	1	2	0,5	-5,40196736343205	-0,0240363366901875	-0,00135568901896477
5,136	0,0750000000000002	1	1	2	0,5	-5,40248363278806	-0,0264931889250875	-0,00187195837497711
5,147	0,0860000000000003	1	1	2	0,75	-5,40323507040739	-0,0301478896290064	-0,00262336805462837
5,154	0,093	1	1	2	0,75	-5,40397829376161	-0,0331977568566799	-0,003366619348526
5,162	0,101	1	1	2	1	-5,4039753600955	-0,0329748308286071	-0,0033637136220932
5,173	0,0110000000000001	2	2	2	1	-5,40385225787759	-0,0323461415246129	-0,00324055552482605
5,184	0,0220000000000002	2	2	2	1	-5,40160800330341	-0,0218681339174509	-0,000996328890323639
5,195	0,0330000000000004	2	2	2	1,25	-5,3999125957489	-0,0146612664684653	0,000698994845151901
5,206	0,0440000000000005	2	2	2	1,25	-5,39859976619482	-0,00983984209597111	0,00201188027858734
5,207	0,0449999999999999	2	2	2	1,25	-5,39856637828052	-0,0097849452868104	0,00204524025321007
5,208	0,0460000000000003	2	2	2	1,25	-5,39860406890511	-0,00993640162050724	0,00200757756829262
5,219	0,0570000000000004	2	2	2	1,5	-5,39992150850594	-0,0155893852934241	0,00069011002779007
5,23	0,0680000000000005	2	2	2	1,5	-5,4018612485379	-0,0241415714845061	-0,00124957412481308
5,241	0,0790000000000006	2	2	2	1,75	-5,404630349949	-0,0362046156078577	-0,00401867553591728
5,252	0,0899999999999999	2	2	2	1,75	-5,40698426775634	-0,0459279911592603	-0,0063725933432579
5,257	0,0949999999999998	2	2	2	1,75	-5,40718269534409	-0,0466364528983831	-0,00657102093100548
5,258	0,0960000000000001	2	2	2	1,75	-5,40719395503402	-0,0466331886127591	-0,00658225268125534
5,26	0,0979999999999999	2	2	2	1,75	-5,40715780109167	-0,0462888181209564	-0,00654615461826324
5,261	0,0990000000000002	2	2	2	1,75	-5,4071038775146	-0,0460430840030313	-0,00649223104119301
5,262	0,100000000000001	2	2	2	2	-5,40705062448978	-0,0458637904375792	-0,00643892213702202
5,273	0,0109999999999992	3	3	2	2	-5,40491407737136	-0,0354805681854486	-0,00430237501859665
5,283	0,0209999999999999	3	3	2	2	-5,40032775141299	-0,0160637591034174	0,000283867120742798
5,294	0,032	3	3	2	2,25	-5,39762536995113	-0,00699955970048904	0,00298624858260155
5,305	0,0429999999999993	3	3	2	2,25	-5,39670020341873	-0,00463969074189663	0,00391144305467606
5,306	0,0439999999999996	3	3	2	2,25	-5,39665075019002	-0,00452020671218634	0,00396089628338814
5,31	0,048	3	3	2	2,25	-5,39663231000304	-0,00463882926851511	0,00397928059101105
5,312	0,0499999999999998	3	3	2	2,5	-5,3966942243278	-0,00485439319163561	0,00391742214560509
5,323	0,0609999999999999	3	3	2	2,5	-5,39918373338878	-0,0139413541182876	0,00142788514494896
5,334	0,0720000000000001	3	3	2	2,5	-5,40343897417188	-0,0307704648002982	-0,00282732769846916
5,345	0,0829999999999993	3	3	2	2,75	-5,40707652457058	-0,0464422022923827	-0,00646485015749931
5,352	0,0899999999999999	3	3	2	2,75	-5,40830223821104	-0,0518337031826377	-0,00769056379795074
5,362	0,0999999999999996	3	3	2	3	-5,40719423443079	-0,0456066010519862	-0,00658253207802773
5,373	0,0110000000000001	4	4	2	3	-5,40426839143038	-0,0318510644137859	-0,00365674495697021
5,384	0,0220000000000002	4	4	2	3	-5,40084513835609	-0,0178790558129549	-0,000233463943004608
5,395	0,0330000000000004	4	4	2	3,25	-5,39669592864811	-0,00452348496764898	0,0039156898856163
5,401	0,0389999999999997	4	4	2	3,25	-5,39526580832899	-0,00135757960379124	0,00534581020474434
5,411	0,0490000000000004	4	4	2	3,25	-5,39620226249099	-0,00428425148129463	0,00440932810306549
5,422	0,0599999999999996	4	4	2	3,5	-5,39964993484318	-0,0159621424973011	0,000961683690547943
5,432	0,0700000000000003	4	4	2	3,5	-5,40253238752484	-0,0273768091574311	-0,00192068517208099
5,443	0,0810000000000004	4	4	2	3,75	-5,40608008392155	-0,0422003911808133	-0,00546840950846672
5,453	0,0910000000000002	4	4	2	3,75	-5,40741741657257	-0,0477534905076027	-0,00680571421980858
5,462	0,0999999999999996	4	4	2	4	-5,40734994225204	-0,0470754085108638	-0,00673826783895493
5,472	0,0100000000000007	5	5	2	4	-5,40490153245628	-0,0347369397059083	-0,00428985804319382
5,483	0,0210000000000008	5	5	2	4	-5,40107457898557	-0,0189561536535621	-0,000462904572486877
5,494	0,032	5	5	2	4,25	-5,39715447463095	-0,00587325543165207	0,00345714390277863
5,5	0,0380000000000003	5	5	2	4,25	-5,39612975902855	-0,00346874818205833	0,00448185950517654
5,511	0,0490000000000004	5	5	2	4,25	-5,39691131561994	-0,00617292709648609	0,00370027497410774
5,522	0,0600000000000005	5	5	2	4,5	-5,399403674528	-0,0147955864667892	0,00120794400572777
5,533	0,0710000000000006	5	5	2	4,5	-5,4027452878654	-0,0281822914257646	-0,00213364139199257
5,544	0,0820000000000007	5	5	2	4,75	-5,40595552884042	-0,0416402937844396	-0,00534385442733765
5,553	0,0910000000000002	5	5	2	4,75	-5,40806908160448	-0,0507186353206635	-0,00745737925171852
5,556	0,0940000000000003	5	5	2	4,75	-5,40807693265378	-0,0504795042797923	-0,00746525824069977
5,557	0,0950000000000006	5	5	2	4,75	-5,40804111398757	-0,0500414846464992	-0,00742943957448006
5,562	0,100000000000001	5	5	2	5	-5,4072611220181	-0,0459453091025352	-0,00664941966533661
5,573	0,0110000000000001	6	6	2	5	-5,40475870482624	-0,0338792987167835	-0,00414703041315079
5,584	0,0220000000000002	6	6	2	5	-5,40044208057225	-0,0163214560598135	0,000169537961483002
5,595	0,0329999999999995	6	6	2	5,25	-5,39723759517074	-0,00644007697701454	0,00337405130267143
5,605	0,0430000000000001	6	6	2	5,25	-5,39478647522628	-0,000375634990632534	0,00582514330744743
5,623	0,0609999999999999	6	6	2	5,5	-5,40025695227087	-0,018441709689796	0,000354666262865067
5,634	0,0720000000000001	6	6	2	5,5	-5,40350960567594	-0,0311713945120573	-0,002897959202528
5,645	0,0830000000000002	6	6	2	5,75	-5,40610156953335	-0,0423496961593628	-0,00548992305994034
5,654	0,0919999999999996	6	6	2	5,75	-5,40770175866783	-0,048755849711597	-0,00709008425474167
5,662	0,0999999999999996	6	6	2	6	-5,40730562992394	-0,0463306810706854	-0,00669395551085472
5,673	0,0110000000000001	7	7	2	6	-5,40516994893551	-0,0358968786895275	-0,00455830246210098
5,684	0,0220000000000002	7	7	2	6	-5,40063377469778	-0,0172840896993876	-2,21282243728638E-05
5,695	0,0330000000000004	7	7	2	6,25	-5,39647193625569	-0,00404766295105219	0,00413965433835983
5,7	0,0380000000000003	7	7	2	6,25	-5,39511993527412	-0,000922880135476589	0,0054917111992836
5,704	0,0419999999999998	7	7	2	6,25	-5,39506550878286	-0,00106873922049999	0,00554613769054413
5,707	0,0449999999999999	7	7	2	6,25	-5,39520023390651	-0,00142378732562065	0,00541135668754578
5,717	0,0550000000000006	7	7	2	6,5	-5,39767943322659	-0,00917931087315083	0,00293221324682236
5,728	0,0659999999999998	7	7	2	6,5	-5,40134207345545	-0,0225218897685409	-0,000730399042367935
5,738	0,0760000000000005	7	7	2	6,75	-5,40423226542771	-0,0339403189718723	-0,00362059101462364
5,749	0,0870000000000006	7	7	2	6,75	-5,40711265057325	-0,0461540743708611	-0,00650100409984589
5,755	0,093	7	7	2	6,75	-5,40763406082988	-0,0483504263684154	-0,00702241435647011
5,762	0,100000000000001	7	7	2	7	-5,40717121213675	-0,0458140810951591	-0,00655956566333771
5,773	0,0109999999999992	8	8	2	7	-5,40464602410793	-0,0334985787048936	-0,00403432175517082
5,783	0,0209999999999999	8	8	2	7	-5,4007774963975	-0,0175254512578249	-0,000165849924087524
5,794	0,032	8	8	2	7,25	-5,39803390391171	-0,00829787459224463	0,00257771462202072
5,803	0,0409999999999995	8	8	2	7,25	-5,39671797305346	-0,00470754690468311	0,00389361754059792
5,808	0,0459999999999994	8	8	2	7,25	-5,39662948809564	-0,00476250424981117	0,00398213043808937
5,811	0,0489999999999995	8	8	2	7,25	-5,39679335430264	-0,00536947511136532	0,00381829217076302
5,822	0,0599999999999996	8	8	2	7,5	-5,39878014475107	-0,012314897030592	0,00183150172233582
5,833	0,0709999999999997	8	8	2	7,5	-5,4033677559346	-0,0303138513118029	-0,00275608152151108
5,844	0,0819999999999999	8	8	2	7,75	-5,40644000284374	-0,043278643861413	-0,00582832843065262
5,854	0,0919999999999996	8	8	2	7,75	-5,40772061794996	-0,0487162545323372	-0,00710897147655487
5,855	0,093	8	8	2	7,75	-5,40771882981062	-0,048728184774518	-0,00710712745785713
5,862	0,0999999999999996	8	8	2	8	-5,40720856748521	-0,0458343839272857	-0,0065968930721283
5,873	0,0110000000000001	9	9	2	8	-5,40472649037838	-0,0338737806305289	-0,00411484390497208
5,884	0,0220000000000002	9	9	2	8	-5,39982539601624	-0,0139273842796683	0,000786222517490387
5,895	0,0330000000000004	9	9	2	8,25	-5,39692369289696	-0,00537486746907234	0,00368792563676834
5,899	0,0369999999999999	9	9	2	8,25	-5,39569118991494	-0,00232604332268238	0,00492045655846596
5,9	0,0380000000000003	9	9	2	8,25	-5,3956766333431	-0,00233533792197704	0,00493498519062996
5,902	0,04	9	9	2	8,25	-5,39569518528879	-0,00245190225541592	0,00491643324494362
5,913	0,0510000000000002	9	9	2	8,5	-5,39636626839638	-0,00455932691693306	0,00424537807703018
5,924	0,0620000000000003	9	9	2	8,5	-5,39948799647391	-0,0151497265323997	0,00112362205982208
5,935	0,0730000000000004	9	9	2	8,5	-5,40392976254225	-0,0328161288052797	-0,00331811606884003
5,946	0,0839999999999996	9	9	2	8,75	-5,40682006627321	-0,0447122845798731	-0,00620836392045021
5,952	0,0899999999999999	9	9	2	8,75	-5,4081522859633	-0,0508506596088409	-0,00754058361053467
5,962	0,0999999999999996	9	9	2	9	-5,40769753977656	-0,0478889374062419	-0,00708583742380142
5,972	0,0100000000000007	10	10	2	9	-5,40470506064594	-0,0331984460353851	-0,00409338623285294
5,983	0,0210000000000008	10	10	2	9	-5,4004280269146	-0,0163201801478863	0,000183563679456711
5,994	0,032	10	10	2	9,25	-5,39809428155422	-0,00867012422531843	0,00251736491918564
6,004	0,0420000000000007	10	10	2	9,25	-5,39597145281732	-0,00293439254164696	0,00464016571640968
6,005	0,0430000000000001	10	10	2	9,25	-5,39593739435077	-0,00298302620649338	0,00467425212264061
6,006	0,0440000000000005	10	10	2	9,25	-5,39599277079105	-0,00333163421601057	0,0046188198029995
6,017	0,0550000000000006	10	10	2	9,5	-5,3972137067467	-0,00693679321557283	0,00339791178703308
6,028	0,0660000000000007	10	10	2	9,5	-5,40078481659293	-0,019996683113277	-0,000173170119524002
6,039	0,077	10	10	2	9,75	-5,40469991974533	-0,0358631741255522	-0,00408824533224106
6,049	0,0870000000000006	10	10	2	9,75	-5,40709932334721	-0,0461575901135802	-0,0064876489341259
6,06	0,0980000000000008	10	10	2	9,75	-5,40727995336056	-0,0460982508957386	-0,00666830688714981
6,062	0,100000000000001	10	10	2	10	-5,40708471089602	-0,0451297033578157	-0,00647306442260742
6,962	0	20	20	2	19	-5,40766099467873	-0,0472693145275116	-0,00704934820532799
6,972	0,0100000000000007	20	20	2	19	-5,40530137717724	-0,0354601722210646	-0,00468973070383072
6,983	0,0210000000000008	20	20	2	19	-5,40109944529831	-0,0185556663200259	-0,000487770885229111
6,994	0,032	20	20	2	19,25	-5,39726531133056	-0,00622413586825132	0,0033462792634964
7,004	0,0420000000000007	20	20	2	19,25	-5,39525200612843	-0,00125432852655649	0,00535961240530014
7,007	0,0450000000000008	20	20	2	19,25	-5,3948990162462	-0,000506616197526455	0,0057126022875309
7,011	0,0490000000000004	20	20	2	19,25	-5,39529195986688	-0,00172720290720463	0,00531965866684914
7,022	0,0600000000000005	20	20	2	19,5	-5,39889349602163	-0,0130506791174412	0,00171812251210213
7,033	0,0710000000000006	20	20	2	19,5	-5,40367942303419	-0,0312474137172103	-0,00306777656078339
7,044	0,0820000000000007	20	20	2	19,75	-5,40652845986187	-0,0431379955261946	-0,0059167854487896
7,055	0,093	20	20	2	19,75	-5,40732513181865	-0,045973053202033	-0,00671345740556717
7,062	0,100000000000001	20	20	2	20	-5,40708594024181	-0,0447104638442397	-0,00647423788905144
7,962	0	30	30	2	29	-5,4073256906122	-0,0449813064187765	-0,00671401619911194
7,972	0,0100000000000007	30	30	2	29	-5,40462984703481	-0,0321154901757836	-0,00401817262172699
7,983	0,0210000000000008	30	30	2	29	-5,40094354189932	-0,0180293899029493	-0,00033186748623848
7,994	0,032	30	30	2	29,25	-5,39664988406002	-0,00426469370722771	0,00396173447370529
8,002	0,0400000000000009	30	30	2	29,25	-5,39490141905844	-0,00036200974136591	0,00571019947528839
8,013	0,0510000000000002	30	30	2	29,5	-5,39649068377912	-0,00518424436450005	0,00412093475461006
8,024	0,0620000000000012	30	30	2	29,5	-5,39995760656893	-0,0168068474158645	0,000654011964797974
8,035	0,0730000000000004	30	30	2	29,5	-5,40465046651661	-0,0352254509925842	-0,00403879210352898
8,046	0,0839999999999996	30	30	2	29,75	-5,40660180151462	-0,0429393677040935	-0,00599009916186333
8,052	0,0899999999999999	30	30	2	29,75	-5,40780041366815	-0,0482238736003637	-0,00718876719474792
8,053	0,0910000000000011	30	30	2	29,75	-5,40781647898257	-0,0481766555458307	-0,0072048045694828
8,054	0,0920000000000005	30	30	2	29,75	-5,40776166133583	-0,0477987388148904	-0,00714998692274094
8,062	0,0999999999999996	30	30	2	30	-5,40735298767686	-0,045511145144701	-0,00674128532409668
8,962	0	40	40	2	39	-5,40749486535787	-0,0459214951843023	-0,00688321888446808
8,973	0,011000000000001	40	40	2	39	-5,40501642040908	-0,0339472247287631	-0,00440474599599838
8,984	0,0220000000000002	40	40	2	39	-5,40046957321465	-0,0162469036877155	0,000142045319080353
8,995	0,0330000000000013	40	40	2	39,25	-5,39592099376023	-0,00262049958109856	0,00469062477350235
9,003	0,0410000000000004	40	40	2	39,25	-5,39402612484992	0,00115854665637016	0,006585493683815
9,014	0,0519999999999996	40	40	2	39,5	-5,39629370905459	-0,00485250260680914	0,00431790947914124
9,024	0,0620000000000012	40	40	2	39,5	-5,40034004487097	-0,0181859731674194	0,000271573662757873
9,035	0,0730000000000004	40	40	2	39,5	-5,4046437330544	-0,0346022006124258	-0,00403203070163727
9,046	0,0839999999999996	40	40	2	39,75	-5,40700321085751	-0,0444446178153157	-0,00639153644442558
9,055	0,093	40	40	2	39,75	-5,40798034518957	-0,048603592440486	-0,00736864283680916
9,062	0,0999999999999996	40	40	2	40	-5,40710597299039	-0,0440874276682734	-0,00649429857730865
9,962	0	50	50	2	49	-5,40761204436421	-0,0462101260200143	-0,00700034201145172
9,973	0,011000000000001	50	50	2	49	-5,40493411011994	-0,0336090242490172	-0,00432243570685387
9,984	0,0220000000000002	50	50	2	49	-5,40080364793539	-0,0168869085609913	-0,000192001461982727
9,995	0,0330000000000013	50	50	2	49,25	-5,3969516325742	-0,00523143913596869	0,00365998595952988
10,006	0,0440000000000005	50	50	2	49,25	-5,39418837055564	0,00058312900364399	0,006423220038414
10,016	0,0540000000000003	50	50	2	49,5	-5,39718814194202	-0,00784371979534626	0,00342344865202904
10,027	0,0650000000000013	50	50	2	49,5	-5,40148763917386	-0,0220468826591969	-0,000875964760780334
10,038	0,0760000000000005	50	50	2	49,75	-5,40541274473071	-0,0376440491527319	-0,00480109825730324
10,049	0,0869999999999997	50	50	2	49,75	-5,40784570388496	-0,0480191549286246	-0,00723402947187424
10,051	0,0890000000000004	50	50	2	49,75	-5,4082218836993	-0,0497993174940348	-0,00761020928621292
10,059	0,0970000000000013	50	50	2	49,75	-5,40773095563054	-0,0470698438584805	-0,00711925327777863
10,062	0,0999999999999996	50	50	2	50	-5,4074055980891	-0,0453187385573983	-0,00679392367601395
10,962	0	60	60	2	59	-5,40749634616077	-0,0459885504096746	-0,00688467174768448
10,973	0,011000000000001	60	60	2	59	-5,40482813492417	-0,0327471783384681	-0,00421643257141113
10,984	0,0220000000000002	60	60	2	59	-5,4009148478508	-0,0176081620156765	-0,000303145498037338
10,998	0,0360000000000014	60	60	2	59,25	-5,3962844889611	-0,0039331242442131	0,00432712957262993
11,002	0,0400000000000009	60	60	2	59,25	-5,39511971175671	-0,000999490730464458	0,00549193471670151
11,011	0,0490000000000013	60	60	2	59,25	-5,39643589407206	-0,00471048522740602	0,00417569652199745
11,022	0,0600000000000005	60	60	2	59,5	-5,39886024780571	-0,0125908339396119	0,0017513707280159
11,033	0,0709999999999997	60	60	2	59,5	-5,40380364283919	-0,0308643700554967	-0,0031919963657856
11,043	0,0810000000000013	60	60	2	59,75	-5,40663356892765	-0,0429039122536778	-0,0060218945145607
11,054	0,0920000000000005	60	60	2	59,75	-5,40806310251355	-0,0486939959228039	-0,00745140016078949
11,055	0,093	60	60	2	59,75	-5,40806768462062	-0,048704338259995	-0,00745603814721107
11,056	0,0940000000000012	60	60	2	59,75	-5,4080178681761	-0,0484387343749404	-0,00740619376301765
11,062	0,0999999999999996	60	60	2	60	-5,40713332593441	-0,0437278486788273	-0,00652167946100235
11,962	0	70	70	2	69	-5,40789607912302	-0,0471149291843176	-0,00728443264961243
11,973	0,011000000000001	70	70	2	69	-5,40510255843401	-0,0336864870041609	-0,00449085608124733
11,984	0,0220000000000002	70	70	2	69	-5,40071214549243	-0,0167064089328051	-0,000100471079349518
11,995	0,0330000000000013	70	70	2	69,25	-5,39688055403531	-0,00502440612763166	0,00373106449842453
12,006	0,0440000000000005	70	70	2	69,25	-5,39543875493109	-0,00162378884851933	0,00517286360263824
12,007	0,0449999999999999	70	70	2	69,25	-5,39535923860967	-0,00148421619087458	0,00525237992405891
12,008	0,0460000000000012	70	70	2	69,25	-5,39534876123071	-0,00152916181832552	0,0052628293633461
12,009	0,0470000000000006	70	70	2	69,25	-5,39539941586554	-0,00168855302035809	0,00521220266819
12,023	0,0609999999999999	70	70	2	69,5	-5,39863175712526	-0,0118070421740413	0,00197986140847206
12,034	0,072000000000001	70	70	2	69,5	-5,40442211553454	-0,0336392596364021	-0,00381046906113625
12,045	0,0830000000000002	70	70	2	69,75	-5,4075716715306	-0,0465096114203334	-0,00695999711751938
12,053	0,0910000000000011	70	70	2	69,75	-5,40812124498189	-0,0488121202215552	-0,00750957056879997
12,062	0,0999999999999996	70	70	2	70	-5,407500481233	-0,0456295674666762	-0,00688880681991577
12,962	0	80	80	2	79	-5,40753258392215	-0,0456569390371442	-0,00692093744874
12,973	0,011000000000001	80	80	2	79	-5,4048200044781	-0,0326859392225742	-0,00420833006501198
12,984	0,0220000000000002	80	80	2	79	-5,40063858032227	-0,016203448176384	-2,69338488578796E-05
12,995	0,0330000000000013	80	80	2	79,25	-5,39691561833024	-0,00496542081236839	0,00369597226381302
13,003	0,0410000000000004	80	80	2	79,25	-5,39551388472319	-0,00172726344317198	0,00509770587086678
13,014	0,0520000000000014	80	80	2	79,5	-5,39679522626102	-0,00588546972721815	0,0038163922727108
13,025	0,0630000000000006	80	80	2	79,5	-5,39992894046009	-0,0163938291370869	0,000682678073644638
13,036	0,0739999999999998	80	80	2	79,5	-5,40512368083	-0,0362087367102504	-0,00451203435659409
13,048	0,0860000000000003	80	80	2	79,75	-5,40812247432768	-0,0489970948547125	-0,00751079991459847
13,052	0,0899999999999999	80	80	2	79,75	-5,408627204597	-0,0513179088011384	-0,00801550224423409
13,058	0,0960000000000001	80	80	2	79,75	-5,40810481645167	-0,0483135133981705	-0,00749314203858376
13,062	0,0999999999999996	80	80	2	80	-5,40755384601653	-0,0456510158255696	-0,00694217160344124
13,962	0	90	90	2	89	-5,40725505910814	-0,0444355793297291	-0,0066433846950531
13,973	0,011000000000001	90	90	2	89	-5,4048877581954	-0,0327481655403972	-0,00427611172199249
13,984	0,0220000000000002	90	90	2	89	-5,40044954046607	-0,0155881978571415	0,000162050127983093
13,995	0,0330000000000013	90	90	2	89,25	-5,3969653788954	-0,00529253389686346	0,00364623963832855
13,999	0,0370000000000008	90	90	2	89,25	-5,39615666493773	-0,00332069583237171	0,00445492565631866
14,01	0,048	90	90	2	89,25	-5,39653887972236	-0,00483455136418343	0,00407276675105095
14,021	0,0590000000000011	90	90	2	89,5	-5,39890824817121	-0,0124907540157437	0,00170337036252022
14,032	0,0700000000000003	90	90	2	89,5	-5,40223360061646	-0,0244058854877949	-0,00162195414304733
14,043	0,0810000000000013	90	90	2	89,75	-5,40772913955152	-0,0474791973829269	-0,00711746513843536
14,051	0,0890000000000004	90	90	2	89,75	-5,40858093649149	-0,0511961150914431	-0,00796923413872719
14,062	0,100000000000001	90	90	2	90	-5,40792253799736	-0,0471629155799747	-0,00731086358428001
14,962	0	100	100	2	99	-5,40800124406815	-0,0476702535524964	-0,00738954171538353
14,973	0,011000000000001	100	100	2	99	-5,40471693500876	-0,0318083260208368	-0,00410523265600204
14,984	0,0220000000000002	100	100	2	99	-5,40081624872983	-0,0168954441323876	-0,000204574316740036
14,995	0,0330000000000013	100	100	2	99,25	-5,39642055518925	-0,0040507735684514	0,00419106334447861
15,004	0,0419999999999998	100	100	2	99,25	-5,39405004121363	0,00104877632111311	0,00656157732009888
15,014	0,0520000000000014	100	100	2	99,5	-5,39580811746418	-0,00329291913658381	0,00480350106954575
15,025	0,0630000000000006	100	100	2	99,5	-5,40065978653729	-0,0188662577420473	-4,81121242046356E-05
15,036	0,0739999999999998	100	100	2	99,5	-5,40440521202981	-0,0331507762894034	-0,00379353761672974
15,046	0,0840000000000014	100	100	2	99,75	-5,40715835988522	-0,0449272617697716	-0,00654665753245354
15,055	0,093	100	100	2	99,75	-5,4080648906529	-0,0484465248882771	-0,00745324417948723
15,062	0,100000000000001	100	100	2	100	-5,40792513638735	-0,0474511506035924	-0,00731348991394043
24,962	0	200	200	2	199	-5,40784279815853	-0,0468361284583807	-0,00723112374544144
24,972	0,0100000000000016	200	200	2	199	-5,40543213486671	-0,0349287455901504	-0,00482048839330673
24,983	0,0210000000000008	200	200	2	199	-5,40178832598031	-0,020420546643436	-0,00117665156722069
24,993	0,0310000000000024	200	200	2	199,25	-5,39622112177312	-0,00315151177346706	0,00439049676060677
25,002	0,0399999999999991	200	200	2	199,25	-5,39393207989633	0,00137143302708864	0,00667953863739967
25,012	0,0500000000000007	200	200	2	199,5	-5,39482651278376	-0,000998908653855324	0,00578507781028747
25,022	0,0600000000000023	200	200	2	199,5	-5,39874158799648	-0,0123103568330407	0,00187000259757042
25,033	0,0710000000000015	200	200	2	199,5	-5,40382255800068	-0,0305879255756736	-0,0032108835875988
25,044	0,0820000000000007	200	200	2	199,75	-5,40763568133116	-0,0465653464198112	-0,00702397897839546
25,05	0,088000000000001	200	200	2	199,75	-5,40804443880916	-0,0481112254783511	-0,00743279233574867
25,055	0,093	200	200	2	199,75	-5,40806075558066	-0,0479881092905998	-0,00744910910725594
25,057	0,0950000000000024	200	200	2	199,75	-5,40803614072502	-0,0478063290938735	-0,00742446631193161
25,062	0,100000000000001	200	200	2	200	-5,40780826471746	-0,0466319033876061	-0,00719659030437469
34,962	0	300	300	2	299	-5,40792343206704	-0,0468446081504226	-0,00731175765395164
34,973	0,0109999999999957	300	300	2	299	-5,40547655895352	-0,0351377623155713	-0,00486485660076141
34,983	0,0210000000000008	300	300	2	299	-5,40122746489942	-0,0182043528184295	-0,000615790486335754
34,994	0,0319999999999965	300	300	2	299,25	-5,39749589748681	-0,00681343954056501	0,00311572104692459
35,005	0,0429999999999993	300	300	2	299,25	-5,39484618231654	-0,000342135317623615	0,0057654082775116
35,006	0,0439999999999969	300	300	2	299,25	-5,39483553729951	-0,000381032004952431	0,00577608123421669
35,008	0,0459999999999994	300	300	2	299,25	-5,39488021284342	-0,000484120100736618	0,00573143362998962
35,019	0,0569999999999951	300	300	2	299,5	-5,39732239209116	-0,00743922777473927	0,00328922644257545
35,029	0,0670000000000002	300	300	2	299,5	-5,40225701406598	-0,0242857914417982	-0,00164536759257317
35,04	0,0779999999999959	300	300	2	299,75	-5,40596069768071	-0,0393228093162179	-0,005349051207304
35,05	0,088000000000001	300	300	2	299,75	-5,40798562578857	-0,0475292652845383	-0,00737395137548447
35,053	0,090999999999994	300	300	2	299,75	-5,40818899869919	-0,0484393769875169	-0,00757729634642601
35,061	0,0989999999999966	300	300	2	299,75	-5,40788892656565	-0,0467708660289645	-0,0072772242128849
35,062	0,0999999999999943	300	300	2	300	-5,40772478096187	-0,0459826597943902	-0,00711310654878616
44,962	0	400	400	2	399	-5,40745505131781	-0,0442835874855518	-0,00684337690472603
44,973	0,0109999999999957	400	400	2	399	-5,40559312328696	-0,0354111241176724	-0,00498142093420029
44,983	0,0210000000000008	400	400	2	399	-5,40169034153223	-0,0198540836572647	-0,00107869505882263
44,994	0,0319999999999965	400	400	2	399,25	-5,39690396748483	-0,00483126845210791	0,0037076510488987
45,005	0,0429999999999993	400	400	2	399,25	-5,39501239545643	-0,000604665838181973	0,00559922307729721
45,006	0,0439999999999969	400	400	2	399,25	-5,3950060531497	-0,000616242177784443	0,00560559332370758
45,007	0,0449999999999946	400	400	2	399,25	-5,39512158371508	-0,000936822034418583	0,00549003481864929
45,017	0,0549999999999997	400	400	2	399,5	-5,39723798632622	-0,00697426497936249	0,00337360426783562
45,028	0,0659999999999954	400	400	2	399,5	-5,40190134197473	-0,0228820648044348	-0,00128969550132751
45,047	0,0850000000000009	400	400	2	399,75	-5,40789043530822	-0,0471923174336553	-0,00727878883481026
45,055	0,0929999999999964	400	400	2	399,75	-5,40873371064663	-0,0509741483256221	-0,00812200829386711
45,059	0,0969999999999942	400	400	2	399,75	-5,40874226018786	-0,0508197024464607	-0,00813061371445656
45,06	0,097999999999999	400	400	2	399,75	-5,40871418081224	-0,0506424065679312	-0,00810250639915466
45,062	0,0999999999999943	400	400	2	400	-5,408591106534	-0,050090211443603	-0,00797946006059647
54,962	0	500	500	2	499	-5,40770530700684	-0,0455038715153933	-0,00709366053342819
54,973	0,0109999999999957	500	500	2	499	-5,40479698218405	-0,031674625352025	-0,00418530777096748
54,983	0,0210000000000008	500	500	2	499	-5,40196565911174	-0,0202979939058423	-0,00135395675897598
54,994	0,0319999999999965	500	500	2	499,25	-5,39643491618335	-0,00356805976480246	0,00417670235037804
55,003	0,0409999999999968	500	500	2	499,25	-5,39404618553817	0,00126661732792854	0,00656543299555779
55,014	0,0519999999999996	500	500	2	499,5	-5,39537058211863	-0,0021376321092248	0,0052410364151001
55,025	0,0629999999999953	500	500	2	499,5	-5,40059337392449	-0,017716302536428	1,82166695594788E-05
55,035	0,0730000000000004	500	500	2	499,5	-5,40461489930749	-0,0331554608419538	-0,00400325283408165
55,046	0,0839999999999961	500	500	2	499,75	-5,40805600583553	-0,0478802248835564	-0,00744430348277092
55,053	0,0910000000000011	500	500	2	499,75	-5,40845118463039	-0,0495279021561146	-0,00783953815698624
55,062	0,0999999999999943	500	500	2	500	-5,40809920057654	-0,0474821170791984	-0,00748755410313606
64,962	0	600	600	2	599	-5,40790596976876	-0,0465039070695639	-0,00729432329535484
64,972	0,0100000000000051	600	600	2	599	-5,40455077774823	-0,0302522117272019	-0,00393910333514214
64,983	0,0210000000000008	600	600	2	599	-5,40144125930965	-0,0185200059786439	-0,000829584896564484
64,994	0,0319999999999965	600	600	2	599,25	-5,39815574884415	-0,00814444851130247	0,00245584174990654
65,004	0,0420000000000016	600	600	2	599,25	-5,39517248980701	-0,000753006897866726	0,00543912872672081
65,008	0,0459999999999923	600	600	2	599,25	-5,39457991719246	0,000375397503376007	0,00603167340159416
65,022	0,0600000000000023	600	600	2	599,5	-5,3990993835032	-0,0128904450684786	0,00151220709085464
65,033	0,070999999999998	600	600	2	599,5	-5,40436338633299	-0,0323948729783297	-0,00375173985958099
65,043	0,0810000000000031	600	600	2	599,75	-5,4067275300622	-0,0415679858997464	-0,00611582770943642
65,054	0,0919999999999987	600	600	2	599,75	-5,40773967280984	-0,0459556933492422	-0,00712797045707703
65,062	0,0999999999999943	600	600	2	600	-5,40741358883679	-0,0443778559565544	-0,00680191442370415
74,962	0	700	700	2	699	-5,40836404077709	-0,0483908364549279	-0,00775236636400223
74,972	0,0100000000000051	700	700	2	699	-5,4050263389945	-0,0322398263961077	-0,0044146366417408
74,983	0,0210000000000008	700	700	2	699	-5,40131748653948	-0,0179401319473982	-0,000705812126398087
74,997	0,0349999999999966	700	700	2	699,25	-5,39502217434347	-0,000267131254076958	0,00558944419026375
74,999	0,0369999999999919	700	700	2	699,25	-5,3946715593338	0,000388068147003651	0,005940031260252
75,003	0,0409999999999968	700	700	2	699,25	-5,39462925866246	0,000233026221394539	0,00598233193159103
75,005	0,0429999999999922	700	700	2	699,25	-5,39470137096941	3,78396362066269E-05	0,0059102475643158
75,015	0,0529999999999973	700	700	2	699,5	-5,39632810279727	-0,004349360242486	0,00428354367613792
75,025	0,0630000000000024	700	700	2	699,5	-5,40094588883221	-0,0190203730016947	-0,000334214419126511
75,036	0,0739999999999981	700	700	2	699,5	-5,40522429160774	-0,0355800986289978	-0,00461261719465256
75,046	0,0840000000000032	700	700	2	699,75	-5,40840337984264	-0,0491139898076653	-0,00779170542955398
75,047	0,0849999999999937	700	700	2	699,75	-5,40853888727725	-0,0498042115941644	-0,00792721286416054
75,054	0,0919999999999987	700	700	2	699,75	-5,40839307010174	-0,0487658800557256	-0,00778142362833023
75,062	0,0999999999999943	700	700	2	700	-5,40719317272305	-0,0423975707963109	-0,00658152624964714
84,962	0	800	800	2	799	-5,40769664570689	-0,0452679907903075	-0,00708499923348427
84,972	0,0100000000000051	800	800	2	799	-5,40541271679103	-0,0340834492817521	-0,00480104237794876
84,983	0,0210000000000008	800	800	2	799	-5,40143022313714	-0,0180711317807436	-0,000818576663732529
84,994	0,0319999999999965	800	800	2	799,25	-5,39811361581087	-0,00802378635853529	0,00249797478318214
85,004	0,0420000000000016	800	800	2	799,25	-5,39608955383301	-0,00281648244708776	0,00452209264039993
85,005	0,0429999999999922	800	800	2	799,25	-5,3958925511688	-0,00231986399739981	0,00471906736493111
85,008	0,0459999999999923	800	800	2	799,25	-5,39626725018024	-0,00357381999492645	0,00434434041380882
85,018	0,0559999999999974	800	800	2	799,5	-5,39760447107255	-0,0078008184209466	0,00300714746117592
85,028	0,0660000000000025	800	800	2	799,5	-5,40081253275275	-0,0183036550879478	-0,000200830399990082
85,039	0,0769999999999982	800	800	2	799,75	-5,40646095760167	-0,0405680621042848	-0,00584928318858147
85,049	0,0870000000000033	800	800	2	799,75	-5,40852732025087	-0,0496764294803143	-0,00791564583778381
85,05	0,0879999999999939	800	800	2	799,75	-5,40857610292733	-0,0499068945646286	-0,00796442851424217
85,054	0,0919999999999987	800	800	2	799,75	-5,40851804427802	-0,0494255451485515	-0,00790636986494064
85,062	0,0999999999999943	800	800	2	800	-5,40791982784867	-0,0462301401421428	-0,00730812549591064
94,962	0	900	900	2	899	-5,4079007729888	-0,046270377933979	-0,00728912651538849
94,972	0,0100000000000051	900	900	2	899	-5,40593627840281	-0,0365562085062265	-0,00532463192939758
94,983	0,0210000000000008	900	900	2	899	-5,40163622237742	-0,0187600031495094	-0,00102454796433449
94,994	0,0319999999999965	900	900	2	899,25	-5,39699991233647	-0,00484494958072901	0,00361170619726181
95,003	0,0409999999999968	900	900	2	899,25	-5,39456603117287	0,00050518661737442	0,00604558736085892
95,013	0,0510000000000019	900	900	2	899,5	-5,39642893709242	-0,00468534417450428	0,00418268144130707
95,024	0,0619999999999976	900	900	2	899,5	-5,39936330169439	-0,0133009301498532	0,00124828889966011
95,034	0,0720000000000027	900	900	2	899,5	-5,40490681305528	-0,0338784884661436	-0,00429511070251465
95,045	0,0829999999999984	900	900	2	899,75	-5,40807078592479	-0,0475646322593093	-0,00745911151170731
95,052	0,0900000000000034	900	900	2	899,75	-5,4084565769881	-0,0491119036450982	-0,00784490257501602
95,058	0,0960000000000036	900	900	2	899,75	-5,4079273995012	-0,0462697958573699	-0,00731572508811951
95,062	0,0999999999999943	900	900	2	900	-5,40763889439404	-0,0446849875152111	-0,00702721998095512
104,962	0	1000	1000	2	999	-5,40766747668386	-0,0449763378128409	-0,00705577433109283
104,972	0,0100000000000051	1000	1000	2	999	-5,40570147335529	-0,0350483087822795	-0,00508982688188553
104,983	0,0210000000000008	1000	1000	2	999	-5,40194805711508	-0,0197929004207253	-0,00133641064167023
104,993	0,0310000000000059	1000	1000	2	999,25	-5,39772614836693	-0,00676750671118498	0,00288544222712517
104,999	0,0369999999999919	1000	1000	2	999,25	-5,3950453363359	-0,000408114865422249	0,00556625425815582
105,009	0,046999999999997	1000	1000	2	999,25	-5,39586497470736	-0,00286069698631763	0,00474667176604271
105,019	0,0570000000000022	1000	1000	2	999,5	-5,39788045920432	-0,00847577583044767	0,00273115932941437
105,03	0,0679999999999978	1000	1000	2	999,5	-5,40297964587808	-0,026229633949697	-0,00236794352531433
105,04	0,078000000000003	1000	1000	2	999,75	-5,40665147826075	-0,0412877136841416	-0,00603983178734779
105,051	0,0889999999999986	1000	1000	2	999,75	-5,40783028118312	-0,0460774078965187	-0,0072186067700386
105,054	0,0919999999999987	1000	1000	2	999,75	-5,40818176232278	-0,0478873075917363	-0,00757008790969849
105,055	0,0930000000000035	1000	1000	2	999,75	-5,40817410685122	-0,0478956010192633	-0,00756243243813515
105,062	0,0999999999999943	1000	1000	2	1000	-5,40814669802785	-0,0470448192209005	-0,00753499567508697
155,294	0	1501	1	3	1500	-5,40351421572268	-0,0269565032795072	-0,00290254130959511
155,305	0,0109999999999957	1501	1	3	1500	-5,40339200757444	-0,026435311883688	-0,00278033316135406
155,316	0,0219999999999914	1501	1	3	1500	-5,4032626748085	-0,025551924481988	-0,00265102833509445
155,327	0,032999999999987	1501	1	3	1500	-5,40271234698594	-0,0232785893604159	-0,00210067257285118
155,335	0,0409999999999968	1501	1	3	1500	-5,40261707268655	-0,022706501185894	-0,00200539827346802
155,337	0,0429999999999779	1501	1	3	1500	-5,40279029868543	-0,0235262373462319	-0,0021786242723465
155,347	0,0529999999999973	1501	1	3	1500	-5,40340502746403	-0,0266114342957735	-0,00279335305094719
155,36	0,0660000000000025	1501	1	3	1500	-5,40327264927328	-0,0256917672231793	-0,00266097486019135
155,371	0,0769999999999982	1501	1	3	1500	-5,40291393175721	-0,0240658782422543	-0,00230228528380394
155,382	0,0879999999999939	1501	1	3	1500	-5,40285623632371	-0,0238569127395749	-0,00224456191062927
155,393	0,0989999999999895	1501	1	3	1500	-5,40352824144065	-0,0270058074966073	-0,00291656702756882
155,404	0,109999999999985	1501	1	3	1500	-5,40288688614964	-0,023857494816184	-0,00227523967623711
155,414	0,120000000000005	1501	1	3	1500	-5,40332120843232	-0,0258770119398832	-0,0027095340192318
155,425	0,131	1501	1	3	1500	-5,40347381494939	-0,0268389936536551	-0,00286214053630829
155,436	0,141999999999996	1501	1	3	1500	-5,40347705595195	-0,026783742941916	-0,00286538153886795
155,447	0,152999999999992	1501	1	3	1500	-5,4031781014055	-0,0250438554212451	-0,00256642699241638
155,458	0,163999999999987	1501	1	3	1500	-5,40316354483366	-0,0251361541450024	-0,00255189836025238
155,469	0,174999999999983	1501	1	3	1500	-5,40312987752259	-0,0251210061833262	-0,00251820310950279
155,479	0,185000000000002	1501	1	3	1500	-5,40319925174117	-0,0255539827048779	-0,00258760526776314
155,49	0,195999999999998	1501	1	3	1500	-5,40323811583221	-0,0254485476762056	-0,0026264414191246
155,501	0,206999999999994	1501	1	3	1500	-5,40320087224245	-0,0252706557512283	-0,00258916988968849
155,512	0,217999999999989	1501	1	3	1500	-5,40378542616963	-0,0280355149880052	-0,00317377969622612
155,523	0,228999999999985	1501	1	3	1500	-5,40293499827385	-0,0242058886215091	-0,00232335180044174
155,533	0,239000000000004	1501	1	3	1500	-5,40351904928684	-0,0266801612451673	-0,0029074028134346
155,544	0,25	1501	1	3	1500	-5,40354372002184	-0,0267773726955056	-0,00293204560875893
155,555	0,260999999999996	1501	1	3	1500	-5,40317592211068	-0,0252075958997011	-0,00256424769759178
155,566	0,271999999999991	1501	1	3	1500	-5,40307072922587	-0,0247823633253574	-0,0024590827524662
155,577	0,282999999999987	1501	1	3	1500	-5,40331997908652	-0,0258991774171591	-0,0027083046734333
155,588	0,293999999999983	1501	1	3	1500	-5,403649834916	-0,027434267103672	-0,00303816050291061
155,605	0,310999999999979	1501	1	3	1500	-5,40364103391767	-0,0274740159511566	-0,00302933156490326
155,615	0,320999999999998	1501	1	3	1500	-5,40359493345022	-0,027281679213047	-0,00298323109745979
155,626	0,331999999999994	1501	1	3	1500	-5,40334512479603	-0,0258464179933071	-0,00273345038294792
155,637	0,342999999999989	1501	1	3	1500	-5,40334652177989	-0,0259555317461491	-0,00273484736680985
155,648	0,353999999999985	1501	1	3	1500	-5,40325588546693	-0,0255894428119063	-0,00264421105384827
155,658	0,364000000000004	1501	1	3	1500	-5,40357015095651	-0,0270313117653131	-0,00295847654342651
155,669	0,375	1501	1	3	1500	-5,40383398532867	-0,0281109008938074	-0,00322233885526657
155,68	0,385999999999996	1501	1	3	1500	-5,40369437076151	-0,0275700446218252	-0,00308269634842873
155,691	0,396999999999991	1501	1	3	1500	-5,40361516177654	-0,0271515408530831	-0,00300345942378044
155,702	0,407999999999987	1501	1	3	1500	-5,40322476066649	-0,0255199149250984	-0,00261308625340462
155,713	0,418999999999983	1501	1	3	1500	-5,40345942601562	-0,0262676319107413	-0,00284777954220772
155,723	0,429000000000002	1501	1	3	1500	-5,40342450141907	-0,0262046419084072	-0,00281285494565964
155,734	0,439999999999998	1501	1	3	1500	-5,40344855748117	-0,0264316471293569	-0,00283688306808472
155,745	0,450999999999993	1501	1	3	1500	-5,40368176996708	-0,0275858631357551	-0,00307012349367142
155,756	0,461999999999989	1501	1	3	1500	-5,40371823124588	-0,0274918135255575	-0,00310655683279037
155,767	0,472999999999985	1501	1	3	1500	-5,40345794521272	-0,0263686943799257	-0,00284627079963684
155,777	0,483000000000004	1501	1	3	1500	-5,40382367558777	-0,0283305626362562	-0,00321200117468834
155,788	0,494	1501	1	3	1500	-5,40393836796284	-0,0287161162123084	-0,003326665610075
155,799	0,504999999999995	1501	1	3	1500	-5,40372496470809	-0,027706129476428	-0,00311326235532761
155,81	0,515999999999991	1501	1	3	1500	-5,40350723080337	-0,0266265496611595	-0,00289555639028549
155,821	0,526999999999987	1501	1	3	1500	-5,40353511460125	-0,026854663155973	-0,00292344018816948
155,831	0,537000000000006	1501	1	3	1500	-5,40393716655672	-0,0287384074181318	-0,00332549214363098
155,842	0,548000000000002	1501	1	3	1500	-5,40341642685235	-0,0263483868911862	-0,00280475243926048
155,853	0,558999999999998	1501	1	3	1500	-5,40350239723921	-0,0265031959861517	-0,002890694886446
155,864	0,569999999999993	1501	1	3	1500	-5,40358009748161	-0,0268947565928102	-0,00296842306852341
155,875	0,580999999999989	1501	1	3	1500	-5,40391640737653	-0,0285725994035602	-0,00330476090312004
155,886	0,591999999999985	1501	1	3	1500	-5,40386312641203	-0,0284606125205755	-0,00325145199894905
155,896	0,602000000000004	1501	1	3	1500	-5,40386958047748	-0,0283363275229931	-0,0032578781247139
155,907	0,613	1501	1	3	1500	-5,40384127758443	-0,0280600832775235	-0,00322960317134857
155,918	0,623999999999995	1501	1	3	1500	-5,40390718728304	-0,0285347690805793	-0,00329548493027687
155,929	0,634999999999991	1501	1	3	1500	-5,40402456186712	-0,0291529297828674	-0,0034128874540329
155,94	0,645999999999987	1501	1	3	1500	-5,40399933233857	-0,0288294022902846	-0,00338762998580933
155,95	0,656000000000006	1501	1	3	1500	-5,40399673394859	-0,0288163824006915	-0,00338505953550339
155,961	0,667000000000002	1501	1	3	1500	-5,40380872786045	-0,0280164647847414	-0,003197081387043
155,972	0,677999999999997	1501	1	3	1500	-5,40391338989139	-0,0285458099097013	-0,00330174341797829
155,983	0,688999999999993	1501	1	3	1500	-5,4033934045583	-0,0257960055023432	-0,00278173014521599
155,994	0,699999999999989	1501	1	3	1500	-5,40408946573734	-0,0293459044769406	-0,00347781926393509
156,005	0,710999999999984	1501	1	3	1500	-5,40408206172287	-0,0293647311627865	-0,00347038730978966
156,015	0,721000000000004	1501	1	3	1500	-5,40383063256741	-0,0282078608870506	-0,00321898609399795
156,026	0,731999999999999	1501	1	3	1500	-5,40394733659923	-0,0283946469426155	-0,00333566218614578
156,037	0,742999999999995	1501	1	3	1500	-5,40397494100034	-0,0286536943167448	-0,00336326658725738
156,048	0,753999999999991	1501	1	3	1500	-5,40397896431386	-0,0287592737004161	-0,00336728990077972
156,059	0,764999999999986	1501	1	3	1500	-5,40377793833613	-0,0279467646032572	-0,00316629186272621
156,069	0,775000000000006	1501	1	3	1500	-5,40412179194391	-0,0293340347707272	-0,00351011753082275
156,08	0,786000000000001	1501	1	3	1500	-5,40367752313614	-0,0272776233032346	-0,00306582078337669
156,091	0,796999999999997	1501	1	3	1500	-5,40415548719466	-0,0296108610928059	-0,00354381278157234
156,104	0,810000000000002	1501	1	3	1500	-5,40411989204586	-0,0294680846855044	-0,00350821763277054
156,115	0,820999999999998	1501	1	3	1500	-5,40384792722762	-0,0279745599254966	-0,00323625281453133
156,126	0,831999999999994	1501	1	3	1500	-5,40413397364318	-0,0293023185804486	-0,00352229923009872
156,137	0,842999999999989	1501	1	3	1500	-5,40424425154924	-0,0301000382751226	-0,0036325491964817
156,148	0,853999999999985	1501	1	3	1500	-5,40432913228869	-0,0304432818666101	-0,00371748581528664
156,158	0,864000000000004	1501	1	3	1500	-5,40399170480669	-0,028522927314043	-0,00338003039360046
156,169	0,875	1501	1	3	1500	-5,40405990555882	-0,0289737991988659	-0,00344825908541679
156,18	0,885999999999996	1501	1	3	1500	-5,40408622473478	-0,0292762462049723	-0,00347457826137543
156,191	0,896999999999991	1501	1	3	1500	-5,40386449545622	-0,0281861983239651	-0,0032527931034565
156,202	0,907999999999987	1501	1	3	1500	-5,40405375882983	-0,0289001315832138	-0,00344205647706985
156,213	0,918999999999983	1501	1	3	1500	-5,40465770289302	-0,0317808706313372	-0,0040460005402565
156,223	0,929000000000002	1501	1	3	1500	-5,40456740185618	-0,0313814543187618	-0,00395575538277626
156,234	0,939999999999998	1501	1	3	1500	-5,40430214256048	-0,030195671133697	-0,0036904402077198
156,245	0,950999999999993	1501	1	3	1500	-5,4038177523762	-0,0276528811082244	-0,00320607796311378
156,256	0,961999999999989	1501	1	3	1500	-5,40388125926256	-0,0280062668025494	-0,00326955690979958
156,267	0,972999999999985	1501	1	3	1500	-5,40399220772088	-0,028602029196918	-0,00338053330779076
156,277	0,983000000000004	1501	1	3	1500	-5,40433483198285	-0,0303912442177534	-0,00372318550944328
156,288	0,994	1501	1	3	1500	-5,40432960726321	-0,0301330536603928	-0,00371793285012245
156,299	1,005	1501	1	3	1500	-5,40435193106532	-0,0302782002836466	-0,00374022871255875
156,31	1,01599999999999	1501	1	3	1500	-5,40436598472297	-0,0303412228822708	-0,00375431030988693
156,327	1,03299999999999	1501	1	3	1500	-5,40460743941367	-0,0316434446722269	-0,00399576500058174
156,338	1,04399999999998	1501	1	3	1500	-5,4041813313961	-0,0292396359145641	-0,00356968492269516
156,348	1,054	1501	1	3	1500	-5,40396820753813	-0,0284656696021557	-0,00335650518536568
156,359	1,065	1501	1	3	1500	-5,40411148220301	-0,0290712574496865	-0,00349977985024452
156,37	1,07599999999999	1501	1	3	1500	-5,40422081016004	-0,0298529816791415	-0,00360913574695587
156,381	1,08699999999999	1501	1	3	1500	-5,4044172540307	-0,0305081810802221	-0,00380555167794228
156,392	1,09799999999998	1501	1	3	1500	-5,40477423928678	-0,0322284689173102	-0,00416256487369537
156,402	1,108	1501	1	3	1500	-5,40466499514878	-0,0317170657217503	-0,00405332073569298
156,413	1,119	1501	1	3	1500	-5,4045323934406	-0,0311540765687823	-0,00392071902751923
156,424	1,13	1501	1	3	1500	-5,404018079862	-0,028538815677166	-0,00340640544891357
156,435	1,14099999999999	1501	1	3	1500	-5,40412788279355	-0,0290836114436388	-0,00351620838046074
156,446	1,15199999999999	1501	1	3	1500	-5,40436053648591	-0,0304598454385996	-0,00374889001250267
156,456	1,16200000000001	1501	1	3	1500	-5,4043769929558	-0,0304263923317194	-0,00376531854271889
156,467	1,173	1501	1	3	1500	-5,40444097481668	-0,030567548237741	-0,00382930040359497
156,478	1,184	1501	1	3	1500	-5,4045538790524	-0,0311839673668146	-0,00394217669963837
156,489	1,19499999999999	1501	1	3	1500	-5,40496400557458	-0,0330910691991448	-0,00435233116149902
156,5	1,20599999999999	1501	1	3	1500	-5,40481709875166	-0,032422449439764	-0,00420542433857918
156,511	1,21699999999998	1501	1	3	1500	-5,4045170545578	-0,0306979473680258	-0,00390540808439255
156,521	1,227	1501	1	3	1500	-5,40426668711007	-0,0295696081593633	-0,00365501269698143
156,532	1,238	1501	1	3	1500	-5,40440493263304	-0,0303660379722714	-0,00379325821995735
156,543	1,249	1501	1	3	1500	-5,40446374565363	-0,030729710124433	-0,00385204330086708
156,554	1,25999999999999	1501	1	3	1500	-5,4045529011637	-0,0308749731630087	-0,00394122675061226
156,565	1,27099999999999	1501	1	3	1500	-5,40474065579474	-0,0319192372262478	-0,00412898138165474
156,58	1,286	1501	1	3	1500	-5,40477650240064	-0,0321035366505384	-0,00416485592722893
156,591	1,297	1501	1	3	1500	-5,40447288192809	-0,0307682203128934	-0,0038612075150013
156,602	1,30799999999999	1501	1	3	1500	-5,40446117520332	-0,0303306058049202	-0,00384952872991562
156,613	1,31899999999999	1501	1	3	1500	-5,40453652851284	-0,0308606633916497	-0,00392485409975052
156,624	1,32999999999998	1501	1	3	1500	-5,40464694611728	-0,0314469635486603	-0,00403527170419693
156,634	1,34	1501	1	3	1500	-5,40482059121132	-0,0324170663952827	-0,00420894473791122
156,645	1,351	1501	1	3	1500	-5,40477435104549	-0,0318537931889296	-0,00416267663240433
156,656	1,36199999999999	1501	1	3	1500	-5,40463498793542	-0,0313884811475873	-0,00402331352233887
156,667	1,37299999999999	1501	1	3	1500	-5,40501999668777	-0,0332045368850231	-0,00440832227468491
156,678	1,38399999999999	1501	1	3	1500	-5,40491069667041	-0,0327897910028696	-0,00429902225732803
156,688	1,39400000000001	1501	1	3	1500	-5,40469466708601	-0,0314526585862041	-0,00408299267292023
156,699	1,405	1501	1	3	1500	-5,40472766384482	-0,0316962925717235	-0,00411596149206162
156,71	1,416	1501	1	3	1500	-5,40498635731637	-0,0330211035907269	-0,00437468290328979
156,721	1,42699999999999	1501	1	3	1500	-5,40490742772818	-0,0326538505032659	-0,00429572537541389
156,732	1,43799999999999	1501	1	3	1500	-5,40484618395567	-0,0321670668199658	-0,00423448160290718
156,743	1,44899999999998	1501	1	3	1500	-5,40454373694956	-0,0307788699865341	-0,00393206253647804
156,753	1,459	1501	1	3	1500	-5,4047710262239	-0,0318864127621055	-0,00415937975049019
156,764	1,47	1501	1	3	1500	-5,40478862822056	-0,0321494461968541	-0,00417698174715042
156,775	1,48099999999999	1501	1	3	1500	-5,40480544790626	-0,0319322710856795	-0,00419380143284798
156,786	1,49199999999999	1501	1	3	1500	-5,40499451570213	-0,0328994356095791	-0,00438284128904343
156,797	1,50299999999999	1501	1	3	1500	-5,40475311689079	-0,0318130478262901	-0,00414144247770309
156,807	1,51300000000001	1501	1	3	1500	-5,40478591807187	-0,0320261064916849	-0,00417424365878105
156,818	1,524	1501	1	3	1500	-5,40523566305637	-0,0340346107259393	-0,00462396070361137
156,829	1,535	1501	1	3	1500	-5,40500706061721	-0,0330002140253782	-0,00439535826444626
156,84	1,54599999999999	1501	1	3	1500	-5,40477057918906	-0,0318215694278479	-0,0041588768362999
156,851	1,55699999999999	1501	1	3	1500	-5,40505184791982	-0,0332549074664712	-0,00444017350673675
156,862	1,56799999999998	1501	1	3	1500	-5,40463113225996	-0,0308430893346667	-0,00401945784687996
156,872	1,578	1501	1	3	1500	-5,40502471849322	-0,032954653725028	-0,00441301614046097
156,883	1,589	1501	1	3	1500	-5,4047155380249	-0,0313860550522804	-0,00410383567214012
156,894	1,59999999999999	1501	1	3	1500	-5,40521152317524	-0,0339986337348819	-0,00459982082247734
156,912	1,618	1501	1	3	1500	-5,40488750673831	-0,032194615341723	-0,00427583232522011
156,923	1,62899999999999	1501	1	3	1500	-5,40520073845983	-0,0337494630366564	-0,00458909198641777
156,934	1,63999999999999	1501	1	3	1500	-5,40494682267308	-0,0325578777119517	-0,00433512032032013
156,944	1,65000000000001	1501	1	3	1500	-5,40481455624103	-0,0321165984496474	-0,00420285388827324
156,955	1,661	1501	1	3	1500	-5,40501999668777	-0,0327830668538809	-0,00440832227468491
156,966	1,672	1501	1	3	1500	-5,40528316050768	-0,0341831333935261	-0,00467151403427124
156,977	1,68299999999999	1501	1	3	1500	-5,40543900802731	-0,0348800141364336	-0,00482730567455292
156,988	1,69399999999999	1501	1	3	1500	-5,40535608306527	-0,0345270289108157	-0,00474438071250916
156,999	1,70499999999998	1501	1	3	1500	-5,40488004684448	-0,0320845143869519	-0,0042683444917202
157,009	1,715	1501	1	3	1500	-5,40518285706639	-0,0335584487766027	-0,00457115471363068
157,02	1,726	1501	1	3	1500	-5,4053371399641	-0,0343559542670846	-0,00472549349069595
157,031	1,73699999999999	1501	1	3	1500	-5,40526491589844	-0,0340982712805271	-0,00465324148535728
157,042	1,74799999999999	1501	1	3	1500	-5,40532043203712	-0,034088222309947	-0,00470878556370735
157,053	1,75899999999999	1501	1	3	1500	-5,40528450161219	-0,0338447233662009	-0,00467279925942421
157,063	1,76900000000001	1501	1	3	1500	-5,40509451180696	-0,0330790132284164	-0,00448286533355713
157,074	1,78	1501	1	3	1500	-5,40526119992137	-0,0339107168838382	-0,00464955344796181
157,085	1,791	1501	1	3	1500	-5,4051405005157	-0,0330875860527158	-0,00452879816293716
157,096	1,80199999999999	1501	1	3	1500	-5,40507802739739	-0,0329664954915643	-0,00446632504463196
157,107	1,81299999999999	1501	1	3	1500	-5,40496584959328	-0,0325748138129711	-0,00435417518019676
157,118	1,82399999999998	1501	1	3	1500	-5,40516573004425	-0,0335399154573679	-0,00455405563116074
157,128	1,834	1501	1	3	1500	-5,40509185753763	-0,0329402927309275	-0,00448018312454224
157,139	1,845	1501	1	3	1500	-5,40537485852838	-0,0343384267762303	-0,0047631561756134
157,15	1,85599999999999	1501	1	3	1500	-5,4055567458272	-0,0352557841688395	-0,00494504347443581
157,162	1,868	1501	1	3	1500	-5,40555177256465	-0,0353235471993685	-0,00494007021188736
157,173	1,87899999999999	1501	1	3	1500	-5,40529039688408	-0,0337311672046781	-0,00467872247099876
157,184	1,88999999999999	1501	1	3	1500	-5,40529254823923	-0,0338117498904467	-0,00468084588646889
157,194	1,90000000000001	1501	1	3	1500	-5,40539218112826	-0,0344529002904892	-0,00478047877550125
157,205	1,911	1501	1	3	1500	-5,40551329962909	-0,0352060748264194	-0,00490162521600723
157,216	1,922	1501	1	3	1500	-5,40558001957834	-0,0351303443312645	-0,00496834516525269
157,227	1,93299999999999	1501	1	3	1500	-5,40561170317233	-0,0352767528966069	-0,0050000287592411
157,238	1,94399999999999	1501	1	3	1500	-5,40559326298535	-0,0353392818942666	-0,00498158857226372
157,249	1,95499999999998	1501	1	3	1500	-5,4055520799011	-0,0352393602952361	-0,00494040548801422
157,259	1,965	1501	1	3	1500	-5,40531199425459	-0,0338879087939858	-0,00470034778118134
157,27	1,976	1501	1	3	1500	-5,40507584810257	-0,0327069079503417	-0,00446414574980736
157,281	1,98699999999999	1501	1	3	1500	-5,40513195097446	-0,033048908226192	-0,00452030450105667
157,292	1,99799999999999	1501	1	3	1500	-5,40542129427195	-0,0346141075715423	-0,00480959191918373
157,307	2,01300000000001	1501	1	3	1500	-5,40551575832069	-0,0345149775967002	-0,00490408390760422
157,318	2,024	1501	1	3	1500	-5,40556733496487	-0,0349125685170293	-0,00495566055178642
157,329	2,035	1501	1	3	1500	-5,4059124737978	-0,0367810996249318	-0,00530082732439041
157,34	2,04599999999999	1501	1	3	1500	-5,40590009652078	-0,0368956243619323	-0,00528842210769653
157,351	2,05699999999999	1501	1	3	1500	-5,4058094881475	-0,0359939783811569	-0,00519778579473495
157,362	2,06799999999998	1501	1	3	1500	-5,40542928501964	-0,0341764464974403	-0,00481763854622841
157,372	2,078	1501	1	3	1500	-5,40525851771235	-0,0334771117195487	-0,00464681535959244
157,383	2,089	1501	1	3	1500	-5,40542668662965	-0,0343910185620189	-0,00481501221656799
157,394	2,09999999999999	1501	1	3	1500	-5,40547273121774	-0,0343382870778441	-0,00486105680465698
157,405	2,11099999999999	1501	1	3	1500	-5,40553173981607	-0,0347895175218582	-0,00492006540298462
157,416	2,12199999999999	1501	1	3	1500	-5,40570938028395	-0,0357370544224977	-0,00509770587086678
157,426	2,13200000000001	1501	1	3	1500	-5,40591859258711	-0,036677741445601	-0,0053069181740284
157,439	2,14499999999998	1501	1	3	1500	-5,4060085862875	-0,0369641510769725	-0,00539693981409073
157,449	2,155	1501	1	3	1500	-5,40593594312668	-0,0366173824295402	-0,00532424077391624
157,46	2,166	1501	1	3	1500	-5,40582871064544	-0,0361271481961012	-0,0052170641720295
157,471	2,17699999999999	1501	1	3	1500	-5,405856622383	-0,0364598166197538	-0,00524494796991348
157,482	2,18799999999999	1501	1	3	1500	-5,40582130663097	-0,0358499772846699	-0,00520963221788406
157,493	2,19899999999998	1501	1	3	1500	-5,40574542246759	-0,0356728537008166	-0,00513374805450439
157,503	2,209	1501	1	3	1500	-5,40568577125668	-0,035396795719862	-0,00507412478327751
157,514	2,22	1501	1	3	1500	-5,40581485256553	-0,0361010478809476	-0,00520320609211922
157,525	2,23099999999999	1501	1	3	1500	-5,40588506497443	-0,0361280282959342	-0,00527339056134224
157,536	2,24199999999999	1501	1	3	1500	-5,40587386116385	-0,0362763134762645	-0,00526221469044685
157,547	2,25299999999999	1501	1	3	1500	-5,40584527887404	-0,0362683041021228	-0,00523360446095467
157,557	2,26300000000001	1501	1	3	1500	-5,40587514638901	-0,0362578639760613	-0,00526349991559982
157,568	2,274	1501	1	3	1500	-5,40587405674159	-0,0363493245095015	-0,00526238232851028
157,579	2,285	1501	1	3	1500	-5,40587894618511	-0,0362268462777138	-0,00526729971170425
157,59	2,29599999999999	1501	1	3	1500	-5,40584382601082	-0,0361577840521932	-0,00523215159773827
157,601	2,30699999999999	1501	1	3	1500	-5,40559985674918	-0,0349887879565358	-0,00498818233609199
157,612	2,31799999999998	1501	1	3	1500	-5,40561564266682	-0,0350654777139425	-0,00500394031405449
157,622	2,328	1501	1	3	1500	-5,40571183897555	-0,0354570895433426	-0,00510016456246376
157,633	2,339	1501	1	3	1500	-5,40594946593046	-0,0366933131590486	-0,00533781945705414
157,644	2,34999999999999	1501	1	3	1500	-5,40602384135127	-0,0369999557733536	-0,00541219487786293
157,655	2,36099999999999	1501	1	3	1500	-5,40604457259178	-0,0371689209714532	-0,00543292611837387
157,666	2,37199999999999	1501	1	3	1500	-5,40592996403575	-0,03644407261163	-0,00531826168298721
157,676	2,38200000000001	1501	1	3	1500	-5,40620167739689	-0,0378108629956841	-0,00559000298380852
157,688	2,39400000000001	1501	1	3	1500	-5,40628583170474	-0,0383049016818404	-0,00567415729165077
157,699	2,405	1501	1	3	1500	-5,40614129975438	-0,0374640291556716	-0,00552959740161896
157,71	2,416	1501	1	3	1500	-5,40594630874693	-0,0362877361476421	-0,00533463433384895
157,721	2,42699999999999	1501	1	3	1500	-5,40617555379868	-0,0376905361190438	-0,00556390732526779
157,732	2,43799999999999	1501	1	3	1500	-5,40608606301248	-0,0372087536379695	-0,00547438859939575
157,743	2,44899999999998	1501	1	3	1500	-5,40599036961794	-0,0367864407598972	-0,00537866726517677
157,753	2,459	1501	1	3	1500	-5,40617541410029	-0,0373564846813679	-0,00556373968720436
157,764	2,47	1501	1	3	1500	-5,40594178251922	-0,0363615015521646	-0,00533010810613632
157,775	2,48099999999999	1501	1	3	1500	-5,40627088397741	-0,0380110647529364	-0,00565918162465096
157,786	2,49199999999999	1501	1	3	1500	-5,4062542039901	-0,0379791297018528	-0,00564252957701683
157,797	2,50299999999999	1501	1	3	1500	-5,40596136823296	-0,0363575806841254	-0,00534966588020325
157,807	2,51300000000001	1501	1	3	1500	-5,40595117025077	-0,0363615667447448	-0,00533949583768845
157,818	2,524	1501	1	3	1500	-5,40653114207089	-0,039387890137732	-0,00591946765780449
157,829	2,535	1501	1	3	1500	-5,40639457292855	-0,0386911910027266	-0,00578289851546288
157,84	2,54599999999999	1501	1	3	1500	-5,40627144277096	-0,03778709564358	-0,00565974041819572
157,851	2,55699999999999	1501	1	3	1500	-5,40613719262183	-0,0371039751917124	-0,00552551820874214
157,862	2,56799999999998	1501	1	3	1500	-5,40618265047669	-0,0373888434842229	-0,00557100400328636
157,872	2,578	1501	1	3	1500	-5,40634727105498	-0,0384138664230704	-0,00573562458157539
157,883	2,589	1501	1	3	1500	-5,40615501813591	-0,0370960496366024	-0,00554334372282028
157,894	2,59999999999999	1501	1	3	1500	-5,40629021823406	-0,0378546956926584	-0,00567857176065445
157,905	2,61099999999999	1501	1	3	1500	-5,40642332285643	-0,0385105889290571	-0,00581162050366402
157,916	2,62199999999999	1501	1	3	1500	-5,40630304254591	-0,0379991857334971	-0,00569136813282967
157,926	2,63200000000001	1501	1	3	1500	-5,40603552013636	-0,0364349083974957	-0,00542381778359413
157,937	2,643	1501	1	3	1500	-5,40654296055436	-0,0392546225339174	-0,0059313140809536
157,948	2,654	1501	1	3	1500	-5,4064314533025	-0,0385088054463267	-0,00581977888941765
157,959	2,66499999999999	1501	1	3	1500	-5,40633813478053	-0,0382083235308528	-0,00572646036744118
157,97	2,67599999999999	1501	1	3	1500	-5,4061849694699	-0,0371568510308862	-0,00557329505681992
157,981	2,68699999999998	1501	1	3	1500	-5,40627434849739	-0,0377300148829818	-0,005662702023983
157,991	2,697	1501	1	3	1500	-5,40648934431374	-0,0389264849945903	-0,00587766990065575
158,011	2,71699999999998	1501	1	3	1500	-5,40655894204974	-0,0389524316415191	-0,005947295576334
158,021	2,727	1501	1	3	1500	-5,40625051595271	-0,0374038890004158	-0,00563884153962135
158,032	2,738	1501	1	3	1500	-5,40646947920322	-0,0385665893554688	-0,00585783272981644
158,043	2,749	1501	1	3	1500	-5,40668978355825	-0,0397170381620526	-0,00607810914516449
158,054	2,75999999999999	1501	1	3	1500	-5,4066008515656	-0,0393390189856291	-0,0059892050921917
158,065	2,77099999999999	1501	1	3	1500	-5,4061265476048	-0,0366137642413378	-0,00551484525203705
158,075	2,78100000000001	1501	1	3	1500	-5,40651323273778	-0,0385327404364944	-0,00590158626437187
158,086	2,792	1501	1	3	1500	-5,40687929838896	-0,0406067492440343	-0,00626759603619576
158,097	2,803	1501	1	3	1500	-5,40650133043528	-0,0387966306880116	-0,00588962808251381
158,108	2,81399999999999	1501	1	3	1500	-5,4067026078701	-0,0394589453935623	-0,00609096139669418
158,119	2,82499999999999	1501	1	3	1500	-5,4067388176918	-0,0397750502452254	-0,00612717121839523
158,13	2,83599999999998	1501	1	3	1500	-5,40663370862603	-0,0393486302345991	-0,00602200627326965
158,14	2,846	1501	1	3	1500	-5,40649621747434	-0,0386621989309788	-0,00588454306125641
158,151	2,857	1501	1	3	1500	-5,40647520683706	-0,038269623182714	-0,00586353242397308
158,162	2,868	1501	1	3	1500	-5,4064385779202	-0,03814070019871	-0,0058269314467907
158,173	2,87899999999999	1501	1	3	1500	-5,4066311661154	-0,0392300123348832	-0,00601949170231819
158,184	2,88999999999999	1501	1	3	1500	-5,4068657476455	-0,0405315635725856	-0,00625407323241234
158,194	2,90000000000001	1501	1	3	1500	-5,40676860138774	-0,0397528754547238	-0,00615695491433144
158,205	2,911	1501	1	3	1500	-5,40641536004841	-0,0378711428493261	-0,00580368563532829
158,216	2,922	1501	1	3	1500	-5,40658741258085	-0,0389596167951822	-0,00597573816776276
158,227	2,93299999999999	1501	1	3	1500	-5,40670093148947	-0,0395736936479807	-0,00608928501605988
158,238	2,94399999999999	1501	1	3	1500	-5,40696412324905	-0,0407361565157771	-0,00635242089629173
158,249	2,95499999999998	1501	1	3	1500	-5,4068923741579	-0,0403523817658424	-0,00628072768449783
158,259	2,965	1501	1	3	1500	-5,40668212808669	-0,0393093144521117	-0,00607045367360115
158,27	2,976	1501	1	3	1500	-5,4065178707242	-0,0385423516854644	-0,00590622425079346
158,281	2,98699999999999	1501	1	3	1500	-5,40691866539419	-0,0403720792382956	-0,00630699098110199
158,292	2,99799999999999	1501	1	3	1500	-5,40689293295145	-0,0402396032586694	-0,00628123059868813
158,303	3,00899999999999	1501	1	3	1500	-5,40688913315535	-0,0404083356261253	-0,00627748668193817
158,313	3,01900000000001	1501	1	3	1500	-5,40686658583581	-0,0403640232980251	-0,00625491142272949
158,324	3,03	1501	1	3	1500	-5,40678734891117	-0,0396432634443045	-0,00617567449808121
158,335	3,041	1501	1	3	1500	-5,40657263249159	-0,0385916559025645	-0,00596093013882637
158,346	3,05199999999999	1501	1	3	1500	-5,40684398263693	-0,0401099771261215	-0,00623228028416634
158,357	3,06299999999999	1501	1	3	1500	-5,40682671591639	-0,040189241990447	-0,00621506944298744
158,368	3,07399999999998	1501	1	3	1500	-5,40668858215213	-0,0390596967190504	-0,006076879799366
158,378	3,084	1501	1	3	1500	-5,40678301826119	-0,0396292190998793	-0,00617137178778648
158,389	3,095	1501	1	3	1500	-5,40685177780688	-0,0402641529217362	-0,00624010339379311
158,4	3,10599999999999	1501	1	3	1500	-5,40740573778749	-0,0430000061169267	-0,00679409131407738
158,412	3,118	1501	1	3	1500	-5,40726307779551	-0,0417814776301384	-0,00665143132209778
158,423	3,12899999999999	1501	1	3	1500	-5,40666723623872	-0,0389287527650595	-0,00605553388595581
158,434	3,13999999999999	1501	1	3	1500	-5,40719395503402	-0,0416389666497707	-0,00658225268125534
158,444	3,15000000000001	1501	1	3	1500	-5,40682386606932	-0,0398261519148946	-0,00621221959590912
158,455	3,161	1501	1	3	1500	-5,40716372430325	-0,0412959652021527	-0,0065520778298378
158,466	3,172	1501	1	3	1500	-5,40699239820242	-0,040493430569768	-0,00638075172901154
158,477	3,18299999999999	1501	1	3	1500	-5,40680425241589	-0,0396090652793646	-0,00619260594248772
158,488	3,19399999999999	1501	1	3	1500	-5,40687133558095	-0,0401021307334304	-0,00625966116786003
158,499	3,20499999999998	1501	1	3	1500	-5,40736785158515	-0,0423309253528714	-0,00675614923238754
158,509	3,215	1501	1	3	1500	-5,40718618780375	-0,0413700193166733	-0,00657448545098305
158,52	3,226	1501	1	3	1500	-5,40697482414544	-0,0403272360563278	-0,0063631497323513
158,531	3,23699999999999	1501	1	3	1500	-5,4071275703609	-0,0412764400243759	-0,00651592388749123
158,542	3,24799999999999	1501	1	3	1500	-5,40726852603257	-0,0418197549879551	-0,00665685161948204
158,553	3,25899999999999	1501	1	3	1500	-5,40722351521254	-0,0415136152878404	-0,00661181285977364
158,563	3,26900000000001	1501	1	3	1500	-5,40700620040298	-0,040604704990983	-0,00639455392956734
158,574	3,28	1501	1	3	1500	-5,40715380571783	-0,0413988437503576	-0,0065421313047409
158,585	3,291	1501	1	3	1500	-5,40690251626074	-0,0401205196976662	-0,00629084184765816
158,596	3,30199999999999	1501	1	3	1500	-5,40726657025516	-0,0418001273646951	-0,00665489584207535
158,607	3,31299999999999	1501	1	3	1500	-5,4071532189846	-0,0411592656746507	-0,00654151663184166
158,618	3,32399999999998	1501	1	3	1500	-5,40743881836534	-0,0429238751530647	-0,00682717189192772
158,628	3,334	1501	1	3	1500	-5,4072087071836	-0,0417581805959344	-0,00659700483083725
158,639	3,345	1501	1	3	1500	-5,40740593336523	-0,0426017306745052	-0,00679425895214081
158,65	3,35599999999999	1501	1	3	1500	-5,407335748896	-0,0421674503013492	-0,00672407448291779
158,661	3,36699999999999	1501	1	3	1500	-5,40729705244303	-0,0419947318732738	-0,00668540596961975
158,672	3,37799999999999	1501	1	3	1500	-5,40711061097682	-0,0410782918334007	-0,00649893656373024
158,682	3,38800000000001	1501	1	3	1500	-5,4073054343462	-0,0418486027047038	-0,00669373199343681
158,693	3,399	1501	1	3	1500	-5,40735558606684	-0,0421815924346447	-0,00674391165375709
158,707	3,41299999999998	1501	1	3	1500	-5,40732594206929	-0,0420969584956765	-0,00671423971652985
158,717	3,423	1501	1	3	1500	-5,40727126412094	-0,0418911408632994	-0,00665958970785141
158,728	3,434	1501	1	3	1500	-5,40728288702667	-0,0416282191872597	-0,00667121261358261
158,739	3,44499999999999	1501	1	3	1500	-5,40727964602411	-0,0417441315948963	-0,00666797161102295
158,75	3,45599999999999	1501	1	3	1500	-5,40729423053563	-0,0418917601928115	-0,00668255612254143
158,761	3,46699999999998	1501	1	3	1500	-5,40763137862086	-0,0437909318134189	-0,00701967626810074
158,771	3,477	1501	1	3	1500	-5,40739500895143	-0,0421918090432882	-0,00678330659866333
158,782	3,488	1501	1	3	1500	-5,40730635635555	-0,0417465111240745	-0,00669468194246292
158,793	3,499	1501	1	3	1500	-5,40717015042901	-0,0411975989118218	-0,00655850395560265
158,804	3,50999999999999	1501	1	3	1500	-5,40722812525928	-0,0414779642596841	-0,00661645084619522
158,815	3,52099999999999	1501	1	3	1500	-5,40761995129287	-0,0433809636160731	-0,00700827687978745
158,825	3,53100000000001	1501	1	3	1500	-5,40770852006972	-0,0437911739572883	-0,00709684565663338
158,836	3,542	1501	1	3	1500	-5,4072683583945	-0,0415947241708636	-0,00665668398141861
158,847	3,553	1501	1	3	1500	-5,40750288404524	-0,0428092991933227	-0,00689120963215828
158,858	3,56399999999999	1501	1	3	1500	-5,40748567320406	-0,0424855342134833	-0,00687399879097939
158,869	3,57499999999999	1501	1	3	1500	-5,40760927833617	-0,0431807059794664	-0,00699760392308235
158,88	3,58599999999998	1501	1	3	1500	-5,40771869011223	-0,0438493257388473	-0,00710701569914818
158,89	3,596	1501	1	3	1500	-5,40762439370155	-0,0432295491918921	-0,0070127472281456
158,901	3,607	1501	1	3	1500	-5,40742814540863	-0,0420800317078829	-0,00681644305586815
158,912	3,618	1501	1	3	1500	-5,40730842389166	-0,0415354315191507	-0,00669674947857857
158,923	3,62899999999999	1501	1	3	1500	-5,40771866217256	-0,0438893772661686	-0,00710701569914818
158,934	3,63999999999999	1501	1	3	1500	-5,40769826620817	-0,0437407288700342	-0,00708656385540962
158,954	3,66	1501	1	3	1500	-5,40763246826827	-0,0431102188304067	-0,00702079385519028
158,965	3,67099999999999	1501	1	3	1500	-5,40750307962298	-0,0426066666841507	-0,00689137727022171
158,976	3,68199999999999	1501	1	3	1500	-5,40750511921942	-0,0427258107811213	-0,00689344480633736
158,987	3,69299999999998	1501	1	3	1500	-5,40751146152616	-0,0423940224573016	-0,00689975917339325
158,997	3,703	1501	1	3	1500	-5,40760944597423	-0,0429917639121413	-0,00699777156114578
159,008	3,714	1501	1	3	1500	-5,40757591836154	-0,0428673671558499	-0,00696424394845962
159,019	3,72499999999999	1501	1	3	1500	-5,40792983025312	-0,0448866374790668	-0,00731818377971649
159,03	3,73599999999999	1501	1	3	1500	-5,4079373460263	-0,0444907136261463	-0,0073256716132164
159,041	3,74699999999999	1501	1	3	1500	-5,40765356272459	-0,0432386249303818	-0,00704191625118256
159,051	3,75700000000001	1501	1	3	1500	-5,40754308924079	-0,0426738895475864	-0,00693144276738167
159,062	3,768	1501	1	3	1500	-5,40759804658592	-0,043056677095592	-0,00698637217283249
159,073	3,779	1501	1	3	1500	-5,40767158381641	-0,0430657574906945	-0,00705990940332413
159,084	3,78999999999999	1501	1	3	1500	-5,40786869823933	-0,0442188233137131	-0,00725699588656425
159,103	3,809	1501	1	3	1500	-5,40785629302263	-0,0442198663949966	-0,00724464654922485
159,114	3,81999999999999	1501	1	3	1500	-5,40789845399559	-0,0444154720753431	-0,00728677958250046
159,125	3,83099999999999	1501	1	3	1500	-5,40781376883387	-0,0438287388533354	-0,00720206648111343
159,136	3,84199999999998	1501	1	3	1500	-5,40775554254651	-0,0435846392065287	-0,00714389607310295
159,146	3,852	1501	1	3	1500	-5,40778183378279	-0,0437963753938675	-0,00717015936970711
159,157	3,863	1501	1	3	1500	-5,40781111456454	-0,0440140394493937	-0,00719944015145302
159,168	3,874	1501	1	3	1500	-5,40798204950988	-0,0447771465405822	-0,00737037509679794
159,179	3,88499999999999	1501	1	3	1500	-5,40817111730576	-0,0457671703770757	-0,00755941495299339
159,19	3,89599999999999	1501	1	3	1500	-5,40816005319357	-0,0456947647035122	-0,00754840672016144
159,2	3,90600000000001	1501	1	3	1500	-5,40814152918756	-0,0455575762316585	-0,0075298547744751
159,211	3,917	1501	1	3	1500	-5,407694298774	-0,0430617947131395	-0,00708259642124176
159,222	3,928	1501	1	3	1500	-5,40768211707473	-0,0431402865797281	-0,00707047060132027
159,233	3,93899999999999	1501	1	3	1500	-5,40811023674905	-0,0454184925183654	-0,00749856233596802
159,244	3,94999999999999	1501	1	3	1500	-5,40814647451043	-0,0456483708694577	-0,00753477215766907
159,255	3,96099999999998	1501	1	3	1500	-5,40799506939948	-0,0445611448958516	-0,00738339498639107
159,265	3,971	1501	1	3	1500	-5,40803231298923	-0,0448662508279085	-0,0074206106364727
159,276	3,982	1501	1	3	1500	-5,407924214378	-0,0442756479606032	-0,00731253996491432
159,287	3,993	1501	1	3	1500	-5,40817139670253	-0,0457128044217825	-0,00755969434976578
159,298	4,00399999999999	1501	1	3	1500	-5,40789510123432	-0,0440154178068042	-0,00728342682123184
159,309	4,01499999999999	1501	1	3	1500	-5,40784413926303	-0,0437604263424873	-0,00723246484994888
159,319	4,02500000000001	1501	1	3	1500	-5,40796643123031	-0,04441621247679	-0,00735478475689888
159,33	4,036	1501	1	3	1500	-5,40804382413626	-0,0448793591931462	-0,00743212178349495
159,341	4,047	1501	1	3	1500	-5,40825622156262	-0,0459723407402635	-0,00764457508921623
159,352	4,05799999999999	1501	1	3	1500	-5,40817969478667	-0,0455272058025002	-0,00756802037358284
159,363	4,06899999999999	1501	1	3	1500	-5,4080759268254	-0,0450648507103324	-0,00746425241231918
159,374	4,07999999999998	1501	1	3	1500	-5,40809204801917	-0,045149177312851	-0,00748040154576301
159,384	4,09	1501	1	3	1500	-5,40811370126903	-0,0449872761964798	-0,00750202685594559
159,395	4,101	1501	1	3	1500	-5,40812825784087	-0,0451505417004228	-0,00751655548810959
159,406	4,11199999999999	1501	1	3	1500	-5,40810945443809	-0,0451472541317344	-0,00749778002500534
159,417	4,12299999999999	1501	1	3	1500	-5,40826843120158	-0,0460737990215421	-0,0076567567884922
159,428	4,13399999999999	1501	1	3	1500	-5,40843587368727	-0,0466891238465905	-0,00782422721385956
159,448	4,154	1501	1	3	1500	-5,40833523496985	-0,0462510157376528	-0,00772358849644661
159,459	4,16499999999999	1501	1	3	1500	-5,40841271169484	-0,0466596940532327	-0,00780103728175163
159,47	4,17599999999999	1501	1	3	1500	-5,40838100016117	-0,046290559694171	-0,00776929780840874
159,481	4,18699999999998	1501	1	3	1500	-5,40819986723363	-0,0453887833282351	-0,00758819282054901
159,491	4,197	1501	1	3	1500	-5,40810168720782	-0,0448679178953171	-0,00749001279473305
159,502	4,208	1501	1	3	1500	-5,40813633240759	-0,0451863929629326	-0,00752465799450874
159,513	4,21899999999999	1501	1	3	1500	-5,40826437994838	-0,0457973871380091	-0,00765267759561539
159,524	4,22999999999999	1501	1	3	1500	-5,40861180983484	-0,0475352117791772	-0,00800013542175293
159,535	4,24099999999999	1501	1	3	1500	-5,40854402817786	-0,0471474137157202	-0,00793235376477242
159,545	4,251	1501	1	3	1500	-5,40834736078978	-0,0462220003828406	-0,0077357143163681
159,556	4,262	1501	1	3	1500	-5,40834537707269	-0,0462932186201215	-0,00773370265960693
159,567	4,273	1501	1	3	1500	-5,40838664397597	-0,0461517553776503	-0,00777494162321091
159,578	4,28399999999999	1501	1	3	1500	-5,40838418528438	-0,0461635319516063	-0,0077725388109684
159,589	4,29499999999999	1501	1	3	1500	-5,40836962871253	-0,0460662646219134	-0,00775795429944992
159,6	4,30599999999998	1501	1	3	1500	-5,40846071206033	-0,0468603521585464	-0,00784903764724731
159,61	4,316	1501	1	3	1500	-5,40841737762093	-0,0463098008185625	-0,00780567526817322
159,621	4,327	1501	1	3	1500	-5,40837683714926	-0,0462642125785351	-0,00776516273617744
159,632	4,33799999999999	1501	1	3	1500	-5,40822967886925	-0,0454504461959004	-0,00761803239583969
159,643	4,34899999999999	1501	1	3	1500	-5,4082843568176	-0,0459026033058763	-0,00767268240451813
159,654	4,35999999999999	1501	1	3	1500	-5,40833392180502	-0,0458396831527352	-0,00772224739193916
159,664	4,37	1501	1	3	1500	-5,40867073461413	-0,0477638281881809	-0,00805903226137161
159,675	4,381	1501	1	3	1500	-5,40861284360289	-0,0474177440628409	-0,00800114125013351
159,686	4,392	1501	1	3	1500	-5,40848482400179	-0,0468454696238041	-0,00787317752838135
159,697	4,40299999999999	1501	1	3	1500	-5,40874245576561	-0,0479254731908441	-0,00813078135251999
159,708	4,41399999999999	1501	1	3	1500	-5,40840304456651	-0,0461840955540538	-0,00779137015342712
159,719	4,42499999999998	1501	1	3	1500	-5,40851153433323	-0,0469306902959943	-0,00789988785982132
159,729	4,435	1501	1	3	1500	-5,40876816026866	-0,0482863327488303	-0,00815648585557938
159,741	4,447	1501	1	3	1500	-5,40858124382794	-0,0470858300104737	-0,00796956941485405
159,752	4,458	1501	1	3	1500	-5,40839105844498	-0,0460183201357722	-0,00777941197156906
159,763	4,46899999999999	1501	1	3	1500	-5,40874019265175	-0,0480223540216684	-0,00812854617834091
159,774	4,47999999999999	1501	1	3	1500	-5,40852815844119	-0,0469247717410326	-0,00791648402810097
159,785	4,49099999999999	1501	1	3	1500	-5,4085788410157	-0,0470663234591484	-0,00796716660261154
159,795	4,501	1501	1	3	1500	-5,40883124805987	-0,0483684847131372	-0,00821957364678383
159,806	4,512	1501	1	3	1500	-5,40875480510294	-0,0479592056944966	-0,00814313068985939
159,817	4,523	1501	1	3	1500	-5,40868422947824	-0,0476371590048075	-0,00807255506515503
159,828	4,53399999999999	1501	1	3	1500	-5,40847993455827	-0,0464266585186124	-0,00786826014518738
159,839	4,54499999999999	1501	1	3	1500	-5,40848096832633	-0,0463884975761175	-0,00786926597356796
159,85	4,55599999999998	1501	1	3	1500	-5,40850910358131	-0,0467768823727965	-0,00789742916822433
159,86	4,566	1501	1	3	1500	-5,4087511729449	-0,0480767898261547	-0,00813949853181839
159,876	4,58199999999999	1501	1	3	1500	-5,40887251496315	-0,0484057003632188	-0,00826086848974228
159,887	4,59299999999999	1501	1	3	1500	-5,4086325969547	-0,0472488906234503	-0,00802092254161835
159,898	4,60399999999999	1501	1	3	1500	-5,40884021669626	-0,0483183655887842	-0,00822851434350014
159,908	4,614	1501	1	3	1500	-5,40899793617427	-0,0493356445804238	-0,00838626176118851
159,919	4,625	1501	1	3	1500	-5,40895865298808	-0,048876297660172	-0,00834697857499123
159,93	4,636	1501	1	3	1500	-5,40853165090084	-0,0465905293822289	-0,00791994854807854
159,941	4,64699999999999	1501	1	3	1500	-5,40890257805586	-0,0487256050109863	-0,00829093158245087
159,952	4,65799999999999	1501	1	3	1500	-5,40862946771085	-0,047192731872201	-0,00801779329776764
159,962	4,66800000000001	1501	1	3	1500	-5,40905845351517	-0,0492811761796474	-0,00844677910208702
159,976	4,68199999999999	1501	1	3	1500	-5,40905378758907	-0,0494106905534863	-0,00844214111566544
159,987	4,69299999999998	1501	1	3	1500	-5,40868132375181	-0,0474914629012346	-0,00806964933872223
159,997	4,703	1501	1	3	1500	-5,40867146104574	-0,0473049888387322	-0,00805975869297981
160,008	4,714	1501	1	3	1500	-5,4090956132859	-0,0493446178734303	-0,00848393887281418
160,019	4,72499999999999	1501	1	3	1500	-5,40905060246587	-0,0492206122726202	-0,00843890011310577
160,03	4,73599999999999	1501	1	3	1500	-5,40874052792788	-0,0475797709077597	-0,00812888145446777
160,041	4,74699999999999	1501	1	3	1500	-5,40906267240643	-0,0495518976822495	-0,00845097005367279
160,051	4,75700000000001	1501	1	3	1500	-5,4090830963105	-0,0492017762735486	-0,00847142189741134
160,062	4,768	1501	1	3	1500	-5,40899578481913	-0,0487774657085538	-0,00838413834571838
160,073	4,779	1501	1	3	1500	-5,40886019356549	-0,0482256151735783	-0,00824851915240288
160,084	4,78999999999999	1501	1	3	1500	-5,40875125676393	-0,0477964570745826	-0,00813961029052734
160,095	4,80099999999999	1501	1	3	1500	-5,40900788269937	-0,0488178245723248	-0,0083962082862854
160,101	4,80699999999999	1501	1	3	1500	-5,40956784971058	-0,0520034506917	-0,0089561752974987
160,112	4,81799999999998	1501	1	3	1500	-5,40929923765361	-0,0504274107515812	-0,00868756324052811
160,122	4,828	1501	1	3	1500	-5,40902350097895	-0,048788134008646	-0,00841179862618446
160,133	4,839	1501	1	3	1500	-5,4088758956641	-0,0478987256065011	-0,00826422125101089
160,144	4,84999999999999	1501	1	3	1500	-5,408850973472	-0,0477327033877373	-0,00823929905891418
160,155	4,86099999999999	1501	1	3	1500	-5,40906465612352	-0,0489743240177631	-0,00845298171043396
160,166	4,87199999999999	1501	1	3	1500	-5,40935304947197	-0,0506828771904111	-0,00874137505888939
160,176	4,88200000000001	1501	1	3	1500	-5,40921301580966	-0,0496790604665875	-0,0086013413965702
160,187	4,893	1501	1	3	1500	-5,40889598429203	-0,0479609100148082	-0,00828433781862259
160,198	4,904	1501	1	3	1500	-5,40928957052529	-0,0502171646803617	-0,0086778961122036
160,209	4,91499999999999	1501	1	3	1500	-5,40934248827398	-0,0505129154771566	-0,00873081386089325
160,22	4,92599999999999	1501	1	3	1500	-5,40914811193943	-0,0491113075986505	-0,00853646546602249
160,231	4,93699999999998	1501	1	3	1500	-5,40887645445764	-0,0477911671623588	-0,00826478004455566
160,241	4,947	1501	1	3	1500	-5,40909080766141	-0,0491873873397708	-0,00847913324832916
160,252	4,958	1501	1	3	1500	-5,40916454046965	-0,0496075954288244	-0,00855289399623871
160,263	4,96899999999999	1501	1	3	1500	-5,40946846827865	-0,0511350203305483	-0,00885682180523872
160,274	4,97999999999999	1501	1	3	1500	-5,40933385491371	-0,0503585115075111	-0,0087222084403038
160,285	4,99099999999999	1501	1	3	1500	-5,40930613875389	-0,0503158429637551	-0,00869449228048325
160,294	5	1501	1	3	1500	-5,40927244350314	-0,0500702019780874	-0,00866074115037918
160,305	5,011	1501	1	3	1500	-5,40918518789113	-0,0495598232373595	-0,0085735134780407
160,316	5,02199999999999	1501	1	3	1500	-5,4092607088387	-0,0497668189927936	-0,0086490623652935
160,327	5,03299999999999	1501	1	3	1500	-5,40929303504527	-0,0500710308551788	-0,00868136063218117
160,337	5,04300000000001	1501	1	3	1500	-5,40937352925539	-0,0505879940465093	-0,00876188278198242
160,348	5,054	1501	1	3	1500	-5,40941325947642	-0,050865444354713	-0,00880161300301552
160,359	5,065	1501	1	3	1500	-5,40941191837191	-0,0506090000271797	-0,00880027189850807
160,365	5,071	1501	1	4	1500	-5,40941401384771	-0,0505779171362519	-0,00880233943462372
160,365	0	1501	1	4	1500	-5,40941401384771	-0,0505779171362519	-0,00880233943462372
160,376	0,0109999999999957	1501	1	4	1500	-5,40935061872005	-0,050380602478981	-0,00873897224664688
160,387	0,0219999999999914	1501	1	4	1500	-5,40923508815467	-0,0498279603198171	-0,00862341374158859
160,398	0,032999999999987	1501	1	4	1500,25	-5,40840849280357	-0,044997101649642	-0,00779679045081139
160,405	0,039999999999992	1501	1	4	1500,25	-5,40814742445946	-0,0437840959057212	-0,00753577798604965
160,41	0,0449999999999875	1501	1	4	1500,25	-5,40810635313392	-0,0438778381794691	-0,00749465078115463
160,413	0,0480000000000018	1501	1	4	1500,25	-5,40817304514349	-0,0440831389278173	-0,00756137073040009
160,424	0,0589999999999975	1501	1	4	1500,5	-5,40852095000446	-0,0460849702358246	-0,00790927559137344
160,435	0,0699999999999932	1501	1	4	1500,5	-5,40952177718282	-0,0514288479462266	-0,00891007483005524
160,446	0,0809999999999889	1501	1	4	1500,75	-5,41102484799921	-0,0583926448598504	-0,0104131735861301
160,456	0,0910000000000082	1501	1	4	1500,75	-5,41286534629762	-0,0670114904642105	-0,0122536718845367
160,46	0,0949999999999989	1501	1	4	1500,75	-5,41317550465465	-0,0682751601561904	-0,0125638581812382
160,466	0,100999999999999	1501	1	4	1501	-5,41305421851575	-0,0674260361120105	-0,0124425441026688
160,477	0,0109999999999957	1502	2	4	1501	-5,41174787096679	-0,0602891016751528	-0,0111361965537071
160,488	0,0219999999999914	1502	2	4	1501	-5,40796880610287	-0,0411591166630387	-0,00735713168978691
160,502	0,0360000000000014	1502	2	4	1501,25	-5,40307419374585	-0,0210299156606197	-0,00246254727244377
160,508	0,0420000000000016	1502	2	4	1501,25	-5,40242786519229	-0,0190870882943273	-0,00181619077920914
160,512	0,0459999999999923	1502	2	4	1501,25	-5,4030870180577	-0,0222422508522868	-0,00247534364461899
160,523	0,0569999999999879	1502	2	4	1501,5	-5,40556132793426	-0,0335339223966002	-0,00494962558150291
160,533	0,0670000000000073	1502	2	4	1501,5	-5,40989292785525	-0,0531625654548407	-0,00928128138184547
160,544	0,078000000000003	1502	2	4	1501,75	-5,41442488320172	-0,0744044501334429	-0,0138132087886333
160,555	0,0889999999999986	1502	2	4	1501,75	-5,41745130904019	-0,0888334773480892	-0,0168396346271038
160,561	0,0949999999999989	1502	2	4	1501,75	-5,41770153678954	-0,089691742323339	-0,0170898623764515
160,565	0,0989999999999895	1502	2	4	1501,75	-5,41746066883206	-0,0881742499768734	-0,0168489664793015
160,566	0,0999999999999943	1502	2	4	1502	-5,41728777810931	-0,0871695764362812	-0,0166760757565498
160,577	0,0109999999999957	1503	3	4	1502	-5,41397089138627	-0,0683465925976634	-0,0133592449128628
160,587	0,021000000000015	1503	3	4	1502	-5,40661593899131	-0,0348598603159189	-0,00600429251790047
160,598	0,0320000000000107	1503	3	4	1502,25	-5,39973981678486	-0,0100756576284766	0,000871829688549042
160,604	0,0380000000000109	1503	3	4	1502,25	-5,39670274592936	-0,00235741026699543	0,00390887260437012
160,615	0,0490000000000066	1503	3	4	1502,25	-5,39913036860526	-0,0100890826433897	0,00148124992847443
160,626	0,0600000000000023	1503	3	4	1502,5	-5,4038155451417	-0,0267522968351841	-0,00320384278893471
160,637	0,070999999999998	1503	3	4	1502,5	-5,41301644407213	-0,0674833916127682	-0,0124047696590424
160,648	0,0819999999999936	1503	3	4	1502,75	-5,41791005060077	-0,0911263143643737	-0,0172984041273594
160,655	0,0889999999999986	1503	3	4	1502,75	-5,419204775244	-0,0972104910761118	-0,0185930728912354
160,659	0,0929999999999893	1503	3	4	1502,75	-5,41922346688807	-0,0967571884393692	-0,0186117924749851
160,661	0,0949999999999989	1503	3	4	1502,75	-5,4191917553544	-0,0962840998545289	-0,0185800530016422
160,666	0,0999999999999943	1503	3	4	1503	-5,41853925213218	-0,0922929868102074	-0,0179275497794151
160,676	0,0100000000000193	1504	4	4	1503	-5,41463725268841	-0,0709217647090554	-0,0140255503356457
160,687	0,021000000000015	1504	4	4	1503	-5,40560234338045	-0,0305907521396875	-0,00499069690704346
160,698	0,0320000000000107	1504	4	4	1503,25	-5,39926609955728	-0,00877197831869125	0,00134551897644997
160,705	0,0390000000000157	1504	4	4	1503,25	-5,39661691524088	-0,00200921203941107	0,00399470329284668
160,709	0,0430000000000064	1504	4	4	1503,25	-5,39659797213972	-0,00218484085053205	0,00401364639401436
160,71	0,0440000000000111	1504	4	4	1503,25	-5,39664499461651	-0,00229025725275278	0,00396659597754478
160,721	0,0550000000000068	1504	4	4	1503,5	-5,40172521024942	-0,019051069393754	-0,00111356377601624
160,732	0,0660000000000025	1504	4	4	1503,5	-5,40887922048569	-0,0484759407117963	-0,00826751813292503
160,743	0,0769999999999982	1504	4	4	1503,75	-5,41654645465314	-0,084341187030077	-0,0159347802400589
160,753	0,0870000000000175	1504	4	4	1503,75	-5,418620724231	-0,0937877921387553	-0,0180090218782425
160,758	0,092000000000013	1504	4	4	1503,75	-5,41924967430532	-0,0968291936442256	-0,0186379998922348
160,766	0,0999999999999943	1504	4	4	1504	-5,41862930171192	-0,0926919048652053	-0,0180176272988319
160,776	0,0100000000000193	1505	5	4	1504	-5,4141684807837	-0,0684312684461474	-0,0135568343102932
160,787	0,021000000000015	1505	5	4	1504	-5,40701793506742	-0,0363523652777076	-0,00640623271465301
160,798	0,0320000000000107	1505	5	4	1504,25	-5,39958246052265	-0,00936933327466249	0,0010291300714016
160,806	0,0400000000000205	1505	5	4	1504,25	-5,39675468578935	-0,00239547342061996	0,00385690480470657
160,817	0,0510000000000161	1505	5	4	1504,5	-5,39921388030052	-0,0103144999593496	0,00139776617288589
160,828	0,0620000000000118	1505	5	4	1504,5	-5,40599584579468	-0,0359216099604964	-0,00538414344191551
160,839	0,0730000000000075	1505	5	4	1504,5	-5,4137652553618	-0,0702918926253915	-0,0131535530090332
160,85	0,0840000000000032	1505	5	4	1504,75	-5,41863611899316	-0,09411062579602	-0,0180244445800781
160,86	0,0940000000000225	1505	5	4	1504,75	-5,41962836869061	-0,098435734398663	-0,0190166942775249
160,861	0,0949999999999989	1505	5	4	1504,75	-5,41967801749706	-0,0986571563407779	-0,0190663151443005
160,862	0,0960000000000036	1505	5	4	1504,75	-5,41961864568293	-0,0982781266793609	-0,019006971269846
160,866	0,100000000000023	1505	5	4	1505	-5,4189623426646	-0,0944204069674015	-0,0183506682515144
160,877	0,0109999999999957	1506	6	4	1505	-5,4136324301362	-0,0655837170779705	-0,0130207277834415
160,888	0,0219999999999914	1506	6	4	1505	-5,40571183897555	-0,03074468113482	-0,00510016456246376
160,899	0,032999999999987	1506	6	4	1505,25	-5,39975124411285	-0,00996219459921122	0,000860374420881271
160,907	0,0409999999999968	1506	6	4	1505,25	-5,39728363975883	-0,00374618917703629	0,00332795083522797
160,918	0,0519999999999925	1506	6	4	1505,5	-5,39932608604431	-0,0105900876224041	0,00128550454974175
160,929	0,0629999999999882	1506	6	4	1505,5	-5,40687340311706	-0,0389013392850757	-0,00626172870397568
160,94	0,0739999999999839	1506	6	4	1505,5	-5,41473548859358	-0,07520223967731	-0,0141238421201706
160,95	0,0840000000000032	1506	6	4	1505,75	-5,4181138984859	-0,091065987944603	-0,0175022520124912
160,955	0,0889999999999986	1506	6	4	1505,75	-5,41931407526135	-0,097121661528945	-0,0187024287879467
160,959	0,0929999999999893	1506	6	4	1505,75	-5,41931862942874	-0,0967254256829619	-0,0187069550156593
160,96	0,0939999999999941	1506	6	4	1505,75	-5,41929426603019	-0,0964799663051963	-0,0186825916171074
160,966	0,0999999999999943	1506	6	4	1506	-5,41846621781588	-0,091478880494833	-0,0178545154631138
160,977	0,0109999999999957	1507	7	4	1506	-5,41422941721976	-0,0682138558477163	-0,013617742806673
160,988	0,0219999999999914	1507	7	4	1506	-5,4050880856812	-0,0282859848812222	-0,00447638332843781
160,999	0,032999999999987	1507	7	4	1506,25	-5,3993646427989	-0,00903071369975805	0,00124700367450714
161,009	0,0430000000000064	1507	7	4	1506,25	-5,39772215299308	-0,00513271428644657	0,00288946554064751
161,011	0,0449999999999875	1507	7	4	1506,25	-5,39753177203238	-0,00460969284176826	0,0030798465013504
161,013	0,046999999999997	1507	7	4	1506,25	-5,39784109219909	-0,00527595635503531	0,0027705542743206
161,024	0,0579999999999927	1507	7	4	1506,5	-5,40317145176232	-0,0241851573809981	-0,00255977734923363
161,035	0,0689999999999884	1507	7	4	1506,5	-5,41124607436359	-0,0584002491086721	-0,0106343999505043
161,045	0,0790000000000077	1507	7	4	1506,75	-5,41691707447171	-0,0855326699092984	-0,0163053721189499
161,056	0,0900000000000034	1507	7	4	1506,75	-5,41907287202775	-0,0955870235338807	-0,0184611976146698
161,059	0,0929999999999893	1507	7	4	1506,75	-5,41963024064898	-0,0981484772637486	-0,0190185941755772
161,065	0,0989999999999895	1507	7	4	1506,75	-5,41904867626727	-0,0945474579930305	-0,0184370018541813
161,066	0,0999999999999943	1507	7	4	1507	-5,41882538236678	-0,0931801972910762	-0,0182137079536915
161,077	0,0109999999999957	1508	8	4	1507	-5,41374770924449	-0,0658964971080422	-0,0131360627710819
161,087	0,021000000000015	1508	8	4	1507	-5,40668712928891	-0,0346446828916669	-0,0060754269361496
161,098	0,0320000000000107	1508	8	4	1507,25	-5,39981187321246	-0,0103022716939449	0,000799745321273804
161,108	0,0420000000000016	1508	8	4	1507,25	-5,39580529555678	-0,000336435623466969	0,00480635091662407
161,119	0,0529999999999973	1508	8	4	1507,5	-5,39999932050705	-0,012969272211194	0,000612270087003708
161,13	0,063999999999993	1508	8	4	1507,5	-5,40828396566212	-0,0452530151233077	-0,00767229124903679
161,14	0,0740000000000123	1508	8	4	1507,5	-5,41491441428661	-0,0758639490231872	-0,0143027119338512
161,151	0,085000000000008	1508	8	4	1507,75	-5,41839326731861	-0,092246625572443	-0,0177815929055214
161,158	0,092000000000013	1508	8	4	1507,75	-5,4190718382597	-0,0953766610473394	-0,0184601359069347
161,166	0,0999999999999943	1508	8	4	1508	-5,41870605200529	-0,0928146904334426	-0,0180943496525288
161,176	0,0100000000000193	1509	9	4	1508	-5,41428526863456	-0,0684010842815042	-0,01367362216115
161,187	0,021000000000015	1509	9	4	1508	-5,40612696669996	-0,032435143366456	-0,00551529228687286
161,198	0,0320000000000107	1509	9	4	1508,25	-5,40031151846051	-0,0115413311868906	0,000300128012895584
161,205	0,0390000000000157	1509	9	4	1508,25	-5,39749226532876	-0,00401102937757969	0,00311935320496559
161,216	0,0500000000000114	1509	9	4	1508,5	-5,39927624166012	-0,0101895024999976	0,00133534893393517
161,227	0,061000000000007	1509	9	4	1508,5	-5,40526695549488	-0,0325533887371421	-0,00465530902147293
161,238	0,0720000000000027	1509	9	4	1508,5	-5,4133680369705	-0,0680029299110174	-0,0127563625574112
161,249	0,0829999999999984	1509	9	4	1508,75	-5,41806008666754	-0,090806526131928	-0,0174484401941299
161,259	0,0930000000000177	1509	9	4	1508,75	-5,4190422501415	-0,094918655231595	-0,0184305757284164
161,261	0,0949999999999989	1509	9	4	1508,75	-5,41929122060537	-0,096349916420877	-0,0186795741319656
161,266	0,0999999999999943	1509	9	4	1509	-5,41901987046003	-0,0945729669183493	-0,0184081681072712
161,276	0,0100000000000193	1510	10	4	1509	-5,41473076678813	-0,0707254558801651	-0,0141190923750401
161,287	0,021000000000015	1510	10	4	1509	-5,40626468136907	-0,0325062870979309	-0,00565303489565849
161,298	0,0320000000000107	1510	10	4	1509,25	-5,40007252246141	-0,0107506383210421	0,000539068132638931
161,307	0,0410000000000252	1510	10	4	1509,25	-5,39708269760013	-0,0031785573810339	0,003528892993927
161,318	0,0520000000000209	1510	10	4	1509,5	-5,39924732409418	-0,010297242552042	0,00136429443955421
161,329	0,0630000000000166	1510	10	4	1509,5	-5,40654005482793	-0,037427730858326	-0,0059284083545208
161,34	0,0740000000000123	1510	10	4	1509,5	-5,41485571302474	-0,0751296058297157	-0,0142440386116505
161,351	0,085000000000008	1510	10	4	1509,75	-5,41872239671648	-0,0938515970483422	-0,0181107223033905
161,358	0,092000000000013	1510	10	4	1509,75	-5,42007582262158	-0,100485654547811	-0,0194641202688217
161,366	0,100000000000023	1510	10	4	1510	-5,4190422501415	-0,0937819108366966	-0,0184305757284164
162,266	0	1520	20	4	1519	-5,41918577626348	-0,0939065404236317	-0,0185741297900677
162,276	0,0100000000000193	1520	20	4	1519	-5,41463674977422	-0,0690027000382543	-0,0140250474214554
162,287	0,021000000000015	1520	20	4	1519	-5,40706794708967	-0,0353980716317892	-0,00645630061626434
162,301	0,035000000000025	1520	20	4	1519,25	-5,39781044237316	-0,00441873446106911	0,00280117616057396
162,308	0,0420000000000016	1520	20	4	1519,25	-5,39598598144948	-0,000746413134038448	0,00462563708424568
162,309	0,0430000000000064	1520	20	4	1519,25	-5,39598483592272	-0,000778967514634132	0,00462675467133522
162,31	0,0440000000000111	1520	20	4	1519,25	-5,3960776515305	-0,00103077851235867	0,00453393906354904
162,321	0,0550000000000068	1520	20	4	1519,5	-5,40092328563333	-0,0158501276746392	-0,000311639159917831
162,331	0,0650000000000261	1520	20	4	1519,5	-5,40886541828513	-0,0469048088416457	-0,00825371593236923
162,342	0,0760000000000218	1520	20	4	1519,75	-5,41660563088954	-0,0828167144209147	-0,01599395647645
162,353	0,0870000000000175	1520	20	4	1519,75	-5,41983023285866	-0,0982026755809784	-0,0192185305058956
162,355	0,0889999999999986	1520	20	4	1519,75	-5,4200641438365	-0,0995594961568713	-0,019452441483736
162,362	0,0960000000000036	1520	20	4	1519,75	-5,41975803673267	-0,097278612665832	-0,0191463343799114
162,366	0,100000000000023	1520	20	4	1520	-5,4190440941602	-0,092910616658628	-0,0184324197471142
163,266	0	1530	30	4	1529	-5,41901852935553	-0,0927845109254122	-0,0184068828821182
163,276	0,0100000000000193	1530	30	4	1529	-5,41519531980157	-0,0712401513010263	-0,0145836174488068
163,287	0,021000000000015	1530	30	4	1529	-5,40631181560457	-0,031818114221096	-0,00570014119148254
163,298	0,0320000000000107	1530	30	4	1529,25	-5,39991016499698	-0,0100678950548172	0,000701453536748886
163,309	0,0430000000000064	1530	30	4	1529,25	-5,39618575014174	-0,0012365123257041	0,00442586839199066
163,327	0,061000000000007	1530	30	4	1529,5	-5,40572837926447	-0,0332221575081348	-0,00511670485138893
163,337	0,0710000000000264	1530	30	4	1529,5	-5,41292773559689	-0,0644276943057776	-0,012316033244133
163,348	0,0820000000000221	1530	30	4	1529,75	-5,41867397725582	-0,0926218228414655	-0,018062274903059
163,359	0,0930000000000177	1530	30	4	1529,75	-5,41970710270107	-0,0971739180386066	-0,0190954282879829
163,36	0,0940000000000225	1530	30	4	1529,75	-5,41981089860201	-0,0976577959954739	-0,0191992521286011
163,361	0,0949999999999989	1530	30	4	1529,75	-5,41983584873378	-0,0975650968030095	-0,0192241743206978
163,362	0,0960000000000036	1530	30	4	1529,75	-5,41980992071331	-0,0971008557826281	-0,0191982463002205
163,366	0,100000000000023	1530	30	4	1530	-5,41945402510464	-0,0949991028755903	-0,0188423506915569
164,266	0	1540	40	4	1539	-5,41942502371967	-0,0942415464669466	-0,0188133493065834
164,276	0,0100000000000193	1540	40	4	1539	-5,41492654010654	-0,0695107784122229	-0,0143148377537727
164,287	0,021000000000015	1540	40	4	1539	-5,40733197703958	-0,0358749274164438	-0,00672033056616783
164,298	0,0320000000000107	1540	40	4	1539,25	-5,39881143718958	-0,00668840017169714	0,00180020928382874
164,309	0,0430000000000064	1540	40	4	1539,25	-5,3961349837482	-0,000822176225483418	0,00447666272521019
164,311	0,0450000000000159	1540	40	4	1539,25	-5,39601674303412	-0,000710729509592056	0,00459484755992889
164,313	0,0470000000000255	1540	40	4	1539,25	-5,39633215405047	-0,00154578126966953	0,00427946448326111
164,324	0,0580000000000211	1540	40	4	1539,5	-5,40313630364835	-0,0230405339971185	-0,00252462923526764
164,335	0,0690000000000168	1540	40	4	1539,5	-5,41181649081409	-0,0589198619127274	-0,0112048164010048
164,35	0,0840000000000032	1540	40	4	1539,75	-5,41939923539758	-0,0955128856003284	-0,0187875330448151
164,36	0,0940000000000225	1540	40	4	1539,75	-5,42010191828012	-0,0986160198226571	-0,0194902159273624
164,361	0,0949999999999989	1540	40	4	1539,75	-5,4201047681272	-0,0985108269378543	-0,0194930657744408
164,362	0,0960000000000036	1540	40	4	1539,75	-5,42006196454167	-0,0981437182053924	-0,0194503180682659
164,366	0,100000000000023	1540	40	4	1540	-5,41968184523284	-0,0958917289972305	-0,0190701708197594
165,266	0	1550	50	4	1549	-5,41946341283619	-0,0943403644487262	-0,0188517384231091
165,276	0,0100000000000193	1550	50	4	1549	-5,41475364938378	-0,0683168740943074	-0,0141420029103756
165,287	0,021000000000015	1550	50	4	1549	-5,40674460120499	-0,0330407358705997	-0,00613292679190636
165,298	0,0320000000000107	1550	50	4	1549,25	-5,39976501837373	-0,00925976317375898	0,000846628099679947
165,309	0,0430000000000064	1550	50	4	1549,25	-5,3965206630528	-0,00186318065971136	0,00409098342061043
165,311	0,0450000000000159	1550	50	4	1549,25	-5,39633056148887	-0,0011743139475584	0,00428108498454094
165,313	0,0470000000000255	1550	50	4	1549,25	-5,39681020192802	-0,0023077055811882	0,00380141660571098
165,324	0,0580000000000211	1550	50	4	1549,5	-5,40359163656831	-0,024248524568975	-0,00297993421554565
165,335	0,0690000000000168	1550	50	4	1549,5	-5,41180590167642	-0,0587636558339	-0,0111941993236542
165,346	0,0800000000000125	1550	50	4	1549,75	-5,41828667744994	-0,0895401882007718	-0,0176749750971794
165,357	0,0910000000000082	1550	50	4	1549,75	-5,41979072615504	-0,0965530006214976	-0,0191790238022804
165,361	0,0949999999999989	1550	50	4	1549,75	-5,4201331268996	-0,098292538896203	-0,019521452486515
165,365	0,099000000000018	1550	50	4	1549,75	-5,41966781951487	-0,0954053923487663	-0,0190561451017857
165,366	0,100000000000023	1550	50	4	1550	-5,41944382712245	-0,0940259825438261	-0,0188321806490421
166,266	0	1560	60	4	1559	-5,41963761672378	-0,0944968266412616	-0,0190259702503681
166,276	0,0100000000000193	1560	60	4	1559	-5,41469930671155	-0,0678175641223788	-0,0140876322984695
166,287	0,021000000000015	1560	60	4	1559	-5,40656849741936	-0,0318796280771494	-0,00595679506659508
166,298	0,0320000000000107	1560	60	4	1559,25	-5,39881132543087	-0,00664994586259127	0,00180032104253769
166,302	0,0360000000000014	1560	60	4	1559,25	-5,39648221805692	-0,00115910079330206	0,00412937253713608
166,312	0,0460000000000207	1560	60	4	1559,25	-5,39727562107146	-0,00378354452550411	0,00333599746227264
166,323	0,0570000000000164	1560	60	4	1559,5	-5,40318919345737	-0,022806660272181	-0,00257754698395729
166,334	0,0680000000000121	1560	60	4	1559,5	-5,41062830016017	-0,0528493849560618	-0,0100166536867619
166,345	0,0790000000000077	1560	60	4	1559,75	-5,41810289025307	-0,0884934002533555	-0,0174911879003048
166,356	0,0900000000000034	1560	60	4	1559,75	-5,42014178819954	-0,0984097830951214	-0,019530113786459
166,359	0,0930000000000177	1560	60	4	1559,75	-5,4206009209156	-0,100658303126693	-0,0199892744421959
166,364	0,0980000000000132	1560	60	4	1559,75	-5,41997387073934	-0,0967513909563422	-0,0193621963262558
166,366	0,100000000000023	1560	60	4	1560	-5,41953139007092	-0,0938668195158243	-0,0189197435975075
167,266	0	1570	70	4	1569	-5,41953295469284	-0,0936802569776773	-0,0189212523400784
167,276	0,0100000000000193	1570	70	4	1569	-5,41465566493571	-0,0674287416040897	-0,0140439905226231
167,287	0,021000000000015	1570	70	4	1569	-5,40730688720942	-0,0346004450693727	-0,00669524073600769
167,298	0,0320000000000107	1570	70	4	1569,25	-5,39887170307338	-0,0067532155662775	0,00173991546034813
167,302	0,0360000000000014	1570	70	4	1569,25	-5,396714117378	-0,00172969419509172	0,0038975290954113
167,312	0,0460000000000207	1570	70	4	1569,25	-5,39691483601928	-0,0025090528652072	0,0036967545747757
167,323	0,0570000000000164	1570	70	4	1569,5	-5,4025684017688	-0,0203252257779241	-0,00195672735571861
167,334	0,0680000000000121	1570	70	4	1569,5	-5,41152161546052	-0,0570498686283827	-0,01090994104743
167,345	0,0790000000000077	1570	70	4	1569,75	-5,41832375340164	-0,0894619850441813	-0,0177120789885521
167,347	0,0810000000000173	1570	70	4	1569,75	-5,41974694468081	-0,0970523850992322	-0,019135270267725
167,358	0,092000000000013	1570	70	4	1569,75	-5,4199708532542	-0,0969148939475417	-0,019359178841114
167,359	0,0930000000000177	1570	70	4	1569,75	-5,41998373344541	-0,0969203421846032	-0,0193720869719982
167,36	0,0940000000000225	1570	70	4	1569,75	-5,41996375657618	-0,0967374304309487	-0,0193520821630955
167,366	0,100000000000023	1570	70	4	1570	-5,41971741244197	-0,094916089437902	-0,0191057100892067
168,266	0	1580	80	4	1579	-5,41966326534748	-0,0944083323702216	-0,0190515629947186
168,276	0,0100000000000193	1580	80	4	1579	-5,41531110182405	-0,0705693103373051	-0,0146994553506374
168,287	0,021000000000015	1580	80	4	1579	-5,4065209440887	-0,0312141422182322	-0,00590924173593521
168,298	0,0320000000000107	1580	80	4	1579,25	-5,3992763813585	-0,00737186055630445	0,00133523717522621
168,308	0,0420000000000016	1580	80	4	1579,25	-5,39720733650029	-0,00279176514595747	0,00340428203344345
168,309	0,0430000000000064	1580	80	4	1579,25	-5,39719638414681	-0,0028716679662466	0,00341523438692093
168,311	0,0450000000000159	1580	80	4	1579,25	-5,39722261950374	-0,00307988375425339	0,00338902696967125
168,322	0,0560000000000116	1580	80	4	1579,5	-5,40228269062936	-0,0194371631368995	-0,00167101621627808
168,333	0,0670000000000073	1580	80	4	1579,5	-5,41003315709531	-0,04964595194906	-0,00942148268222809
168,344	0,078000000000003	1580	80	4	1579,75	-5,41840882971883	-0,0895326444879174	-0,017797127366066
168,354	0,0880000000000223	1580	80	4	1579,75	-5,41972515173256	-0,0957871042191982	-0,019113477319479
168,36	0,0940000000000225	1580	80	4	1579,75	-5,42039006017148	-0,0991664128378034	-0,0197783857584
168,366	0,100000000000023	1580	80	4	1580	-5,41974230669439	-0,094930212944746	-0,0191306322813034
169,266	0	1590	90	4	1589	-5,41982495225966	-0,0951040629297495	-0,0192132778465748
169,276	0,0100000000000193	1590	90	4	1589	-5,41457670740783	-0,0664179772138596	-0,0139650329947472
169,287	0,021000000000015	1590	90	4	1589	-5,40733183734119	-0,0343865714967251	-0,0067201629281044
169,298	0,0320000000000107	1590	90	4	1589,25	-5,39876237511635	-0,00604188069701195	0,001849215477705
169,305	0,0390000000000157	1590	90	4	1589,25	-5,39599274285138	-0,000148341059684753	0,00461887568235397
169,316	0,0500000000000114	1590	90	4	1589,5	-5,39839745499194	-0,00673463568091393	0,00221416354179382
169,327	0,061000000000007	1590	90	4	1589,5	-5,40578752756119	-0,0319007877260447	-0,00517588108778
169,337	0,0710000000000264	1590	90	4	1589,5	-5,41366453282535	-0,0663112010806799	-0,0130528584122658
169,348	0,0820000000000221	1590	90	4	1589,75	-5,41904808953404	-0,0923909014090896	-0,0184364430606365
169,352	0,0860000000000127	1590	90	4	1589,75	-5,41988940909505	-0,0968568585813046	-0,0192777626216412
169,361	0,0949999999999989	1590	90	4	1589,75	-5,41996641084552	-0,0962151493877172	-0,0193547084927559
169,365	0,099000000000018	1590	90	4	1589,75	-5,41987678036094	-0,0954899052157998	-0,0192650780081749
169,366	0,100000000000023	1590	90	4	1590	-5,41978516615927	-0,0949623435735703	-0,0191734917461872
170,266	0	1600	100	4	1599	-5,41959481313825	-0,0935278506949544	-0,0189831666648388
170,276	0,0100000000000193	1600	100	4	1599	-5,41587143205106	-0,0728799449279904	-0,0152597576379776
170,287	0,021000000000015	1600	100	4	1599	-5,40603993460536	-0,0286089675500989	-0,00542828813195229
170,298	0,0320000000000107	1600	100	4	1599,25	-5,40047247894108	-0,0104847783222795	0,000139139592647552
170,309	0,0430000000000064	1600	100	4	1599,25	-5,39627647027373	-0,000571515411138535	0,00433517619967461
170,319	0,0530000000000257	1600	100	4	1599,5	-5,40026293136179	-0,0123892724514008	0,000348687171936035
170,33	0,0640000000000214	1600	100	4	1599,5	-5,40887849405408	-0,0442416220903397	-0,00826684758067131
170,341	0,0750000000000171	1600	100	4	1599,75	-5,41619659401476	-0,0780666479840875	-0,0155849196016788
170,352	0,0860000000000127	1600	100	4	1599,75	-5,42012524791062	-0,0977216567844152	-0,0195135734975338
170,36	0,0940000000000225	1600	100	4	1599,75	-5,42036536149681	-0,0984475901350379	-0,0197536870837212
170,361	0,0949999999999989	1600	100	4	1599,75	-5,42038377374411	-0,0984300579875708	-0,0197721272706985
170,362	0,0960000000000036	1600	100	4	1599,75	-5,42034887708724	-0,0981501815840602	-0,0197372026741505
170,366	0,100000000000023	1600	100	4	1600	-5,41974082589149	-0,0944980280473828	-0,019129179418087
180,266	0	1700	200	4	1699	-5,41990611702204	-0,0935205537825823	-0,0192944146692753
180,276	0,0100000000000193	1700	200	4	1699	-5,41601940058172	-0,0718135852366686	-0,0154077261686325
180,287	0,021000000000015	1700	200	4	1699	-5,40697524324059	-0,0307221431285143	-0,00636354088783264
180,298	0,0320000000000107	1700	200	4	1699,25	-5,40003413334489	-0,00825529918074608	0,000577513128519058
180,308	0,0420000000000016	1700	200	4	1699,25	-5,39649504236877	-0,000212346203625202	0,00411657616496086
180,318	0,0520000000000209	1700	200	4	1699,5	-5,40001354180276	-0,0102806324139237	0,000598076730966568
180,329	0,0630000000000166	1700	200	4	1699,5	-5,4081320296973	-0,0394965708255768	-0,00752035528421402
180,34	0,0740000000000123	1700	200	4	1699,5	-5,41612065397203	-0,0754624139517546	-0,0155089795589447
180,351	0,085000000000008	1700	200	4	1699,75	-5,42038802057505	-0,0970269273966551	-0,0197763741016388
180,357	0,0910000000000082	1700	200	4	1699,75	-5,42109679430723	-0,100528481416404	-0,0204850919544697
180,366	0,100000000000023	1700	200	4	1700	-5,42033680714667	-0,0955118704587221	-0,0197251327335835
190,266	0	1800	300	4	1799	-5,42053970508277	-0,0952107831835747	-0,0199280306696892
190,276	0,0100000000000193	1800	300	4	1799	-5,41650594212115	-0,0720384111627936	-0,0158942677080631
190,287	0,021000000000015	1800	300	4	1799	-5,40802194736898	-0,0334822526201606	-0,00741027295589447
190,298	0,0320000000000107	1800	300	4	1799,25	-5,40013932622969	-0,00754490494728088	0,000472292304039001
190,305	0,0390000000000157	1800	300	4	1799,25	-5,39647383615375	0,000342056155204773	0,00413781031966209
190,306	0,0400000000000205	1800	300	4	1799,25	-5,39646495133638	0,000269925221800804	0,00414663925766945
190,307	0,0410000000000252	1800	300	4	1799,25	-5,396523848176	5,78537583351135E-05	0,00408779829740524
190,318	0,0520000000000209	1800	300	4	1799,5	-5,39962858892977	-0,00820397399365902	0,00098302960395813
190,329	0,0630000000000166	1800	300	4	1799,5	-5,40813616476953	-0,03779920283705	-0,00752449035644531
190,34	0,0740000000000123	1800	300	4	1799,5	-5,41692855767906	-0,0781888049095869	-0,0163168832659721
190,351	0,085000000000008	1800	300	4	1799,75	-5,42039542458951	-0,0952638452872634	-0,0197837501764297
190,355	0,0889999999999986	1800	300	4	1799,75	-5,42186728678644	-0,103375073522329	-0,0212556123733521
190,365	0,099000000000018	1800	300	4	1799,75	-5,42079219594598	-0,0958042778074741	-0,0201805494725704
190,366	0,100000000000023	1800	300	4	1800	-5,4205783456564	-0,0945592531934381	-0,0199666991829872
200,266	0	1900	400	4	1899	-5,42058600112796	-0,0931366207078099	-0,0199742987751961
200,276	0,0100000000000193	1900	400	4	1899	-5,4168463870883	-0,0721703609451652	-0,0162346847355366
200,287	0,021000000000015	1900	400	4	1899	-5,40773777291179	-0,0309671461582184	-0,00712607055902481
200,298	0,0320000000000107	1900	400	4	1899,25	-5,40067071095109	-0,00809552613645792	-5,90085983276367E-05
200,304	0,0380000000000109	1900	400	4	1899,25	-5,39752070792019	-0,000864290632307529	0,00309091061353683
200,315	0,0490000000000066	1900	400	4	1899,25	-5,39956536144018	-0,00669465865939856	0,00104622915387154
200,325	0,0590000000000259	1900	400	4	1899,5	-5,40514279156923	-0,0249180337414145	-0,0045311450958252
200,336	0,0700000000000216	1900	400	4	1899,5	-5,41469818912447	-0,0657092686742544	-0,01408651471138
200,347	0,0810000000000173	1900	400	4	1899,75	-5,42033946141601	-0,0938271079212427	-0,0197277590632439
200,358	0,092000000000013	1900	400	4	1899,75	-5,42147727683186	-0,0987713504582644	-0,0208656303584576
200,36	0,0940000000000225	1900	400	4	1899,75	-5,42169210501015	-0,100055471993983	-0,0210804305970669
200,363	0,0970000000000084	1900	400	4	1899,75	-5,42130139656365	-0,097558731213212	-0,0206897221505642
200,366	0,100000000000023	1900	400	4	1900	-5,4207852948457	-0,0941796088591218	-0,0201736204326153
210,266	0	2000	500	4	1999	-5,42106061242521	-0,093867895193398	-0,0204489380121231
210,276	0,0100000000000193	2000	500	4	1999	-5,4162288364023	-0,0672677205875516	-0,015617161989212
210,287	0,021000000000015	2000	500	4	1999	-5,407934775576	-0,03007588442415	-0,00732310116291046
210,298	0,0320000000000107	2000	500	4	1999,25	-5,40135456249118	-0,00894379336386919	-0,00074286013841629
210,305	0,0390000000000157	2000	500	4	1999,25	-5,39829413406551	-0,00167893245816231	0,00231748446822166
210,306	0,0400000000000205	2000	500	4	1999,25	-5,39828049950302	-0,00184480100870132	0,00233111903071404
210,307	0,0410000000000252	2000	500	4	1999,25	-5,39833341725171	-0,0021539768204093	0,00227820128202438
210,318	0,0520000000000209	2000	500	4	1999,5	-5,400499580428	-0,00849972013384104	0,000112038105726242
210,329	0,0630000000000166	2000	500	4	1999,5	-5,40947103872895	-0,0404158234596252	-0,00885939225554466
210,34	0,0740000000000123	2000	500	4	1999,5	-5,41773830540478	-0,0787497824057937	-0,0171266309916973
210,351	0,085000000000008	2000	500	4	1999,75	-5,42079566046596	-0,0938300928100944	-0,0201839581131935
210,36	0,0940000000000225	2000	500	4	1999,75	-5,4214044380933	-0,096764131449163	-0,0207927636802196
210,366	0,100000000000023	2000	500	4	2000	-5,42101582512259	-0,094096208922565	-0,0204041786491871
220,266	0	2100	600	4	2099	-5,42136420495808	-0,0932847568765283	-0,0207525305449963
220,276	0,0100000000000193	2100	600	4	2099	-5,41667972691357	-0,067746420390904	-0,0160680525004864
220,287	0,021000000000015	2100	600	4	2099	-5,40905325673521	-0,0330450059846044	-0,00844158232212067
220,298	0,0320000000000107	2100	600	4	2099,25	-5,40210180915892	-0,0100050959736109	-0,00149013474583626
220,309	0,0430000000000064	2100	600	4	2099,25	-5,39732054807246	0,000689523294568062	0,00329107046127319
220,31	0,0440000000000111	2100	600	4	2099,25	-5,39725201204419	0,000799954868853092	0,00335963442921638
220,311	0,0450000000000159	2100	600	4	2099,25	-5,39744588546455	0,000331373885273933	0,00316573306918144
220,322	0,0560000000000116	2100	600	4	2099,5	-5,4043981153518	-0,0196926668286324	-0,00378644093871117
220,333	0,0670000000000073	2100	600	4	2099,5	-5,41259804740548	-0,0525598553940654	-0,0119864009320736
220,343	0,0770000000000266	2100	600	4	2099,75	-5,41838745586574	-0,0797056825831532	-0,0177757814526558
220,354	0,0880000000000223	2100	600	4	2099,75	-5,42226780205965	-0,0997184216976166	-0,0216560997068882
220,359	0,0930000000000177	2100	600	4	2099,75	-5,42239716276526	-0,100081171840429	-0,0217855162918568
220,361	0,0950000000000273	2100	600	4	2099,75	-5,42220108211041	-0,0988842500373721	-0,0215893797576427
220,366	0,100000000000023	2100	600	4	2100	-5,42138314805925	-0,0935581885278225	-0,0207714736461639
230,266	0	2200	700	4	2199	-5,4215060826391	-0,0924376305192709	-0,0208944082260132
230,276	0,0100000000000193	2200	700	4	2199	-5,41726162657142	-0,0688467686995864	-0,0166499800980091
230,287	0,021000000000015	2200	700	4	2199	-5,40922005660832	-0,0321888504549861	-0,0086083821952343
230,298	0,0320000000000107	2200	700	4	2199,25	-5,40189829654992	-0,00856240279972553	-0,00128662213683128
230,309	0,0430000000000064	2200	700	4	2199,25	-5,39865796454251	-0,00134220812469721	0,00195365399122238
230,31	0,0440000000000111	2200	700	4	2199,25	-5,39865187369287	-0,00144144985824823	0,00195974484086037
230,311	0,0450000000000159	2200	700	4	2199,25	-5,39878813549876	-0,00179755501449108	0,00182351097464561
230,322	0,0560000000000116	2200	700	4	2199,5	-5,40447346866131	-0,0185346882790327	-0,00386182218790054
230,333	0,0670000000000073	2200	700	4	2199,5	-5,41219867765903	-0,0488062063232064	-0,011587031185627
230,343	0,0770000000000266	2200	700	4	2199,75	-5,41949744336307	-0,0839022733271122	-0,0188857689499855
230,354	0,0880000000000223	2200	700	4	2199,75	-5,42260279878974	-0,0997366523370147	-0,0219910964369774
230,358	0,092000000000013	2200	700	4	2199,75	-5,42275937274098	-0,100358496420085	-0,0221476703882217
230,361	0,0950000000000273	2200	700	4	2199,75	-5,42252593673766	-0,0986012583598495	-0,0219142623245716
230,366	0,100000000000023	2200	700	4	2200	-5,42165986262262	-0,0930324429646134	-0,0210481882095337
240,266	0	2300	800	4	2299	-5,42218225076795	-0,0946742342785001	-0,0215706042945385
240,276	0,0100000000000193	2300	800	4	2299	-5,41768711991608	-0,0692669721320271	-0,0170754455029964
240,287	0,021000000000015	2300	800	4	2299	-5,40956662036479	-0,0325754471123219	-0,00895494595170021
240,298	0,0320000000000107	2300	800	4	2299,25	-5,40130767971277	-0,00604529865086079	-0,000695977360010147
240,307	0,0410000000000252	2300	800	4	2299,25	-5,39784450083971	0,000772634521126747	0,00276708975434303
240,318	0,0520000000000209	2300	800	4	2299,5	-5,40049164555967	-0,00579455401748419	0,000119972974061966
240,329	0,0630000000000166	2300	800	4	2299,5	-5,41006939485669	-0,0382374180480838	-0,00945774838328362
240,34	0,0740000000000123	2300	800	4	2299,5	-5,41892540641129	-0,0795059045776725	-0,0183137319982052
240,351	0,085000000000008	2300	800	4	2299,75	-5,42162862606347	-0,0928755523636937	-0,0210169516503811
240,359	0,0930000000000177	2300	800	4	2299,75	-5,42216386646032	-0,0950353872030973	-0,0215522199869156
240,366	0,100000000000023	2300	800	4	2300	-5,42178251780569	-0,0923947198316455	-0,0211708433926106
250,266	0	2400	900	4	2399	-5,42231636121869	-0,0935486610978842	-0,0217047147452831
250,276	0,0100000000000193	2400	900	4	2399	-5,4179459810257	-0,0690060993656516	-0,0173343345522881
250,287	0,021000000000015	2400	900	4	2399	-5,41042288765311	-0,0348217412829399	-0,00981124117970467
250,298	0,0320000000000107	2400	900	4	2399,25	-5,40201712399721	-0,00719957984983921	-0,00140542164444923
250,306	0,0400000000000205	2400	900	4	2399,25	-5,39999267086387	-0,00281136482954025	0,000618919730186462
250,317	0,0510000000000161	2400	900	4	2399,5	-5,40220188908279	-0,00965688843280077	-0,00159021466970444
250,328	0,0620000000000118	2400	900	4	2399,5	-5,40918502025306	-0,0334035977721214	-0,00857334583997726
250,339	0,0730000000000075	2400	900	4	2399,5	-5,41902582161129	-0,078399945050478	-0,0184141471982002
250,349	0,0830000000000268	2400	900	4	2399,75	-5,42166464030743	-0,0916752079501748	-0,0210529379546642
250,354	0,0880000000000223	2400	900	4	2399,75	-5,42255700565875	-0,0962129002436996	-0,0219453312456608
250,361	0,0950000000000273	2400	900	4	2399,75	-5,42262051254511	-0,0959903514012694	-0,0220088101923466
250,364	0,0980000000000132	2400	900	4	2399,75	-5,42250693775713	-0,0952840829268098	-0,0218952633440495
250,366	0,100000000000023	2400	900	4	2400	-5,42235338129103	-0,093970000743866	-0,0217417068779469
260,266	0	2500	1000	4	2499	-5,42283771559596	-0,0951903220266104	-0,0222260132431984
260,277	0,0109999999999673	2500	1000	4	2499	-5,41708504781127	-0,0633792299777269	-0,016473401337862
260,288	0,0219999999999914	2500	1000	4	2499	-5,40906113572419	-0,0281710457056761	-0,00844946131110191
260,299	0,0329999999999586	2500	1000	4	2499,25	-5,40299093350768	-0,00920976046472788	-0,00237923115491867
260,309	0,0430000000000064	2500	1000	4	2499,25	-5,40018383413553	-0,0028289994224906	0,000427756458520889
260,32	0,0539999999999736	2500	1000	4	2499,5	-5,40371376089752	-0,0131445797160268	-0,00310208648443222
260,331	0,0649999999999977	2500	1000	4	2499,5	-5,41234966367483	-0,0456038722768426	-0,0117380172014236
260,351	0,0849999999999795	2500	1000	4	2499,75	-5,42212936095893	-0,0923441676422954	-0,0215176865458488
260,359	0,0929999999999609	2500	1000	4	2499,75	-5,42308118194342	-0,0971578946337104	-0,0224694795906544
260,366	0,0999999999999659	2500	1000	4	2500	-5,42264716699719	-0,0941104209050536	-0,0220355205237865
310,593	0	3001	1	5	3000	-5,41443231515586	-0,0478544970974326	-0,0138206407427788
310,604	0,0109999999999673	3001	1	5	3000	-5,41503813117743	-0,0512730143964291	-0,0144264847040176
310,614	0,021000000000015	3001	1	5	3000	-5,41499750688672	-0,0511282496154308	-0,0143858045339584
310,625	0,0319999999999823	3001	1	5	3000	-5,41470813564956	-0,0495927268639207	-0,0140964612364769
310,629	0,0360000000000014	3001	1	5	3000	-5,41446067392826	-0,0478471396490932	-0,0138490274548531
310,64	0,0469999999999686	3001	1	5	3000	-5,41475074365735	-0,0494992500171065	-0,0141390413045883
310,65	0,0570000000000164	3001	1	5	3000	-5,41503109037876	-0,0511350389569998	-0,0144194439053535
310,661	0,0679999999999836	3001	1	5	3000	-5,4148746561259	-0,050306273624301	-0,0142629817128181
310,672	0,0790000000000077	3001	1	5	3000	-5,41506232693791	-0,0511224800720811	-0,0144506804645061
310,683	0,089999999999975	3001	1	5	3000	-5,41497157886624	-0,0507528195157647	-0,0143599323928356
310,694	0,100999999999999	3001	1	5	3000	-5,41472520679235	-0,049549019895494	-0,0141135044395924
310,705	0,111999999999966	3001	1	5	3000	-5,41509649716318	-0,0514791533350945	-0,0144848227500916
310,715	0,122000000000014	3001	1	5	3000	-5,41519805788994	-0,0518889119848609	-0,0145863555371761
310,726	0,132999999999981	3001	1	5	3000	-5,41511233896017	-0,0514799123629928	-0,014500692486763
310,737	0,144000000000005	3001	1	5	3000	-5,41495677083731	-0,0506738619878888	-0,0143451243638992
310,748	0,154999999999973	3001	1	5	3000	-5,41491852141917	-0,0505870906636119	-0,0143068470060825
310,759	0,165999999999997	3001	1	5	3000	-5,41519911959767	-0,0519690802320838	-0,0145874172449112
310,775	0,182000000000016	3001	1	5	3000	-5,41508353315294	-0,0513453967869282	-0,0144718587398529
310,786	0,192999999999984	3001	1	5	3000	-5,41493184864521	-0,050490447320044	-0,0143202021718025
310,797	0,204000000000008	3001	1	5	3000	-5,41501329280436	-0,0510237086564302	-0,0144016183912754
310,808	0,214999999999975	3001	1	5	3000	-5,41552808135748	-0,0536405574530363	-0,0149163790047169
310,819	0,225999999999999	3001	1	5	3000	-5,4152403306216	-0,0520817097276449	-0,0146286562085152
310,83	0,236999999999966	3001	1	5	3000	-5,41492355056107	-0,0504018785431981	-0,0143118761479855
310,84	0,247000000000014	3001	1	5	3000	-5,41505654342472	-0,0511766690760851	-0,0144448690116405
310,851	0,257999999999981	3001	1	5	3000	-5,41516746394336	-0,0516443187370896	-0,0145557895302773
310,862	0,269000000000005	3001	1	5	3000	-5,41548603214324	-0,0533728441223502	-0,0148743577301502
310,873	0,279999999999973	3001	1	5	3000	-5,41577467694878	-0,0551356188952923	-0,015163030475378
310,884	0,290999999999997	3001	1	5	3000	-5,41537231765687	-0,0528981164097786	-0,0147606432437897
310,895	0,301999999999964	3001	1	5	3000	-5,41495853103697	-0,050264960154891	-0,014346856623888
310,905	0,312000000000012	3001	1	5	3000	-5,41572879999876	-0,0546220457181335	-0,0151171535253525
310,916	0,322999999999979	3001	1	5	3000	-5,41568538174033	-0,0545654864981771	-0,0150736793875694
310,927	0,334000000000003	3001	1	5	3000	-5,41556043550372	-0,0539112137630582	-0,0149487890303135
310,938	0,34499999999997	3001	1	5	3000	-5,41536952368915	-0,0525479717180133	-0,0147578492760658
310,949	0,355999999999995	3001	1	5	3000	-5,41529154404998	-0,0522064045071602	-0,0146798975765705
310,96	0,366999999999962	3001	1	5	3000	-5,41524524800479	-0,0520990928635001	-0,0146335735917091
310,97	0,37700000000001	3001	1	5	3000	-5,41573285125196	-0,0548089435324073	-0,0151211768388748
310,981	0,387999999999977	3001	1	5	3000	-5,41558474302292	-0,0537386536598206	-0,014973096549511
310,992	0,399000000000001	3001	1	5	3000	-5,41530450806022	-0,0522218132391572	-0,0146928615868092
311,003	0,409999999999968	3001	1	5	3000	-5,41546873748302	-0,0533425621688366	-0,0148570351302624
311,013	0,420000000000016	3001	1	5	3000	-5,41558653116226	-0,05397854372859	-0,0149748288094997
311,028	0,435000000000002	3001	1	5	3000	-5,41595114395022	-0,0557684106752276	-0,0153394974768162
311,039	0,44599999999997	3001	1	5	3000	-5,41572030633688	-0,0545606436207891	-0,0151086039841175
311,05	0,456999999999994	3001	1	5	3000	-5,41528631933033	-0,0522565981373191	-0,0146746449172497
311,061	0,467999999999961	3001	1	5	3000	-5,41551137343049	-0,0534871080890298	-0,0148997269570827
311,071	0,478000000000009	3001	1	5	3000	-5,4158378764987	-0,0550843309611082	-0,015226174145937
311,082	0,488999999999976	3001	1	5	3000	-5,41609819047153	-0,0565672712400556	-0,015486516058445
311,093	0,5	3001	1	5	3000	-5,41594667360187	-0,0558380084112287	-0,0153349712491035
311,104	0,510999999999967	3001	1	5	3000	-5,41588118299842	-0,0556348823010921	-0,0152695365250111
311,114	0,521000000000015	3001	1	5	3000	-5,4155214317143	-0,0532898167148232	-0,0149097293615341
311,125	0,531999999999982	3001	1	5	3000	-5,41562117636204	-0,0539331417530775	-0,0150094740092754
311,136	0,543000000000006	3001	1	5	3000	-5,41572293266654	-0,0546043086796999	-0,0151112303137779
311,147	0,553999999999974	3001	1	5	3000	-5,41618776507676	-0,0571792107075453	-0,0155760906636715
311,158	0,564999999999998	3001	1	5	3000	-5,41601808741689	-0,0560630159452558	-0,0154064409434795
311,169	0,575999999999965	3001	1	5	3000	-5,41560234501958	-0,0537068489938974	-0,0149906985461712
311,179	0,586000000000013	3001	1	5	3000	-5,41599447838962	-0,0560095859691501	-0,0153828039765358
311,19	0,59699999999998	3001	1	5	3000	-5,41615795344114	-0,0570313492789865	-0,0155462510883808
311,201	0,608000000000004	3001	1	5	3000	-5,41599160060287	-0,0557601684704423	-0,0153799541294575
311,212	0,618999999999971	3001	1	5	3000	-5,41585151106119	-0,0550471572205424	-0,0152398087084293
311,223	0,629999999999995	3001	1	5	3000	-5,41611506603658	-0,0565749453380704	-0,015503391623497
311,234	0,640999999999963	3001	1	5	3000	-5,41607762686908	-0,0563709158450365	-0,0154659524559975
311,244	0,65100000000001	3001	1	5	3000	-5,41589205153286	-0,0550996884703636	-0,0152803771197796
311,255	0,661999999999978	3001	1	5	3000	-5,41628918610513	-0,0576765416190028	-0,0156775116920471
311,266	0,673000000000002	3001	1	5	3000	-5,41628317907452	-0,0574909802526236	-0,0156714767217636
311,277	0,683999999999969	3001	1	5	3000	-5,41587623767555	-0,0551894679665565	-0,0152645632624626
311,287	0,694000000000017	3001	1	5	3000	-5,41601034812629	-0,0558235682547092	-0,0153986737132072
311,298	0,704999999999984	3001	1	5	3000	-5,41617893613875	-0,0568240229040384	-0,0155672617256641
311,309	0,716000000000008	3001	1	5	3000	-5,41643589735031	-0,0583156896755099	-0,0158242508769035
311,32	0,726999999999975	3001	1	5	3000	-5,41611956432462	-0,0565952155739069	-0,0155078619718552
311,331	0,738	3001	1	5	3000	-5,41633425280452	-0,0575196603313088	-0,0157225504517555
311,342	0,748999999999967	3001	1	5	3000	-5,41639602743089	-0,0578444451093674	-0,015784353017807
311,352	0,759000000000015	3001	1	5	3000	-5,41633626446128	-0,0575951859354973	-0,0157246179878712
311,363	0,769999999999982	3001	1	5	3000	-5,41615147143602	-0,0566609716042876	-0,015539824962616
311,374	0,781000000000006	3001	1	5	3000	-5,41608734987676	-0,0562183000147343	-0,0154756754636765
311,385	0,791999999999973	3001	1	5	3000	-5,41641105897725	-0,0578120164573193	-0,0157993845641613
311,396	0,802999999999997	3001	1	5	3000	-5,41667436249554	-0,0594975426793098	-0,0160626880824566
311,407	0,813999999999965	3001	1	5	3000	-5,41646610014141	-0,0584428198635578	-0,0158544257283211
311,417	0,824000000000012	3001	1	5	3000	-5,41616390459239	-0,0566400121897459	-0,0155522301793098
311,428	0,83499999999998	3001	1	5	3000	-5,41618614457548	-0,0564819062128663	-0,0155744701623917
311,439	0,846000000000004	3001	1	5	3000	-5,41675440967083	-0,0599471060559154	-0,0161427073180676
311,455	0,861999999999966	3001	1	5	3000	-5,41674971580505	-0,0597664481028914	-0,0161380134522915
311,465	0,872000000000014	3001	1	5	3000	-5,41647009551525	-0,0579477241262794	-0,0158584490418434
311,476	0,882999999999981	3001	1	5	3000	-5,4162225779146	-0,0565558392554522	-0,0156109035015106
311,487	0,894000000000005	3001	1	5	3000	-5,41664661839604	-0,0591074721887708	-0,016034971922636
311,498	0,904999999999973	3001	1	5	3000	-5,41660029441118	-0,0589272007346153	-0,0159886479377747
311,509	0,915999999999997	3001	1	5	3000	-5,41647998616099	-0,0580712640658021	-0,0158682838082314
311,52	0,926999999999964	3001	1	5	3000	-5,41650837287307	-0,0582678336650133	-0,0158967263996601
311,53	0,937000000000012	3001	1	5	3000	-5,41678511537611	-0,0598578155040741	-0,0161734409630299
311,541	0,947999999999979	3001	1	5	3000	-5,41694015264511	-0,0606972258538008	-0,0163284502923489
311,552	0,959000000000003	3001	1	5	3000	-5,41689600795507	-0,0601411983370781	-0,0162843056023121
311,563	0,96999999999997	3001	1	5	3000	-5,41684434749186	-0,0599868874996901	-0,0162326730787754
311,574	0,980999999999995	3001	1	5	3000	-5,41659006848931	-0,058605051599443	-0,0159783661365509
311,585	0,991999999999962	3001	1	5	3000	-5,41663728654385	-0,0590127008035779	-0,0160256400704384
311,595	1,00200000000001	3001	1	5	3000	-5,41660317219794	-0,0584865873679519	-0,015991497784853
311,606	1,01299999999998	3001	1	5	3000	-5,41661292314529	-0,0586113519966602	-0,016001220792532
311,617	1,024	3001	1	5	3000	-5,41694683022797	-0,0606468319892883	-0,0163351558148861
311,628	1,03499999999997	3001	1	5	3000	-5,41722158901393	-0,0622349791228771	-0,0166099146008492
311,638	1,04500000000002	3001	1	5	3000	-5,41723251342773	-0,0619651190936565	-0,0166208110749722
311,649	1,05599999999998	3001	1	5	3000	-5,4171422123909	-0,0614700745791197	-0,0165305100381374
311,66	1,06700000000001	3001	1	5	3000	-5,41703729890287	-0,0609527761116624	-0,0164256244897842
311,671	1,07799999999997	3001	1	5	3000	-5,41695076972246	-0,0603653024882078	-0,0163390673696995
311,682	1,089	3001	1	5	3000	-5,41679126210511	-0,0593358557671309	-0,0161795876920223
311,693	1,09999999999997	3001	1	5	3000	-5,4165873862803	-0,0583195639774203	-0,0159757398068905
311,703	1,11000000000001	3001	1	5	3000	-5,41701458394527	-0,0607613800093532	-0,0164028815925121
311,714	1,12099999999998	3001	1	5	3000	-5,4170193336904	-0,0607962859794497	-0,0164076313376427
311,725	1,13200000000001	3001	1	5	3000	-5,4171035438776	-0,0611909758299589	-0,0164918415248394
311,736	1,14299999999997	3001	1	5	3000	-5,41741736233234	-0,0629331544041634	-0,0168057158589363
311,747	1,154	3001	1	5	3000	-5,41710748337209	-0,0611364375799894	-0,0164958089590073
311,758	1,16499999999996	3001	1	5	3000	-5,41734323836863	-0,0625392375513911	-0,0167315639555454
311,768	1,17500000000001	3001	1	5	3000	-5,41734636761248	-0,062557221390307	-0,0167346931993961
311,779	1,18599999999998	3001	1	5	3000	-5,41729495860636	-0,0620422884821892	-0,0166832841932774
311,79	1,197	3001	1	5	3000	-5,41702332906425	-0,0605767033994198	-0,016411654651165
311,801	1,20799999999997	3001	1	5	3000	-5,41736086830497	-0,0625256076455116	-0,0167491659522057
311,812	1,21899999999999	3001	1	5	3000	-5,4171228222549	-0,061129224486649	-0,0165111757814884
311,823	1,22999999999996	3001	1	5	3000	-5,41726280003786	-0,0617460533976555	-0,0166510976850986
311,833	1,24000000000001	3001	1	5	3000	-5,41739291511476	-0,0624334532767534	-0,0167812407016754
311,844	1,25099999999998	3001	1	5	3000	-5,41735759936273	-0,0623655878007412	-0,016745924949646
311,855	1,262	3001	1	5	3000	-5,41728540323675	-0,0620430940762162	-0,0166737288236618
311,866	1,27299999999997	3001	1	5	3000	-5,41754364967346	-0,0632607936859131	-0,0169320032000542
311,876	1,28300000000002	3001	1	5	3000	-5,41734589263797	-0,0621676538139582	-0,0167342461645603
311,887	1,29399999999998	3001	1	5	3000	-5,41756217367947	-0,0634700944647193	-0,016950499266386
311,898	1,30500000000001	3001	1	5	3000	-5,41740814223886	-0,0626489194110036	-0,0167964957654476
311,909	1,31599999999997	3001	1	5	3000	-5,41745097376406	-0,062613682821393	-0,0168392993509769
311,92	1,327	3001	1	5	3000	-5,41757608763873	-0,0634358962997794	-0,0169644132256508
311,931	1,33799999999997	3001	1	5	3000	-5,41748187504709	-0,0630031106993556	-0,0168702006340027
311,941	1,34800000000001	3001	1	5	3000	-5,41753532364964	-0,0633268943056464	-0,0169236212968826
311,952	1,35899999999998	3001	1	5	3000	-5,41736128740013	-0,0620430056005716	-0,0167496129870415
311,963	1,37	3001	1	5	3000	-5,41777010075748	-0,0642859376966953	-0,0171584263443947
311,977	1,38400000000001	3001	1	5	3000	-5,41760637424886	-0,0635805400088429	-0,0169946998357773
311,988	1,39499999999998	3001	1	5	3000	-5,41790446266532	-0,0652962271124125	-0,0172927603125572
311,999	1,40600000000001	3001	1	5	3000	-5,41759944520891	-0,0631954660639167	-0,0169877707958221
312,01	1,41699999999997	3001	1	5	3000	-5,41779977269471	-0,0644129188731313	-0,0171880982816219
312,021	1,428	3001	1	5	3000	-5,41754655539989	-0,0629438273608685	-0,0169348530471325
312,032	1,43899999999996	3001	1	5	3000	-5,41783142834902	-0,0647129723802209	-0,0172197818756104
312,048	1,45499999999998	3001	1	5	3000	-5,41775143705308	-0,0640995288267732	-0,0171397626399994
312,059	1,46600000000001	3001	1	5	3000	-5,41771349497139	-0,0638150051236153	-0,0171018205583096
312,07	1,47699999999998	3001	1	5	3000	-5,41805475018919	-0,0657731294631958	-0,0174430757761002
312,081	1,488	3001	1	5	3000	-5,41801817715168	-0,065352376550436	-0,0174065306782722
312,092	1,49899999999997	3001	1	5	3000	-5,41761665605009	-0,0630775280296803	-0,017004981637001
312,102	1,50900000000001	3001	1	5	3000	-5,4176573920995	-0,0634553423151374	-0,0170457176864147
312,113	1,51999999999998	3001	1	5	3000	-5,41775121353567	-0,0640231883153319	-0,0171395391225815
312,124	1,53100000000001	3001	1	5	3000	-5,4178724437952	-0,0644594384357333	-0,0172607973217964
312,135	1,54199999999997	3001	1	5	3000	-5,41786269284785	-0,0644562346860766	-0,017251018434763
312,146	1,553	3001	1	5	3000	-5,4182964283973	-0,0669802166521549	-0,0176847539842129
312,157	1,56399999999996	3001	1	5	3000	-5,41839614510536	-0,0675126304849982	-0,0177844427525997
312,173	1,57999999999998	3001	1	5	3000	-5,41804452426732	-0,0651936326175928	-0,0174328498542309
312,184	1,59100000000001	3001	1	5	3000	-5,41825166903436	-0,0663720397278667	-0,0176399946212769
312,195	1,60199999999998	3001	1	5	3000	-5,41832028888166	-0,066821975633502	-0,0177086144685745
312,206	1,613	3001	1	5	3000	-5,41803142055869	-0,0652088224887848	-0,0174197182059288
312,217	1,62399999999997	3001	1	5	3000	-5,41818838566542	-0,0660307426005602	-0,017576739192009
312,227	1,63400000000001	3001	1	5	3000	-5,41821738705039	-0,0661922292783856	-0,017605684697628
312,238	1,64499999999998	3001	1	5	3000	-5,41832302697003	-0,0667564384639263	-0,0177113525569439
312,249	1,65600000000001	3001	1	5	3000	-5,41821238584816	-0,0662798527628183	-0,0176007114350796
312,26	1,66699999999997	3001	1	5	3000	-5,41830760426819	-0,0665558269247413	-0,0176959298551083
312,271	1,678	3001	1	5	3000	-5,4182796087116	-0,0664981501176953	-0,0176679342985153
312,282	1,68899999999996	3001	1	5	3000	-5,41828857734799	-0,0665542483329773	-0,0176769308745861
312,292	1,69900000000001	3001	1	5	3000	-5,41830690577626	-0,0667434418573976	-0,0176952593028545
312,303	1,70999999999998	3001	1	5	3000	-5,41825270280242	-0,0661364290863276	-0,0176410563290119
312,314	1,721	3001	1	5	3000	-5,41851664893329	-0,0677400687709451	-0,0179049745202065
312,325	1,73199999999997	3001	1	5	3000	-5,41839189827442	-0,0671187276020646	-0,0177802518010139
312,336	1,743	3001	1	5	3000	-5,41843987070024	-0,0673097744584084	-0,0178281962871552
312,347	1,75399999999996	3001	1	5	3000	-5,4184231068939	-0,0670530460774899	-0,0178114324808121
312,357	1,76400000000001	3001	1	5	3000	-5,41835088282824	-0,066688871011138	-0,0177391804754734
312,368	1,77499999999998	3001	1	5	3000	-5,41846498847008	-0,067450487986207	-0,0178532861173153
312,379	1,786	3001	1	5	3000	-5,41861262172461	-0,0683537451550364	-0,0180009193718433
312,39	1,79699999999997	3001	1	5	3000	-5,41856593452394	-0,067723267711699	-0,0179542601108551
312,4	1,80700000000002	3001	1	5	3000	-5,41844313964248	-0,0670456746593118	-0,0178314372897148
312,411	1,81799999999998	3001	1	5	3000	-5,41881876066327	-0,0692746508866549	-0,0182070583105087
312,422	1,82900000000001	3001	1	5	3000	-5,41848792694509	-0,0673792557790875	-0,0178762525320053
312,433	1,83999999999997	3001	1	5	3000	-5,41844769380987	-0,0668946281075478	-0,0178360193967819
312,444	1,851	3001	1	5	3000	-5,41878327727318	-0,0690177688375115	-0,0181716307997704
312,455	1,86199999999997	3001	1	5	3000	-5,41889939457178	-0,0695732515305281	-0,0182876922190189
312,465	1,87200000000001	3001	1	5	3000	-5,41890051215887	-0,069621903821826	-0,0182888098061085
312,476	1,88299999999998	3001	1	5	3000	-5,41851349174976	-0,0670756446197629	-0,0179017893970013
312,487	1,89400000000001	3001	1	5	3000	-5,4185978975147	-0,0677683018147945	-0,0179862231016159
312,498	1,90499999999997	3001	1	5	3000	-5,41904093697667	-0,0704302964732051	-0,0184292905032635
312,517	1,92399999999998	3001	1	5	3000	-5,4188937228173	-0,0694629177451134	-0,0182820484042168
312,528	1,935	3001	1	5	3000	-5,41900590062141	-0,0699100829660892	-0,0183942541480064
312,539	1,94599999999997	3001	1	5	3000	-5,41896429844201	-0,0697172991931438	-0,0183526240289211
312,55	1,95699999999999	3001	1	5	3000	-5,41894317604601	-0,0696736015379429	-0,0183315016329288
312,561	1,96799999999996	3001	1	5	3000	-5,41884714737534	-0,0689037330448627	-0,0182355009019375
312,571	1,97800000000001	3001	1	5	3000	-5,41883979924023	-0,0687990384176373	-0,0182281248271465
312,582	1,98899999999998	3001	1	5	3000	-5,4189020767808	-0,0693143531680107	-0,0182904303073883
312,593	2	3001	1	5	3000	-5,41896139271557	-0,0697560235857964	-0,0183497183024883
312,604	2,01099999999997	3001	1	5	3000	-5,41900232434273	-0,0700896652415395	-0,0183906778693199
312,614	2,02100000000002	3001	1	5	3000	-5,41893797926605	-0,0692716799676418	-0,0183263048529625
312,625	2,03199999999998	3001	1	5	3000	-5,41908773593604	-0,0701110670343041	-0,0184760615229607
312,636	2,04300000000001	3001	1	5	3000	-5,41896441020071	-0,0696496339514852	-0,0183527357876301
312,647	2,05399999999997	3001	1	5	3000	-5,41898773983121	-0,0698518892750144	-0,018376037478447
312,658	2,065	3001	1	5	3000	-5,41924925521016	-0,0710539566352963	-0,0186376087367535
312,678	2,08499999999998	3001	1	5	3000	-5,41930426843464	-0,0713597843423486	-0,0186925940215588
312,689	2,096	3001	1	5	3000	-5,41910715401173	-0,0702210934832692	-0,0184955075383186
312,7	2,10699999999997	3001	1	5	3000	-5,41918641887605	-0,0704628601670265	-0,0185747444629669
312,711	2,118	3001	1	5	3000	-5,41922410950065	-0,070685064420104	-0,0186124071478844
312,722	2,12899999999996	3001	1	5	3000	-5,41934201493859	-0,0715389102697372	-0,0187303684651852
312,732	2,13900000000001	3001	1	5	3000	-5,4190232232213	-0,069682402536273	-0,0184115767478943
312,743	2,14999999999998	3001	1	5	3000	-5,41923391632736	-0,0705810869112611	-0,0186222419142723
312,754	2,161	3001	1	5	3000	-5,41955069638789	-0,0725720962509513	-0,018939021974802
312,77	2,17699999999996	3001	1	5	3000	-5,41953910142183	-0,0724804494529963	-0,0189273990690708
312,78	2,18700000000001	3001	1	5	3000	-5,41955220513046	-0,0724685983732343	-0,0189405307173729
312,791	2,19799999999998	3001	1	5	3000	-5,41948710568249	-0,0719537772238255	-0,0188754312694073
312,802	2,209	3001	1	5	3000	-5,4193436075002	-0,0712020648643374	-0,0187319330871105
312,813	2,21999999999997	3001	1	5	3000	-5,4193186853081	-0,0710896728560328	-0,0187070108950138
312,824	2,23099999999999	3001	1	5	3000	-5,41934858076274	-0,0711260596290231	-0,018736906349659
312,835	2,24199999999996	3001	1	5	3000	-5,41952856816351	-0,0719887157902122	-0,0189168937504292
312,845	2,25200000000001	3001	1	5	3000	-5,41986141353846	-0,0741735706105828	-0,0192497111856937
312,856	2,26299999999998	3001	1	5	3000	-5,41962817311287	-0,0727751711383462	-0,0190165266394615
312,867	2,274	3001	1	5	3000	-5,41953390464187	-0,0721487170085311	-0,0189222022891045
312,878	2,28499999999997	3001	1	5	3000	-5,4194123391062	-0,0712879421189427	-0,0188006646931171
312,888	2,29500000000002	3001	1	5	3000	-5,41955047287047	-0,0722685130313039	-0,0189387984573841
312,899	2,30599999999998	3001	1	5	3000	-5,41992047801614	-0,0744125386700034	-0,0193088315427303
312,91	2,31700000000001	3001	1	5	3000	-5,41958109475672	-0,0724783353507519	-0,0189694203436375
312,921	2,32799999999997	3001	1	5	3000	-5,41966717690229	-0,0726467929780483	-0,0190554745495319
312,932	2,339	3001	1	5	3000	-5,4197118524462	-0,0730323558673263	-0,0191001780331135
312,943	2,34999999999997	3001	1	5	3000	-5,41993886232376	-0,07435895036906	-0,0193271599709988
312,953	2,36000000000001	3001	1	5	3000	-5,41991220787168	-0,0742587679997087	-0,0193005613982677
312,964	2,37099999999998	3001	1	5	3000	-5,4199437238276	-0,0740956980735064	-0,0193320773541927
312,975	2,38200000000001	3001	1	5	3000	-5,4195892252028	-0,0721864216029644	-0,0189775787293911
312,986	2,39299999999997	3001	1	5	3000	-5,41988044045866	-0,073927566409111	-0,0192687660455704
312,997	2,404	3001	1	5	3000	-5,41973412036896	-0,0732019310817122	-0,0191224738955498
313,008	2,41499999999996	3001	1	5	3000	-5,41968751698732	-0,0725224567577243	-0,019075870513916
313,018	2,42500000000001	3001	1	5	3000	-5,4197492916137	-0,0730147492140532	-0,019137617200613
313,029	2,43599999999998	3001	1	5	3000	-5,41979676112533	-0,0733890011906624	-0,0191851146519184
313,04	2,447	3001	1	5	3000	-5,42003461159766	-0,0748904049396515	-0,0194229371845722
313,051	2,45799999999997	3001	1	5	3000	-5,42011653073132	-0,0750889861956239	-0,0195048563182354
313,071	2,47800000000001	3001	1	5	3000	-5,42002586647868	-0,0743975397199392	-0,0194141641259193
313,082	2,48899999999998	3001	1	5	3000	-5,41989002376795	-0,0736582139506936	-0,0192783772945404
313,093	2,5	3001	1	5	3000	-5,42007702402771	-0,0744790025055408	-0,0194653496146202
313,104	2,51099999999997	3001	1	5	3000	-5,42024969123304	-0,0756153371185064	-0,0196380168199539
313,114	2,52100000000002	3001	1	5	3000	-5,42019029147923	-0,0752453878521919	-0,0195786170661449
313,125	2,53199999999998	3001	1	5	3000	-5,42029400356114	-0,0759649369865656	-0,0196823291480541
313,136	2,54300000000001	3001	1	5	3000	-5,42035901919007	-0,0761251989752054	-0,0197473727166653
313,147	2,55399999999997	3001	1	5	3000	-5,42035195045173	-0,0761302234604955	-0,0197402760386467
313,158	2,565	3001	1	5	3000	-5,42023183777928	-0,0755616091191769	-0,0196201354265213
313,169	2,57599999999997	3001	1	5	3000	-5,42002659291029	-0,0741859106346965	-0,019414946436882
313,179	2,58600000000001	3001	1	5	3000	-5,42002678848803	-0,0739899324253201	-0,0194151140749455
313,19	2,59699999999998	3001	1	5	3000	-5,42011516168714	-0,074491361156106	-0,0195034593343735
313,201	2,608	3001	1	5	3000	-5,42025508359075	-0,0754372356459498	-0,0196433812379837
313,212	2,61899999999997	3001	1	5	3000	-5,420435462147	-0,0766728073358536	-0,0198238156735897
313,223	2,63	3001	1	5	3000	-5,42050422169268	-0,0768167991191149	-0,0198925472795963
313,234	2,64099999999996	3001	1	5	3000	-5,42060039006174	-0,077303946018219	-0,0199887156486511
313,244	2,65100000000001	3001	1	5	3000	-5,42044929228723	-0,0765016255900264	-0,0198376178741455
313,255	2,66199999999998	3001	1	5	3000	-5,42049980722368	-0,0768560450524092	-0,0198881328105926
313,266	2,673	3001	1	5	3000	-5,42043562978506	-0,0762288738042116	-0,0198239833116531
313,277	2,68399999999997	3001	1	5	3000	-5,42039796710014	-0,0760732917115092	-0,0197862647473812
313,287	2,69400000000002	3001	1	5	3000	-5,42041760869324	-0,0760824559256434	-0,0198059342801571
313,298	2,70499999999998	3001	1	5	3000	-5,42042839340866	-0,0764155481010675	-0,0198167189955711
313,309	2,71600000000001	3001	1	5	3000	-5,42042573913932	-0,0761047005653381	-0,0198140926659107
313,32	2,72699999999998	3001	1	5	3000	-5,42082421481609	-0,0785132125020027	-0,0202125683426857
313,331	2,738	3001	1	5	3000	-5,42080521583557	-0,0784939154982567	-0,0201935134828091
313,342	2,74899999999997	3001	1	5	3000	-5,4205303452909	-0,0768346944823861	-0,0199186988174915
313,352	2,75900000000001	3001	1	5	3000	-5,42049754410982	-0,0762435514479876	-0,0198858417570591
313,363	2,76999999999998	3001	1	5	3000	-5,42062888853252	-0,0772052956745029	-0,0200172141194344
313,374	2,78100000000001	3001	1	5	3000	-5,42078359052539	-0,0782121531665325	-0,020171944051981
313,385	2,79199999999997	3001	1	5	3000	-5,4210168030113	-0,0795784965157509	-0,0204051285982132
313,396	2,803	3001	1	5	3000	-5,42081256397069	-0,0780386384576559	-0,0202008895576
313,407	2,81399999999996	3001	1	5	3000	-5,42089129798114	-0,0785958161577582	-0,020279623568058
313,417	2,82400000000001	3001	1	5	3000	-5,42090979404747	-0,0787063641473651	-0,0202981196343899
313,428	2,83499999999998	3001	1	5	3000	-5,42089224793017	-0,07877126801759	-0,0202805735170841
313,439	2,846	3001	1	5	3000	-5,42083371430635	-0,0781022571027279	-0,0202220678329468
313,45	2,85699999999997	3001	1	5	3000	-5,42087176814675	-0,0783939333632588	-0,0202601216733456
313,461	2,868	3001	1	5	3000	-5,42060773819685	-0,076826885342598	-0,0199960358440876
313,472	2,87899999999996	3001	1	5	3000	-5,42059740051627	-0,0769238919019699	-0,0199856981635094
313,482	2,88900000000001	3001	1	5	3000	-5,42104088701308	-0,0792241003364325	-0,0204292125999928
313,493	2,89999999999998	3001	1	5	3000	-5,42114549316466	-0,0798397278413177	-0,0205338187515736
313,504	2,911	3001	1	5	3000	-5,42101350612938	-0,0791138969361782	-0,0204018317162991
313,515	2,92199999999997	3001	1	5	3000	-5,42070200666785	-0,0773165002465248	-0,0200903601944447
313,525	2,93200000000002	3001	1	5	3000	-5,42094963602722	-0,0785689800977707	-0,0203379616141319
313,536	2,94299999999998	3001	1	5	3000	-5,42129390873015	-0,0806380761787295	-0,0206822343170643
313,553	2,95999999999998	3001	1	5	3000	-5,42104641906917	-0,0791783537715673	-0,020434744656086
313,564	2,971	3001	1	5	3000	-5,42106729000807	-0,0793269416317344	-0,0204556435346603
313,575	2,98199999999997	3001	1	5	3000	-5,42124423198402	-0,0801636697724462	-0,0206325575709343
313,586	2,993	3001	1	5	3000	-5,42111693881452	-0,0794943375512958	-0,0205052644014359
313,597	3,00399999999996	3001	1	5	3000	-5,42094508185983	-0,0785477226600051	-0,0203333795070648
313,607	3,01400000000001	3001	1	5	3000	-5,42103812098503	-0,0790872843936086	-0,0204264186322689
313,618	3,02499999999998	3001	1	5	3000	-5,42130078189075	-0,0804380467161536	-0,0206891074776649
313,629	3,036	3001	1	5	3000	-5,42149158194661	-0,0816682819277048	-0,0208799354732037
313,64	3,04699999999997	3001	1	5	3000	-5,42147699743509	-0,0814908789470792	-0,0208652950823307
313,65	3,05700000000002	3001	1	5	3000	-5,42124833911657	-0,0802518567070365	-0,0206366367638111
313,661	3,06799999999998	3001	1	5	3000	-5,4210807569325	-0,0788934901356697	-0,0204690545797348
313,672	3,07900000000001	3001	1	5	3000	-5,42143411003053	-0,0811033230274916	-0,0208224356174469
313,683	3,08999999999998	3001	1	5	3000	-5,42127219960094	-0,0801133271306753	-0,0206604972481728
313,694	3,101	3001	1	5	3000	-5,42129636742175	-0,080402996391058	-0,0206846930086613
313,705	3,11199999999997	3001	1	5	3000	-5,4216318950057	-0,0820104824379086	-0,0210202485322952
313,715	3,12200000000001	3001	1	5	3000	-5,42157358489931	-0,0817530462518334	-0,0209619104862213
313,726	3,13299999999998	3001	1	5	3000	-5,42138831689954	-0,0807981425896287	-0,0207766145467758
313,737	3,14400000000001	3001	1	5	3000	-5,42139345780015	-0,0807443587109447	-0,0207817554473877
313,748	3,15499999999997	3001	1	5	3000	-5,42161272838712	-0,0820383289828897	-0,0210010260343552
313,759	3,166	3001	1	5	3000	-5,42136582545936	-0,0804406264796853	-0,0207541510462761
313,77	3,17699999999996	3001	1	5	3000	-5,42177251540124	-0,0829558074474335	-0,0211608409881592
313,78	3,18700000000001	3001	1	5	3000	-5,42146978899836	-0,081164357252419	-0,0208580866456032
313,791	3,19799999999998	3001	1	5	3000	-5,4214380774647	-0,0806671986356378	-0,0208264030516148
313,802	3,209	3001	1	5	3000	-5,42183727957308	-0,0832106545567513	-0,0212256051599979
313,813	3,21999999999997	3001	1	5	3000	-5,42144872248173	-0,0809240527451038	-0,0208370201289654
313,824	3,23099999999999	3001	1	5	3000	-5,42185035534203	-0,0832226919010282	-0,0212386809289455
313,835	3,24199999999996	3001	1	5	3000	-5,42152460664511	-0,0810449942946434	-0,020912904292345
313,845	3,25200000000001	3001	1	5	3000	-5,42189083993435	-0,0833168951794505	-0,0212791375815868
313,856	3,26299999999998	3001	1	5	3000	-5,42151692323387	-0,0811496330425143	-0,0209052488207817
313,867	3,274	3001	1	5	3000	-5,42176198214293	-0,0827838107943535	-0,0211503356695175
313,878	3,28499999999997	3001	1	5	3000	-5,42193143628538	-0,083336615934968	-0,0213197618722916
313,888	3,29500000000002	3001	1	5	3000	-5,42178922332823	-0,0826934492215514	-0,0211775489151478
313,899	3,30599999999998	3001	1	5	3000	-5,4218178614974	-0,0828478392213583	-0,0212062150239944
313,91	3,31700000000001	3001	1	5	3000	-5,42179595679045	-0,0828177435323596	-0,021184254437685
313,921	3,32799999999997	3001	1	5	3000	-5,42209569364786	-0,0843337178230286	-0,0214840471744537
313,932	3,339	3001	1	5	3000	-5,42171523906291	-0,0818654941394925	-0,0211035646498203
313,943	3,34999999999997	3001	1	5	3000	-5,42200167663395	-0,083749070763588	-0,0213900022208691
313,953	3,36000000000001	3001	1	5	3000	-5,42174980044365	-0,0822913972660899	-0,0211381539702415
313,964	3,37099999999998	3001	1	5	3000	-5,42224003002047	-0,0850676838308573	-0,0216283835470676
313,975	3,38200000000001	3001	1	5	3000	-5,42195353657007	-0,0833369931206107	-0,0213418900966644
313,986	3,39299999999997	3001	1	5	3000	-5,42208060622215	-0,0840985681861639	-0,021468959748745
313,997	3,404	3001	1	5	3000	-5,42196384631097	-0,0833245646208525	-0,0213521718978882
314,008	3,41499999999996	3001	1	5	3000	-5,42207974009216	-0,0840069213882089	-0,0214680656790733
314,018	3,42500000000001	3001	1	5	3000	-5,42206982150674	-0,0838894164189696	-0,0214581750333309
314,029	3,43599999999998	3001	1	5	3000	-5,42197298258543	-0,0832985574379563	-0,0213613361120224
314,04	3,447	3001	1	5	3000	-5,42238062247634	-0,0859157601371408	-0,0217689760029316
314,051	3,45799999999997	3001	1	5	3000	-5,42215811088681	-0,0845380034297705	-0,0215464644134045
314,062	3,46899999999999	3001	1	5	3000	-5,42234041728079	-0,0854176329448819	-0,0217287428677082
314,073	3,47999999999996	3001	1	5	3000	-5,42221044190228	-0,0846870290115476	-0,0215987674891949
314,083	3,49000000000001	3001	1	5	3000	-5,42220834642649	-0,0845585437491536	-0,0215966999530792
314,094	3,50099999999998	3001	1	5	3000	-5,42216797359288	-0,0844746548682451	-0,0215562991797924
314,105	3,512	3001	1	5	3000	-5,4221820551902	-0,0841653766110539	-0,0215703807771206
314,116	3,52299999999997	3001	1	5	3000	-5,42227791622281	-0,0850566430017352	-0,021666269749403
314,126	3,53300000000002	3001	1	5	3000	-5,42238562367856	-0,0855538714677095	-0,02177394926548
314,137	3,54399999999998	3001	1	5	3000	-5,42213019914925	-0,0841296883299947	-0,021518524736166
314,148	3,55500000000001	3001	1	5	3000	-5,42248888872564	-0,0858987588435411	-0,0218772143125534
314,159	3,56599999999997	3001	1	5	3000	-5,42243133299053	-0,0857178820297122	-0,0218196585774422
314,17	3,577	3001	1	5	3000	-5,42239179834723	-0,0855294847860932	-0,0217800959944725
314,181	3,58799999999997	3001	1	5	3000	-5,42233446612954	-0,0852328818291426	-0,0217227637767792
314,191	3,59800000000001	3001	1	5	3000	-5,42263015173376	-0,0868492526933551	-0,0220184773206711
314,202	3,60899999999998	3001	1	5	3000	-5,42246287688613	-0,0857918150722981	-0,0218512304127216
314,213	3,62	3001	1	5	3000	-5,42242507450283	-0,0855420390143991	-0,0218134000897408
314,224	3,63099999999997	3001	1	5	3000	-5,42266158387065	-0,087160007096827	-0,0220498815178871
314,235	3,642	3001	1	5	3000	-5,4223486315459	-0,0847596349194646	-0,0217369571328163
314,246	3,65299999999996	3001	1	5	3000	-5,42279941029847	-0,0876429351046681	-0,0221877358853817
314,256	3,66300000000001	3001	1	5	3000	-5,42253783904016	-0,086171799339354	-0,0219261646270752
314,267	3,67399999999998	3001	1	5	3000	-5,422767335549	-0,0876264367252588	-0,0221556611359119
314,278	3,685	3001	1	5	3000	-5,42252258397639	-0,0857851654291153	-0,021910909563303
314,289	3,69599999999997	3001	1	5	3000	-5,4228053893894	-0,0876485509797931	-0,0221937149763107
314,3	3,70699999999999	3001	1	5	3000	-5,4225679859519	-0,086273099295795	-0,0219563394784927
314,311	3,71799999999996	3001	1	5	3000	-5,42278717271984	-0,0875307340174913	-0,0221754983067513
314,321	3,72800000000001	3001	1	5	3000	-5,42276456952095	-0,0871664145961404	-0,0221528671681881
314,332	3,73899999999998	3001	1	5	3000	-5,4227580036968	-0,0872575165703893	-0,0221463292837143
314,352	3,75900000000001	3001	1	5	3000	-5,42273235507309	-0,0869820779189467	-0,0221206806600094
314,363	3,76999999999998	3001	1	5	3000	-5,42278882116079	-0,0872533209621906	-0,0221771188080311
314,374	3,78100000000001	3001	1	5	3000	-5,42276753112674	-0,0871521374210715	-0,0221558287739754
314,385	3,79199999999997	3001	1	5	3000	-5,42305564507842	-0,0889338180422783	-0,0224439986050129
314,396	3,803	3001	1	5	3000	-5,42314169928432	-0,089382198639214	-0,0225300528109074
314,407	3,81399999999996	3001	1	5	3000	-5,42284827679396	-0,0873957667499781	-0,0222365744411945
314,417	3,82400000000001	3001	1	5	3000	-5,42280080728233	-0,087095401249826	-0,0221891328692436
314,428	3,83499999999998	3001	1	5	3000	-5,42305463925004	-0,0887651741504669	-0,0224429368972778
314,439	3,846	3001	1	5	3000	-5,42286213487387	-0,0876561179757118	-0,0222504325211048
314,45	3,85699999999997	3001	1	5	3000	-5,42291927151382	-0,0875869812443852	-0,0223075971007347
314,461	3,868	3001	1	5	3000	-5,42293195612729	-0,0877793086692691	-0,022320281714201
314,472	3,87899999999996	3001	1	5	3000	-5,42306405492127	-0,0886997627094388	-0,0224523805081844
314,482	3,88900000000001	3001	1	5	3000	-5,42325320653617	-0,0899695325642824	-0,0226415321230888
314,493	3,89999999999998	3001	1	5	3000	-5,42332344688475	-0,0899118231609464	-0,0227117724716663
314,504	3,911	3001	1	5	3000	-5,42313588783145	-0,088869403116405	-0,0225241854786873
314,515	3,92199999999997	3001	1	5	3000	-5,42304771021008	-0,0884510995820165	-0,0224360078573227
314,525	3,93200000000002	3001	1	5	3000	-5,42319076135755	-0,0892710639163852	-0,0225791148841381
314,536	3,94299999999998	3001	1	5	3000	-5,42302753776312	-0,088259638287127	-0,022415891289711
314,547	3,95400000000001	3001	1	5	3000	-5,42318316176534	-0,0891468673944473	-0,0225715152919292
314,558	3,96499999999998	3001	1	5	3000	-5,42333895340562	-0,0900794565677643	-0,0227273069322109
[truncated: 1,036 more rows]
