# Supplementary material for: Mechanical Behaviour of Dental Luting Cements: Static, Dynamic, and Finite Element Studies
Source: Dent J (Basel). 2025 Dec 15;13(12):601. doi: 10.3390/dj13120601 (PMC12731645; doi:10.3390/dj13120601)
Supplement: Supplementary file 1 [file dentistry-13-00601-s001.zip › File S1/dynamic/CaC/2021-06-25 KARBDIN1/Test1/Test1.steps.trends.csv]

Total Cycles	Elapsed Cycles	Step	PC:Cycle Start Time (s)	PC:Frequency (Hz)	Position(Linear:Position):Maximum (mm)	Position(Linear:Position):Minimum (mm)	Load(Linear:Load):Maximum (kN)	Load(Linear:Load):Minimum (kN)	Displacement(Linear:Digital Position):Maximum (mm)	Displacement(Linear:Digital Position):Minimum (mm)
1	1	1	0	0,197589	-5,4003053996712	-5,40257354266942	-0,0169397657737136	-0,0268504582345486	0,000306218862533569	-0,00196186825633049
1	1	2	5,061	10	-5,40133142843843	-5,40397829376161	-0,020752758719027	-0,0331977568566799	-0,000719726085662842	-0,003366619348526
2	2	2	5,162	10	-5,39856637828052	-5,40719395503402	-0,0097849452868104	-0,0466364528983831	0,00204524025321007	-0,00658225268125534
3	3	2	5,262	10	-5,39663231000304	-5,40830223821104	-0,00452020671218634	-0,0518337031826377	0,00397928059101105	-0,00769056379795074
4	4	2	5,362	10	-5,39526580832899	-5,40741741657257	-0,00135757960379124	-0,0477534905076027	0,00534581020474434	-0,00680571421980858
5	5	2	5,462	10	-5,39612975902855	-5,40807693265378	-0,00346874818205833	-0,0507186353206635	0,00448185950517654	-0,00746525824069977
6	6	2	5,562	10	-5,39478647522628	-5,40770175866783	-0,000375634990632534	-0,048755849711597	0,00582514330744743	-0,00709008425474167
7	7	2	5,662	10	-5,39506550878286	-5,40763406082988	-0,000922880135476589	-0,0483504263684154	0,00554613769054413	-0,00702241435647011
8	8	2	5,762	10	-5,39662948809564	-5,40772061794996	-0,00470754690468311	-0,048728184774518	0,00398213043808937	-0,00710897147655487
9	9	2	5,862	10	-5,3956766333431	-5,4081522859633	-0,00232604332268238	-0,0508506596088409	0,00493498519062996	-0,00754058361053467
10	10	2	5,962	10	-5,39593739435077	-5,40769753977656	-0,00293439254164696	-0,0478889374062419	0,00467425212264061	-0,00708583742380142
20	20	2	6,962	10	-5,3948990162462	-5,40766099467873	-0,000506616197526455	-0,0472693145275116	0,0057126022875309	-0,00704934820532799
30	30	2	7,962	10	-5,39490141905844	-5,40781647898257	-0,00036200974136591	-0,0482238736003637	0,00571019947528839	-0,0072048045694828
40	40	2	8,962	10	-5,39402612484992	-5,40798034518957	0,00115854665637016	-0,048603592440486	0,006585493683815	-0,00736864283680916
50	50	2	9,962	10	-5,39418837055564	-5,4082218836993	0,00058312900364399	-0,0497993174940348	0,006423220038414	-0,00761020928621292
60	60	2	10,962	10	-5,39511971175671	-5,40806768462062	-0,000999490730464458	-0,048704338259995	0,00549193471670151	-0,00745603814721107
70	70	2	11,962	10	-5,39534876123071	-5,40812124498189	-0,00148421619087458	-0,0488121202215552	0,0052628293633461	-0,00750957056879997
80	80	2	12,962	10	-5,39551388472319	-5,408627204597	-0,00172726344317198	-0,0513179088011384	0,00509770587086678	-0,00801550224423409
90	90	2	13,962	10	-5,39615666493773	-5,40858093649149	-0,00332069583237171	-0,0511961150914431	0,00445492565631866	-0,00796923413872719
100	100	2	14,962	10	-5,39405004121363	-5,4080648906529	0,00104877632111311	-0,0484465248882771	0,00656157732009888	-0,00745324417948723
200	200	2	24,962	10	-5,39393207989633	-5,40806075558066	0,00137143302708864	-0,0481112254783511	0,00667953863739967	-0,00744910910725594
300	300	2	34,962	10	-5,39483553729951	-5,40818899869919	-0,000342135317623615	-0,0484393769875169	0,00577608123421669	-0,00757729634642601
400	400	2	44,962	10	-5,3950060531497	-5,40874226018786	-0,000604665838181973	-0,0509741483256221	0,00560559332370758	-0,00813061371445656
500	500	2	54,962	10	-5,39404618553817	-5,40845118463039	0,00126661732792854	-0,0495279021561146	0,00656543299555779	-0,00783953815698624
600	600	2	64,962	10	-5,39457991719246	-5,40790596976876	0,000375397503376007	-0,0465039070695639	0,00603167340159416	-0,00729432329535484
700	700	2	74,962	10	-5,39462925866246	-5,40853888727725	0,000388068147003651	-0,0498042115941644	0,00598233193159103	-0,00792721286416054
800	800	2	84,962	10	-5,3958925511688	-5,40857610292733	-0,00231986399739981	-0,0499068945646286	0,00471906736493111	-0,00796442851424217
900	900	2	94,962	10	-5,39456603117287	-5,4084565769881	0,00050518661737442	-0,0491119036450982	0,00604558736085892	-0,00784490257501602
1000	1000	2	104,962	10	-5,3950453363359	-5,40818176232278	-0,000408114865422249	-0,0478956010192633	0,00556625425815582	-0,00757008790969849
1501	1	3	155,294	0,1972	-5,40261707268655	-5,40956784971058	-0,022706501185894	-0,0520034506917	-0,00200539827346802	-0,0089561752974987
1501	1	4	160,365	10	-5,40810635313392	-5,41317550465465	-0,0437840959057212	-0,0682751601561904	-0,00749465078115463	-0,0125638581812382
1502	2	4	160,466	10	-5,40242786519229	-5,41770153678954	-0,0190870882943273	-0,089691742323339	-0,00181619077920914	-0,0170898623764515
1503	3	4	160,566	10	-5,39670274592936	-5,41922346688807	-0,00235741026699543	-0,0972104910761118	0,00390887260437012	-0,0186117924749851
1504	4	4	160,666	10	-5,39659797213972	-5,41924967430532	-0,00200921203941107	-0,0968291936442256	0,00401364639401436	-0,0186379998922348
1505	5	4	160,766	10	-5,39675468578935	-5,41967801749706	-0,00239547342061996	-0,0986571563407779	0,00385690480470657	-0,0190663151443005
1506	6	4	160,866	10	-5,39728363975883	-5,41931862942874	-0,00374618917703629	-0,097121661528945	0,00332795083522797	-0,0187069550156593
1507	7	4	160,966	10	-5,39753177203238	-5,41963024064898	-0,00460969284176826	-0,0981484772637486	0,0030798465013504	-0,0190185941755772
1508	8	4	161,066	10	-5,39580529555678	-5,4190718382597	-0,000336435623466969	-0,0953766610473394	0,00480635091662407	-0,0184601359069347
1509	9	4	161,166	10	-5,39749226532876	-5,41929122060537	-0,00401102937757969	-0,096349916420877	0,00311935320496559	-0,0186795741319656
1510	10	4	161,266	10	-5,39708269760013	-5,42007582262158	-0,0031785573810339	-0,100485654547811	0,003528892993927	-0,0194641202688217
1520	20	4	162,266	10	-5,39598483592272	-5,4200641438365	-0,000746413134038448	-0,0995594961568713	0,00462675467133522	-0,019452441483736
1530	30	4	163,266	10	-5,39618575014174	-5,41983584873378	-0,0012365123257041	-0,0976577959954739	0,00442586839199066	-0,0192241743206978
1540	40	4	164,266	10	-5,39601674303412	-5,4201047681272	-0,000710729509592056	-0,0986160198226571	0,00459484755992889	-0,0194930657744408
1550	50	4	165,266	10	-5,39633056148887	-5,4201331268996	-0,0011743139475584	-0,098292538896203	0,00428108498454094	-0,019521452486515
1560	60	4	166,266	10	-5,39648221805692	-5,4206009209156	-0,00115910079330206	-0,100658303126693	0,00412937253713608	-0,0199892744421959
1570	70	4	167,266	10	-5,396714117378	-5,41998373344541	-0,00172969419509172	-0,0970523850992322	0,0038975290954113	-0,0193720869719982
1580	80	4	168,266	10	-5,39719638414681	-5,42039006017148	-0,00279176514595747	-0,0991664128378034	0,00341523438692093	-0,0197783857584
1590	90	4	169,266	10	-5,39599274285138	-5,41996641084552	-0,000148341059684753	-0,0968568585813046	0,00461887568235397	-0,0193547084927559
1600	100	4	170,266	10	-5,39627647027373	-5,42038377374411	-0,000571515411138535	-0,0984475901350379	0,00433517619967461	-0,0197721272706985
1700	200	4	180,266	10	-5,39649504236877	-5,42109679430723	-0,000212346203625202	-0,100528481416404	0,00411657616496086	-0,0204850919544697
1800	300	4	190,266	10	-5,39646495133638	-5,42186728678644	0,000342056155204773	-0,103375073522329	0,00414663925766945	-0,0212556123733521
1900	400	4	200,266	10	-5,39752070792019	-5,42169210501015	-0,000864290632307529	-0,100055471993983	0,00309091061353683	-0,0210804305970669
2000	500	4	210,266	10	-5,39828049950302	-5,4214044380933	-0,00167893245816231	-0,096764131449163	0,00233111903071404	-0,0207927636802196
2100	600	4	220,266	10	-5,39725201204419	-5,42239716276526	0,000799954868853092	-0,100081171840429	0,00335963442921638	-0,0217855162918568
2200	700	4	230,266	10	-5,39865187369287	-5,42275937274098	-0,00134220812469721	-0,100358496420085	0,00195974484086037	-0,0221476703882217
2300	800	4	240,266	10	-5,39784450083971	-5,42218225076795	0,000772634521126747	-0,0950353872030973	0,00276708975434303	-0,0215706042945385
2400	900	4	250,266	10	-5,39999267086387	-5,42262051254511	-0,00281136482954025	-0,0962129002436996	0,000618919730186462	-0,0220088101923466
2500	1000	4	260,266	10	-5,40018383413553	-5,42308118194342	-0,0028289994224906	-0,0971578946337104	0,000427756458520889	-0,0224694795906544
3001	1	5	310,593	0,196657	-5,41443231515586	-5,42583145201206	-0,0478471396490932	-0,102014462463558	-0,0138206407427788	-0,0252197496592999
3001	1	6	315,678	10	-5,42355210520327	-5,43249028734863	-0,0878745503723621	-0,138318040408194	-0,0229404307901859	-0,0318786129355431
3002	2	6	315,779	10	-5,41403266601264	-5,44130257330835	-0,0394818047061563	-0,183750973083079	-0,0134209915995598	-0,0406908988952637
3003	3	6	315,879	10	-5,40411011315882	-5,44388199225068	-0,00498885288834572	-0,194185459986329	-0,00349843874573708	-0,0432703457772732
3004	4	6	315,979	10	-5,40456393733621	-5,44502707198262	-0,0058227963745594	-0,197964538820088	-0,00395229086279869	-0,0444154255092144
3005	5	6	316,079	10	-5,40360982529819	-5,44606612063944	-0,00265925657004118	-0,201306301169097	-0,00299815088510513	-0,0454544462263584
3006	6	6	316,179	10	-5,40539771318436	-5,44664897024632	-0,00630649738013744	-0,202612215653062	-0,00478606671094894	-0,0460373237729073
3007	7	6	316,279	10	-5,40537815541029	-5,4463476408273	-0,00481576193124056	-0,19867941737175	-0,00476650893688202	-0,0457359664142132
3008	8	6	316,379	10	-5,40466820821166	-5,44641519896686	-0,0036507984623313	-0,198342581279576	-0,00405656173825264	-0,0458035245537758
3009	9	6	316,479	10	-5,40473844856024	-5,44621397741139	-0,00247345305979252	-0,196454618126154	-0,00412680208683014	-0,0456023029983044
3010	10	6	316,579	10	-5,40579532273114	-5,44635208323598	-0,00418783631175756	-0,19500604365021	-0,00518364831805229	-0,0457404367625713
3020	20	6	317,579	10	-5,40586830116808	-5,44770140200853	-0,0014045462012291	-0,195952248759568	-0,00525662675499916	-0,0470896996557713
3030	30	6	318,579	10	-5,40679601021111	-5,44923034496605	-0,000693756155669689	-0,200118045322597	-0,00618433579802513	-0,048618670552969
3040	40	6	319,579	10	-5,4075385350734	-5,44978234916925	-0,00104426871985197	-0,198863265104592	-0,00692686066031456	-0,0491707026958466
3050	50	6	320,579	10	-5,40846884250641	-5,44970805756748	-0,00116909388452768	-0,193649427965283	-0,00785719603300095	-0,0490963831543922
3060	60	6	321,579	10	-5,41019903495908	-5,45086498372257	-0,00337122473865747	-0,198090774938464	-0,00958738848567009	-0,0502533093094826
3070	70	6	322,579	10	-5,41016346774995	-5,45144802890718	-0,00197271816432476	-0,199247947894037	-0,00955179333686829	-0,0508363544940948
3080	80	6	323,579	10	-5,40993732400239	-5,45203761197627	-0,000580847263336182	-0,200624167919159	-0,00932564958930016	-0,0514259375631809
3090	90	6	324,579	10	-5,41108299046755	-5,45191867277026	-0,00192835927009583	-0,196749623864889	-0,0104713439941406	-0,051307026296854
3100	100	6	325,579	10	-5,41157129220665	-5,45148546807468	-0,0020271260291338	-0,191693813540041	-0,01095961779356	-0,0508737936615944
3200	200	6	335,579	10	-5,41445740498602	-5,45407195575535	-0,0018791388720274	-0,194371077232063	-0,0138457305729389	-0,053460281342268
3300	300	6	345,579	10	-5,41634897701442	-5,45571204274893	-0,00252554193139076	-0,196445765905082	-0,0157373026013374	-0,0551003962755203
3400	400	6	355,579	10	-5,41829310357571	-5,45687712728977	-0,00401328317821026	-0,199451125226915	-0,0176814571022987	-0,0562654808163643
3500	500	6	365,579	10	-5,41712069883943	-5,45770674012601	-0,000240569934248924	-0,200674217194319	-0,0165090523660183	-0,0570950657129288
3600	600	6	375,579	10	-5,41776398196816	-5,45832269825041	-0,000103502534329891	-0,202222680673003	-0,0171522796154022	-0,057711023837328
3700	700	6	385,579	10	-5,4193224851042	-5,4579717759043	-0,00210841186344624	-0,196969858370721	-0,0187108106911182	-0,0573601014912128
3800	800	6	395,579	10	-5,42029252275824	-5,45822761952877	-0,0028566550463438	-0,196295706555247	-0,0196808762848377	-0,0576159171760082
3900	900	6	405,579	10	-5,41989963501692	-5,45914652757347	-0,00139709562063217	-0,200354610569775	-0,019287932664156	-0,0585348531603813
4000	1000	6	415,579	10	-5,41975337080657	-5,45887285843492	-0,000547375530004501	-0,195741890929639	-0,0191416963934898	-0,0582612119615078
4501	1	7	465,912	0,197785	-5,44502508826554	-5,46265181154013	-0,0983867095783353	-0,203485726378858	-0,0444134138524532	-0,062040165066719
4501	1	8	470,968	10	-5,45898458920419	-5,47289254143834	-0,173831195570529	-0,269527705386281	-0,0583729147911072	-0,0722808949649334
4502	2	8	471,069	10	-5,444599930197	-5,49192186444998	-0,0808055372908711	-0,362108736298978	-0,0439882278442383	-0,0913102179765701
4503	3	8	471,169	10	-5,43373430147767	-5,50119378603995	-0,0121677666902542	-0,392266670241952	-0,0331226550042629	-0,100582111626863
4504	4	8	471,269	10	-5,43778086081147	-5,50852957181633	-0,00525952782481909	-0,420246832072735	-0,0371691584587097	-0,10791789740324
