# Supplementary material for: Mechanical Behaviour of Dental Luting Cements: Static, Dynamic, and Finite Element Studies
Source: Dent J (Basel). 2025 Dec 15;13(12):601. doi: 10.3390/dj13120601 (PMC12731645; doi:10.3390/dj13120601)
Supplement: Supplementary file 1 [file dentistry-13-00601-s001.zip › File S1/dynamic/CaC/2021-06-25 KARBDIN1/Test1/Test1.Stop.csv]

Total Time (s)	Cycle Elapsed Time (s)	Total Cycles	Elapsed Cycles	Step	Total Cycle Count(Linear Waveform)	Position(Linear:Position) (mm)	Load(Linear:Load) (kN)	Displacement(Linear:Digital Position) (mm)
465,279	0	4497	1497	6	4496	-5,45780461281538	-0,177954658865929	-0,0571929104626179
465,29	0,0110000000000241	4497	1497	6	4496	-5,44967517256737	-0,124250371009111	-0,0490635260939598
465,301	0,0219999999999914	4497	1497	6	4496	-5,43722002767026	-0,0527286529541016	-0,0366083532571793
465,311	0,0320000000000391	4497	1497	6	4496,25	-5,42676821351051	-0,012760953977704	-0,0261565111577511
465,322	0,0430000000000064	4497	1497	6	4496,25	-5,4216639418155	-0,00105235259979963	-0,0210522674024105
465,331	0,0520000000000209	4497	1497	6	4496,5	-5,42713419534266	-0,0170806888490915	-0,026522520929575
465,342	0,0629999999999882	4497	1497	6	4496,5	-5,44170261360705	-0,0834813714027405	-0,041090939193964
465,352	0,0730000000000359	4497	1497	6	4496,5	-5,45201042667031	-0,14568951446563	-0,0513987801969051
465,363	0,0840000000000032	4497	1497	6	4496,75	-5,45955137349665	-0,193818397819996	-0,0589396990835667
465,369	0,0900000000000318	4497	1497	6	4496,75	-5,46037623658776	-0,199475488625467	-0,0597645901143551
465,371	0,0920000000000414	4497	1497	6	4496,75	-5,45941413380206	-0,190790463238955	-0,0588024593889713
465,379	0,100000000000023	4497	1497	6	4497	-5,45781238004565	-0,177959366701543	-0,0572006776928902
465,39	0,0109999999999673	4498	1498	6	4497	-5,44849812984466	-0,116886915639043	-0,0478864833712578
465,4	0,021000000000015	4498	1498	6	4497	-5,43879766948521	-0,0608209008350968	-0,0381859950721264
465,411	0,0319999999999823	4498	1498	6	4497,25	-5,42690612375736	-0,0127532007172704	-0,0262944214046001
465,422	0,0430000000000064	4498	1498	6	4497,25	-5,42273609898984	-0,00331363175064325	-0,0221244245767593
465,423	0,0439999999999827	4498	1498	6	4497,25	-5,422726823017	-0,00339982099831104	-0,0221151486039162
465,424	0,0450000000000159	4498	1498	6	4497,25	-5,42286959476769	-0,00383179634809494	-0,0222579203546047
465,435	0,0559999999999832	4498	1498	6	4497,5	-5,43176706880331	-0,0338708609342575	-0,0311554223299026
465,446	0,0670000000000073	4498	1498	6	4497,5	-5,44522823765874	-0,103836338967085	-0,0446165353059769
465,457	0,0779999999999745	4498	1498	6	4497,75	-5,45692831277847	-0,176939405500889	-0,0563166663050652
465,468	0,0889999999999986	4498	1498	6	4497,75	-5,46047025360167	-0,19997020252049	-0,0598585791885853
465,469	0,089999999999975	4498	1498	6	4497,75	-5,46049922704697	-0,200681458227336	-0,0598875805735588
465,47	0,0910000000000082	4498	1498	6	4497,75	-5,45999483205378	-0,196320577524602	-0,0593831576406956
465,479	0,0999999999999659	4498	1498	6	4498	-5,45788225717843	-0,178556474857032	-0,0572705827653408
465,489	0,0100000000000477	4499	1499	6	4498	-5,45057130977511	-0,129965175874531	-0,0499596074223518
465,5	0,021000000000015	4499	1499	6	4498	-5,43850131332874	-0,0593538861721754	-0,0378896109759808
465,511	0,0320000000000391	4499	1499	6	4498,25	-5,42761746793985	-0,0149547960609198	-0,0270058214664459
465,522	0,0430000000000064	4499	1499	6	4498,25	-5,4226693790406	-0,00310258008539677	-0,0220577046275139
465,523	0,0440000000000396	4499	1499	6	4498,25	-5,42266739532351	-0,00322422944009304	-0,0220556929707527
465,524	0,0450000000000159	4499	1499	6	4498,25	-5,42282276786864	-0,00378509983420372	-0,0222110934555531
465,535	0,05600000000004	4499	1499	6	4498,5	-5,43179495260119	-0,0337846903130412	-0,0311833061277866
465,546	0,0670000000000073	4499	1499	6	4498,5	-5,44560793787241	-0,106393164023757	-0,0449962355196476
465,557	0,0780000000000314	4499	1499	6	4498,75	-5,45672980137169	-0,175413889810443	-0,0561181269586086
465,568	0,0889999999999986	4499	1499	6	4498,75	-5,45996342785656	-0,195435574278235	-0,0593517534434795
465,569	0,0900000000000318	4499	1499	6	4498,75	-5,46031200326979	-0,198940197005868	-0,0597003288567066
465,571	0,0920000000000414	4499	1499	6	4498,75	-5,45927228406072	-0,190477562136948	-0,0586606375873089
465,579	0,100000000000023	4499	1499	6	4499	-5,45690677128732	-0,17096143681556	-0,0562950968742371
465,59	0,0110000000000241	4500	1500	6	4499	-5,44943028129637	-0,122948833741248	-0,0488186068832874
465,601	0,0219999999999914	4500	1500	6	4499	-5,43807934038341	-0,0567785417661071	-0,0374676659703255
465,612	0,0330000000000155	4500	1500	6	4499,25	-5,42608137242496	-0,0108970049768686	-0,0254696980118751
465,621	0,04200000000003	4500	1500	6	4499,25	-5,42122844606638	-6,71204179525375E-05	-0,0206167995929718
465,622	0,0430000000000064	4500	1500	6	4499,25	-5,42119852267206	-8,96584242582321E-05	-0,0205868482589722
465,623	0,0439999999999827	4500	1500	6	4499,25	-5,4214736726135	-0,000816290266811848	-0,0208619982004166
465,634	0,0550000000000068	4500	1500	6	4499,5	-5,43033281341195	-0,0281719258055091	-0,0297211110591888
465,645	0,0659999999999741	4500	1500	6	4499,5	-5,44482629746199	-0,101963873021305	-0,0442146509885788
465,663	0,0840000000000032	4500	1500	6	4499,75	-5,45978777110577	-0,195545572787523	-0,0591760687530041
465,669	0,089999999999975	4500	1500	6	4499,75	-5,46032505109906	-0,198757336474955	-0,0597134046256542
465,671	0,0919999999999845	4500	1500	6	4499,75	-5,45972669497132	-0,193385356105864	-0,0591149926185608
465,679	0,100000000000023	4500	1500	6	4500	-5,45762842521071	-0,176803823560476	-0,0570167228579521
465,69	0,0109999999999673	4501	1501	6	4500	-5,44947372749448	-0,122922896407545	-0,048862025141716
465,701	0,0219999999999914	4501	1501	6	4500	-5,43860614299774	-0,0598464952781796	-0,037994496524334
465,712	0,0329999999999586	4501	1501	6	4500	-5,42886679060757	-0,0188026251271367	-0,0282551161944866
465,718	0,0389999999999873	4501	1501	6	4500	-5,42580831795931	-0,0100379437208176	-0,0251966156065464
465,722	0,0430000000000064	4501	1501	6	4500	-5,4257464595139	-0,0103075010702014	-0,0251348130404949
465,723	0,0439999999999827	4501	1501	6	4500	-5,42586629278958	-0,0108086969703436	-0,0252546183764935
465,734	0,0550000000000068	4501	1501	6	4500	-5,43352950364351	-0,0408954871818423	-0,032917857170105
465,745	0,0659999999999741	4501	1501	6	4500	-5,44427334330976	-0,0983175728470087	-0,0436616688966751
465,756	0,0769999999999982	4501	1501	6	4500	-5,45178039930761	-0,143084921874106	-0,0511687248945236
465,767	0,0879999999999654	4501	1501	6	4500	-5,45442709699273	-0,159363602288067	-0,0538153946399689
465,778	0,0989999999999895	4501	1501	6	4500	-5,45321809127927	-0,149789019487798	-0,052606388926506
465,789	0,109999999999957	4501	1501	6	4500	-5,44887344352901	-0,12029224075377	-0,0482617691159248
465,799	0,120000000000005	4501	1501	6	4500	-5,44419589452446	-0,0912378123030066	-0,0435842201113701
465,81	0,130999999999972	4501	1501	6	4500	-5,43978469446301	-0,0671136705204844	-0,0391730479896069
465,821	0,141999999999996	4501	1501	6	4500	-5,43849597685039	-0,0608131987974048	-0,0378843024373055
465,832	0,152999999999963	4501	1501	6	4500	-5,44045711867511	-0,073482352308929	-0,0398454442620277
465,843	0,163999999999987	4501	1501	6	4500	-5,4436438344419	-0,0926105072721839	-0,043032132089138
465,854	0,174999999999955	4501	1501	6	4500	-5,44591178186238	-0,106517369858921	-0,0453001074492931
465,864	0,185000000000002	4501	1501	6	4500	-5,4471920337528	-0,114152729511261	-0,0465803593397141
465,875	0,19599999999997	4501	1501	6	4500	-5,44668699614704	-0,110133141279221	-0,0460753217339516
465,886	0,206999999999994	4501	1501	6	4500	-5,44604550115764	-0,105182817205787	-0,0454338267445564
465,897	0,217999999999961	4501	1501	6	4500	-5,44540693983436	-0,100907078012824	-0,0447952374815941
465,908	0,228999999999985	4501	1501	6	4500	-5,44506467878819	-0,0986882857978344	-0,0444529764354229
465,912	0,233000000000004	4501	1501	7	4500	-5,44506057165563	-0,0987626472488046	-0,0444488972425461
465,912	0	4501	1	7	4500	-5,44506057165563	-0,0987626472488046	-0,0444488972425461
465,915	0,0029999999999859	4501	1	7	4500	-5,44502508826554	-0,0984031381085515	-0,0444134138524532
465,916	0,00399999999996226	4501	1	7	4500	-5,44502997770905	-0,0983867095783353	-0,0444183312356472
465,927	0,0149999999999864	4501	1	7	4500	-5,44508325867355	-0,09886110201478	-0,0444715842604637
465,938	0,0259999999999536	4501	1	7	4500	-5,44539805501699	-0,100993225350976	-0,0447864085435867
465,948	0,0360000000000014	4501	1	7	4500	-5,44562123715877	-0,10263180360198	-0,0450095348060131
465,959	0,0469999999999686	4501	1	7	4500	-5,44545259326696	-0,101332138292491	-0,0448408909142017
465,97	0,0579999999999927	4501	1	7	4500	-5,44522714801133	-0,0998525181785226	-0,0446154735982418
465,981	0,06899999999996	4501	1	7	4500	-5,44525863602757	-0,0998039916157722	-0,0446469895541668
465,992	0,0799999999999841	4501	1	7	4500	-5,44562878087163	-0,102632930502295	-0,045017134398222
466,003	0,0909999999999513	4501	1	7	4500	-5,44556711800396	-0,102178356610239	-0,0449554435908794
466,013	0,100999999999999	4501	1	7	4500	-5,44538464397192	-0,101002561859787	-0,0447729974985123
466,024	0,111999999999966	4501	1	7	4500	-5,44537399895489	-0,100536262616515	-0,0447623245418072
466,035	0,12299999999999	4501	1	7	4500	-5,44546158984303	-0,101307863369584	-0,044849943369627
466,046	0,133999999999958	4501	1	7	4500	-5,44558586552739	-0,102357608266175	-0,0449741631746292
466,057	0,144999999999982	4501	1	7	4500	-5,44591055251658	-0,10454582516104	-0,0452988781034946
466,068	0,155999999999949	4501	1	7	4500	-5,44559855014086	-0,10202472563833	-0,0449868477880955
466,078	0,165999999999997	4501	1	7	4500	-5,44579108245671	-0,103439446538687	-0,045179408043623
466,089	0,176999999999964	4501	1	7	4500	-5,44589675031602	-0,104445437900722	-0,0452850759029388
466,1	0,187999999999988	4501	1	7	4500	-5,44576579704881	-0,103485099971294	-0,0451541505753994
466,111	0,198999999999955	4501	1	7	4500	-5,44577227905393	-0,103308265097439	-0,0451606325805187
466,121	0,209000000000003	4501	1	7	4500	-5,44588780961931	-0,104132727719843	-0,0452761352062225
466,132	0,21999999999997	4501	1	7	4500	-5,44599149376154	-0,104954531416297	-0,0453797914087772
466,143	0,230999999999995	4501	1	7	4500	-5,44579024426639	-0,103624281473458	-0,0451785698533058
466,154	0,241999999999962	4501	1	7	4500	-5,44574227184057	-0,102885575033724	-0,0451305694878101
466,172	0,259999999999991	4501	1	7	4500	-5,44580264948308	-0,103452592156827	-0,0451909750699997
466,183	0,270999999999958	4501	1	7	4500	-5,44600599445403	-0,105029898695648	-0,0453943200409412
466,194	0,281999999999982	4501	1	7	4500	-5,446119569242	-0,105578075163066	-0,0455079227685928
466,205	0,29299999999995	4501	1	7	4500	-5,44616812840104	-0,105878310278058	-0,0455564819276333
466,215	0,302999999999997	4501	1	7	4500	-5,4463024623692	-0,106963641010225	-0,0456907600164413
466,226	0,313999999999965	4501	1	7	4500	-5,44600199908018	-0,104859159328043	-0,0453902967274189
466,237	0,324999999999989	4501	1	7	4500	-5,44615438207984	-0,105660110712051	-0,0455426797270775
466,248	0,335999999999956	4501	1	7	4500	-5,44637057930231	-0,107378191314638	-0,0457589328289032
466,259	0,34699999999998	4501	1	7	4500	-5,44627566821873	-0,106704835779965	-0,0456639938056469
466,27	0,357999999999947	4501	1	7	4500	-5,44646333903074	-0,10802102740854	-0,0458516366779804
466,28	0,367999999999995	4501	1	7	4500	-5,44658001512289	-0,1086998404935	-0,0459683686494827
466,291	0,378999999999962	4501	1	7	4500	-5,44638591818511	-0,107384026050568	-0,0457742437720299
466,302	0,389999999999986	4501	1	7	4500	-5,44617558829486	-0,105821373872459	-0,0455639138817787
466,313	0,400999999999954	4501	1	7	4500	-5,44640656560659	-0,107613429427147	-0,0457948632538319
466,323	0,411000000000001	4501	1	7	4500	-5,4466847050935	-0,109234927222133	-0,046073030680418
466,334	0,421999999999969	4501	1	7	4500	-5,44638094492257	-0,107126580551267	-0,0457692705094814
466,345	0,432999999999993	4501	1	7	4500	-5,4464128240943	-0,107477623969316	-0,0458011776208878
466,356	0,44399999999996	4501	1	7	4500	-5,44659309089184	-0,108800115995109	-0,0459813885390759
466,367	0,454999999999984	4501	1	7	4500	-5,44671789743006	-0,109236813150346	-0,0461062230169773
466,388	0,475999999999999	4501	1	7	4500	-5,44675620272756	-0,109778200276196	-0,0461445562541485
466,399	0,486999999999966	4501	1	7	4500	-5,44680283404887	-0,11006185784936	-0,0461911596357822
466,41	0,49799999999999	4501	1	7	4500	-5,44671370647848	-0,109225437045097	-0,0461020320653915
466,421	0,508999999999958	4501	1	7	4500	-5,44671300798655	-0,109267360530794	-0,0461013056337833
466,432	0,519999999999982	4501	1	7	4500	-5,44674052856862	-0,10964784771204	-0,0461288541555405
466,443	0,530999999999949	4501	1	7	4500	-5,44689492322505	-0,110736694186926	-0,0462832488119602
466,453	0,540999999999997	4501	1	7	4500	-5,44687326997519	-0,110486838966608	-0,0462616235017776
466,464	0,551999999999964	4501	1	7	4500	-5,44681521132588	-0,110007077455521	-0,0462035089731216
466,475	0,562999999999988	4501	1	7	4500	-5,44676008634269	-0,109501266852021	-0,0461484119296074
466,486	0,573999999999955	4501	1	7	4500	-5,44698413461447	-0,111240725964308	-0,0463724322617054
466,496	0,584000000000003	4501	1	7	4500	-5,44712025672197	-0,112255760468543	-0,0465085543692112
466,507	0,59499999999997	4501	1	7	4500	-5,44721262529492	-0,112552125938237	-0,0466009229421616
466,518	0,605999999999995	4501	1	7	4500	-5,44705253094435	-0,11162634473294	-0,0464408285915852
466,529	0,616999999999962	4501	1	7	4500	-5,44696209020913	-0,110949059017003	-0,0463504157960415
466,54	0,627999999999986	4501	1	7	4500	-5,44717560522258	-0,112441484816372	-0,0465639308094978
466,551	0,638999999999953	4501	1	7	4500	-5,4473433829844	-0,11341046076268	-0,0467317365109921
466,561	0,649000000000001	4501	1	7	4500	-5,44734782539308	-0,113390279002488	-0,0467361509799957
466,572	0,659999999999968	4501	1	7	4500	-5,44722670689225	-0,112618305720389	-0,0466150604188442
466,583	0,670999999999992	4501	1	7	4500	-5,44713933952153	-0,112162795849144	-0,0465276651084423
466,594	0,68199999999996	4501	1	7	4500	-5,44734536670148	-0,113370250910521	-0,0467336922883987
466,605	0,692999999999984	4501	1	7	4500	-5,44735170900822	-0,113373226486146	-0,0467400625348091
466,616	0,703999999999951	4501	1	7	4500	-5,44737224467099	-0,113539099693298	-0,0467605702579021
466,626	0,713999999999999	4501	1	7	4500	-5,44726741500199	-0,112939751707017	-0,0466557405889034
466,637	0,724999999999966	4501	1	7	4500	-5,44737366959453	-0,113370097242296	-0,0467619672417641
466,648	0,73599999999999	4501	1	7	4500	-5,44742030091584	-0,113754603080451	-0,0468086265027523
466,659	0,746999999999957	4501	1	7	4500	-5,44784098863602	-0,11671123560518	-0,0472292862832546
466,678	0,765999999999963	4501	1	7	4500	-5,4475421179086	-0,114163523539901	-0,046930443495512
466,689	0,776999999999987	4501	1	7	4500	-5,44774026609957	-0,115582891739905	-0,0471285916864872
466,7	0,787999999999954	4501	1	7	4500	-5,44762736186385	-0,114775369875133	-0,0470156595110893
466,71	0,798000000000002	4501	1	7	4500	-5,44760772027075	-0,114751369692385	-0,0469960458576679
466,721	0,808999999999969	4501	1	7	4500	-5,44802393764257	-0,117548597045243	-0,0474122352898121
466,732	0,819999999999993	4501	1	7	4500	-5,44798909686506	-0,117279510013759	-0,047377422451973
466,743	0,83099999999996	4501	1	7	4500	-5,44772886671126	-0,115328351967037	-0,0471171922981739
466,754	0,841999999999985	4501	1	7	4500	-5,44792405329645	-0,116803850978613	-0,0473123788833618
466,765	0,852999999999952	4501	1	7	4500	-5,44780022464693	-0,115671241655946	-0,0471885502338409
466,775	0,863	4501	1	7	4500	-5,44809300452471	-0,117948642000556	-0,0474813021719456
466,786	0,873999999999967	4501	1	7	4500	-5,44790849089623	-0,116453161463141	-0,0472967885434628
466,797	0,884999999999991	4501	1	7	4500	-5,44787202961743	-0,116242035292089	-0,0472603552043438
466,808	0,895999999999958	4501	1	7	4500	-5,44828344136477	-0,118879554793239	-0,0476717948913574
466,819	0,906999999999982	4501	1	7	4500	-5,44832920655608	-0,119296833872795	-0,047717560082674
466,83	0,91799999999995	4501	1	7	4500	-5,44819381088018	-0,118278013542295	-0,047582108527422
466,84	0,927999999999997	4501	1	7	4500	-5,44805117882788	-0,117217185907066	-0,0474395044147968
466,851	0,938999999999965	4501	1	7	4500	-5,44820875860751	-0,118136028759181	-0,0475970841944218
466,862	0,949999999999989	4501	1	7	4500	-5,44821297749877	-0,118100033141673	-0,0476012751460075
466,873	0,960999999999956	4501	1	7	4500	-5,44829182326794	-0,118740596808493	-0,047680176794529
466,89	0,977999999999952	4501	1	7	4500	-5,44834725558758	-0,119300000369549	-0,0477356091141701
466,9	0,988	4501	1	7	4500	-5,44836401939392	-0,119082648307085	-0,0477523170411587
466,911	0,998999999999967	4501	1	7	4500	-5,44833563268185	-0,119022675789893	-0,0477239862084389
466,922	1,00999999999999	4501	1	7	4500	-5,44843470677733	-0,119731873273849	-0,047823004424572
466,933	1,02099999999996	4501	1	7	4500	-5,44846256263554	-0,119825094006956	-0,047850888222456
466,944	1,03199999999998	4501	1	7	4500	-5,44842601753771	-0,119389705359936	-0,0478143431246281
466,955	1,04299999999995	4501	1	7	4500	-5,44849089346826	-0,119844106957316	-0,0478792190551758
466,965	1,053	4501	1	7	4500	-5,44851860962808	-0,120168696157634	-0,0479069352149963
466,976	1,06399999999996	4501	1	7	4500	-5,44885695911944	-0,122459908016026	-0,0482452847063541
466,987	1,07499999999999	4501	1	7	4500	-5,44894122518599	-0,122648417018354	-0,0483295507729054
466,998	1,08599999999996	4501	1	7	4500	-5,44892384670675	-0,122607927769423	-0,048312172293663
467,009	1,09699999999998	4501	1	7	4500	-5,44869155623019	-0,121006332337856	-0,0480798818171024
467,02	1,10799999999995	4501	1	7	4500	-5,44860483147204	-0,120155164040625	-0,0479931570589542
467,03	1,118	4501	1	7	4500	-5,44869063422084	-0,120539292693138	-0,0480789877474308
467,041	1,12899999999996	4501	1	7	4500	-5,44909302145243	-0,123592470772564	-0,0484813190996647
467,052	1,13999999999999	4501	1	7	4500	-5,44908405281603	-0,123515888117254	-0,0484723784029484
467,063	1,15099999999995	4501	1	7	4500	-5,44901350513101	-0,123088397085667	-0,0484018586575985
467,073	1,161	4501	1	7	4500	-5,44871052727103	-0,120356753468513	-0,0480988807976246
467,084	1,17199999999997	4501	1	7	4500	-5,44888375326991	-0,121885458938777	-0,0482720509171486
467,095	1,18299999999999	4501	1	7	4500	-5,44944201596081	-0,126100583001971	-0,0488303415477276
467,106	1,19399999999996	4501	1	7	4500	-5,44937616214156	-0,125339548103511	-0,0487644597887993
467,117	1,20499999999998	4501	1	7	4500	-5,44906203635037	-0,122560472227633	-0,0484503619372845
467,128	1,21599999999995	4501	1	7	4500	-5,44906636700034	-0,122713837772608	-0,0484547205269337
467,138	1,226	4501	1	7	4500	-5,4491092544049	-0,123264789581299	-0,0484975799918175
467,149	1,23699999999997	4501	1	7	4500	-5,44911908917129	-0,123335649259388	-0,0485074147582054
467,16	1,24799999999999	4501	1	7	4500	-5,44918270781636	-0,123601155355573	-0,0485710613429546
467,171	1,25899999999996	4501	1	7	4500	-5,4495629388839	-0,126418303698301	-0,0489512644708157
467,188	1,27599999999995	4501	1	7	4500	-5,4496430978179	-0,126752723008394	-0,0490313954651356
467,198	1,286	4501	1	7	4500	-5,44956886209548	-0,12620628811419	-0,0489571876823902
467,209	1,29699999999997	4501	1	7	4500	-5,4495358094573	-0,125667131505907	-0,0489241071045399
467,22	1,30799999999999	4501	1	7	4500	-5,44951795600355	-0,125493020750582	-0,0489062815904617
467,231	1,31899999999996	4501	1	7	4500	-5,44949029572308	-0,125460946001112	-0,0488786213099957
467,242	1,32999999999998	4501	1	7	4500	-5,44942500069737	-0,125098144635558	-0,0488133542239666
467,253	1,34099999999995	4501	1	7	4500	-5,44943899847567	-0,125062796287239	-0,0488273240625858
467,263	1,351	4501	1	7	4500	-5,44957945123315	-0,125971911475062	-0,0489677488803864
467,274	1,36199999999997	4501	1	7	4500	-5,45001081191003	-0,128987925127149	-0,0493991374969482
467,285	1,37299999999999	4501	1	7	4500	-5,44989120215178	-0,128181581385434	-0,0492795556783676
467,296	1,38399999999996	4501	1	7	4500	-5,44983694329858	-0,127519113011658	-0,0492252968251705
467,307	1,39499999999998	4501	1	7	4500	-5,44961820356548	-0,126069579273462	-0,0490065291523933
467,318	1,40599999999995	4501	1	7	4500	-5,44964455068111	-0,126283722929657	-0,049032848328352
467,328	1,416	4501	1	7	4500	-5,44970051385462	-0,126684536226094	-0,0490888394415379
467,339	1,42699999999996	4501	1	7	4500	-5,44983909465373	-0,127453957684338	-0,0492274202406406
467,35	1,43799999999999	4501	1	7	4500	-5,44996306300163	-0,128398570232093	-0,0493513606488705
467,361	1,44899999999996	4501	1	7	4500	-5,45011276379228	-0,12941116001457	-0,0495011173188686
467,371	1,459	4501	1	7	4500	-5,45014265924692	-0,129727199673653	-0,0495309568941593
467,382	1,46999999999997	4501	1	7	4500	-5,45003928244114	-0,128601137548685	-0,0494276359677315
467,393	1,48099999999999	4501	1	7	4500	-5,45027763582766	-0,130355712026358	-0,0496659614145756
467,404	1,49199999999996	4501	1	7	4500	-5,45037268660962	-0,131132039241493	-0,0497610121965408
467,417	1,505	4501	1	7	4500	-5,45037176460028	-0,130988578312099	-0,0497600622475147
467,428	1,51599999999996	4501	1	7	4500	-5,45030417852104	-0,130096185021102	-0,0496925041079521
467,439	1,52699999999999	4501	1	7	4500	-5,45027322135866	-0,130048049613833	-0,0496615469455719
467,45	1,53799999999995	4501	1	7	4500	-5,45024016872048	-0,129781290888786	-0,0496284663677216
467,46	1,548	4501	1	7	4500	-5,45038274489343	-0,130867147818208	-0,0497710704803467
467,471	1,55899999999997	4501	1	7	4500	-5,45038062147796	-0,130595383234322	-0,0497689470648766
467,482	1,56999999999999	4501	1	7	4500	-5,45027755200863	-0,129805393517017	-0,0496658496558666
467,493	1,58099999999996	4501	1	7	4500	-5,4501825850457	-0,129177090711892	-0,0495709106326103
467,504	1,59199999999998	4501	1	7	4500	-5,45064898207784	-0,132651990279555	-0,0500373356044292
467,515	1,60299999999995	4501	1	7	4500	-5,45069810003042	-0,13262040913105	-0,0500864535570145
467,525	1,613	4501	1	7	4500	-5,4507013130933	-0,132771264761686	-0,0500896386802197
467,536	1,62399999999997	4501	1	7	4500	-5,4506922326982	-0,132702076807618	-0,0500805862247944
467,547	1,63499999999999	4501	1	7	4500	-5,4507134668529	-0,132705955766141	-0,0501017645001411
467,558	1,64599999999996	4501	1	7	4500	-5,4504606127739	-0,130545762367547	-0,0498489663004875
467,569	1,65699999999998	4501	1	7	4500	-5,45058734714985	-0,131609528325498	-0,0499757006764412
467,58	1,66799999999995	4501	1	7	4500	-5,45082938857377	-0,133533128537238	-0,0502177141606808
467,59	1,678	4501	1	7	4500	-5,450848499313	-0,133516057394445	-0,0502368248999119
467,601	1,68899999999996	4501	1	7	4500	-5,45074179768562	-0,132577209733427	-0,0501301512122154
467,612	1,69999999999999	4501	1	7	4500	-5,45070533640683	-0,132339671254158	-0,050093661993742
467,623	1,71099999999996	4501	1	7	4500	-5,45072330161929	-0,13259984087199	-0,0501116551458836
467,634	1,72199999999998	4501	1	7	4500	-5,45112409628928	-0,135487704537809	-0,0505124218761921
467,645	1,73299999999995	4501	1	7	4500	-5,4511178098619	-0,135003835894167	-0,0505061633884907
467,655	1,743	4501	1	7	4500	-5,45113362371922	-0,135094658471644	-0,0505219772458076
467,666	1,75399999999996	4501	1	7	4500	-5,45113454572856	-0,135158379562199	-0,0505228713154793
467,677	1,76499999999999	4501	1	7	4500	-5,45104200951755	-0,134534728713334	-0,0504303351044655
467,688	1,77599999999995	4501	1	7	4500	-5,45123538002372	-0,135792717337608	-0,0506236776709557
467,701	1,78899999999999	4501	1	7	4500	-5,45109394937754	-0,134666184894741	-0,0504822470247746
467,712	1,79999999999995	4501	1	7	4500	-5,45109182596207	-0,134570263326168	-0,0504801236093044
467,722	1,81	4501	1	7	4500	-5,45127360150218	-0,135977114550769	-0,0506619550287724
467,733	1,82099999999997	4501	1	7	4500	-5,45154950581491	-0,137714496813715	-0,0509378314018249
467,744	1,83199999999999	4501	1	7	4500	-5,45153338462114	-0,137601979076862	-0,0509217381477356
467,755	1,84299999999996	4501	1	7	4500	-5,45141092501581	-0,13661615550518	-0,0507992506027222
467,766	1,85399999999998	4501	1	7	4500	-5,45129581354558	-0,135791976936162	-0,0506841391324997
467,777	1,86499999999995	4501	1	7	4500	-5,45153763145208	-0,137249589897692	-0,0509259290993214
467,787	1,875	4501	1	7	4500	-5,45140243135393	-0,136277764104307	-0,0507907569408417
467,798	1,88599999999997	4501	1	7	4500	-5,45137284323573	-0,13613713439554	-0,0507611967623234
467,809	1,89699999999999	4501	1	7	4500	-5,45141201466322	-0,136497793719172	-0,0508003681898117
467,82	1,90799999999996	4501	1	7	4500	-5,4514791816473	-0,136802424676716	-0,050867535173893
467,831	1,91899999999998	4501	1	7	4500	-5,45159845612943	-0,137609541416168	-0,0509867817163467
467,842	1,92999999999995	4501	1	7	4500	-5,45197745785117	-0,140501018613577	-0,0513658113777637
467,852	1,94	4501	1	7	4500	-5,45189229771495	-0,139797064475715	-0,0512806512415409
467,863	1,95099999999996	4501	1	7	4500	-5,45166662894189	-0,13806558214128	-0,0510549545288086
467,874	1,96199999999999	4501	1	7	4500	-5,45178098604083	-0,138678285293281	-0,0511693395674229
467,885	1,97299999999996	4501	1	7	4500	-5,45189646072686	-0,139535958878696	-0,0512847863137722
467,896	1,98399999999998	4501	1	7	4500	-5,45205110684037	-0,140663050115108	-0,0514394044876099
467,907	1,99499999999995	4501	1	7	4500	-5,45202132314444	-0,140485079027712	-0,0514096766710281
467,917	2,005	4501	1	7	4500	-5,45195678249002	-0,139758768491447	-0,0513450801372528
467,928	2,01599999999996	4501	1	7	4500	-5,45176779851317	-0,138288871385157	-0,0511560961604118
467,939	2,02699999999999	4501	1	7	4500	-5,45206890441477	-0,140547859482467	-0,051457230001688
467,96	2,048	4501	1	7	4500	-5,45218055136502	-0,141118746250868	-0,0515688769519329
467,971	2,05899999999997	4501	1	7	4500	-5,45189045369625	-0,138950208202004	-0,0512788072228432
467,982	2,06999999999999	4501	1	7	4500	-5,45209114439785	-0,140446526929736	-0,0514794699847698
467,993	2,08099999999996	4501	1	7	4500	-5,45223662629724	-0,141553310677409	-0,0516249798238277
468,004	2,09199999999998	4501	1	7	4500	-5,45231415890157	-0,141906500793993	-0,0517024844884872
468,015	2,10299999999995	4501	1	7	4500	-5,45226596295834	-0,141461952589452	-0,0516542606055737
468,025	2,113	4501	1	7	4500	-5,45225610025227	-0,14145515859127	-0,0516444258391857
468,036	2,12399999999997	4501	1	7	4500	-5,45241812244058	-0,142704476602376	-0,0518064200878143
468,047	2,13499999999999	4501	1	7	4500	-5,45247992500663	-0,142845544032753	-0,0518682226538658
468,058	2,14599999999996	4501	1	7	4500	-5,45256732031703	-0,14345717150718	-0,0519556738436222
468,069	2,15699999999998	4501	1	7	4500	-5,45256455428898	-0,143569218926132	-0,0519528798758984
468,08	2,16799999999995	4501	1	7	4500	-5,45256935991347	-0,143588744103909	-0,0519576855003834
468,09	2,178	4501	1	7	4500	-5,45239032246172	-0,141867282800376	-0,0517786480486393
468,101	2,18899999999996	4501	1	7	4500	-5,45240851119161	-0,141959358006716	-0,0517968647181988
468,112	2,19999999999999	4501	1	7	4500	-5,45277304016054	-0,144883189350367	-0,0521613657474518
468,129	2,21699999999998	4501	1	7	4500	-5,45289357192814	-0,145483077503741	-0,0522818975150585
468,14	2,22799999999995	4501	1	7	4500	-5,45284945517778	-0,144948391243815	-0,0522377528250217
468,15	2,238	4501	1	7	4500	-5,45280545018613	-0,144677464850247	-0,0521937757730484
468,161	2,24899999999997	4501	1	7	4500	-5,45279388315976	-0,144779705442488	-0,0521822087466717
468,172	2,25999999999999	4501	1	7	4500	-5,45269223861396	-0,143873682245612	-0,0520805642008781
468,183	2,27099999999996	4501	1	7	4500	-5,45264644548297	-0,143279414623976	-0,0520347431302071
468,194	2,28199999999998	4501	1	7	4500	-5,45271872542798	-0,143942688591778	-0,0521070510149002
468,205	2,29299999999995	4501	1	7	4500	-5,45291441492736	-0,145326163619757	-0,0523027405142784
468,215	2,303	4501	1	7	4500	-5,45297984965146	-0,145959379151464	-0,0523681752383709
468,226	2,31399999999996	4501	1	7	4500	-5,45301843434572	-0,145919765345752	-0,0524067878723145
468,237	2,32499999999999	4501	1	7	4500	-5,45325743034482	-0,147691140882671	-0,0526457838714123
468,248	2,33599999999996	4501	1	7	4500	-5,45324756763875	-0,147498287260532	-0,0526358932256699
468,259	2,34699999999998	4501	1	7	4500	-5,4529875330627	-0,145530849695206	-0,0523758865892887
468,27	2,35799999999995	4501	1	7	4500	-5,45323868282139	-0,14721195679158	-0,052627008408308
468,28	2,368	4501	1	7	4500	-5,45323655940592	-0,147259817458689	-0,0526248849928379
468,291	2,37899999999996	4501	1	7	4500	-5,45311991125345	-0,146264666691422	-0,0525082089006901
468,302	2,38999999999999	4501	1	7	4500	-5,45321890152991	-0,147250900045037	-0,0526072271168232
468,313	2,40099999999995	4501	1	7	4500	-5,45358773320913	-0,149612394161522	-0,0529760308563709
468,323	2,411	4501	1	7	4500	-5,45353260822594	-0,149050373584032	-0,0529209338128567
468,334	2,42199999999997	4501	1	7	4500	-5,45314284972847	-0,146139599382877	-0,0525311753153801
468,345	2,43299999999999	4501	1	7	4500	-5,45328545384109	-0,147244869731367	-0,0526737794280052
468,356	2,44399999999996	4501	1	7	4500	-5,45360555872321	-0,149360988289118	-0,0529938563704491
468,367	2,45499999999998	4501	1	7	4500	-5,453468458727	-0,148385418578982	-0,0528567843139172
468,378	2,46599999999995	4501	1	7	4500	-5,45347535982728	-0,148512138985097	-0,0528636574745178
468,388	2,476	4501	1	7	4500	-5,45355325564742	-0,14910401776433	-0,0529416091740131
468,399	2,48699999999997	4501	1	7	4500	-5,45367152430117	-0,149643626064062	-0,0530598498880863
468,41	2,49799999999999	4501	1	7	4500	-5,45369870960712	-0,149897485971451	-0,0530870072543621
468,421	2,50899999999996	4501	1	7	4500	-5,45369382016361	-0,149841010570526	-0,0530821457505226
468,432	2,51999999999998	4501	1	7	4500	-5,45362162403762	-0,149373435415328	-0,0530099496245384
468,443	2,53099999999995	4501	1	7	4500	-5,45379317365587	-0,150381387211382	-0,0531814992427826
468,462	2,54999999999995	4501	1	7	4500	-5,45399749651551	-0,151855270378292	-0,0533858500421047
468,472	2,56	4501	1	7	4500	-5,4539505019784	-0,151644726283848	-0,0533387996256351
468,483	2,57099999999997	4501	1	7	4500	-5,45382114127278	-0,150246331468225	-0,0532094947993755
468,494	2,58199999999999	4501	1	7	4500	-5,45380080118775	-0,150079987943172	-0,0531891547143459
468,505	2,59299999999996	4501	1	7	4500	-5,45386587269604	-0,150765362195671	-0,0532541982829571
468,516	2,60399999999999	4501	1	7	4500	-5,45391242019832	-0,151056139729917	-0,0533007457852364
468,527	2,61499999999995	4501	1	7	4500	-5,45413004234433	-0,152370245195925	-0,0535183399915695
468,537	2,625	4501	1	7	4500	-5,45418128371239	-0,152811082080007	-0,0535695813596249
468,548	2,63599999999997	4501	1	7	4500	-5,45408732257783	-0,152021646499634	-0,0534756481647491
468,559	2,64699999999999	4501	1	7	4500	-5,45415286906064	-0,152583615854383	-0,0535411946475506
468,57	2,65799999999996	4501	1	7	4500	-5,4540853947401	-0,15186317730695	-0,0534737482666969
468,581	2,66899999999998	4501	1	7	4500	-5,45424956828356	-0,153061156161129	-0,0536378659307957
468,592	2,67999999999995	4501	1	7	4500	-5,45452477410436	-0,154949193820357	-0,0539130717515945
468,602	2,69	4501	1	7	4500	-5,45431966893375	-0,153448297642171	-0,0537079945206642
468,613	2,70099999999997	4501	1	7	4500	-5,45432310551405	-0,153254689648747	-0,0537114031612873
468,624	2,71199999999999	4501	1	7	4500	-5,45451890677214	-0,154665503650904	-0,0539072602987289
468,635	2,72299999999996	4501	1	7	4500	-5,45454919338226	-0,154968644492328	-0,053937491029501
468,646	2,73399999999998	4501	1	7	4500	-5,4545412864536	-0,154908820986748	-0,0539296120405197
468,657	2,74499999999995	4501	1	7	4500	-5,45454547740519	-0,154863796196878	-0,0539338029921055
468,667	2,755	4501	1	7	4500	-5,45450043864548	-0,15428090468049	-0,0538887642323971
468,678	2,76599999999996	4501	1	7	4500	-5,45453198254108	-0,154614094644785	-0,0539202801883221
468,689	2,77699999999999	4501	1	7	4500	-5,4545477963984	-0,154820252209902	-0,053936094045639
468,7	2,78799999999995	4501	1	7	4500	-5,4546501673758	-0,155547559261322	-0,0540385209023952
468,71	2,798	4501	1	7	4500	-5,45459543354809	-0,154899214394391	-0,0539837591350079
468,721	2,80899999999997	4501	1	7	4500	-5,45467774383724	-0,155559680424631	-0,0540660694241524
468,732	2,81999999999999	4501	1	7	4500	-5,45476695522666	-0,156144020147622	-0,0541552528738975
468,743	2,83099999999996	4501	1	7	4500	-5,45488111674786	-0,156984673812985	-0,0542694143950939
468,754	2,84199999999998	4501	1	7	4500	-5,45482339337468	-0,156340668909252	-0,0542116910219193
468,765	2,85299999999995	4501	1	7	4500	-5,45475077815354	-0,15586718916893	-0,0541391037404537
468,775	2,863	4501	1	7	4500	-5,45475455000997	-0,155830071307719	-0,0541429035365582
468,786	2,87399999999997	4501	1	7	4500	-5,45489656738937	-0,156985935755074	-0,054284892976284
468,797	2,88499999999999	4501	1	7	4500	-5,45504841953516	-0,157823143526912	-0,0544367171823978
468,808	2,89599999999996	4501	1	7	4500	-5,45500818639994	-0,157550126314163	-0,0543964840471745
468,819	2,90699999999998	4501	1	7	4500	-5,45504322275519	-0,157871544361115	-0,054431576281786
468,83	2,91799999999995	4501	1	7	4500	-5,45500715263188	-0,157508226111531	-0,0543954782187939
468,84	2,928	4501	1	7	4500	-5,45502472668886	-0,157338050194085	-0,0544130802154541
468,851	2,93899999999996	4501	1	7	4500	-5,45544577762485	-0,16045743599534	-0,0548340752720833
468,862	2,94999999999999	4501	1	7	4500	-5,4553132597357	-0,159518346190453	-0,0547015853226185
468,873	2,96099999999996	4501	1	7	4500	-5,45539780519903	-0,159915359690785	-0,0547861307859421
468,884	2,97199999999998	4501	1	7	4500	-5,45517208054662	-0,158014129847288	-0,0545603781938553
468,895	2,98299999999995	4501	1	7	4500	-5,45522382482886	-0,158560834825039	-0,0546121783554554
468,905	2,993	4501	1	7	4500	-5,45524531044066	-0,158666730858386	-0,0546336360275745
468,916	3,00399999999996	4501	1	7	4500	-5,45551761053503	-0,160706560127437	-0,0549059361219406
468,927	3,01499999999999	4501	1	7	4500	-5,45540356077254	-0,15954861883074	-0,0547918863594532
468,938	3,02599999999995	4501	1	7	4500	-5,45547410845757	-0,160184320993721	-0,0548624061048031
468,948	3,036	4501	1	7	4500	-5,45562573708594	-0,161268669180572	-0,0550140626728535
468,959	3,04699999999997	4501	1	7	4500	-5,45571824535727	-0,161982849240303	-0,0551065988838673
468,97	3,05799999999999	4501	1	7	4500	-5,45547829940915	-0,159853878431022	-0,0548666529357433
468,981	3,06899999999996	4501	1	7	4500	-5,45560047961771	-0,160836521536112	-0,0549888052046299
468,992	3,07999999999998	4501	1	7	4500	-5,45590722933412	-0,163169908337295	-0,0552955828607082
469,003	3,09099999999995	4501	1	7	4500	-5,45562813989818	-0,161055927164853	-0,055016465485096
469,013	3,101	4501	1	7	4500	-5,45563641004264	-0,160759664140642	-0,0550247356295586
469,024	3,11199999999997	4501	1	7	4500	-5,45584950596094	-0,162553652189672	-0,0552378594875336
469,035	3,12299999999999	4501	1	7	4500	-5,45586258172989	-0,162609601393342	-0,0552509352564812
469,046	3,13399999999996	4501	1	7	4500	-5,45592801645398	-0,163056179881096	-0,0553163699805737
469,057	3,14499999999998	4501	1	7	4500	-5,45577582903206	-0,161386653780937	-0,0551641546189785
469,068	3,15599999999995	4501	1	7	4500	-5,45584877952933	-0,162178431637585	-0,0552371330559254
469,078	3,166	4501	1	7	4500	-5,4561073333025	-0,164159829728305	-0,0554956868290901
469,089	3,17699999999996	4501	1	7	4500	-5,45602393336594	-0,163420126773417	-0,0554122589528561
469,1	3,18799999999999	4501	1	7	4500	-5,45600479468703	-0,163095276802778	-0,0553930923342705
469,111	3,19899999999996	4501	1	7	4500	-5,45610263943672	-0,16393312253058	-0,0554909370839596
469,121	3,209	4501	1	7	4500	-5,45599831268191	-0,163124077953398	-0,0553866103291512
469,132	3,21999999999997	4501	1	7	4500	-5,45598898082972	-0,16295209992677	-0,055377334356308
469,143	3,23099999999999	4501	1	7	4500	-5,45624982565641	-0,164709659293294	-0,0556381233036518
469,164	3,25199999999995	4501	1	7	4500	-5,45637731440365	-0,16555174253881	-0,0557656399905682
469,174	3,262	4501	1	7	4500	-5,45609003864229	-0,163349867798388	-0,0554783642292023
469,185	3,27299999999997	4501	1	7	4500	-5,45618103817105	-0,163837969303131	-0,0555693916976452
469,196	3,28399999999999	4501	1	7	4500	-5,45657630078494	-0,16690269112587	-0,0559646263718605
469,213	3,30099999999999	4501	1	7	4500	-5,45653458684683	-0,166500946506858	-0,0559229403734207
469,224	3,31199999999996	4501	1	7	4500	-5,45644484460354	-0,165741518139839	-0,0558331981301308
469,234	3,322	4501	1	7	4500	-5,45648898929357	-0,165964104235172	-0,0558772869408131
469,245	3,33299999999997	4501	1	7	4500	-5,45653232373297	-0,166225782595575	-0,0559206493198872
469,256	3,34399999999999	4501	1	7	4500	-5,45647194609046	-0,165861248970032	-0,0558602437376976
469,267	3,35499999999996	4501	1	7	4500	-5,45640804804861	-0,165329552255571	-0,0557963736355305
469,278	3,36599999999999	4501	1	7	4500	-5,45671222731471	-0,167407896369696	-0,0561005808413029
469,289	3,37699999999995	4501	1	7	4500	-5,45663642697036	-0,166852083057165	-0,0560247525572777
469,299	3,387	4501	1	7	4500	-5,45663111843169	-0,166902914643288	-0,0560194440186024
469,31	3,39799999999997	4501	1	7	4500	-5,45662997290492	-0,166985690593719	-0,0560183264315128
469,321	3,40899999999999	4501	1	7	4500	-5,45675659552216	-0,167400888167322	-0,0561449490487576
469,332	3,41999999999996	4501	1	7	4500	-5,45673899352551	-0,16735125798732	-0,0561272911727428
469,343	3,43099999999998	4501	1	7	4500	-5,45678369700909	-0,167800178751349	-0,0561719946563244
469,354	3,44199999999995	4501	1	7	4500	-5,45687603764236	-0,168494917452335	-0,0562643632292747
469,364	3,452	4501	1	7	4500	-5,45700391754508	-0,169131704606116	-0,056392215192318
469,375	3,46299999999997	4501	1	7	4500	-5,4571018461138	-0,169844860211015	-0,056490171700716
469,386	3,47399999999999	4501	1	7	4500	-5,45697488822043	-0,168810845352709	-0,0563632138073444
469,397	3,48499999999996	4501	1	7	4500	-5,45711422339082	-0,169909144751728	-0,0565025769174099
469,408	3,49599999999998	4501	1	7	4500	-5,45719382353127	-0,170243545435369	-0,056582149118185
469,419	3,50699999999995	4501	1	7	4500	-5,45723123475909	-0,170496231876314	-0,0566195882856846
469,429	3,517	4501	1	7	4500	-5,45700467191636	-0,168591644614935	-0,0563929975032806
469,44	3,52799999999996	4501	1	7	4500	-5,45707661658525	-0,169291775673628	-0,0564649142324924
469,451	3,53899999999999	4501	1	7	4500	-5,45715870335698	-0,169714684598148	-0,0565470010042191
469,462	3,54999999999995	4501	1	7	4500	-5,45735453255475	-0,171296303160489	-0,0567428581416607
469,489	3,577	4501	1	7	4500	-5,45735660009086	-0,171114346012473	-0,0567449256777763
469,5	3,58799999999997	4501	1	7	4500	-5,45725515112281	-0,170067604631186	-0,0566435046494007
469,511	3,59899999999999	4501	1	7	4500	-5,45738345012069	-0,171024608425796	-0,0567717477679253
469,522	3,60999999999996	4501	1	7	4500	-5,45765189453959	-0,17310474999249	-0,0570401921868324
469,533	3,62099999999998	4501	1	7	4500	-5,45744203962386	-0,171530586667359	-0,0568303652107716
469,544	3,63199999999995	4501	1	7	4500	-5,45742580667138	-0,171091989614069	-0,0568141601979733
469,554	3,642	4501	1	7	4500	-5,45748492702842	-0,17165478784591	-0,0568732246756554
469,565	3,65299999999996	4501	1	7	4500	-5,45751214027405	-0,171928605996072	-0,0569004379212856
469,576	3,66399999999999	4501	1	7	4500	-5,45774962753057	-0,173779628239572	-0,0571379251778126
469,587	3,67499999999995	4501	1	7	4500	-5,45780198648572	-0,173816131427884	-0,0571902841329575
469,597	3,685	4501	1	7	4500	-5,45790558680892	-0,174578963778913	-0,0572938844561577
469,608	3,69599999999997	4501	1	7	4500	-5,45783772133291	-0,173989590257406	-0,0572260469198227
469,619	3,70699999999999	4501	1	7	4500	-5,45772260986268	-0,173136019147933	-0,0571109354496002
469,63	3,71799999999996	4501	1	7	4500	-5,45775792561471	-0,17320444341749	-0,0571462512016296
469,641	3,72899999999999	4501	1	7	4500	-5,45789952389896	-0,174233890138566	-0,0572878494858742
469,652	3,73999999999995	4501	1	7	4500	-5,45794185250997	-0,174678866751492	-0,0573301501572132
469,662	3,75	4501	1	7	4500	-5,45793567784131	-0,174506045877934	-0,0573240034282207
469,673	3,76099999999997	4501	1	7	4500	-5,45792849734426	-0,174288940615952	-0,0573167949914932
469,684	3,77199999999999	4501	1	7	4500	-5,45795607380569	-0,17453103326261	-0,0573443993926048
469,695	3,78299999999996	4501	1	7	4500	-5,45811996795237	-0,175698651000857	-0,0575082935392857
469,706	3,79399999999998	4501	1	7	4500	-5,45819059945643	-0,176225057803094	-0,0575789250433445
469,717	3,80499999999995	4501	1	7	4500	-5,45864442363381	-0,179288550280035	-0,0580327771604061
469,729	3,81699999999995	4501	1	7	4500	-5,45832577161491	-0,176827637478709	-0,0577140972018242
469,739	3,827	4501	1	7	4500	-5,45815673656762	-0,175494677387178	-0,0575450621545315
469,75	3,83799999999997	4501	1	7	4500	-5,45821018517017	-0,17608136869967	-0,0575985386967659
469,761	3,84899999999999	4501	1	7	4500	-5,45821968466043	-0,175766367465258	-0,057608038187027
469,772	3,85999999999996	4501	1	7	4500	-5,45846111141145	-0,177604262717068	-0,0578494369983673
469,783	3,87099999999998	4501	1	7	4500	-5,45850824564695	-0,177962663583457	-0,0578965991735458
469,794	3,88199999999995	4501	1	7	4500	-5,45854861848056	-0,178339993581176	-0,0579369440674782
469,804	3,892	4501	1	7	4500	-5,45854395255446	-0,177981932647526	-0,0579323060810566
469,815	3,90299999999996	4501	1	7	4500	-5,45841657556593	-0,177022414281964	-0,0578049011528492
469,826	3,91399999999999	4501	1	7	4500	-5,45839210040867	-0,176837383769453	-0,0577804259955883
469,837	3,92499999999995	4501	1	7	4500	-5,45845851302147	-0,177384722046554	-0,0578468106687069
469,847	3,935	4501	1	7	4500	-5,4584657214582	-0,177274905145168	-0,0578540749847889
469,858	3,94599999999997	4501	1	7	4500	-5,45856610871851	-0,177986822091043	-0,0579544343054295
469,869	3,95699999999999	4501	1	7	4500	-5,45863003470004	-0,178681300021708	-0,0580183602869511
469,88	3,96799999999996	4501	1	7	4500	-5,45876459218562	-0,179512053728104	-0,0581529177725315
469,891	3,97899999999999	4501	1	7	4500	-5,45885003171861	-0,179949733428657	-0,0582383573055267
469,902	3,98999999999995	4501	1	7	4500	-5,45912090688944	-0,181868565268815	-0,0585092045366764
469,912	4	4501	1	7	4500	-5,45909293927252	-0,181552176363766	-0,0584812648594379
469,923	4,01099999999997	4501	1	7	4500	-5,45889048837125	-0,180010413751006	-0,058278813958168
469,934	4,02199999999999	4501	1	7	4500	-5,45882117003202	-0,179203045554459	-0,0582095235586166
469,945	4,03299999999996	4501	1	7	4500	-5,45874170958996	-0,178505345247686	-0,058130007237196
469,956	4,04399999999998	4501	1	7	4500	-5,45882471837103	-0,179299642331898	-0,0582130439579487
469,967	4,05499999999995	4501	1	7	4500	-5,45889032073319	-0,179818202741444	-0,0582786463201046
469,977	4,065	4501	1	7	4500	-5,4590099863708	-0,180462268181145	-0,0583982840180397
469,988	4,07599999999997	4501	1	7	4500	-5,45951815322041	-0,184396300464869	-0,0589064508676529
470,001	4,089	4501	1	7	4500	-5,4592465236783	-0,182110574096441	-0,0586348213255405
470,012	4,09999999999997	4501	1	7	4500	-5,45926513150334	-0,18228127155453	-0,0586534850299358
470,023	4,11099999999999	4501	1	7	4500	-5,45930533669889	-0,182341276668012	-0,0586936622858047
470,034	4,12199999999996	4501	1	7	4500	-5,45931274071336	-0,182390660047531	-0,0587010942399502
470,045	4,13299999999998	4501	1	7	4500	-5,45935465022922	-0,182682392187417	-0,0587430037558079
470,056	4,14399999999995	4501	1	7	4500	-5,45941435731947	-0,183269968256354	-0,0588026829063892
470,066	4,154	4501	1	7	4500	-5,45936920680106	-0,182579732500017	-0,0587575323879719
470,077	4,16499999999996	4501	1	7	4500	-5,45931296423078	-0,182152441702783	-0,0587012618780136
470,088	4,17599999999999	4501	1	7	4500	-5,4592829849571	-0,181971923448145	-0,058671310544014
470,099	4,18699999999996	4501	1	7	4500	-5,45936132781208	-0,182724706828594	-0,0587496533989906
470,109	4,197	4501	1	7	4500	-5,45953729189932	-0,183563195168972	-0,0589256174862385
470,12	4,20799999999997	4501	1	7	4500	-5,45962586067617	-0,184299689717591	-0,0590141862630844
470,131	4,21899999999999	4501	1	7	4500	-5,45943385921419	-0,182765792123973	-0,0588221848011017
470,142	4,22999999999996	4501	1	7	4500	-5,45950843021274	-0,183492181822658	-0,0588967837393284
470,153	4,24099999999999	4501	1	7	4500	-5,45960010029376	-0,183959207497537	-0,0589884258806705
470,164	4,25199999999995	4501	1	7	4500	-5,45963075011969	-0,184210692532361	-0,0590191036462784
470,174	4,262	4501	1	7	4500	-5,45965321362019	-0,184413809329271	-0,0590415671467781
470,185	4,27299999999997	4501	1	7	4500	-5,45995865017176	-0,186892072670162	-0,059347003698349
470,202	4,28999999999996	4501	1	7	4500	-5,46001779846847	-0,187094886787236	-0,0594061240553856
470,213	4,30099999999999	4501	1	7	4500	-5,4598240647465	-0,185411497950554	-0,0592123903334141
470,224	4,31199999999996	4501	1	7	4500	-5,45973071828485	-0,18470058683306	-0,0591190159320831
470,234	4,322	4501	1	7	4500	-5,45973988249898	-0,184835712425411	-0,0591282360255718
470,245	4,33299999999997	4501	1	7	4500	-5,45977497473359	-0,184710021130741	-0,0591633282601833
470,256	4,34399999999999	4501	1	7	4500	-5,45997451990843	-0,18655895255506	-0,0593628734350204
470,267	4,35499999999996	4501	1	7	4500	-5,45996887609363	-0,186462220735848	-0,0593572296202183
470,278	4,36599999999999	4501	1	7	4500	-5,46009692363441	-0,187794510275126	-0,0594852492213249
470,289	4,37699999999995	4501	1	7	4500	-5,4600527510047	-0,187104125507176	-0,0594410486519337
470,299	4,387	4501	1	7	4500	-5,46014263294637	-0,187634029425681	-0,059530958533287
470,31	4,39799999999997	4501	1	7	4500	-5,46010938473046	-0,187238529324532	-0,0594977103173733
470,321	4,40899999999999	4501	1	7	4500	-5,46023678965866	-0,188648467883468	-0,0596251152455807
470,332	4,41999999999996	4501	1	7	4500	-5,46028138138354	-0,188623457215726	-0,0596697069704533
470,343	4,43099999999998	4501	1	7	4500	-5,46019951812923	-0,187988402321935	-0,0595878437161446
470,354	4,44199999999995	4501	1	7	4500	-5,46024824492633	-0,188404405489564	-0,0596365705132484
470,364	4,452	4501	1	7	4500	-5,46039559878409	-0,189787289127707	-0,0597839243710041
470,375	4,46299999999997	4501	1	7	4500	-5,46035293489695	-0,188947706483305	-0,0597412884235382
470,386	4,47399999999999	4501	1	7	4500	-5,46030431985855	-0,188619503751397	-0,0596926175057888
470,397	4,48499999999996	4501	1	7	4500	-5,46032220125198	-0,188757278956473	-0,0597105547785759
470,408	4,49599999999998	4501	1	7	4500	-5,46032435260713	-0,188750317320228	-0,059712678194046
470,419	4,50699999999995	4501	1	7	4500	-5,46041141264141	-0,189178148284554	-0,0597997382283211
470,429	4,517	4501	1	7	4500	-5,4604928009212	-0,190006038174033	-0,059881154447794
470,44	4,52799999999996	4501	1	7	4500	-5,46051830984652	-0,19030412659049	-0,0599066354334354
470,451	4,53899999999999	4501	1	7	4500	-5,46060861088336	-0,191052607260644	-0,0599969364702702
470,462	4,54999999999995	4501	1	7	4500	-5,46069480478763	-0,191341345198452	-0,0600831024348736
470,472	4,56	4501	1	7	4500	-5,46061282977462	-0,190811441279948	-0,0600011274218559
470,483	4,57099999999997	4501	1	7	4500	-5,46056292951107	-0,190377007238567	-0,059951227158308
470,494	4,58199999999999	4501	1	7	4500	-5,46064786612988	-0,191034199669957	-0,0600362196564674
470,505	4,59299999999996	4501	1	7	4500	-5,46066094189882	-0,190988294780254	-0,060049295425415
470,516	4,60399999999999	4501	1	7	4500	-5,46101348474622	-0,193860549479723	-0,06040183827281
470,527	4,61499999999995	4501	1	7	4500	-5,46097990125418	-0,193291874602437	-0,0603682547807693
470,537	4,625	4501	1	7	4500	-5,46079337596893	-0,191621882840991	-0,0601816736161709
470,548	4,63599999999997	4501	1	7	4500	-5,4609770514071	-0,193151026032865	-0,0603653490543365
470,559	4,64699999999999	4501	1	7	4500	-5,46081653796136	-0,191408996470273	-0,0602048635482788
470,57	4,65799999999996	4501	1	7	4500	-5,46092687174678	-0,192333194427192	-0,0603151693940163
470,581	4,66899999999998	4501	1	7	4500	-5,46098898164928	-0,192919229157269	-0,0603773072361946
470,592	4,67999999999995	4501	1	7	4500	-5,46114854514599	-0,194401168264449	-0,0605368986725807
470,602	4,69	4501	1	7	4500	-5,46119735576212	-0,194382471963763	-0,0605856813490391
470,613	4,70099999999997	4501	1	7	4500	-5,46104776673019	-0,192936132661998	-0,0604360923171043
470,624	4,71199999999999	4501	1	7	4500	-5,46110183000564	-0,193296992219985	-0,060490183532238
470,635	4,72299999999996	4501	1	7	4500	-5,46113323420286	-0,193611425347626	-0,0605215318500996
470,646	4,73399999999998	4501	1	7	4500	-5,46120699495077	-0,194067051634192	-0,0605953484773636
470,657	4,74499999999995	4501	1	7	4500	-5,46142335981131	-0,195865589194	-0,0608117133378982
470,667	4,755	4501	1	7	4500	-5,46138189733028	-0,195325729437172	-0,0607702508568764
470,678	4,76599999999996	4501	1	7	4500	-5,46147845685482	-0,196085660718381	-0,0608668103814125
470,689	4,77699999999999	4501	1	7	4500	-5,46129439026117	-0,194359119050205	-0,060682687908411
470,7	4,78799999999995	4501	1	7	4500	-5,46134867705405	-0,194691149517894	-0,0607370026409626
470,71	4,798	4501	1	7	4500	-5,46149052679539	-0,195788103155792	-0,060878824442625
470,721	4,80899999999997	4501	1	7	4500	-5,46158672310412	-0,19666806794703	-0,0609750486910343
470,732	4,81999999999999	4501	1	7	4500	-5,46146398410201	-0,195172531530261	-0,060852337628603
470,743	4,83099999999996	4501	1	7	4500	-5,4614033550024	-0,194706418551505	-0,060791652649641
470,754	4,84199999999998	4501	1	7	4500	-5,46149508096278	-0,195503639988601	-0,0608834065496922
470,765	4,85299999999995	4501	1	7	4500	-5,46157169155777	-0,196164110675454	-0,06096001714468
470,775	4,863	4501	1	7	4500	-5,46169867739081	-0,19684131257236	-0,0610870309174061
470,786	4,87399999999997	4501	1	7	4500	-5,46188092790544	-0,198310748673975	-0,0612692534923553
470,797	4,88499999999999	4501	1	7	4500	-5,46199047937989	-0,199156631715596	-0,0613787770271301
470,808	4,89599999999996	4501	1	7	4500	-5,46192023903131	-0,198287176899612	-0,0613085925579071
470,819	4,90699999999998	4501	1	7	4500	-5,46187106519937	-0,197597276419401	-0,0612593628466129
470,83	4,91799999999995	4501	1	7	4500	-5,46195670031011	-0,198283237405121	-0,0613450258970261
470,84	4,928	4501	1	7	4500	-5,46198721043765	-0,198592217639089	-0,0613755360245705
470,851	4,93899999999996	4501	1	7	4500	-5,46193630434573	-0,198106551542878	-0,061324629932642
470,862	4,94999999999999	4501	1	7	4500	-5,46199813485146	-0,198333747684956	-0,0613864883780479
470,873	4,96099999999996	4501	1	7	4500	-5,46214646659791	-0,199610702693462	-0,0615347921848297
470,883	4,971	4501	1	7	4500	-5,46191649511456	-0,197518561035395	-0,0613048486411572
470,894	4,98199999999997	4501	1	7	4500	-5,46196597628295	-0,197867760434747	-0,0613543018698692
470,905	4,993	4501	1	7	4500	-5,4620676767081	-0,198469650931656	-0,0614560022950172
470,912	5	4501	1	7	4500	-5,46228879131377	-0,200491235591471	-0,0616771169006824
470,92	5,00799999999998	4501	1	7	4500	-5,46265181154013	-0,203485726378858	-0,062040165066719
470,931	5,01899999999995	4501	1	7	4500	-5,46236299909651	-0,200373069383204	-0,0617513246834278
470,941	5,029	4501	1	7	4500	-5,46218125149608	-0,198768428526819	-0,0615696050226688
470,952	5,03999999999996	4501	1	7	4500	-5,46229116618633	-0,199488997459412	-0,061679519712925
470,963	5,05099999999999	4501	1	7	4500	-5,46250526793301	-0,201418125070632	-0,0618935935199261
470,968	5,05599999999998	4501	1	8	4500	-5,46252613887191	-0,201626750640571	-0,0619144923985004
470,968	0	4501	1	8	4500	-5,46252613887191	-0,201626750640571	-0,0619144923985004
470,979	0,0109999999999673	4501	1	8	4500	-5,46238739043474	-0,200216821394861	-0,0617757439613342
470,989	0,021000000000015	4501	1	8	4500	-5,46214663423598	-0,19798316527158	-0,0615349598228931
471	0,0319999999999823	4501	1	8	4500,25	-5,46078306622803	-0,187128726392984	-0,0601713918149471
471,011	0,0430000000000064	4501	1	8	4500,25	-5,45913012698293	-0,174736110493541	-0,0585184805095196
471,016	0,0480000000000018	4501	1	8	4500,25	-5,45898458920419	-0,173831195570529	-0,0583729147911072
471,03	0,0620000000000118	4501	1	8	4500,5	-5,46119950711727	-0,191031033173203	-0,0605878047645092
471,041	0,0729999999999791	4501	1	8	4500,5	-5,46572380699217	-0,224220775999129	-0,0651121325790882
471,052	0,0840000000000032	4501	1	8	4500,75	-5,47052227891982	-0,255342749878764	-0,069910604506731
471,063	0,0949999999999704	4501	1	8	4500,75	-5,47289150767028	-0,269527705386281	-0,0722798332571983
471,064	0,0960000000000036	4501	1	8	4500,75	-5,47289254143834	-0,269214222207665	-0,0722808949649334
471,065	0,09699999999998	4501	1	8	4500,75	-5,47286971472204	-0,268670679070055	-0,0722580403089523
471,069	0,100999999999999	4501	1	8	4501	-5,4724046587944	-0,264107468537986	-0,0717930123209953
471,08	0,0109999999999673	4502	2	8	4501	-5,46739747747779	-0,224823323078454	-0,0667857751250267
471,09	0,021000000000015	4502	2	8	4501	-5,45927932485938	-0,170120312832296	-0,0586676225066185
471,101	0,0319999999999823	4502	2	8	4501,25	-5,4489453881979	-0,105521874502301	-0,0483337417244911
471,11	0,0409999999999968	4502	2	8	4501,25	-5,44461655430496	-0,0808055372908711	-0,0440048798918724
471,111	0,0419999999999732	4502	2	8	4501,25	-5,444599930197	-0,0809772592037916	-0,0439882278442383
471,112	0,0430000000000064	4502	2	8	4501,25	-5,44463259167969	-0,0814439868554473	-0,0440209172666073
471,123	0,0539999999999736	4502	2	8	4501,5	-5,44874528422952	-0,109803075902164	-0,0481336377561092
471,133	0,0640000000000214	4502	2	8	4501,5	-5,4629005305469	-0,201781052164733	-0,0622888840734959
471,144	0,0749999999999886	4502	2	8	4501,75	-5,47608794644475	-0,291040376760066	-0,0754762999713421
471,155	0,0860000000000127	4502	2	8	4501,75	-5,48715705983341	-0,34637828823179	-0,0865453854203224
471,157	0,0879999999999654	4502	2	8	4501,75	-5,49001179635525	-0,362108736298978	-0,0894001498818398
471,163	0,0939999999999941	4502	2	8	4501,75	-5,49192186444998	-0,359427612274885	-0,0913102179765701
471,168	0,0989999999999895	4502	2	8	4501,75	-5,49108537845313	-0,344244884327054	-0,0904737040400505
471,169	0,0999999999999659	4502	2	8	4502	-5,49047408625484	-0,338827921077609	-0,0898624397814274
471,179	0,0100000000000477	4503	3	8	4502	-5,47967414371669	-0,254398598335683	-0,0790624693036079
471,19	0,021000000000015	4503	3	8	4502	-5,45992386527359	-0,126977544277906	-0,0593121908605099
471,201	0,0320000000000391	4503	3	8	4502,25	-5,44383295811713	-0,0463768932968378	-0,0432212837040424
471,211	0,04200000000003	4503	3	8	4502,25	-5,43373430147767	-0,0121677666902542	-0,0331226550042629
471,222	0,0530000000000541	4503	3	8	4502,5	-5,44515503570437	-0,0656263949349523	-0,0445433333516121
471,233	0,0640000000000214	4503	3	8	4502,5	-5,46657065860927	-0,193272149190307	-0,0659589841961861
471,244	0,0750000000000455	4503	3	8	4502,75	-5,48763533122837	-0,327618047595024	-0,0870236568152905
471,255	0,0860000000000127	4503	3	8	4502,75	-5,49968616105616	-0,392266670241952	-0,0990744866430759
471,261	0,0920000000000414	4503	3	8	4502,75	-5,50119378603995	-0,38834011182189	-0,100582111626863
471,263	0,0940000000000509	4503	3	8	4502,75	-5,49879561178386	-0,362308621406555	-0,0981839373707771
471,269	0,100000000000023	4503	3	8	4503	-5,49543759785592	-0,329510732553899	-0,0948259234428406
471,284	0,0149999999999864	4504	4	8	4503	-5,48007890582085	-0,219618817791343	-0,0794672034680843
471,295	0,0260000000000105	4504	4	8	4503,25	-5,45508001931012	-0,0657698279246688	-0,0544683448970318
471,306	0,0369999999999777	4504	4	8	4503,25	-5,44301661662757	-0,0236251717433333	-0,042404942214489
471,308	0,0389999999999873	4504	4	8	4503,25	-5,43778086081147	-0,00525952782481909	-0,0371691584587097
471,318	0,0489999999999782	4504	4	8	4503,25	-5,44439351186156	-0,035664145834744	-0,0437818095088005
471,328	0,0590000000000259	4504	4	8	4503,5	-5,46180730685592	-0,132215525954962	-0,0611956045031548
471,339	0,0699999999999932	4504	4	8	4503,5	-5,487340092659	-0,294113494455814	-0,0867284461855888
471,35	0,0810000000000173	4504	4	8	4503,75	-5,50116824917495	-0,378198223188519	-0,100556574761868
471,357	0,0880000000000223	4504	4	8	4503,75	-5,50804970785975	-0,420246832072735	-0,107438005506992
471,363	0,0939999999999941	4504	4	8	4503,75	-5,50852957181633	-0,414712345227599	-0,10791789740324
471,364	0,0950000000000273	4504	4	8	4503,75	-5,50391823984683	-0,376822659745812	-0,103306565433741
471,369	0,100000000000023	4504	4	8	4504	-5,50739348866045	-0,401683156378567	-0,10678181424737
471,38	0,0109999999999673	4505	5	8	4504	-5,49609946087003	-0,304576074704528	-0,0954877585172653
471,391	0,0219999999999914	4505	5	8	4504	-5,44309322722256	0,00905887223780155	-0,0424815528094769
471,402	0,0329999999999586	4505	5	8	4504,25	-5,4717893153429	-0,153221562504768	-0,0711776688694954
471,405	0,0360000000000014	4505	5	8	4504,25	-5,39935120381415	0,0207634503021836	0,0012604147195816
471,407	0,0379999999999541	4505	5	8	4504,25	-5,38140756078064	0,00491403508931398	0,0192040577530861
471,409	0,0399999999999636	4505	5	8	4504,25	-5,41514798998833	-0,000724494457244873	-0,0145362876355648
471,42	0,0509999999999877	4505	5	8	4504,5	-5,45714202336967	-0,0782707752659917	-0,0565303489565849
471,431	0,061999999999955	4505	5	8	4504,5	-5,44771984219551	-0,0742856319993734	-0,0471081398427486
471,435	0,0659999999999741	4505	5	8	4504,5	-5,51833198405802	-0,430824249051511	-0,117720309644938
471,436	0,0670000000000073	4505	5	8	4504,5	-5,53050577640533	-0,498297084122896	-0,129894129931927
471,438	0,06899999999996	4505	5	8	4504,5	-5,46664338558912	-0,08618398103863	-0,066031739115715
471,439	0,0699999999999932	4505	5	8	4504,5	-5,44748830609023	0,0315071176737547	-0,0468766316771507
471,441	0,0720000000000027	4505	5	8	4504,5	-5,51668373867869	-0,278059104457498	-0,116072092205286
471,443	0,0739999999999554	4505	5	8	4504,5	-5,60597981326282	-0,192317236214876	-0,205368138849735
471,444	0,0749999999999886	4505	5	8	4504,75	-5,63392812386155	-0,0856549292802811	-0,233316421508789
471,447	0,0779999999999745	4505	5	8	4504,75	-5,7157330121845	-0,0490961084142327	-0,315121337771416
471,449	0,0799999999999841	4505	5	8	4504,75	-5,80562747083604	0,00766699202358723	-0,405015796422958
471,45	0,0809999999999604	4505	5	8	4504,75	-5,86978987790644	0,0120505969971418	-0,469178203493357
471,451	0,0819999999999936	4505	5	8	4504,75	-5,94618578441441	0,00606691930443048	-0,545574110001326
471,452	0,08299999999997	4505	5	8	4504,75	-6,03104531764984	0,00166467390954494	-0,630433671176434
471,453	0,0840000000000032	4505	5	8	4504,75	-6,11922584474087	0,00209062825888395	-0,718614142388105
471,454	0,0849999999999795	4505	5	8	4504,75	-6,20627238415182	0,00310390256345272	-0,805660709738731
471,455	0,0859999999999559	4505	5	8	4504,75	-6,28896748647094	0,00338274519890547	-0,88835583999753
471,456	0,0869999999999891	4505	5	8	4504,75	-6,36635606177151	0,00464649870991707	-0,965744387358427
471,457	0,0879999999999654	4505	5	8	4504,75	-6,44137255847454	0,00557408202439547	-1,04076091200113
471,458	0,0889999999999986	4505	5	8	4504,75	-6,51894235052168	0,00447697937488556	-1,1183306761086
471,459	0,089999999999975	4505	5	8	4504,75	-6,60350094549358	0,00369616784155369	-1,20288927108049
471,46	0,0910000000000082	4505	5	8	4504,75	-6,69869916513562	0,00382190570235252	-1,29808751866221
471,461	0,0919999999999845	4505	5	8	4504,75	-6,80603426881134	0,00370025634765625	-1,40542259439826
471,462	0,0929999999999609	4505	5	8	4504,75	-6,92343248985708	0,00381072051823139	-1,52282081544399
471,463	0,0939999999999941	4505	5	8	4504,75	-7,04696310684085	0,00479468610137701	-1,64635140448809
471,464	0,0949999999999704	4505	5	8	4504,75	-7,17288332059979	0,00502470415085554	-1,77227161824703
471,465	0,0960000000000036	4505	5	8	4504,75	-7,29613915085793	0,00473113264888525	-1,89552744850516
471,466	0,09699999999998	4505	5	8	4504,75	-7,40924622863531	0,00560714863240719	-2,0086345821619
471,467	0,0979999999999563	4505	5	8	4504,75	-7,50407695770264	0,00571818556636572	-2,10346525534987
471,468	0,0989999999999895	4505	5	8	4504,75	-7,57370352745056	0,00479286070913076	-2,1730918250978
471,47	0,100999999999999	4505	5	8	4504,75	-7,63010538183153	0,00552094541490078	-2,22949370741844
471,474	0,104999999999961	4505	5	8	4504,75	-7,56384682841599	0,00316530466079712	-2,1632351540029
471,484	0,115000000000009	4505	5	8	4504,75	-7,52101270481944	0,00346966553479433	-2,12040105834603
471,488	0,118999999999971	4505	5	8	4504,75	-7,45978094637394	0,00371303874999285	-2,05916929990053
471,492	0,12299999999999	4505	5	8	4504,75	-7,38649793900549	0,00461846124380827	-1,98588626459241
471,496	0,12700000000001	4505	5	8	4504,75	-7,31505445204675	0,00495466869324446	-1,91444277763367
471,5	0,130999999999972	4505	5	8	4504,75	-7,23946144804358	0,0046994024887681	-1,83884980157018
471,504	0,134999999999991	4505	5	8	4504,75	-7,16122794896364	0,00450341496616602	-1,76061624661088
471,508	0,13900000000001	4505	5	8	4504,75	-7,09407920949161	0,00449629034847021	-1,69346753507853
471,513	0,144000000000005	4505	5	8	4504,75	-7,02421925961971	0,00404542312026024	-1,62360761314631
471,519	0,149999999999977	4505	5	8	4504,75	-6,96014430373907	0,00409363768994808	-1,55953265726566
471,53	0,161000000000001	4505	5	8	4504,75	-6,92288883961737	0,00407836865633726	-1,52227716520429
471,541	0,171999999999969	4505	5	8	4504,75	-6,92968670278788	0,0046272249892354	-1,52907505631447
471,552	0,182999999999993	4505	5	8	4504,75	-6,95803572423756	0,00403949525207281	-1,55742404982448
471,563	0,19399999999996	4505	5	8	4504,75	-7,00355736538768	0,00412751920521259	-1,60294571891427
471,573	0,204000000000008	4505	5	8	4504,75	-7,04047330655157	0,00428660307079554	-1,63986163213849
471,584	0,214999999999975	4505	5	8	4504,75	-7,0567939337343	0,00460437033325434	-1,65618225932121
471,595	0,225999999999999	4505	5	8	4504,75	-7,05921323038638	0,00414194539189339	-1,65860155597329
471,606	0,236999999999966	4505	5	8	4504,75	-7,0628824364394	0,00414487905800343	-1,66227076202631
471,617	0,24799999999999	4505	5	8	4504,75	-7,06400494091213	0,00435987953096628	-1,66339326649904
471,628	0,258999999999958	4505	5	8	4504,75	-7,06212026998401	0,00457006506621838	-1,66150856763124
471,638	0,269000000000005	4505	5	8	4504,75	-7,06101413816214	0,00433838460594416	-1,66040243580937
471,649	0,279999999999973	4505	5	8	4504,75	-7,06136832945049	0,00394601840525866	-1,6607566550374
471,66	0,290999999999997	4505	5	8	4504,75	-7,06189901567996	0,00431866385042667	-1,66128734126687
471,671	0,301999999999964	4505	5	8	4504,75	-7,06027233973145	0,00459010247141123	-1,65966069325805
471,682	0,312999999999988	4505	5	8	4504,75	-7,05909932032228	0,00423875171691179	-1,65848767384887
471,693	0,323999999999955	4505	5	8	4504,75	-7,0607652515173	0,00410968903452158	-1,66015360504389
471,703	0,334000000000003	4505	5	8	4504,75	-7,06114810891449	0,00432580709457397	-1,66053643450141
471,714	0,34499999999997	4505	5	8	4504,75	-7,05865460447967	0,0044142222031951	-1,65804293006659
471,72	0,350999999999999	4505	5	8	4504,75	-7,13269405066967	0,00416164752095938	-1,73208240419626
471,722	0,353000000000009	4505	5	8	4504,75	-7,21700389869511	0,00412976369261742	-1,81639222428203
471,724	0,354999999999961	4505	5	8	4504,75	-7,32794545590878	0,00427641905844212	-1,92733380943537
471,725	0,355999999999995	4505	5	8	4504,75	-7,38949751481414	0,00459304079413414	-1,98888586834073
471,726	0,356999999999971	4505	5	8	4504,75	-7,45048865675926	0,00488690566271544	-2,04987701028585
471,728	0,35899999999998	4505	5	8	4504,75	-7,55501034669578	0,00496062450110912	-2,1543986722827
471,73	0,36099999999999	4505	5	8	4504,75	-7,61721043847501	0,00508301891386509	-2,21659876406193
471,736	0,366999999999962	4505	5	8	4504,75	-7,53361964598298	0,00379492994397879	-2,13300794363022
471,746	0,37700000000001	4505	5	8	4504,75	-7,53942246548831	0,00427153892815113	-2,13881079107523
471,757	0,387999999999977	4505	5	8	4504,75	-7,52569838427007	0,00464906916022301	-2,12508670985699
471,768	0,399000000000001	4505	5	8	4504,75	-7,52034382894635	0,00454077031463385	-2,11973218247294
471,779	0,409999999999968	4505	5	8	4504,75	-7,52138044685125	0,00390913337469101	-2,12076874449849
471,79	0,420999999999992	4505	5	8	4504,75	-7,52196410670877	0,00412711873650551	-2,121352404356
471,801	0,43199999999996	4505	5	8	4504,75	-7,52119917422533	0,00445650890469551	-2,12058747187257
471,807	0,437999999999988	4505	5	8	4504,75	-7,52098258584738	0,00447705388069153	-2,12037088349462
