# Supplementary material for: Mechanical Behaviour of Dental Luting Cements: Static, Dynamic, and Finite Element Studies
Source: Dent J (Basel). 2025 Dec 15;13(12):601. doi: 10.3390/dj13120601 (PMC12731645; doi:10.3390/dj13120601)
Supplement: Supplementary file 1 [file dentistry-13-00601-s001.zip › File S1/dynamic/CaC/2021-06-25 KARBDIN2/2021-06-25 KARBDIN2.log]

2021. 06. 25.;11:10:23;2021-06-25 KARBDIN2;;60101;Log File Created
2021. 06. 25.;11:10:23;2021-06-25 KARBDIN2;;60104;Software Version;1.9.413.0
2021. 06. 25.;11:10:23;2021-06-25 KARBDIN2;;60105;Console Version;9.1.17291.2
2021. 06. 25.;11:10:23;2021-06-25 KARBDIN2;;60106;Controller Version;88.161900
2021. 06. 25.;11:10:23;2021-06-25 KARBDIN2;;60107;User Name;SZTE FOK INSTRON
2021. 06. 25.;11:10:23;2021-06-25 KARBDIN2;;60108;Computer Name;DESKTOP-ADS8NIA
2021. 06. 25.;11:10:23;2021-06-25 KARBDIN2;;60109;System Name;
2021. 06. 25.;11:10:23;2021-06-25 KARBDIN2;;60110;Frame Serial Number (System ID);E3LMTB16259
2021. 06. 25.;11:10:56;2021-06-25 KARBDIN2;Test1;60110;Test Started
2021. 06. 25.;11:14:16;2021-06-25 KARBDIN2;Test1;8800120;A limit has been tripped (Console)
2021. 06. 25.;11:14:16;2021-06-25 KARBDIN2;Test1;880014;Device is not at full (high) power
2021. 06. 25.;11:14:17;2021-06-25 KARBDIN2;Test1;60201;Test Status;Test Paused Unexpectedly
2021. 06. 25.;11:14:17;2021-06-25 KARBDIN2;Test1;60120;Total Time;200,447
2021. 06. 25.;11:14:17;2021-06-25 KARBDIN2;Test1;60121;Total Cycle Count(Linear Waveform);1895,75
2021. 06. 25.;11:14:17;2021-06-25 KARBDIN2;Test1;60122;Step;4;Step 4
2021. 06. 25.;11:14:17;2021-06-25 KARBDIN2;Test1;60111;Test Paused
2021. 06. 25.;11:16:36;2021-06-25 KARBDIN2;Test1;62000;SHA-256,Test1.steps.tracking.csv,462F1E927289A7AAB0234D59D50271498E5879B49D78D6CEC3CCFA49B60A8AC5
2021. 06. 25.;11:16:36;2021-06-25 KARBDIN2;Test1;62000;SHA-256,Test1.steps.trends.csv,81A9530BF79B70DA6567783C89513BAE23351AE99EF4C9F36EEAE44EF8EB9F27
2021. 06. 25.;11:16:36;2021-06-25 KARBDIN2;Test1;62000;SHA-256,Test1.Stop.csv,5339BD704F050C4FD3D48B96ABDECD540FF1CD9D1B7DCBF18C5679D8BDE023DB
2021. 06. 25.;11:16:36;2021-06-25 KARBDIN2;Test1;60103;Closed
