# Supplementary material for: Mechanical Behaviour of Dental Luting Cements: Static, Dynamic, and Finite Element Studies
Source: Dent J (Basel). 2025 Dec 15;13(12):601. doi: 10.3390/dj13120601 (PMC12731645; doi:10.3390/dj13120601)
Supplement: Supplementary file 1 [file dentistry-13-00601-s001.zip › File S1/dynamic/CaC/2021-06-25 KARBDIN2/Test1/ResumeData.im_res]

<?xml version="1.0"?>
<InstronFile xmlns:xsi="http://www.w3.org/2001/XMLSchema-instance" xmlns:xsd="http://www.w3.org/2001/XMLSchema" FileSections="3" Version="1.0.0">
  <Section index="0">
    <Node name="SystemMap">
      <Item name="VirtualHosts">
        <Value xsi:type="ArrayOfString">
          <string>PC</string>
          <string>Linear</string>
        </Value>
      </Item>
      <Item name="PhysicalHosts">
        <Value xsi:type="ArrayOfString">
          <string>PC</string>
          <string>Linear</string>
        </Value>
      </Item>
    </Node>
  </Section>
  <Section index="1">
    <Node name="TestData">
      <Item name="Time">
        <Value xsi:type="xsd:double">200.447</Value>
      </Item>
      <Item name="TransferCount">
        <Value xsi:type="xsd:long">4</Value>
      </Item>
      <Item name="Vectors">
        <Value xsi:type="xsd:long">200448</Value>
      </Item>
      <Item name="ColumnNames">
        <Value xsi:type="ArrayOfString">
          <string>Vector</string>
          <string>Total Time</string>
          <string>Step</string>
          <string>Linear:Transfer</string>
          <string>Linear:WaveformStatus</string>
          <string>Total Cycle Count(Linear Waveform)</string>
          <string>Position(Linear:Position)</string>
          <string>Load(Linear:Load)</string>
          <string>Displacement(Linear:Digital Position)</string>
        </Value>
      </Item>
      <Item name="ColumnValues">
        <Value xsi:type="ArrayOfDouble">
          <double>200447</double>
          <double>200.447</double>
          <double>4</double>
          <double>4</double>
          <double>-1</double>
          <double>1895.75</double>
          <double>-0.0081016790214926</double>
          <double>4.3499423190951347</double>
          <double>-0.0020122405327856539</double>
        </Value>
      </Item>
    </Node>
  </Section>
  <Section index="2">
    <Node name="TestSystem">
      <Item name="TestStopReason">
        <Value xsi:type="xsd:int">5</Value>
      </Item>
    </Node>
    <Node name="Sequencer">
      <Item name="CompletedStepCount">
        <Value xsi:type="xsd:int">3</Value>
      </Item>
      <Item name="Step0">
        <Value xsi:type="Node" name="Step0">
          <Item name="StepAcquisitionFilter - PC:Acquisition Filter">
            <Value xsi:type="Node" name="StepAcquisitionFilter - PC:Acquisition Filter">
              <Item name="ChunkerActive">
                <Value xsi:type="xsd:boolean">false</Value>
              </Item>
            </Value>
          </Item>
        </Value>
      </Item>
      <Item name="Step1">
        <Value xsi:type="Node" name="Step1">
          <Item name="SimpleCyclic - Linear:WaveformGenerator">
            <Value xsi:type="Node" name="SimpleCyclic - Linear:WaveformGenerator">
              <Item name="ElapsedQuarterCycleCount">
                <Value xsi:type="xsd:long">6000</Value>
              </Item>
            </Value>
          </Item>
          <Item name="StepAcquisitionFilter - PC:Acquisition Filter">
            <Value xsi:type="Node" name="StepAcquisitionFilter - PC:Acquisition Filter">
              <Item name="ChunkerActive">
                <Value xsi:type="xsd:boolean">false</Value>
              </Item>
            </Value>
          </Item>
        </Value>
      </Item>
      <Item name="Step2">
        <Value xsi:type="Node" name="Step2">
          <Item name="StepAcquisitionFilter - PC:Acquisition Filter">
            <Value xsi:type="Node" name="StepAcquisitionFilter - PC:Acquisition Filter">
              <Item name="ChunkerActive">
                <Value xsi:type="xsd:boolean">false</Value>
              </Item>
            </Value>
          </Item>
        </Value>
      </Item>
      <Item name="Step3">
        <Value xsi:type="Node" name="Step3">
          <Item name="SimpleCyclic - Linear:WaveformGenerator">
            <Value xsi:type="Node" name="SimpleCyclic - Linear:WaveformGenerator">
              <Item name="ElapsedQuarterCycleCount">
                <Value xsi:type="xsd:long">1564</Value>
              </Item>
            </Value>
          </Item>
          <Item name="StepAcquisitionFilter - PC:Acquisition Filter">
            <Value xsi:type="Node" name="StepAcquisitionFilter - PC:Acquisition Filter">
              <Item name="Total Cycles">
                <Value xsi:type="ArrayOfDouble">
                  <double>1501</double>
                  <double>1502</double>
                  <double>1503</double>
                  <double>1504</double>
                  <double>1505</double>
                  <double>1506</double>
                  <double>1507</double>
                  <double>1508</double>
                  <double>1509</double>
                  <double>1510</double>
                  <double>1520</double>
                  <double>1530</double>
                  <double>1540</double>
                  <double>1550</double>
                  <double>1560</double>
                  <double>1570</double>
                  <double>1580</double>
                  <double>1590</double>
                  <double>1600</double>
                  <double>1700</double>
                  <double>1800</double>
                  <double>1895</double>
                </Value>
              </Item>
              <Item name="Elapsed Cycles">
                <Value xsi:type="ArrayOfDouble">
                  <double>1</double>
                  <double>2</double>
                  <double>3</double>
                  <double>4</double>
                  <double>5</double>
                  <double>6</double>
                  <double>7</double>
                  <double>8</double>
                  <double>9</double>
                  <double>10</double>
                  <double>20</double>
                  <double>30</double>
                  <double>40</double>
                  <double>50</double>
                  <double>60</double>
                  <double>70</double>
                  <double>80</double>
                  <double>90</double>
                  <double>100</double>
                  <double>200</double>
                  <double>300</double>
                  <double>395</double>
                </Value>
              </Item>
              <Item name="Step">
                <Value xsi:type="ArrayOfDouble">
                  <double>4</double>
                  <double>4</double>
                  <double>4</double>
                  <double>4</double>
                  <double>4</double>
                  <double>4</double>
                  <double>4</double>
                  <double>4</double>
                  <double>4</double>
                  <double>4</double>
                  <double>4</double>
                  <double>4</double>
                  <double>4</double>
                  <double>4</double>
                  <double>4</double>
                  <double>4</double>
                  <double>4</double>
                  <double>4</double>
                  <double>4</double>
                  <double>4</double>
                  <double>4</double>
                  <double>4</double>
                </Value>
              </Item>
              <Item name="PC:Cycle Start Time">
                <Value xsi:type="ArrayOfDouble">
                  <double>160.365</double>
                  <double>160.466</double>
                  <double>160.566</double>
                  <double>160.666</double>
                  <double>160.766</double>
                  <double>160.866</double>
                  <double>160.966</double>
                  <double>161.066</double>
                  <double>161.166</double>
                  <double>161.266</double>
                  <double>162.266</double>
                  <double>163.266</double>
                  <double>164.266</double>
                  <double>165.266</double>
                  <double>166.266</double>
                  <double>167.266</double>
                  <double>168.266</double>
                  <double>169.266</double>
                  <double>170.266</double>
                  <double>180.266</double>
                  <double>190.266</double>
                  <double>199.766</double>
                </Value>
              </Item>
              <Item name="PC:Frequency">
                <Value xsi:type="ArrayOfDouble">
                  <double>10</double>
                  <double>10</double>
                  <double>10</double>
                  <double>10</double>
                  <double>10</double>
                  <double>10</double>
                  <double>10</double>
                  <double>10</double>
                  <double>10</double>
                  <double>10</double>
                  <double>10</double>
                  <double>10</double>
                  <double>10</double>
                  <double>10</double>
                  <double>10</double>
                  <double>10</double>
                  <double>10</double>
                  <double>10</double>
                  <double>10</double>
                  <double>10</double>
                  <double>10</double>
                  <double>10</double>
                </Value>
              </Item>
              <Item name="Position(Linear:Position):Maximum">
                <Value xsi:type="ArrayOfDouble">
                  <double>-0.0061128650140017272</double>
                  <double>-0.0061052107438445092</double>
                  <double>-0.00609457142651081</double>
                  <double>-0.0060945379268378015</double>
                  <double>-0.0060952176433056587</double>
                  <double>-0.0060956248920410868</double>
                  <double>-0.0060969330556690689</double>
                  <double>-0.00609792941249907</double>
                  <double>-0.0060979752056300636</double>
                  <double>-0.0060972856543958188</double>
                  <double>-0.0060999727249145506</double>
                  <double>-0.0061027626972645519</double>
                  <double>-0.0061095253564417357</double>
                  <double>-0.0061135327164083715</double>
                  <double>-0.00612965983338654</double>
                  <double>-0.0061374616529792543</double>
                  <double>-0.0061426387075334786</double>
                  <double>-0.0061472747940570114</double>
                  <double>-0.006160537200048566</double>
                  <double>-0.0062836664076894519</double>
                  <double>-0.006306862737983465</double>
                  <double>-0.0067981359735131263</double>
                </Value>
              </Item>
              <Item name="Position(Linear:Position):Minimum">
                <Value xsi:type="ArrayOfDouble">
                  <double>-0.006120117316022515</double>
                  <double>-0.0061268510576337571</double>
                  <double>-0.0061303688865154979</double>
                  <double>-0.00613065711222589</double>
                  <double>-0.0061309002712368965</double>
                  <double>-0.0061317282635718583</double>
                  <double>-0.00613163829781115</double>
                  <double>-0.0061320188362151383</double>
                  <double>-0.0061325017455965275</double>
                  <double>-0.0061327875684946773</double>
                  <double>-0.0061360214743763205</double>
                  <double>-0.0061414148379117248</double>
                  <double>-0.0061459431331604714</double>
                  <double>-0.0061488125380128617</double>
                  <double>-0.00616604246199131</double>
                  <double>-0.0061736300960183142</double>
                  <double>-0.0061784113012254239</double>
                  <double>-0.0061874917242676014</double>
                  <double>-0.0062014950625598432</double>
                  <double>-0.0063174082338809962</double>
                  <double>-0.0063409831188619131</double>
                  <double>-0.0069163076765835279</double>
                </Value>
              </Item>
              <Item name="Load(Linear:Load):Maximum">
                <Value xsi:type="ArrayOfDouble">
                  <double>-44.216522946953774</double>
                  <double>-21.520359441637993</double>
                  <double>-2.0670471712946892</double>
                  <double>-1.371428370475769</double>
                  <double>-2.0171981304883957</double>
                  <double>-2.2064242511987686</double>
                  <double>-2.9523251578211784</double>
                  <double>-4.0188105776906013</double>
                  <double>-3.7856260314583778</double>
                  <double>-2.756509929895401</double>
                  <double>-1.8627475947141647</double>
                  <double>-0.23857690393924713</double>
                  <double>-1.2415414676070213</double>
                  <double>-1.9823294132947922</double>
                  <double>-1.3057375326752663</double>
                  <double>-0.82857906818389893</double>
                  <double>-1.6561709344387054</double>
                  <double>-0.910772942006588</double>
                  <double>-0.58779492974281311</double>
                  <double>-2.9783789068460464</double>
                  <double>-2.740444615483284</double>
                  <double>-2.1871412172913551</double>
                </Value>
              </Item>
              <Item name="Load(Linear:Load):Minimum">
                <Value xsi:type="ArrayOfDouble">
                  <double>-69.592762738466263</double>
                  <double>-88.671785779297352</double>
                  <double>-97.693600691854954</double>
                  <double>-97.716972231864929</double>
                  <double>-96.503524109721184</double>
                  <double>-98.584243096411228</double>
                  <double>-96.739376895129681</double>
                  <double>-97.174211405217648</double>
                  <double>-97.928536124527454</double>
                  <double>-98.408991470932961</double>
                  <double>-98.023172467947</double>
                  <double>-100.82937311381102</double>
                  <double>-99.5018845424056</double>
                  <double>-96.383444033563137</double>
                  <double>-99.160498939454556</double>
                  <double>-98.157189786434174</double>
                  <double>-97.723924554884434</double>
                  <double>-98.04384782910347</double>
                  <double>-97.91811928153038</double>
                  <double>-98.117603920400143</double>
                  <double>-96.766469068825245</double>
                  <double>-86.684860289096832</double>
                </Value>
              </Item>
              <Item name="Displacement(Linear:Digital Position):Maximum">
                <Value xsi:type="ArrayOfDouble">
                  <double>-2.3426525294780732E-05</double>
                  <double>-1.5772283077239991E-05</double>
                  <double>-5.1329098641872407E-06</double>
                  <double>-5.09943813085556E-06</double>
                  <double>-5.7791545987129209E-06</double>
                  <double>-6.1864033341407771E-06</double>
                  <double>-7.494594901800155E-06</double>
                  <double>-8.4909237921237941E-06</double>
                  <double>-8.5366889834403982E-06</double>
                  <double>-7.8471377491950982E-06</double>
                  <double>-1.053420826792717E-05</double>
                  <double>-1.3324208557605744E-05</double>
                  <double>-2.0086839795112608E-05</double>
                  <double>-2.4094227701425552E-05</double>
                  <double>-4.0221344679594037E-05</double>
                  <double>-4.8023164272308346E-05</double>
                  <double>-5.320021882653236E-05</double>
                  <double>-5.7836305350065226E-05</double>
                  <double>-7.10987113416195E-05</double>
                  <double>-0.00019422791898250578</double>
                  <double>-0.00021742422133684157</double>
                  <double>-0.00070869745686650274</double>
                </Value>
              </Item>
              <Item name="Displacement(Linear:Digital Position):Minimum">
                <Value xsi:type="ArrayOfDouble">
                  <double>-3.0678827315568923E-05</double>
                  <double>-3.7412568926811214E-05</double>
                  <double>-4.0930397808551789E-05</double>
                  <double>-4.1218623518943783E-05</double>
                  <double>-4.1461810469627379E-05</double>
                  <double>-4.2289774864912029E-05</double>
                  <double>-4.2199809104204175E-05</double>
                  <double>-4.2580347508192058E-05</double>
                  <double>-4.306325688958168E-05</double>
                  <double>-4.3349079787731172E-05</double>
                  <double>-4.6582985669374465E-05</double>
                  <double>-5.1976349204778672E-05</double>
                  <double>-5.6504644453525538E-05</double>
                  <double>-5.9374049305915827E-05</double>
                  <double>-7.6603945344686509E-05</double>
                  <double>-8.419157937169074E-05</double>
                  <double>-8.89727845788002E-05</double>
                  <double>-9.80532355606556E-05</double>
                  <double>-0.00011205660179257393</double>
                  <double>-0.00022796971723437309</double>
                  <double>-0.00025154465809464456</double>
                  <double>-0.00082686915993690491</double>
                </Value>
              </Item>
              <Item name="ChunkerActive">
                <Value xsi:type="xsd:boolean">true</Value>
              </Item>
              <Item name="TotalCycleCount">
                <Value xsi:type="xsd:long">1896</Value>
              </Item>
              <Item name="ElapsedCycleCount">
                <Value xsi:type="xsd:long">396</Value>
              </Item>
            </Value>
          </Item>
        </Value>
      </Item>
      <Item name="Step4">
        <Value xsi:type="Node" name="Step4">
          <Item name="StepAcquisitionFilter - PC:Acquisition Filter">
            <Value xsi:type="Node" name="StepAcquisitionFilter - PC:Acquisition Filter">
              <Item name="ChunkerActive">
                <Value xsi:type="xsd:boolean">false</Value>
              </Item>
            </Value>
          </Item>
        </Value>
      </Item>
      <Item name="Step5">
        <Value xsi:type="Node" name="Step5">
          <Item name="SimpleCyclic - Linear:WaveformGenerator">
            <Value xsi:type="Node" name="SimpleCyclic - Linear:WaveformGenerator">
              <Item name="ElapsedQuarterCycleCount">
                <Value xsi:type="xsd:long">0</Value>
              </Item>
            </Value>
          </Item>
          <Item name="StepAcquisitionFilter - PC:Acquisition Filter">
            <Value xsi:type="Node" name="StepAcquisitionFilter - PC:Acquisition Filter">
              <Item name="ChunkerActive">
                <Value xsi:type="xsd:boolean">false</Value>
              </Item>
            </Value>
          </Item>
        </Value>
      </Item>
      <Item name="Step6">
        <Value xsi:type="Node" name="Step6">
          <Item name="StepAcquisitionFilter - PC:Acquisition Filter">
            <Value xsi:type="Node" name="StepAcquisitionFilter - PC:Acquisition Filter">
              <Item name="ChunkerActive">
                <Value xsi:type="xsd:boolean">false</Value>
              </Item>
            </Value>
          </Item>
        </Value>
      </Item>
      <Item name="Step7">
        <Value xsi:type="Node" name="Step7">
          <Item name="SimpleCyclic - Linear:WaveformGenerator">
            <Value xsi:type="Node" name="SimpleCyclic - Linear:WaveformGenerator">
              <Item name="ElapsedQuarterCycleCount">
                <Value xsi:type="xsd:long">0</Value>
              </Item>
            </Value>
          </Item>
          <Item name="StepAcquisitionFilter - PC:Acquisition Filter">
            <Value xsi:type="Node" name="StepAcquisitionFilter - PC:Acquisition Filter">
              <Item name="ChunkerActive">
                <Value xsi:type="xsd:boolean">false</Value>
              </Item>
            </Value>
          </Item>
        </Value>
      </Item>
      <Item name="Step8">
        <Value xsi:type="Node" name="Step8">
          <Item name="StepAcquisitionFilter - PC:Acquisition Filter">
            <Value xsi:type="Node" name="StepAcquisitionFilter - PC:Acquisition Filter">
              <Item name="ChunkerActive">
                <Value xsi:type="xsd:boolean">false</Value>
              </Item>
            </Value>
          </Item>
        </Value>
      </Item>
      <Item name="Step9">
        <Value xsi:type="Node" name="Step9">
          <Item name="SimpleCyclic - Linear:WaveformGenerator">
            <Value xsi:type="Node" name="SimpleCyclic - Linear:WaveformGenerator">
              <Item name="ElapsedQuarterCycleCount">
                <Value xsi:type="xsd:long">0</Value>
              </Item>
            </Value>
          </Item>
          <Item name="StepAcquisitionFilter - PC:Acquisition Filter">
            <Value xsi:type="Node" name="StepAcquisitionFilter - PC:Acquisition Filter">
              <Item name="ChunkerActive">
                <Value xsi:type="xsd:boolean">false</Value>
              </Item>
            </Value>
          </Item>
        </Value>
      </Item>
      <Item name="Step10">
        <Value xsi:type="Node" name="Step10">
          <Item name="StepAcquisitionFilter - PC:Acquisition Filter">
            <Value xsi:type="Node" name="StepAcquisitionFilter - PC:Acquisition Filter">
              <Item name="ChunkerActive">
                <Value xsi:type="xsd:boolean">false</Value>
              </Item>
            </Value>
          </Item>
        </Value>
      </Item>
      <Item name="Step11">
        <Value xsi:type="Node" name="Step11">
          <Item name="SimpleCyclic - Linear:WaveformGenerator">
            <Value xsi:type="Node" name="SimpleCyclic - Linear:WaveformGenerator">
              <Item name="ElapsedQuarterCycleCount">
                <Value xsi:type="xsd:long">0</Value>
              </Item>
            </Value>
          </Item>
          <Item name="StepAcquisitionFilter - PC:Acquisition Filter">
            <Value xsi:type="Node" name="StepAcquisitionFilter - PC:Acquisition Filter">
              <Item name="ChunkerActive">
                <Value xsi:type="xsd:boolean">false</Value>
              </Item>
            </Value>
          </Item>
        </Value>
      </Item>
      <Item name="Step12">
        <Value xsi:type="Node" name="Step12">
          <Item name="StepAcquisitionFilter - PC:Acquisition Filter">
            <Value xsi:type="Node" name="StepAcquisitionFilter - PC:Acquisition Filter">
              <Item name="ChunkerActive">
                <Value xsi:type="xsd:boolean">false</Value>
              </Item>
            </Value>
          </Item>
        </Value>
      </Item>
      <Item name="Step13">
        <Value xsi:type="Node" name="Step13">
          <Item name="SimpleCyclic - Linear:WaveformGenerator">
            <Value xsi:type="Node" name="SimpleCyclic - Linear:WaveformGenerator">
              <Item name="ElapsedQuarterCycleCount">
                <Value xsi:type="xsd:long">0</Value>
              </Item>
            </Value>
          </Item>
          <Item name="StepAcquisitionFilter - PC:Acquisition Filter">
            <Value xsi:type="Node" name="StepAcquisitionFilter - PC:Acquisition Filter">
              <Item name="ChunkerActive">
                <Value xsi:type="xsd:boolean">false</Value>
              </Item>
            </Value>
          </Item>
        </Value>
      </Item>
      <Item name="Step14">
        <Value xsi:type="Node" name="Step14">
          <Item name="StepAcquisitionFilter - PC:Acquisition Filter">
            <Value xsi:type="Node" name="StepAcquisitionFilter - PC:Acquisition Filter">
              <Item name="ChunkerActive">
                <Value xsi:type="xsd:boolean">false</Value>
              </Item>
            </Value>
          </Item>
        </Value>
      </Item>
      <Item name="FinishedActions">
        <Value xsi:type="ArrayOfString" />
      </Item>
    </Node>
  </Section>
</InstronFile>
